# Supplementary material for: Thermosensitive visible-light-excited visible-/NIR-luminescent complexes with lanthanide sensitized by the π-electronic system through intramolecular H-bonding
Source: Front Chem. 2022 Dec 7;10:1047960. doi: 10.3389/fchem.2022.1047960 (PMC9768490; doi:10.3389/fchem.2022.1047960)
Supplement: Supplementary file 2 [file DataSheet1.zip]

Archive with 8 entries (8 files):
- Supplementary_material/DyLNH_HO_MH.cif
- Supplementary_material/EuLNH_90K.cif
- Supplementary_material/EuLNH_rt.cif
- Supplementary_material/GdLNH_HO_MH.cif
- Supplementary_material/NdLNH_HO_MH.cif
- Supplementary_material/SmLNH_HO_MH.cif
- Supplementary_material/TbLNH_HO_MH.cif
- Supplementary_material/YbLNH_HO_MH.cif
