# Supplementary material for: Thermosensitive visible-light-excited visible-/NIR-luminescent complexes with lanthanide sensitized by the π-electronic system through intramolecular H-bonding
Source: Front Chem. 2022 Dec 7;10:1047960. doi: 10.3389/fchem.2022.1047960 (PMC9768490; doi:10.3389/fchem.2022.1047960)
Supplement: Supplementary file 2 [file DataSheet1.zip › Supplementary_material/DyLNH_HO_MH.cif]

data_lohdy_yuta_2
_audit_creation_date               2020-02-07
_audit_creation_method
;
Olex2 1.3-ac4
(compiled 2019.04.23 svn.r3594 for Rigaku Oxford Diffraction, GUI svn.r5739)
;
_shelx_SHELXL_version_number       '2018/3'
_audit_contact_author_address      ?
_audit_contact_author_email        ?
_audit_contact_author_name         ''
_audit_contact_author_phone        ?
_publ_contact_author_id_orcid      ?
_publ_section_references
;
Dolomanov, O.V., Bourhis, L.J., Gildea, R.J, Howard, J.A.K. & Puschmann, H.
 (2009), J. Appl. Cryst. 42, 339-341.

Sheldrick, G.M. (2015). Acta Cryst. A71, 3-8.

Sheldrick, G.M. (2015). Acta Cryst. C71, 3-8.
;
_chemical_name_common              ?
_chemical_name_systematic          DyLNH
_chemical_formula_moiety           '0.08(C26 H22 Dy N7 O11), 0.16(C3 H5 N O2)'
_chemical_formula_sum              'C2.56 H2.56 Dy0.08 N0.72 O1.20'
_chemical_formula_weight           75.61
_chemical_melting_point            ?
_chemical_oxdiff_formula           'C H N O Dy'
loop_
  _atom_type_symbol
  _atom_type_description
  _atom_type_scat_dispersion_real
  _atom_type_scat_dispersion_imag
  _atom_type_scat_source
 'C' 'C' 0.0033 0.0016 'International Tables Vol C Tables 4.2.6.8 and 6.1.1.4'
 'H' 'H' 0.0000 0.0000 'International Tables Vol C Tables 4.2.6.8 and 6.1.1.4'
 'Dy' 'Dy' -0.1892 4.4098
 'International Tables Vol C Tables 4.2.6.8 and 6.1.1.4'
 'N' 'N' 0.0061 0.0033 'International Tables Vol C Tables 4.2.6.8 and 6.1.1.4'
 'O' 'O' 0.0106 0.0060 'International Tables Vol C Tables 4.2.6.8 and 6.1.1.4'

_shelx_space_group_comment
;
The symmetry employed for this shelxl refinement is uniquely defined
by the following loop, which should always be used as a source of
symmetry information in preference to the above space-group names.
They are only intended as comments.
;
_space_group_crystal_system        'triclinic'
_space_group_IT_number             2
_space_group_name_H-M_alt          'P -1'
_space_group_name_Hall             '-P 1'
loop_
  _space_group_symop_operation_xyz
 'x, y, z'
 '-x, -y, -z'

_cell_length_a                     9.1740(3)
_cell_length_b                     9.8613(4)
_cell_length_c                     21.9422(7)
_cell_angle_alpha                  93.208(3)
_cell_angle_beta                   101.620(2)
_cell_angle_gamma                  112.643(3)
_cell_volume                       1774.83(11)
_cell_formula_units_Z              25
_cell_measurement_reflns_used      13302
_cell_measurement_temperature      100.00(10)
_cell_measurement_theta_max        30.4900
_cell_measurement_theta_min        1.9720
_shelx_estimated_absorpt_T_max     0.407
_shelx_estimated_absorpt_T_min     0.407
_exptl_absorpt_coefficient_mu      2.192
_exptl_absorpt_correction_T_max    1.00000
_exptl_absorpt_correction_T_min    0.81375
_exptl_absorpt_correction_type     multi-scan
_exptl_absorpt_process_details
;
CrysAlisPro 1.171.40.53 (Rigaku Oxford Diffraction, 2019)
Empirical absorption correction using spherical harmonics,
 implemented in SCALE3 ABSPACK scaling algorithm.
;
_exptl_absorpt_special_details     ?
_exptl_crystal_colour              'clear orangish orange'
_exptl_crystal_colour_lustre       clear
_exptl_crystal_colour_modifier     orangish
_exptl_crystal_colour_primary      orange
_exptl_crystal_density_diffrn      1.769
_exptl_crystal_density_meas        ?
_exptl_crystal_density_method      ?
_exptl_crystal_description         prism
_exptl_crystal_F_000               946
_exptl_crystal_recrystallization_method 
 'by vapor diffusion of diethylether in co;plexe solution in DMF'
_exptl_crystal_size_max            0.5
_exptl_crystal_size_mid            0.5
_exptl_crystal_size_min            0.5
_exptl_transmission_factor_max     ?
_exptl_transmission_factor_min     ?
_diffrn_reflns_av_R_equivalents    0.0389
_diffrn_reflns_av_unetI/netI       0.0446
_diffrn_reflns_Laue_measured_fraction_full  0.994
_diffrn_reflns_Laue_measured_fraction_max  0.943
_diffrn_reflns_limit_h_max         13
_diffrn_reflns_limit_h_min         -13
_diffrn_reflns_limit_k_max         13
_diffrn_reflns_limit_k_min         -13
_diffrn_reflns_limit_l_max         30
_diffrn_reflns_limit_l_min         -30
_diffrn_reflns_number              32960
_diffrn_reflns_point_group_measured_fraction_full  0.994
_diffrn_reflns_point_group_measured_fraction_max  0.943
_diffrn_reflns_theta_full          25.242
_diffrn_reflns_theta_max           30.561
_diffrn_reflns_theta_min           1.916
_diffrn_ambient_environment        N~2~
_diffrn_ambient_temperature        100.00(10)
_diffrn_detector                   'Rigaku HyPix-3000 area detector'
_diffrn_detector_area_resol_mean   10.0
_diffrn_detector_type              'HPC area detector'
_diffrn_measured_fraction_theta_full  0.994
_diffrn_measured_fraction_theta_max  0.943
_diffrn_measurement_details
;
List of Runs (angles in degrees, time in seconds):

  # Type    Start    End  Width  t~exp~   \w     \q     \k     \f   Frames
--------------------------------------------------------------------------
  1  \w    -12.00  35.00   0.50    1.01    --   20.00  54.00-120.00   94
  2  \w     65.00  93.00   0.50    1.01    --   20.00  54.00-120.00   56
  3  \w    -74.00  99.00   0.50    1.01    --   20.00  54.00   0.00  346
  4  \w    -74.00  54.00   0.50    1.01    --   20.00  54.00 120.00  256
  5  \w     80.00 105.00   0.50    1.01    --   20.00  54.00 120.00   50
  6  \w    -71.00 -25.00   0.50    1.01    --   20.00  54.00-180.00   92
  7  \w      3.00  28.00   0.50    1.01    --   20.00  54.00-180.00   50
  8  \w     55.00  81.00   0.50    1.01    --   20.00  54.00-180.00   52
  9  \w    -74.00  97.00   0.50    1.01    --   20.00  54.00 -60.00  342
 10  \w    -65.00 -26.00   0.50    1.01    --   20.00  54.00  30.00   78
 11  \w    -12.00  30.00   0.50    1.01    --   20.00  54.00  30.00   84
 12  \w    -67.00 -24.00   0.50    1.01    --   20.00  54.00-150.00   86
 13  \w     44.00  69.00   0.50    1.01    --   20.00  54.00-150.00   50
 14  \w    -72.00  36.00   0.50    1.01    --   20.00  54.00  90.00  216
 15  \w     82.00 107.00   0.50    1.01    --   20.00  54.00  90.00   50
 16  \w    -70.00 -44.00   0.50    1.01    --   20.00  54.00 -90.00   52
 17  \w    -22.00   3.00   0.50    1.01    --   20.00  54.00 -30.00   50
 18  \w    -67.00 -42.00   0.50    1.01    --   20.00  54.00 150.00   50
 19  \w    -51.00 -26.00   0.50    1.01    --   20.00  54.00-120.00   50
;
_diffrn_measurement_device         'fixed-chi diffractometer'
_diffrn_measurement_device_type    'Rigaku XtaLAB mini2'
_diffrn_measurement_method         '\w scans'
_diffrn_orient_matrix_type        
 'CrysAlisPro convention (1999,Acta A55,543-557)'
_diffrn_orient_matrix_UB_11        0.0820109000
_diffrn_orient_matrix_UB_12        0.0235398000
_diffrn_orient_matrix_UB_13        0.0171361000
_diffrn_orient_matrix_UB_21        -0.0233070000
_diffrn_orient_matrix_UB_22        0.0082213000
_diffrn_orient_matrix_UB_23        0.0284413000
_diffrn_orient_matrix_UB_31        -0.0136147000
_diffrn_orient_matrix_UB_32        -0.0747501000
_diffrn_orient_matrix_UB_33        0.0033281000
_diffrn_oxdiff_digest_frames
;
01280e64d78adf461d7b15dbc441717477021041dbd
;
_diffrn_oxdiff_digest_hkl
;
019efd22731dca8c3b0bb9752f5718bda2729f
;
_diffrn_radiation_monochromator    'curved graphite'
_diffrn_radiation_probe            x-ray
_diffrn_radiation_type             'Mo K\a'
_diffrn_radiation_wavelength       0.71073
_diffrn_source                     'Sealed X-ray tube'
_diffrn_source_type                'Sealed X-ray tube'
_reflns_Friedel_coverage           0.000
_reflns_Friedel_fraction_full      .
_reflns_Friedel_fraction_max       .
_reflns_number_gt                  9264
_reflns_number_total               10257
_reflns_odcompleteness_completeness  98.97
_reflns_odcompleteness_iscentric   1
_reflns_odcompleteness_theta       27.42
_reflns_special_details
;
 Reflections were merged by SHELXL according to the crystal
 class for the calculation of statistics and refinement.
 
 _reflns_Friedel_fraction is defined as the number of unique
 Friedel pairs measured divided by the number that would be
 possible theoretically, ignoring centric projections and
 systematic absences.
;
_reflns_threshold_expression       'I > 2\s(I)'
_computing_cell_refinement         'CrysAlisPro 1.171.40.53 (Rigaku OD, 2019)'
_computing_data_collection         'CrysAlisPro 1.171.40.53 (Rigaku OD, 2019)'
_computing_data_reduction          'CrysAlisPro 1.171.40.53 (Rigaku OD, 2019)'
_computing_molecular_graphics      'Olex2 (Dolomanov et al., 2009)'
_computing_publication_material    'Olex2 (Dolomanov et al., 2009)'
_computing_structure_refinement    'ShelXL (Sheldrick, 2015)'
_computing_structure_solution      'ShelXT (Sheldrick, 2015)'
_refine_diff_density_max           1.890
_refine_diff_density_min           -0.969
_refine_diff_density_rms           0.155
_refine_ls_extinction_coef         0.0020(3)
_refine_ls_extinction_expression  
 'Fc^*^=kFc[1+0.001xFc^2^\l^3^/sin(2\q)]^-1/4^'
_refine_ls_extinction_method       'SHELXL-2018/3 (Sheldrick 2018)'
_refine_ls_goodness_of_fit_ref     1.077
_refine_ls_hydrogen_treatment      constr
_refine_ls_matrix_type             full
_refine_ls_number_parameters       517
_refine_ls_number_reflns           10257
_refine_ls_number_restraints       0
_refine_ls_R_factor_all            0.0382
_refine_ls_R_factor_gt             0.0327
_refine_ls_restrained_S_all        1.077
_refine_ls_shift/su_max            0.001
_refine_ls_shift/su_mean           0.000
_refine_ls_structure_factor_coef   Fsqd
_refine_ls_weighting_details      
 'w=1/[\s^2^(Fo^2^)+(0.0386P)^2^+2.4159P] where P=(Fo^2^+2Fc^2^)/3'
_refine_ls_weighting_scheme        calc
_refine_ls_wR_factor_gt            0.0821
_refine_ls_wR_factor_ref           0.0849
_refine_special_details            ?
_olex2_refinement_description
;
1. Fixed Uiso
 At 1.2 times of:
  All C(H) groups, All C(H,H) groups, All N(H) groups
 At 1.5 times of:
  All C(H,H,H) groups
2.a Secondary CH2 refined with riding coordinates:
 C13(H13A,H13B), C14(H14A,H14B)
2.b Aromatic/amide H refined with riding coordinates:
 N1(H1), N4(H4), C15(H15), C9(H9), C19(H19), C12(H12), C20(H20), C10(H10),
 C8(H8), C23(H23), C18(H18), C4(H4A), C1(H1A), C24(H24), C2(H2), C3(H3),
 C25(H25), C26(H26), C01C(H01C), C01D(H01D), C01G(H01I), C01H(H01J)
2.c Idealised Me refined as rotating group:
 C01E(H01F,H01G,H01H), C01F(H01A,H01B,H01E)
;
_atom_sites_solution_hydrogens     geom
_atom_sites_solution_primary       dual
_atom_sites_solution_secondary     ?
loop_
  _atom_site_label
  _atom_site_type_symbol
  _atom_site_fract_x
  _atom_site_fract_y
  _atom_site_fract_z
  _atom_site_U_iso_or_equiv
  _atom_site_adp_type
  _atom_site_occupancy
  _atom_site_site_symmetry_order
  _atom_site_calc_flag
  _atom_site_refinement_flags_posn
  _atom_site_refinement_flags_adp
  _atom_site_refinement_flags_occupancy
  _atom_site_disorder_assembly
  _atom_site_disorder_group
 Dy1 Dy 0.06920(2) 0.41618(2) 0.16466(2) 0.01157(5) Uani 1 1 d . . . . .
 O1 O 0.0556(2) 0.1854(2) 0.16717(10) 0.0148(4) Uani 1 1 d . . . . .
 O2 O 0.2414(2) 0.6553(2) 0.18052(10) 0.0158(4) Uani 1 1 d . . . . .
 O11 O 0.3801(3) 0.3901(3) 0.05654(12) 0.0287(6) Uani 1 1 d . . . . .
 O7 O 0.2706(3) 0.4570(2) 0.26353(10) 0.0173(4) Uani 1 1 d . . . . .
 O4 O -0.1828(3) 0.3253(2) 0.20244(10) 0.0180(4) Uani 1 1 d . . . . .
 O9 O 0.1587(3) 0.4128(3) 0.06743(10) 0.0187(4) Uani 1 1 d . . . . .
 O3 O -0.0115(3) 0.5441(2) 0.24729(10) 0.0181(4) Uani 1 1 d . . . . .
 O10 O 0.3357(3) 0.4143(2) 0.14962(10) 0.0179(4) Uani 1 1 d . . . . .
 O6 O 0.0900(3) 0.3189(3) 0.30974(12) 0.0259(5) Uani 1 1 d . . . . .
 O5 O -0.2403(3) 0.4432(3) 0.27484(12) 0.0291(5) Uani 1 1 d . . . . .
 N5 N -0.1475(3) 0.4380(3) 0.24304(12) 0.0162(5) Uani 1 1 d . . . . .
 N7 N 0.2946(3) 0.4055(3) 0.09043(12) 0.0172(5) Uani 1 1 d . . . . .
 N2 N -0.1720(3) 0.2389(3) 0.07977(11) 0.0141(5) Uani 1 1 d . . . . .
 N3 N -0.0670(3) 0.5497(3) 0.10005(11) 0.0133(4) Uani 1 1 d . . . . .
 O8 O 0.3330(3) 0.4611(3) 0.36452(11) 0.0328(6) Uani 1 1 d . . . . .
 N00H N 0.9248(4) 0.5132(3) 0.42336(13) 0.0250(6) Uani 1 1 d . . . . .
 N1 N 0.2477(3) 0.1256(3) 0.24867(12) 0.0162(5) Uani 1 1 d . . . . .
 H1 H 0.228909 0.180315 0.221603 0.019 Uiso 1 1 calc R . . . .
 N4 N 0.5123(3) 0.7689(3) 0.25961(12) 0.0188(5) Uani 1 1 d . . . . .
 H4 H 0.420214 0.696238 0.243143 0.023 Uiso 1 1 calc R . . . .
 C15 C -0.0097(3) 0.6803(3) 0.08474(13) 0.0145(5) Uani 1 1 d . . . . .
 H15 H -0.079772 0.703723 0.054550 0.017 Uiso 1 1 calc R . . . .
 N6 N 0.2297(3) 0.4118(3) 0.31353(12) 0.0169(5) Uani 1 1 d . . . . .
 C9 C -0.2877(4) -0.2461(3) 0.14501(15) 0.0194(6) Uani 1 1 d . . . . .
 H9 H -0.365118 -0.343118 0.140041 0.023 Uiso 1 1 calc R . . . .
 N00N N 0.6848(4) -0.1458(3) 0.50997(14) 0.0279(6) Uani 1 1 d . . . . .
 C13 C -0.2422(4) 0.3146(3) 0.03453(14) 0.0183(6) Uani 1 1 d . . . . .
 H13A H -0.353779 0.249155 0.013880 0.022 Uiso 1 1 calc R . . . .
 H13B H -0.180721 0.339735 0.002619 0.022 Uiso 1 1 calc R . . . .
 C14 C -0.2378(3) 0.4549(3) 0.06862(14) 0.0155(5) Uani 1 1 d . . . . .
 H14A H -0.281885 0.506746 0.038897 0.019 Uiso 1 1 calc R . . . .
 H14B H -0.302821 0.430003 0.099425 0.019 Uiso 1 1 calc R . . . .
 C17 C 0.2710(3) 0.7806(3) 0.15835(13) 0.0124(5) Uani 1 1 d . . . . .
 C19 C 0.3393(4) 1.0495(3) 0.10795(14) 0.0172(6) Uani 1 1 d . . . . .
 H19 H 0.362883 1.137048 0.090520 0.021 Uiso 1 1 calc R . . . .
 C12 C -0.2467(4) 0.0984(3) 0.07459(14) 0.0160(5) Uani 1 1 d . . . . .
 H12 H -0.339098 0.053756 0.041656 0.019 Uiso 1 1 calc R . . . .
 C6 C -0.0240(4) -0.0546(3) 0.19862(13) 0.0147(5) Uani 1 1 d . . . . .
 C20 C 0.4520(4) 1.0367(3) 0.15657(14) 0.0162(5) Uani 1 1 d . . . . .
 H20 H 0.551029 1.117480 0.172270 0.019 Uiso 1 1 calc R . . . .
 C16 C 0.1536(3) 0.7961(3) 0.10961(13) 0.0137(5) Uani 1 1 d . . . . .
 C21 C 0.4220(3) 0.9054(3) 0.18311(13) 0.0133(5) Uani 1 1 d . . . . .
 C11 C -0.2033(3) -0.0003(3) 0.11462(13) 0.0142(5) Uani 1 1 d . . . . .
 C22 C 0.5449(3) 0.8983(3) 0.23595(13) 0.0132(5) Uani 1 1 d . . . . .
 C10 C -0.3157(4) -0.1466(3) 0.10718(15) 0.0177(6) Uani 1 1 d . . . . .
 H10 H -0.412033 -0.178377 0.076061 0.021 Uiso 1 1 calc R . . . .
 C7 C -0.0540(3) 0.0489(3) 0.16038(13) 0.0142(5) Uani 1 1 d . . . . .
 C8 C -0.1431(4) -0.1990(3) 0.19020(15) 0.0178(6) Uani 1 1 d . . . . .
 H8 H -0.124388 -0.265508 0.215831 0.021 Uiso 1 1 calc R . . . .
 C23 C 0.6934(4) 1.0151(3) 0.26466(14) 0.0160(5) Uani 1 1 d . . . . .
 H23 H 0.720724 1.106958 0.250675 0.019 Uiso 1 1 calc R . . . .
 C18 C 0.1896(4) 0.9300(3) 0.08521(14) 0.0166(6) Uani 1 1 d . . . . .
 H18 H 0.112059 0.939400 0.053190 0.020 Uiso 1 1 calc R . . . .
 C4 C 0.1611(4) -0.0955(4) 0.29167(15) 0.0211(6) Uani 1 1 d . . . . .
 H4A H 0.082762 -0.189305 0.292232 0.025 Uiso 1 1 calc R . . . .
 C1 C 0.3935(4) 0.1798(3) 0.29012(15) 0.0187(6) Uani 1 1 d . . . . .
 H1A H 0.470862 0.273265 0.288513 0.022 Uiso 1 1 calc R . . . .
 C24 C 0.8000(4) 0.9950(3) 0.31367(15) 0.0192(6) Uani 1 1 d . . . . .
 H24 H 0.898816 1.073661 0.332387 0.023 Uiso 1 1 calc R . . . .
 C5 C 0.1287(4) -0.0098(3) 0.24697(14) 0.0155(5) Uani 1 1 d . . . . .
 C2 C 0.4285(4) 0.0979(4) 0.33468(14) 0.0209(6) Uani 1 1 d . . . . .
 H2 H 0.528684 0.134251 0.363736 0.025 Uiso 1 1 calc R . . . .
 C3 C 0.3087(4) -0.0420(4) 0.33509(15) 0.0219(6) Uani 1 1 d . . . . .
 H3 H 0.328958 -0.099788 0.365048 0.026 Uiso 1 1 calc R . . . .
 C25 C 0.7619(4) 0.8596(4) 0.33538(16) 0.0264(7) Uani 1 1 d . . . . .
 H25 H 0.834083 0.845658 0.368181 0.032 Uiso 1 1 calc R . . . .
 C26 C 0.6142(4) 0.7463(4) 0.30708(16) 0.0265(7) Uani 1 1 d . . . . .
 H26 H 0.584936 0.654024 0.320784 0.032 Uiso 1 1 calc R . . . .
 C01C C 1.0547(6) 0.6196(5) 0.40935(19) 0.0393(10) Uani 1 1 d . . . . .
 H01C H 1.130020 0.589686 0.396775 0.047 Uiso 1 1 calc R . . . .
 C01D C 0.9105(7) 0.3704(5) 0.4175(2) 0.0436(11) Uani 1 1 d . . . . .
 H01D H 0.993419 0.356147 0.403539 0.052 Uiso 1 1 calc R . . . .
 C01E C 0.5349(6) -0.2737(5) 0.5038(3) 0.0521(13) Uani 1 1 d . . . . .
 H01F H 0.453289 -0.242303 0.512394 0.078 Uiso 1 1 calc GR . . . .
 H01G H 0.551978 -0.338057 0.533050 0.078 Uiso 1 1 calc GR . . . .
 H01H H 0.499419 -0.326201 0.461690 0.078 Uiso 1 1 calc GR . . . .
 C01F C 0.7923(6) 0.5462(6) 0.4355(3) 0.0519(13) Uani 1 1 d . . . . .
 H01A H 0.827775 0.651824 0.445204 0.078 Uiso 1 1 calc GR . . . .
 H01B H 0.758102 0.500031 0.470533 0.078 Uiso 1 1 calc GR . . . .
 H01E H 0.702808 0.508845 0.398991 0.078 Uiso 1 1 calc GR . . . .
 C01G C 0.6893(6) -0.0301(5) 0.4774(2) 0.0383(10) Uani 1 1 d . . . . .
 H01I H 0.790384 0.048447 0.483119 0.046 Uiso 1 1 calc R . . . .
 C01H C 0.8213(6) -0.1390(5) 0.5517(2) 0.0423(10) Uani 1 1 d . . . . .
 H01J H 0.817673 -0.213473 0.576328 0.051 Uiso 1 1 calc R . . . .
 O01I O 1.0794(8) 0.7403(7) 0.4116(3) 0.121(2) Uani 1 1 d . . . . .
 O01J O 0.8199(8) 0.2724(7) 0.4264(3) 0.125(2) Uani 1 1 d . . . . .
 O01K O 0.9379(8) -0.0396(9) 0.5549(3) 0.142(3) Uani 1 1 d . . . . .
 O01L O 0.5853(8) -0.0200(8) 0.4448(3) 0.125(2) Uani 1 1 d . . . . .

loop_
  _atom_site_aniso_label
  _atom_site_aniso_U_11
  _atom_site_aniso_U_22
  _atom_site_aniso_U_33
  _atom_site_aniso_U_23
  _atom_site_aniso_U_13
  _atom_site_aniso_U_12
 Dy1 0.01041(7) 0.01074(7) 0.01224(7) 0.00308(4) 0.00096(4) 0.00360(5)
 O1 0.0137(10) 0.0110(9) 0.0169(10) 0.0013(8) 0.0006(8) 0.0036(7)
 O2 0.0138(10) 0.0118(9) 0.0189(10) 0.0063(8) 0.0009(8) 0.0030(7)
 O11 0.0274(13) 0.0464(16) 0.0291(13) 0.0173(12) 0.0182(11) 0.0257(12)
 O7 0.0165(10) 0.0192(10) 0.0142(10) 0.0074(8) 0.0025(8) 0.0050(8)
 O4 0.0172(10) 0.0146(10) 0.0175(10) 0.0008(8) 0.0033(8) 0.0022(8)
 O9 0.0137(10) 0.0289(12) 0.0172(10) 0.0086(9) 0.0029(8) 0.0123(9)
 O3 0.0178(10) 0.0115(10) 0.0223(11) 0.0027(8) 0.0053(9) 0.0028(8)
 O10 0.0161(10) 0.0216(11) 0.0172(10) 0.0075(8) 0.0025(8) 0.0089(8)
 O6 0.0232(12) 0.0230(12) 0.0330(14) 0.0108(10) 0.0127(10) 0.0072(9)
 O5 0.0234(12) 0.0388(15) 0.0243(13) 0.0007(11) 0.0129(10) 0.0088(11)
 N5 0.0155(12) 0.0181(12) 0.0150(12) 0.0046(9) 0.0041(9) 0.0065(9)
 N7 0.0155(12) 0.0185(12) 0.0218(13) 0.0092(10) 0.0079(10) 0.0089(10)
 N2 0.0144(11) 0.0163(12) 0.0119(11) 0.0019(9) 0.0013(9) 0.0077(9)
 N3 0.0125(11) 0.0171(12) 0.0109(11) 0.0017(9) 0.0014(9) 0.0072(9)
 O8 0.0367(15) 0.0411(15) 0.0138(11) 0.0025(10) -0.0037(10) 0.0137(12)
 N00H 0.0301(15) 0.0231(14) 0.0192(14) 0.0052(11) 0.0041(11) 0.0087(12)
 N1 0.0157(12) 0.0134(11) 0.0189(12) 0.0033(9) 0.0018(9) 0.0063(9)
 N4 0.0140(12) 0.0137(12) 0.0206(13) 0.0045(10) -0.0018(10) -0.0002(9)
 C15 0.0161(13) 0.0212(14) 0.0111(12) 0.0046(10) 0.0037(10) 0.0123(11)
 N6 0.0212(13) 0.0160(12) 0.0142(12) 0.0042(9) 0.0026(10) 0.0088(10)
 C9 0.0195(15) 0.0109(13) 0.0264(16) 0.0002(11) 0.0078(12) 0.0039(11)
 N00N 0.0348(17) 0.0306(16) 0.0212(14) 0.0031(12) 0.0006(12) 0.0196(13)
 C13 0.0158(14) 0.0204(14) 0.0138(13) 0.0037(11) -0.0029(11) 0.0053(11)
 C14 0.0088(12) 0.0198(14) 0.0186(14) 0.0059(11) 0.0009(10) 0.0073(10)
 C17 0.0141(13) 0.0125(12) 0.0124(12) 0.0026(10) 0.0053(10) 0.0061(10)
 C19 0.0238(15) 0.0143(13) 0.0186(14) 0.0069(11) 0.0086(12) 0.0109(11)
 C12 0.0138(13) 0.0183(14) 0.0135(13) -0.0027(10) 0.0004(10) 0.0061(10)
 C6 0.0191(14) 0.0136(13) 0.0141(13) 0.0018(10) 0.0060(11) 0.0084(11)
 C20 0.0181(14) 0.0115(13) 0.0195(14) 0.0035(11) 0.0069(11) 0.0052(10)
 C16 0.0157(13) 0.0139(13) 0.0137(13) 0.0026(10) 0.0054(10) 0.0073(10)
 C21 0.0149(13) 0.0131(13) 0.0132(13) 0.0028(10) 0.0058(10) 0.0059(10)
 C11 0.0142(13) 0.0139(13) 0.0145(13) 0.0007(10) 0.0037(10) 0.0057(10)
 C22 0.0139(13) 0.0112(12) 0.0166(13) 0.0036(10) 0.0069(10) 0.0054(10)
 C10 0.0132(13) 0.0163(14) 0.0204(15) -0.0021(11) 0.0031(11) 0.0038(10)
 C7 0.0162(13) 0.0135(13) 0.0141(13) 0.0017(10) 0.0056(10) 0.0066(10)
 C8 0.0215(15) 0.0135(13) 0.0207(15) 0.0021(11) 0.0082(12) 0.0082(11)
 C23 0.0165(14) 0.0125(13) 0.0185(14) 0.0013(10) 0.0052(11) 0.0050(10)
 C18 0.0209(14) 0.0166(14) 0.0167(14) 0.0066(11) 0.0069(11) 0.0105(11)
 C4 0.0255(16) 0.0200(15) 0.0218(15) 0.0082(12) 0.0084(12) 0.0114(12)
 C1 0.0180(14) 0.0184(14) 0.0193(15) 0.0017(11) 0.0019(11) 0.0086(11)
 C24 0.0152(14) 0.0177(14) 0.0188(15) -0.0001(11) 0.0010(11) 0.0024(11)
 C5 0.0178(14) 0.0157(13) 0.0153(13) 0.0013(10) 0.0062(11) 0.0083(11)
 C2 0.0210(15) 0.0269(17) 0.0174(15) 0.0025(12) 0.0016(12) 0.0141(13)
 C3 0.0262(16) 0.0287(17) 0.0175(15) 0.0092(13) 0.0066(12) 0.0166(13)
 C25 0.0229(16) 0.0234(16) 0.0223(16) 0.0085(13) -0.0050(13) 0.0026(13)
 C26 0.0233(16) 0.0177(15) 0.0270(17) 0.0113(13) -0.0048(13) 0.0004(12)
 C01C 0.053(3) 0.031(2) 0.028(2) 0.0081(16) 0.0125(18) 0.0090(19)
 C01D 0.078(4) 0.031(2) 0.034(2) 0.0152(18) 0.026(2) 0.027(2)
 C01E 0.052(3) 0.031(2) 0.057(3) -0.002(2) -0.006(2) 0.011(2)
 C01F 0.049(3) 0.053(3) 0.076(4) 0.036(3) 0.030(3) 0.034(2)
 C01G 0.052(3) 0.048(2) 0.034(2) 0.0201(19) 0.0166(19) 0.035(2)
 C01H 0.050(3) 0.042(2) 0.035(2) 0.0105(19) 0.005(2) 0.021(2)
 O01I 0.121(5) 0.108(5) 0.126(5) 0.019(4) 0.048(4) 0.029(4)
 O01J 0.119(5) 0.116(5) 0.138(6) 0.033(4) 0.022(4) 0.049(4)
 O01K 0.084(4) 0.201(8) 0.115(5) 0.017(5) 0.005(4) 0.042(5)
 O01L 0.123(5) 0.167(6) 0.104(5) 0.039(4) 0.015(4) 0.081(5)

_geom_special_details
;
 All esds (except the esd in the dihedral angle between two l.s. planes)
 are estimated using the full covariance matrix.  The cell esds are taken
 into account individually in the estimation of esds in distances, angles
 and torsion angles; correlations between esds in cell parameters are only
 used when they are defined by crystal symmetry.  An approximate (isotropic)
 treatment of cell esds is used for estimating esds involving l.s. planes.
;
loop_
  _geom_bond_atom_site_label_1
  _geom_bond_atom_site_label_2
  _geom_bond_distance
  _geom_bond_site_symmetry_2
  _geom_bond_publ_flag
 Dy1 O1 2.235(2) . ?
 Dy1 O2 2.235(2) . ?
 Dy1 O7 2.449(2) . ?
 Dy1 O4 2.469(2) . ?
 Dy1 O9 2.439(2) . ?
 Dy1 O3 2.536(2) . ?
 Dy1 O10 2.539(2) . ?
 Dy1 N5 2.936(3) . ?
 Dy1 N7 2.906(3) . ?
 Dy1 N2 2.533(2) . ?
 Dy1 N3 2.463(2) . ?
 O1 C7 1.311(3) . ?
 O2 C17 1.303(3) . ?
 O11 N7 1.226(3) . ?
 O7 N6 1.278(3) . ?
 O4 N5 1.276(3) . ?
 O9 N7 1.278(3) . ?
 O3 N5 1.264(3) . ?
 O10 N7 1.265(3) . ?
 O6 N6 1.238(3) . ?
 O5 N5 1.218(3) . ?
 N2 C13 1.467(4) . ?
 N2 C12 1.274(4) . ?
 N3 C15 1.283(4) . ?
 N3 C14 1.473(4) . ?
 O8 N6 1.242(3) . ?
 N00H C01C 1.356(5) . ?
 N00H C01D 1.359(5) . ?
 N00H C01F 1.443(5) . ?
 N1 C1 1.344(4) . ?
 N1 C5 1.354(4) . ?
 N4 C22 1.353(4) . ?
 N4 C26 1.343(4) . ?
 C15 C16 1.460(4) . ?
 C9 C10 1.385(4) . ?
 C9 C8 1.380(4) . ?
 N00N C01E 1.439(6) . ?
 N00N C01G 1.372(5) . ?
 N00N C01H 1.371(5) . ?
 C13 C14 1.518(4) . ?
 C17 C16 1.417(4) . ?
 C17 C21 1.428(4) . ?
 C19 C20 1.377(4) . ?
 C19 C18 1.391(4) . ?
 C12 C11 1.460(4) . ?
 C6 C7 1.428(4) . ?
 C6 C8 1.396(4) . ?
 C6 C5 1.468(4) . ?
 C20 C21 1.401(4) . ?
 C16 C18 1.398(4) . ?
 C21 C22 1.471(4) . ?
 C11 C10 1.389(4) . ?
 C11 C7 1.414(4) . ?
 C22 C23 1.395(4) . ?
 C23 C24 1.379(4) . ?
 C4 C5 1.391(4) . ?
 C4 C3 1.376(5) . ?
 C1 C2 1.368(4) . ?
 C24 C25 1.383(4) . ?
 C2 C3 1.396(5) . ?
 C25 C26 1.374(4) . ?
 C01C O01I 1.118(7) . ?
 C01D O01J 1.063(7) . ?
 C01G O01L 1.112(7) . ?
 C01H O01K 1.124(7) . ?

loop_
  _geom_angle_atom_site_label_1
  _geom_angle_atom_site_label_2
  _geom_angle_atom_site_label_3
  _geom_angle
  _geom_angle_site_symmetry_1
  _geom_angle_site_symmetry_3
  _geom_angle_publ_flag
 O1 Dy1 O7 80.34(7) . . ?
 O1 Dy1 O4 85.22(7) . . ?
 O1 Dy1 O9 87.47(8) . . ?
 O1 Dy1 O3 121.79(7) . . ?
 O1 Dy1 O10 71.70(7) . . ?
 O1 Dy1 N5 104.06(7) . . ?
 O1 Dy1 N7 77.29(7) . . ?
 O1 Dy1 N2 70.67(7) . . ?
 O1 Dy1 N3 139.02(8) . . ?
 O2 Dy1 O1 143.58(7) . . ?
 O2 Dy1 O7 73.15(7) . . ?
 O2 Dy1 O4 123.25(7) . . ?
 O2 Dy1 O9 83.11(8) . . ?
 O2 Dy1 O3 74.09(7) . . ?
 O2 Dy1 O10 74.96(7) . . ?
 O2 Dy1 N5 98.75(8) . . ?
 O2 Dy1 N7 79.11(8) . . ?
 O2 Dy1 N2 137.36(7) . . ?
 O2 Dy1 N3 72.31(8) . . ?
 O7 Dy1 O4 99.96(7) . . ?
 O7 Dy1 O3 73.66(7) . . ?
 O7 Dy1 O10 66.38(7) . . ?
 O7 Dy1 N5 86.29(7) . . ?
 O7 Dy1 N7 92.01(7) . . ?
 O7 Dy1 N2 149.27(7) . . ?
 O7 Dy1 N3 140.45(8) . . ?
 O4 Dy1 O3 50.87(7) . . ?
 O4 Dy1 O10 154.55(7) . . ?
 O4 Dy1 N5 25.49(7) . . ?
 O4 Dy1 N7 156.86(7) . . ?
 O4 Dy1 N2 68.34(7) . . ?
 O9 Dy1 O7 117.33(7) . . ?
 O9 Dy1 O4 140.12(7) . . ?
 O9 Dy1 O3 150.67(7) . . ?
 O9 Dy1 O10 51.52(7) . . ?
 O9 Dy1 N5 155.45(7) . . ?
 O9 Dy1 N7 25.82(7) . . ?
 O9 Dy1 N2 72.24(7) . . ?
 O9 Dy1 N3 76.78(7) . . ?
 O3 Dy1 O10 134.85(7) . . ?
 O3 Dy1 N5 25.38(7) . . ?
 O3 Dy1 N7 152.27(7) . . ?
 O10 Dy1 N5 152.66(7) . . ?
 O10 Dy1 N7 25.75(7) . . ?
 N7 Dy1 N5 177.60(7) . . ?
 N2 Dy1 O3 113.18(7) . . ?
 N2 Dy1 O10 111.90(8) . . ?
 N2 Dy1 N5 90.95(7) . . ?
 N2 Dy1 N7 91.38(8) . . ?
 N3 Dy1 O4 83.48(7) . . ?
 N3 Dy1 O3 78.84(7) . . ?
 N3 Dy1 O10 121.00(7) . . ?
 N3 Dy1 N5 80.48(7) . . ?
 N3 Dy1 N7 99.82(7) . . ?
 N3 Dy1 N2 68.54(8) . . ?
 C7 O1 Dy1 139.46(18) . . ?
 C17 O2 Dy1 143.83(19) . . ?
 N6 O7 Dy1 122.21(17) . . ?
 N5 O4 Dy1 98.19(16) . . ?
 N7 O9 Dy1 97.99(16) . . ?
 N5 O3 Dy1 95.31(17) . . ?
 N7 O10 Dy1 93.57(16) . . ?
 O4 N5 Dy1 56.32(13) . . ?
 O3 N5 Dy1 59.30(14) . . ?
 O3 N5 O4 115.6(2) . . ?
 O5 N5 Dy1 178.2(2) . . ?
 O5 N5 O4 121.9(3) . . ?
 O5 N5 O3 122.5(3) . . ?
 O11 N7 Dy1 174.8(2) . . ?
 O11 N7 O9 121.4(3) . . ?
 O11 N7 O10 122.0(3) . . ?
 O9 N7 Dy1 56.18(14) . . ?
 O10 N7 Dy1 60.67(14) . . ?
 O10 N7 O9 116.7(2) . . ?
 C13 N2 Dy1 113.29(18) . . ?
 C12 N2 Dy1 129.3(2) . . ?
 C12 N2 C13 117.1(2) . . ?
 C15 N3 Dy1 130.71(19) . . ?
 C15 N3 C14 116.1(2) . . ?
 C14 N3 Dy1 112.77(17) . . ?
 C01C N00H C01D 118.9(4) . . ?
 C01C N00H C01F 120.7(4) . . ?
 C01D N00H C01F 119.9(4) . . ?
 C1 N1 C5 124.0(3) . . ?
 C26 N4 C22 124.4(3) . . ?
 N3 C15 C16 127.0(3) . . ?
 O6 N6 O7 119.4(3) . . ?
 O6 N6 O8 122.0(3) . . ?
 O8 N6 O7 118.7(3) . . ?
 C8 C9 C10 118.9(3) . . ?
 C01G N00N C01E 120.9(4) . . ?
 C01H N00N C01E 118.3(4) . . ?
 C01H N00N C01G 120.7(4) . . ?
 N2 C13 C14 109.6(2) . . ?
 N3 C14 C13 108.0(2) . . ?
 O2 C17 C16 120.7(3) . . ?
 O2 C17 C21 120.6(2) . . ?
 C16 C17 C21 118.7(2) . . ?
 C20 C19 C18 119.2(3) . . ?
 N2 C12 C11 127.2(3) . . ?
 C7 C6 C5 120.8(3) . . ?
 C8 C6 C7 119.1(3) . . ?
 C8 C6 C5 120.1(3) . . ?
 C19 C20 C21 122.0(3) . . ?
 C17 C16 C15 123.2(2) . . ?
 C18 C16 C15 116.9(3) . . ?
 C18 C16 C17 119.8(3) . . ?
 C17 C21 C22 121.1(2) . . ?
 C20 C21 C17 119.0(3) . . ?
 C20 C21 C22 119.9(3) . . ?
 C10 C11 C12 117.7(3) . . ?
 C10 C11 C7 120.1(3) . . ?
 C7 C11 C12 122.2(3) . . ?
 N4 C22 C21 118.1(3) . . ?
 N4 C22 C23 116.5(3) . . ?
 C23 C22 C21 125.4(2) . . ?
 C9 C10 C11 121.6(3) . . ?
 O1 C7 C6 120.5(3) . . ?
 O1 C7 C11 121.1(3) . . ?
 C11 C7 C6 118.3(3) . . ?
 C9 C8 C6 122.0(3) . . ?
 C24 C23 C22 120.3(3) . . ?
 C19 C18 C16 121.2(3) . . ?
 C3 C4 C5 120.2(3) . . ?
 N1 C1 C2 120.3(3) . . ?
 C23 C24 C25 120.9(3) . . ?
 N1 C5 C6 117.9(3) . . ?
 N1 C5 C4 117.0(3) . . ?
 C4 C5 C6 125.1(3) . . ?
 C1 C2 C3 117.8(3) . . ?
 C4 C3 C2 120.8(3) . . ?
 C26 C25 C24 118.1(3) . . ?
 N4 C26 C25 119.9(3) . . ?
 O01I C01C N00H 125.7(6) . . ?
 O01J C01D N00H 130.4(6) . . ?
 O01L C01G N00N 127.1(6) . . ?
 O01K C01H N00N 117.2(5) . . ?

loop_
  _refln_index_h
  _refln_index_k
  _refln_index_l
  _refln_F_squared_meas
  _refln_F_squared_sigma
 -13 5 4 56.84 8.29
 -13 5 5 130.98 12.37
 -13 6 5 72.38 9.43
 -13 6 6 59.08 8.54
 -12 0 7 53.29 7.64
 -12 0 8 124.22 11.69
 -12 0 9 18.64 5.47
 -12 1 0 172.41 14.33
 -12 1 8 77.82 8.95
 -12 1 9 92.88 9.88
 -12 1 10 2.01 3.39
 -12 1 11 82.75 9.68
 -12 1 12 87 10.06
 -12 1 13 1.05 4.11
 -12 2 -2 22.6 6.24
 -12 2 -1 15.9 5.59
 -12 2 0 55.29 8.1
 -12 2 1 30.79 6.27
 -12 2 2 4.04 3.86
 -12 2 9 97.5 10.07
 -12 2 10 84.11 9.33
 -12 2 11 5.91 4.43
 -12 2 12 78.03 9.41
 -12 2 13 19.32 5.29
 -12 2 14 -5.18 5.44
 -12 2 15 15.77 5.21
 -12 3 -3 92.67 10.44
 -12 3 -2 54.25 8.13
 -12 3 -1 3.15 4.01
 -12 3 0 95.23 10.38
 -12 3 1 160.11 13.49
 -12 3 2 8.04 4.53
 -12 3 3 74.14 9.23
 -12 3 4 136.13 12.23
 -12 3 9 54.79 7.9
 -12 3 10 59.71 8.05
 -12 3 11 7.64 3.95
 -12 3 12 81.83 9.38
 -12 3 13 91.43 10.08
 -12 3 14 4.06 3.98
 -12 3 15 73.3 9.38
 -12 3 16 23.08 5.87
 -12 4 -4 33.45 6.88
 -12 4 -3 30.96 6.52
 -12 4 -2 118.18 11.67
 -12 4 -1 23.99 6.27
 -12 4 0 46.35 7.5
 -12 4 1 193.36 14.9
 -12 4 2 82.45 9.75
 -12 4 3 38.66 6.96
 -12 4 4 248.28 16.79
 -12 4 5 30.82 6.38
 -12 4 10 188.52 14
 -12 4 11 71.95 8.74
 -12 4 12 6.69 3.95
 -12 4 13 75.14 9.3
 -12 4 14 34.93 6.75
 -12 4 15 7.13 4
 -12 4 16 132.91 12.27
 -12 5 -4 13.92 5.21
 -12 5 -3 10.61 4.69
 -12 5 -2 85.16 10.01
 -12 5 -1 129.19 12.16
 -12 5 0 6.18 4.15
 -12 5 1 170.31 13.86
 -12 5 2 180.36 14.22
 -12 5 3 35.82 6.97
 -12 5 4 54.02 7.94
 -12 5 5 182.38 14.21
 -12 5 6 8.62 4.65
 -12 5 7 104.78 10.63
 -12 5 11 79.04 9.09
 -12 5 12 -2.83 4.24
 -12 5 13 61.8 8.19
 -12 5 14 62.34 8.39
 -12 5 15 -5.06 4.37
 -12 5 16 45.44 7.51
 -12 6 -4 77.88 9.71
 -12 6 -3 6.35 4.27
 -12 6 -2 14.71 5.45
 -12 6 -1 144.72 12.84
 -12 6 0 71.21 9.13
 -12 6 1 19.42 5.78
 -12 6 2 166.9 13.78
 -12 6 3 33.04 6.7
 -12 6 4 34.68 6.88
 -12 6 5 60.84 8.5
 -12 6 6 19.41 5.89
 -12 6 7 36.5 6.85
 -12 6 8 160.74 13.06
 -12 6 12 88.15 9.49
 -12 6 13 -1.93 3.47
 -12 6 14 73.1 8.91
 -12 6 15 6.07 3.53
 -12 6 16 22.75 5.71
 -12 7 -4 65.96 8.81
 -12 7 -3 76.15 9.34
 -12 7 -2 3.15 4.44
 -12 7 -1 124.18 11.98
 -12 7 0 132.49 12.41
 -12 7 1 13.36 5.25
 -12 7 2 64.25 8.79
 -12 7 3 87.14 9.98
 -12 7 4 2.01 3.95
 -12 7 5 70.78 9.11
 -12 7 6 70.1 9.02
 -12 7 7 2.93 3.74
 -12 7 8 86.39 9.82
 -12 7 9 88.47 9.98
 -12 7 10 40 6.92
 -12 7 13 15.24 5.56
 -12 7 14 32.83 6.75
 -12 7 14 30.71 6.26
 -12 7 15 40.62 7.02
 -12 8 -3 69.93 9.3
 -12 8 -2 36.9 7.5
 -12 8 -1 41.98 7.73
 -12 8 0 217.2 16.06
 -12 8 1 42.65 7.61
 -12 8 2 12.39 5.36
 -12 8 3 85.14 10.04
 -12 8 4 22.43 5.85
 -12 8 5 4.05 4.18
 -12 8 6 67.56 9.14
 -12 8 7 19.04 5.66
 -12 8 8 4.24 4.05
 -12 8 8 -1 4.01
 -12 8 9 81.43 9.87
 -12 8 9 80.26 9.68
 -12 8 10 46.5 7.84
 -12 8 10 20.68 5.82
 -12 8 11 4.35 4.7
 -12 8 11 5.88 4.14
 -12 8 12 54.87 8.5
 -12 9 -1 0.96 4.13
 -12 9 0 163.68 14.2
 -12 9 0 168.38 13.31
 -12 9 1 208.25 15.67
 -12 9 1 178.53 13.96
 -12 9 2 5.24 4.72
 -12 9 2 1.85 3.82
 -12 9 3 112.68 11.65
 -12 9 4 69.68 9.09
 -12 9 5 -2.07 3.72
 -12 9 5 6.22 4.85
 -12 9 6 95.4 10.56
 -12 9 6 108.58 11.03
 -12 9 7 108.05 11.21
 -12 9 7 116.46 11.48
 -12 9 8 -1.07 4.09
 -12 9 8 4.11 4.63
 -12 9 9 121.33 12.18
 -12 9 9 121.99 11.62
 -12 9 10 125.57 12.01
 -12 9 11 -4.07 4.58
 -12 9 12 62.79 8.96
 -12 10 3 21.08 5.43
 -12 10 4 33.87 6.85
 -12 10 4 27.58 6.01
 -12 10 5 19.84 5.28
 -11 -2 4 155.75 13.16
 -11 -2 5 3.12 3.51
 -11 -2 6 128.93 12.04
 -11 -2 7 151.14 13.32
 -11 -2 8 4.26 3.96
 -11 -2 9 82.58 9.66
 -11 -2 10 87.89 10.28
 -11 -1 -2 77.7 9.52
 -11 -1 4 190.15 14.38
 -11 -1 5 46.86 7.23
 -11 -1 6 62.1 8.17
 -11 -1 7 150.47 12.71
 -11 -1 8 50.34 7.58
 -11 -1 9 14.23 5.12
 -11 -1 10 173.62 14.05
 -11 -1 11 95.84 10.48
 -11 -1 12 9.47 4.14
 -11 -1 13 156.2 13.51
 -11 -1 14 56.83 8.21
 -11 -1 15 11.94 4.9
 -11 0 -4 126.64 12.23
 -11 0 -3 6.43 4.32
 -11 0 -2 110.38 11.12
 -11 0 -1 204.83 15.61
 -11 0 0 2.01 3.73
 -11 0 5 200.44 14.4
 -11 0 6 12.98 4.28
 -11 0 7 83.71 9.33
 -11 0 8 148.8 12.4
 -11 0 9 4.83 3.02
 -11 0 10 65.68 8.43
 -11 0 11 83.44 9.52
 -11 0 12 3.02 3.39
 -11 0 13 33.72 6.52
 -11 0 14 44.39 7.33
 -11 0 15 -2.09 4.2
 -11 0 16 43.4 7.74
 -11 0 17 47.02 7.71
 -11 0 18 1.08 4.25
 -11 1 -6 53.7 8.25
 -11 1 -5 26.91 6.11
 -11 1 -4 144.16 12.87
 -11 1 -3 47.77 7.57
 -11 1 -2 10.19 4.51
 -11 1 -1 39.95 7.24
 -11 1 0 32.36 6.5
 -11 1 1 23.05 5.52
 -11 1 2 158.99 12.84
 -11 1 6 68.34 8.05
 -11 1 7 26.76 5.33
 -11 1 8 175.2 13.45
 -11 1 9 90.46 9.52
 -11 1 10 11.24 4.31
 -11 1 11 285.52 17.97
 -11 1 12 223.34 15.78
 -11 1 13 24.55 5.78
 -11 1 14 302.94 18.99
 -11 1 15 94.28 10.25
 -11 1 16 1.03 4.15
 -11 1 17 103.39 10.99
 -11 1 18 49.79 8.07
 -11 1 19 -1.07 4.21
 -11 2 -8 -2.19 3.69
 -11 2 -7 140.16 12.69
 -11 2 -6 116.89 11.57
 -11 2 -5 -1.05 4.21
 -11 2 -4 84.5 9.68
 -11 2 -3 117.7 11.4
 -11 2 -2 3 4.76
 -11 2 -1 115.83 11.19
 -11 2 0 77.2 9.13
 -11 2 1 5.68 4.09
 -11 2 2 91.15 9.6
 -11 2 3 176.05 13.49
 -11 2 4 15.2 4.65
 -11 2 6 177.86 12.89
 -11 2 7 3.38 3.23
 -11 2 8 59.55 7.68
 -11 2 9 170.02 13.13
 -11 2 10 -3.6 4.44
 -11 2 11 31.26 6.54
 -11 2 12 30.92 6.5
 -11 2 13 5.73 3.85
 -11 2 14 34.08 6.59
 -11 2 15 89.36 10.02
 -11 2 16 6.05 4.27
 -11 2 17 44.17 7.41
 -11 2 18 107.59 11.23
 -11 2 19 24.34 6.07
 -11 2 20 30.05 6.62
 -11 3 -9 47.41 7.9
 -11 3 -8 6.39 4.5
 -11 3 -7 47.36 7.89
 -11 3 -6 165.35 13.72
 -11 3 -5 72.88 9.05
 -11 3 -4 29.37 6.38
 -11 3 -3 182.71 14.39
 -11 3 -2 51.16 7.63
 -11 3 -1 29.06 5.98
 -11 3 0 200.3 14.75
 -11 3 1 35.66 6.36
 -11 3 2 21.24 5.23
 -11 3 3 122.71 11.15
 -11 3 4 96.49 9.78
 -11 3 5 0.88 3.53
 -11 3 7 142.82 11.38
 -11 3 9 181 13.27
 -11 3 10 163.55 12.8
 -11 3 11 17.89 4.8
 -11 3 12 237.8 16.02
 -11 3 13 60.84 8.04
 -11 3 14 50.67 7.67
 -11 3 15 76.17 9.1
 -11 3 16 83.63 9.63
 -11 3 17 -1.02 3.77
 -11 3 18 96.04 10.28
 -11 3 19 83.01 9.89
 -11 3 20 -3.2 4.51
 -11 4 -10 8.17 4.6
 -11 4 -10 1.06 3.95
 -11 4 -9 167.49 13.9
 -11 4 -8 124.25 11.8
 -11 4 -7 5.17 4.37
 -11 4 -6 211.58 15.63
 -11 4 -5 117.3 11.44
 -11 4 -4 7.99 4.13
 -11 4 -3 214.06 15.42
 -11 4 -2 111.05 10.75
 -11 4 -1 16.36 4.93
 -11 4 0 152.86 12.61
 -11 4 1 123.54 11.29
 -11 4 2 3.69 3.62
 -11 4 3 173.43 13.23
 -11 4 4 247.12 16.1
 -11 4 5 -1.76 3.89
 -11 4 6 286.38 17.53
 -11 4 7 125.5 11.1
 -11 4 8 2.43 3.09
 -11 4 9 180.87 13.14
 -11 4 10 103.59 10.03
 -11 4 11 12.31 4.76
 -11 4 12 186.72 13.77
 -11 4 13 180.34 13.85
 -11 4 14 8.53 4.6
 -11 4 15 57.21 8.05
 -11 4 16 105.05 10.64
 -11 4 17 10.12 4.75
 -11 4 18 53.7 7.95
 -11 4 19 97.73 10.54
 -11 4 20 1.07 3.85
 -11 5 -10 42.74 7.67
 -11 5 -10 36.9 7.19
 -11 5 -9 36.25 7.02
 -11 5 -9 42.07 7.32
 -11 5 -8 126.45 12.17
 -11 5 -8 171.09 13.53
 -11 5 -7 28.54 6.28
 -11 5 -7 24.81 5.95
 -11 5 -6 52.53 7.81
 -11 5 -6 31.69 6.29
 -11 5 -5 116.06 11.4
 -11 5 -5 111.71 10.64
 -11 5 -4 35.7 6.47
 -11 5 -3 63.77 8.61
 -11 5 -2 219.25 15.68
 -11 5 -1 33.55 6.37
 -11 5 0 71.03 8.64
 -11 5 1 108.52 10.68
 -11 5 2 72.05 8.73
 -11 5 3 14.59 5.01
 -11 5 4 173.72 13.36
 -11 5 5 96.93 9.9
 -11 5 6 4.39 4.04
 -11 5 7 156.34 12.49
 -11 5 8 77.12 8.75
 -11 5 9 -4.93 4.05
 -11 5 10 94.96 9.4
 -11 5 11 41.05 6.93
 -11 5 12 6.29 3.8
 -11 5 13 115.42 10.85
 -11 5 14 22.74 5.44
 -11 5 15 9.71 4.55
 -11 5 16 83.52 9.53
 -11 5 17 47.77 7.63
 -11 5 18 -1.04 3.85
 -11 5 19 124.68 11.97
 -11 5 20 80.61 9.85
 -11 6 -10 106.79 10.92
 -11 6 -10 96.76 10.42
 -11 6 -9 6.13 3.91
 -11 6 -9 3.03 3.97
 -11 6 -8 245.96 16.93
 -11 6 -8 230.31 16.36
 -11 6 -7 173.81 13.69
 -11 6 -7 156.73 13.16
 -11 6 -6 8.03 4.53
 -11 6 -6 17.97 5.4
 -11 6 -5 190.12 14.67
 -11 6 -4 113.47 11.19
 -11 6 -3 18.57 5.31
 -11 6 -2 100.71 10.56
 -11 6 -1 136.15 12.2
 -11 6 0 3.8 4.1
 -11 6 1 78 9.2
 -11 6 2 74.43 9.04
 -11 6 3 -6.46 3.99
 -11 6 4 179.7 13.81
 -11 6 5 227.45 15.56
 -11 6 6 15.18 5.11
 -11 6 7 158.32 12.63
 -11 6 8 212.31 14.69
 -11 6 9 19.11 4.98
 -11 6 10 28.41 6.27
 -11 6 10 32.23 5.84
 -11 6 11 130.27 11.86
 -11 6 11 119.93 10.97
 -11 6 12 12.03 5.04
 -11 6 12 11.72 4.46
 -11 6 13 29.27 6.22
 -11 6 13 24.11 5.54
 -11 6 14 105.37 11.06
 -11 6 14 114.32 10.74
 -11 6 15 10.19 4.79
 -11 6 15 24.43 5.66
 -11 6 16 33.74 6.73
 -11 6 16 39 6.59
 -11 6 17 162.11 13.45
 -11 6 17 149.32 13.09
 -11 6 18 29.81 6.36
 -11 6 18 36.57 7.11
 -11 6 19 88.25 9.98
 -11 6 19 97.96 10.84
 -11 7 -10 77.12 9.51
 -11 7 -10 107.06 10.71
 -11 7 -9 31.4 6.31
 -11 7 -9 24.51 5.88
 -11 7 -8 26.25 6.08
 -11 7 -7 179.85 14.35
 -11 7 -6 36.94 6.76
 -11 7 -5 22.81 6.1
 -11 7 -4 126.08 11.57
 -11 7 -3 48.91 7.83
 -11 7 -2 7.77 4.46
 -11 7 -1 122.46 11.93
 -11 7 0 15.76 4.92
 -11 7 0 14.36 5.12
 -11 7 1 47.28 6.83
 -11 7 1 55.08 8.13
 -11 7 2 138.79 11.19
 -11 7 2 132.84 11.98
 -11 7 3 39.26 6.99
 -11 7 4 44.53 7.32
 -11 7 5 245.1 16.28
 -11 7 6 129.6 11.86
 -11 7 6 134.63 11.82
 -11 7 7 30.12 6.38
 -11 7 7 30.07 6.04
 -11 7 8 168.58 13.41
 -11 7 8 151.25 12.46
 -11 7 9 70.38 8.94
 -11 7 9 73.88 8.76
 -11 7 10 -1 3.6
 -11 7 10 0.9 3.52
 -11 7 11 127.18 11.82
 -11 7 11 130.29 11.47
 -11 7 11 129.62 11.18
 -11 7 12 77.32 9.33
 -11 7 12 76.36 8.83
 -11 7 13 1.03 3.92
 -11 7 13 9.36 4.05
 -11 7 14 133.27 12.04
 -11 7 14 101.04 10.57
 -11 7 15 31.14 6.6
 -11 7 15 27.64 6.16
 -11 7 16 4.17 4.41
 -11 7 16 2.02 3.64
 -11 7 17 75.46 9.5
 -11 7 17 66.19 8.95
 -11 7 18 90.38 10.26
 -11 7 18 60.18 8.79
 -11 7 19 11.57 5.11
 -11 8 -10 146.93 12.72
 -11 8 -9 168.06 13.71
 -11 8 -8 2.01 3.84
 -11 8 -7 115.1 11.31
 -11 8 -6 81.77 9.71
 -11 8 -5 3.97 4.29
 -11 8 -4 120.69 11.77
 -11 8 -3 127.95 12.02
 -11 8 -2 8.02 4.61
 -11 8 -2 -1.96 4.05
 -11 8 -1 90.4 9.39
 -11 8 -1 95.34 10.43
 -11 8 0 172.23 13.62
 -11 8 0 152.25 12.21
 -11 8 1 17.94 5.18
 -11 8 1 10.59 4.61
 -11 8 2 137.44 11.41
 -11 8 2 125.55 11.78
 -11 8 3 131.75 11.21
 -11 8 3 149.27 12.38
 -11 8 3 139.49 12.14
 -11 8 4 4.74 3.72
 -11 8 4 1.9 4.2
 -11 8 4 2.47 3.86
 -11 8 5 74.88 9.16
 -11 8 5 67.36 8.61
 -11 8 6 51.52 7.72
 -11 8 6 57.73 7.94
 -11 8 7 4.92 4.25
 -11 8 7 -0.94 3.71
 -11 8 8 63.83 8.54
 -11 8 8 72.57 8.91
 -11 8 9 60.49 8.37
 -11 8 9 71.39 8.62
 -11 8 10 4.08 4.21
 -11 8 10 3.75 4.47
 -11 8 11 73.12 9.32
 -11 8 11 73.97 8.93
 -11 8 12 113.91 10.85
 -11 8 12 103.33 10.23
 -11 8 13 6.3 5.36
 -11 8 13 15.18 4.84
 -11 8 14 46.48 7.94
 -11 8 14 35.09 6.57
 -11 8 15 54.28 8.2
 -11 8 15 40.03 7.12
 -11 8 16 5.35 4.42
 -11 8 16 3.07 3.81
 -11 8 17 11.83 5.32
 -11 8 17 18.86 5.1
 -11 9 -8 55.03 7.98
 -11 9 -7 44.98 7.6
 -11 9 -6 163.94 13.7
 -11 9 -5 38.92 7.07
 -11 9 -5 41.9 6.51
 -11 9 -4 23.93 6.26
 -11 9 -3 167.62 13.52
 -11 9 -3 155.32 12.88
 -11 9 -2 72.09 8.76
 -11 9 -2 67.29 8.86
 -11 9 -1 82.28 9.11
 -11 9 -1 80.95 9.45
 -11 9 0 143.71 12.11
 -11 9 0 146.78 12.96
 -11 9 1 15.53 4.88
 -11 9 1 13.78 4.87
 -11 9 1 8.06 4.36
 -11 9 2 26.03 5.62
 -11 9 2 30.46 6.38
 -11 9 2 30.17 5.99
 -11 9 3 204.22 14.66
 -11 9 3 208.81 15.12
 -11 9 3 222.98 15.73
 -11 9 4 121.96 11.47
 -11 9 4 118.89 11.44
 -11 9 4 98.74 9.86
 -11 9 5 25.38 6.18
 -11 9 5 8.84 5.11
 -11 9 5 21.72 5.5
 -11 9 6 330.57 19.99
 -11 9 6 321.95 19.71
 -11 9 6 333.97 19.18
 -11 9 7 63.29 8.54
 -11 9 7 59.9 8.55
 -11 9 7 57.74 7.55
 -11 9 8 16.29 5.68
 -11 9 8 21.63 5.9
 -11 9 9 156.71 13.31
 -11 9 9 153.18 12.91
 -11 9 10 55.34 8.4
 -11 9 10 63.89 8.27
 -11 9 11 6.33 4.56
 -11 9 11 9.84 4.78
 -11 9 12 135.38 12.62
 -11 9 12 128.6 11.93
 -11 9 13 103.32 10.9
 -11 9 13 73.56 9.47
 -11 9 14 5.43 4.69
 -11 9 14 10.91 4.73
 -11 9 15 72.12 9.38
 -11 9 15 82.37 9.55
 -11 9 16 40.61 7.25
 -11 10 -6 90.4 10.45
 -11 10 -6 90.36 9.49
 -11 10 -5 169.84 13.88
 -11 10 -5 155.22 12.6
 -11 10 -4 0.98 3.93
 -11 10 -4 -4.02 4.25
 -11 10 -3 88.97 9.74
 -11 10 -3 90.45 10.33
 -11 10 -2 125.52 11.99
 -11 10 -2 156.34 12.64
 -11 10 -1 15.21 5.35
 -11 10 -1 3.02 3.74
 -11 10 0 96.28 10.17
 -11 10 0 87.58 10
 -11 10 1 128.15 12.01
 -11 10 1 140.57 12
 -11 10 2 8.09 4.64
 -11 10 2 -0.93 3.93
 -11 10 3 74.91 8.87
 -11 10 3 71.93 9.19
 -11 10 3 64 8.13
 -11 10 4 40.11 7.01
 -11 10 4 46.71 7.71
 -11 10 4 44.35 6.89
 -11 10 5 10.95 4.49
 -11 10 5 7.12 4.59
 -11 10 5 11.96 4.77
 -11 10 6 35.42 7.03
 -11 10 6 41.84 7.38
 -11 10 6 33.04 6.29
 -11 10 7 162.24 13.73
 -11 10 7 152.5 13.28
 -11 10 7 157.56 12.69
 -11 10 8 -5.21 4.5
 -11 10 8 9.23 4.97
 -11 10 8 0.92 3.86
 -11 10 9 109.9 11.16
 -11 10 9 89.37 10.35
 -11 10 9 104.24 10.26
 -11 10 10 130.63 12.46
 -11 10 10 151.2 13.26
 -11 10 11 2.17 3.91
 -11 10 11 11.31 4.73
 -11 10 12 30.89 6.56
 -11 10 13 104.85 10.96
 -11 11 -1 50.31 7.83
 -11 11 0 7.22 4.55
 -11 11 0 2.95 4.06
 -11 11 1 88.07 10.16
 -11 11 1 89.04 9.84
 -11 11 2 105.15 11.3
 -11 11 2 116.08 11.42
 -11 11 3 10.46 5.25
 -11 11 3 6.82 4.02
 -11 11 4 87.9 9.9
 -11 11 4 81.95 9.98
 -11 11 4 66.07 8.68
 -11 11 5 52.85 7.92
 -11 11 5 51.71 8.04
 -11 11 5 71.8 8.66
 -11 11 6 4.14 4.27
 -11 11 6 11.64 5.22
 -11 11 6 4.84 4.19
 -11 11 7 52.61 8.27
 -11 11 7 56.17 7.88
 -11 11 8 63 8.28
 -10 -3 1 21.51 5.57
 -10 -3 2 89.51 9.97
 -10 -3 3 172.47 14.07
 -10 -3 4 5.16 3.6
 -10 -3 5 40.44 6.97
 -10 -3 6 42.77 6.96
 -10 -3 7 -6.28 4.11
 -10 -3 8 86.33 9.85
 -10 -3 9 107.41 11.04
 -10 -3 10 2.14 3.47
 -10 -3 11 130.95 12.36
 -10 -3 12 185.37 14.81
 -10 -3 13 16.24 5.45
 -10 -3 14 52.45 8.04
 -10 -3 15 65.78 8.9
 -10 -2 -5 12.15 4.89
 -10 -2 -4 29.22 6.3
 -10 -2 -3 113.44 11.51
 -10 -2 -2 90.17 10
 -10 -2 1 99.99 10.23
 -10 -2 2 1.9 3.53
 -10 -2 3 112.88 10.74
 -10 -2 4 80.51 9.15
 -10 -2 5 4.83 3.48
 -10 -2 6 97.3 10.02
 -10 -2 7 77.43 8.97
 -10 -2 8 32.6 5.99
 -10 -2 9 255.91 17.31
 -10 -2 10 152.5 12.94
 -10 -2 11 5.08 3.99
 -10 -2 12 158.71 13.3
 -10 -2 13 110.42 11.09
 -10 -2 14 -1.04 3.86
 -10 -2 15 106.26 10.88
 -10 -2 16 37.09 7.3
 -10 -2 17 11.78 4.54
 -10 -2 18 100.04 10.66
 -10 -2 19 77.06 9.77
 -10 -1 -7 -1.11 3.6
 -10 -1 -6 65.3 8.99
 -10 -1 -5 67.22 8.73
 -10 -1 -4 7.33 4.12
 -10 -1 -3 23.53 5.5
 -10 -1 -2 93.18 10.05
 -10 -1 -1 0.98 3.05
 -10 -1 0 93.28 9.63
 -10 -1 2 4.38 3.7
 -10 -1 3 84.92 8.83
 -10 -1 4 81.8 8.88
 -10 -1 5 20.66 4.96
 -10 -1 6 125.3 11.1
 -10 -1 7 172.51 13.21
 -10 -1 8 5.57 3.92
 -10 -1 9 123.01 11.22
 -10 -1 10 173 13.45
 -10 -1 11 -0.96 3.24
 -10 -1 12 43.77 6.86
 -10 -1 13 121.43 11.48
 -10 -1 14 -2.99 3.48
 -10 -1 15 53.32 7.65
 -10 -1 16 107.06 10.9
 -10 -1 17 3.09 3.93
 -10 -1 18 98.94 10.68
 -10 -1 19 144.87 12.87
 -10 -1 20 -3.18 4.48
 -10 -1 21 31.02 7.46
 -10 0 -9 49.71 7.98
 -10 0 -8 157.54 13.69
 -10 0 -7 56.69 8.19
 -10 0 -6 52.48 7.73
 -10 0 -5 169.63 13.95
 -10 0 -4 30.19 6.21
 -10 0 -3 65.84 8.31
 -10 0 -2 224.32 15.65
 -10 0 -1 32.85 6.06
 -10 0 0 70.48 8.32
 -10 0 1 274.58 17.14
 -10 0 2 71.45 8.19
 -10 0 3 29.33 5.37
 -10 0 4 129.63 10.88
 -10 0 5 9.22 3.86
 -10 0 6 16.95 4.48
 -10 0 7 148 11.82
 -10 0 8 103.95 9.94
 -10 0 9 40.79 6.51
 -10 0 10 354.02 20.03
 -10 0 11 84.16 8.98
 -10 0 12 25.99 5.6
 -10 0 13 111.18 10.64
 -10 0 14 62.08 8.02
 -10 0 15 9.72 4.39
 -10 0 16 110.23 11.17
 -10 0 17 51.98 7.59
 -10 0 18 10.12 4.83
 -10 0 19 96.44 10.71
 -10 0 20 94.57 10.32
 -10 0 21 -2.1 3.78
 -10 0 22 125.09 12.31
 -10 1 -11 223.83 16.74
 -10 1 -10 199.03 15.39
 -10 1 -9 4.26 4.07
 -10 1 -8 117.2 11.53
 -10 1 -7 132.43 12.18
 -10 1 -6 2.01 4.15
 -10 1 -5 37.5 6.63
 -10 1 -4 42.61 6.88
 -10 1 -3 7.59 4.45
 -10 1 -2 142.2 12
 -10 1 -1 204.77 14.42
 -10 1 0 -0.89 3.31
 -10 1 1 138.61 11.53
 -10 1 2 235.34 15.29
 -10 1 3 8.33 3.41
 -10 1 3 5.83 3.28
 -10 1 4 71.54 7.88
 -10 1 4 73.21 8.17
 -10 1 5 119.09 10.08
 -10 1 6 3.19 3.05
 -10 1 7 30.87 5.7
 -10 1 8 248.33 15.58
 -10 1 9 97.02 9.47
 -10 1 10 73.92 8.47
 -10 1 11 385.29 20.98
 -10 1 12 48.17 7.02
 -10 1 13 73.67 8.66
 -10 1 14 175.36 13.5
 -10 1 15 34.94 6.4
 -10 1 16 36.56 6.64
 -10 1 17 133.82 12.13
 -10 1 18 12.92 4.67
 -10 1 19 67.64 8.73
 -10 1 20 80.81 9.93
 -10 1 21 8.29 4.77
 -10 1 22 62.97 8.62
 -10 1 23 174.9 14.41
 -10 2 -13 13.69 5.12
 -10 2 -12 24.68 5.98
 -10 2 -12 25.72 6
 -10 2 -11 28.54 6.16
 -10 2 -10 120.81 11.67
 -10 2 -9 16.38 4.9
 -10 2 -8 35.27 6.57
 -10 2 -7 88.15 9.74
 -10 2 -6 61.41 8.12
 -10 2 -5 -1.92 3.45
 -10 2 -4 156.27 12.73
 -10 2 -3 102.62 10.18
 -10 2 -2 39.03 6.34
 -10 2 -1 236.84 15.61
 -10 2 0 98.69 9.57
 -10 2 1 13.7 4.58
 -10 2 2 114.99 10.14
 -10 2 3 32.1 5.73
 -10 2 4 1.44 2.52
 -10 2 4 -0.81 3.08
 -10 2 5 36.21 5.44
 -10 2 5 22.91 5.01
 -10 2 6 93.52 8.92
 -10 2 6 107.47 9.41
 -10 2 7 15.44 4.42
 -10 2 8 230.06 14.62
 -10 2 9 118.25 10.31
 -10 2 10 38.97 6.4
 -10 2 11 199.21 13.95
 -10 2 12 120.65 10.59
 -10 2 13 8.87 4.16
 -10 2 14 167.56 13.05
 -10 2 15 78.68 9.15
 -10 2 16 1.89 3.51
 -10 2 17 81.89 9.16
 -10 2 18 85.34 9.79
 -10 2 19 1 3.48
 -10 2 20 83.24 9.75
 -10 2 21 60.81 8.66
 -10 2 22 -4.18 4.98
 -10 2 23 84.68 10.02
 -10 3 -13 104.99 10.94
 -10 3 -13 98.1 10.43
 -10 3 -12 92.07 10.06
 -10 3 -12 71.15 9.15
 -10 3 -11 -1.99 4.48
 -10 3 -11 1.02 4.4
 -10 3 -10 184.96 14.07
 -10 3 -10 156.86 13.29
 -10 3 -9 220.88 15.43
 -10 3 -9 208.48 15.33
 -10 3 -8 1.82 3.57
 -10 3 -8 -0.98 3.53
 -10 3 -7 141.12 11.8
 -10 3 -7 120.63 11.51
 -10 3 -6 86.58 9.49
 -10 3 -5 15.92 4.94
 -10 3 -4 121.64 10.99
 -10 3 -3 278.44 17.28
 -10 3 -2 14.27 4.42
 -10 3 -1 296.47 17.77
 -10 3 0 124.3 10.81
 -10 3 1 -2.54 3.42
 -10 3 2 102.54 9.69
 -10 3 3 201.35 13.65
 -10 3 4 3.21 3.24
 -10 3 5 219.49 13.35
 -10 3 5 190.8 13.47
 -10 3 6 134.79 10.62
 -10 3 6 139.28 11.03
 -10 3 7 10.42 3.68
 -10 3 7 9.88 4.12
 -10 3 8 120.84 10.11
 -10 3 9 337.2 18.52
 -10 3 10 13.73 4.26
 -10 3 11 207.45 14.27
 -10 3 12 174.57 13
 -10 3 13 6.99 4.31
 -10 3 14 56.44 7.72
 -10 3 15 131.12 11.38
 -10 3 16 60.99 7.97
 -10 3 17 85.33 9.35
 -10 3 18 157.63 13.12
 -10 3 19 -1 3.81
 -10 3 20 74.19 9.21
 -10 3 21 196.43 15.14
 -10 3 22 22.03 5.79
 -10 3 23 64.87 8.8
 -10 4 -14 51.22 8.13
 -10 4 -14 48.9 7.99
 -10 4 -13 26.08 6.25
 -10 4 -13 10.08 4.09
 -10 4 -12 140.44 12.55
 -10 4 -12 147.03 12.84
 -10 4 -11 25.76 5.75
 -10 4 -11 17.84 5.4
 -10 4 -10 41.16 6.93
 -10 4 -10 54.04 7.66
 -10 4 -9 82.42 9.47
 -10 4 -9 115.45 10.71
 -10 4 -8 38.32 6.7
 -10 4 -8 25.52 6.22
 -10 4 -7 58.64 7.88
 -10 4 -7 60.06 7.88
 -10 4 -6 103.58 10.24
 -10 4 -6 104.63 10.14
 -10 4 -5 46.05 7.08
 -10 4 -5 44.91 6.68
 -10 4 -4 85.44 9.04
 -10 4 -4 66.95 7.83
 -10 4 -3 388.97 21.15
 -10 4 -2 168.7 12.92
 -10 4 -1 56.55 7.51
 -10 4 0 363.2 20.05
 -10 4 1 75.03 8.8
 -10 4 2 19.93 5
 -10 4 3 24.52 5.46
 -10 4 4 2.41 3.24
 -10 4 5 8.72 4.29
 -10 4 6 72.39 7.41
 -10 4 6 63.29 7.74
 -10 4 7 55.2 6.65
 -10 4 7 52.43 6.9
 -10 4 8 59.26 7.05
 -10 4 8 56.18 7.03
 -10 4 9 260.2 15.64
 -10 4 9 256.36 15.49
 -10 4 10 103.85 9.43
 -10 4 11 23.87 5.19
 -10 4 12 230.37 15.2
 -10 4 13 84.49 8.94
 -10 4 14 3.58 3.32
 -10 4 15 24.78 5.6
 -10 4 16 96.92 10.01
 -10 4 17 0.96 3.57
 -10 4 18 81.62 9.54
 -10 4 19 36.15 6.68
 -10 4 20 8.18 4.42
 -10 4 21 76.01 9.39
 -10 4 22 71.93 9.26
 -10 4 23 4.29 3.99
 -10 5 -15 52.58 7.7
 -10 5 -14 81.03 9.28
 -10 5 -14 70.15 9.13
 -10 5 -13 0.98 3.65
 -10 5 -13 -4.15 4.58
 -10 5 -12 75.19 9.07
 -10 5 -12 91.33 10.37
 -10 5 -11 94.94 10.04
 -10 5 -11 80.2 9.57
 -10 5 -10 -0.96 3.46
 -10 5 -10 -0.96 4.08
 -10 5 -9 117.06 10.91
 -10 5 -9 112.85 10.8
 -10 5 -8 108.35 10.66
 -10 5 -8 111.77 10.53
 -10 5 -7 3.73 3.85
 -10 5 -7 -0.89 3.21
 -10 5 -6 71.99 8.55
 -10 5 -6 68.53 8.33
 -10 5 -5 176.97 13.45
 -10 5 -4 11.71 4.23
 -10 5 -3 192.11 14.03
 -10 5 -2 229.97 15.46
 -10 5 -1 6.07 3.91
 -10 5 0 120.45 10.61
 -10 5 1 118.95 10.48
 -10 5 2 18.35 5.07
 -10 5 3 111.11 10.17
 -10 5 4 288.31 17
 -10 5 5 20.9 5.31
 -10 5 6 197.86 13.52
 -10 5 7 199.48 13.38
 -10 5 7 184.28 12.55
 -10 5 8 10.1 3.97
 -10 5 8 8.21 3.5
 -10 5 9 139.32 10.94
 -10 5 9 123.69 10.34
 -10 5 10 137.1 11.69
 -10 5 10 160.83 11.68
 -10 5 10 138.17 11.21
 -10 5 11 2.71 3.55
 -10 5 11 0.82 3.06
 -10 5 12 204.52 14.61
 -10 5 12 195.45 13.79
 -10 5 13 117.25 11.04
 -10 5 13 105.01 10.08
 -10 5 14 7.38 4.33
 -10 5 14 13.5 4.59
 -10 5 15 70.4 8.44
 -10 5 15 56.37 7.55
 -10 5 16 222.72 15.28
 -10 5 16 185.61 14.32
 -10 5 17 55.19 7.72
 -10 5 17 67.9 8.58
 -10 5 18 80.78 9.1
 -10 5 18 71.46 8.98
 -10 5 19 213.61 15.2
 -10 5 19 189.61 14.76
 -10 5 20 35.16 6.61
 -10 5 21 36.84 6.99
 -10 5 22 62.03 8.61
 -10 5 23 27.12 6.46
 -10 6 -14 67.55 8.69
 -10 6 -14 83.58 9.8
 -10 6 -13 13.46 4.91
 -10 6 -13 7.26 4.39
 -10 6 -12 35.44 6.4
 -10 6 -12 45.67 7.58
 -10 6 -11 153.26 12.95
 -10 6 -11 167.77 13.54
 -10 6 -10 76.64 9.23
 -10 6 -10 92.22 9.72
 -10 6 -9 36.66 6.64
 -10 6 -9 32.24 6.42
 -10 6 -8 196.76 14.48
 -10 6 -7 75.83 8.65
 -10 6 -6 3.66 3.69
 -10 6 -5 125.02 11.52
 -10 6 -4 139.93 11.83
 -10 6 -3 24.85 5.76
 -10 6 -2 223.28 15.12
 -10 6 -1 21.75 5.24
 -10 6 0 96.94 9.07
 -10 6 0 103.25 9.98
 -10 6 1 137.06 11.57
 -10 6 1 155.11 11.21
 -10 6 2 74.14 8.3
 -10 6 2 70.4 7.6
 -10 6 3 21.71 5.21
 -10 6 3 27.94 5.17
 -10 6 4 244.33 15.49
 -10 6 5 236.19 15.32
 -10 6 5 231.71 14.91
 -10 6 6 6.98 4.17
 -10 6 6 10.61 4.03
 -10 6 7 295.26 17.71
 -10 6 7 286.55 17.05
 -10 6 8 75.63 8.8
 -10 6 8 75.84 8.42
 -10 6 8 76.54 7.97
 -10 6 9 4.5 3.25
 -10 6 9 4.82 3.24
 -10 6 9 10.11 3.58
 -10 6 10 94.56 9.79
 -10 6 10 95.11 9.22
 -10 6 10 107.08 9.69
 -10 6 11 76.26 8.85
 -10 6 11 84.41 8.7
 -10 6 11 72.39 8.18
 -10 6 12 -0.86 3.19
 -10 6 12 4.63 3.63
 -10 6 13 155.01 12.19
 -10 6 13 130.96 11.71
 -10 6 14 119.36 10.88
 -10 6 14 117.79 11.02
 -10 6 15 -0.94 3.48
 -10 6 15 2.85 3.63
 -10 6 16 134.58 12
 -10 6 16 160.7 12.85
 -10 6 17 105.26 10.63
 -10 6 17 101.98 10.38
 -10 6 18 -1.01 3.85
 -10 6 18 -1.93 4.26
 -10 6 19 151.17 12.9
 -10 6 19 132.88 12.13
 -10 6 20 65.01 8.68
 -10 6 21 4.27 3.96
 -10 6 22 71.53 9.32
 -10 7 -13 45.71 7.79
 -10 7 -12 -0.94 3.5
 -10 7 -12 1.02 3.43
 -10 7 -11 69.65 8.45
 -10 7 -11 59.01 8.25
 -10 7 -10 59.98 7.82
 -10 7 -10 49.02 7.42
 -10 7 -9 -2.79 3.46
 -10 7 -8 92.61 9.64
 -10 7 -7 78.2 8.82
 -10 7 -6 2.74 4.03
 -10 7 -5 68.84 8.78
 -10 7 -4 167.28 13.07
 -10 7 -3 58.96 8.01
 -10 7 -2 107.25 10.52
 -10 7 -2 134.84 10.88
 -10 7 -1 178.45 13.65
 -10 7 -1 199.3 13.47
 -10 7 0 11.33 4.65
 -10 7 0 11.63 4.37
 -10 7 1 67.52 8.32
 -10 7 1 82.38 8.31
 -10 7 2 113.52 9.78
 -10 7 2 122.33 10.53
 -10 7 2 105.87 10.21
 -10 7 3 52.66 7.27
 -10 7 3 64.23 7.91
 -10 7 3 55.68 6.95
 -10 7 4 54.23 7.46
 -10 7 4 43.55 6.95
 -10 7 4 45.51 6.44
 -10 7 5 212.36 14.42
 -10 7 5 186.46 13.56
 -10 7 5 190.46 12.91
 -10 7 6 31.01 5.92
 -10 7 6 24.62 5.42
 -10 7 6 25.99 5.06
 -10 7 7 102.27 9.96
 -10 7 7 106.79 10.06
 -10 7 8 187.07 13.69
 -10 7 8 164.04 12.72
 -10 7 9 -1.84 3.52
 -10 7 9 -0.84 3.4
 -10 7 9 3.95 3.02
 -10 7 10 170.33 13.07
 -10 7 10 146.04 11.91
 -10 7 10 161.31 12.09
 -10 7 11 163.96 13
 -10 7 11 155.22 12.22
 -10 7 11 176.07 12.9
 -10 7 12 0.95 3.64
 -10 7 12 -0.84 3.39
 -10 7 12 0.87 3.15
 -10 7 13 58.68 8.39
 -10 7 13 57.17 7.41
 -10 7 13 48.68 7.18
 -10 7 14 91.91 9.73
 -10 7 14 82.57 9.56
 -10 7 15 13.36 4.72
 -10 7 15 6.86 3.96
 -10 7 16 49.93 7.6
 -10 7 16 39.5 7.13
 -10 7 17 107.34 10.8
 -10 7 17 102.41 10.52
 -10 7 18 8.21 4.34
 -10 7 18 9.99 4.68
 -10 7 19 26.19 6.54
 -10 7 19 39.11 7.18
 -10 7 20 77.92 9.73
 -10 7 20 80.42 9.46
 -10 7 21 16.28 5.29
 -10 8 -12 34.9 7
 -10 8 -11 24.25 5.81
 -10 8 -10 183.16 13.87
 -10 8 -9 45.44 7.13
 -10 8 -8 40.67 6.83
 -10 8 -7 112.15 10.85
 -10 8 -7 126.97 10.56
 -10 8 -6 27.48 5.89
 -10 8 -6 25.52 5.14
 -10 8 -5 27.39 5.58
 -10 8 -4 172.52 13.41
 -10 8 -4 167.33 12.92
 -10 8 -3 15.27 4.56
 -10 8 -3 28.85 5.94
 -10 8 -2 47.66 6.72
 -10 8 -2 45.77 7.33
 -10 8 -1 217.71 14.54
 -10 8 -1 225.23 15.5
 -10 8 0 24.67 5.17
 -10 8 0 28.52 5.77
 -10 8 0 15.47 4.45
 -10 8 1 110.36 10.02
 -10 8 1 108.41 10.31
 -10 8 1 102.98 9.77
 -10 8 2 226.34 14.43
 -10 8 2 193.82 14.02
 -10 8 2 213.95 14.73
 -10 8 3 7.78 4.34
 -10 8 3 6.21 3.92
 -10 8 3 8.7 3.91
 -10 8 4 56.27 7.52
 -10 8 4 57.66 7.54
 -10 8 4 45.52 6.49
 -10 8 5 224.2 14.99
 -10 8 5 223.58 15.06
 -10 8 5 198.2 13.61
 -10 8 6 61.69 7.97
 -10 8 6 71.94 8.44
 -10 8 6 64.45 7.77
 -10 8 7 77.32 8.82
 -10 8 7 64.94 8.27
 -10 8 7 73.56 8.16
 -10 8 8 271.88 16.99
 -10 8 8 239.66 16.21
 -10 8 8 244.26 15.25
 -10 8 9 60.62 8.19
 -10 8 9 46.38 7.04
 -10 8 9 47.19 6.64
 -10 8 10 2.88 3.67
 -10 8 10 6.24 4.47
 -10 8 10 4.2 3.85
 -10 8 11 149.87 13.01
 -10 8 11 152.73 12.38
 -10 8 11 130.21 11.3
 -10 8 12 125.09 11.83
 -10 8 12 121.59 11.13
 -10 8 12 138.06 11.61
 -10 8 13 2.99 4.11
 -10 8 13 3.58 3.51
 -10 8 13 3.7 3.53
 -10 8 14 92.51 10.15
 -10 8 14 76.18 8.87
 -10 8 14 92.23 9.82
 -10 8 15 57.88 8.2
 -10 8 15 52.74 7.7
 -10 8 16 5.12 4.42
 -10 8 16 4.01 4.03
 -10 8 17 65.94 8.79
 -10 8 17 53.31 8.04
 -10 8 18 23.82 6.04
 -10 8 18 34.58 6.79
 -10 8 19 18.73 5.58
 -10 8 19 22.44 6.04
 -10 8 20 47.95 7.99
 -10 9 -10 78.72 9.28
 -10 9 -10 82.3 8.83
 -10 9 -9 95.38 10.19
 -10 9 -9 117.27 10.49
 -10 9 -8 8.33 4.17
 -10 9 -8 6.07 3.83
 -10 9 -7 112.87 11.14
 -10 9 -7 115.48 10.54
 -10 9 -6 165.34 13.27
 -10 9 -6 140.32 11.8
 -10 9 -5 18.11 5.1
 -10 9 -5 2.76 4.16
 -10 9 -4 131.31 11.88
 -10 9 -4 133.99 11.9
 -10 9 -3 155.94 12.66
 -10 9 -3 155.42 12.59
 -10 9 -2 0.92 3.5
 -10 9 -2 -0.87 3.15
 -10 9 -1 45.84 7.43
 -10 9 -1 31.13 6.14
 -10 9 0 116.55 10.85
 -10 9 0 107.96 10.38
 -10 9 1 17.04 4.87
 -10 9 1 14.71 4.91
 -10 9 1 8.5 4.14
 -10 9 2 26.96 5.5
 -10 9 2 20.26 5.7
 -10 9 3 241.09 16.1
 -10 9 3 272.28 17.13
 -10 9 3 263.2 16.18
 -10 9 4 24.37 5.73
 -10 9 4 17.59 5.11
 -10 9 4 23.44 5.21
 -10 9 5 92.84 9.71
 -10 9 5 91.02 9.66
 -10 9 5 91.83 9.3
 -10 9 6 215.1 14.93
 -10 9 6 194.84 14.56
 -10 9 6 185.85 13.53
 -10 9 7 6.66 3.93
 -10 9 7 3.74 4.13
 -10 9 7 8.33 3.9
 -10 9 8 145.98 12.31
 -10 9 8 135.1 11.93
 -10 9 8 127.12 11.01
 -10 9 9 141.19 12.43
 -10 9 9 149.63 12.55
 -10 9 9 147.44 11.87
 -10 9 10 7.96 4.3
 -10 9 10 9.43 4.41
 -10 9 10 0.84 3.3
 -10 9 11 99.77 10.57
 -10 9 11 118.38 10.96
 -10 9 11 97.91 9.52
 -10 9 12 139.77 12.33
 -10 9 12 132.82 11.78
 -10 9 12 120.81 11.25
 -10 9 13 6.19 4.47
 -10 9 13 13.33 4.93
 -10 9 13 10.45 4.54
 -10 9 14 63.62 8.7
 -10 9 14 65.78 8.69
 -10 9 14 50.8 7.68
 -10 9 15 168.39 13.92
 -10 9 15 160.57 13.19
 -10 9 15 164.39 13.47
 -10 9 16 18.48 5.26
 -10 9 16 15.92 5.76
 -10 9 17 33.6 6.98
 -10 9 17 41.67 7.29
 -10 9 18 107.19 11.14
 -10 9 18 94.51 10.61
 -10 10 -10 21.59 5.19
 -10 10 -9 77.18 8.7
 -10 10 -8 19.56 5.33
 -10 10 -8 13.83 4.58
 -10 10 -7 17.69 5.38
 -10 10 -7 10.09 4.31
 -10 10 -6 110.05 10.96
 -10 10 -6 134.27 11.67
 -10 10 -6 101.19 10.29
 -10 10 -5 122.71 11.34
 -10 10 -5 119.6 11.25
 -10 10 -4 15.76 4.89
 -10 10 -4 17.78 5.08
 -10 10 -3 151.93 13.04
 -10 10 -3 173.66 13.33
 -10 10 -2 112.07 10.82
 -10 10 -2 114.04 10.74
 -10 10 -1 19.85 5.41
 -10 10 -1 14.49 4.78
 -10 10 0 114.82 11.1
 -10 10 0 118.92 10.85
 -10 10 1 25.74 5.75
 -10 10 1 25.11 5.53
 -10 10 2 -3.58 3.94
 -10 10 2 0.96 3.56
 -10 10 2 8.94 4.02
 -10 10 3 64.82 8.07
 -10 10 3 54.89 7.85
 -10 10 3 66.91 8.14
 -10 10 4 37.28 6.6
 -10 10 4 21.3 5.63
 -10 10 4 20.47 5.19
 -10 10 5 10.45 4.92
 -10 10 5 3.89 3.92
 -10 10 5 5.34 4.01
 -10 10 6 101.61 10.39
 -10 10 6 90.95 9.97
 -10 10 6 105.1 10.22
 -10 10 7 54.16 8.03
 -10 10 7 53.05 8.11
 -10 10 7 68.01 8.14
 -10 10 8 11.01 5.1
 -10 10 8 10.85 4.71
 -10 10 8 6.28 4.21
 -10 10 9 120.93 11.51
 -10 10 9 119.08 11.52
 -10 10 9 109.76 10.58
 -10 10 10 133.07 12.36
 -10 10 10 122.72 11.73
 -10 10 10 129.29 11.33
 -10 10 11 10.45 5.32
 -10 10 11 8.01 4.6
 -10 10 11 0.91 3.66
 -10 10 12 93.15 10.81
 -10 10 12 116.72 11.46
 -10 10 12 134.33 11.47
 -10 10 13 35.31 7.13
 -10 10 13 49.42 7.87
 -10 10 13 54.16 7.77
 -10 10 13 34.19 6.59
 -10 10 14 2.16 4.24
 -10 10 14 -3.04 4.08
 -10 10 14 -1 4.6
 -10 10 15 50.16 8.32
 -10 10 15 56.53 8.19
 -10 10 15 55.7 8.17
 -10 10 16 54.71 8.43
 -10 10 16 53.73 7.92
 -10 11 -7 0.98 4.05
 -10 11 -7 3.87 3.8
 -10 11 -6 71.8 8.66
 -10 11 -6 86.62 9.56
 -10 11 -6 71.32 8.56
 -10 11 -5 179.59 13.85
 -10 11 -5 174.13 13.81
 -10 11 -5 159.32 13.11
 -10 11 -4 3.82 4.55
 -10 11 -4 7.69 4.82
 -10 11 -3 120.25 11.18
 -10 11 -3 103.26 10.58
 -10 11 -2 116.2 11.12
 -10 11 -2 115.1 11.15
 -10 11 -1 4.88 3.93
 -10 11 -1 3.79 3.52
 -10 11 0 57.03 7.9
 -10 11 0 39.71 6.7
 -10 11 1 45.56 7.57
 -10 11 1 54.71 7.8
 -10 11 2 1.99 4.02
 -10 11 2 2.83 4.07
 -10 11 3 46.18 7.2
 -10 11 3 66.27 8.69
 -10 11 3 55.59 7.91
 -10 11 4 171.29 13.74
 -10 11 4 187.91 14.48
 -10 11 4 198.03 14.44
 -10 11 5 12.77 5.02
 -10 11 5 15.24 5.35
 -10 11 5 14.17 4.9
 -10 11 6 155.2 13.13
 -10 11 6 164.63 13.59
 -10 11 6 144.99 12.58
 -10 11 7 303.72 19.98
 -10 11 7 347.37 20.92
 -10 11 7 377.68 20.87
 -10 11 8 10.36 5.37
 -10 11 8 6.23 4.59
 -10 11 8 10.5 4.39
 -10 11 9 54.72 8.31
 -10 11 9 54.25 8.56
 -10 11 9 48.86 7.29
 -10 11 10 147.35 13.39
 -10 11 10 162.74 13.76
 -10 11 10 156.11 12.91
 -10 11 11 17.32 5.7
 -10 11 11 10.53 4.67
 -10 11 11 16.48 5.33
 -10 11 12 16.95 5.16
 -10 11 12 13.64 4.67
 -10 11 13 103.79 10.7
 -10 12 -4 32.21 6.88
 -10 12 -3 31.56 6.42
 -10 12 -2 127.49 12.07
 -10 12 -1 28.16 6.34
 -10 12 -1 31.62 6.36
 -10 12 0 3.05 4.39
 -10 12 0 11.85 4.87
 -10 12 1 65.64 8.8
 -10 12 1 80.99 9.43
 -10 12 2 40.31 7.34
 -10 12 2 48.4 7.35
 -10 12 3 6.26 4.2
 -10 12 3 6.92 4.37
 -10 12 4 37.83 6.99
 -10 12 4 40.65 7.02
 -10 12 5 23.3 5.98
 -10 12 5 27.51 6.23
 -10 12 5 34.86 6.71
 -10 12 6 8.26 4.56
 -10 12 7 13.67 5.12
 -9 -5 0 40.32 7.31
 -9 -5 1 69.28 9.41
 -9 -5 2 20.11 5.98
 -9 -5 3 38 7.42
 -9 -5 4 198.99 15.96
 -9 -5 5 21.26 5.91
 -9 -5 6 21.24 5.9
 -9 -5 7 58.08 8.49
 -9 -5 8 54.72 8.16
 -9 -5 9 10.04 4.61
 -9 -5 10 100.93 11.04
 -9 -5 11 66.17 9.09
 -9 -5 12 29.19 6.61
 -9 -5 13 72.85 9.36
 -9 -5 14 27 6.14
 -9 -4 -5 73.48 9.57
 -9 -4 -4 80.53 9.57
 -9 -4 -2 64.21 8.67
 -9 -4 -1 172.68 14.21
 -9 -4 0 52.78 7.74
 -9 -4 1 73.24 8.95
 -9 -4 2 152.88 13.21
 -9 -4 3 43.42 7.22
 -9 -4 4 17.59 5.05
 -9 -4 5 84.96 9.69
 -9 -4 6 19.72 4.98
 -9 -4 7 57.21 8.25
 -9 -4 8 113.71 11.27
 -9 -4 9 3.13 3.52
 -9 -4 10 79.65 9.52
 -9 -4 11 231.21 16.52
 -9 -4 12 49.75 7.54
 -9 -4 13 82.76 9.61
 -9 -4 14 148.85 13.09
 -9 -4 15 33.17 6.33
 -9 -4 16 27.86 5.85
 -9 -4 17 66.81 8.76
 -9 -4 18 21.56 5.36
 -9 -4 19 30.31 6.53
 -9 -3 -8 29.57 6.62
 -9 -3 -7 119.35 11.95
 -9 -3 -6 29.55 6.06
 -9 -3 -5 18.2 5.4
 -9 -3 -4 141.44 12.92
 -9 -3 -3 42.86 7.12
 -9 -3 -2 24.9 5.51
 -9 -3 -1 146.55 12.43
 -9 -3 0 125.21 11.47
 -9 -3 1 1.9 2.96
 -9 -3 2 158.07 12.83
 -9 -3 3 98.76 9.96
 -9 -3 4 12.39 4.48
 -9 -3 5 59.43 7.84
 -9 -3 6 66.33 8.46
 -9 -3 7 1.93 3.14
 -9 -3 8 178.69 13.85
 -9 -3 9 153.26 12.71
 -9 -3 10 5.89 3.75
 -9 -3 11 254.59 17.05
 -9 -3 12 144.91 12.64
 -9 -3 13 6.01 4.14
 -9 -3 14 173.36 13.91
 -9 -3 15 88.22 9.74
 -9 -3 16 1.02 3.19
 -9 -3 17 107.04 10.84
 -9 -3 18 97.56 10.46
 -9 -3 19 -3.12 3.87
 -9 -3 20 119.5 11.65
 -9 -3 21 82.16 9.63
 -9 -3 22 -1.06 4.47
 -9 -2 -10 80.32 9.92
 -9 -2 -9 93.33 10.46
 -9 -2 -8 10.92 4.62
 -9 -2 -7 50.32 7.87
 -9 -2 -6 105.79 10.96
 -9 -2 -5 70.76 8.79
 -9 -2 -4 32.06 6.33
 -9 -2 -3 150.69 12.61
 -9 -2 -2 11.43 4.55
 -9 -2 -1 93.45 9.26
 -9 -2 -1 100.24 9.81
 -9 -2 0 121.71 10.79
 -9 -2 0 112.8 10.42
 -9 -2 1 8.61 3.73
 -9 -2 2 80.62 8.63
 -9 -2 3 155.9 12.27
 -9 -2 4 7.89 3.63
 -9 -2 5 68.55 8.08
 -9 -2 6 194.89 13.93
 -9 -2 7 28.56 5.46
 -9 -2 8 92.72 9.43
 -9 -2 9 147.16 12.13
 -9 -2 10 19.26 4.99
 -9 -2 11 116.73 10.87
 -9 -2 12 182.11 13.87
 -9 -2 13 9.47 4.01
 -9 -2 14 71.77 8.47
 -9 -2 15 123.05 11.47
 -9 -2 16 33.23 6.31
 -9 -2 17 22.75 5.31
 -9 -2 18 131.35 11.94
 -9 -2 19 6.03 3.73
 -9 -2 20 63.7 8.48
 -9 -2 21 95.83 10.2
 -9 -2 22 1.03 3.81
 -9 -2 23 36.15 7.11
 -9 -1 -12 143.33 13.12
 -9 -1 -11 17.65 5.19
 -9 -1 -10 30.36 6.32
 -9 -1 -9 204.51 15.53
 -9 -1 -8 88.78 9.93
 -9 -1 -7 75.87 9.39
 -9 -1 -6 238.59 16.46
 -9 -1 -5 35.24 6.33
 -9 -1 -4 73.55 8.64
 -9 -1 -3 111.99 10.59
 -9 -1 -2 54.47 7.59
 -9 -1 -1 37.94 6.26
 -9 -1 0 222.58 15
 -9 -1 0 253.31 15.18
 -9 -1 1 179.07 12.68
 -9 -1 1 141.13 11.33
 -9 -1 2 7.13 3.35
 -9 -1 2 0.81 2.92
 -9 -1 3 249.69 15.41
 -9 -1 4 77.92 8.22
 -9 -1 5 -1.62 2.43
 -9 -1 6 44.37 6.3
 -9 -1 7 29.11 5.47
 -9 -1 8 5.04 3.39
 -9 -1 9 24.67 5.19
 -9 -1 10 40.64 6.26
 -9 -1 11 6.13 3.16
 -9 -1 12 108.09 10.14
 -9 -1 13 114 10.51
 -9 -1 14 11.83 4.27
 -9 -1 15 212.62 14.94
 -9 -1 16 158.16 12.93
 -9 -1 17 0.95 3.83
 -9 -1 18 117.23 11.13
 -9 -1 19 94.43 9.96
 -9 -1 20 13.8 5.04
 -9 -1 21 46.77 7.79
 -9 -1 22 95.48 10.38
 -9 -1 23 -1.01 3.98
 -9 -1 24 15.31 5.22
 -9 0 -13 1.09 3.4
 -9 0 -12 95.65 10.61
 -9 0 -11 216.73 16.19
 -9 0 -10 20.79 5.33
 -9 0 -9 158.92 13.22
 -9 0 -8 151.73 12.94
 -9 0 -7 9.77 3.95
 -9 0 -6 33.4 6.28
 -9 0 -5 136.81 11.83
 -9 0 -4 2.73 3.18
 -9 0 -3 112.57 10.44
 -9 0 -2 165 12.59
 -9 0 -1 8.42 3.87
 -9 0 0 149.24 11.58
 -9 0 1 306.67 17.11
 -9 0 1 268.59 15.79
 -9 0 2 14.41 3.86
 -9 0 2 10.1 4.04
 -9 0 3 173.16 12.29
 -9 0 3 187.96 12.45
 -9 0 4 144.8 10.89
 -9 0 4 155.46 11.26
 -9 0 5 20.31 4.59
 -9 0 6 136.85 10.79
 -9 0 7 369.07 19.51
 -9 0 8 0.79 3.01
 -9 0 9 206.89 13.91
 -9 0 10 250.44 15.67
 -9 0 11 19.1 4.88
 -9 0 12 66.74 7.92
 -9 0 13 246.68 15.86
 -9 0 14 76.25 8.64
 -9 0 15 26.75 5.33
 -9 0 16 136.01 11.62
 -9 0 17 25.84 5.57
 -9 0 18 112.69 10.99
 -9 0 19 158.04 12.84
 -9 0 20 5.8 3.9
 -9 0 21 100.98 10.68
 -9 0 22 162.86 13.64
 -9 0 23 6.02 4.61
 -9 0 24 22.25 5.8
 -9 0 25 90.69 10.02
 -9 1 -15 -1.06 3.83
 -9 1 -15 -2.14 4.21
 -9 1 -14 225.21 16.19
 -9 1 -14 207.67 15.94
 -9 1 -13 102.05 10.49
 -9 1 -13 94.08 10.28
 -9 1 -12 55.01 7.74
 -9 1 -12 54.53 7.88
 -9 1 -11 159.17 12.95
 -9 1 -11 189.66 14.35
 -9 1 -10 114.36 10.57
 -9 1 -10 102.01 10.48
 -9 1 -9 27.25 5.67
 -9 1 -8 134.25 11.7
 -9 1 -7 80.99 9.06
 -9 1 -6 0.91 3.67
 -9 1 -5 121.13 11.02
 -9 1 -4 106.31 10.09
 -9 1 -3 11.93 4.29
 -9 1 -2 321.53 18.3
 -9 1 -1 124.54 10.53
 -9 1 0 22.25 4.85
 -9 1 1 293.03 15.89
 -9 1 1 298.82 16.93
 -9 1 2 144.14 10.67
 -9 1 2 171.9 11.85
 -9 1 3 29.04 4.86
 -9 1 3 38.41 5.77
 -9 1 4 119.26 9.7
 -9 1 4 133.21 10.21
 -9 1 5 28.7 4.99
 -9 1 5 38.62 5.43
 -9 1 6 6.44 3.35
 -9 1 6 3.42 2.62
 -9 1 7 31.42 5.14
 -9 1 8 143.33 10.95
 -9 1 9 2.29 3.07
 -9 1 10 241.25 15.07
 -9 1 11 184.38 12.87
 -9 1 12 7.34 3.6
 -9 1 13 136.53 11.16
 -9 1 14 138.77 11.43
 -9 1 15 -0.87 3.23
 -9 1 16 122.49 10.88
 -9 1 17 94.03 9.69
 -9 1 18 0.92 3.43
 -9 1 19 155.03 12.77
 -9 1 20 144.25 12.31
 -9 1 21 2.91 4.1
 -9 1 22 133.98 12.06
 -9 1 23 126.84 11.9
 -9 1 24 -1.01 4.64
 -9 1 25 60.15 8.42
 -9 1 26 146.95 12.82
 -9 2 -16 46.39 7.54
 -9 2 -16 47.77 7.73
 -9 2 -15 -4.22 3.56
 -9 2 -15 1.03 3.2
 -9 2 -14 33.99 6.57
 -9 2 -14 31.45 6.07
 -9 2 -13 115.24 11.4
 -9 2 -13 146.01 12.4
 -9 2 -12 5.84 3.73
 -9 2 -12 12.75 4.42
 -9 2 -11 123.59 11.41
 -9 2 -11 130.97 11.62
 -9 2 -10 308.01 18.3
 -9 2 -10 274.28 17.72
 -9 2 -9 7.92 3.73
 -9 2 -9 12.08 4.51
 -9 2 -8 64.55 7.77
 -9 2 -8 60.19 7.81
 -9 2 -7 197.86 13.53
 -9 2 -7 188.04 13.96
 -9 2 -6 74.56 7.85
 -9 2 -6 58.86 7.7
 -9 2 -5 81.83 8.83
 -9 2 -4 195 13.8
 -9 2 -3 14.07 4.43
 -9 2 -2 88.33 8.88
 -9 2 -1 259.36 15.74
 -9 2 0 134.39 10.77
 -9 2 1 62.42 7.32
 -9 2 2 786.37 31.25
 -9 2 2 746.94 32.24
 -9 2 3 45.22 5.71
 -9 2 3 43 6.13
 -9 2 4 73.53 7.36
 -9 2 4 75.54 7.7
 -9 2 5 276.92 15.06
 -9 2 5 249.41 14.8
 -9 2 6 2.72 2.93
 -9 2 6 0.68 3.13
 -9 2 7 51.66 6.14
 -9 2 7 52.62 6.46
 -9 2 8 124.01 9.84
 -9 2 9 17.66 4.17
 -9 2 10 131.44 10.46
 -9 2 11 356.61 19.01
 -9 2 12 51.69 6.75
 -9 2 13 44.05 6.29
 -9 2 14 230.13 14.97
 -9 2 15 82.3 8.69
 -9 2 16 29.85 5.77
 -9 2 17 165.25 12.83
 -9 2 18 0.92 3.5
 -9 2 19 73.99 8.86
 -9 2 20 69.74 8.57
 -9 2 21 36.94 6.82
 -9 2 22 12.85 4.64
 -9 2 23 123.39 11.8
 -9 2 24 16.26 5.2
 -9 2 25 29.78 6.34
 -9 2 26 63.21 8.62
 -9 3 -17 6.03 3.95
 -9 3 -16 93.21 10.5
 -9 3 -16 132.27 11.62
 -9 3 -15 75.31 9.57
 -9 3 -15 90.49 9.79
 -9 3 -14 26.45 5.93
 -9 3 -14 29.11 5.92
 -9 3 -13 170.1 13.76
 -9 3 -13 170.17 13.67
 -9 3 -12 42.26 6.99
 -9 3 -12 43.29 7.01
 -9 3 -11 76.33 8.78
 -9 3 -11 65.84 8.26
 -9 3 -10 224.26 15.14
 -9 3 -10 201.91 14.55
 -9 3 -9 30.49 5.88
 -9 3 -9 25.18 5.79
 -9 3 -8 33.67 5.98
 -9 3 -8 39.81 6.52
 -9 3 -7 184.3 12.98
 -9 3 -7 164.38 12.61
 -9 3 -6 83.7 8.68
 -9 3 -6 87.17 9.13
 -9 3 -5 2.26 2.8
 -9 3 -5 1.68 2.83
 -9 3 -4 302.39 16.96
 -9 3 -4 311.01 17.65
 -9 3 -3 203.07 13.18
 -9 3 -3 225.31 14.38
 -9 3 -2 79.56 8.32
 -9 3 -1 256.14 15.41
 -9 3 0 85.79 8.5
 -9 3 1 147.29 11.18
 -9 3 2 172.46 12.08
 -9 3 3 39.81 5.19
 -9 3 3 28.92 5.35
 -9 3 4 68.67 6.76
 -9 3 4 65.27 7.33
 -9 3 5 140.68 10.07
 -9 3 5 144.15 10.7
 -9 3 6 61.55 6.51
 -9 3 6 47.18 6.1
 -9 3 7 58.13 6.59
 -9 3 7 55.79 6.47
 -9 3 8 246.18 14.29
 -9 3 8 230.85 13.73
 -9 3 9 257.83 14.94
 -9 3 9 245.29 14.24
 -9 3 10 32.68 5.57
 -9 3 11 321.63 17.73
 -9 3 12 160.93 11.91
 -9 3 13 7.3 3.36
 -9 3 14 29.2 5.33
 -9 3 15 9.42 4.44
 -9 3 16 4.39 3.26
 -9 3 17 72.91 8.53
 -9 3 18 87.53 9.37
 -9 3 19 15.07 5.04
 -9 3 20 136.47 12.04
 -9 3 21 140.08 12.29
 -9 3 22 1 3.81
 -9 3 23 62.78 8.48
 -9 3 24 79.09 9.38
 -9 3 25 -1.04 3.86
 -9 3 26 102.88 10.83
 -9 4 -17 -1.08 4.36
 -9 4 -16 174.65 13.87
 -9 4 -16 108.84 11.04
 -9 4 -15 177.66 14.04
 -9 4 -15 148.91 12.72
 -9 4 -14 -1.87 3.36
 -9 4 -14 -1.01 4.16
 -9 4 -13 61.8 8.05
 -9 4 -13 82.22 9.29
 -9 4 -12 112.18 10.43
 -9 4 -12 109.38 10.66
 -9 4 -11 23.41 5.29
 -9 4 -11 15.69 5.09
 -9 4 -10 89.73 9.38
 -9 4 -10 93.11 9.61
 -9 4 -9 137.53 11.82
 -9 4 -9 180.16 12.9
 -9 4 -8 2.59 3.02
 -9 4 -8 8.4 3.78
 -9 4 -7 55.32 7.24
 -9 4 -7 71.54 8.02
 -9 4 -6 171.96 12.43
 -9 4 -6 128.19 10.8
 -9 4 -5 37.17 6.15
 -9 4 -4 124.25 10.48
 -9 4 -3 412.22 21.23
 -9 4 -2 6.28 3.09
 -9 4 -1 134.44 10.7
 -9 4 0 291.02 16.61
 -9 4 1 59.83 7.27
 -9 4 2 66.26 7.37
 -9 4 2 73.07 6.94
 -9 4 3 229.5 14.05
 -9 4 4 63.44 7.28
 -9 4 4 60.04 6.25
 -9 4 5 60.37 6.94
 -9 4 5 53.18 6.14
 -9 4 6 69.95 7.38
 -9 4 6 54.64 6.3
 -9 4 7 6.83 3.32
 -9 4 7 8.68 3.3
 -9 4 8 137.02 10.16
 -9 4 8 134.28 10.17
 -9 4 9 210.19 13.8
 -9 4 9 207.79 12.74
 -9 4 9 179.24 12.38
 -9 4 10 5.6 3.23
 -9 4 10 6.61 3.26
 -9 4 10 5.19 3.21
 -9 4 11 159.22 11.69
 -9 4 11 158.74 11.98
 -9 4 12 171.33 12.35
 -9 4 12 165.81 12.39
 -9 4 13 26.05 5.28
 -9 4 13 19.64 4.71
 -9 4 14 15.08 4.22
 -9 4 14 14.84 4.48
 -9 4 15 119.78 10.69
 -9 4 15 119.53 10.45
 -9 4 16 30.09 5.71
 -9 4 16 31.77 5.61
 -9 4 17 77.17 8.79
 -9 4 17 78.88 8.59
 -9 4 18 133.89 11.71
 -9 4 18 130.7 10.97
 -9 4 19 33.3 6.26
 -9 4 20 19.44 5.43
 -9 4 21 113 10.9
 -9 4 22 50.49 7.66
 -9 4 23 26.67 5.9
 -9 4 24 91.64 10.49
 -9 4 25 8.43 4.84
 -9 5 -17 113.41 11.65
 -9 5 -16 14.66 4.74
 -9 5 -15 189.31 14.55
 -9 5 -15 189.7 13.98
 -9 5 -14 54.9 7.89
 -9 5 -14 47.96 7.04
 -9 5 -13 73.96 9.16
 -9 5 -13 79 8.98
 -9 5 -12 144.65 12.39
 -9 5 -12 146.62 12.12
 -9 5 -11 38.69 6.59
 -9 5 -11 39.58 6.79
 -9 5 -10 56.52 7.55
 -9 5 -10 56.39 7.67
 -9 5 -9 153.03 12.47
 -9 5 -9 192.1 13.36
 -9 5 -8 102.84 9.97
 -9 5 -8 118.2 10.34
 -9 5 -7 16.78 4.87
 -9 5 -6 130.85 11.02
 -9 5 -5 207.24 14.11
 -9 5 -4 8.04 4.29
 -9 5 -3 217.37 14.33
 -9 5 -2 98.54 9.06
 -9 5 -1 51.76 6.9
 -9 5 0 364.91 19.35
 -9 5 0 369.75 18.43
 -9 5 1 224.74 14.15
 -9 5 1 224.95 13.25
 -9 5 2 -1.85 3.05
 -9 5 2 0.74 3.14
 -9 5 3 280.59 14.89
 -9 5 3 276.01 15.99
 -9 5 4 244.92 13.64
 -9 5 4 246.52 14.86
 -9 5 4 223.71 14.1
 -9 5 5 0.77 3.4
 -9 5 5 8.63 3.43
 -9 5 5 3.7 2.88
 -9 5 5 0.58 2.63
 -9 5 6 84.02 8.71
 -9 5 6 100.66 8.98
 -9 5 6 109.79 8.7
 -9 5 7 83.3 8.56
 -9 5 7 71.65 7.58
 -9 5 7 69.54 7.21
 -9 5 8 7.95 3.86
 -9 5 8 4.23 3.18
 -9 5 8 4.17 2.58
 -9 5 9 275 16.12
 -9 5 9 267.63 15.26
 -9 5 9 239.4 14.9
 -9 5 10 307.02 17.28
 -9 5 10 291.54 16.12
 -9 5 10 280.14 16.46
 -9 5 11 43.55 6.46
 -9 5 11 28.49 5.28
 -9 5 11 40.99 6.1
 -9 5 12 376.36 19.68
 -9 5 12 363.49 20.02
 -9 5 13 139.26 11.35
 -9 5 13 125.73 10.68
 -9 5 14 -1.7 2.96
 -9 5 14 -2.54 2.95
 -9 5 15 97.93 9.63
 -9 5 15 91.33 9.39
 -9 5 16 159.11 12.51
 -9 5 16 154.96 12.26
 -9 5 17 -1.84 3.71
 -9 5 17 -0.87 3.4
 -9 5 18 92.67 9.78
 -9 5 18 106.49 10.01
 -9 5 19 54.19 7.87
 -9 5 19 53.51 7.43
 -9 5 20 0.99 3.67
 -9 5 21 59.48 8.27
 -9 5 22 43.13 7.23
 -9 5 23 5.22 4.41
 -9 5 24 93.23 10.23
 -9 5 25 99.67 10.75
 -9 6 -16 2.08 4.77
 -9 6 -15 56.97 8.18
 -9 6 -14 111.19 11.08
 -9 6 -13 0.88 3.35
 -9 6 -13 3.88 4.1
 -9 6 -12 96.73 9.82
 -9 6 -12 97.57 10.14
 -9 6 -11 204.31 14.14
 -9 6 -11 180.07 13.96
 -9 6 -10 36.89 6.26
 -9 6 -10 46.82 6.85
 -9 6 -9 83.34 9
 -9 6 -8 222.01 14.76
 -9 6 -7 39.1 6.38
 -9 6 -6 36.98 6.16
 -9 6 -5 108.13 10.14
 -9 6 -4 -1.61 3.24
 -9 6 -3 87.09 8.49
 -9 6 -3 85.88 8.68
 -9 6 -2 183.16 12.73
 -9 6 -2 173.75 12
 -9 6 -1 18.06 4.42
 -9 6 -1 19.45 4.79
 -9 6 0 329.93 17.12
 -9 6 0 306.83 17.59
 -9 6 1 565.62 25.02
 -9 6 1 569.97 25.65
 -9 6 1 540.14 25.6
 -9 6 2 92.8 8.64
 -9 6 2 92.56 8.88
 -9 6 2 82.06 7.87
 -9 6 3 59.19 7.27
 -9 6 3 64.91 7.49
 -9 6 3 56.91 6.54
 -9 6 4 282.43 16.31
 -9 6 4 284.7 16.31
 -9 6 4 279.24 15.34
 -9 6 5 66.31 7.5
 -9 6 5 76.32 8.11
 -9 6 5 73.98 7.27
 -9 6 6 55.44 6.98
 -9 6 6 67.18 7.57
 -9 6 6 70.25 7.02
 -9 6 6 65.85 6.81
 -9 6 7 191.06 13.06
 -9 6 7 179.53 12.3
 -9 6 7 174.43 11.81
 -9 6 7 180.14 11.56
 -9 6 8 -2.44 3.59
 -9 6 8 2.23 3
 -9 6 8 2.12 2.54
 -9 6 8 1.87 2.86
 -9 6 9 169.84 12.87
 -9 6 9 193.04 12.76
 -9 6 10 283.26 17.1
 -9 6 10 316.73 17.02
 -9 6 10 281.86 16.66
 -9 6 11 25.4 5.34
 -9 6 11 23.02 4.84
 -9 6 11 28.41 5.6
 -9 6 12 132.85 11.35
 -9 6 12 134.46 10.68
 -9 6 12 154.26 11.63
 -9 6 13 194.31 14.18
 -9 6 13 211.74 13.5
 -9 6 13 197.25 13.81
 -9 6 14 39.97 6.38
 -9 6 14 57.03 7.51
 -9 6 15 31.33 5.94
 -9 6 15 28.37 5.66
 -9 6 16 140.78 11.91
 -9 6 16 136.09 11.74
 -9 6 17 23.6 5.72
 -9 6 17 42.41 6.72
 -9 6 18 42.57 7.03
 -9 6 18 38.21 6.62
 -9 6 19 134.62 12.56
 -9 6 19 191.28 13.88
 -9 6 20 14.16 5.01
 -9 6 21 48.49 7.69
 -9 6 22 95.5 10.6
 -9 6 23 49.04 7.89
 -9 6 24 32.43 6.6
 -9 7 -16 151.96 13.18
 -9 7 -15 59.79 8.52
 -9 7 -14 234.55 16.49
 -9 7 -13 37.01 7.05
 -9 7 -12 15.49 4.41
 -9 7 -12 13.33 4.87
 -9 7 -11 172 12.84
 -9 7 -10 62.89 7.89
 -9 7 -9 20.26 5.41
 -9 7 -9 20.67 4.45
 -9 7 -8 182.35 13.14
 -9 7 -8 169.5 12.01
 -9 7 -7 68.91 8.44
 -9 7 -7 88.36 8.29
 -9 7 -6 4.94 3.93
 -9 7 -5 218.2 14.42
 -9 7 -4 137.79 11.08
 -9 7 -4 135.5 10.72
 -9 7 -3 63.47 7.59
 -9 7 -3 72.39 8.11
 -9 7 -2 151.26 11.51
 -9 7 -2 179.57 12.62
 -9 7 -1 37.66 5.8
 -9 7 -1 37.31 6.26
 -9 7 -1 38.65 5.95
 -9 7 0 3.68 2.81
 -9 7 0 -0.79 3.1
 -9 7 0 2.87 3.42
 -9 7 1 56.9 6.97
 -9 7 1 61.5 7.49
 -9 7 1 53.86 6.68
 -9 7 2 253.74 15.07
 -9 7 2 253.44 15.42
 -9 7 2 228.56 14.17
 -9 7 3 12.41 4.16
 -9 7 3 15.72 4.61
 -9 7 3 18.76 4.66
 -9 7 4 113.54 9.87
 -9 7 4 101.4 9.43
 -9 7 4 104.75 8.86
 -9 7 5 92.17 9.14
 -9 7 5 86.53 8.58
 -9 7 5 78.84 7.86
 -9 7 6 10.6 4.03
 -9 7 6 3.94 3.48
 -9 7 6 10.93 3.75
 -9 7 7 153.31 11.73
 -9 7 7 146.07 10.56
 -9 7 7 165.23 11.23
 -9 7 8 57.28 7.54
 -9 7 8 66.35 7.75
 -9 7 8 63.95 7.23
 -9 7 8 68.39 7.16
 -9 7 9 5.13 3.44
 -9 7 9 0.79 2.94
 -9 7 9 0.69 2.69
 -9 7 9 3.78 3.19
 -9 7 10 170.95 12.85
 -9 7 10 156.2 12.02
 -9 7 10 184.5 11.98
 -9 7 10 163.17 12.24
 -9 7 11 104.75 10.28
 -9 7 11 136.98 10.76
 -9 7 11 130.9 10.71
 -9 7 12 -0.89 3.85
 -9 7 12 4 3.74
 -9 7 12 0.84 3.03
 -9 7 13 93.11 9.44
 -9 7 13 72.92 8.13
 -9 7 13 79.89 8.92
 -9 7 14 70.42 8.58
 -9 7 14 77.21 8.24
 -9 7 14 58.19 7.85
 -9 7 15 -0.92 3.52
 -9 7 15 0.93 3.44
 -9 7 16 106.98 10.99
 -9 7 16 138.32 11.81
 -9 7 17 68.97 8.55
 -9 7 17 54.7 7.78
 -9 7 18 3.98 3.7
 -9 7 18 4.75 3.83
 -9 7 19 123.04 11.82
 -9 7 19 118.64 11.19
 -9 7 20 45.68 7.7
 -9 7 20 57.68 8.09
 -9 7 21 3.17 4.76
 -9 7 22 26.88 6.33
 -9 7 23 35.98 7.3
 -9 8 -15 -4.06 4.48
 -9 8 -14 97.81 10.45
 -9 8 -12 4.15 3.51
 -9 8 -11 140.94 11.77
 -9 8 -11 144.24 11.54
 -9 8 -10 155.78 12.28
 -9 8 -10 162.46 12.19
 -9 8 -9 3.37 3.56
 -9 8 -9 12.74 4.12
 -9 8 -8 130.12 11.27
 -9 8 -8 139.9 11.03
 -9 8 -7 164.53 12.58
 -9 8 -7 162.34 11.97
 -9 8 -6 2.48 3.58
 -9 8 -6 -2.49 4.16
 -9 8 -5 50.44 7.09
 -9 8 -5 53.77 7.25
 -9 8 -4 69.7 7.83
 -9 8 -4 52.68 7.24
 -9 8 -3 1.58 3.1
 -9 8 -3 1.64 3.22
 -9 8 -2 177.51 12.61
 -9 8 -2 178.54 13.02
 -9 8 -1 376.73 19.9
 -9 8 -1 409.91 20.19
 -9 8 -1 381.11 20.47
 -9 8 0 7.52 3.78
 -9 8 0 4.92 3.98
 -9 8 0 9.13 3.82
 -9 8 1 295.1 16.76
 -9 8 1 288.83 17
 -9 8 1 271.87 15.99
 -9 8 2 159.18 11.92
 -9 8 2 166.89 12.44
 -9 8 2 164.89 11.84
 -9 8 3 58.44 7.14
 -9 8 3 53.58 7.26
 -9 8 3 46.98 6.61
 -9 8 4 50.65 6.87
 -9 8 4 52.12 6.95
 -9 8 4 60.92 6.99
 -9 8 5 135.62 11.17
 -9 8 5 120.31 10.55
 -9 8 5 138.9 10.59
 -9 8 6 0.85 3.15
 -9 8 6 1.67 3.35
 -9 8 6 5.95 3.67
 -9 8 7 72.44 8.52
 -9 8 7 92.79 9.38
 -9 8 7 91.61 8.65
 -9 8 8 193.07 13.67
 -9 8 8 165.66 12.86
 -9 8 8 178.81 12.5
 -9 8 8 176.24 12.32
 -9 8 9 1.78 3.41
 -9 8 9 2.54 3.49
 -9 8 9 8.27 3.89
 -9 8 9 9.41 3.94
 -9 8 10 113.22 10.56
 -9 8 10 86.84 9.14
 -9 8 10 91.2 9.14
 -9 8 10 88.54 8.59
 -9 8 11 244.54 15.88
 -9 8 11 212.89 14.84
 -9 8 11 210.33 14.09
 -9 8 11 220.8 14.75
 -9 8 12 6.53 3.77
 -9 8 12 9.46 4.11
 -9 8 12 6.97 3.69
 -9 8 12 15.36 4.59
 -9 8 13 30.26 6.04
 -9 8 13 31.97 6.01
 -9 8 13 33.26 6.24
 -9 8 14 120.66 11.37
 -9 8 14 128.31 10.93
 -9 8 14 114.77 11.16
 -9 8 15 19.37 5.48
 -9 8 15 22.66 5.3
 -9 8 15 18.08 5.18
 -9 8 16 52.75 8.1
 -9 8 16 58.74 8.35
 -9 8 17 84.1 9.71
 -9 8 17 62.25 8.5
 -9 8 18 6.15 4.23
 -9 8 18 -1.99 4.57
 -9 8 19 44.99 7.51
 -9 8 19 31.06 6.61
 -9 8 20 87.41 10.29
 -9 8 20 109.66 10.88
 -9 8 21 18.44 5.82
 -9 8 21 25.23 6.52
 -9 9 -15 27.5 5.9
 -9 9 -14 25.42 5.29
 -9 9 -13 133.51 11.44
 -9 9 -12 36.34 6.33
 -9 9 -11 70.86 8.33
 -9 9 -10 330.9 18.97
 -9 9 -9 77.97 8.57
 -9 9 -9 63.08 7.82
 -9 9 -8 28.79 5.99
 -9 9 -8 36.25 6.15
 -9 9 -7 160.34 12.43
 -9 9 -7 172.96 13.05
 -9 9 -7 165.96 12.42
 -9 9 -6 104.56 9.92
 -9 9 -6 86.06 9.11
 -9 9 -5 6.77 4.38
 -9 9 -5 6.74 3.57
 -9 9 -4 164.47 12.52
 -9 9 -4 150.45 11.94
 -9 9 -3 9.93 4.16
 -9 9 -3 9.3 4.04
 -9 9 -2 4.91 3.84
 -9 9 -2 8.49 3.98
 -9 9 -1 148.82 11.66
 -9 9 -1 130.26 11.17
 -9 9 0 150.78 11.25
 -9 9 0 126.5 11.03
 -9 9 0 129.31 10.86
 -9 9 1 6.37 3.93
 -9 9 1 3.44 3.46
 -9 9 1 2.41 2.9
 -9 9 2 245.39 15.47
 -9 9 2 240.07 15.68
 -9 9 2 253.14 15.51
 -9 9 3 32.47 5.76
 -9 9 3 34.72 5.89
 -9 9 3 34.38 5.85
 -9 9 4 5.1 3.76
 -9 9 4 3.49 3.77
 -9 9 4 12.01 3.95
 -9 9 5 123.23 10.7
 -9 9 5 112.29 10.51
 -9 9 5 116.25 10.16
 -9 9 6 22.13 5.34
 -9 9 6 20.33 5.15
 -9 9 6 32.15 5.75
 -9 9 7 0.9 3.35
 -9 9 7 0.89 3.21
 -9 9 7 -0.81 3.17
 -9 9 8 181.76 14.05
 -9 9 8 206.37 14.55
 -9 9 8 223.4 14.2
 -9 9 9 111.17 10.79
 -9 9 9 132.88 11.51
 -9 9 9 108.03 10.2
 -9 9 9 134.09 10.96
 -9 9 10 -2.85 3.63
 -9 9 10 2.73 3.75
 -9 9 10 -0.82 2.97
 -9 9 10 0.85 3.49
 -9 9 11 135.99 12.29
 -9 9 11 138.16 11.98
 -9 9 11 150.23 11.74
 -9 9 11 153.35 12.4
 -9 9 12 226.03 15.81
 -9 9 12 229.8 15.51
 -9 9 12 188.95 14.54
 -9 9 13 -0.93 4.36
 -9 9 13 -0.93 3.44
 -9 9 14 106.44 10.69
 -9 9 14 97.79 10.24
 -9 9 15 140.78 12.55
 -9 9 15 130.97 11.84
 -9 9 16 10.09 5.14
 -9 9 16 0.94 3.79
 -9 9 17 122.93 11.94
 -9 9 18 34.81 7.19
 -9 9 19 8.61 4.75
 -9 10 -13 42.59 7
 -9 10 -12 50.68 7.39
 -9 10 -11 3.71 3.45
 -9 10 -10 43.16 6.65
 -9 10 -9 198.73 14.3
 -9 10 -8 56.53 7.55
 -9 10 -8 65.4 8.35
 -9 10 -8 45.81 7.16
 -9 10 -7 36.89 6.22
 -9 10 -7 52.98 7.39
 -9 10 -7 38.28 6.34
 -9 10 -6 191.27 13.53
 -9 10 -6 193.8 13.91
 -9 10 -6 162.38 12.9
 -9 10 -5 46.69 7.11
 -9 10 -5 32.9 6.06
 -9 10 -4 55.9 7.63
 -9 10 -4 49.65 7.11
 -9 10 -3 159.4 12.8
 -9 10 -3 161.31 12.62
 -9 10 -2 10.57 4.21
 -9 10 -2 12.07 4.54
 -9 10 -1 82.62 8.96
 -9 10 -1 68.75 8.19
 -9 10 0 207.69 14.58
 -9 10 0 204.57 14.19
 -9 10 1 23.21 5.26
 -9 10 1 18.03 5.04
 -9 10 1 17.09 4.9
 -9 10 2 11.04 4.4
 -9 10 2 2.72 3.84
 -9 10 2 9.39 3.85
 -9 10 3 200.85 14.42
 -9 10 3 235.89 15.64
 -9 10 3 221.22 14.77
 -9 10 4 54.21 7.52
 -9 10 4 45.19 7.24
 -9 10 4 65.26 8.06
 -9 10 5 19.97 5.53
 -9 10 5 25.13 5.67
 -9 10 5 24.97 5.31
 -9 10 6 148.25 12.34
 -9 10 6 154.98 12.58
 -9 10 6 134.86 11.47
 -9 10 7 29.29 6.05
 -9 10 7 35.66 6.16
 -9 10 7 40.73 6.85
 -9 10 8 28.91 5.59
 -9 10 8 25.75 6.01
 -9 10 9 173.02 13.11
 -9 10 9 165.3 13.33
 -9 10 10 8.9 4.55
 -9 10 10 21.32 5.54
 -9 10 11 50.23 7.41
 -9 10 11 44.86 7.07
 -9 10 12 115.77 11.11
 -9 10 12 104.2 10.79
 -9 10 13 19.37 5.53
 -9 10 13 8.89 4.73
 -9 10 14 20.88 5.62
 -9 10 14 14.91 5.17
 -9 10 15 164.05 13.55
 -9 10 15 136.79 12.43
 -9 10 16 26.08 6.35
 -9 10 16 27.11 6.25
 -9 10 17 29.83 6.7
 -9 10 17 26.15 5.93
 -9 11 -11 37.14 6.8
 -9 11 -10 105.59 10.54
 -9 11 -9 197.44 14.44
 -9 11 -9 175.13 13.77
 -9 11 -8 39.24 6.96
 -9 11 -8 45.56 7.17
 -9 11 -7 2.78 3.55
 -9 11 -7 -1.89 3.89
 -9 11 -6 176.66 12.96
 -9 11 -6 136.47 11.9
 -9 11 -6 145.64 12.3
 -9 11 -5 110.89 10.72
 -9 11 -5 121.15 11.05
 -9 11 -4 10.03 4.35
 -9 11 -4 3.6 3.89
 -9 11 -3 178.96 13.8
 -9 11 -3 187.07 13.82
 -9 11 -2 69.73 8.69
 -9 11 -2 78.85 8.78
 -9 11 -1 12.04 4.87
 -9 11 -1 8.15 3.84
 -9 11 0 131.81 11.65
 -9 11 0 132.09 11.43
 -9 11 1 72.63 8.87
 -9 11 1 63.33 8.13
 -9 11 2 45.71 7.3
 -9 11 2 43.52 6.72
 -9 11 3 149.87 12.53
 -9 11 3 172.26 13.57
 -9 11 3 180.28 13.28
 -9 11 4 27.91 6.3
 -9 11 4 19.2 4.91
 -9 11 4 18.47 5.44
 -9 11 5 30.31 6.1
 -9 11 5 34.39 6.52
 -9 11 6 50.78 7.55
 -9 11 6 50.65 7.85
 -9 11 7 51.25 7.42
 -9 11 7 63.1 8.45
 -9 11 8 -2.82 3.96
 -9 11 8 1.01 3.75
 -9 11 9 122.93 11.36
 -9 11 9 130.34 11.99
 -9 11 10 124.81 11.53
 -9 11 10 122.24 11.81
 -9 11 11 6.21 4.37
 -9 11 12 114.27 11.21
 -9 11 12 117.74 11.78
 -9 11 13 83.28 9.69
 -9 11 13 81.76 9.91
 -9 11 14 -2.06 4.04
 -9 11 14 3.16 4.14
 -9 11 15 55.73 8.49
 -9 11 15 56.11 8.32
 -9 12 -8 84.47 9.43
 -9 12 -7 7.91 4.28
 -9 12 -7 16.24 5.1
 -9 12 -6 41.28 6.91
 -9 12 -6 39.06 6.87
 -9 12 -5 67.36 8.77
 -9 12 -5 67.47 8.68
 -9 12 -4 0.95 4
 -9 12 -4 0.93 3.74
 -9 12 -3 106.19 10.7
 -9 12 -3 102.53 10.35
 -9 12 -2 120.39 11.33
 -9 12 -2 134.27 11.97
 -9 12 -1 3.8 4.01
 -9 12 -1 8.67 4.25
 -9 12 0 88.42 9.59
 -9 12 0 82.81 9.49
 -9 12 1 84.81 9.49
 -9 12 1 105.43 10.6
 -9 12 2 19.12 5.33
 -9 12 2 11.96 4.94
 -9 12 3 0.96 3.46
 -9 12 3 -1.01 3.86
 -9 12 4 52.24 7.79
 -9 12 4 60.25 8.3
 -9 12 5 22.39 5.56
 -9 12 5 8.26 4.28
 -9 12 6 10.79 4.33
 -9 12 6 4.17 4.61
 -9 12 7 37.54 7.01
 -9 12 7 46.3 7.45
 -9 12 8 -1 3.7
 -9 12 8 1.06 4.06
 -9 12 9 64.18 8.62
 -9 12 9 54.72 8.29
 -9 12 10 111.13 11.42
 -9 12 10 139.36 12.66
 -9 13 -2 158.15 13.28
 -9 13 -1 66.77 8.71
 -9 13 0 3.03 4.72
 -9 13 1 106.49 10.9
 -8 -6 -2 6.88 4.26
 -8 -6 -1 58.38 8.69
 -8 -6 0 114.31 11.99
 -8 -6 1 77.58 9.98
 -8 -6 2 18.19 5.73
 -8 -6 3 82.5 10.04
 -8 -6 4 110.32 11.48
 -8 -6 5 3.37 3.79
 -8 -6 6 64.99 9.13
 -8 -6 7 126.28 12.24
 -8 -6 8 1.11 3.75
 -8 -6 9 103.23 11.09
 -8 -6 10 55.66 8.38
 -8 -6 11 23.3 5.61
 -8 -6 12 102.84 10.96
 -8 -6 13 75.32 9.48
 -8 -6 14 6.63 4.23
 -8 -6 15 69.41 8.96
 -8 -6 16 161.11 13.91
 -8 -6 17 4.39 3.7
 -8 -5 -7 4.54 3.68
 -8 -5 -6 60.01 8.63
 -8 -5 -5 50.03 7.99
 -8 -5 -4 13.8 4.7
 -8 -5 -4 11.7 4.41
 -8 -5 -3 20.16 5.69
 -8 -5 -2 85.93 10
 -8 -5 -1 8.47 4.16
 -8 -5 0 91 10.31
 -8 -5 1 146.05 12.71
 -8 -5 2 16.66 4.99
 -8 -5 3 96.71 10.39
 -8 -5 4 240.86 16.78
 -8 -5 5 27.97 5.96
 -8 -5 6 60.01 8.48
 -8 -5 7 134.18 12.11
 -8 -5 8 65.01 8.34
 -8 -5 9 23.72 5.46
 -8 -5 10 121.83 11.62
 -8 -5 11 53.63 7.72
 -8 -5 12 32.11 6.27
 -8 -5 13 172.2 13.84
 -8 -5 14 43.55 7.41
 -8 -5 15 18.75 5.42
 -8 -5 16 163.33 13.64
 -8 -5 17 39.69 7.27
 -8 -5 18 11.47 4.42
 -8 -5 19 56.44 8.01
 -8 -4 -9 70.34 9.28
 -8 -4 -8 152.59 13.42
 -8 -4 -7 86.15 10.12
 -8 -4 -6 4.27 3.33
 -8 -4 -5 139.57 12.48
 -8 -4 -4 128.01 11.82
 -8 -4 -4 136.09 11.8
 -8 -4 -3 8.89 4.08
 -8 -4 -3 7.77 4.11
 -8 -4 -2 205.55 14.94
 -8 -4 -2 207.37 15.03
 -8 -4 -1 52.68 7.35
 -8 -4 0 13.4 4.5
 -8 -4 1 111.29 10.94
 -8 -4 2 57.95 7.62
 -8 -4 3 10.44 4.02
 -8 -4 4 97.67 9.83
 -8 -4 5 165.02 13.33
 -8 -4 6 3.79 3.3
 -8 -4 7 156.18 12.81
 -8 -4 8 129.13 11.68
 -8 -4 9 -0.96 3.22
 -8 -4 10 104.52 10.29
 -8 -4 11 137.49 11.9
 -8 -4 12 7.72 3.59
 -8 -4 13 229.32 15.8
 -8 -4 14 121 11.29
 -8 -4 15 -0.98 3.18
 -8 -4 16 107.47 10.8
 -8 -4 17 73.16 8.83
 -8 -4 18 1 3.1
 -8 -4 19 53.85 7.8
 -8 -4 20 118.25 11.17
 -8 -4 20 109.34 10.96
 -8 -4 21 -1.02 3.32
 -8 -4 22 104.49 10.92
 -8 -4 23 132 12.24
 -8 -3 -12 4.58 4.25
 -8 -3 -11 100.11 11.02
 -8 -3 -10 92.96 10.61
 -8 -3 -9 -1.08 3.9
 -8 -3 -8 126.2 11.91
 -8 -3 -7 253.29 17.49
 -8 -3 -6 18.23 5.03
 -8 -3 -5 77.13 9.17
 -8 -3 -4 320.22 19.31
 -8 -3 -3 29.96 5.91
 -8 -3 -3 30.43 5.5
 -8 -3 -2 119.96 10.68
 -8 -3 -2 92.11 9.52
 -8 -3 -1 173.81 13.38
 -8 -3 -1 213.64 14.23
 -8 -3 0 11.24 3.91
 -8 -3 0 10.24 3.86
 -8 -3 1 65.29 7.84
 -8 -3 2 176.32 13.01
 -8 -3 3 46.58 6.79
 -8 -3 4 92.07 9.25
 -8 -3 5 462.15 23.42
 -8 -3 6 129.27 11.13
 -8 -3 7 74.09 8.25
 -8 -3 8 235.71 15.46
 -8 -3 9 35.25 5.82
 -8 -3 10 57.64 7.53
 -8 -3 11 135.78 11.66
 -8 -3 12 18.89 5.03
 -8 -3 13 29.13 5.51
 -8 -3 14 256.81 16.58
 -8 -3 15 221.93 15.32
 -8 -3 16 29.9 5.78
 -8 -3 17 379.12 21.4
 -8 -3 18 60.8 8.18
 -8 -3 18 80.83 8.72
 -8 -3 19 69.75 8.52
 -8 -3 19 58.02 7.94
 -8 -3 20 132.03 11.79
 -8 -3 20 140.65 11.88
 -8 -3 21 21.36 5.29
 -8 -2 -14 7.89 4.66
 -8 -2 -13 107.71 11.27
 -8 -2 -12 33.83 6.89
 -8 -2 -11 17.15 5.04
 -8 -2 -10 146.98 12.96
 -8 -2 -9 151.29 13.12
 -8 -2 -8 -2.01 3.14
 -8 -2 -7 192.59 14.41
 -8 -2 -6 198.28 14.47
 -8 -2 -5 3.74 3.26
 -8 -2 -4 235.35 15.61
 -8 -2 -3 76.96 8.26
 -8 -2 -3 97.3 9.52
 -8 -2 -2 17.11 4.36
 -8 -2 -2 22.32 4.93
 -8 -2 -1 161.34 12.04
 -8 -2 -1 150.99 11.51
 -8 -2 0 169.36 12.32
 -8 -2 0 173.05 12.2
 -8 -2 1 55.91 6.86
 -8 -2 1 47.56 6.48
 -8 -2 2 290.59 16.45
 -8 -2 2 258.66 15.63
 -8 -2 3 153.62 11.55
 -8 -2 4 5.49 3.16
 -8 -2 5 157.2 11.72
 -8 -2 6 329.7 18.2
 -8 -2 7 8 3.61
 -8 -2 8 143.79 11.23
 -8 -2 9 18.78 4.39
 -8 -2 10 11.56 3.88
 -8 -2 11 119.36 10.33
 -8 -2 12 110.56 9.97
 -8 -2 13 -2.57 2.99
 -8 -2 14 193.7 13.82
 -8 -2 15 239.68 15.56
 -8 -2 16 9.76 4.16
 -8 -2 17 5.38 3.53
 -8 -2 18 57.27 7.66
 -8 -2 19 17.5 5.07
 -8 -2 20 31.58 6.17
 -8 -2 21 34.75 6.42
 -8 -2 22 -2.84 3.72
 -8 -2 23 70.73 9
 -8 -1 -16 51.28 7.86
 -8 -1 -15 105.3 10.74
 -8 -1 -15 86.08 10.19
 -8 -1 -14 7.1 3.66
 -8 -1 -14 4.3 3.99
 -8 -1 -13 98.2 10.51
 -8 -1 -12 193.97 15.06
 -8 -1 -11 1.02 3.04
 -8 -1 -10 146.51 12.54
 -8 -1 -9 189.04 14.21
 -8 -1 -8 -0.95 2.71
 -8 -1 -7 137.71 11.69
 -8 -1 -6 204.71 14.43
 -8 -1 -5 29.09 5.63
 -8 -1 -4 239.09 15.33
 -8 -1 -3 192.92 13.44
 -8 -1 -2 -0.69 2.41
 -8 -1 -2 0.81 3
 -8 -1 -1 91.5 8.38
 -8 -1 -1 94.72 8.93
 -8 -1 0 132.42 10.59
 -8 -1 0 144.32 10.47
 -8 -1 1 9.09 3.28
 -8 -1 1 6.61 3.51
 -8 -1 2 168.2 11.7
 -8 -1 2 181.14 12.02
 -8 -1 3 351.03 18.25
 -8 -1 3 371.98 18.74
 -8 -1 4 21.41 4.3
 -8 -1 4 16.57 3.96
 -8 -1 5 115.62 9.54
 -8 -1 6 215.96 13.58
 -8 -1 7 17.01 4.03
 -8 -1 8 39.02 5.78
 -8 -1 9 57 6.83
 -8 -1 10 1.54 2.5
 -8 -1 11 75.98 7.98
 -8 -1 12 136.9 10.93
 -8 -1 13 72.17 7.98
 -8 -1 14 21.41 4.74
 -8 -1 15 414.38 21.59
 -8 -1 16 127.8 10.92
 -8 -1 17 38.09 6.3
 -8 -1 18 225.29 15.08
 -8 -1 19 54.56 7.35
 -8 -1 20 14.5 4.71
 -8 -1 21 138.77 11.81
 -8 -1 22 37.21 6.32
 -8 -1 23 11.29 4.17
 -8 0 -17 8.65 4.36
 -8 0 -17 9.58 4.71
 -8 0 -16 78.07 9.53
 -8 0 -16 69.44 9.12
 -8 0 -15 189.13 14.81
 -8 0 -15 210.57 15.61
 -8 0 -14 74.89 8.99
 -8 0 -14 67.4 9
 -8 0 -13 17.42 5.12
 -8 0 -13 23.1 5.54
 -8 0 -12 265.93 16.9
 -8 0 -12 235.44 16.47
 -8 0 -11 103.99 9.98
 -8 0 -11 76.28 9.03
 -8 0 -10 4.36 2.83
 -8 0 -10 3.78 3.51
 -8 0 -9 136.68 11.09
 -8 0 -9 107.94 10.65
 -8 0 -8 91.81 9.06
 -8 0 -8 125.13 10.76
 -8 0 -7 7.89 3.88
 -8 0 -6 282.48 17.03
 -8 0 -5 204.82 13.84
 -8 0 -4 58.9 7.38
 -8 0 -3 407.9 20.89
 -8 0 -2 80.11 8.3
 -8 0 -1 0.62 2
 -8 0 -1 1.48 2.83
 -8 0 0 387.88 19.57
 -8 0 0 371.99 18.4
 -8 0 1 127.46 9.91
 -8 0 1 128.21 9.45
 -8 0 2 5.09 2.63
 -8 0 2 4.08 3.18
 -8 0 3 569.14 24.91
 -8 0 3 552.98 24.62
 -8 0 4 657.23 27.49
 -8 0 4 641.03 27.67
 -8 0 5 7.33 2.95
 -8 0 5 5.58 2.74
 -8 0 6 442.55 21.04
 -8 0 7 327.3 17.26
 -8 0 8 9.82 3.23
 -8 0 9 92.25 8.36
 -8 0 10 61.33 6.9
 -8 0 11 9.7 3.69
 -8 0 12 169.04 11.99
 -8 0 13 166.23 12.05
 -8 0 14 23.03 4.85
 -8 0 15 287.65 16.86
 -8 0 16 244.85 15.34
 -8 0 17 2.53 3.13
 -8 0 18 124.75 10.78
 -8 0 19 81.52 8.8
 -8 0 20 3.56 3.4
 -8 0 21 86.02 9.14
 -8 0 22 112.22 10.78
 -8 0 23 -2.8 4.28
 -8 0 24 55.69 7.89
 -8 1 -18 28.36 6.13
 -8 1 -18 31.76 6.12
 -8 1 -17 111.96 11.32
 -8 1 -17 96.38 10.42
 -8 1 -16 1.04 3.24
 -8 1 -16 1 3.37
 -8 1 -15 61.69 8.2
 -8 1 -15 57.26 7.86
 -8 1 -14 140.46 12.25
 -8 1 -14 144.73 12.44
 -8 1 -13 19.05 5.11
 -8 1 -13 19.03 4.88
 -8 1 -12 79.23 8.96
 -8 1 -12 79.28 8.95
 -8 1 -11 206.25 14.57
 -8 1 -11 226.41 15.31
 -8 1 -10 11.99 4.25
 -8 1 -10 22.29 5.04
 -8 1 -9 130.93 10.82
 -8 1 -9 118.28 10.48
 -8 1 -8 222.46 14.38
 -8 1 -8 236.09 15.24
 -8 1 -7 89.87 8.47
 -8 1 -7 82.1 8.73
 -8 1 -6 93.95 8.65
 -8 1 -6 93.1 9.24
 -8 1 -5 737.9 30.89
 -8 1 -5 736.25 31.97
 -8 1 -4 39.41 5.6
 -8 1 -4 33.14 5.53
 -8 1 -3 46.62 6.19
 -8 1 -2 171.44 11.81
 -8 1 -1 102.07 8.02
 -8 1 -1 115.67 9.33
 -8 1 0 10.65 3
 -8 1 0 8.34 3.21
 -8 1 1 527.87 23.1
 -8 1 1 545.07 24.23
 -8 1 2 88.9 7.49
 -8 1 2 80.48 7.78
 -8 1 3 239.28 13.47
 -8 1 3 242.84 13.84
 -8 1 4 535.97 23.69
 -8 1 4 548.38 23.9
 -8 1 5 82.14 7.35
 -8 1 5 77.26 7.21
 -8 1 6 46.86 5.67
 -8 1 6 51.46 5.81
 -8 1 7 439.34 20.84
 -8 1 7 453.24 20.33
 -8 1 8 12.64 3.76
 -8 1 9 69.56 7.17
 -8 1 10 189.61 12.4
 -8 1 11 51.02 6.2
 -8 1 12 27.28 4.99
 -8 1 13 346.88 18.45
 -8 1 14 281.23 16.29
 -8 1 15 54.81 6.88
 -8 1 16 302.59 17.44
 -8 1 17 38.3 5.83
 -8 1 18 7.66 3.68
 -8 1 19 100.05 9.64
 -8 1 20 47.94 6.94
 -8 1 21 1.81 3.26
 -8 1 22 148.2 12.45
 -8 1 23 70.12 8.73
 -8 1 24 24.65 5.71
 -8 1 25 98.86 10.24
 -8 2 -18 26.89 6.11
 -8 2 -18 28.31 6.21
 -8 2 -17 135.53 12.42
 -8 2 -17 127.48 11.62
 -8 2 -16 51.25 7.9
 -8 2 -16 58.12 7.86
 -8 2 -15 47.83 7.55
 -8 2 -15 33.79 6.27
 -8 2 -14 376.9 21.65
 -8 2 -14 404.28 21.81
 -8 2 -13 126.35 11.46
 -8 2 -13 129.97 11.16
 -8 2 -12 21.67 5.11
 -8 2 -12 18.55 4.61
 -8 2 -11 262.13 16.55
 -8 2 -11 277.02 16.83
 -8 2 -10 125.88 10.77
 -8 2 -10 128.94 10.84
 -8 2 -9 33.07 5.83
 -8 2 -9 40.69 6.36
 -8 2 -8 214.51 13.91
 -8 2 -8 208.89 13.96
 -8 2 -7 70.45 7.4
 -8 2 -7 52.52 6.87
 -8 2 -6 4.98 3.14
 -8 2 -6 13.23 4.15
 -8 2 -5 243.42 14.02
 -8 2 -5 206.24 13.76
 -8 2 -4 182.11 11.76
 -8 2 -4 182.22 12.38
 -8 2 -3 4.35 2.96
 -8 2 -3 0.73 3
 -8 2 -2 375.17 17.94
 -8 2 -2 360.53 18.71
 -8 2 -1 127.47 9.14
 -8 2 -1 141.72 10.36
 -8 2 0 85.67 7
 -8 2 0 90.94 8.24
 -8 2 1 457.44 20.29
 -8 2 1 469.71 21.68
 -8 2 2 427.74 19.27
 -8 2 2 432.12 20.48
 -8 2 3 40.81 5.21
 -8 2 3 53.67 6.29
 -8 2 4 593.09 25.05
 -8 2 4 601.06 25.56
 -8 2 5 462.32 20.95
 -8 2 5 464.33 21.01
 -8 2 6 3.02 2.37
 -8 2 6 4.12 2.65
 -8 2 7 137.53 9.98
 -8 2 7 162.81 10.3
 -8 2 8 110.48 8.8
 -8 2 8 119.32 8.7
 -8 2 9 9.94 3.34
 -8 2 10 239.95 14.18
 -8 2 11 68.35 7.29
 -8 2 12 25.43 4.65
 -8 2 13 201.23 13.13
 -8 2 14 249.27 15.23
 -8 2 15 3.16 3.19
 -8 2 16 336.9 18.66
 -8 2 17 144.06 11.45
 -8 2 18 1.71 2.87
 -8 2 19 73.34 8.33
 -8 2 20 53.56 7.42
 -8 2 21 14.58 4.94
 -8 2 22 84.5 9.34
 -8 2 23 164.34 13.22
 -8 2 24 11.52 4.59
 -8 2 25 45.69 7.46
 -8 2 26 147.52 12.63
 -8 3 -19 128.96 12.41
 -8 3 -18 -1.06 3.7
 -8 3 -17 102.45 11.04
 -8 3 -17 117.85 10.61
 -8 3 -16 180.54 14.17
 -8 3 -16 165.8 13.12
 -8 3 -15 -1.96 4.22
 -8 3 -15 0.89 3.31
 -8 3 -14 94.84 10.02
 -8 3 -14 86.8 9.29
 -8 3 -13 168.97 13.49
 -8 3 -13 213.31 14.35
 -8 3 -12 -4.44 4.31
 -8 3 -12 -0.85 3.23
 -8 3 -11 154.89 12.29
 -8 3 -11 162.06 12.4
 -8 3 -10 147.69 11.63
 -8 3 -10 161.57 12.18
 -8 3 -9 15.21 4.3
 -8 3 -9 18.27 4.83
 -8 3 -8 204.29 13.82
 -8 3 -8 222.46 14.06
 -8 3 -7 503.12 23.39
 -8 3 -7 447.84 22.41
 -8 3 -6 133.7 10.59
 -8 3 -6 129.38 10.16
 -8 3 -5 277.89 15.87
 -8 3 -5 273.77 15.41
 -8 3 -4 376.04 19.32
 -8 3 -3 21.32 4.57
 -8 3 -2 4.17 2.94
 -8 3 -1 38.83 5.55
 -8 3 0 86.74 7.83
 -8 3 1 50.62 5.12
 -8 3 1 39.82 5.6
 -8 3 2 613.76 26.14
 -8 3 2 592.09 24.56
 -8 3 2 609.58 24.6
 -8 3 3 34.55 5.25
 -8 3 3 39.33 4.82
 -8 3 3 38.23 4.62
 -8 3 4 249.5 13.87
 -8 3 4 244.47 13.21
 -8 3 5 584.57 25.16
 -8 3 5 588.69 24.74
 -8 3 6 50.46 5.91
 -8 3 6 49.39 5.74
 -8 3 7 17.51 3.92
 -8 3 7 10.38 3.59
 -8 3 8 231.52 12.84
 -8 3 8 219.14 13.11
 -8 3 9 157.05 11.28
 -8 3 9 163.17 10.5
 -8 3 9 171.9 11.31
 -8 3 10 12.68 3.78
 -8 3 10 15.65 3.59
 -8 3 10 16.3 3.85
 -8 3 11 130.6 10
 -8 3 11 134.69 10.22
 -8 3 12 63.07 6.95
 -8 3 12 59.36 6.86
 -8 3 13 22.45 4.84
 -8 3 13 37.43 5.76
 -8 3 14 246.75 15
 -8 3 14 248.92 14.8
 -8 3 15 46.87 6.56
 -8 3 15 59.22 6.88
 -8 3 16 43.29 6.41
 -8 3 16 40.46 5.84
 -8 3 17 222.4 14.4
 -8 3 17 198.45 13.27
 -8 3 18 39.62 6.23
 -8 3 19 4.41 3.18
 -8 3 20 68.63 8.32
 -8 3 21 34.14 6.19
 -8 3 22 16.95 4.97
 -8 3 23 103.5 10.49
 -8 3 24 33.11 6.52
 -8 3 25 20.75 5.3
 -8 3 26 78 9.36
 -8 3 27 14.13 5.16
 -8 4 -19 148.48 13.32
 -8 4 -18 81.53 9.6
 -8 4 -17 28.52 6.41
 -8 4 -16 222.99 15.42
 -8 4 -16 169.1 13.13
 -8 4 -15 66.43 8.62
 -8 4 -15 59.68 7.73
 -8 4 -14 31.77 6.34
 -8 4 -14 21.02 5.25
 -8 4 -13 184.68 13.93
 -8 4 -13 210.7 14.09
 -8 4 -12 53.11 6.83
 -8 4 -12 43.76 6.81
 -8 4 -11 56.34 7.06
 -8 4 -11 68.54 7.89
 -8 4 -10 271.57 16.41
 -8 4 -10 276.5 16.52
 -8 4 -9 38.15 5.95
 -8 4 -9 40.31 6.36
 -8 4 -8 40.65 6.19
 -8 4 -8 41.98 6.09
 -8 4 -7 326.33 17.74
 -8 4 -6 278.17 16.07
 -8 4 -5 0.73 3
 -8 4 -4 261.16 15.31
 -8 4 -3 170.75 11.67
 -8 4 -2 6.87 2.98
 -8 4 -1 217.71 13.2
 -8 4 0 99.58 8.61
 -8 4 0 103.43 7.92
 -8 4 1 17.27 3.48
 -8 4 1 20.88 4.28
 -8 4 2 272.98 15.25
 -8 4 2 280.2 13.96
 -8 4 2 297.21 14.64
 -8 4 3 427.31 20.34
 -8 4 3 438.07 19.36
 -8 4 3 442.41 19.37
 -8 4 4 1.34 2.95
 -8 4 4 4.37 3.23
 -8 4 4 2 2.38
 -8 4 4 3.22 2.27
 -8 4 5 440.82 20.78
 -8 4 5 425.01 20.13
 -8 4 5 425.65 18.83
 -8 4 5 431.18 19.58
 -8 4 6 149.74 10.69
 -8 4 6 155.23 10.35
 -8 4 6 138.14 8.96
 -8 4 6 143.91 9.83
 -8 4 7 13.81 4.15
 -8 4 7 18.18 3.93
 -8 4 7 15.84 3.79
 -8 4 8 83.8 8.01
 -8 4 8 92.05 7.77
 -8 4 8 90.65 7.81
 -8 4 9 121.43 9.71
 -8 4 9 127.33 9.13
 -8 4 9 109.34 9.02
 -8 4 10 4.29 2.96
 -8 4 10 8.92 3.13
 -8 4 10 11.62 3.9
 -8 4 11 287.58 16.1
 -8 4 11 284.42 15.02
 -8 4 11 286.21 16.1
 -8 4 12 280.6 15.82
 -8 4 12 263.29 15.77
 -8 4 13 3.03 3.05
 -8 4 13 5.91 3.71
 -8 4 14 318.97 17.33
 -8 4 14 274.74 16.27
 -8 4 15 288.63 17.59
 -8 4 15 363.78 18.36
 -8 4 16 -0.83 2.99
 -8 4 16 2.28 3.14
 -8 4 17 60.61 7.57
 -8 4 17 70.63 7.78
 -8 4 18 49.96 7
 -8 4 18 36.35 5.89
 -8 4 19 -4.49 3.53
 -8 4 20 17.48 4.93
 -8 4 21 47.96 7.14
 -8 4 22 -3.84 3.87
 -8 4 23 63.54 8.44
 -8 4 24 141.1 12.42
 -8 4 25 -1.01 3.4
 -8 4 26 42.85 7.12
 -8 4 27 80.35 9.51
 -8 5 -19 69.43 9.34
 -8 5 -18 91.55 10.33
 -8 5 -17 -1 4.04
 -8 5 -16 246.59 16.76
 -8 5 -15 314.64 19.1
 -8 5 -14 5.7 3.28
 -8 5 -14 -0.92 3.53
 -8 5 -13 157.04 12.08
 -8 5 -13 186.58 13.45
 -8 5 -12 211.63 14.45
 -8 5 -12 263.84 15.99
 -8 5 -11 35.35 5.57
 -8 5 -11 30.4 5.88
 -8 5 -10 177.66 12.59
 -8 5 -10 184.23 13.17
 -8 5 -9 215.7 13.87
 -8 5 -8 -0.75 2.8
 -8 5 -7 76.4 7.86
 -8 5 -6 258.68 15.24
 -8 5 -6 266.5 14.03
 -8 5 -5 12.22 3.9
 -8 5 -4 180.74 12.05
 -8 5 -3 385.23 18.9
 -8 5 -3 342.27 17.65
 -8 5 -2 6.77 2.83
 -8 5 -2 0.69 3.16
 -8 5 -1 200.35 11.89
 -8 5 -1 171 11.82
 -8 5 0 425.82 19.36
 -8 5 0 395.5 19.81
 -8 5 1 88.97 7.97
 -8 5 1 77.48 7.64
 -8 5 1 75.45 7
 -8 5 2 108.17 8.2
 -8 5 2 109.84 8.72
 -8 5 2 95.78 8.48
 -8 5 3 535.97 23.77
 -8 5 3 542.83 23.63
 -8 5 3 513.34 22.3
 -8 5 3 483.48 21.54
 -8 5 4 272.06 15.15
 -8 5 4 259.11 14.73
 -8 5 4 289.33 14.28
 -8 5 4 262.3 13.91
 -8 5 5 50.75 6.31
 -8 5 5 58.66 6.65
 -8 5 5 61.18 6.13
 -8 5 5 47.5 5.55
 -8 5 6 353.51 18.12
 -8 5 6 332.16 17.24
 -8 5 6 332.69 16.33
 -8 5 6 368.6 17.33
 -8 5 7 242.78 14.21
 -8 5 7 206.48 13.03
 -8 5 7 235.21 12.65
 -8 5 7 242.88 13.54
 -8 5 8 89.47 8.4
 -8 5 8 94.8 8.28
 -8 5 8 86.29 7.19
 -8 5 8 83.77 7.81
 -8 5 9 392.3 19.52
 -8 5 9 381.36 18.66
 -8 5 9 360.36 17.36
 -8 5 9 379.92 18.83
 -8 5 10 95.13 8.77
 -8 5 10 92.79 8.11
 -8 5 10 82.34 8.06
 -8 5 11 132.45 10.53
 -8 5 11 135.06 9.84
 -8 5 11 126.68 10.18
 -8 5 12 447.49 22.12
 -8 5 12 445.41 21.12
 -8 5 12 483.19 22.73
 -8 5 13 121.44 10.22
 -8 5 13 118.47 9.46
 -8 5 13 121.83 10.21
 -8 5 14 118.67 10.19
 -8 5 14 121.4 10.18
 -8 5 15 309.3 17.92
 -8 5 15 304.96 17.35
 -8 5 16 74.98 8.36
 -8 5 16 64.55 7.59
 -8 5 17 37.69 6.33
 -8 5 17 39.46 6.39
 -8 5 18 220.48 15.06
 -8 5 18 214.58 14.31
 -8 5 19 91.37 9.56
 -8 5 19 82.72 8.7
 -8 5 20 186.09 14.27
 -8 5 21 344.73 20.3
 -8 5 22 45.31 7.18
 -8 5 23 72.21 9.08
 -8 5 24 215.02 15.93
 -8 5 25 50.66 7.94
 -8 5 26 19.87 5.84
 -8 6 -19 8.3 4.68
 -8 6 -18 120.89 11.67
 -8 6 -17 88.38 9.89
 -8 6 -16 15.5 5.11
 -8 6 -15 193.59 14.29
 -8 6 -14 99.41 10
 -8 6 -13 6.3 3.62
 -8 6 -13 8.96 4.04
 -8 6 -12 200.77 13.49
 -8 6 -12 218.16 14.7
 -8 6 -11 156.3 11.6
 -8 6 -10 13.01 4.28
 -8 6 -10 22.13 4.3
 -8 6 -9 252.4 15.39
 -8 6 -9 259.98 14.52
 -8 6 -8 396.14 19.67
 -8 6 -8 345.89 17.95
 -8 6 -7 10.33 3.95
 -8 6 -7 16.39 4.11
 -8 6 -6 414.81 20.7
 -8 6 -5 283.28 16.21
 -8 6 -5 300.01 16.27
 -8 6 -4 5.4 3.16
 -8 6 -4 2.13 3.57
 -8 6 -3 273.82 15.14
 -8 6 -3 271.71 15.53
 -8 6 -2 325.09 17.11
 -8 6 -2 340.67 17.17
 -8 6 -2 358.47 18.12
 -8 6 -1 7 3.14
 -8 6 -1 8.3 3.3
 -8 6 -1 4.43 2.96
 -8 6 0 268.21 14.73
 -8 6 0 272.92 15.1
 -8 6 0 283.45 15.64
 -8 6 1 356.75 18.02
 -8 6 1 385.88 18.67
 -8 6 1 330.19 17.25
 -8 6 2 25.47 4.65
 -8 6 2 26.65 4.98
 -8 6 2 19.92 4.13
 -8 6 3 289.99 16
 -8 6 3 326.01 16.65
 -8 6 3 275.08 15.04
 -8 6 4 401.91 19.09
 -8 6 4 354.57 18.39
 -8 6 4 335.08 17.14
 -8 6 4 354 17.07
 -8 6 5 14.85 4.05
 -8 6 5 24.58 4.59
 -8 6 5 19.76 3.98
 -8 6 5 8.85 3.31
 -8 6 6 161.28 11.44
 -8 6 6 148.31 10.79
 -8 6 6 156.61 10.22
 -8 6 6 165.12 10.55
 -8 6 7 39.54 5.88
 -8 6 7 45.18 6.01
 -8 6 7 34.75 4.99
 -8 6 7 42.09 5.67
 -8 6 8 0.74 2.92
 -8 6 8 -1.37 2.84
 -8 6 8 0.59 2.44
 -8 6 8 2 2.68
 -8 6 9 123.5 9.98
 -8 6 9 102.17 8.95
 -8 6 9 124.94 9.6
 -8 6 9 111.34 8.67
 -8 6 10 111.68 9.67
 -8 6 10 101.34 8.84
 -8 6 10 115.45 9.65
 -8 6 10 108.52 8.56
 -8 6 11 -0.78 3.15
 -8 6 11 -0.7 3.14
 -8 6 11 0.75 3.09
 -8 6 12 258.26 15.96
 -8 6 12 299.83 15.86
 -8 6 12 265.48 16.08
 -8 6 13 256.37 15.92
 -8 6 13 239.38 15.51
 -8 6 14 17.17 4.68
 -8 6 14 17.71 4.31
 -8 6 14 14.93 4.75
 -8 6 15 242.96 15.4
 -8 6 15 225.36 14.93
 -8 6 16 190.28 13.63
 -8 6 16 152.64 12.07
 -8 6 17 -2.72 3.91
 -8 6 17 3.39 3.15
 -8 6 18 9.3 4.19
 -8 6 18 5.14 3.86
 -8 6 19 6.67 4.38
 -8 6 19 3.46 3.82
 -8 6 20 11.7 5.06
 -8 6 21 4.98 4.3
 -8 6 22 50.75 7.8
 -8 6 23 10.32 4.66
 -8 6 24 55.55 8.19
 -8 6 25 14.85 5.16
 -8 7 -19 13.32 4.99
 -8 7 -18 187.23 14.66
 -8 7 -17 167.4 13.33
 -8 7 -16 14.47 5.01
 -8 7 -15 213.29 15.44
 -8 7 -14 183.03 12.82
 -8 7 -14 175.16 13.55
 -8 7 -13 22.33 4.91
 -8 7 -13 27.02 5.67
 -8 7 -12 89.53 8.8
 -8 7 -12 86.81 8.52
 -8 7 -11 164.53 12.1
 -8 7 -11 162.12 11.74
 -8 7 -10 -1.52 3.06
 -8 7 -10 7.98 3.4
 -8 7 -9 98.67 9.35
 -8 7 -9 88.86 8.4
 -8 7 -8 233.98 14.5
 -8 7 -8 236.98 14.18
 -8 7 -7 6.67 3.47
 -8 7 -7 6.87 3.1
 -8 7 -6 353.57 18.41
 -8 7 -6 321.51 17.88
 -8 7 -5 195.25 12.74
 -8 7 -5 178.36 12.2
 -8 7 -4 6.51 3.75
 -8 7 -4 11.98 3.87
 -8 7 -3 214.47 13.25
 -8 7 -3 210.7 12.63
 -8 7 -3 210.3 13.25
 -8 7 -2 24.18 4.47
 -8 7 -2 21.57 4.73
 -8 7 -2 27.23 4.57
 -8 7 -1 15.6 3.68
 -8 7 -1 13.63 4.06
 -8 7 -1 14.76 3.94
 -8 7 0 118.31 9.22
 -8 7 0 126.21 9.84
 -8 7 0 102.79 8.92
 -8 7 1 231.59 13.54
 -8 7 1 207.68 13.35
 -8 7 1 206.17 12.85
 -8 7 2 28.46 4.93
 -8 7 2 37.44 5.61
 -8 7 2 46.22 5.85
 -8 7 3 154.56 11.07
 -8 7 3 150.04 11.01
 -8 7 3 143.18 10.29
 -8 7 4 413.23 20.16
 -8 7 4 380.53 19.75
 -8 7 4 388.62 19.1
 -8 7 5 87.12 8.28
 -8 7 5 71.87 7.8
 -8 7 5 74.67 7.21
 -8 7 5 78.31 7.64
 -8 7 6 31.64 5.61
 -8 7 6 31.48 5.38
 -8 7 6 38.93 5.46
 -8 7 6 34.4 5.08
 -8 7 7 251.84 15.05
 -8 7 7 235 14.43
 -8 7 7 246.54 13.99
 -8 7 7 211.19 13.32
 -8 7 8 70.42 7.9
 -8 7 8 65.29 7.34
 -8 7 8 73.49 7.28
 -8 7 8 76.49 7.73
 -8 7 9 7.17 3.45
 -8 7 9 8.95 3.81
 -8 7 9 7.24 3.58
 -8 7 9 11.9 3.53
 -8 7 10 66.52 7.92
 -8 7 10 80.38 8.09
 -8 7 10 72.25 7.87
 -8 7 11 61.9 7.84
 -8 7 11 58.55 7.14
 -8 7 11 61.33 7.26
 -8 7 12 14.55 4.34
 -8 7 12 19.84 4.79
 -8 7 13 197.23 13.63
 -8 7 13 186.69 13.02
 -8 7 14 58.63 7.59
 -8 7 14 50.32 6.71
 -8 7 15 23.1 5.65
 -8 7 15 24.15 5.06
 -8 7 16 193.86 14.31
 -8 7 17 75.15 9.05
 -8 7 18 46.23 7.5
 -8 7 19 308.69 19.22
 -8 7 20 53.36 8.07
 -8 7 21 43.17 7.58
 -8 7 22 83.7 10.3
 -8 7 23 49.95 8.15
 -8 7 24 -3.23 4.23
 -8 8 -18 40.94 7.13
 -8 8 -17 163.04 13.64
 -8 8 -17 166.79 12.92
 -8 8 -17 177.85 13.37
 -8 8 -16 71.35 8.83
 -8 8 -16 64.19 8.12
 -8 8 -16 82 8.82
 -8 8 -15 57.21 7.46
 -8 8 -15 54.9 7.68
 -8 8 -14 231.13 15.08
 -8 8 -13 63.46 7.6
 -8 8 -12 17.02 4.41
 -8 8 -11 352.4 19.02
 -8 8 -10 52.49 7.03
 -8 8 -10 68.8 7.58
 -8 8 -9 9.84 3.86
 -8 8 -9 3.07 3.25
 -8 8 -8 282.64 15.9
 -8 8 -8 265.24 15.58
 -8 8 -8 231.75 15.29
 -8 8 -7 128.18 10.23
 -8 8 -7 97.77 9.41
 -8 8 -7 104.94 9.27
 -8 8 -6 11.45 4.25
 -8 8 -6 8.22 3.76
 -8 8 -5 245.36 14.77
 -8 8 -5 224.31 14.23
 -8 8 -4 178.26 12.37
 -8 8 -4 162.6 11.89
 -8 8 -3 13.45 4.12
 -8 8 -3 16.77 4.43
 -8 8 -2 286.63 16.3
 -8 8 -2 283.08 15.48
 -8 8 -2 291.27 16.43
 -8 8 -1 171.38 11.53
 -8 8 -1 168.46 12.1
 -8 8 -1 175.09 11.88
 -8 8 0 8.31 3.13
 -8 8 0 8.31 3.91
 -8 8 0 7.8 3.62
 -8 8 1 422.18 20.17
 -8 8 1 389.76 20.19
 -8 8 1 373.61 19.38
 -8 8 2 187.51 12.39
 -8 8 2 200.39 12.84
 -8 8 3 5.95 3.08
 -8 8 3 6.91 3.85
 -8 8 3 7.75 3.42
 -8 8 4 326.23 17.94
 -8 8 4 298.85 16.88
 -8 8 5 114.28 9.74
 -8 8 5 102.12 9.41
 -8 8 5 95.54 8.67
 -8 8 6 1.59 3.12
 -8 8 6 -0.67 3.08
 -8 8 6 -0.71 2.86
 -8 8 6 1.57 3.09
 -8 8 7 87.68 8.24
 -8 8 7 78.78 8.07
 -8 8 7 74.47 8.29
 -8 8 8 100.31 9.08
 -8 8 8 103.93 9.13
 -8 8 8 102.31 9.53
 -8 8 9 -0.76 3.88
 -8 8 9 0.81 3.25
 -8 8 10 159.67 11.93
 -8 8 10 156.08 11.99
 -8 8 11 126.17 10.67
 -8 8 11 123.1 10.71
 -8 8 12 -1.69 4.25
 -8 8 12 -0.83 3.08
 -8 8 13 251.03 16.06
 -8 8 13 241.47 15.51
 -8 8 14 210.07 14.55
 -8 8 14 189.31 13.69
 -8 8 15 3.71 4.26
 -8 8 15 7.63 3.97
 -8 8 16 122.91 11.7
 -8 8 16 137.35 11.41
 -8 8 17 31.27 6.54
 -8 8 18 -1 4.22
 -8 8 19 69.53 9.27
 -8 8 20 147.01 13.16
 -8 8 21 6.37 4.97
 -8 8 22 96.03 10.88
 -8 9 -17 87.31 9.73
 -8 9 -17 69.78 8.6
 -8 9 -17 94.56 9.62
 -8 9 -16 92.72 10
 -8 9 -16 112.97 10.51
 -8 9 -16 81.69 9.24
 -8 9 -15 10.85 4.47
 -8 9 -14 48.17 7.02
 -8 9 -13 190.52 13.63
 -8 9 -12 43.21 6.78
 -8 9 -11 126.06 10.97
 -8 9 -10 257.72 16.08
 -8 9 -9 55.88 7.05
 -8 9 -9 50.66 7.24
 -8 9 -9 53.51 7.03
 -8 9 -8 108.02 9.56
 -8 9 -8 111.97 9.91
 -8 9 -8 95.83 9.44
 -8 9 -7 272.18 16.39
 -8 9 -7 293.56 17.19
 -8 9 -7 308.19 17.24
 -8 9 -6 22.27 4.81
 -8 9 -6 25.37 5.19
 -8 9 -5 104.53 9.5
 -8 9 -5 101.89 9.45
 -8 9 -4 158.39 12.02
 -8 9 -4 194.41 12.99
 -8 9 -3 26.53 5.13
 -8 9 -3 24.7 5.31
 -8 9 -2 37.69 5.95
 -8 9 -2 25.29 5.02
 -8 9 -1 152.71 10.84
 -8 9 -1 139.32 11.07
 -8 9 -1 131.15 10.69
 -8 9 0 71.25 7.85
 -8 9 0 90.82 8.74
 -8 9 0 85.8 8.56
 -8 9 1 50.76 6.67
 -8 9 1 51.37 6.77
 -8 9 1 52.32 6.63
 -8 9 2 304.23 17.27
 -8 9 2 313.39 17.71
 -8 9 2 312 17.3
 -8 9 3 118.66 10.29
 -8 9 3 121.9 10.06
 -8 9 3 126.25 10.65
 -8 9 4 106.99 9.6
 -8 9 4 129.95 10.96
 -8 9 5 264.11 15.69
 -8 9 5 253.03 16.02
 -8 9 6 14.74 4.33
 -8 9 6 11.81 4.45
 -8 9 7 8.17 3.91
 -8 9 7 3.91 3.31
 -8 9 7 9.38 4.14
 -8 9 8 90.49 8.81
 -8 9 8 79.13 9.01
 -8 9 9 43.35 6.54
 -8 9 9 48.67 6.88
 -8 9 10 8.32 4.11
 -8 9 10 10.54 4.55
 -8 9 11 139.42 11.96
 -8 9 11 169.14 12.91
 -8 9 12 123.53 11.05
 -8 9 12 124.23 11.2
 -8 9 13 11.9 4.61
 -8 9 13 17.12 4.89
 -8 9 14 163.02 13.17
 -8 9 14 158.17 12.7
 -8 9 15 80.37 9.5
 -8 9 15 77.61 9
 -8 9 16 38.73 7.04
 -8 9 16 21.15 5.86
 -8 9 17 100.64 10.78
 -8 9 17 118.46 10.91
 -8 9 18 19.73 5.87
 -8 9 19 13.77 5.24
 -8 9 20 71.21 9.47
 -8 10 -15 10.69 4.3
 -8 10 -15 14.31 4.88
 -8 10 -14 7.53 4.16
 -8 10 -13 160.7 12.91
 -8 10 -12 89.78 9.45
 -8 10 -11 38.02 6.42
 -8 10 -10 303.7 17.86
 -8 10 -10 274 17.16
 -8 10 -9 154.94 12.24
 -8 10 -9 149.96 12.09
 -8 10 -8 12.71 4.65
 -8 10 -8 6.93 3.67
 -8 10 -7 171.33 12.62
 -8 10 -7 180.67 13.18
 -8 10 -7 174.41 12.87
 -8 10 -6 148.1 11.45
 -8 10 -6 157.02 12.12
 -8 10 -5 2.41 3.39
 -8 10 -5 1.65 3.64
 -8 10 -4 109.3 9.9
 -8 10 -4 99.92 9.53
 -8 10 -3 42.57 6.67
 -8 10 -3 52.22 6.97
 -8 10 -2 0.83 3.24
 -8 10 -2 -0.81 3.02
 -8 10 -1 369.42 19.96
 -8 10 -1 365.91 19.81
 -8 10 0 189.8 13.53
 -8 10 0 185.79 13.21
 -8 10 1 71.84 8.03
 -8 10 1 72.43 8.23
 -8 10 1 69.96 8.28
 -8 10 2 804.57 34.03
 -8 10 2 767.95 34.09
 -8 10 3 169.04 12.36
 -8 10 3 161.5 12.78
 -8 10 4 8.25 4.08
 -8 10 4 6.18 3.82
 -8 10 5 175.5 12.83
 -8 10 5 168.69 13.15
 -8 10 6 130.11 11.1
 -8 10 6 141.71 11.93
 -8 10 7 26.24 5.44
 -8 10 7 20.09 5.05
 -8 10 8 101.66 10.16
 -8 10 9 77.08 8.64
 -8 10 9 73.77 8.89
 -8 10 10 -0.88 3.94
 -8 10 10 1.88 4.07
 -8 10 11 96.75 9.98
 -8 10 11 102.64 10.41
 -8 10 12 149.99 12.54
 -8 10 12 140.08 12.27
 -8 10 13 -2.88 3.96
 -8 10 13 -2.9 4.6
 -8 10 14 164.33 13.34
 -8 10 14 148.87 12.89
 -8 10 15 103.93 10.8
 -8 10 15 86.31 9.95
 -8 10 16 3.1 4.83
 -8 10 16 -2.95 4.34
 -8 10 17 88.61 10.39
 -8 10 17 82.15 9.59
 -8 10 18 56.99 8.52
 -8 10 18 43.75 7.38
 -8 11 -13 87.72 9.55
 -8 11 -12 120.57 11.2
 -8 11 -11 1.91 3.21
 -8 11 -10 99.78 10.05
 -8 11 -10 102.44 9.99
 -8 11 -9 104.07 10.44
 -8 11 -9 118.46 10.73
 -8 11 -8 27.53 5.71
 -8 11 -8 18.42 5.04
 -8 11 -7 73.59 8.52
 -8 11 -7 72.37 8.64
 -8 11 -6 195.13 14.15
 -8 11 -6 224.73 15.04
 -8 11 -5 34.57 6.25
 -8 11 -5 30.07 5.81
 -8 11 -4 58.61 7.61
 -8 11 -4 66.08 7.94
 -8 11 -3 158.41 12.22
 -8 11 -3 144.94 11.86
 -8 11 -2 12.9 4.13
 -8 11 -2 24.3 5.27
 -8 11 -1 18.09 4.75
 -8 11 -1 18.48 4.92
 -8 11 0 163.18 12.56
 -8 11 0 166.71 12.92
 -8 11 1 68.52 8.21
 -8 11 1 80.47 9.06
 -8 11 2 18.33 4.82
 -8 11 2 24.72 5.69
 -8 11 3 196.71 14.28
 -8 11 3 237.27 15.59
 -8 11 4 -0.89 3.74
 -8 11 4 4.7 4.06
 -8 11 5 16.99 4.72
 -8 11 5 12.36 4.47
 -8 11 6 46.89 7.14
 -8 11 6 35.62 6.89
 -8 11 7 3.64 3.67
 -8 11 7 3.9 3.73
 -8 11 8 29.57 6.64
 -8 11 9 186.04 14.36
 -8 11 10 36.75 6.76
 -8 11 10 33.15 6.91
 -8 11 11 61.51 8.24
 -8 11 11 67.95 8.89
 -8 11 12 171.24 13.47
 -8 11 12 129.65 12.43
 -8 11 13 47.93 7.64
 -8 11 13 55.55 8.18
 -8 11 14 -2.05 4.52
 -8 11 14 -2.07 4.27
 -8 11 15 67.03 9.16
 -8 11 15 60.43 8.2
 -8 11 16 18.17 5.47
 -8 11 16 14.66 5.1
 -8 12 -11 72.4 8.59
 -8 12 -10 6.91 4.08
 -8 12 -10 3.65 3.77
 -8 12 -9 115.12 10.83
 -8 12 -9 98.15 10.05
 -8 12 -8 32.81 6.4
 -8 12 -8 29.91 5.96
 -8 12 -7 -0.96 3.22
 -8 12 -7 -1.81 3.73
 -8 12 -6 90.01 9.68
 -8 12 -6 90.21 9.46
 -8 12 -5 53.57 7.89
 -8 12 -5 68.53 8.37
 -8 12 -4 -2.71 3.98
 -8 12 -3 178.93 13.7
 -8 12 -3 192.64 14.05
 -8 12 -2 74.28 8.7
 -8 12 -2 92.69 9.6
 -8 12 -1 15.45 4.93
 -8 12 -1 14.8 4.88
 -8 12 0 147.84 12.46
 -8 12 0 158.69 12.86
 -8 12 1 153.78 12.52
 -8 12 1 144.95 12.44
 -8 12 2 12.04 4.42
 -8 12 2 6.77 4.45
 -8 12 3 111.93 10.63
 -8 12 3 120.58 11.46
 -8 12 4 41.4 6.81
 -8 12 4 47.71 7.82
 -8 12 5 -0.95 3.53
 -8 12 5 7.05 4.16
 -8 12 6 24.96 5.45
 -8 12 6 21.4 5.63
 -8 12 7 43.62 7.09
 -8 12 7 35.1 7.06
 -8 12 8 -1.04 4.5
 -8 12 9 99.01 10.91
 -8 12 10 113.79 11.71
 -8 12 11 -3.22 4.83
 -8 12 12 42.47 7.09
 -8 12 12 34.53 6.83
 -8 12 13 40.4 7.27
 -8 13 -7 0.93 3.84
 -8 13 -6 79.25 8.98
 -8 13 -5 87.21 9.71
 -8 13 -5 105.69 10.39
 -8 13 -4 3.89 3.82
 -8 13 -4 0.94 3.58
 -8 13 -3 48.98 7.59
 -8 13 -2 107.85 10.58
 -8 13 -1 24.74 5.98
 -8 13 -1 23.13 5.6
 -8 13 0 51.7 7.75
 -8 13 0 43.16 7.32
 -8 13 1 244.53 16.48
 -8 13 1 236.33 16.54
 -8 13 2 57.45 7.83
 -8 13 2 51.62 8.12
 -8 13 3 44.21 7.04
 -8 13 3 45.19 7.3
 -8 13 4 102.11 10.85
 -8 13 4 113.58 11.55
 -8 13 5 38.03 7.23
 -8 13 5 29.58 6.53
 -8 13 6 21.24 5.74
 -8 13 6 27.86 6.79
 -7 -7 -3 80.51 10.14
 -7 -7 -2 7.07 4.5
 -7 -7 -1 90.26 11.22
 -7 -7 0 117.61 12.23
 -7 -7 1 2.32 4.17
 -7 -7 2 68.01 9.4
 -7 -7 3 49.32 8.14
 -7 -7 4 -1.14 3.84
 -7 -7 5 144.6 13.19
 -7 -7 6 161.69 14.17
 -7 -7 7 20.1 5.98
 -7 -7 8 246.68 17.78
 -7 -7 9 126.69 12.47
 -7 -7 10 14.37 5.19
 -7 -7 11 114.24 11.94
 -7 -7 12 93.35 10.63
 -7 -7 13 7.64 4.4
 -7 -7 14 109.37 11.2
 -7 -7 15 155.74 13.61
 -7 -7 16 4.29 3.99
 -7 -6 -8 4.55 4.23
 -7 -6 -7 37.93 7.54
 -7 -6 -6 8.73 4.51
 -7 -6 -5 3.2 3.95
 -7 -6 -5 -1.11 3.59
 -7 -6 -4 21.93 5.96
 -7 -6 -3 79.6 9.98
 -7 -6 -2 -1.08 3.78
 -7 -6 -1 127.14 12.17
 -7 -6 0 130.18 12.21
 -7 -6 1 -2.12 3.82
 -7 -6 2 38.93 6.87
 -7 -6 3 145.34 12.8
 -7 -6 4 23.95 5.67
 -7 -6 5 37.34 6.64
 -7 -6 6 122.95 11.79
 -7 -6 7 7.2 3.82
 -7 -6 8 18.43 5.25
 -7 -6 9 101.95 10.33
 -7 -6 10 44.96 7.43
 -7 -6 11 16.3 4.88
 -7 -6 12 93.43 9.97
 -7 -6 13 35.64 6.51
 -7 -6 14 10.16 4.49
 -7 -6 15 107.25 10.55
 -7 -6 16 54.72 7.87
 -7 -6 17 20.2 5.18
 -7 -5 -10 2.27 3.82
 -7 -5 -9 135.83 12.7
 -7 -5 -8 70.92 9.16
 -7 -5 -7 -2.13 4.51
 -7 -5 -6 182.32 14.53
 -7 -5 -6 181.66 14.3
 -7 -5 -5 122.92 11.64
 -7 -5 -5 100.37 10.55
 -7 -5 -4 12.85 4.8
 -7 -5 -4 4.99 3.82
 -7 -5 -3 147.89 12.54
 -7 -5 -3 173.44 13.69
 -7 -5 -2 124.81 11.32
 -7 -5 -2 152.22 12.75
 -7 -5 -1 -0.98 3.4
 -7 -5 0 201.38 14.79
 -7 -5 1 113.04 10.68
 -7 -5 2 32.43 6.21
 -7 -5 3 114.09 10.86
 -7 -5 4 83.37 9.35
 -7 -5 5 -0.94 2.82
 -7 -5 6 205.15 14.65
 -7 -5 7 257.39 16.73
 -7 -5 8 5.63 3.69
 -7 -5 9 132.34 11.51
 -7 -5 10 192.21 14.11
 -7 -5 11 2.81 3.05
 -7 -5 12 69.78 8.51
 -7 -5 13 90.61 9.46
 -7 -5 14 -1.89 3.06
 -7 -5 15 63.58 7.94
 -7 -5 16 109.07 10.58
 -7 -5 17 0.95 3.21
 -7 -5 18 123.87 11.25
 -7 -5 19 171.24 13.79
 -7 -5 20 -1.03 3.48
 -7 -5 21 48.59 7.7
 -7 -5 22 106.65 11.04
 -7 -5 23 30.75 6.55
 -7 -4 -13 1.14 3.41
 -7 -4 -12 128.09 12.44
 -7 -4 -11 115.92 11.63
 -7 -4 -10 1.08 3.23
 -7 -4 -9 134.65 12.7
 -7 -4 -8 167.73 13.79
 -7 -4 -7 25.28 5.44
 -7 -4 -6 82.68 9.27
 -7 -4 -6 73.11 8.77
 -7 -4 -5 338.37 20
 -7 -4 -5 341.53 19.62
 -7 -4 -4 41.85 6.52
 -7 -4 -4 44.94 6.81
 -7 -4 -3 69.53 8.11
 -7 -4 -3 64.88 7.99
 -7 -4 -2 290.61 17.65
 -7 -4 -2 299.87 18
 -7 -4 -1 20.28 4.9
 -7 -4 -1 13.96 4.12
 -7 -4 0 88.15 8.79
 -7 -4 0 91.32 9.18
 -7 -4 1 203.38 14.13
 -7 -4 2 22.32 4.82
 -7 -4 3 152.5 11.91
 -7 -4 4 356.63 19.7
 -7 -4 5 115 10.25
 -7 -4 6 114.94 10.33
 -7 -4 7 433.36 22.28
 -7 -4 8 113.73 10.18
 -7 -4 9 81.41 8.68
 -7 -4 10 323.1 18.56
 -7 -4 11 44.85 6.6
 -7 -4 12 60.05 7.5
 -7 -4 13 223.75 15.1
 -7 -4 14 101.84 9.87
 -7 -4 15 51.38 7.13
 -7 -4 16 305.31 18.2
 -7 -4 17 148.15 12.26
 -7 -4 17 148.65 12.28
 -7 -4 18 40.6 6.38
 -7 -4 18 46.44 7.02
 -7 -4 19 243.7 16.07
 -7 -4 19 252.22 16.61
 -7 -4 20 139.68 12.16
 -7 -4 21 13 4.95
 -7 -4 22 107.42 10.94
 -7 -4 23 38.77 7.04
 -7 -4 24 2.14 4.2
 -7 -4 25 85.33 9.91
 -7 -3 -15 3.37 4.04
 -7 -3 -14 81.82 9.93
 -7 -3 -13 30.46 6.78
 -7 -3 -12 1.07 3.6
 -7 -3 -11 125.51 11.8
 -7 -3 -10 227.02 16.34
 -7 -3 -9 4 3.12
 -7 -3 -8 240.55 16.4
 -7 -3 -7 215.27 15.19
 -7 -3 -6 4.62 3.63
 -7 -3 -5 175.61 13.27
 -7 -3 -5 177.32 12.74
 -7 -3 -4 156.65 12.03
 -7 -3 -4 131.9 10.92
 -7 -3 -3 3.15 2.65
 -7 -3 -3 4.21 3.04
 -7 -3 -2 174.61 12.7
 -7 -3 -2 193.59 12.99
 -7 -3 -1 130.82 10.52
 -7 -3 -1 141.42 10.88
 -7 -3 0 56.58 6.91
 -7 -3 0 44.92 6.25
 -7 -3 1 362.79 19.52
 -7 -3 1 433.77 20.86
 -7 -3 2 110.07 9.36
 -7 -3 2 142.36 10.65
 -7 -3 3 32.96 5.4
 -7 -3 4 315.82 17.49
 -7 -3 5 285.32 16.52
 -7 -3 6 3.1 2.79
 -7 -3 7 359.94 19.17
 -7 -3 8 183.76 12.84
 -7 -3 9 0.78 2.34
 -7 -3 10 168.32 12.33
 -7 -3 11 160.33 11.92
 -7 -3 12 17.77 4.74
 -7 -3 13 141 11.18
 -7 -3 14 91.31 9.09
 -7 -3 14 110.67 9.42
 -7 -3 15 2.49 2.7
 -7 -3 15 10.34 3.72
 -7 -3 16 53.8 6.99
 -7 -3 16 59.64 7.27
 -7 -3 17 41.47 6.13
 -7 -3 17 41.23 6.24
 -7 -3 18 1.71 3.18
 -7 -3 18 0.87 2.92
 -7 -3 19 138.58 11.38
 -7 -3 19 128.16 11.09
 -7 -3 20 198.83 14.09
 -7 -3 20 198.67 14.38
 -7 -3 21 1.76 3.72
 -7 -3 21 -0.94 3.17
 -7 -3 22 134.48 11.84
 -7 -3 23 202.05 15.04
 -7 -3 24 52.06 7.47
 -7 -3 25 72.32 9.08
 -7 -3 26 211.32 16.01
 -7 -2 -17 60.32 8.41
 -7 -2 -16 48.72 7.94
 -7 -2 -15 -2.13 4.07
 -7 -2 -14 113.12 11.27
 -7 -2 -13 119.08 11.54
 -7 -2 -12 4.59 3.31
 -7 -2 -12 3.02 3.73
 -7 -2 -11 188.01 14.29
 -7 -2 -10 91.24 9.65
 -7 -2 -9 1.87 3.37
 -7 -2 -8 52.86 7.2
 -7 -2 -7 254.82 16.15
 -7 -2 -6 40.55 6.39
 -7 -2 -5 155.66 11.89
 -7 -2 -5 152.73 11.09
 -7 -2 -4 345.53 18.86
 -7 -2 -4 337.29 17.9
 -7 -2 -3 58.19 6.63
 -7 -2 -3 63.68 7.29
 -7 -2 -2 170.13 11.79
 -7 -2 -2 141.72 10.65
 -7 -2 -1 297.45 16.58
 -7 -2 -1 298.77 16.37
 -7 -2 0 43.18 5.71
 -7 -2 0 42.47 5.82
 -7 -2 1 79.57 7.67
 -7 -2 1 58.55 6.65
 -7 -2 2 89.91 8.09
 -7 -2 2 99.44 8.54
 -7 -2 3 217.09 12.98
 -7 -2 3 239.79 13.96
 -7 -2 4 4.83 2.71
 -7 -2 5 316.48 16.9
 -7 -2 6 116.78 9.42
 -7 -2 7 122.24 9.74
 -7 -2 8 404.42 20.17
 -7 -2 9 10.85 3.52
 -7 -2 10 191.04 12.68
 -7 -2 11 299.77 16.71
 -7 -2 12 57.75 6.89
 -7 -2 13 0.76 2.74
 -7 -2 13 7.51 3.31
 -7 -2 14 206.53 13.66
 -7 -2 14 219.71 13.45
 -7 -2 15 273.03 16.49
 -7 -2 15 303.85 16.6
 -7 -2 16 0.8 2.78
 -7 -2 16 3 2.7
 -7 -2 17 201.3 13.6
 -7 -2 17 204.06 13.59
 -7 -2 18 150.31 11.73
 -7 -2 18 158.03 11.79
 -7 -2 19 4.99 3.75
 -7 -2 19 2.49 2.9
 -7 -2 20 141.74 11.39
 -7 -2 20 120.14 10.65
 -7 -2 21 53.89 7.34
 -7 -2 21 69.24 8.09
 -7 -2 22 18.17 4.78
 -7 -2 22 20.17 4.92
 -7 -2 23 117.46 10.99
 -7 -2 24 11.7 4.66
 -7 -2 25 2.01 3.5
 -7 -2 26 50.53 7.76
 -7 -2 27 99.53 10.8
 -7 -2 28 4.34 3.78
 -7 -1 -19 100.17 10.62
 -7 -1 -18 24.25 5.66
 -7 -1 -17 1.05 3.67
 -7 -1 -17 3.12 3.51
 -7 -1 -16 222.17 16.03
 -7 -1 -16 209.83 15.73
 -7 -1 -15 41.73 6.77
 -7 -1 -15 47.31 7.32
 -7 -1 -14 52.88 7.47
 -7 -1 -14 50.31 7.28
 -7 -1 -13 103.15 10.36
 -7 -1 -13 116.9 10.87
 -7 -1 -12 47.46 6.98
 -7 -1 -12 42.52 6.84
 -7 -1 -11 14.64 4.55
 -7 -1 -11 18.47 4.8
 -7 -1 -10 145.42 11.37
 -7 -1 -10 133.19 11.49
 -7 -1 -9 56.95 7.12
 -7 -1 -9 76.25 8.29
 -7 -1 -8 6.8 3.13
 -7 -1 -8 11.96 4.08
 -7 -1 -7 298.91 16.58
 -7 -1 -7 306.94 17.64
 -7 -1 -6 211.73 13.95
 -7 -1 -5 14.82 4.06
 -7 -1 -4 365.33 19.13
 -7 -1 -4 360.56 17.77
 -7 -1 -3 102.24 8.19
 -7 -1 -3 91.16 8.43
 -7 -1 -2 9.07 3.09
 -7 -1 -2 10.59 3.19
 -7 -1 -1 300.92 15.94
 -7 -1 -1 274.19 14.9
 -7 -1 0 265.4 14.85
 -7 -1 0 261.85 14.34
 -7 -1 1 108.35 8.7
 -7 -1 1 105.92 8.43
 -7 -1 2 568.88 24.89
 -7 -1 2 601.11 25.31
 -7 -1 3 84.13 7.31
 -7 -1 3 77.62 7.19
 -7 -1 4 6.86 2.98
 -7 -1 4 9.06 3.07
 -7 -1 5 346.15 17.03
 -7 -1 5 390.78 18.37
 -7 -1 6 336.43 17.13
 -7 -1 7 4.54 2.86
 -7 -1 8 700.62 29.38
 -7 -1 9 274.96 15.2
 -7 -1 10 25.26 4.94
 -7 -1 11 101.51 8.77
 -7 -1 11 99.02 7.88
 -7 -1 12 190.59 12.37
 -7 -1 12 178.28 11.26
 -7 -1 13 1.45 2.91
 -7 -1 13 2.46 2.54
 -7 -1 14 147.42 10.81
 -7 -1 14 127.47 9.61
 -7 -1 15 171.63 12
 -7 -1 15 161.41 11.15
 -7 -1 16 -0.77 3.09
 -7 -1 16 3.44 2.56
 -7 -1 17 131.44 10.57
 -7 -1 17 123.24 10.06
 -7 -1 18 155.18 11.8
 -7 -1 18 163.45 11.69
 -7 -1 19 17.03 4.54
 -7 -1 19 22.51 4.57
 -7 -1 20 142.75 11.24
 -7 -1 20 126.67 10.59
 -7 -1 21 70.46 8.23
 -7 -1 21 102.18 9.44
 -7 -1 22 28.91 5.75
 -7 -1 22 30.41 5.61
 -7 -1 23 56.89 7.69
 -7 -1 23 81.98 8.91
 -7 -1 24 192.25 14.16
 -7 -1 25 23.16 5.47
 -7 -1 26 104.41 10.63
 -7 -1 27 97.21 10.49
 -7 0 -19 262.42 17.92
 -7 0 -19 230.04 16.35
 -7 0 -18 181.02 14.49
 -7 0 -18 169.56 13.86
 -7 0 -17 2.06 3.21
 -7 0 -17 -0.98 3.42
 -7 0 -16 77.02 9.26
 -7 0 -16 84.01 9.21
 -7 0 -15 123.16 11.36
 -7 0 -15 124.24 11.2
 -7 0 -14 5.63 3.48
 -7 0 -14 4.65 3.24
 -7 0 -13 52.49 7.18
 -7 0 -13 47.3 6.97
 -7 0 -12 142.11 11.66
 -7 0 -12 152.84 12.06
 -7 0 -11 1.68 3.11
 -7 0 -11 0.87 3.02
 -7 0 -10 65.96 7.65
 -7 0 -10 81.09 8.42
 -7 0 -9 219.37 14.12
 -7 0 -9 238.2 14.95
 -7 0 -8 66.19 7.32
 -7 0 -8 63.05 7.46
 -7 0 -7 318.73 17.01
 -7 0 -7 316.48 17.55
 -7 0 -6 349.77 17.63
 -7 0 -6 326.84 18.04
 -7 0 -5 9.46 3.55
 -7 0 -5 2.91 3.01
 -7 0 -4 151.53 10.21
 -7 0 -4 152.95 11.03
 -7 0 -3 69.23 6.57
 -7 0 -3 66.43 6.17
 -7 0 -3 66.28 7.19
 -7 0 -2 33.38 4.36
 -7 0 -2 31.8 4.95
 -7 0 -1 17.58 3.48
 -7 0 -1 25.02 4.44
 -7 0 0 381.5 18.37
 -7 0 0 376.37 17.59
 -7 0 1 105.81 8.26
 -7 0 1 87.92 7.37
 -7 0 2 31.35 4.33
 -7 0 2 20.93 4
 -7 0 3 681.87 27.61
 -7 0 3 668.87 27.48
 -7 0 4 299.19 15.17
 -7 0 4 291.01 14.8
 -7 0 5 218.22 12.04
 -7 0 5 167.31 10.61
 -7 0 6 536.99 23.49
 -7 0 6 548.63 22.74
 -7 0 7 138.4 9.67
 -7 0 7 138.78 8.98
 -7 0 8 219.42 12.85
 -7 0 9 375.59 18.39
 -7 0 10 29.08 4.7
 -7 0 11 25.16 4.49
 -7 0 12 238.1 13.97
 -7 0 13 145.24 10.61
 -7 0 14 64.88 7.11
 -7 0 15 727.91 30.92
 -7 0 16 133.91 10.54
 -7 0 17 136.32 10.64
 -7 0 18 260.09 15.69
 -7 0 19 134.48 10.79
 -7 0 20 32.68 5.69
 -7 0 21 234.08 15.09
 -7 0 22 36.45 6.21
 -7 0 23 25.86 5.81
 -7 1 -20 35.88 7.01
 -7 1 -19 14.88 4.98
 -7 1 -19 9.56 3.86
 -7 1 -18 197.88 15
 -7 1 -18 197.01 14.42
 -7 1 -17 96.71 10.27
 -7 1 -17 108.48 10.24
 -7 1 -16 23.46 5.25
 -7 1 -16 20.05 4.83
 -7 1 -15 215.86 15.29
 -7 1 -15 221.85 14.95
 -7 1 -14 137.37 11.64
 -7 1 -14 126.92 10.97
 -7 1 -13 1.77 2.87
 -7 1 -13 4.28 3.36
 -7 1 -12 228.59 15.3
 -7 1 -12 257.38 15.6
 -7 1 -11 137.11 11.11
 -7 1 -11 133.89 11.05
 -7 1 -10 28.11 5.34
 -7 1 -10 33.15 5.67
 -7 1 -9 262.09 15.42
 -7 1 -9 262.06 15.67
 -7 1 -8 181.84 12.04
 -7 1 -8 163.03 11.82
 -7 1 -7 -0.68 2.67
 -7 1 -7 5.1 3.34
 -7 1 -6 557.68 24.49
 -7 1 -6 545.88 24.97
 -7 1 -5 519.08 22.94
 -7 1 -5 508.31 23.52
 -7 1 -4 8.71 3.07
 -7 1 -4 12.05 3.63
 -7 1 -3 669.94 26.9
 -7 1 -3 663.19 25.83
 -7 1 -3 628.28 27.57
 -7 1 -2 247.51 13.41
 -7 1 -2 275.35 13.26
 -7 1 -2 263.46 14.52
 -7 1 -1 6.39 2.47
 -7 1 -1 2.34 1.84
 -7 1 -1 3.68 2.65
 -7 1 0 576.53 23.1
 -7 1 0 554.36 23.11
 -7 1 0 571.07 24.35
 -7 1 1 298.25 14.65
 -7 1 1 312.14 15.64
 -7 1 2 38.29 4.59
 -7 1 2 23.05 4.09
 -7 1 3 553.49 22.99
 -7 1 3 546.99 23.26
 -7 1 4 436 19.68
 -7 1 4 462.9 20.04
 -7 1 5 0.54 2.22
 -7 1 5 6.67 2.57
 -7 1 6 475.79 20.84
 -7 1 6 460.45 20.13
 -7 1 7 684.99 27.75
 -7 1 7 673.71 26.74
 -7 1 8 2.93 2.59
 -7 1 8 2.35 2.2
 -7 1 9 606.59 25.81
 -7 1 10 279.91 15
 -7 1 11 1.29 2.52
 -7 1 12 270.94 15
 -7 1 13 104.44 8.77
 -7 1 14 34.44 5.33
 -7 1 15 331.78 17.64
 -7 1 16 315.1 17.22
 -7 1 17 16.02 4.32
 -7 1 18 157.26 11.63
 -7 1 19 203.51 13.76
 -7 1 20 -0.82 3.22
 -7 1 21 18.43 4.86
 -7 1 22 127.37 11.05
 -7 1 23 20.89 5.3
 -7 1 24 41.58 6.45
 -7 2 -21 34.84 6.59
 -7 2 -20 175.93 14.37
 -7 2 -19 4.16 3.51
 -7 2 -18 171.42 13.75
 -7 2 -18 162.97 12.71
 -7 2 -17 145.94 12.44
 -7 2 -17 138.62 11.74
 -7 2 -16 -0.96 3.34
 -7 2 -16 0.86 2.79
 -7 2 -15 115.63 10.73
 -7 2 -15 101.13 9.81
 -7 2 -14 77.76 8.65
 -7 2 -14 82.49 8.6
 -7 2 -13 21.5 5.13
 -7 2 -13 26.49 4.91
 -7 2 -12 171.16 12.78
 -7 2 -12 185.18 12.77
 -7 2 -11 283.95 16.54
 -7 2 -11 274.14 16.05
 -7 2 -10 4.56 3.06
 -7 2 -10 0.75 2.86
 -7 2 -9 277.22 15.84
 -7 2 -9 270.18 15.63
 -7 2 -8 434.75 21.04
 -7 2 -8 433.95 21.14
 -7 2 -7 40.3 5.62
 -7 2 -7 39.11 5.41
 -7 2 -6 173.36 11.64
 -7 2 -6 182.8 11.58
 -7 2 -5 234.39 13.84
 -7 2 -5 245.69 13.69
 -7 2 -4 31.56 4.93
 -7 2 -4 25.85 4.35
 -7 2 -3 34.51 5.1
 -7 2 -2 79.49 6.14
 -7 2 -2 105.13 8.23
 -7 2 -1 1.67 1.72
 -7 2 -1 -1.19 2.46
 -7 2 0 174.34 9.81
 -7 2 0 183.55 11.16
 -7 2 1 419.42 18.06
 -7 2 1 420.04 19.2
 -7 2 2 50.2 4.99
 -7 2 2 48.91 5.55
 -7 2 3 334.53 16.09
 -7 2 3 340.68 15.68
 -7 2 3 326.22 14.71
 -7 2 4 825.37 31.97
 -7 2 4 819.8 31.63
 -7 2 4 843.44 30.43
 -7 2 5 205.99 11.38
 -7 2 5 196.26 11.3
 -7 2 6 120.51 8.24
 -7 2 6 110.07 8.17
 -7 2 7 729.45 27.65
 -7 2 7 666.95 27.96
 -7 2 8 98.08 7.35
 -7 2 8 97.4 7.86
 -7 2 9 6.08 2.64
 -7 2 9 7.72 2.89
 -7 2 10 111.47 8.76
 -7 2 10 122.1 8
 -7 2 10 115.05 8.87
 -7 2 11 24.19 4.39
 -7 2 11 23.35 4.28
 -7 2 12 4.61 3.14
 -7 2 12 1.85 2.49
 -7 2 13 377.58 18.8
 -7 2 13 369.61 18.25
 -7 2 14 157.24 11.01
 -7 2 14 146.11 10.33
 -7 2 15 200.56 13.09
 -7 2 15 210.43 12.53
 -7 2 16 439.24 21.37
 -7 2 16 422.53 20.25
 -7 2 17 86.71 8.52
 -7 2 18 3.94 3.01
 -7 2 19 121.42 10.42
 -7 2 20 49.76 6.81
 -7 2 21 10.18 3.91
 -7 2 22 194.18 13.79
 -7 2 23 68.1 8.24
 -7 2 24 33.32 6.05
 -7 2 25 133.51 11.7
 -7 3 -21 14.95 5.11
 -7 3 -20 170.49 14.07
 -7 3 -19 46.99 7.33
 -7 3 -18 -1.99 4.65
 -7 3 -17 162.21 13.42
 -7 3 -16 117.73 10.93
 -7 3 -16 124.87 10.54
 -7 3 -15 9.03 4.23
 -7 3 -15 5.56 3.58
 -7 3 -14 127.36 10.79
 -7 3 -14 94.17 9.1
 -7 3 -13 40.28 6.29
 -7 3 -13 35.85 5.98
 -7 3 -12 33.94 5.82
 -7 3 -12 32.16 5.44
 -7 3 -11 392.93 20.54
 -7 3 -11 415.42 20.4
 -7 3 -10 85.33 8.29
 -7 3 -10 115.45 9.49
 -7 3 -9 39.28 5.77
 -7 3 -9 47.17 6.35
 -7 3 -8 605.63 26.33
 -7 3 -8 587.77 26.23
 -7 3 -7 198.06 12.82
 -7 3 -7 229.9 13.34
 -7 3 -6 0.66 2.44
 -7 3 -5 250.57 14.21
 -7 3 -4 142.75 10.02
 -7 3 -3 2.44 2.64
 -7 3 -2 136.04 9.75
 -7 3 -1 151.54 8.58
 -7 3 -1 163.93 10.32
 -7 3 0 29.01 4.07
 -7 3 0 23.14 3.31
 -7 3 0 24.54 4.31
 -7 3 1 260.75 14.2
 -7 3 1 270.23 13.08
 -7 3 1 297.29 13.67
 -7 3 2 303.8 15.04
 -7 3 2 287.7 13.79
 -7 3 2 291.29 13.84
 -7 3 3 46.81 5.05
 -7 3 3 52.79 5.01
 -7 3 3 54.59 5.7
 -7 3 4 404.15 18.17
 -7 3 4 402.87 17.02
 -7 3 4 380.84 17.53
 -7 3 5 226.33 12.87
 -7 3 5 219.38 12.17
 -7 3 5 227.1 11.32
 -7 3 5 236.21 12.31
 -7 3 6 36.59 5.07
 -7 3 6 39.84 4.73
 -7 3 6 44.1 4.99
 -7 3 6 36.54 4.05
 -7 3 7 103.71 8.39
 -7 3 7 116.12 8.13
 -7 3 7 118.66 7.26
 -7 3 7 101.3 7.98
 -7 3 8 423.68 19.92
 -7 3 8 420.73 18.85
 -7 3 8 451.67 20.02
 -7 3 9 31.07 4.67
 -7 3 9 30.77 4.42
 -7 3 9 23.14 4.19
 -7 3 10 162.27 10.91
 -7 3 10 180.56 10.31
 -7 3 10 167.2 10.98
 -7 3 11 132.33 9.64
 -7 3 11 135 8.77
 -7 3 11 126.73 9.48
 -7 3 12 2.65 2.67
 -7 3 12 1.26 2.67
 -7 3 13 276.25 15.38
 -7 3 13 271.72 14.97
 -7 3 14 552.2 24.95
 -7 3 14 541.47 24.18
 -7 3 15 -0.73 2.88
 -7 3 15 -1.96 3.11
 -7 3 16 282.55 16.19
 -7 3 16 276.05 15.38
 -7 3 17 311.45 17.42
 -7 3 17 313.35 16.55
 -7 3 18 4.02 3.32
 -7 3 19 66.87 7.82
 -7 3 20 104.16 9.79
 -7 3 21 15.6 4.71
 -7 3 22 66.49 8.09
 -7 3 23 182.6 13.55
 -7 3 24 17.5 5.07
 -7 3 25 97.35 10
 -7 3 26 86.36 9.43
 -7 4 -21 -1.05 3.13
 -7 4 -20 124.14 11.95
 -7 4 -19 133.26 12.06
 -7 4 -18 -1.95 4.72
 -7 4 -17 96.36 10.18
 -7 4 -16 118.96 10.96
 -7 4 -15 -2.66 3.65
 -7 4 -15 1.52 2.64
 -7 4 -14 39.34 6.31
 -7 4 -14 47.71 6.37
 -7 4 -13 203.87 14.13
 -7 4 -13 225.21 13.79
 -7 4 -12 4.32 3.04
 -7 4 -12 4.78 3.04
 -7 4 -11 250.47 14.92
 -7 4 -11 270.84 15.74
 -7 4 -10 431.85 21.52
 -7 4 -10 475.82 22.29
 -7 4 -9 29.32 5
 -7 4 -9 31.99 5.25
 -7 4 -8 276.82 15.61
 -7 4 -8 303.8 14.63
 -7 4 -7 393.51 19.13
 -7 4 -7 381.81 17.36
 -7 4 -6 41.71 5.57
 -7 4 -6 50.05 5.15
 -7 4 -5 184 11.67
 -7 4 -4 319.71 16.37
 -7 4 -3 56.82 6.24
 -7 4 -2 153.76 10.24
 -7 4 -2 143.9 9.52
 -7 4 -1 419.47 19.03
 -7 4 -1 385.01 17.94
 -7 4 0 32.54 4.69
 -7 4 0 24.59 3.38
 -7 4 0 23.61 3.77
 -7 4 1 72.26 6.7
 -7 4 1 79.91 7.12
 -7 4 1 75.02 6.36
 -7 4 1 77.14 5.95
 -7 4 2 491.61 20.91
 -7 4 2 444.63 20.3
 -7 4 2 454.73 19.55
 -7 4 2 449.18 19.1
 -7 4 3 152.61 10.08
 -7 4 3 171.08 10.3
 -7 4 3 146.01 9.1
 -7 4 3 150.9 9.24
 -7 4 4 306.03 15.28
 -7 4 4 292.91 14.79
 -7 4 4 280.95 13.82
 -7 4 4 290.01 14.15
 -7 4 5 742.9 30.48
 -7 4 5 788.24 30.18
 -7 4 5 741.67 28.74
 -7 4 5 768.41 29.62
 -7 4 6 152.25 10.49
 -7 4 6 177.68 10.59
 -7 4 6 169.63 9.63
 -7 4 6 174.14 10.5
 -7 4 7 113.8 8.8
 -7 4 7 112.48 8.28
 -7 4 7 108.59 8.26
 -7 4 7 117.28 7.71
 -7 4 8 498.89 22.54
 -7 4 8 506.34 21.86
 -7 4 8 492.84 22.1
 -7 4 8 523.49 21.01
 -7 4 9 223.73 12.65
 -7 4 9 196.49 11.4
 -7 4 9 173.7 10.21
 -7 4 9 203.65 12.07
 -7 4 10 74.08 7.28
 -7 4 10 83.36 6.94
 -7 4 10 68.64 7.08
 -7 4 11 377.72 16.96
 -7 4 11 356.14 17.83
 -7 4 12 136.97 10.02
 -7 4 12 138.13 9.33
 -7 4 12 142.79 10.39
 -7 4 13 60.15 6.84
 -7 4 13 78.9 6.89
 -7 4 13 73.34 7.53
 -7 4 14 328.57 17.68
 -7 4 14 328.83 17.22
 -7 4 15 169.04 11.76
 -7 4 15 143.71 10.7
 -7 4 16 10.91 4.05
 -7 4 16 13.93 4.03
 -7 4 17 225.68 14.73
 -7 4 17 244.63 14.42
 -7 4 18 53.75 7.07
 -7 4 18 57.01 7.03
 -7 4 19 44.17 6.59
 -7 4 20 219.74 14.85
 -7 4 21 28.57 5.81
 -7 4 22 51.1 7.43
 -7 4 23 180.58 13.8
 -7 4 24 81.56 9.3
 -7 4 25 4.82 4.16
 -7 4 26 84.99 9.59
 -7 5 -22 18.9 5.78
 -7 5 -21 31.95 6.83
 -7 5 -20 -6.04 4.71
 -7 5 -19 117.8 11.14
 -7 5 -18 140.5 12.24
 -7 5 -17 34.37 6.35
 -7 5 -16 232.48 15.49
 -7 5 -15 131.89 11.23
 -7 5 -14 0.85 3.14
 -7 5 -14 -1.44 2.6
 -7 5 -13 226.77 14.65
 -7 5 -13 214.66 13.54
 -7 5 -12 157.59 11.93
 -7 5 -12 163.62 10.95
 -7 5 -12 173.11 11.59
 -7 5 -11 32.13 5.09
 -7 5 -11 35.22 5.66
 -7 5 -11 38.69 5.43
 -7 5 -10 174.39 11
 -7 5 -10 174.03 11.6
 -7 5 -9 107.05 8.44
 -7 5 -9 127.04 9.5
 -7 5 -8 -2.23 2.4
 -7 5 -8 -0.66 3.5
 -7 5 -7 501.57 21.59
 -7 5 -7 490.52 22.53
 -7 5 -6 441.67 20.63
 -7 5 -5 126.88 9.38
 -7 5 -5 126.28 9.42
 -7 5 -4 814.45 31.99
 -7 5 -4 798.66 32.26
 -7 5 -3 307.83 15.54
 -7 5 -3 307.64 15.93
 -7 5 -2 22.64 3.84
 -7 5 -2 22.11 4.18
 -7 5 -2 14.86 3.66
 -7 5 -1 335.7 16.21
 -7 5 -1 340.2 16.31
 -7 5 -1 325.2 16.57
 -7 5 0 206.6 11.49
 -7 5 0 191.04 11.65
 -7 5 0 191.33 11.72
 -7 5 1 10.76 3.12
 -7 5 1 10.49 3.34
 -7 5 1 11.96 2.67
 -7 5 1 9.26 2.84
 -7 5 2 396.51 18.87
 -7 5 2 407.69 19.05
 -7 5 2 401.2 18.21
 -7 5 2 423.53 17.79
 -7 5 3 220.45 12.5
 -7 5 3 222.94 12.43
 -7 5 3 200.11 11.35
 -7 5 3 196.04 10.98
 -7 5 4 68.31 6.72
 -7 5 4 64.83 6.49
 -7 5 4 67.03 6.14
 -7 5 4 70.46 6.18
 -7 5 5 554.21 23.77
 -7 5 5 536.71 23.31
 -7 5 5 537.91 22.48
 -7 5 5 535.02 22.68
 -7 5 6 380.99 18.84
 -7 5 6 387.79 18.59
 -7 5 6 418.06 18.18
 -7 5 6 401.97 18.34
 -7 5 7 2.54 2.86
 -7 5 7 -0.58 2.46
 -7 5 7 1.99 2.41
 -7 5 7 1.72 2.37
 -7 5 8 358.18 18.03
 -7 5 8 401.93 18
 -7 5 8 341.94 16.54
 -7 5 8 349.84 17.55
 -7 5 9 357.59 18.05
 -7 5 9 360.14 17.4
 -7 5 9 356.58 17.88
 -7 5 10 3.35 3.08
 -7 5 10 0.59 2.44
 -7 5 10 1.96 2.56
 -7 5 11 223.35 13.5
 -7 5 11 220 12.69
 -7 5 11 218.11 13.39
 -7 5 12 335.15 17.66
 -7 5 12 347.16 17.07
 -7 5 12 340.87 18
 -7 5 13 5.66 3.06
 -7 5 13 2.42 2.89
 -7 5 13 5.86 3.43
 -7 5 14 251.72 15.35
 -7 5 14 289.36 14.87
 -7 5 14 265.18 15.87
 -7 5 15 268.65 16.39
 -7 5 15 288.42 16.12
 -7 5 16 6.47 3.65
 -7 5 16 8.15 3.9
 -7 5 17 166.66 12.65
 -7 5 17 184.74 12.59
 -7 5 18 227.98 14.93
 -7 5 18 198.44 13.48
 -7 5 19 -2.64 3.55
 -7 5 19 -0.77 2.94
 -7 5 20 139.07 11.86
 -7 5 21 233.92 15.96
 -7 5 22 0.94 3.8
 -7 5 23 129.1 11.87
 -7 5 24 215.63 15.54
 -7 5 25 1 3.8
 -7 5 26 36.27 6.7
 -7 5 27 57.96 8.43
 -7 6 -21 161.72 13.53
 -7 6 -20 4.95 4.37
 -7 6 -19 116.96 11.02
 -7 6 -18 200.9 14.74
 -7 6 -17 15.59 4.84
 -7 6 -16 62.45 7.85
 -7 6 -16 59.43 7.29
 -7 6 -15 133.65 11.21
 -7 6 -15 120.15 10.02
 -7 6 -14 16.87 5.3
 -7 6 -14 24.28 4.64
 -7 6 -13 63.83 7.67
 -7 6 -13 64.74 7.23
 -7 6 -12 192.35 12.22
 -7 6 -12 179.13 12.13
 -7 6 -11 73.89 7.24
 -7 6 -11 63.28 6.98
 -7 6 -10 251.6 14.56
 -7 6 -10 281.26 15.28
 -7 6 -9 395.39 19.07
 -7 6 -9 398.61 19.54
 -7 6 -8 4.88 2.7
 -7 6 -8 9.82 3.44
 -7 6 -7 139.14 9.82
 -7 6 -7 158.94 10.66
 -7 6 -6 320.88 16.69
 -7 6 -6 328.11 16.69
 -7 6 -5 102.37 8.38
 -7 6 -5 119.02 9
 -7 6 -4 9.96 3.07
 -7 6 -4 9.99 3.39
 -7 6 -4 7.3 3.3
 -7 6 -3 595.45 26.04
 -7 6 -3 648.85 25.77
 -7 6 -3 620.68 26.36
 -7 6 -2 99.14 8.04
 -7 6 -2 94.8 7.59
 -7 6 -2 92.63 7.98
 -7 6 -1 119.5 8.58
 -7 6 -1 103.38 8.39
 -7 6 -1 111.73 8.5
 -7 6 0 184.76 11.23
 -7 6 0 185.83 11.5
 -7 6 0 185.77 11.3
 -7 6 1 19.98 4.02
 -7 6 1 23.99 4.42
 -7 6 1 23.99 4.05
 -7 6 2 203.74 12.21
 -7 6 2 207.02 12.46
 -7 6 2 207.31 11.14
 -7 6 2 214.05 11.99
 -7 6 3 278.39 15.18
 -7 6 3 278.32 15.29
 -7 6 3 321.66 14.79
 -7 6 3 295.14 15.02
 -7 6 4 196.63 11.98
 -7 6 4 197.78 11.98
 -7 6 4 182.08 10.81
 -7 6 4 177.87 10.92
 -7 6 5 116.23 9.14
 -7 6 5 113.74 8.9
 -7 6 5 123.13 8.85
 -7 6 5 120.58 8.5
 -7 6 6 413.06 19.8
 -7 6 6 426.59 19.7
 -7 6 6 389.83 18.58
 -7 6 6 411.44 19.12
 -7 6 7 267.11 15.26
 -7 6 7 285.92 15
 -7 6 7 281.37 14.55
 -7 6 7 293.91 15.52
 -7 6 8 34.01 5.22
 -7 6 8 46.64 5.77
 -7 6 9 214.31 12.89
 -7 6 9 205.6 12.64
 -7 6 10 23.97 4.71
 -7 6 10 20.19 4.4
 -7 6 11 25.65 5.16
 -7 6 11 28.96 4.96
 -7 6 12 315.09 17.82
 -7 6 12 378.76 18.26
 -7 6 13 141.01 10.98
 -7 6 13 126.04 9.9
 -7 6 14 111 9.68
 -7 6 14 84.57 7.99
 -7 6 15 251.35 15.81
 -7 6 15 259.71 14.79
 -7 6 16 136.78 11.53
 -7 6 17 0.87 3.76
 -7 6 18 67 8.34
 -7 6 19 215.37 15.17
 -7 6 20 -0.94 3.87
 -7 6 21 97.88 10.16
 -7 6 22 48.99 7.48
 -7 6 23 15.96 5.34
 -7 6 24 81.14 9.69
 -7 6 25 52.42 8.02
 -7 6 26 20.81 5.96
 -7 7 -21 90.46 10.08
 -7 7 -20 84.91 9.7
 -7 7 -19 19.8 5.13
 -7 7 -19 23.88 5.93
 -7 7 -18 291.83 17.51
 -7 7 -18 300.69 18.29
 -7 7 -17 47.37 7.29
 -7 7 -17 49.31 7.08
 -7 7 -17 41.19 6.29
 -7 7 -16 3.56 3.59
 -7 7 -16 2.41 3.39
 -7 7 -16 7.96 3.51
 -7 7 -15 84.71 8.65
 -7 7 -15 85.92 8.92
 -7 7 -14 95.83 9.01
 -7 7 -13 5.99 3.17
 -7 7 -12 132.15 10.34
 -7 7 -11 65.54 7.1
 -7 7 -11 85.59 8.04
 -7 7 -10 10.06 3.99
 -7 7 -10 21.59 4.19
 -7 7 -9 178.7 11.68
 -7 7 -9 167.88 11.59
 -7 7 -8 296.6 16
 -7 7 -8 288.26 15.81
 -7 7 -8 288.19 16.11
 -7 7 -7 110.47 9.04
 -7 7 -7 106.97 9.12
 -7 7 -7 114.83 9.06
 -7 7 -6 689.95 29.11
 -7 7 -6 702.55 29.32
 -7 7 -5 146.93 10.27
 -7 7 -5 139.82 10.2
 -7 7 -4 29.08 4.79
 -7 7 -4 20.51 4.34
 -7 7 -3 198.01 12.41
 -7 7 -3 227.87 12.32
 -7 7 -3 206.15 12.66
 -7 7 -2 293.53 14.68
 -7 7 -2 294.83 15.35
 -7 7 -1 12.32 3.4
 -7 7 -1 12.34 3.67
 -7 7 -1 11.7 3.39
 -7 7 0 200.75 12.04
 -7 7 0 193.01 12.25
 -7 7 0 205.73 12.19
 -7 7 1 156.58 10.75
 -7 7 1 181.95 11.62
 -7 7 1 171.41 10.93
 -7 7 2 42.56 5.49
 -7 7 2 33.02 5.15
 -7 7 2 39.42 5.4
 -7 7 3 337.48 16.88
 -7 7 3 305.66 15.31
 -7 7 3 331.04 16.48
 -7 7 3 310.7 16.66
 -7 7 4 326.67 16.13
 -7 7 4 340.45 16.81
 -7 7 4 327.41 17.16
 -7 7 5 3.49 2.62
 -7 7 5 3.06 2.59
 -7 7 5 4.06 3.11
 -7 7 6 310.12 15.98
 -7 7 6 309.57 15.9
 -7 7 6 294.14 16.28
 -7 7 7 138.78 9.72
 -7 7 7 117.5 9.55
 -7 7 8 1.34 2.55
 -7 7 8 1.4 2.6
 -7 7 9 78.7 7.88
 -7 7 9 105.85 8.92
 -7 7 10 30.43 5.27
 -7 7 10 31.39 5.27
 -7 7 11 1.5 3.03
 -7 7 11 0.72 2.68
 -7 7 12 87.31 8.67
 -7 7 12 92.41 8.52
 -7 7 13 184.76 13.17
 -7 7 13 188 12.63
 -7 7 14 5.83 4.04
 -7 7 14 2.23 3.28
 -7 7 15 141.85 11.65
 -7 7 15 148.61 11.07
 -7 7 16 307.11 18.24
 -7 7 16 299.5 16.97
 -7 7 17 3.64 4.1
 -7 7 18 116.82 11.18
 -7 7 19 96.64 10.27
 -7 7 20 10.77 5.15
 -7 7 21 72.99 9.15
 -7 7 22 70.24 9.28
 -7 7 23 9.32 4.94
 -7 7 24 68.24 9.26
 -7 7 25 46.74 7.49
 -7 8 -21 110.24 10.67
 -7 8 -21 103.74 10.43
 -7 8 -20 54.6 7.84
 -7 8 -20 76.11 8.85
 -7 8 -19 0.91 3.56
 -7 8 -19 4.73 3.99
 -7 8 -19 0.89 3.3
 -7 8 -18 159.16 12.58
 -7 8 -18 158.65 12.8
 -7 8 -18 161.68 12.71
 -7 8 -17 86.43 9.28
 -7 8 -17 80.13 9.02
 -7 8 -17 90.1 9.24
 -7 8 -16 0.85 3.68
 -7 8 -16 4.46 3.59
 -7 8 -16 5.12 3.52
 -7 8 -15 127 10.98
 -7 8 -14 73.76 8.07
 -7 8 -13 -0.8 3.06
 -7 8 -12 58.81 7.01
 -7 8 -11 210.63 13.76
 -7 8 -10 6.75 3.5
 -7 8 -10 3.75 2.79
 -7 8 -9 92.77 8.51
 -7 8 -9 95.84 8.83
 -7 8 -9 85.93 8.29
 -7 8 -8 212.83 13.05
 -7 8 -8 208.91 13.21
 -7 8 -8 188.92 12.68
 -7 8 -7 61.68 6.82
 -7 8 -7 68.15 7.33
 -7 8 -7 62.3 6.88
 -7 8 -6 283.62 15.26
 -7 8 -6 248.67 14.87
 -7 8 -5 206.36 12.68
 -7 8 -5 185.76 12.35
 -7 8 -4 99.51 8.65
 -7 8 -4 87.7 8.08
 -7 8 -3 160.22 11.27
 -7 8 -3 158.68 11.05
 -7 8 -2 32.56 4.98
 -7 8 -2 41.8 6.01
 -7 8 -2 47.36 6.07
 -7 8 -1 24.26 4.48
 -7 8 -1 17.25 4.3
 -7 8 -1 15.25 3.68
 -7 8 0 94.89 8.18
 -7 8 0 86.7 7.96
 -7 8 0 86.98 8.18
 -7 8 1 275.14 15.14
 -7 8 1 269.58 15.44
 -7 8 2 25.17 4.67
 -7 8 2 21.33 4.67
 -7 8 3 276.37 15.03
 -7 8 3 252.02 15.03
 -7 8 4 492.09 21.95
 -7 8 4 484.43 22.53
 -7 8 4 498.5 23.24
 -7 8 5 186.96 12.42
 -7 8 5 198.4 12.26
 -7 8 5 211.03 13.28
 -7 8 6 93.39 8.32
 -7 8 6 102.01 9.05
 -7 8 7 511.91 23.42
 -7 8 7 509.05 24.09
 -7 8 8 108.85 9.41
 -7 8 8 106.49 9.55
 -7 8 9 101.39 9.2
 -7 8 9 118.54 9.99
 -7 8 10 71.45 8.02
 -7 8 10 87.81 8.57
 -7 8 11 23.1 5.16
 -7 8 11 18.85 4.68
 -7 8 12 11.53 4.15
 -7 8 12 14.31 4.66
 -7 8 13 223.76 14.97
 -7 8 13 227.55 14.8
 -7 8 14 77.21 8.86
 -7 8 14 82.06 8.51
 -7 8 15 54.2 7.58
 -7 8 15 48.5 6.97
 -7 8 16 207.23 15.21
 -7 8 16 251.1 15.49
 -7 8 17 127.78 11.53
 -7 8 17 117.53 10.55
 -7 8 18 8.8 4.99
 -7 8 19 138.97 12.56
 -7 8 20 92.88 10.39
 -7 8 21 -1.04 4.29
 -7 8 22 116.28 11.74
 -7 8 23 21.44 6.14
 -7 9 -19 47.31 7.16
 -7 9 -19 41.87 7.04
 -7 9 -18 26.19 5.96
 -7 9 -18 27.77 6.14
 -7 9 -18 34.61 6.31
 -7 9 -17 64.6 8.09
 -7 9 -17 52.85 7.69
 -7 9 -17 59.68 8.01
 -7 9 -16 81.94 9.13
 -7 9 -16 76.69 8.94
 -7 9 -15 6.28 3.87
 -7 9 -15 -1.77 3.48
 -7 9 -14 180.97 13.29
 -7 9 -13 294.49 17.49
 -7 9 -12 4.19 3.37
 -7 9 -11 185.07 13.22
 -7 9 -10 100.62 9.4
 -7 9 -10 105.55 9.55
 -7 9 -9 0.79 2.93
 -7 9 -9 -0.76 3
 -7 9 -8 276.42 16.17
 -7 9 -8 273.24 16.2
 -7 9 -8 314.09 16.41
 -7 9 -7 155.01 11.75
 -7 9 -7 186.53 12.51
 -7 9 -7 191.6 12.24
 -7 9 -6 16.9 4.38
 -7 9 -6 24.56 4.81
 -7 9 -5 254.57 15.1
 -7 9 -5 259.27 15
 -7 9 -4 205.82 13.36
 -7 9 -4 222.88 13.88
 -7 9 -3 25.84 4.8
 -7 9 -3 20.91 5
 -7 9 -2 229.38 14.16
 -7 9 -2 251.05 14.75
 -7 9 -1 289.78 16.78
 -7 9 -1 359.96 18.08
 -7 9 0 5.01 3.23
 -7 9 0 5.23 3.56
 -7 9 1 576.11 26.3
 -7 9 1 606.66 27.01
 -7 9 2 266.83 15.81
 -7 9 2 314 16.97
 -7 9 3 0.73 3.07
 -7 9 3 -1.55 3.63
 -7 9 4 358.88 18.52
 -7 9 4 333.07 18.52
 -7 9 5 262.93 15.75
 -7 9 6 3.5 3.16
 -7 9 6 7.25 3.48
 -7 9 7 107.26 9.46
 -7 9 7 129.74 10.63
 -7 9 8 172.32 12.22
 -7 9 8 166.5 12.41
 -7 9 9 0.79 3.55
 -7 9 9 5 3.68
 -7 9 10 135.4 11.39
 -7 9 10 143.5 11.6
 -7 9 11 163.61 12.36
 -7 9 11 144.38 11.64
 -7 9 12 2.61 3.76
 -7 9 12 -7.78 4.4
 -7 9 13 263.87 17.07
 -7 9 13 305.36 17.77
 -7 9 14 199.49 14.54
 -7 9 14 199.22 14.19
 -7 9 15 8.54 4.27
 -7 9 15 -4.48 4.63
 -7 9 16 112.95 11.24
 -7 9 16 116.63 10.86
 -7 9 17 123.7 11.86
 -7 9 17 138.77 11.84
 -7 9 18 11.23 5.28
 -7 9 18 4.6 4.69
 -7 9 19 38.52 7.11
 -7 9 20 67.91 9.3
 -7 9 21 -1.08 4.95
 -7 10 -17 99.59 10.3
 -7 10 -17 84.78 9.61
 -7 10 -16 49.15 7.86
 -7 10 -16 47.44 7.4
 -7 10 -15 6.65 4.02
 -7 10 -15 3.73 3.76
 -7 10 -14 101.21 10.11
 -7 10 -14 107.52 10.34
 -7 10 -13 176.91 13.41
 -7 10 -12 25.77 5.48
 -7 10 -11 166.55 12.28
 -7 10 -11 150.22 12.17
 -7 10 -10 206.95 14.23
 -7 10 -10 246.39 15.45
 -7 10 -9 26.14 5.16
 -7 10 -9 28.56 5.36
 -7 10 -8 153.54 11.67
 -7 10 -8 127.31 10.75
 -7 10 -7 192.34 13.17
 -7 10 -7 192.32 13.45
 -7 10 -6 36.33 5.89
 -7 10 -6 58.01 7.07
 -7 10 -6 44.92 6.23
 -7 10 -5 50.81 6.61
 -7 10 -5 48.52 6.93
 -7 10 -4 220.86 14.13
 -7 10 -4 216.7 13.84
 -7 10 -3 6.89 3.52
 -7 10 -3 9.96 3.79
 -7 10 -2 74.99 7.95
 -7 10 -2 80.76 8.33
 -7 10 -1 128.93 10.43
 -7 10 -1 131.59 10.76
 -7 10 0 10.02 3.87
 -7 10 0 5.6 3.75
 -7 10 1 106.15 9.69
 -7 10 1 116.04 10.43
 -7 10 2 439.21 21.69
 -7 10 2 413.06 21.77
 -7 10 3 67 7.71
 -7 10 3 80.17 8.51
 -7 10 4 137.66 11.12
 -7 10 4 128.93 11.07
 -7 10 5 299.49 17.54
 -7 10 6 88.74 9.28
 -7 10 7 47.57 6.65
 -7 10 7 40.44 6.76
 -7 10 8 151.26 11.7
 -7 10 8 144.13 12
 -7 10 9 8.38 4.34
 -7 10 9 7.21 3.98
 -7 10 10 19.9 5.38
 -7 10 10 23.73 5.55
 -7 10 11 41.05 6.95
 -7 10 11 48.01 7.23
 -7 10 12 26.66 5.85
 -7 10 12 26.18 6.07
 -7 10 13 18.92 5.42
 -7 10 13 17.96 5.41
 -7 10 14 161.24 13.51
 -7 10 14 148.21 12.55
 -7 10 15 54.72 8.19
 -7 10 15 40.58 7.21
 -7 10 16 42.83 7.57
 -7 10 16 40.94 7.4
 -7 10 17 71.85 9.46
 -7 10 17 74.69 9.05
 -7 10 18 25.47 6.17
 -7 10 18 24.73 6.35
 -7 10 19 1.08 4.13
 -7 10 19 -1 4.11
 -7 11 -15 47.94 7.23
 -7 11 -15 65.45 8.38
 -7 11 -14 -0.99 4.07
 -7 11 -14 2.89 3.58
 -7 11 -13 187.53 14.02
 -7 11 -13 150.09 12.75
 -7 11 -12 114.89 10.81
 -7 11 -12 105.7 10.42
 -7 11 -12 116.32 10.37
 -7 11 -11 28.6 5.75
 -7 11 -11 21.73 4.99
 -7 11 -10 119.48 10.5
 -7 11 -10 111.05 10.59
 -7 11 -9 30.41 5.79
 -7 11 -9 36.25 6.02
 -7 11 -8 24.67 5.5
 -7 11 -8 27.03 5.43
 -7 11 -7 168.87 12.88
 -7 11 -7 187.6 13.14
 -7 11 -6 85.08 8.96
 -7 11 -6 81.36 8.58
 -7 11 -5 5.69 3.51
 -7 11 -4 79.6 8.24
 -7 11 -4 76.67 8.18
 -7 11 -3 69.9 7.92
 -7 11 -3 82.89 8.54
 -7 11 -2 28.54 5.36
 -7 11 -2 27.25 5.68
 -7 11 -1 74.76 8.21
 -7 11 -1 71.43 8.42
 -7 11 0 125.56 10.7
 -7 11 0 138.39 11.43
 -7 11 1 0.83 3.09
 -7 11 1 0.87 3.41
 -7 11 2 178.11 13.19
 -7 11 2 199.32 13.99
 -7 11 3 79.8 8.77
 -7 11 3 80.67 9
 -7 11 4 7.72 4.18
 -7 11 4 17.25 4.78
 -7 11 5 193.35 14.07
 -7 11 6 192.85 14.22
 -7 11 7 -0.94 3.5
 -7 11 8 147.22 12.02
 -7 11 8 134.76 12.04
 -7 11 9 205.19 14.33
 -7 11 9 179.97 13.95
 -7 11 10 36.64 6.46
 -7 11 10 47.04 7.39
 -7 11 11 58.43 7.99
 -7 11 11 59.49 8.38
 -7 11 12 117.09 11.42
 -7 11 12 121.41 11.56
 -7 11 13 8.94 5.15
 -7 11 13 11.15 5.09
 -7 11 14 84.46 10.13
 -7 11 14 67.58 8.81
 -7 11 15 92.51 10.69
 -7 11 15 104.32 10.83
 -7 11 16 1.06 4.06
 -7 11 16 3.12 4.19
 -7 11 17 80.69 9.8
 -7 12 -12 54.02 7.67
 -7 12 -12 55.75 7.76
 -7 12 -11 2.96 3.66
 -7 12 -11 3.86 3.99
 -7 12 -10 60.2 7.96
 -7 12 -10 73.53 8.33
 -7 12 -9 79.09 8.91
 -7 12 -9 89.51 9
 -7 12 -8 0.93 3.34
 -7 12 -8 0.85 3.59
 -7 12 -7 94.43 9.7
 -7 12 -7 107.16 10.03
 -7 12 -6 175.93 13.44
 -7 12 -6 186.43 13.48
 -7 12 -5 43.07 6.67
 -7 12 -5 69.98 8.08
 -7 12 -4 60.72 7.5
 -7 12 -3 189.08 13.67
 -7 12 -2 39.74 6.54
 -7 12 -2 44.58 7.16
 -7 12 -1 18.32 4.74
 -7 12 -1 14.24 4.77
 -7 12 0 122.11 10.84
 -7 12 0 122.3 11.08
 -7 12 1 38.08 6.48
 -7 12 1 34.16 6.48
 -7 12 2 69.91 8.35
 -7 12 2 78.92 9.08
 -7 12 3 111.51 10.55
 -7 12 3 126.86 11.49
 -7 12 4 8.25 4.3
 -7 12 4 12.58 4.62
 -7 12 5 10.19 4.59
 -7 12 5 17.66 5.6
 -7 12 6 151.96 13.01
 -7 12 7 87.44 10.03
 -7 12 8 21.4 5.91
 -7 12 9 102.03 10.64
 -7 12 10 4.81 4.33
 -7 12 10 1.04 4.5
 -7 12 11 16.79 5.45
 -7 12 11 28.48 6.81
 -7 12 12 48.66 7.92
 -7 12 12 58.61 8.31
 -7 12 13 2.07 3.96
 -7 12 13 6.45 5.03
 -7 12 14 35.98 7.15
 -7 13 -9 138.41 12.47
 -7 13 -9 146.09 12.57
 -7 13 -8 34.04 6.47
 -7 13 -8 37.75 6.56
 -7 13 -7 1.91 3.1
 -7 13 -6 87.98 9.46
 -7 13 -6 81.36 9.07
 -7 13 -5 71.24 8.64
 -7 13 -5 105.78 10.03
 -7 13 -4 -0.93 3.74
 -7 13 -4 4.47 3.69
 -7 13 -3 77.32 9.02
 -7 13 -3 89.16 9.35
 -7 13 -2 67.1 8.26
 -7 13 -1 0.92 3.5
 -7 13 0 77.73 8.89
 -7 13 0 72.52 8.9
 -7 13 1 99.06 10.08
 -7 13 1 93.35 10.04
 -7 13 2 14.18 4.75
 -7 13 2 8.91 4.82
 -7 13 3 183.59 13.99
 -7 13 3 172.99 14.06
 -7 13 4 109.42 10.96
 -7 13 4 124.54 11.64
 -7 13 5 0.98 4.83
 -7 13 5 11.4 4.94
 -7 13 6 97.45 10.76
 -7 13 7 119.79 11.73
 -7 13 8 2.15 4.33
 -6 -8 -1 87.59 10.71
 -6 -8 0 2.38 3.86
 -6 -8 1 67.25 9.61
 -6 -8 2 24.56 6.45
 -6 -8 3 -4.64 4.43
 -6 -8 4 115.11 11.99
 -6 -8 5 149.18 13.74
 -6 -8 6 1.14 4.23
 -6 -8 7 106.04 11.33
 -6 -8 8 94.83 10.8
 -6 -8 9 -1.11 4.34
 -6 -8 10 94.7 10.66
 -6 -8 11 91.76 10.56
 -6 -8 12 5.42 4.03
 -6 -8 13 71.26 9.48
 -6 -7 -8 64.32 8.9
 -6 -7 -7 75.09 9.61
 -6 -7 -6 2.16 3.64
 -6 -7 -5 110.42 11.32
 -6 -7 -3 23.54 6.18
 -6 -7 -2 23.34 5.96
 -6 -7 -1 76.04 9.65
 -6 -7 0 50.22 7.77
 -6 -7 1 9.74 4.26
 -6 -7 2 139.72 12.94
 -6 -7 3 2.13 3.18
 -6 -7 4 83.51 9.86
 -6 -7 5 133.91 12.36
 -6 -7 6 7.26 4.18
 -6 -7 7 50.5 7.75
 -6 -7 8 97.32 10.38
 -6 -7 9 19.33 5.3
 -6 -7 10 41.45 6.81
 -6 -7 11 140.34 12.29
 -6 -7 12 40.13 6.69
 -6 -7 13 13.94 4.76
 -6 -7 14 149.2 12.78
 -6 -7 15 52.35 7.77
 -6 -6 -11 1.14 3.57
 -6 -6 -10 38.16 7.03
 -6 -6 -9 42.88 7.33
 -6 -6 -8 2.15 3.75
 -6 -6 -7 95.46 10.42
 -6 -6 -6 110.42 10.96
 -6 -6 -5 4.97 4.39
 -6 -6 -5 6.22 3.96
 -6 -6 -4 241.59 16.6
 -6 -6 -4 267.24 17.52
 -6 -6 -3 133.1 11.6
 -6 -6 -3 128.27 11.86
 -6 -6 -2 -1.01 3.39
 -6 -6 -1 133.34 12.19
 -6 -6 0 86.83 9.66
 -6 -6 1 0.98 3.05
 -6 -6 2 117.09 10.86
 -6 -6 3 204.39 14.97
 -6 -6 4 0.95 3.21
 -6 -6 5 238.59 16.05
 -6 -6 6 188.37 13.88
 -6 -6 7 5.59 3.76
 -6 -6 8 77.42 8.97
 -6 -6 9 141.01 11.76
 -6 -6 10 16.64 4.95
 -6 -6 11 127.14 11.17
 -6 -6 12 209.7 14.61
 -6 -6 13 5.53 3.53
 -6 -6 14 131.2 11.42
 -6 -6 15 118.98 10.93
 -6 -6 16 -1.83 3.09
 -6 -6 19 15.56 4.96
 -6 -6 20 40.22 6.98
 -6 -6 21 139.31 12.77
 -6 -6 22 8.81 4.33
 -6 -6 23 52.81 8.07
 -6 -5 -14 8.01 4.38
 -6 -5 -13 50.71 8.14
 -6 -5 -12 84.14 10.06
 -6 -5 -11 31.5 6.56
 -6 -5 -10 14.88 5.35
 -6 -5 -9 130.96 12.19
 -6 -5 -8 6.09 4.29
 -6 -5 -7 55.37 7.9
 -6 -5 -6 185.7 14.1
 -6 -5 -6 173.22 13.59
 -6 -5 -5 39.26 6.63
 -6 -5 -5 38.21 6.34
 -6 -5 -4 48.94 7.15
 -6 -5 -4 52.55 7.22
 -6 -5 -3 126.35 11.06
 -6 -5 -3 134.59 11.44
 -6 -5 -2 59.37 7.51
 -6 -5 -2 70.33 8.4
 -6 -5 -1 13.1 4.08
 -6 -5 -1 27.68 5.36
 -6 -5 0 149.23 12.14
 -6 -5 1 21.8 5.31
 -6 -5 2 70.15 8.13
 -6 -5 3 379.37 20.34
 -6 -5 4 53.63 7.01
 -6 -5 5 88.94 8.89
 -6 -5 6 287.75 17.12
 -6 -5 7 44.63 6.58
 -6 -5 8 90.04 9.07
 -6 -5 9 78.08 8.32
 -6 -5 10 26.03 5.02
 -6 -5 11 14.28 4.1
 -6 -5 12 134.41 10.99
 -6 -5 13 98.02 9.31
 -6 -5 14 45.67 6.39
 -6 -5 15 359.99 19.78
 -6 -5 16 26.41 5.27
 -6 -5 16 29.97 5.73
 -6 -5 17 16.2 4.52
 -6 -5 17 28.83 5.59
 -6 -5 18 184.79 13.97
 -6 -5 19 112.36 10.72
 -6 -5 20 1 3.71
 -6 -5 21 109.74 10.94
 -6 -5 22 73.41 9.29
 -6 -5 23 9.65 4.64
 -6 -5 24 122.88 12.01
 -6 -5 25 117.54 11.67
 -6 -4 -16 14.58 5.36
 -6 -4 -15 111.62 11.6
 -6 -4 -14 59.82 8.46
 -6 -4 -13 20.3 5.81
 -6 -4 -12 114.17 11.47
 -6 -4 -11 47.13 7.58
 -6 -4 -10 -3 4.77
 -6 -4 -9 182.55 14.09
 -6 -4 -8 124.44 11.48
 -6 -4 -8 148.4 11.84
 -6 -4 -7 2.77 3.33
 -6 -4 -7 3.4 3.06
 -6 -4 -6 233.05 15.48
 -6 -4 -6 239.58 15.35
 -6 -4 -5 155.61 12.01
 -6 -4 -5 138.93 11.34
 -6 -4 -4 3.36 3.3
 -6 -4 -4 3.26 3.52
 -6 -4 -3 81.29 8.64
 -6 -4 -3 99.31 9.27
 -6 -4 -2 351.65 18.67
 -6 -4 -2 326.03 18.34
 -6 -4 -1 17.36 4.33
 -6 -4 -1 17.32 4.46
 -6 -4 0 379.72 19.75
 -6 -4 0 415.03 20.79
 -6 -4 1 175.63 11.84
 -6 -4 1 178.72 12.36
 -6 -4 2 15.3 3.98
 -6 -4 3 409.17 20.77
 -6 -4 4 389.22 19.95
 -6 -4 5 3.78 2.89
 -6 -4 6 307.62 17.2
 -6 -4 7 151.31 11.22
 -6 -4 8 2.27 2.64
 -6 -4 9 151.21 11.3
 -6 -4 10 449.27 22.11
 -6 -4 11 -1.53 2.49
 -6 -4 12 570.39 26.24
 -6 -4 13 262.89 15.62
 -6 -4 14 95.45 8.96
 -6 -4 14 97.22 9.08
 -6 -4 15 265.57 16.27
 -6 -4 15 305.96 17.23
 -6 -4 16 98.71 9.27
 -6 -4 16 99.24 9.34
 -6 -4 17 2.4 2.7
 -6 -4 17 0.86 2.81
 -6 -4 18 94.62 9.21
 -6 -4 18 112.02 10.24
 -6 -4 19 226.72 15.39
 -6 -4 20 -1.88 3.39
 -6 -4 21 96.65 9.95
 -6 -4 22 193.99 14.68
 -6 -4 23 -1.02 3.32
 -6 -4 24 163.79 13.72
 -6 -4 25 151.76 13.16
 -6 -4 26 3.31 3.72
 -6 -3 -18 29.5 6.36
 -6 -3 -17 126.29 12.22
 -6 -3 -16 41.48 7.22
 -6 -3 -15 107.7 11.12
 -6 -3 -14 295.66 18.96
 -6 -3 -13 52.24 7.63
 -6 -3 -12 76.68 9.16
 -6 -3 -11 175.43 13.66
 -6 -3 -10 11.2 4.46
 -6 -3 -9 23.57 5.08
 -6 -3 -8 213.46 14.62
 -6 -3 -7 67.58 7.91
 -6 -3 -7 59.62 6.92
 -6 -3 -6 128.57 10.91
 -6 -3 -6 160.09 11.39
 -6 -3 -5 351.81 19.31
 -6 -3 -5 376.66 19.06
 -6 -3 -4 42.57 5.99
 -6 -3 -4 46.41 6.12
 -6 -3 -3 55.65 6.69
 -6 -3 -3 54.59 6.61
 -6 -3 -2 282.95 16.01
 -6 -3 -2 290.88 15.99
 -6 -3 -1 255.04 14.9
 -6 -3 -1 273.85 15.35
 -6 -3 0 73.16 7.37
 -6 -3 0 62.54 6.73
 -6 -3 1 404.71 19.98
 -6 -3 1 463.81 21.19
 -6 -3 2 107.64 8.63
 -6 -3 2 128.13 9.53
 -6 -3 3 122.06 8.94
 -6 -3 3 134.11 10.04
 -6 -3 4 260.54 14.74
 -6 -3 5 53.85 6.26
 -6 -3 6 104.8 8.79
 -6 -3 7 482.09 22.47
 -6 -3 8 110.87 9.12
 -6 -3 9 76.62 7.5
 -6 -3 10 328.29 17.4
 -6 -3 11 213.95 13.24
 -6 -3 12 1.42 2.4
 -6 -3 12 2.06 2.62
 -6 -3 13 230.8 13.72
 -6 -3 13 189.06 12.67
 -6 -3 14 100.15 8.94
 -6 -3 14 108.42 9.31
 -6 -3 15 34.6 5.47
 -6 -3 15 39.74 5.72
 -6 -3 16 47.65 6.16
 -6 -3 16 42.58 6.04
 -6 -3 17 63.45 7.36
 -6 -3 17 54.4 6.84
 -6 -3 18 12.98 3.85
 -6 -3 18 14.89 4.1
 -6 -3 19 103.75 9.47
 -6 -3 19 123.19 10.65
 -6 -3 20 130.5 10.75
 -6 -3 20 154.76 12.07
 -6 -3 21 5.49 3.4
 -6 -3 22 131.42 11.66
 -6 -3 23 261.1 17.29
 -6 -3 24 15.05 4.89
 -6 -3 25 132.24 12.17
 -6 -3 26 164.76 14.04
 -6 -3 27 2.18 4.05
 -6 -3 28 39.08 7.21
 -6 -2 -20 49.76 7.78
 -6 -2 -19 74.41 9.34
 -6 -2 -18 5.17 3.73
 -6 -2 -17 192.73 14.72
 -6 -2 -16 75.15 9
 -6 -2 -15 42.23 7.03
 -6 -2 -14 208.4 14.96
 -6 -2 -13 50.16 7.06
 -6 -2 -13 48.75 7.08
 -6 -2 -12 6.03 3.48
 -6 -2 -12 14.63 4.44
 -6 -2 -11 38.8 6.18
 -6 -2 -11 48.03 7.02
 -6 -2 -10 52.87 6.95
 -6 -2 -10 68.4 7.86
 -6 -2 -9 3.76 2.8
 -6 -2 -9 7.56 3.63
 -6 -2 -8 136.96 10.75
 -6 -2 -8 118.1 9.77
 -6 -2 -7 295.27 16.53
 -6 -2 -7 272.32 15.18
 -6 -2 -7 254.64 14.63
 -6 -2 -6 24.41 4.31
 -6 -2 -6 25.44 4.39
 -6 -2 -6 21.38 4.41
 -6 -2 -5 161.81 11.46
 -6 -2 -5 163.18 10.82
 -6 -2 -4 130.42 10.32
 -6 -2 -4 162.47 10.52
 -6 -2 -3 1.22 2.33
 -6 -2 -3 1.37 2.62
 -6 -2 -2 122.37 9.33
 -6 -2 -2 125.58 9.19
 -6 -2 -1 65.9 6.43
 -6 -2 -1 47.64 5.86
 -6 -2 0 0.6 2.08
 -6 -2 0 0.61 2.26
 -6 -2 1 57.01 5.99
 -6 -2 1 56.08 5.95
 -6 -2 2 79.78 7.07
 -6 -2 2 61.39 6.16
 -6 -2 3 2.38 2.08
 -6 -2 3 2.13 2.04
 -6 -2 4 139.49 9.07
 -6 -2 4 149.2 10.03
 -6 -2 5 156.02 9.77
 -6 -2 5 204.16 11.65
 -6 -2 6 8.52 2.86
 -6 -2 7 267.51 14.58
 -6 -2 8 462.31 21.22
 -6 -2 9 6.29 2.89
 -6 -2 10 290.39 15.45
 -6 -2 10 280.66 14.77
 -6 -2 11 431.19 20.59
 -6 -2 11 447.1 20.32
 -6 -2 12 27.02 4.58
 -6 -2 12 23.37 4.25
 -6 -2 13 353.68 17.92
 -6 -2 13 338.87 17.43
 -6 -2 14 190.67 12.35
 -6 -2 14 182.71 11.86
 -6 -2 15 4.17 2.87
 -6 -2 15 6.86 2.97
 -6 -2 16 101.93 8.91
 -6 -2 16 114.79 9.37
 -6 -2 17 95.95 8.65
 -6 -2 17 99.29 8.86
 -6 -2 18 46.18 6
 -6 -2 18 36.97 5.78
 -6 -2 19 140.29 10.66
 -6 -2 19 140.98 11.18
 -6 -2 20 248.19 15.18
 -6 -2 20 264.16 16.1
 -6 -2 21 -0.77 3.33
 -6 -2 21 2.6 3.12
 -6 -2 22 209.31 14.69
 -6 -2 23 103.38 10.18
 -6 -2 24 1.93 3.47
 -6 -2 25 61.75 8.29
 -6 -2 26 109.99 11.16
 -6 -2 27 29.64 6.24
 -6 -2 28 77.18 9.49
 -6 -2 29 101.37 10.98
 -6 -1 -20 69.13 8.63
 -6 -1 -19 137.53 12.17
 -6 -1 -18 17.47 5.25
 -6 -1 -18 11.69 4.58
 -6 -1 -17 124.69 11.74
 -6 -1 -17 148.3 12.24
 -6 -1 -16 233.75 15.99
 -6 -1 -16 227.79 15.66
 -6 -1 -15 32.65 5.94
 -6 -1 -15 23.85 5.1
 -6 -1 -14 98.91 9.66
 -6 -1 -14 79.68 8.81
 -6 -1 -13 115.87 10.39
 -6 -1 -13 121.3 10.56
 -6 -1 -12 5.81 3.35
 -6 -1 -12 10.2 3.76
 -6 -1 -11 70.66 7.91
 -6 -1 -11 78.5 8.3
 -6 -1 -10 43.99 6
 -6 -1 -10 36.91 5.82
 -6 -1 -9 20.96 4.39
 -6 -1 -9 33.47 5.4
 -6 -1 -8 185.55 11.99
 -6 -1 -8 180.06 12.35
 -6 -1 -7 434.39 20.73
 -6 -1 -7 453.79 21.67
 -6 -1 -6 11.71 3.4
 -6 -1 -6 14.57 3.32
 -6 -1 -6 9.85 3.37
 -6 -1 -5 293.75 16.29
 -6 -1 -5 331.52 15.57
 -6 -1 -5 298.11 15.49
 -6 -1 -4 173.62 11.19
 -6 -1 -4 148.4 9.66
 -6 -1 -4 162.16 10.1
 -6 -1 -3 186.99 11.72
 -6 -1 -3 189.05 11.07
 -6 -1 -3 199.37 11.08
 -6 -1 -2 137.9 9.49
 -6 -1 -2 139.57 9.15
 -6 -1 -2 132.39 8.63
 -6 -1 -1 462.4 20.97
 -6 -1 -1 473.05 20.47
 -6 -1 0 166.78 10.42
 -6 -1 0 175.62 10.44
 -6 -1 1 195.92 11.21
 -6 -1 1 182.3 10.83
 -6 -1 2 259.79 13.45
 -6 -1 2 271.2 13.76
 -6 -1 3 56.12 5.68
 -6 -1 3 58.55 5.66
 -6 -1 4 34.77 4.59
 -6 -1 4 28.24 4.05
 -6 -1 5 399.89 17.3
 -6 -1 5 381.86 17.99
 -6 -1 6 80.66 6.22
 -6 -1 6 81.87 7.01
 -6 -1 7 112.21 8.31
 -6 -1 8 514.76 22.46
 -6 -1 9 193.72 11.68
 -6 -1 9 202.51 11.14
 -6 -1 10 201.73 12.07
 -6 -1 10 206.7 11.49
 -6 -1 11 347.57 17.27
 -6 -1 11 351.8 16.6
 -6 -1 12 183.63 11.6
 -6 -1 12 181.49 10.92
 -6 -1 13 299.31 15.85
 -6 -1 13 302.98 15.39
 -6 -1 14 316.5 16.63
 -6 -1 14 328.33 16.44
 -6 -1 15 14.02 3.78
 -6 -1 15 15.07 3.51
 -6 -1 16 40.96 5.44
 -6 -1 16 31.56 4.79
 -6 -1 17 200.57 12.73
 -6 -1 17 197.1 12.67
 -6 -1 18 100.81 8.88
 -6 -1 18 95.32 8.67
 -6 -1 19 1.46 2.94
 -6 -1 19 0.76 2.36
 -6 -1 20 367.3 19.08
 -6 -1 20 366.01 19.56
 -6 -1 21 143.54 10.9
 -6 0 -21 112.56 11.48
 -6 0 -20 1.06 3.68
 -6 0 -19 111.05 11.27
 -6 0 -19 129.75 11.28
 -6 0 -18 227.61 15.92
 -6 0 -18 218.83 15.21
 -6 0 -17 1.94 3.8
 -6 0 -17 3.57 3.32
 -6 0 -16 254.35 16.67
 -6 0 -16 253.69 16.2
 -6 0 -15 174.14 12.99
 -6 0 -15 165.89 12.64
 -6 0 -14 1.74 2.71
 -6 0 -14 0.83 2.81
 -6 0 -13 171.95 12.59
 -6 0 -13 171.57 12.59
 -6 0 -12 178.48 12.78
 -6 0 -12 193.32 13.03
 -6 0 -11 25.29 4.93
 -6 0 -11 23 4.64
 -6 0 -10 323.2 17.43
 -6 0 -10 321.77 17.55
 -6 0 -9 207.51 13.18
 -6 0 -9 231.58 13.9
 -6 0 -8 10.58 3.44
 -6 0 -8 12.51 3.61
 -6 0 -7 602.84 25.36
 -6 0 -7 558.35 25.28
 -6 0 -6 478.08 21.56
 -6 0 -6 492.6 22.27
 -6 0 -5 6.67 2.76
 -6 0 -5 8.98 2.6
 -6 0 -5 13.77 3.44
 -6 0 -4 488.11 21.75
 -6 0 -4 469 19.99
 -6 0 -4 492.04 20.99
 -6 0 -3 229.82 13.05
 -6 0 -3 226.97 12.27
 -6 0 -3 237.96 11.91
 -6 0 -2 6.85 2.22
 -6 0 -2 4.45 1.97
 -6 0 -2 4.5 2.54
 -6 0 -1 164.33 10.26
 -6 0 -1 179.92 9.75
 -6 0 -1 158.92 9.43
 -6 0 0 363.07 16.04
 -6 0 0 370.77 16.7
 -6 0 0 393.05 17.6
 -6 0 1 2.19 1.94
 -6 0 1 1.37 1.7
 -6 0 1 1.01 2.13
 -6 0 2 447.02 19.22
 -6 0 2 448.5 19.34
 -6 0 3 163.44 9.82
 -6 0 3 182.73 10.14
 -6 0 4 8.68 2.55
 -6 0 4 11.22 2.9
 -6 0 5 386.31 17.41
 -6 0 5 380.72 16.68
 -6 0 6 466.84 20.48
 -6 0 6 485.43 19.65
 -6 0 7 136.49 8.83
 -6 0 7 114 7.39
 -6 0 8 895.56 33.95
 -6 0 8 864.39 31.94
 -6 0 8 892.64 32.34
 -6 0 9 695.76 28.39
 -6 0 9 723.91 27.22
 -6 0 10 10.73 3.22
 -6 0 10 6.6 2.32
 -6 0 11 178.72 10.92
 -6 0 11 165.08 9.8
 -6 0 12 563.03 24.21
 -6 0 12 560.93 23.18
 -6 0 13 12.35 3.41
 -6 0 13 14.48 3.12
 -6 0 14 278.6 15.2
 -6 0 14 295.41 14.8
 -6 0 15 278.9 15.09
 -6 0 15 267.32 14.33
 -6 0 16 6.73 3.21
 -6 0 16 4.9 2.65
 -6 0 17 220.04 13.42
 -6 0 18 201 12.87
 -6 0 19 14.56 4.07
 -6 0 20 190.91 12.81
 -6 0 21 136.41 10.76
 -6 0 22 2.33 3.05
 -6 1 -22 38.82 6.97
 -6 1 -21 134.97 12.57
 -6 1 -20 9.25 4.04
 -6 1 -19 199.79 15
 -6 1 -18 293.7 18.34
 -6 1 -18 288 17.26
 -6 1 -17 32.85 6.34
 -6 1 -17 29.23 5.3
 -6 1 -16 155.96 12.27
 -6 1 -16 134.87 11.18
 -6 1 -15 327.09 18.71
 -6 1 -15 312.19 17.8
 -6 1 -14 92.57 8.96
 -6 1 -14 77.69 7.97
 -6 1 -13 44.41 6.46
 -6 1 -13 61.99 7
 -6 1 -12 68.84 7.6
 -6 1 -12 74.17 7.54
 -6 1 -11 22.86 4.82
 -6 1 -11 32.76 5.08
 -6 1 -10 11.25 3.65
 -6 1 -10 8.26 3.29
 -6 1 -9 385.37 18.97
 -6 1 -9 374.34 18.84
 -6 1 -8 127.63 9.47
 -6 1 -8 111.95 8.95
 -6 1 -7 636.89 26.7
 -6 1 -7 637.77 27.01
 -6 1 -6 597.67 24.62
 -6 1 -6 560.32 24.73
 -6 1 -5 40.6 5.27
 -6 1 -5 41.82 5.15
 -6 1 -4 378.69 17.61
 -6 1 -4 332.83 15.17
 -6 1 -4 390.61 17.17
 -6 1 -3 212.05 11.96
 -6 1 -3 198.77 10.19
 -6 1 -3 199.6 11.07
 -6 1 -2 84.22 7
 -6 1 -2 86.2 6.11
 -6 1 -2 90.99 6.67
 -6 1 -1 67.06 6.09
 -6 1 -1 66.55 5.3
 -6 1 0 529.73 21.96
 -6 1 0 512.3 20.82
 -6 1 1 144.1 8.9
 -6 1 1 134.4 8.18
 -6 1 2 139.56 8.76
 -6 1 2 144.13 8.59
 -6 1 3 453.74 19.04
 -6 1 3 440.97 18.84
 -6 1 4 19.11 3.23
 -6 1 4 27.13 3.67
 -6 1 5 200.17 10.43
 -6 1 5 189.91 10.57
 -6 1 6 185.59 9.97
 -6 1 6 191.63 10.7
 -6 1 7 117.09 7.3
 -6 1 7 112.06 6.63
 -6 1 7 117.13 8.04
 -6 1 8 223.86 11.1
 -6 1 8 227.7 10.74
 -6 1 8 227.69 12.28
 -6 1 9 432.95 17.5
 -6 1 9 433.6 17.35
 -6 1 9 390.55 18.65
 -6 1 10 83.85 5.98
 -6 1 10 79.99 6.97
 -6 1 11 123.82 7.68
 -6 1 11 111.99 8.54
 -6 1 12 529.05 22.3
 -6 1 12 511.25 21.33
 -6 1 12 536.92 23.11
 -6 1 13 61.78 6.11
 -6 1 13 64.2 5.73
 -6 1 13 70.97 6.8
 -6 1 14 60.07 6.5
 -6 1 14 64.37 6.06
 -6 1 15 376.12 18.97
 -6 1 15 412.51 18.38
 -6 1 16 142.82 10.33
 -6 1 17 74.26 7.54
 -6 1 18 328.58 17.53
 -6 1 19 254.66 15.01
 -6 1 20 48.96 6.47
 -6 1 21 350.44 18.76
 -6 1 22 149.98 11.4
 -6 1 23 23.37 5.08
 -6 2 -23 58.02 8.35
 -6 2 -22 2.1 3.67
 -6 2 -21 103.73 10.62
 -6 2 -20 112.03 11.02
 -6 2 -19 5.83 3.82
 -6 2 -18 253.74 16.62
 -6 2 -17 114.14 10.48
 -6 2 -17 86.71 8.65
 -6 2 -16 8.81 3.89
 -6 2 -16 3.06 2.67
 -6 2 -15 148.5 11.75
 -6 2 -15 150.29 11.16
 -6 2 -14 102.6 9.48
 -6 2 -14 85.52 8.36
 -6 2 -13 -2.34 3.51
 -6 2 -13 2.11 2.84
 -6 2 -12 317.18 17.34
 -6 2 -12 301.88 16.48
 -6 2 -11 256.67 14.84
 -6 2 -11 246.6 14.43
 -6 2 -10 15.65 3.89
 -6 2 -10 10.37 3.38
 -6 2 -9 297.59 15.79
 -6 2 -9 283.68 15.34
 -6 2 -8 392.63 18.76
 -6 2 -8 393.14 18.93
 -6 2 -7 0.6 2.21
 -6 2 -7 5.26 2.79
 -6 2 -6 223.74 12.75
 -6 2 -6 225.78 12.58
 -6 2 -5 223.54 12.57
 -6 2 -5 219.18 12.19
 -6 2 -4 2.73 2.64
 -6 2 -3 434.17 17.42
 -6 2 -3 451.09 19.72
 -6 2 -2 99.05 6.32
 -6 2 -2 110.72 7.9
 -6 2 -1 0.69 1.51
 -6 2 -1 0.5 2.1
 -6 2 0 390.63 16.38
 -6 2 0 405.32 17.79
 -6 2 1 515.77 21.37
 -6 2 1 506.34 20.19
 -6 2 1 510.43 20.13
 -6 2 2 32.95 3.67
 -6 2 2 30.21 3.44
 -6 2 2 22.79 3.73
 -6 2 3 650.2 24.67
 -6 2 3 654.81 24.31
 -6 2 4 336.86 15.51
 -6 2 4 336.82 15.38
 -6 2 4 359.24 14.52
 -6 2 5 25.32 3.61
 -6 2 5 21.78 3.42
 -6 2 5 21.82 2.84
 -6 2 6 30.54 4.28
 -6 2 6 38.04 4.22
 -6 2 6 36.71 4.3
 -6 2 6 28.67 3.23
 -6 2 7 387.32 17.47
 -6 2 7 383.74 16.35
 -6 2 7 388.96 17.29
 -6 2 7 358.26 14.97
 -6 2 8 28.55 4.25
 -6 2 8 30.88 3.89
 -6 2 8 32.39 4.44
 -6 2 8 36.99 3.49
 -6 2 9 173.71 10.44
 -6 2 9 180.5 9.6
 -6 2 9 177.75 10.54
 -6 2 10 333.64 16.04
 -6 2 10 350.74 14.99
 -6 2 10 317.54 16.08
 -6 2 11 21.63 3.87
 -6 2 11 21.86 3.22
 -6 2 11 12.58 3.46
 -6 2 12 465.31 20.85
 -6 2 12 447.78 20.09
 -6 2 13 330.77 16.85
 -6 2 13 337.94 16.23
 -6 2 14 22.98 4.24
 -6 2 14 20.81 3.88
 -6 2 15 234.64 13.8
 -6 2 15 235.81 12.91
 -6 2 16 195.44 12.44
 -6 2 16 189.3 11.41
 -6 2 17 45.84 6.06
 -6 2 18 136.73 10.51
 -6 2 19 284.46 16.23
 -6 2 20 16.15 4.41
 -6 2 21 101.78 9.31
 -6 2 22 193.9 13.35
 -6 2 23 -0.83 2.88
 -6 2 24 53.93 7.07
 -6 3 -23 144.7 12.89
 -6 3 -22 5.13 3.92
 -6 3 -21 23.07 5.31
 -6 3 -20 134.84 12.11
 -6 3 -19 25.62 5.97
 -6 3 -18 71.7 8.53
 -6 3 -17 125.13 11.11
 -6 3 -16 4.28 3.62
 -6 3 -16 2.86 2.66
 -6 3 -15 75.85 8.41
 -6 3 -15 64.11 7.11
 -6 3 -14 127.35 10.41
 -6 3 -14 113.1 9.28
 -6 3 -13 84.25 8.26
 -6 3 -13 71.84 7.4
 -6 3 -12 203.61 13.04
 -6 3 -12 189.71 12.09
 -6 3 -11 463.6 21.51
 -6 3 -11 419.68 20.34
 -6 3 -10 73.58 7.07
 -6 3 -10 71.79 7.11
 -6 3 -9 63.34 6.47
 -6 3 -9 50.17 6.13
 -6 3 -9 47.91 4.88
 -6 3 -8 476.64 21.8
 -6 3 -8 480.88 20.16
 -6 3 -8 538.52 22.64
 -6 3 -7 62.47 6.37
 -6 3 -7 71.8 5.68
 -6 3 -6 112.08 8.57
 -6 3 -6 129.44 7.66
 -6 3 -5 183.01 11.06
 -6 3 -4 62.33 6.15
 -6 3 -3 118.31 8.31
 -6 3 -2 292.33 14.58
 -6 3 -2 301.5 12.72
 -6 3 -2 293.93 13.96
 -6 3 -1 71.38 6.22
 -6 3 -1 65.53 4.82
 -6 3 -1 72.25 5.61
 -6 3 0 204.15 11.31
 -6 3 0 203.13 10.66
 -6 3 0 222.17 10.3
 -6 3 1 430.57 18.6
 -6 3 1 434.79 18.53
 -6 3 1 412.11 17.53
 -6 3 1 417.93 17.23
 -6 3 2 1.91 2.07
 -6 3 2 0.46 1.85
 -6 3 2 5.65 2.01
 -6 3 2 4.12 1.94
 -6 3 3 91.99 6.91
 -6 3 3 82.72 6.44
 -6 3 3 88.59 5.98
 -6 3 3 77.21 5.92
 -6 3 4 249.5 12.43
 -6 3 4 228.3 11.69
 -6 3 4 219.6 11.27
 -6 3 4 213.23 10.7
 -6 3 5 10.45 2.81
 -6 3 5 8.85 2.59
 -6 3 5 9.29 2.5
 -6 3 5 4.91 1.91
 -6 3 6 11.62 3.08
 -6 3 6 14.08 2.89
 -6 3 6 21.85 3.53
 -6 3 6 13.93 2.53
 -6 3 7 364.85 16.64
 -6 3 7 367.47 15.92
 -6 3 7 347.72 16.22
 -6 3 7 330.72 14.68
 -6 3 8 153.44 9.56
 -6 3 8 158.79 9.09
 -6 3 8 142.94 8.05
 -6 3 8 144.88 9.32
 -6 3 9 83.4 6.93
 -6 3 9 59.79 5.47
 -6 3 9 75.52 6.65
 -6 3 10 598.04 25.22
 -6 3 10 625.1 24.37
 -6 3 10 622.82 25.7
 -6 3 11 350.17 16.94
 -6 3 11 366.09 16.04
 -6 3 11 347.83 17.15
 -6 3 12 29.07 4.45
 -6 3 12 30.51 4.1
 -6 3 12 27.97 4.7
 -6 3 13 206.66 12.4
 -6 3 13 195.56 11.71
 -6 3 14 87.9 7.86
 -6 3 14 84.37 7.4
 -6 3 15 55.11 6.53
 -6 3 15 61.64 6.4
 -6 3 16 100.7 8.95
 -6 3 16 108.44 8.46
 -6 3 17 181.17 12.19
 -6 3 17 166.11 10.99
 -6 3 18 12.76 4.13
 -6 3 19 344.68 18.67
 -6 3 20 143.84 11.17
 -6 3 21 5.71 3.37
 -6 3 22 311.64 18.08
 -6 3 23 115.31 10.3
 -6 3 24 22.65 5.25
 -6 3 25 109.97 10.32
 -6 4 -24 1.04 3.64
 -6 4 -23 67.66 8.86
 -6 4 -22 41.16 7.06
 -6 4 -21 19.6 5.47
 -6 4 -20 255.7 16.95
 -6 4 -19 91.62 9.7
 -6 4 -18 15.24 5
 -6 4 -17 206.13 14.29
 -6 4 -16 164.6 12.38
 -6 4 -15 3.22 3.24
 -6 4 -15 1.99 2.46
 -6 4 -14 107.68 9.61
 -6 4 -14 111.74 8.83
 -6 4 -13 105.45 8.11
 -6 4 -13 122.08 9.63
 -6 4 -12 7.48 3.18
 -6 4 -12 5.52 2.68
 -6 4 -12 7.87 3.98
 -6 4 -11 149.66 10.13
 -6 4 -11 135.01 9.25
 -6 4 -10 171.11 10.96
 -6 4 -10 175.18 10.44
 -6 4 -10 171.3 11.45
 -6 4 -9 2.92 2.79
 -6 4 -9 -1.48 2.18
 -6 4 -8 587.97 24.58
 -6 4 -8 569.64 23.48
 -6 4 -7 64.24 6.33
 -6 4 -7 63.28 5.64
 -6 4 -6 38.75 5.08
 -6 4 -5 277.8 14.28
 -6 4 -4 412.69 18.64
 -6 4 -4 409.77 18.31
 -6 4 -3 -0.51 2.2
 -6 4 -3 0.95 2.27
 -6 4 -2 290.02 13.68
 -6 4 -2 276.44 13.42
 -6 4 -2 263.2 13.61
 -6 4 -1 722.82 27.08
 -6 4 -1 685.75 27.18
 -6 4 -1 680.08 26.59
 -6 4 -1 669.81 24.96
 -6 4 0 8.89 2.6
 -6 4 0 3.42 2.45
 -6 4 0 4.97 1.61
 -6 4 0 2.59 2.06
 -6 4 1 784.99 29.26
 -6 4 1 799.69 29.46
 -6 4 1 742.1 28.44
 -6 4 1 708.43 27.49
 -6 4 2 760.37 29.04
 -6 4 2 735.36 28.81
 -6 4 2 737.03 28.07
 -6 4 2 743.45 27.69
 -6 4 3 202.85 11.4
 -6 4 3 203.18 11.28
 -6 4 3 210.37 10.79
 -6 4 3 227.51 11.09
 -6 4 4 694.09 27.32
 -6 4 4 692.33 26.99
 -6 4 4 673.05 25.98
 -6 4 4 680.86 26.36
 -6 4 5 226.29 12.14
 -6 4 5 236.17 12.01
 -6 4 5 215.41 11.04
 -6 4 5 215.56 11.51
 -6 4 6 -0.53 2.07
 -6 4 6 -0.96 1.93
 -6 4 6 1.21 1.89
 -6 4 6 1.44 1.98
 -6 4 7 460 19.99
 -6 4 7 427.84 19.08
 -6 4 7 457.46 19.69
 -6 4 8 505.83 22.4
 -6 4 8 525.4 21.76
 -6 4 8 541.44 22.46
 -6 4 9 2.24 2.57
 -6 4 9 2.92 2.24
 -6 4 9 1.11 2.45
 -6 4 10 230.77 12.84
 -6 4 10 215.11 11.93
 -6 4 10 244.27 13.16
 -6 4 11 494.96 21.58
 -6 4 11 479.49 21.6
 -6 4 11 463.9 20.32
 -6 4 12 1.9 2.55
 -6 4 12 -0.5 2.31
 -6 4 13 540.77 24.49
 -6 4 13 566.24 23.16
 -6 4 14 303.33 16.7
 -6 4 14 318.9 15.27
 -6 4 15 230.13 14.05
 -6 4 16 566.46 25.72
 -6 4 17 266.52 15.68
 -6 4 18 14.06 4.24
 -6 4 19 290.97 17.05
 -6 4 20 540.75 25.82
 -6 4 21 29.68 5.79
 -6 4 22 113.76 10.5
 -6 4 23 158.92 12.56
 -6 4 24 20.82 5.56
 -6 4 25 68.15 8.43
 -6 5 -24 45.94 7.26
 -6 5 -23 37.12 6.74
 -6 5 -22 131.56 12.03
 -6 5 -21 11.49 4.49
 -6 5 -20 52.2 7.68
 -6 5 -19 281.9 17.52
 -6 5 -18 45.64 6.76
 -6 5 -17 107.14 9.25
 -6 5 -17 107.97 10
 -6 5 -16 233.21 15.21
 -6 5 -16 231.88 14.09
 -6 5 -15 75.32 8.02
 -6 5 -15 65.92 6.97
 -6 5 -14 79.66 8.17
 -6 5 -14 72.69 7.24
 -6 5 -13 355.7 18.01
 -6 5 -13 369.45 19.34
 -6 5 -13 399.92 18.59
 -6 5 -12 32.17 5
 -6 5 -12 32.5 4.72
 -6 5 -12 41.3 5.69
 -6 5 -11 70.36 6.93
 -6 5 -11 72.03 6.75
 -6 5 -10 552.96 23.8
 -6 5 -10 550.07 23.63
 -6 5 -9 188.21 11.25
 -6 5 -9 181.19 10.91
 -6 5 -8 243.36 13.17
 -6 5 -8 235.82 12.76
 -6 5 -7 1069.19 40.63
 -6 5 -7 1108.17 40.11
 -6 5 -6 167.15 10.55
 -6 5 -6 185.35 10.92
 -6 5 -5 80.63 6.95
 -6 5 -5 70.25 6.52
 -6 5 -4 711.3 27.84
 -6 5 -4 689.93 26.88
 -6 5 -4 697.09 27.9
 -6 5 -3 430.02 19.03
 -6 5 -3 422.23 18.41
 -6 5 -3 440.77 19.26
 -6 5 -2 74.15 6.07
 -6 5 -2 64.2 6.08
 -6 5 -2 63.91 5.9
 -6 5 -1 589.31 22.64
 -6 5 -1 547.58 22.79
 -6 5 0 21.76 3.76
 -6 5 0 15.94 3.42
 -6 5 0 22.96 3.55
 -6 5 0 16.89 2.68
 -6 5 1 221.91 11.72
 -6 5 1 227.52 11.95
 -6 5 1 199.98 10.29
 -6 5 1 190.79 10.83
 -6 5 2 198.96 11.19
 -6 5 2 195.03 11.15
 -6 5 2 195.78 10.79
 -6 5 2 212.17 10.64
 -6 5 3 11.96 3.19
 -6 5 3 3.61 2.24
 -6 5 3 13.22 2.67
 -6 5 3 7.3 2.51
 -6 5 4 171.16 10.22
 -6 5 4 136.37 9.38
 -6 5 4 170.93 9.58
 -6 5 4 162.42 9.44
 -6 5 5 350.42 16.05
 -6 5 5 287.24 14.62
 -6 5 5 308.87 14.75
 -6 5 5 330.17 15.57
 -6 5 6 139.49 9.03
 -6 5 6 139.02 9.18
 -6 5 7 257.84 13.44
 -6 5 7 244.83 13.22
 -6 5 8 617.79 25.95
 -6 5 8 648.65 25.98
 -6 5 9 332.28 16.8
 -6 5 9 356.54 16.66
 -6 5 10 147.91 10.31
 -6 5 10 163.27 10.11
 -6 5 11 497.88 22.95
 -6 5 11 524.98 22.31
 -6 5 12 63.3 6.91
 -6 5 12 69.69 6.49
 -6 5 13 5.54 3.42
 -6 5 13 5.69 2.57
 -6 5 14 11.5 4.15
 -6 5 14 4.04 2.61
 -6 5 15 170.37 11.81
 -6 5 15 149.37 10.11
 -6 5 16 49.25 6.6
 -6 5 17 156.5 11.75
 -6 5 18 153.06 12.02
 -6 5 19 36.21 6.12
 -6 5 20 166 12.85
 -6 5 21 112.5 10.76
 -6 5 22 57.13 7.82
 -6 5 23 163.71 13.24
 -6 5 24 90.47 9.71
 -6 5 25 4.79 3.95
 -6 5 26 121.29 11.5
 -6 6 -24 18.95 5.49
 -6 6 -23 18.64 5.26
 -6 6 -22 135.39 12.05
 -6 6 -21 128.14 11.08
 -6 6 -21 119.11 11.09
 -6 6 -20 12.81 4.38
 -6 6 -20 15.8 4.45
 -6 6 -19 187.63 13.32
 -6 6 -19 185.98 13.78
 -6 6 -18 239.89 14.89
 -6 6 -18 224.08 15.22
 -6 6 -17 1.68 3.54
 -6 6 -17 0.76 2.98
 -6 6 -17 -0.73 2.87
 -6 6 -16 99.29 9.36
 -6 6 -16 106.82 9.37
 -6 6 -16 105.45 9.15
 -6 6 -15 132.52 10.71
 -6 6 -15 134.33 10.41
 -6 6 -15 127.01 10.05
 -6 6 -14 4.58 3.23
 -6 6 -14 4.85 2.79
 -6 6 -13 147.33 10.53
 -6 6 -12 46.49 5.65
 -6 6 -12 44.34 5.65
 -6 6 -11 46.43 5.61
 -6 6 -11 28.43 4.5
 -6 6 -10 132.77 9.45
 -6 6 -10 124.6 9.31
 -6 6 -9 116.71 8.72
 -6 6 -9 101.57 8.24
 -6 6 -8 25.37 4.37
 -6 6 -8 23.64 4.3
 -6 6 -8 25.41 4.36
 -6 6 -7 61.86 6.31
 -6 6 -7 68.25 6.69
 -6 6 -7 61.27 6.12
 -6 6 -6 346.17 16.65
 -6 6 -6 320.21 15.97
 -6 6 -5 7.04 2.24
 -6 6 -5 1.65 2.21
 -6 6 -5 4.46 2.84
 -6 6 -4 88.26 7.25
 -6 6 -4 79.86 6.41
 -6 6 -4 88.03 7.31
 -6 6 -3 393.58 17.5
 -6 6 -3 401.44 18.36
 -6 6 -3 390.98 18.08
 -6 6 -2 2.9 2.13
 -6 6 -2 1.09 2.31
 -6 6 -2 5.77 2.41
 -6 6 -1 362 16.61
 -6 6 -1 374.22 17.17
 -6 6 -1 335.42 16.41
 -6 6 0 325.54 15.39
 -6 6 0 326.86 15.79
 -6 6 0 297.9 15.07
 -6 6 1 6.86 2.57
 -6 6 1 8.69 2.78
 -6 6 1 11.69 2.66
 -6 6 1 11.62 3.13
 -6 6 2 504.79 20.84
 -6 6 2 520.3 21.81
 -6 6 2 513.76 22.24
 -6 6 3 133.08 8.68
 -6 6 3 151.4 9.36
 -6 6 3 143.47 9.65
 -6 6 4 34.2 4.29
 -6 6 4 26.71 4.13
 -6 6 4 38.11 4.96
 -6 6 5 68.16 6.2
 -6 6 5 65.57 6.53
 -6 6 6 449.15 20.32
 -6 6 6 478.01 20.96
 -6 6 7 10.86 3.65
 -6 6 7 6.47 3.01
 -6 6 8 221.32 12.82
 -6 6 8 227.73 12.85
 -6 6 9 433.39 20.35
 -6 6 9 440.52 20.12
 -6 6 10 12.4 3.96
 -6 6 10 12.81 3.41
 -6 6 11 249.34 14.7
 -6 6 11 278.38 14.7
 -6 6 12 380.77 19.12
 -6 6 12 368.34 18.19
 -6 6 13 12.46 4.33
 -6 6 13 4.47 3.1
 -6 6 14 198.88 13.24
 -6 6 14 202.24 12.49
 -6 6 15 47.16 6.74
 -6 6 15 61.25 6.68
 -6 6 16 20.29 5.15
 -6 6 16 18.73 4.13
 -6 6 17 50.19 7.07
 -6 6 18 303.89 18.09
 -6 6 19 42.46 6.88
 -6 6 20 106.16 10.3
 -6 6 21 206.17 14.86
 -6 6 22 1.9 3.91
 -6 6 23 67.68 8.7
 -6 6 24 105.18 10.78
 -6 6 25 33.89 6.56
 -6 6 26 39.33 7.31
 -6 7 -23 7.49 4.47
 -6 7 -22 99.11 10.01
 -6 7 -21 205.46 14.54
 -6 7 -21 202.67 14.76
 -6 7 -20 4.51 3.44
 -6 7 -20 0.88 3.35
 -6 7 -20 3.35 3.29
 -6 7 -19 127.82 11
 -6 7 -19 119.45 10.92
 -6 7 -19 135.75 11.04
 -6 7 -18 161.81 12.55
 -6 7 -18 170.05 12.61
 -6 7 -18 170.47 12.38
 -6 7 -17 -0.83 3.44
 -6 7 -17 -0.81 3.25
 -6 7 -17 3.17 3.02
 -6 7 -16 47.09 6.61
 -6 7 -16 52.56 6.89
 -6 7 -16 55.1 6.96
 -6 7 -15 113.02 9.7
 -6 7 -15 101.53 9.15
 -6 7 -15 95.05 8.91
 -6 7 -14 31.97 5.49
 -6 7 -13 80.25 7.88
 -6 7 -12 64.63 6.87
 -6 7 -11 26.66 4.6
 -6 7 -10 89.81 7.78
 -6 7 -10 87.77 7.94
 -6 7 -9 354.13 17.17
 -6 7 -9 335.09 17.4
 -6 7 -9 354.16 17.71
 -6 7 -8 35.69 5.15
 -6 7 -8 31.45 4.7
 -6 7 -8 28.38 4.72
 -6 7 -7 169.34 10.65
 -6 7 -7 154.85 10.72
 -6 7 -7 182.85 11.27
 -6 7 -6 399.04 18.81
 -6 7 -6 403.62 19.08
 -6 7 -5 29.92 4.61
 -6 7 -5 21.26 4.09
 -6 7 -4 80.83 6.56
 -6 7 -4 74.6 7.17
 -6 7 -4 72.72 6.91
 -6 7 -3 202.02 11.2
 -6 7 -3 195.16 11.67
 -6 7 -3 195.2 11.69
 -6 7 -2 72.31 6.43
 -6 7 -2 60.24 6.2
 -6 7 -2 60.13 6.27
 -6 7 -1 163.93 10.39
 -6 7 -1 147.42 10.08
 -6 7 0 213.1 12.15
 -6 7 0 205.09 12.21
 -6 7 1 122.96 8.88
 -6 7 1 133.63 9.48
 -6 7 2 176.63 10.19
 -6 7 2 173.34 10.78
 -6 7 2 180.97 11.32
 -6 7 3 194.44 11.12
 -6 7 3 197.06 11.6
 -6 7 3 197.99 12.04
 -6 7 4 42.46 5.21
 -6 7 4 59.41 6.4
 -6 7 5 39.13 5.13
 -6 7 5 41.11 5.45
 -6 7 6 463.71 21.1
 -6 7 6 483.52 21.83
 -6 7 7 29.48 4.94
 -6 7 7 19.43 4.35
 -6 7 8 193.87 11.96
 -6 7 8 182 11.94
 -6 7 9 366.78 18.73
 -6 7 9 400.68 19.13
 -6 7 10 25.78 5.01
 -6 7 10 27.08 4.59
 -6 7 11 88.32 8.57
 -6 7 11 94.29 8.17
 -6 7 12 142.68 11.12
 -6 7 12 172.08 11.44
 -6 7 13 66.93 7.82
 -6 7 13 58.32 6.95
 -6 7 14 60.37 7.71
 -6 7 14 65.08 7.22
 -6 7 15 192.65 13.41
 -6 7 15 179.29 12.5
 -6 7 16 144.83 11.82
 -6 7 16 137.3 10.68
 -6 7 17 26.45 5.64
 -6 7 17 12.12 4.18
 -6 7 18 180.19 13.56
 -6 7 19 148.7 12.67
 -6 7 20 10.46 4.93
 -6 7 21 177.07 13.93
 -6 7 22 54.55 7.91
 -6 7 23 22.2 6.07
 -6 7 24 78.85 9.62
 -6 7 25 124.47 12.07
 -6 7 26 -1.05 4.21
 -6 8 -22 13.77 4.69
 -6 8 -22 12.47 4.67
 -6 8 -21 139.68 12
 -6 8 -21 167.25 13.13
 -6 8 -20 156.69 12.47
 -6 8 -20 149.7 12.48
 -6 8 -19 15.88 4.79
 -6 8 -19 17.03 5
 -6 8 -19 12.19 4.73
 -6 8 -18 259.07 16.79
 -6 8 -18 302.18 17.44
 -6 8 -18 279.17 17.26
 -6 8 -17 115.74 10.64
 -6 8 -17 125.09 10.66
 -6 8 -17 128.93 10.91
 -6 8 -16 -0.83 3.44
 -6 8 -16 -1.67 3.44
 -6 8 -15 107.97 9.92
 -6 8 -15 112.28 10.35
 -6 8 -14 138.6 10.94
 -6 8 -14 126.94 10.52
 -6 8 -13 10.83 3.83
 -6 8 -12 78.55 8.1
 -6 8 -11 128.07 10.28
 -6 8 -10 5.74 3.11
 -6 8 -10 5.47 3.48
 -6 8 -9 330.91 17.23
 -6 8 -9 316.19 17.04
 -6 8 -9 325.25 16.37
 -6 8 -8 290.91 16.3
 -6 8 -8 316.74 16.42
 -6 8 -8 313.02 16
 -6 8 -7 -1.34 2.96
 -6 8 -7 1.94 2.67
 -6 8 -7 -1.2 2.76
 -6 8 -6 156.02 10.77
 -6 8 -6 162.8 10.66
 -6 8 -5 254.29 14.23
 -6 8 -5 246.02 13.81
 -6 8 -4 100.97 8.37
 -6 8 -4 99.68 8.33
 -6 8 -3 99.02 8.15
 -6 8 -3 98.31 8.28
 -6 8 -2 488.44 21.88
 -6 8 -2 474.94 21.87
 -6 8 -1 1.23 2.66
 -6 8 -1 3.19 2.44
 -6 8 0 220.35 12.85
 -6 8 0 214.24 12.99
 -6 8 1 213.53 13.06
 -6 8 1 259.74 14.12
 -6 8 2 0.63 2.82
 -6 8 2 2.67 2.75
 -6 8 3 47.9 5.42
 -6 8 3 45.89 6.1
 -6 8 4 313.48 15.98
 -6 8 4 332.72 17.16
 -6 8 5 69.32 6.75
 -6 8 5 49.8 6.34
 -6 8 6 394.5 19.43
 -6 8 6 415.48 20.14
 -6 8 7 407.38 20.03
 -6 8 7 434.78 20.8
 -6 8 8 -1.38 3.24
 -6 8 8 -0.72 3.26
 -6 8 9 240.55 14.6
 -6 8 9 245.99 14.64
 -6 8 10 271.35 15.92
 -6 8 10 281.41 16.18
 -6 8 11 2.32 3.42
 -6 8 11 3.81 3.07
 -6 8 12 88.14 8.98
 -6 8 12 92.9 8.93
 -6 8 13 176.46 12.97
 -6 8 13 176.24 12.57
 -6 8 14 0.85 3.44
 -6 8 14 1.6 3.22
 -6 8 15 46.63 6.95
 -6 8 15 40.7 6.4
 -6 8 16 129.5 11.41
 -6 8 16 109.03 10.14
 -6 8 17 55.77 8.06
 -6 8 17 40.19 6.24
 -6 8 18 60.09 8.14
 -6 8 18 61.03 7.71
 -6 8 19 86.85 9.72
 -6 8 20 1 3.91
 -6 8 21 119.92 11.77
 -6 8 22 33.12 7.05
 -6 8 23 1.05 4.54
 -6 8 24 22.34 6.39
 -6 9 -21 48.13 7.23
 -6 9 -21 60.7 8.43
 -6 9 -20 146.4 12.39
 -6 9 -20 166.91 13.38
 -6 9 -19 12.19 4.4
 -6 9 -19 5.64 3.79
 -6 9 -18 155.13 12.59
 -6 9 -18 137.12 11.88
 -6 9 -17 187.85 14.06
 -6 9 -17 198.01 14.25
 -6 9 -16 22.26 5.65
 -6 9 -16 22.04 5.71
 -6 9 -15 76.93 8.53
 -6 9 -15 70.69 8.45
 -6 9 -14 286.31 17.38
 -6 9 -14 308.19 17.74
 -6 9 -13 17.31 4.42
 -6 9 -12 54.05 6.98
 -6 9 -11 150.67 11.29
 -6 9 -11 143.54 11
 -6 9 -10 35.46 5.37
 -6 9 -10 26.26 5
 -6 9 -9 48.97 6.34
 -6 9 -9 52.41 6.57
 -6 9 -8 203.75 13.27
 -6 9 -8 217.37 13.32
 -6 9 -7 73.15 7.65
 -6 9 -7 66.83 7.16
 -6 9 -7 67.16 7.1
 -6 9 -6 297.61 16.03
 -6 9 -6 286.98 15.69
 -6 9 -5 223.73 13.52
 -6 9 -5 227.54 13.37
 -6 9 -4 0.67 3.19
 -6 9 -4 0.66 2.45
 -6 9 -3 382.31 19.1
 -6 9 -3 394.38 19.31
 -6 9 -2 196.77 12.56
 -6 9 -2 192.03 12.31
 -6 9 -1 111.99 9.03
 -6 9 -1 80.93 8.24
 -6 9 0 124.8 9.58
 -6 9 0 120.33 9.73
 -6 9 1 554.56 24.68
 -6 9 1 545.01 24.91
 -6 9 2 77.57 7.73
 -6 9 2 86.32 8.28
 -6 9 3 31.6 5.42
 -6 9 4 157.57 10.85
 -6 9 4 156.53 11.43
 -6 9 5 125.02 9.83
 -6 9 5 152.11 11.04
 -6 9 6 65.46 7.16
 -6 9 6 55.38 7.07
 -6 9 7 382.68 19.36
 -6 9 7 365.03 19.51
 -6 9 8 72.34 7.96
 -6 9 8 68.38 7.98
 -6 9 9 249.04 15.21
 -6 9 9 257.85 15.65
 -6 9 10 179.22 12.9
 -6 9 10 196.52 13.43
 -6 9 11 21.51 5.21
 -6 9 11 25.92 5.73
 -6 9 12 70.11 8.2
 -6 9 12 50.15 7.04
 -6 9 13 175.24 13.23
 -6 9 13 175.25 13.04
 -6 9 14 93.28 9.94
 -6 9 14 93.14 9.37
 -6 9 15 18.65 5.4
 -6 9 15 13.37 4.42
 -6 9 16 208.44 15.24
 -6 9 16 206.86 14.67
 -6 9 17 88.22 9.82
 -6 9 17 57.66 7.89
 -6 9 18 49.07 7.84
 -6 9 18 44.42 7.17
 -6 9 19 157.52 13.52
 -6 9 19 149.46 12.46
 -6 9 20 62.5 8.5
 -6 9 21 24.37 6.23
 -6 9 22 151.7 13.51
 -6 10 -19 55.43 7.99
 -6 10 -19 65.63 8.62
 -6 10 -18 38.06 6.53
 -6 10 -18 26.94 5.89
 -6 10 -17 97.15 10.18
 -6 10 -17 82.13 9.33
 -6 10 -16 112.51 10.93
 -6 10 -16 100.1 10.09
 -6 10 -15 1.86 3.45
 -6 10 -15 0.91 3.47
 -6 10 -14 117.57 10.71
 -6 10 -14 109.6 10.43
 -6 10 -13 134.12 11.3
 -6 10 -13 141.53 11.67
 -6 10 -12 7.02 3.96
 -6 10 -12 11.13 4.09
 -6 10 -12 15.87 4.21
 -6 10 -11 190.29 12.94
 -6 10 -11 190.65 13.3
 -6 10 -10 138.49 11.19
 -6 10 -10 135.09 10.58
 -6 10 -9 7.26 3.71
 -6 10 -9 10.24 3.62
 -6 10 -8 197.86 13.38
 -6 10 -8 200.17 13.09
 -6 10 -7 178.94 12.03
 -6 10 -7 152.49 11.68
 -6 10 -6 2.3 2.93
 -6 10 -6 4.31 2.96
 -6 10 -5 109.58 9.28
 -6 10 -5 111.31 9.35
 -6 10 -4 146.89 10.76
 -6 10 -4 137.42 10.47
 -6 10 -3 14.38 4.12
 -6 10 -3 14.44 4.38
 -6 10 -2 119.78 9.74
 -6 10 -2 106.51 9.56
 -6 10 -1 188.85 12.61
 -6 10 -1 180.47 12.59
 -6 10 0 9.53 3.56
 -6 10 0 4.58 3.57
 -6 10 1 222.85 14.09
 -6 10 1 237.87 14.71
 -6 10 2 83.81 8.19
 -6 10 2 84.3 8.64
 -6 10 3 -0.8 3.73
 -6 10 4 172.65 12.54
 -6 10 5 204.75 13.25
 -6 10 5 209.27 14.02
 -6 10 6 5.97 3.36
 -6 10 6 -0.84 3.7
 -6 10 7 259.5 15.59
 -6 10 7 254.86 16.08
 -6 10 8 247.84 15.48
 -6 10 8 240.95 15.66
 -6 10 9 0.83 2.99
 -6 10 9 0.88 3.81
 -6 10 10 112.24 10.17
 -6 10 10 88.73 9.29
 -6 10 11 133.35 11.42
 -6 10 11 134.82 11.56
 -6 10 12 4.55 3.84
 -6 10 12 3.7 3.63
 -6 10 13 116.84 10.98
 -6 10 13 109.12 10.54
 -6 10 14 108.38 10.55
 -6 10 14 76.32 9.07
 -6 10 15 10.83 4.53
 -6 10 15 10.63 5.01
 -6 10 16 96.62 10.29
 -6 10 16 88.02 9.9
 -6 10 17 116.31 11.64
 -6 10 17 113.72 11.08
 -6 10 18 11.54 5.45
 -6 10 18 22.95 5.91
 -6 10 19 67.28 9.39
 -6 10 19 62.35 8.29
 -6 10 20 86.95 9.62
 -6 11 -17 46.44 7.28
 -6 11 -17 39.34 7.15
 -6 11 -16 103.43 10.64
 -6 11 -16 84.13 9.61
 -6 11 -15 108.6 10.66
 -6 11 -15 108.55 10.48
 -6 11 -14 18.27 5.32
 -6 11 -14 29.95 6.06
 -6 11 -13 106.73 10.49
 -6 11 -13 101.12 10.1
 -6 11 -12 46.34 7.11
 -6 11 -12 39.74 6.49
 -6 11 -11 93.62 9.57
 -6 11 -11 94.99 9.5
 -6 11 -10 177.35 13.33
 -6 11 -10 201.13 13.23
 -6 11 -9 29.15 5.8
 -6 11 -9 29.03 5.31
 -6 11 -8 101 9.58
 -6 11 -8 95.2 9.19
 -6 11 -7 187.2 13.45
 -6 11 -7 206.02 13.44
 -6 11 -6 39.19 6.02
 -6 11 -6 31.18 5.67
 -6 11 -5 16.92 4.68
 -6 11 -5 18.27 4.63
 -6 11 -4 105.41 9.48
 -6 11 -4 112.86 9.73
 -6 11 -3 23.06 4.84
 -6 11 -3 21.67 4.78
 -6 11 -2 5.43 3.12
 -6 11 -2 0.79 2.84
 -6 11 -1 93.75 8.71
 -6 11 -1 74.11 8.16
 -6 11 0 16.6 4.42
 -6 11 0 17.23 4.93
 -6 11 1 20.79 4.77
 -6 11 1 25.06 5.67
 -6 11 2 133.47 11.04
 -6 11 2 128.16 11.15
 -6 11 3 24.15 5.65
 -6 11 4 21.93 5.28
 -6 11 5 146.27 12.01
 -6 11 6 128.75 11.45
 -6 11 7 6.66 3.44
 -6 11 7 6.46 3.9
 -6 11 8 83.38 9.03
 -6 11 8 84.36 9.18
 -6 11 9 81.69 9.14
 -6 11 9 88.63 9.68
 -6 11 10 2.74 3.19
 -6 11 10 -0.97 3.99
 -6 11 11 39.41 6.94
 -6 11 11 46.19 7.47
 -6 11 12 22.18 5.28
 -6 11 12 35.88 6.83
 -6 11 13 3.95 3.88
 -6 11 13 -1.01 4.65
 -6 11 14 122.23 11.97
 -6 11 14 129.18 12.1
 -6 11 15 63.02 8.83
 -6 11 15 46.63 7.87
 -6 11 16 9.48 4.75
 -6 11 16 6.28 4.43
 -6 11 17 86.98 10.36
 -6 11 17 77.07 9.51
 -6 12 -14 1.01 3.51
 -6 12 -14 4.86 3.61
 -6 12 -13 38.54 7.02
 -6 12 -13 49.94 7.46
 -6 12 -12 21.35 5.23
 -6 12 -12 31.17 6
 -6 12 -11 36.22 6.63
 -6 12 -11 37.2 6.48
 -6 12 -10 136.46 11.64
 -6 12 -10 121.89 11.29
 -6 12 -9 32.08 6.13
 -6 12 -9 24.4 5.76
 -6 12 -8 -0.89 3.39
 -6 12 -7 118.84 10.79
 -6 12 -7 121.36 10.46
 -6 12 -6 159.48 12.58
 -6 12 -6 188.21 13.06
 -6 12 -5 -1.7 3.6
 -6 12 -5 6.44 3.69
 -6 12 -4 161.63 11.98
 -6 12 -4 145.02 11.58
 -6 12 -3 101.28 9.53
 -6 12 -2 0.83 3.24
 -6 12 -2 3.37 3.87
 -6 12 -1 93.36 9.14
 -6 12 -1 84.44 9
 -6 12 0 72.63 8.24
 -6 12 0 78.11 8.72
 -6 12 1 13.69 4.64
 -6 12 1 14.32 4.65
 -6 12 2 103.12 10.01
 -6 12 2 116.45 10.86
 -6 12 3 130.36 11.52
 -6 12 4 -0.94 4.72
 -6 12 5 224.67 15.66
 -6 12 6 281.95 17.96
 -6 12 7 -0.99 4.45
 -6 12 8 169.44 13.12
 -6 12 8 151.61 12.98
 -6 12 9 81.86 9.41
 -6 12 9 86.6 9.75
 -6 12 10 -2.9 3.69
 -6 12 10 2.07 4.06
 -6 12 11 103.13 10.58
 -6 12 11 99.6 10.6
 -6 12 12 91.31 10.13
 -6 12 12 76.48 9.58
 -6 12 13 1.04 3.73
 -6 12 13 1.07 3.99
 -6 12 14 90.9 10.37
 -6 13 -11 34.56 6.5
 -6 13 -11 32.75 6.34
 -6 13 -10 26.16 5.74
 -6 13 -10 39.96 6.6
 -6 13 -9 202.35 14.89
 -6 13 -9 245.84 16.14
 -6 13 -8 21.32 5.58
 -6 13 -7 33.78 6.29
 -6 13 -6 160.19 12.46
 -6 13 -5 33.79 6.03
 -6 13 -3 158.16 12.33
 -6 13 -2 38.27 6.23
 -6 13 -1 51.05 7.43
 -6 13 0 134.69 11.61
 -6 13 1 5.42 4.07
 -6 13 1 1.9 4.1
 -6 13 2 71.55 8.58
 -6 13 2 68.48 8.74
 -6 13 3 88.35 9.5
 -6 13 3 97.12 10.24
 -6 13 4 1 3.48
 -6 13 5 3.04 3.76
 -6 13 6 68.06 8.81
 -6 13 7 64.92 9.02
 -6 13 8 7.44 4.98
 -6 13 10 29.36 6.38
 -5 -9 1 99.13 11.51
 -5 -9 2 17.96 5.63
 -5 -9 3 75.74 9.99
 -5 -9 4 239.93 18.08
 -5 -9 5 18.5 5.44
 -5 -9 6 104.62 11.61
 -5 -9 7 109.1 11.75
 -5 -9 8 -1.13 4.3
 -5 -9 9 67.07 9.07
 -5 -9 10 59.72 8.71
 -5 -9 11 12 4.83
 -5 -8 -8 141.04 13.26
 -5 -8 -7 56.27 8.26
 -5 -8 -6 36.63 6.82
 -5 -8 -5 243.28 17.08
 -5 -8 -1 28.23 6.16
 -5 -8 0 41.33 7.08
 -5 -8 1 168.96 14.15
 -5 -8 2 53.46 8.03
 -5 -8 3 131.65 12.46
 -5 -8 4 228.74 16.53
 -5 -8 5 24.44 5.95
 -5 -8 6 37.89 7.06
 -5 -8 7 181 14.56
 -5 -8 8 55.46 7.81
 -5 -8 9 54.89 8.05
 -5 -8 10 167.85 14.03
 -5 -8 11 53.11 8.24
 -5 -8 12 23.83 5.41
 -5 -7 -11 11.39 4.49
 -5 -7 -10 36.85 7.13
 -5 -7 -9 -1.09 4.4
 -5 -7 -8 90.77 10.11
 -5 -7 -7 53.13 8.02
 -5 -7 -6 4.06 3.88
 -5 -7 -5 92.66 10.14
 -5 -7 -4 104.24 10.4
 -5 -7 -3 17.6 4.9
 -5 -7 -3 18.88 5.37
 -5 -7 -2 143.92 12.46
 -5 -7 -1 126.88 12.33
 -5 -7 0 -1.01 3.52
 -5 -7 1 42.96 7.21
 -5 -7 2 128.57 11.98
 -5 -7 3 18.6 5.09
 -5 -7 4 112.3 10.78
 -5 -7 5 174 13.53
 -5 -7 6 0.95 2.95
 -5 -7 7 113.63 10.8
 -5 -7 8 128.49 11.32
 -5 -7 9 6.47 3.91
 -5 -7 10 100.87 9.95
 -5 -7 11 117.35 10.7
 -5 -7 12 9.98 3.93
 -5 -7 13 98.18 9.76
 -5 -7 14 176.19 13.39
 -5 -7 19 53.73 7.94
 -5 -7 20 82.83 9.78
 -5 -7 21 27.43 6.07
 -5 -7 22 36.89 6.85
 -5 -7 23 184.66 15.08
 -5 -6 -14 30.78 6.64
 -5 -6 -13 116.61 11.85
 -5 -6 -12 62.7 8.68
 -5 -6 -11 49.57 7.73
 -5 -6 -10 70.58 8.96
 -5 -6 -9 41.12 7.1
 -5 -6 -8 69.2 8.74
 -5 -6 -7 195.9 14.57
 -5 -6 -6 43.57 6.74
 -5 -6 -5 26.64 5.61
 -5 -6 -5 28.1 5.65
 -5 -6 -4 190.37 13.62
 -5 -6 -4 173.27 13.77
 -5 -6 -3 54.16 7.17
 -5 -6 -3 55.44 7.71
 -5 -6 -2 0.83 3.17
 -5 -6 -2 3.71 3.44
 -5 -6 -1 127.8 10.6
 -5 -6 -1 137.66 11.66
 -5 -6 0 113.56 10.35
 -5 -6 1 14.25 4.41
 -5 -6 2 256.63 16.45
 -5 -6 3 246.59 15.71
 -5 -6 4 44.6 6.65
 -5 -6 5 311.58 18.05
 -5 -6 6 75.15 8.34
 -5 -6 7 15.08 4.29
 -5 -6 8 94.86 9.4
 -5 -6 9 41.39 6.32
 -5 -6 10 0.82 2.97
 -5 -6 11 131.16 11.04
 -5 -6 12 82.32 8.6
 -5 -6 13 40.97 6.04
 -5 -6 14 287.46 16.88
 -5 -6 15 90.09 8.76
 -5 -6 16 2.78 3.01
 -5 -6 17 212.47 15.13
 -5 -6 18 134.12 11.79
 -5 -6 19 1 3.23
 -5 -6 20 56.08 7.93
 -5 -6 21 18.8 5.43
 -5 -6 22 1.07 3.19
 -5 -6 23 89.48 10.25
 -5 -6 24 98.23 10.97
 -5 -6 25 1.14 3.69
 -5 -5 -17 21.47 5.79
 -5 -5 -16 143.8 13.18
 -5 -5 -15 23.04 5.63
 -5 -5 -14 5.38 4
 -5 -5 -13 123.48 11.76
 -5 -5 -12 125.99 11.71
 -5 -5 -11 1.01 3.28
 -5 -5 -10 169.29 13.64
 -5 -5 -9 158.22 12.86
 -5 -5 -8 11.19 4.13
 -5 -5 -7 205.6 14.44
 -5 -5 -6 113.26 10.39
 -5 -5 -6 102.97 9.97
 -5 -5 -5 2.55 2.86
 -5 -5 -5 0.86 2.67
 -5 -5 -4 147.82 11.47
 -5 -5 -4 145.75 11.77
 -5 -5 -3 193.33 13.6
 -5 -5 -3 268.29 15.59
 -5 -5 -2 3.82 3.16
 -5 -5 -2 13.9 4.3
 -5 -5 -1 207.42 13.65
 -5 -5 -1 257.33 15.23
 -5 -5 0 333.16 18.04
 -5 -5 0 393.87 19.82
 -5 -5 1 5.38 2.78
 -5 -5 1 10.97 4
 -5 -5 2 211.61 13.69
 -5 -5 3 655.28 28.94
 -5 -5 4 3.8 2.82
 -5 -5 5 376.36 19.49
 -5 -5 6 159.88 11.6
 -5 -5 7 2.98 3
 -5 -5 8 163.99 11.58
 -5 -5 9 198.67 12.95
 -5 -5 10 14.08 3.68
 -5 -5 11 407.98 20.5
 -5 -5 12 606.95 27.19
 -5 -5 13 8.95 3.62
 -5 -5 13 6.36 3.8
 -5 -5 14 244.14 14.99
 -5 -5 14 276.36 16.29
 -5 -5 15 376.59 19.99
 -5 -5 15 427.69 21.48
 -5 -5 16 15.81 3.93
 -5 -5 16 16.35 4.27
 -5 -5 17 32.73 5.83
 -5 -5 18 86.35 9.1
 -5 -5 19 -0.93 3.15
 -5 -5 20 28.81 5.67
 -5 -5 21 19.74 5.22
 -5 -5 22 1.02 3.3
 -5 -5 23 133.45 12.25
 -5 -5 24 201.1 15.37
 -5 -5 25 8.78 4.2
 -5 -5 26 75.31 9.4
 -5 -4 -19 44.95 7.45
 -5 -4 -18 126.68 12.14
 -5 -4 -17 38.43 6.76
 -5 -4 -16 73.47 9.2
 -5 -4 -15 417.3 23.38
 -5 -4 -14 106.01 10.72
 -5 -4 -13 106.65 10.81
 -5 -4 -12 310.58 19.05
 -5 -4 -11 63.9 7.96
 -5 -4 -10 15.55 4.61
 -5 -4 -9 223.98 15.01
 -5 -4 -8 30.18 5.62
 -5 -4 -7 65.95 7.62
 -5 -4 -7 60.13 7.23
 -5 -4 -6 154.31 11.84
 -5 -4 -6 184.28 12.54
 -5 -4 -5 22.6 4.72
 -5 -4 -5 28.45 5.1
 -5 -4 -4 96.19 8.64
 -5 -4 -4 79.83 8.03
 -5 -4 -3 361.05 19.1
 -5 -4 -3 397.12 19.63
 -5 -4 -2 41.64 5.57
 -5 -4 -2 56.01 6.64
 -5 -4 -1 164.49 11.37
 -5 -4 -1 202.07 12.57
 -5 -4 0 264.45 14.56
 -5 -4 0 263.34 15.05
 -5 -4 1 91.3 7.83
 -5 -4 1 109.59 8.86
 -5 -4 2 43.47 5.09
 -5 -4 2 47.95 6.03
 -5 -4 3 323.67 16.64
 -5 -4 3 407.44 18.93
 -5 -4 4 233.18 13.73
 -5 -4 5 31.85 4.92
 -5 -4 6 356.9 18.07
 -5 -4 7 218.51 13.21
 -5 -4 8 21.82 4.18
 -5 -4 9 51.07 6.09
 -5 -4 10 41.29 5.64
 -5 -4 11 3.35 2.41
 -5 -4 11 3.42 2.54
 -5 -4 12 264.19 15.13
 -5 -4 12 287.69 15.75
 -5 -4 13 78.77 7.72
 -5 -4 13 87.64 8.16
 -5 -4 14 181.37 12.11
 -5 -4 14 198.49 12.87
 -5 -4 15 389.14 19.56
 -5 -4 15 401.52 20.4
 -5 -4 16 71.17 7.36
 -5 -4 16 77.67 8.08
 -5 -4 17 20.46 4.22
 -5 -4 17 22.94 4.66
 -5 -4 18 190.49 13.52
 -5 -4 19 153.25 12.27
 -5 -4 20 40.76 6.49
 -5 -4 21 195.63 14.29
 -5 -4 22 111.97 10.88
 -5 -4 23 10.96 4.22
 -5 -4 24 118 11.3
 -5 -4 25 116.26 11.47
 -5 -4 26 3.25 4.14
 -5 -4 27 93.49 10.57
 -5 -4 28 13.68 4.94
 -5 -3 -21 37 6.83
 -5 -3 -20 24.09 5.86
 -5 -3 -19 -1.03 5.02
 -5 -3 -18 145.73 12.82
 -5 -3 -17 98.25 10.5
 -5 -3 -16 13.77 4.87
 -5 -3 -15 167.58 13.45
 -5 -3 -14 280.47 17.74
 -5 -3 -13 -8.26 4.06
 -5 -3 -12 160.93 12.58
 -5 -3 -11 184.96 13.3
 -5 -3 -10 3.37 2.73
 -5 -3 -9 223.66 14.45
 -5 -3 -8 292.64 16.59
 -5 -3 -8 266.69 15.36
 -5 -3 -7 55.6 6.75
 -5 -3 -7 52.67 6.16
 -5 -3 -6 210.32 13.34
 -5 -3 -6 209.99 12.77
 -5 -3 -5 228.53 14
 -5 -3 -5 250.75 14.04
 -5 -3 -4 126.02 9.67
 -5 -3 -4 132.3 9.64
 -5 -3 -3 64.65 6.62
 -5 -3 -3 71.22 7.08
 -5 -3 -2 986.55 39.02
 -5 -3 -2 1059.59 39.31
 -5 -3 -1 151.02 10.02
 -5 -3 -1 139.09 9.87
 -5 -3 0 151.77 10.09
 -5 -3 0 171.94 10.79
 -5 -3 1 221.42 12.34
 -5 -3 1 229.74 12.93
 -5 -3 2 0.59 2.04
 -5 -3 2 1.04 1.81
 -5 -3 3 134.25 8.96
 -5 -3 3 169.42 10.45
 -5 -3 4 209.17 11.51
 -5 -3 4 250.35 13.25
 -5 -3 5 1.16 2.03
 -5 -3 6 269.43 14.36
 -5 -3 7 353.81 17.32
 -5 -3 8 96.11 7.81
 -5 -3 9 26.2 4.3
 -5 -3 10 629.46 26.75
 -5 -3 10 657.92 27
 -5 -3 11 155.79 10.58
 -5 -3 11 184.56 11.34
 -5 -3 12 378.9 18.17
 -5 -3 12 360.7 18.12
 -5 -3 13 581.32 25.23
 -5 -3 13 587.6 25.62
 -5 -3 14 2.54 2.49
 -5 -3 14 -1.36 2.29
 -5 -3 15 201.8 12.31
 -5 -3 15 189.53 12.51
 -5 -3 16 217.69 13.3
 -5 -3 16 249.2 14.6
 -5 -3 17 9.28 3.17
 -5 -3 17 7.62 3.51
 -5 -3 18 29.56 4.84
 -5 -3 18 26.13 4.91
 -5 -3 19 45.24 6.39
 -5 -3 20 25.63 5.05
 -5 -3 21 21.3 4.91
 -5 -3 22 240.39 15.95
 -5 -3 23 31.47 6.03
 -5 -3 24 106.66 10.84
 -5 -3 25 178.69 14.21
 -5 -3 26 10.53 4.56
 -5 -3 27 41.19 7.22
 -5 -3 28 95.78 10.83
 -5 -3 29 9.13 4.6
 -5 -2 -21 85.73 9.61
 -5 -2 -20 71.89 8.79
 -5 -2 -19 -1.94 3.6
 -5 -2 -18 64.88 8.39
 -5 -2 -17 185.38 13.98
 -5 -2 -16 65.92 8.08
 -5 -2 -15 62.57 7.88
 -5 -2 -14 343.63 19.39
 -5 -2 -13 58.34 7.42
 -5 -2 -13 51.64 6.96
 -5 -2 -12 69.9 7.82
 -5 -2 -12 54.19 6.92
 -5 -2 -11 227.2 14.78
 -5 -2 -11 259.28 15.05
 -5 -2 -10 74.02 7.75
 -5 -2 -10 53.55 6.63
 -5 -2 -9 181.02 12.29
 -5 -2 -9 164.87 11.47
 -5 -2 -8 307.88 16.81
 -5 -2 -8 306.33 16.28
 -5 -2 -8 316.8 15.99
 -5 -2 -7 31.91 4.68
 -5 -2 -7 17.8 3.8
 -5 -2 -7 26.34 4.65
 -5 -2 -6 269.98 15.49
 -5 -2 -6 289.66 15.09
 -5 -2 -5 293.4 15.38
 -5 -2 -5 268.76 14.26
 -5 -2 -5 277.85 14.3
 -5 -2 -4 85.63 7.46
 -5 -2 -4 90.79 7.18
 -5 -2 -4 69.06 6.3
 -5 -2 -3 121.48 8.69
 -5 -2 -3 116.27 8.3
 -5 -2 -3 105.74 7.62
 -5 -2 -2 232.76 12.94
 -5 -2 -2 227.06 11.76
 -5 -2 -2 254.99 12.97
 -5 -2 -1 70.03 5.52
 -5 -2 -1 71.06 6.27
 -5 -2 -1 69.56 6.35
 -5 -2 0 17.36 3.33
 -5 -2 0 18.48 3.41
 -5 -2 1 246.96 12.76
 -5 -2 1 255 13.1
 -5 -2 2 52.14 5.36
 -5 -2 2 58.39 5.26
 -5 -2 3 274.17 13.29
 -5 -2 3 286.55 14.15
 -5 -2 4 294.05 13.78
 -5 -2 4 308.4 14.87
 -5 -2 5 227.95 11.31
 -5 -2 5 243.26 12.7
 -5 -2 6 9.31 2.61
 -5 -2 6 8.4 2.12
 -5 -2 7 370.79 17.29
 -5 -2 8 198.06 11.58
 -5 -2 8 214.01 11.45
 -5 -2 9 17.77 3.43
 -5 -2 9 30.86 4.16
 -5 -2 10 84.45 7.02
 -5 -2 10 79.61 6.75
 -5 -2 11 253.16 13.55
 -5 -2 11 255.04 13.52
 -5 -2 12 25.09 4.12
 -5 -2 12 17.02 3.41
 -5 -2 13 593.09 25.01
 -5 -2 13 582.32 24.97
 -5 -2 14 164.79 10.56
 -5 -2 14 158.37 10.63
 -5 -2 15 49.32 5.88
 -5 -2 15 65.4 6.59
 -5 -2 16 86.35 7.61
 -5 -2 16 101.06 8.46
 -5 -2 17 286.5 15.59
 -5 -2 17 318.2 16.84
 -5 -2 18 1.3 2.26
 -5 -2 18 4.46 3
 -5 -2 19 212.97 13.06
 -5 -2 19 225.64 14.13
 -5 -1 -20 64.51 8.04
 -5 -1 -19 83.3 9
 -5 -1 -18 3.87 3.48
 -5 -1 -18 6.21 3.49
 -5 -1 -17 116.79 10.65
 -5 -1 -17 104.11 9.88
 -5 -1 -16 219.67 14.72
 -5 -1 -16 181.12 13.38
 -5 -1 -15 2.6 2.92
 -5 -1 -15 7.42 3.15
 -5 -1 -14 327.3 18.86
 -5 -1 -14 359.64 19.07
 -5 -1 -13 313.28 17.76
 -5 -1 -13 326.59 17.84
 -5 -1 -12 35.71 5.53
 -5 -1 -12 31.66 5.23
 -5 -1 -11 123.01 9.74
 -5 -1 -11 118.23 9.68
 -5 -1 -10 106.6 8.82
 -5 -1 -10 94.48 8.61
 -5 -1 -9 27.38 4.52
 -5 -1 -9 15.65 3.78
 -5 -1 -8 66.55 6.57
 -5 -1 -8 55.85 5.5
 -5 -1 -8 58.99 6.49
 -5 -1 -7 399.73 19.28
 -5 -1 -7 378.18 18.53
 -5 -1 -7 431.81 18.27
 -5 -1 -6 -1.64 2.03
 -5 -1 -6 0.47 1.83
 -5 -1 -6 -0.61 2.11
 -5 -1 -5 292.55 15.15
 -5 -1 -5 294.47 14.1
 -5 -1 -5 297.72 14.6
 -5 -1 -4 747.83 29.63
 -5 -1 -4 787.01 28.76
 -5 -1 -4 699.58 28.4
 -5 -1 -3 83.26 6.84
 -5 -1 -3 75.41 6.01
 -5 -1 -3 71.49 5.92
 -5 -1 -2 416.06 18.67
 -5 -1 -2 436.85 18.22
 -5 -1 -2 412.05 17.64
 -5 -1 -1 462.94 19.94
 -5 -1 -1 452.47 18.73
 -5 -1 -1 488.97 19.73
 -5 -1 0 0.68 1.62
 -5 -1 0 1.73 1.51
 -5 -1 0 2.31 1.99
 -5 -1 1 266.46 13
 -5 -1 1 274.11 13.04
 -5 -1 1 262.32 11.69
 -5 -1 2 134.31 8.18
 -5 -1 2 130.97 6.93
 -5 -1 2 137.47 8.35
 -5 -1 3 22.55 3.58
 -5 -1 3 27.04 3.46
 -5 -1 4 62.24 5.04
 -5 -1 4 56.77 5.26
 -5 -1 5 766.73 29.12
 -5 -1 5 754.97 27.91
 -5 -1 6 100.78 7.24
 -5 -1 6 104.62 6.44
 -5 -1 7 165.14 9.76
 -5 -1 7 157.49 8.37
 -5 -1 8 539.2 21.76
 -5 -1 8 485.36 19.37
 -5 -1 8 532.42 21.04
 -5 -1 9 11.43 3.03
 -5 -1 9 14.03 2.79
 -5 -1 10 383.25 17.48
 -5 -1 10 376.72 16.95
 -5 -1 11 332.1 15.78
 -5 -1 11 314.54 15.18
 -5 -1 12 4.32 2.33
 -5 -1 12 0.51 1.71
 -5 -1 13 560.46 23.67
 -5 -1 13 553.93 23.49
 -5 -1 14 447.79 20.88
 -5 -1 14 504.59 21.4
 -5 -1 15 7.64 2.91
 -5 -1 15 9.01 3.07
 -5 -1 16 165.52 10.73
 -5 -1 17 209.17 12.43
 -5 -1 18 1.27 2.5
 -5 -1 19 69.26 7.14
 -5 -1 20 194.7 12.37
 -5 0 -22 183.65 14.61
 -5 0 -21 36.81 6.61
 -5 0 -20 118.19 11.41
 -5 0 -19 295.57 18.19
 -5 0 -19 276.69 16.9
 -5 0 -18 41.89 6.56
 -5 0 -18 39.48 6.23
 -5 0 -17 86.18 9.01
 -5 0 -17 75.33 8.09
 -5 0 -16 350.95 19.28
 -5 0 -16 311.66 17.8
 -5 0 -15 130.34 10.74
 -5 0 -15 120.11 10.05
 -5 0 -14 76.37 7.99
 -5 0 -14 81.21 8.04
 -5 0 -13 411.71 20.33
 -5 0 -13 398.48 20.39
 -5 0 -12 122.38 9.8
 -5 0 -12 153.86 10.92
 -5 0 -11 126.33 9.56
 -5 0 -11 127.17 9.73
 -5 0 -10 501.53 22.49
 -5 0 -10 482.67 22.39
 -5 0 -9 221 12.91
 -5 0 -9 217.22 12.76
 -5 0 -8 680.04 27.51
 -5 0 -8 638.08 27.04
 -5 0 -7 927.82 34.88
 -5 0 -7 879.03 32.48
 -5 0 -7 888.56 34.37
 -5 0 -6 163.12 10.31
 -5 0 -6 164.22 8.93
 -5 0 -6 164.37 9.95
 -5 0 -5 261.2 13.75
 -5 0 -5 262.29 12.37
 -5 0 -5 287.87 13.77
 -5 0 -4 1262.95 44.71
 -5 0 -4 1221.45 42.9
 -5 0 -4 1231.15 43.84
 -5 0 -3 668.59 26.66
 -5 0 -3 673.79 25.41
 -5 0 -3 681.95 25.93
 -5 0 -2 75.88 6.19
 -5 0 -2 79.83 5.78
 -5 0 -2 68.05 5.33
 -5 0 -1 352.41 15.3
 -5 0 -1 370.47 15.63
 -5 0 -1 374.47 16.4
 -5 0 0 158.23 7.73
 -5 0 0 163.61 8.38
 -5 0 0 150.87 8.53
 -5 0 0 151.4 8.98
 -5 0 1 216.75 9.78
 -5 0 1 214.16 11
 -5 0 1 220.76 10.81
 -5 0 1 223.96 10.2
 -5 0 2 422.65 18.06
 -5 0 2 464.73 18.39
 -5 0 3 58.52 4.81
 -5 0 3 58.08 4.96
 -5 0 4 455.61 18.07
 -5 0 4 435.17 18.38
 -5 0 5 860.94 31.02
 -5 0 5 869.56 31.94
 -5 0 6 267.93 11.07
 -5 0 6 250.13 11.54
 -5 0 6 249.26 11.51
 -5 0 6 267.42 12.79
 -5 0 7 104.55 5.93
 -5 0 7 97.1 6.91
 -5 0 7 92.69 5.91
 -5 0 7 105.42 6.46
 -5 0 8 178.9 9.83
 -5 0 8 159.3 8.17
 -5 0 8 162.1 8.76
 -5 0 9 203.38 11.09
 -5 0 9 213.1 10.46
 -5 0 9 202.81 9.46
 -5 0 10 12.72 3.04
 -5 0 10 11.69 2.62
 -5 0 11 375.46 17.27
 -5 0 11 382.29 16.66
 -5 0 12 396.48 18.11
 -5 0 13 281.4 14.43
 -5 0 14 503.62 21.96
 -5 0 15 130.37 9.26
 -5 0 16 2.41 2.6
 -5 0 17 181.15 11.41
 -5 0 18 157.25 10.72
 -5 0 19 26.95 4.58
 -5 0 20 200.59 12.58
 -5 0 21 81.01 7.86
 -5 1 -24 87.37 9.92
 -5 1 -23 13.55 4.52
 -5 1 -22 103.71 10.61
 -5 1 -21 36.59 6.52
 -5 1 -20 7.68 3.78
 -5 1 -19 185.86 13.85
 -5 1 -18 140.9 11.93
 -5 1 -18 174.1 12.04
 -5 1 -17 37.2 6.12
 -5 1 -17 29.64 5.05
 -5 1 -16 216.33 14.3
 -5 1 -16 208.59 13.34
 -5 1 -15 336.28 18.43
 -5 1 -15 324.41 17.4
 -5 1 -14 0.76 3.08
 -5 1 -14 2.04 2.6
 -5 1 -13 331.44 17.34
 -5 1 -13 298.75 16.29
 -5 1 -12 356.82 18.15
 -5 1 -12 330.91 17.11
 -5 1 -11 7.25 3.31
 -5 1 -11 7.34 3.02
 -5 1 -10 92.48 8.01
 -5 1 -10 103.31 8.05
 -5 1 -9 104.54 8.31
 -5 1 -9 119.48 8.7
 -5 1 -8 0.56 2.07
 -5 1 -8 1.1 1.98
 -5 1 -7 363.48 17.2
 -5 1 -7 380.51 17.4
 -5 1 -6 345.55 16.23
 -5 1 -6 342.73 14.15
 -5 1 -6 347.38 16.18
 -5 1 -5 0.49 1.93
 -5 1 -5 2.08 1.34
 -5 1 -5 2.78 1.35
 -5 1 -5 2.76 2.38
 -5 1 -4 763.74 29.65
 -5 1 -4 765.39 26.91
 -5 1 -4 780.53 29.22
 -5 1 -4 784.29 27.72
 -5 1 -3 690.59 27.68
 -5 1 -3 728.41 27.29
 -5 1 -3 721.72 26
 -5 1 -3 727.26 25.56
 -5 1 -2 48.94 4.87
 -5 1 -2 49.15 4.04
 -5 1 -2 46.29 3.69
 -5 1 -1 472.9 18.36
 -5 1 -1 472.34 19.54
 -5 1 0 661.29 25.54
 -5 1 0 684.45 24.71
 -5 1 0 659.35 23.58
 -5 1 1 6.57 2.43
 -5 1 1 10.7 1.81
 -5 1 1 8.55 2.05
 -5 1 2 659.08 24
 -5 1 2 597.88 21.81
 -5 1 2 635.61 22.64
 -5 1 2 627.11 23.53
 -5 1 2 615.02 22
 -5 1 3 176.29 9.06
 -5 1 3 165.36 7.48
 -5 1 3 166.14 7.95
 -5 1 3 183.73 9.24
 -5 1 3 166.7 7.78
 -5 1 4 34.79 3.7
 -5 1 4 38.95 3.95
 -5 1 4 32.17 3.03
 -5 1 4 37.81 3.15
 -5 1 5 106.22 5.94
 -5 1 5 118.58 6.94
 -5 1 5 123.51 6.34
 -5 1 5 117.8 5.93
 -5 1 5 115.56 7.27
 -5 1 6 437.53 16.46
 -5 1 6 415.76 16.06
 -5 1 6 423.21 16.89
 -5 1 6 420.26 16.18
 -5 1 6 429.24 17.86
 -5 1 6 415.26 15.63
 -5 1 7 114.85 7.49
 -5 1 7 105.1 5.91
 -5 1 7 123.56 6.76
 -5 1 7 108.95 6.26
 -5 1 7 122.57 7.69
 -5 1 7 114.25 5.73
 -5 1 8 236.92 11.78
 -5 1 8 229.13 9.99
 -5 1 8 228.31 10.53
 -5 1 8 239.37 10.7
 -5 1 8 225.37 9.57
 -5 1 8 261.74 12.33
 -5 1 9 132.45 8.01
 -5 1 9 108.12 6.07
 -5 1 9 123.64 6.98
 -5 1 9 114.59 6.61
 -5 1 9 131.79 8.25
 -5 1 10 6.01 2.23
 -5 1 10 8.56 1.99
 -5 1 10 10.62 2.66
 -5 1 11 245.87 12.19
 -5 1 11 243.67 10.8
 -5 1 11 230.97 12.52
 -5 1 12 515.19 22.01
 -5 1 12 515.17 21.12
 -5 1 13 37.62 4.82
 -5 1 13 44 4.7
 -5 1 14 145.47 9.76
 -5 1 14 150.8 9.07
 -5 1 15 468.62 20.71
 -5 1 15 440.37 19.14
 -5 1 16 81.53 7.35
 -5 1 17 120.15 9.06
 -5 1 18 127.39 9.67
 -5 1 19 44.92 6.01
 -5 1 20 95.98 8.45
 -5 1 21 316.26 17
 -5 1 22 16 4.42
 -5 2 -25 48.52 7.57
 -5 2 -24 162.36 13.65
 -5 2 -23 58.61 8.03
 -5 2 -22 75.84 9.04
 -5 2 -21 162.82 13.02
 -5 2 -20 24.15 5.28
 -5 2 -19 135.81 11.48
 -5 2 -18 111.14 10.23
 -5 2 -17 4.18 3.2
 -5 2 -17 8.91 3.33
 -5 2 -16 92.36 8.87
 -5 2 -16 92.16 8.12
 -5 2 -15 524.85 24.3
 -5 2 -15 495.89 22.9
 -5 2 -14 132.97 10.57
 -5 2 -14 151.84 10.37
 -5 2 -13 59.59 6.81
 -5 2 -13 65.45 6.67
 -5 2 -12 319.19 16.56
 -5 2 -12 298.11 15.54
 -5 2 -11 327.35 16.98
 -5 2 -11 334.98 16.37
 -5 2 -10 0.79 1.75
 -5 2 -10 -0.6 2.48
 -5 2 -10 4.4 2.38
 -5 2 -9 148.43 8.55
 -5 2 -9 169.73 10.59
 -5 2 -9 172.08 10.25
 -5 2 -8 59.23 5.88
 -5 2 -8 76.24 6.62
 -5 2 -8 71.71 5.37
 -5 2 -7 144.43 9.17
 -5 2 -7 154.62 9.43
 -5 2 -7 135.44 7.71
 -5 2 -6 542.87 22.52
 -5 2 -6 549.76 22.57
 -5 2 -6 545.03 20.71
 -5 2 -5 147.19 7.3
 -5 2 -5 161.16 8.12
 -5 2 -4 102.03 5.63
 -5 2 -4 109.07 7.36
 -5 2 -3 861.51 29.98
 -5 2 -3 880.55 32.38
 -5 2 -2 165.85 9.09
 -5 2 -2 144.46 7.37
 -5 2 -2 150.92 7.29
 -5 2 -1 48.48 4.77
 -5 2 -1 48.46 4.25
 -5 2 -1 52.73 3.96
 -5 2 -1 44.9 3.38
 -5 2 0 281.18 12.65
 -5 2 0 245.62 11.13
 -5 2 0 266.44 10.43
 -5 2 0 244.87 11.49
 -5 2 1 658.13 25.37
 -5 2 1 664.5 24.49
 -5 2 1 667.95 23.07
 -5 2 1 693.61 24.65
 -5 2 2 14.68 2.77
 -5 2 2 15.39 2.77
 -5 2 2 13.64 1.66
 -5 2 2 17.37 2.68
 -5 2 2 18.43 2.58
 -5 2 3 407.07 16.74
 -5 2 3 439.78 17.49
 -5 2 3 390.11 15.53
 -5 2 3 435.36 15.61
 -5 2 3 375.36 14.35
 -5 2 3 415.7 16.68
 -5 2 3 413.4 15.92
 -5 2 4 251.59 11.98
 -5 2 4 231.72 10.38
 -5 2 4 244.43 10.13
 -5 2 4 252.39 11.46
 -5 2 4 235.96 10.46
 -5 2 4 232.89 11.26
 -5 2 5 16.32 3.14
 -5 2 5 21.87 2.32
 -5 2 5 20.12 2.05
 -5 2 5 22.85 3.1
 -5 2 5 18.64 3.01
 -5 2 5 19.67 2.52
 -5 2 6 267.75 12.9
 -5 2 6 280.11 10.97
 -5 2 6 264.84 10.73
 -5 2 6 288.44 12.42
 -5 2 6 257.53 11.3
 -5 2 6 270.67 12.78
 -5 2 7 62.25 5.3
 -5 2 7 61.06 3.87
 -5 2 7 54.47 3.81
 -5 2 7 64.55 4.95
 -5 2 7 48.52 3.96
 -5 2 7 68.41 5.44
 -5 2 8 30.4 3.94
 -5 2 8 23.98 3.28
 -5 2 8 27.1 3.72
 -5 2 9 506.12 20.72
 -5 2 9 514.35 19.73
 -5 2 9 484.41 20.78
 -5 2 10 81.79 6.45
 -5 2 10 93.17 6.04
 -5 2 10 86.59 6.81
 -5 2 11 59.35 5.42
 -5 2 11 59.09 4.81
 -5 2 11 54.78 5.57
 -5 2 12 514.16 20.64
 -5 2 12 471.64 19.04
 -5 2 12 478.38 21.04
 -5 2 13 257.32 13.39
 -5 2 13 228.67 12.25
 -5 2 14 1.74 2.28
 -5 2 14 1.92 2.2
 -5 2 15 252.03 14.12
 -5 2 15 276.48 13.59
 -5 2 16 332.94 16.83
 -5 2 16 328.82 15.67
 -5 2 17 1.3 2.81
 -5 2 18 213.69 13.17
 -5 2 19 158.18 11.11
 -5 2 20 14.3 3.99
 -5 2 21 151.46 11.31
 -5 2 22 69.37 7.59
 -5 2 23 10.04 3.76
 -5 3 -25 15.37 5.08
 -5 3 -24 139.63 12.39
 -5 3 -23 64.75 8.34
 -5 3 -22 6.69 3.85
 -5 3 -21 66.93 8.33
 -5 3 -20 29.77 5.64
 -5 3 -19 13.95 4.46
 -5 3 -18 180.12 13.04
 -5 3 -17 49.32 6.84
 -5 3 -16 6.98 3.43
 -5 3 -15 601.58 26.98
 -5 3 -15 583.6 25.23
 -5 3 -14 485.05 20.67
 -5 3 -14 462.28 22.13
 -5 3 -14 434.82 20.58
 -5 3 -13 -0.51 2.44
 -5 3 -13 4.75 3.17
 -5 3 -13 1.71 2.11
 -5 3 -12 134.5 9.95
 -5 3 -12 140.94 8.92
 -5 3 -12 143.24 9.56
 -5 3 -11 271.86 14.24
 -5 3 -11 283.38 13.83
 -5 3 -11 300.88 15.44
 -5 3 -10 38.63 4.69
 -5 3 -10 37.02 4.29
 -5 3 -10 40.98 5.27
 -5 3 -9 75.63 6.46
 -5 3 -9 62.33 6.24
 -5 3 -9 70.45 5.7
 -5 3 -8 282.22 13.89
 -5 3 -8 276.44 12.95
 -5 3 -7 16.23 3.41
 -5 3 -7 11.76 2.74
 -5 3 -6 613.81 24.47
 -5 3 -6 612.94 23.42
 -5 3 -5 619 24.52
 -5 3 -4 167.69 7.39
 -5 3 -4 160.77 9.5
 -5 3 -3 636.76 25.69
 -5 3 -3 687.63 23.54
 -5 3 -3 673.08 25.6
 -5 3 -2 845.98 30.44
 -5 3 -2 807.89 29.76
 -5 3 -2 801.81 28.14
 -5 3 -1 191.19 9.89
 -5 3 -1 179.52 9.25
 -5 3 -1 168.91 7.61
 -5 3 -1 176.57 8.34
 -5 3 -1 188.35 9.55
 -5 3 0 466.71 18.99
 -5 3 0 472.53 18.47
 -5 3 0 457.78 17.63
 -5 3 0 454.82 18.76
 -5 3 1 1020.46 34.67
 -5 3 1 905.28 33.56
 -5 3 1 917.47 33.12
 -5 3 1 999.1 34.52
 -5 3 2 39.95 4.29
 -5 3 2 34.85 3.5
 -5 3 2 34.42 3.56
 -5 3 2 42.16 4.31
 -5 3 3 294.81 13.46
 -5 3 3 305.54 12.95
 -5 3 3 273.49 12.38
 -5 3 3 275.27 12.93
 -5 3 4 876.64 32.96
 -5 3 4 935.66 32.72
 -5 3 4 893.86 31.81
 -5 3 4 898.22 32.43
 -5 3 5 15.19 3.06
 -5 3 5 12.83 1.79
 -5 3 5 11.35 2.53
 -5 3 5 11.65 1.38
 -5 3 5 15.63 2.56
 -5 3 5 8.56 2.48
 -5 3 6 292.77 13.73
 -5 3 6 283.68 13.07
 -5 3 6 284.38 13.36
 -5 3 7 273.34 12.27
 -5 3 7 264.95 12.7
 -5 3 8 54.8 5.34
 -5 3 8 61.92 5.24
 -5 3 8 58.02 5.44
 -5 3 9 100.71 7.24
 -5 3 9 95.96 7.26
 -5 3 9 107.84 6.93
 -5 3 10 427.68 19.01
 -5 3 10 430.63 17.91
 -5 3 11 59.23 5.95
 -5 3 11 55.4 5.04
 -5 3 12 382.83 17.84
 -5 3 12 372.3 16.2
 -5 3 13 239.42 12.86
 -5 3 13 206.68 10.88
 -5 3 14 3.64 2.68
 -5 3 15 133.23 9.69
 -5 3 16 205.78 12.74
 -5 3 17 22.42 4.9
 -5 3 18 48.46 6.5
 -5 3 19 200.91 13.03
 -5 3 20 72.48 7.76
 -5 3 21 56.88 6.97
 -5 3 22 182.2 12.76
 -5 3 23 10.5 4.25
 -5 4 -26 134.59 12.15
 -5 4 -25 72.7 8.84
 -5 4 -24 59.52 8.12
 -5 4 -23 236.72 16.22
 -5 4 -22 7.45 3.66
 -5 4 -21 75.98 8.71
 -5 4 -20 236.97 15.64
 -5 4 -19 4.24 3.5
 -5 4 -18 138.48 10.5
 -5 4 -18 155.16 11.71
 -5 4 -17 271.13 15.2
 -5 4 -17 271.36 16.1
 -5 4 -16 47.48 5.92
 -5 4 -16 49.83 6.51
 -5 4 -15 49.21 5.52
 -5 4 -15 44.93 6.11
 -5 4 -15 59.94 6.32
 -5 4 -14 520.26 22.99
 -5 4 -14 573.36 24.94
 -5 4 -14 551.59 23.64
 -5 4 -13 287.65 14.69
 -5 4 -13 286.98 15.52
 -5 4 -13 273.42 14.28
 -5 4 -12 114.43 8.9
 -5 4 -12 99.77 7.8
 -5 4 -12 109.99 8.1
 -5 4 -11 494.5 21.57
 -5 4 -11 552.68 23.21
 -5 4 -11 502.75 21.72
 -5 4 -10 1.94 2.27
 -5 4 -10 0.5 1.98
 -5 4 -9 442.27 18.99
 -5 4 -9 440.54 19.25
 -5 4 -8 248.72 12.64
 -5 4 -8 268.17 13.12
 -5 4 -7 14.95 2.83
 -5 4 -7 13.52 3.2
 -5 4 -6 39.47 4.57
 -5 4 -5 927.35 34.37
 -5 4 -5 940.38 34.52
 -5 4 -4 600.09 23.97
 -5 4 -4 604.71 23.27
 -5 4 -4 631.52 24.22
 -5 4 -3 45.73 4.35
 -5 4 -3 55.5 5.12
 -5 4 -3 44.76 4.61
 -5 4 -3 48.86 3.45
 -5 4 -2 602.73 22.52
 -5 4 -2 588.83 22.92
 -5 4 -2 580.58 22.66
 -5 4 -2 552.88 20.62
 -5 4 -1 78.22 5.74
 -5 4 -1 75.16 5.86
 -5 4 -1 74.36 5.69
 -5 4 -1 70.64 4.72
 -5 4 0 175.63 9.57
 -5 4 0 180.03 9.81
 -5 4 0 185 9.59
 -5 4 0 187.37 8.83
 -5 4 1 700.93 26.67
 -5 4 1 719.37 26.82
 -5 4 1 701.69 25.54
 -5 4 1 683.72 26.13
 -5 4 2 18.28 3.31
 -5 4 2 21.58 3.35
 -5 4 2 18.18 2.72
 -5 4 2 19.37 2.93
 -5 4 3 293.94 13.61
 -5 4 3 292.73 12.94
 -5 4 3 275.24 12.76
 -5 4 3 280.11 13.32
 -5 4 4 1060.72 38.43
 -5 4 4 1119.53 39.01
 -5 4 5 203.38 10.78
 -5 4 5 225.6 11.21
 -5 4 6 147.18 8.89
 -5 4 6 159.09 9.04
 -5 4 7 411.19 18.19
 -5 4 7 427.97 17.97
 -5 4 8 225.46 12.01
 -5 4 8 224.87 11.54
 -5 4 9 2.06 2.12
 -5 4 9 2.21 2.11
 -5 4 10 413.15 19.46
 -5 4 10 466.43 19.03
 -5 4 11 151.03 9.96
 -5 4 11 156.55 9.24
 -5 4 12 317.49 15.91
 -5 4 12 302.35 14.54
 -5 4 13 448.42 21.52
 -5 4 13 513.79 20.68
 -5 4 14 4.49 3.33
 -5 4 14 6.33 2.37
 -5 4 15 84.08 8.09
 -5 4 15 93.48 7.12
 -5 4 16 428.55 20.75
 -5 4 17 103.21 9.02
 -5 4 18 11.11 4.49
 -5 4 19 259.78 15.49
 -5 4 20 107.77 9.77
 -5 4 21 2.42 3.41
 -5 4 22 118.43 10.44
 -5 4 23 72.87 8.45
 -5 4 24 7.78 4.27
 -5 5 -24 5.71 3.64
 -5 5 -23 146.14 12.35
 -5 5 -22 215.83 14.38
 -5 5 -22 189.65 14.28
 -5 5 -21 4.85 3.57
 -5 5 -21 -3.53 3.97
 -5 5 -20 140.83 11.58
 -5 5 -20 166.9 11.99
 -5 5 -19 78.53 8.41
 -5 5 -19 79.49 8.09
 -5 5 -18 4.79 3.38
 -5 5 -18 4.38 3.29
 -5 5 -17 271.55 15.18
 -5 5 -17 302.51 16.72
 -5 5 -17 265.29 15.55
 -5 5 -16 435.06 20.29
 -5 5 -16 398.33 20.78
 -5 5 -16 444.6 20.9
 -5 5 -15 5.61 2.87
 -5 5 -15 9.73 3.52
 -5 5 -15 17.12 4.27
 -5 5 -14 605.5 26.6
 -5 5 -14 608.07 25.99
 -5 5 -13 255.64 13.82
 -5 5 -13 252.98 14.3
 -5 5 -13 230.08 12.77
 -5 5 -12 36.38 4.8
 -5 5 -12 39.59 4.99
 -5 5 -11 112.63 8.22
 -5 5 -11 102.26 7.62
 -5 5 -10 387.97 18.01
 -5 5 -10 391.45 17.68
 -5 5 -9 11.79 3.02
 -5 5 -9 12.58 3.07
 -5 5 -8 457.21 19.96
 -5 5 -8 474 19.98
 -5 5 -7 289.74 14.04
 -5 5 -7 266.26 13.89
 -5 5 -7 302 14.06
 -5 5 -6 28.33 3.37
 -5 5 -6 22.92 3.69
 -5 5 -6 26.01 3.64
 -5 5 -5 201.24 11.2
 -5 5 -5 211.48 10.37
 -5 5 -5 221.34 11.43
 -5 5 -4 779.3 28.06
 -5 5 -4 801.32 29.13
 -5 5 -3 49.23 4.53
 -5 5 -3 52.03 5.08
 -5 5 -3 48 4.87
 -5 5 -2 218.97 10.91
 -5 5 -2 226.62 11.5
 -5 5 -2 216.27 9.64
 -5 5 -2 210.91 11.15
 -5 5 -1 799.24 30.08
 -5 5 -1 802.49 30.47
 -5 5 -1 824.85 28.73
 -5 5 -1 804 30.2
 -5 5 0 0.9 1.86
 -5 5 0 -0.31 1.44
 -5 5 0 0.84 1.77
 -5 5 1 359.37 16.29
 -5 5 1 363.59 15.92
 -5 5 1 364.81 15.21
 -5 5 2 706.22 27.11
 -5 5 2 692.63 26.08
 -5 5 2 691.88 26.6
 -5 5 3 5.09 2.25
 -5 5 3 5.92 2.34
 -5 5 4 379.15 16.68
 -5 5 4 355.46 15.96
 -5 5 5 497.76 20.79
 -5 5 5 490.2 20.51
 -5 5 6 20.11 3.48
 -5 5 6 19.41 3.59
 -5 5 7 417.79 18.05
 -5 5 7 385.87 17.87
 -5 5 8 349.58 16.08
 -5 5 8 337.76 16.29
 -5 5 9 26.7 4.06
 -5 5 9 25.37 4.11
 -5 5 10 170.79 10.02
 -5 5 10 144.45 9.99
 -5 5 11 489.26 21.37
 -5 5 11 512.83 22.39
 -5 5 12 13.99 2.99
 -5 5 12 18.9 4
 -5 5 13 88.59 7.3
 -5 5 13 97.88 8.62
 -5 5 14 513.72 21.88
 -5 5 14 475.25 22.64
 -5 5 15 -0.57 2.43
 -5 5 15 -0.71 2.92
 -5 5 16 41.15 5.27
 -5 5 16 45.53 6.31
 -5 5 17 207.26 13.6
 -5 5 18 10.97 4.3
 -5 5 19 39.56 6.2
 -5 5 20 208.44 14.13
 -5 5 21 6.82 3.76
 -5 5 22 71.55 8.57
 -5 5 23 181.95 13.72
 -5 5 24 67.23 8.48
 -5 5 25 33.23 6.57
 -5 6 -25 269.32 17.48
 -5 6 -24 29.37 6.03
 -5 6 -23 87.88 9.36
 -5 6 -22 202.47 14.3
 -5 6 -22 192.43 14.06
 -5 6 -21 64.64 8.03
 -5 6 -21 74.93 8.45
 -5 6 -20 30.92 5.61
 -5 6 -20 35.47 6.11
 -5 6 -20 28.55 5.2
 -5 6 -19 159.86 12.13
 -5 6 -19 165.34 12.19
 -5 6 -19 160.03 11.63
 -5 6 -18 47.12 6.43
 -5 6 -18 37.79 6.01
 -5 6 -18 31.69 5.31
 -5 6 -17 79.66 8.16
 -5 6 -17 104.71 9.15
 -5 6 -17 95.56 8.59
 -5 6 -16 406.34 20.33
 -5 6 -16 404.73 20.18
 -5 6 -16 399.88 19.91
 -5 6 -15 78.07 7.67
 -5 6 -15 83.98 7.89
 -5 6 -15 63.95 7.01
 -5 6 -14 143.33 10.34
 -5 6 -14 144.27 10.36
 -5 6 -13 575.95 25.19
 -5 6 -12 0.62 2.32
 -5 6 -11 52 5.4
 -5 6 -11 36.81 5.04
 -5 6 -10 255.23 13.21
 -5 6 -10 260.15 13.96
 -5 6 -9 13.13 3.21
 -5 6 -9 14.97 3.51
 -5 6 -9 8.43 2.88
 -5 6 -8 85.42 7.33
 -5 6 -8 91.79 7.44
 -5 6 -7 448.43 20.49
 -5 6 -7 506.41 21.12
 -5 6 -7 483.88 20.41
 -5 6 -6 154.22 9.54
 -5 6 -6 150 9.26
 -5 6 -5 37.22 4.06
 -5 6 -5 41.61 4.8
 -5 6 -5 41.6 5
 -5 6 -4 504.68 20.64
 -5 6 -4 531.02 21.73
 -5 6 -4 527.6 21.82
 -5 6 -3 354.88 15.91
 -5 6 -3 361.5 16.57
 -5 6 -3 379.51 16.78
 -5 6 -2 2.36 1.8
 -5 6 -2 4.37 2.19
 -5 6 -1 683.6 24.86
 -5 6 -1 651.43 26.33
 -5 6 -1 675.12 26.67
 -5 6 0 78.52 5.68
 -5 6 0 70.18 6.11
 -5 6 0 84.75 6.66
 -5 6 1 13.4 2.76
 -5 6 1 11.26 2.7
 -5 6 1 12.55 2.99
 -5 6 2 36.87 4.1
 -5 6 2 36.1 4.72
 -5 6 3 132.23 8.23
 -5 6 3 127.86 8.65
 -5 6 4 12.51 3.03
 -5 6 4 12.51 3.17
 -5 6 5 373.46 16.91
 -5 6 5 362.77 17.12
 -5 6 6 290.95 14.48
 -5 6 6 288.11 14.63
 -5 6 7 34.17 4.79
 -5 6 7 45 5.02
 -5 6 8 315.81 15.77
 -5 6 8 300.89 15.38
 -5 6 9 318.49 16.23
 -5 6 9 322.83 15.98
 -5 6 10 4.99 2.81
 -5 6 10 7.62 2.48
 -5 6 11 606.65 25.76
 -5 6 11 570.64 24.91
 -5 6 12 87.18 8.1
 -5 6 12 85.82 7.58
 -5 6 13 68.79 7.33
 -5 6 13 53.95 6.1
 -5 6 14 161.04 11.39
 -5 6 14 146.09 10.27
 -5 6 15 87.49 8.52
 -5 6 15 86.19 7.79
 -5 6 16 -3.12 3.58
 -5 6 16 1.33 2.81
 -5 6 17 37.85 6.36
 -5 6 17 42.7 5.83
 -5 6 18 163.57 12.3
 -5 6 19 -2.56 4.07
 -5 6 20 113.09 10.7
 -5 6 21 144.64 12.07
 -5 6 22 22.05 5.89
 -5 6 23 109.7 10.88
 -5 6 24 61.03 8.32
 -5 6 25 1.94 3.9
 -5 7 -24 69.84 8.71
 -5 7 -23 1.87 3.58
 -5 7 -22 133.62 11.71
 -5 7 -22 138.03 11.45
 -5 7 -21 41.9 6.72
 -5 7 -21 34.75 6.03
 -5 7 -20 31.18 5.74
 -5 7 -20 24.11 5.25
 -5 7 -19 56.82 7.18
 -5 7 -19 50.42 7.01
 -5 7 -19 52.91 6.84
 -5 7 -18 36.56 5.94
 -5 7 -18 41.52 6.33
 -5 7 -18 38.2 5.9
 -5 7 -17 3.78 3.19
 -5 7 -17 -0.79 2.84
 -5 7 -17 7.77 3.7
 -5 7 -16 258.16 15.22
 -5 7 -16 267.44 15.72
 -5 7 -16 253.93 15.32
 -5 7 -15 365.49 19.08
 -5 7 -15 375.03 19.23
 -5 7 -14 4.31 3.24
 -5 7 -14 8.63 3.55
 -5 7 -13 215.1 13.26
 -5 7 -12 156.35 10.99
 -5 7 -11 -0.65 2.43
 -5 7 -10 76.02 7.3
 -5 7 -10 63.28 6.76
 -5 7 -10 74.27 6.53
 -5 7 -9 221.14 12.96
 -5 7 -9 238.64 13.08
 -5 7 -9 230.35 12.34
 -5 7 -8 24.97 4.13
 -5 7 -8 33.19 4.72
 -5 7 -8 26.11 4.16
 -5 7 -7 8.68 3.09
 -5 7 -7 7.15 2.94
 -5 7 -7 7.57 2.92
 -5 7 -6 341.21 16.63
 -5 7 -6 363.25 16.67
 -5 7 -5 7.45 2.63
 -5 7 -5 4.09 2.44
 -5 7 -4 124.57 8.67
 -5 7 -4 134.5 8.83
 -5 7 -3 384.6 17.62
 -5 7 -3 378.54 17.54
 -5 7 -2 19.25 3.82
 -5 7 -2 16.47 3.49
 -5 7 -1 426.53 19.19
 -5 7 -1 438.53 19.55
 -5 7 0 297.13 14.65
 -5 7 0 290.94 13.41
 -5 7 0 281.38 14.62
 -5 7 1 3.02 1.78
 -5 7 1 1.58 2.17
 -5 7 1 1.67 2.18
 -5 7 2 220.72 11.57
 -5 7 2 218.13 12.35
 -5 7 3 269.41 13.45
 -5 7 3 266.37 14.14
 -5 7 4 17.42 3.68
 -5 7 4 6.4 2.79
 -5 7 5 37.22 4.83
 -5 7 5 38.55 5.03
 -5 7 6 548.01 23.75
 -5 7 6 575.85 24.33
 -5 7 7 23.71 4.44
 -5 7 7 39.54 5.03
 -5 7 8 68.76 6.92
 -5 7 8 65.17 6.67
 -5 7 9 454.7 21.64
 -5 7 9 486.86 21.91
 -5 7 10 18.86 4.32
 -5 7 10 16.52 3.76
 -5 7 11 372.31 19.07
 -5 7 11 382 18.84
 -5 7 12 297.4 16.46
 -5 7 12 290.98 15.91
 -5 7 13 3.01 3.18
 -5 7 13 0.7 2.84
 -5 7 14 177.81 12.56
 -5 7 14 155.98 11.42
 -5 7 15 156.22 11.99
 -5 7 15 156.58 11.31
 -5 7 16 32.45 6.14
 -5 7 16 39.53 6
 -5 7 17 30.83 5.98
 -5 7 17 23.54 5.14
 -5 7 18 235.98 15.45
 -5 7 18 213.97 14.06
 -5 7 19 -0.9 3.73
 -5 7 20 156.42 12.87
 -5 7 21 87.08 9.64
 -5 7 22 -1.93 3.98
 -5 7 23 59.94 8.41
 -5 7 24 96.85 10.49
 -5 7 25 16.18 5.78
 -5 7 26 62.24 8.69
 -5 8 -24 100.89 10.17
 -5 8 -23 26.14 5.77
 -5 8 -23 32.14 6.26
 -5 8 -22 20.25 5.35
 -5 8 -22 22.89 5.47
 -5 8 -21 271.65 17.1
 -5 8 -21 273.77 17.44
 -5 8 -20 58.68 7.67
 -5 8 -20 67.09 8.23
 -5 8 -19 88.96 9.23
 -5 8 -19 96.19 9.66
 -5 8 -18 365.63 20.34
 -5 8 -18 383.43 20.52
 -5 8 -17 86.87 8.96
 -5 8 -17 87.57 9.01
 -5 8 -16 59.56 7.25
 -5 8 -16 61.63 7.39
 -5 8 -15 455.95 22.83
 -5 8 -15 482.38 23.23
 -5 8 -14 110.21 9.71
 -5 8 -14 126.51 10.19
 -5 8 -13 106.76 9.33
 -5 8 -13 111.75 9.45
 -5 8 -12 206.98 13.09
 -5 8 -11 34.51 5.23
 -5 8 -11 37.74 5.25
 -5 8 -10 73.98 7.56
 -5 8 -10 87.47 7.73
 -5 8 -9 275.39 14.98
 -5 8 -9 299.75 15.8
 -5 8 -8 206.42 12.66
 -5 8 -8 185.79 11.84
 -5 8 -7 155.03 10.46
 -5 8 -7 181.87 11.27
 -5 8 -7 165.42 10.34
 -5 8 -6 892.55 34.93
 -5 8 -6 919.33 34.83
 -5 8 -5 157.25 10.02
 -5 8 -5 132.55 9.33
 -5 8 -4 265.43 14.18
 -5 8 -4 265.18 14.08
 -5 8 -3 463.49 20.62
 -5 8 -3 453.32 20.7
 -5 8 -2 256.63 13.84
 -5 8 -2 263.03 14.05
 -5 8 -1 50.57 5.72
 -5 8 -1 57.14 6.17
 -5 8 0 235.12 13.07
 -5 8 0 230.89 13.08
 -5 8 1 89.11 6.94
 -5 8 1 82.7 7.43
 -5 8 2 3.09 2.18
 -5 8 2 3.74 2.81
 -5 8 3 137.61 9.34
 -5 8 3 139.17 9.81
 -5 8 4 135.38 9.52
 -5 8 4 150.22 10.21
 -5 8 5 44.09 5.57
 -5 8 5 54.91 6
 -5 8 6 726.38 29.54
 -5 8 6 706.58 29.96
 -5 8 7 41.54 5.59
 -5 8 7 40.14 5.78
 -5 8 8 133.77 10.34
 -5 8 8 151.29 10.61
 -5 8 9 338.18 17.59
 -5 8 9 314.99 17.23
 -5 8 10 178.68 12.29
 -5 8 10 187.71 12.47
 -5 8 11 45.33 6.38
 -5 8 11 51.94 6.46
 -5 8 12 256.13 15.31
 -5 8 12 231.33 14.57
 -5 8 13 160.13 12.13
 -5 8 13 175.17 12.3
 -5 8 14 54.28 7.23
 -5 8 14 39.86 6.25
 -5 8 15 89.41 9.37
 -5 8 15 94.24 9.17
 -5 8 16 18.59 5.11
 -5 8 16 6.61 3.51
 -5 8 17 -2.72 3.47
 -5 8 17 0.84 3.29
 -5 8 18 96.98 10.03
 -5 8 18 96.29 9.37
 -5 8 19 65.95 8.49
 -5 8 19 51.83 7.27
 -5 8 20 5.85 4.12
 -5 8 21 170.11 13.74
 -5 8 22 56.73 8.39
 -5 8 23 5.14 4.44
 -5 8 24 23.94 6.05
 -5 9 -22 0.97 3.4
 -5 9 -22 -0.99 3.68
 -5 9 -21 144.07 12.29
 -5 9 -21 110.46 11.02
 -5 9 -20 39.69 6.66
 -5 9 -20 44.49 7.25
 -5 9 -19 38.07 6.44
 -5 9 -19 26.79 5.66
 -5 9 -18 135.66 11.64
 -5 9 -18 143.19 11.84
 -5 9 -17 252.46 16.13
 -5 9 -17 250.31 16.14
 -5 9 -16 -0.87 3.14
 -5 9 -16 -0.86 3.18
 -5 9 -15 388.91 21.07
 -5 9 -15 411.58 21.28
 -5 9 -14 346.54 18.97
 -5 9 -14 328.47 18.5
 -5 9 -13 5.69 3.36
 -5 9 -13 0.79 2.95
 -5 9 -12 146.83 11.16
 -5 9 -12 138.27 10.26
 -5 9 -12 137.76 10.82
 -5 9 -11 188.58 12.78
 -5 9 -11 200.25 12.5
 -5 9 -10 6.44 3.19
 -5 9 -10 10.32 3.7
 -5 9 -9 268.17 15.15
 -5 9 -9 243.02 14.03
 -5 9 -8 149.69 10.62
 -5 9 -8 127.8 9.57
 -5 9 -7 20.61 4.22
 -5 9 -7 20.54 4.4
 -5 9 -6 311.09 16.35
 -5 9 -6 344.76 17.13
 -5 9 -6 350.67 17.55
 -5 9 -5 162.8 10.74
 -5 9 -5 171.58 11.12
 -5 9 -4 4.92 3.08
 -5 9 -4 -0.62 2.68
 -5 9 -3 378.77 17.99
 -5 9 -3 333.64 17.28
 -5 9 -2 449.54 20.93
 -5 9 -2 444.49 20.68
 -5 9 -1 9.14 3.38
 -5 9 -1 6.32 3.07
 -5 9 0 142.09 10.22
 -5 9 0 142.93 10.11
 -5 9 1 174.2 11.51
 -5 9 2 2.89 2.55
 -5 9 2 5.51 2.91
 -5 9 3 24.83 4.47
 -5 9 3 30.22 5.05
 -5 9 4 144.17 10.67
 -5 9 4 139.87 10.04
 -5 9 5 8.58 3.58
 -5 9 5 12.46 3.45
 -5 9 6 115.33 9.56
 -5 9 6 104.35 8.89
 -5 9 7 141.81 10.94
 -5 9 7 138.34 10.56
 -5 9 8 5.91 3.46
 -5 9 8 5.48 3.39
 -5 9 9 149.15 11.23
 -5 9 9 142.52 11.38
 -5 9 10 166.71 12.04
 -5 9 10 151.16 11.64
 -5 9 11 4.9 3.82
 -5 9 11 4.16 3.82
 -5 9 12 53 7.15
 -5 9 12 47.49 6.88
 -5 9 13 245.57 15.87
 -5 9 13 238.8 15.56
 -5 9 14 42.81 6.7
 -5 9 14 42.12 6.5
 -5 9 15 68.78 8.42
 -5 9 15 62.46 7.88
 -5 9 16 153.53 12.69
 -5 9 16 152.35 12.4
 -5 9 17 8.67 4.68
 -5 9 17 4.59 3.88
 -5 9 18 110.43 10.88
 -5 9 18 85.62 9.58
 -5 9 19 168.22 13.5
 -5 9 19 133.72 11.97
 -5 9 20 13.33 5.23
 -5 9 20 8.56 4.12
 -5 9 21 69.86 9.26
 -5 9 22 65.58 9.11
 -5 10 -20 105.66 10.6
 -5 10 -20 100.36 10.29
 -5 10 -19 27.45 5.92
 -5 10 -19 27.91 6.06
 -5 10 -18 105.03 10.5
 -5 10 -18 95.08 9.89
 -5 10 -17 319.81 19.06
 -5 10 -17 308.33 18.8
 -5 10 -16 48.2 7.06
 -5 10 -16 39.62 6.62
 -5 10 -15 36.3 6.24
 -5 10 -15 45.77 6.75
 -5 10 -14 263.61 16.7
 -5 10 -14 261.07 16.31
 -5 10 -13 63.33 7.73
 -5 10 -13 58.97 7.52
 -5 10 -12 27.96 5.46
 -5 10 -12 27.95 5.3
 -5 10 -11 101.76 9.86
 -5 10 -11 133.49 10.8
 -5 10 -10 66.24 7.65
 -5 10 -10 63.5 7.12
 -5 10 -10 66.95 7.48
 -5 10 -9 4.69 3.31
 -5 10 -9 9.99 3.73
 -5 10 -8 155.63 10.77
 -5 10 -8 138.18 10.86
 -5 10 -7 156.41 10.97
 -5 10 -7 164.92 11.52
 -5 10 -6 69.84 7.13
 -5 10 -6 68.61 7.47
 -5 10 -5 320.26 16.52
 -5 10 -5 289.99 16.14
 -5 10 -4 42.78 5.76
 -5 10 -4 40.95 5.81
 -5 10 -3 21.23 4.4
 -5 10 -3 18.23 4.17
 -5 10 -2 258.47 14.83
 -5 10 -2 248.69 14.5
 -5 10 -1 61.93 7.02
 -5 10 -1 68.98 7.36
 -5 10 0 74.04 7.87
 -5 10 0 78.14 7.77
 -5 10 1 190.87 12.73
 -5 10 2 34.02 5.67
 -5 10 3 4.03 3.21
 -5 10 3 7.71 3.61
 -5 10 4 271.32 16.05
 -5 10 4 261.47 15.13
 -5 10 5 321.39 17.76
 -5 10 5 305.08 16.95
 -5 10 6 13.55 4.4
 -5 10 6 4.12 3.65
 -5 10 7 260.22 16.23
 -5 10 7 260.35 15.7
 -5 10 8 136.67 11.22
 -5 10 8 139.21 11.17
 -5 10 9 21.58 4.8
 -5 10 9 7.9 3.97
 -5 10 10 150.42 12.02
 -5 10 10 137.64 11.63
 -5 10 11 80.07 8.96
 -5 10 11 90.97 9.53
 -5 10 12 24.38 6.06
 -5 10 12 18.53 5.05
 -5 10 13 93.61 9.94
 -5 10 13 108.33 10.44
 -5 10 14 41.88 7.15
 -5 10 14 30.56 5.99
 -5 10 15 -0.97 3.82
 -5 10 15 -0.97 3.7
 -5 10 16 84.78 9.59
 -5 10 16 79.62 9.38
 -5 10 17 78.32 9.29
 -5 10 17 56.71 8.12
 -5 10 18 -4.15 4.18
 -5 10 18 -3.02 3.95
 -5 10 19 117.17 11.82
 -5 10 19 111.7 11.27
 -5 10 20 56.24 7.95
 -5 11 -18 12.13 4.57
 -5 11 -18 10.75 4.75
 -5 11 -17 35.8 6.62
 -5 11 -17 38.36 6.67
 -5 11 -16 126.91 11.52
 -5 11 -16 132.52 11.89
 -5 11 -15 0.96 3.66
 -5 11 -15 9.22 4.15
 -5 11 -14 156.72 12.37
 -5 11 -14 122 11.28
 -5 11 -13 95.5 9.93
 -5 11 -13 91.24 9.44
 -5 11 -12 2.69 3.96
 -5 11 -12 10.41 4.14
 -5 11 -11 146.48 12.07
 -5 11 -11 167.5 12.39
 -5 11 -10 167.06 12.82
 -5 11 -10 172.66 12.67
 -5 11 -9 -0.84 3.11
 -5 11 -9 -0.82 3.04
 -5 11 -8 113.45 10.14
 -5 11 -8 101.7 9.43
 -5 11 -7 277.85 15.49
 -5 11 -7 252.74 15.64
 -5 11 -6 1.42 2.78
 -5 11 -6 3.09 3.18
 -5 11 -5 206.85 13.21
 -5 11 -5 204.91 13.35
 -5 11 -4 105.22 9.13
 -5 11 -3 5.93 3.66
 -5 11 -3 3.64 3
 -5 11 -2 66.68 7.61
 -5 11 -2 67.7 7.43
 -5 11 -1 177.88 12.15
 -5 11 -1 150.75 11.37
 -5 11 0 33.11 5.48
 -5 11 0 40.1 5.89
 -5 11 1 172.35 12.56
 -5 11 2 203.2 13.89
 -5 11 3 2.52 3.63
 -5 11 4 42.08 6.69
 -5 11 5 32.57 5.58
 -5 11 5 29.82 5.78
 -5 11 6 12.28 4.25
 -5 11 6 14.36 4.93
 -5 11 7 19.43 4.9
 -5 11 7 12.82 4.76
 -5 11 8 48.73 7.05
 -5 11 8 40.17 6.71
 -5 11 9 3.58 3.51
 -5 11 9 -0.95 4.02
 -5 11 10 65.22 8.41
 -5 11 10 60.13 8.14
 -5 11 11 91.38 9.87
 -5 11 11 93.74 10.03
 -5 11 12 56.91 7.95
 -5 11 12 40.02 7.19
 -5 11 13 56.19 8.35
 -5 11 13 81.3 9.38
 -5 11 14 227.66 16.69
 -5 11 14 255.45 16.99
 -5 11 15 46.29 7.41
 -5 11 15 37.56 6.89
 -5 11 16 66 9.14
 -5 11 16 56.85 8.21
 -5 11 17 123.81 12.07
 -5 11 17 93.57 10.48
 -5 12 -16 116.81 11.19
 -5 12 -15 26.01 6.17
 -5 12 -15 31.55 6.45
 -5 12 -14 71.62 8.69
 -5 12 -14 54.48 7.71
 -5 12 -13 114.42 10.93
 -5 12 -13 133.13 11.56
 -5 12 -12 76.26 8.82
 -5 12 -12 91.72 9.36
 -5 12 -11 23.03 5.6
 -5 12 -11 20.48 5.11
 -5 12 -10 144.1 12.15
 -5 12 -10 155.96 12.08
 -5 12 -9 87.02 9.08
 -5 12 -9 94.6 9.36
 -5 12 -8 18.02 4.93
 -5 12 -8 22.84 5.03
 -5 12 -7 168.24 12.49
 -5 12 -7 179.96 12.84
 -5 12 -6 35.05 5.88
 -5 12 -5 14.44 4.11
 -5 12 -4 140.76 11.08
 -5 12 -3 40.36 6.18
 -5 12 -2 24.41 4.97
 -5 12 -1 182.77 13.12
 -5 12 -1 184.8 13.01
 -5 12 0 16.98 4.92
 -5 12 0 16.24 4.48
 -5 12 1 40.8 6.61
 -5 12 2 169.5 12.93
 -5 12 3 78.83 9.12
 -5 12 4 35.18 6.6
 -5 12 5 214.48 15.28
 -5 12 6 25.06 6.12
 -5 12 7 18.15 5.27
 -5 12 7 21.66 5.43
 -5 12 8 128.36 12.05
 -5 12 8 154.72 12.5
 -5 12 9 47.8 7.37
 -5 12 9 36.75 6.81
 -5 12 10 1.96 3.94
 -5 12 10 2.07 4.28
 -5 12 11 107.01 10.88
 -5 12 11 102.34 11.02
 -5 12 12 15.3 5.13
 -5 12 12 13.91 5.21
 -5 12 13 8.32 4.69
 -5 12 13 11.93 5.18
 -5 13 -13 169.15 13.32
 -5 13 -12 101.42 10.27
 -5 13 1 -5.24 4.52
 -5 13 2 61.43 8.07
 -5 13 3 93.64 9.87
 -5 13 4 1.97 4.06
 -5 13 5 44.19 7.14
 -5 13 6 53.23 8.2
 -5 13 7 2.08 4.2
 -5 13 8 72.99 9.32
 -5 13 8 80.77 9.67
 -5 13 9 89.69 10.12
 -5 13 10 8.23 4.35
 -4 -10 5 103.92 11.51
 -4 -10 6 113.06 12.55
 -4 -10 7 5.75 4.14
 -4 -10 8 79.69 10.34
 -4 -9 -8 42.25 7.6
 -4 -9 -7 62.49 8.97
 -4 -9 -6 98.04 10.72
 -4 -9 2 41.41 7.24
 -4 -9 3 238.63 17.32
 -4 -9 4 66.75 9.05
 -4 -9 5 30.23 6.44
 -4 -9 6 128.73 12.2
 -4 -9 7 85.06 9.95
 -4 -9 8 16.65 5.16
 -4 -9 9 235.45 16.6
 -4 -9 10 110.63 11.04
 -4 -8 -11 70 9.2
 -4 -8 -10 5.62 4.3
 -4 -8 -9 104.53 11.15
 -4 -8 -8 134.41 12.45
 -4 -8 -7 1.05 3.89
 -4 -8 -6 68.33 8.96
 -4 -8 -5 126.85 11.58
 -4 -8 -4 4.81 3.68
 -4 -8 -1 -2.11 3.69
 -4 -8 0 57.33 7.99
 -4 -8 1 127.44 11.78
 -4 -8 2 37.48 6.62
 -4 -8 3 108.85 10.71
 -4 -8 4 174.35 13.59
 -4 -8 5 2.92 3.4
 -4 -8 6 81.71 9.06
 -4 -8 7 261.85 16.86
 -4 -8 8 23.36 5.17
 -4 -8 9 76.14 8.64
 -4 -8 10 225.49 15.51
 -4 -8 11 16.32 4.72
 -4 -8 19 200.11 15.38
 -4 -8 20 9.77 4.49
 -4 -8 21 17.7 5.21
 -4 -8 22 67.6 8.91
 -4 -7 -14 72.21 9.55
 -4 -7 -13 20.24 5.85
 -4 -7 -12 18.74 5.28
 -4 -7 -11 173.79 14.33
 -4 -7 -10 17.91 5.72
 -4 -7 -9 88.36 10.08
 -4 -7 -8 247.25 16.86
 -4 -7 -7 33.11 6.34
 -4 -7 -6 42.51 6.93
 -4 -7 -5 118.09 10.86
 -4 -7 -4 71.76 8.47
 -4 -7 -3 33.36 5.95
 -4 -7 -3 33.17 6.11
 -4 -7 -2 229.15 14.55
 -4 -7 -2 195.17 14.68
 -4 -7 -1 77.77 8.38
 -4 -7 -1 103.56 10.01
 -4 -7 0 12.04 4.35
 -4 -7 1 271.21 17.03
 -4 -7 2 166.73 12.89
 -4 -7 3 6.22 4.01
 -4 -7 4 414.86 21.92
 -4 -7 5 203.04 14
 -4 -7 6 37.55 6.06
 -4 -7 7 384.23 20.59
 -4 -7 8 171.36 12.72
 -4 -7 9 1.66 3.08
 -4 -7 10 191.05 13.33
 -4 -7 11 183.1 13
 -4 -7 12 2.43 2.63
 -4 -7 13 158.06 11.75
 -4 -7 16 236.05 15.91
 -4 -7 17 254.07 16.76
 -4 -7 18 -0.98 3.32
 -4 -7 19 152.35 12.94
 -4 -7 20 87.83 9.82
 -4 -7 21 -1.06 3.3
 -4 -7 22 74.52 9.26
 -4 -7 23 83.99 10.04
 -4 -7 24 -1.13 3.8
 -4 -6 -17 74.81 9.8
 -4 -6 -16 79.15 9.93
 -4 -6 -15 3.29 4.19
 -4 -6 -14 61.31 8.54
 -4 -6 -13 78.97 9.74
 -4 -6 -12 5.15 3.94
 -4 -6 -11 169.05 13.84
 -4 -6 -10 211.71 15.38
 -4 -6 -9 5.72 3.44
 -4 -6 -8 206.63 14.7
 -4 -6 -7 86.24 9.22
 -4 -6 -6 -0.87 2.93
 -4 -6 -5 42.05 6.24
 -4 -6 -4 241.93 15.02
 -4 -6 -4 225.04 15.31
 -4 -6 -3 0.78 2.63
 -4 -6 -3 1.73 2.91
 -4 -6 -2 168.43 12.06
 -4 -6 -2 190.89 13.25
 -4 -6 -1 257.46 15.38
 -4 -6 -1 308.4 17.25
 -4 -6 0 41.41 5.65
 -4 -6 0 45.9 6.36
 -4 -6 1 119.89 9.37
 -4 -6 1 153.31 11.54
 -4 -6 2 315.97 17.83
 -4 -6 3 12.46 4.05
 -4 -6 4 117.08 9.89
 -4 -6 5 145.64 10.98
 -4 -6 6 32.28 5.29
 -4 -6 7 34.95 5.7
 -4 -6 8 546.89 25.23
 -4 -6 9 109.09 9.42
 -4 -6 10 216.89 13.55
 -4 -6 11 366.18 18.89
 -4 -6 12 33.37 5.29
 -4 -6 13 147.87 10.82
 -4 -6 13 138.52 11.11
 -4 -6 14 188.58 12.57
 -4 -6 14 199.36 13.64
 -4 -6 15 87.77 8.83
 -4 -6 16 72.67 8.04
 -4 -6 17 354.51 19.89
 -4 -6 18 38.81 6.61
 -4 -6 19 59.82 7.96
 -4 -6 20 230.18 16.01
 -4 -6 21 14.03 4.53
 -4 -6 22 49.46 7.35
 -4 -6 23 150.14 13.01
 -4 -6 24 20.61 5.81
 -4 -6 25 45.56 7.49
 -4 -6 26 55.73 8.24
 -4 -5 -19 60.27 8.69
 -4 -5 -18 4.33 4.25
 -4 -5 -17 60.67 8.45
 -4 -5 -16 133.84 12.39
 -4 -5 -15 9.23 4.81
 -4 -5 -14 81.2 9.45
 -4 -5 -13 223.33 15.81
 -4 -5 -12 99.31 9.98
 -4 -5 -11 31.62 6.17
 -4 -5 -10 357.78 20.2
 -4 -5 -9 173.68 12.93
 -4 -5 -8 105.36 9.83
 -4 -5 -7 251.58 15.6
 -4 -5 -6 12.7 4
 -4 -5 -6 12.83 3.84
 -4 -5 -5 117.18 9.86
 -4 -5 -5 115.95 10
 -4 -5 -4 265.4 15.28
 -4 -5 -4 250.62 15.27
 -4 -5 -3 44.63 5.91
 -4 -5 -3 57.02 6.63
 -4 -5 -2 93.7 8.42
 -4 -5 -2 95.24 8.82
 -4 -5 -1 577.66 26.66
 -4 -5 -1 723.38 28.8
 -4 -5 0 244.92 13.99
 -4 -5 0 266.67 15.4
 -4 -5 1 34.23 4.82
 -4 -5 1 36.86 5.35
 -4 -5 2 195.26 11.78
 -4 -5 2 241.07 13.62
 -4 -5 3 285.79 15.62
 -4 -5 4 23.39 4.32
 -4 -5 5 502.62 22.86
 -4 -5 6 28.8 4.65
 -4 -5 7 260.64 14.72
 -4 -5 8 325.41 16.86
 -4 -5 9 14.88 3.57
 -4 -5 10 19.38 3.95
 -4 -5 11 420.94 20.41
 -4 -5 11 464.16 21.54
 -4 -5 12 136.86 9.87
 -4 -5 12 135.15 10.38
 -4 -5 13 42.01 5.35
 -4 -5 13 39.22 5.75
 -4 -5 14 242.05 13.75
 -4 -5 14 227.07 14.36
 -4 -5 15 161.12 10.88
 -4 -5 15 154.42 11.61
 -4 -5 16 10.51 4.07
 -4 -5 17 369.92 20.03
 -4 -5 18 24.16 5.15
 -4 -5 19 86.47 9.05
 -4 -5 20 118.04 10.77
 -4 -5 21 12.38 4.04
 -4 -5 22 3.93 2.93
 -4 -5 23 60.79 8.27
 -4 -5 24 72.97 8.94
 -4 -5 25 4.29 3.74
 -4 -5 26 111.35 11.45
 -4 -5 27 91.45 10.55
 -4 -4 -21 108.75 10.98
 -4 -4 -20 11.48 4.22
 -4 -4 -19 172.87 14.06
 -4 -4 -18 120.41 11.55
 -4 -4 -17 1.99 3.1
 -4 -4 -16 171.29 13.62
 -4 -4 -15 111.25 10.66
 -4 -4 -14 3.71 3.45
 -4 -4 -13 167.31 13.01
 -4 -4 -12 300.77 17.81
 -4 -4 -11 4.27 2.88
 -4 -4 -10 456.46 22.87
 -4 -4 -9 458.55 22.83
 -4 -4 -8 40.3 5.97
 -4 -4 -7 307.89 17.1
 -4 -4 -7 315.33 16.99
 -4 -4 -6 331.86 17.79
 -4 -4 -6 348.41 17.82
 -4 -4 -5 13.83 3.6
 -4 -4 -5 10.81 3.46
 -4 -4 -4 470.82 21.83
 -4 -4 -4 464.9 21.77
 -4 -4 -3 547.02 24.86
 -4 -4 -3 623.4 25.9
 -4 -4 -2 3.04 2.19
 -4 -4 -2 -0.63 2.34
 -4 -4 -1 290.15 15.4
 -4 -4 -1 338.09 16.45
 -4 -4 0 454 20.82
 -4 -4 0 513.44 22.08
 -4 -4 1 30.32 4.3
 -4 -4 1 36.46 4.98
 -4 -4 2 346.35 16.41
 -4 -4 2 379.49 17.73
 -4 -4 3 396.61 17.97
 -4 -4 3 445.39 19.69
 -4 -4 4 9.17 2.45
 -4 -4 4 13.26 3.3
 -4 -4 5 261.87 14.02
 -4 -4 6 459.41 20.59
 -4 -4 7 134.24 9.24
 -4 -4 8 19.36 3.75
 -4 -4 9 545.06 23.54
 -4 -4 9 551.47 23.85
 -4 -4 10 184.49 10.94
 -4 -4 10 158.46 10.71
 -4 -4 11 52.88 5.73
 -4 -4 11 44.66 5.52
 -4 -4 12 443.8 20.54
 -4 -4 12 481.93 21.72
 -4 -4 13 7.01 2.69
 -4 -4 13 6.03 2.77
 -4 -4 14 57.39 6.05
 -4 -4 14 57.68 6.5
 -4 -4 15 452.19 20.95
 -4 -4 15 486.17 22.63
 -4 -4 16 182.78 11.41
 -4 -4 16 183.61 12.45
 -4 -4 17 98.73 9.13
 -4 -4 18 731.38 31.88
 -4 -4 19 174.69 12.99
 -4 -4 20 51.42 7.11
 -4 -4 21 184.63 13.44
 -4 -4 22 58.2 7.77
 -4 -4 23 3.89 3.61
 -4 -4 24 108.6 10.66
 -4 -4 25 28.04 5.9
 -4 -4 26 66.41 8.87
 -4 -4 27 178.53 14.61
 -4 -4 28 29.43 6.67
 -4 -3 -21 122.61 11.51
 -4 -3 -20 -0.97 2.91
 -4 -3 -19 53.66 7.46
 -4 -3 -18 117.61 10.93
 -4 -3 -17 17.5 4.94
 -4 -3 -16 13.5 4.38
 -4 -3 -15 218.58 14.81
 -4 -3 -14 48.71 6.7
 -4 -3 -13 45.68 6.67
 -4 -3 -12 419.7 21.47
 -4 -3 -11 211.22 13.76
 -4 -3 -10 36.88 5.66
 -4 -3 -9 662.9 28.89
 -4 -3 -8 21.68 4.28
 -4 -3 -8 22.46 4.29
 -4 -3 -7 30.21 4.77
 -4 -3 -7 29.72 4.66
 -4 -3 -6 47.1 5.74
 -4 -3 -6 49.48 5.64
 -4 -3 -5 123.54 9.05
 -4 -3 -5 122.81 8.73
 -4 -3 -4 4.14 2.67
 -4 -3 -4 6.15 2.2
 -4 -3 -3 418.67 19.22
 -4 -3 -3 423.09 19.11
 -4 -3 -2 345.36 16.83
 -4 -3 -2 378.07 17.33
 -4 -3 -1 88.7 7.03
 -4 -3 -1 97.07 7.37
 -4 -3 0 632.25 25.95
 -4 -3 0 693.09 26.77
 -4 -3 1 115.16 7.76
 -4 -3 1 125.73 8.39
 -4 -3 2 76.08 6.06
 -4 -3 2 95.8 7.16
 -4 -3 3 539.45 22.6
 -4 -3 3 647.05 24.44
 -4 -3 4 212.44 10.75
 -4 -3 4 238.07 12.17
 -4 -3 5 -0.99 1.72
 -4 -3 5 1.05 1.48
 -4 -3 6 585.39 22.68
 -4 -3 6 652.69 25.08
 -4 -3 7 445 19.47
 -4 -3 8 15.47 3.06
 -4 -3 8 18.17 3.35
 -4 -3 9 223.47 12.09
 -4 -3 9 232.62 12.47
 -4 -3 10 504.04 21.82
 -4 -3 10 536.93 22.45
 -4 -3 11 5.17 2.33
 -4 -3 11 2.8 2.08
 -4 -3 12 299.09 15.01
 -4 -3 12 312.99 15.71
 -4 -3 13 230.86 12.36
 -4 -3 13 211.08 12.63
 -4 -3 14 33.62 4.62
 -4 -3 14 52.12 5.8
 -4 -3 15 261.5 13.78
 -4 -3 15 260.5 14.72
 -4 -3 16 269 14.26
 -4 -3 16 285.63 15.65
 -4 -3 17 6.87 2.63
 -4 -3 17 2.91 2.93
 -4 -3 18 225.26 14.21
 -4 -3 19 337.42 18.54
 -4 -2 -20 83.3 9.08
 -4 -2 -19 0.89 3.67
 -4 -2 -18 47.86 6.99
 -4 -2 -17 39.11 6.19
 -4 -2 -16 0.83 3.58
 -4 -2 -15 46.73 6.65
 -4 -2 -14 239.83 14.89
 -4 -2 -13 26.46 4.92
 -4 -2 -13 23 4.74
 -4 -2 -12 196.37 12.82
 -4 -2 -12 199.37 12.86
 -4 -2 -11 366.38 18.42
 -4 -2 -11 339.81 17.94
 -4 -2 -10 -0.68 2.45
 -4 -2 -10 -0.66 2.21
 -4 -2 -9 290.02 15.48
 -4 -2 -9 271.68 14.91
 -4 -2 -8 322.87 16.4
 -4 -2 -8 293.08 15.58
 -4 -2 -8 331.33 15.6
 -4 -2 -7 20.81 3.75
 -4 -2 -7 14.65 3.09
 -4 -2 -7 10.81 3.14
 -4 -2 -6 246.52 13.57
 -4 -2 -6 260.71 13.09
 -4 -2 -6 247.05 12.99
 -4 -2 -5 368.72 16.76
 -4 -2 -5 354.12 15.97
 -4 -2 -4 24.61 3.58
 -4 -2 -4 30.46 3.96
 -4 -2 -4 33 4.21
 -4 -2 -3 219.58 11.76
 -4 -2 -3 222.18 11.42
 -4 -2 -3 209.64 10.81
 -4 -2 -2 1293.58 45.91
 -4 -2 -2 1234.92 44.48
 -4 -2 -2 1367.62 45.85
 -4 -2 -1 11.66 2.23
 -4 -2 -1 9.08 2.39
 -4 -2 -1 12.06 2.53
 -4 -2 0 605.96 23.69
 -4 -2 0 568.3 22.07
 -4 -2 1 518.19 20.41
 -4 -2 1 476.48 18.67
 -4 -2 1 546.63 20.98
 -4 -2 2 39.47 4.21
 -4 -2 2 33.49 3.66
 -4 -2 3 65.53 5.03
 -4 -2 3 64.94 4.45
 -4 -2 3 65.9 5.47
 -4 -2 4 398.24 15.61
 -4 -2 4 374.95 15.92
 -4 -2 4 431.77 17.55
 -4 -2 5 53.78 4.21
 -4 -2 5 50.97 4.88
 -4 -2 6 321.62 14.2
 -4 -2 6 314.53 13.92
 -4 -2 7 370.55 15.1
 -4 -2 7 422.66 17.5
 -4 -2 7 415.93 17.23
 -4 -2 8 0.44 1.64
 -4 -2 8 1.74 1.57
 -4 -2 9 25.73 3.58
 -4 -2 9 24.45 3.47
 -4 -2 10 434.58 18.76
 -4 -2 10 435.7 18.89
 -4 -2 11 49.6 5.12
 -4 -2 11 70.81 6.06
 -4 -2 12 137.04 8.75
 -4 -2 12 137.46 9.06
 -4 -2 13 340.81 15.98
 -4 -2 13 338.07 16.45
 -4 -2 14 85.22 6.76
 -4 -2 14 71.37 6.71
 -4 -2 15 253.42 13.27
 -4 -2 16 490.99 21.33
 -4 -2 17 71.67 6.51
 -4 -2 18 241.98 13.19
 -4 -1 -19 18.86 4.7
 -4 -1 -18 53.99 7.44
 -4 -1 -18 79.2 8.08
 -4 -1 -17 213.11 14.38
 -4 -1 -17 192.43 13.27
 -4 -1 -16 15.79 4.44
 -4 -1 -16 9.84 3.43
 -4 -1 -15 289.69 16.64
 -4 -1 -15 274.35 15.97
 -4 -1 -14 398.31 20.51
 -4 -1 -14 410.42 20.33
 -4 -1 -13 99.98 8.86
 -4 -1 -13 118.58 9.31
 -4 -1 -12 79.18 7.57
 -4 -1 -12 72.72 7.2
 -4 -1 -11 1025.18 38.6
 -4 -1 -11 952.64 38.22
 -4 -1 -10 551.71 24.29
 -4 -1 -10 572.68 24.55
 -4 -1 -9 199.77 11.9
 -4 -1 -9 210.34 10.97
 -4 -1 -9 191.11 11.66
 -4 -1 -8 593.1 25.58
 -4 -1 -8 643.68 24.53
 -4 -1 -8 628.07 25.74
 -4 -1 -7 166.61 10.05
 -4 -1 -7 143.37 9.34
 -4 -1 -7 159.68 9
 -4 -1 -6 46.12 4.89
 -4 -1 -6 45.8 4.41
 -4 -1 -6 50.57 5.18
 -4 -1 -5 462.21 19.42
 -4 -1 -5 443.75 18.15
 -4 -1 -5 421.28 18.5
 -4 -1 -4 396.13 17.17
 -4 -1 -4 392.77 16.24
 -4 -1 -4 358.79 16.24
 -4 -1 -3 126.64 8.14
 -4 -1 -3 142.83 7.96
 -4 -1 -3 139.21 7.9
 -4 -1 -2 1087.58 37.5
 -4 -1 -2 1066.06 36.79
 -4 -1 -2 980.43 36.15
 -4 -1 -1 329.37 14.81
 -4 -1 -1 351.99 13.03
 -4 -1 -1 338.4 14.59
 -4 -1 -1 332.21 14.02
 -4 -1 0 439.81 16.08
 -4 -1 0 457.22 17.95
 -4 -1 0 438.22 17.61
 -4 -1 0 408.33 16.56
 -4 -1 1 1864.44 61.72
 -4 -1 1 1912.2 60.16
 -4 -1 1 1874.22 61.88
 -4 -1 1 1760.67 60.16
 -4 -1 2 277.3 11.43
 -4 -1 2 267.5 12.22
 -4 -1 2 282.39 11.61
 -4 -1 2 280.51 11.14
 -4 -1 2 290.28 12.76
 -4 -1 3 386.94 14.67
 -4 -1 3 373.19 15.17
 -4 -1 3 376.01 13.51
 -4 -1 3 352.07 13.64
 -4 -1 3 397.35 15.97
 -4 -1 4 724.35 25.56
 -4 -1 4 735.54 24.48
 -4 -1 4 711.44 25.75
 -4 -1 4 691.19 24.01
 -4 -1 4 740.18 26.8
 -4 -1 5 954.72 31.11
 -4 -1 5 898.42 29.88
 -4 -1 5 843.6 30.53
 -4 -1 5 912.54 31.5
 -4 -1 5 965.67 32.31
 -4 -1 5 829.29 28.75
 -4 -1 6 27.25 3.28
 -4 -1 6 31.07 2.94
 -4 -1 6 26.29 2.66
 -4 -1 6 30.45 3.57
 -4 -1 7 836.92 28.62
 -4 -1 7 792.77 28.33
 -4 -1 7 832.94 29.96
 -4 -1 7 849.7 30.51
 -4 -1 8 562.32 20.94
 -4 -1 8 585.93 22.6
 -4 -1 8 560.5 20.31
 -4 -1 8 594.26 22.36
 -4 -1 9 12.07 2.48
 -4 -1 9 9.44 2.45
 -4 -1 10 626.5 24.66
 -4 -1 10 635.84 24.61
 -4 -1 11 149.81 8.95
 -4 -1 11 151.8 9
 -4 -1 12 8.78 2.48
 -4 -1 13 212.39 11.38
 -4 -1 14 163.02 9.79
 -4 -1 15 0.51 2.11
 -4 -1 16 157.82 9.85
 -4 -1 17 381.82 17.79
 -4 -1 18 2.26 2.27
 -4 -1 19 106.21 8.24
 -4 0 -21 4.78 3.66
 -4 0 -20 255.36 16.59
 -4 0 -19 159 12.49
 -4 0 -18 0.86 2.68
 -4 0 -18 5.12 2.72
 -4 0 -17 41.29 6.31
 -4 0 -17 54.75 6.51
 -4 0 -16 159.01 11.56
 -4 0 -16 139.92 10.41
 -4 0 -15 9.83 3.42
 -4 0 -15 9.34 3.46
 -4 0 -14 427.75 21.23
 -4 0 -14 448.77 20.83
 -4 0 -13 305.34 16.42
 -4 0 -13 298.61 15.72
 -4 0 -12 74.91 7.12
 -4 0 -12 65.75 6.57
 -4 0 -11 502.45 22.36
 -4 0 -11 490.39 21.75
 -4 0 -10 180.82 11.01
 -4 0 -10 162.02 10.31
 -4 0 -9 7.65 2.84
 -4 0 -9 13.66 3.12
 -4 0 -8 207.37 11.34
 -4 0 -8 204.37 9.86
 -4 0 -8 189.37 11.13
 -4 0 -7 553.24 22.25
 -4 0 -7 508.65 21.8
 -4 0 -7 534.6 20.38
 -4 0 -6 29.37 2.63
 -4 0 -6 36.69 4.19
 -4 0 -6 32.49 3.32
 -4 0 -6 29.1 3.87
 -4 0 -5 427.35 18.11
 -4 0 -5 414.44 15.34
 -4 0 -5 438.98 17.98
 -4 0 -5 425.58 16.75
 -4 0 -4 1059.85 38.02
 -4 0 -4 1104.16 35.49
 -4 0 -4 1013.58 34.87
 -4 0 -4 1076.58 37.6
 -4 0 -4 1078.77 36.63
 -4 0 -3 0.6 0.86
 -4 0 -3 0.39 1.8
 -4 0 -3 0.34 1.58
 -4 0 -3 0.46 0.84
 -4 0 -3 0.86 1.22
 -4 0 -2 480.2 17.68
 -4 0 -2 494.58 18.36
 -4 0 -2 485.14 18.95
 -4 0 -2 494.22 18.68
 -4 0 -2 498.42 19.68
 -4 0 -1 870.16 29.39
 -4 0 -1 881.4 31.23
 -4 0 -1 891.02 29.86
 -4 0 -1 836.96 30.21
 -4 0 -1 836.67 30.27
 -4 0 0 8.91 1.68
 -4 0 0 8.35 2.32
 -4 0 0 9.99 2.05
 -4 0 0 8.14 1.7
 -4 0 0 10.94 2.14
 -4 0 0 4.92 1.65
 -4 0 1 990.68 33.08
 -4 0 1 933.47 34.04
 -4 0 1 995.01 32.17
 -4 0 1 977.23 33.47
 -4 0 1 977.63 32.97
 -4 0 1 961.61 33.9
 -4 0 2 103.61 5.27
 -4 0 2 94.02 5.58
 -4 0 2 96.7 5.26
 -4 0 2 94.62 4.91
 -4 0 2 92.54 5.65
 -4 0 3 0.84 1.48
 -4 0 3 0.88 0.87
 -4 0 3 1.21 1.25
 -4 0 3 1.21 1.21
 -4 0 3 1.55 1.4
 -4 0 4 264.3 10.86
 -4 0 4 253 10.83
 -4 0 4 253.21 10.6
 -4 0 4 249.76 10.07
 -4 0 4 260.57 10.59
 -4 0 4 234.4 9.5
 -4 0 4 248.44 11.39
 -4 0 5 815.75 28.69
 -4 0 5 828.15 28.54
 -4 0 5 806.24 28.38
 -4 0 5 833.98 27.99
 -4 0 5 816.67 28.21
 -4 0 5 803.22 26.97
 -4 0 5 814 29.44
 -4 0 6 20.57 2.64
 -4 0 6 20.92 2.56
 -4 0 6 22.88 2.77
 -4 0 6 24.92 2.57
 -4 0 6 17.96 2.33
 -4 0 6 23.66 1.86
 -4 0 6 20.29 3
 -4 0 7 413.33 15.8
 -4 0 7 406.67 15.5
 -4 0 7 407.53 16.2
 -4 0 7 418.31 15.52
 -4 0 7 410.16 14.21
 -4 0 7 400.27 16.86
 -4 0 8 850.52 29.31
 -4 0 8 838.05 28.68
 -4 0 8 840.53 29.77
 -4 0 8 811.8 28.35
 -4 0 8 782.1 30.21
 -4 0 8 839.29 27.24
 -4 0 9 6.18 1.56
 -4 0 9 9.6 2.45
 -4 0 10 386.31 15.6
 -4 0 10 364.82 13.86
 -4 0 10 364.08 16.15
 -4 0 11 338.72 15.18
 -4 0 11 325.46 14.13
 -4 0 12 2.28 1.88
 -4 0 12 1.04 1.5
 -4 0 13 137.2 8.75
 -4 0 13 146.36 8.02
 -4 0 14 392.12 17.58
 -4 0 14 388.17 16.19
 -4 0 15 113.62 8.04
 -4 0 16 185.25 10.97
 -4 0 17 564.99 23.84
 -4 0 18 69.86 6.79
 -4 0 19 91.11 7.77
 -4 0 20 188.52 11.63
 -4 1 -24 12.03 4.7
 -4 1 -23 63.46 8.15
 -4 1 -22 282.64 17.84
 -4 1 -21 38.6 6.36
 -4 1 -20 79.93 8.81
 -4 1 -19 203.69 14.18
 -4 1 -18 9.87 3.79
 -4 1 -17 88.17 7.84
 -4 1 -17 91.61 8.74
 -4 1 -16 268.85 14.79
 -4 1 -16 273.77 15.94
 -4 1 -15 77.67 7.09
 -4 1 -15 78.01 7.82
 -4 1 -14 182.66 11.21
 -4 1 -14 182.27 11.93
 -4 1 -13 478.13 21.34
 -4 1 -13 494.88 22.37
 -4 1 -12 182.71 10.97
 -4 1 -12 180.16 11.44
 -4 1 -11 37.18 4.58
 -4 1 -11 33.21 3.7
 -4 1 -11 30.86 4.63
 -4 1 -10 677.71 26.73
 -4 1 -10 664.16 27.28
 -4 1 -10 672.31 24.96
 -4 1 -9 62.09 5.71
 -4 1 -9 65.45 4.86
 -4 1 -8 211.92 11.45
 -4 1 -8 212.8 9.7
 -4 1 -8 199.66 10.97
 -4 1 -7 282.65 13.44
 -4 1 -7 278.75 11.57
 -4 1 -7 298.57 13.81
 -4 1 -7 279.39 11.79
 -4 1 -7 275.16 11.41
 -4 1 -6 392.62 16.95
 -4 1 -6 377.5 14.97
 -4 1 -6 403.25 15.02
 -4 1 -6 396.69 15.16
 -4 1 -6 396.03 15.21
 -4 1 -6 403.27 17.12
 -4 1 -6 397.2 15.03
 -4 1 -5 126.89 6.45
 -4 1 -5 135.12 7.93
 -4 1 -5 120.34 7.61
 -4 1 -5 124.49 6.36
 -4 1 -5 132.28 6.4
 -4 1 -4 1456.64 48.01
 -4 1 -4 1476.63 50.02
 -4 1 -4 1496.89 49.85
 -4 1 -4 1396.47 47.74
 -4 1 -4 1495.34 48.52
 -4 1 -4 1465.31 48.02
 -4 1 -3 1180.56 39.03
 -4 1 -3 1124.88 40.57
 -4 1 -3 1185.29 39.24
 -4 1 -3 1167.67 39.01
 -4 1 -2 171.83 7.86
 -4 1 -2 171.49 8.97
 -4 1 -2 176.76 7.92
 -4 1 -2 175.56 7.94
 -4 1 -1 1845.37 61.01
 -4 1 -1 1918.38 62.48
 -4 1 -1 1888.39 60.78
 -4 1 -1 1883.01 61.21
 -4 1 0 623.17 21.93
 -4 1 0 609.75 21.41
 -4 1 0 608.75 22.09
 -4 1 0 626.32 23.04
 -4 1 1 4.95 1.38
 -4 1 1 6.82 2.09
 -4 1 1 3.63 1.06
 -4 1 1 2.81 1.42
 -4 1 1 2.91 1.65
 -4 1 2 563.29 20.53
 -4 1 2 596.85 21.25
 -4 1 2 558.8 19.96
 -4 1 2 592.56 20.44
 -4 1 2 544.04 19.56
 -4 1 2 580.5 20.26
 -4 1 2 565.67 20.92
 -4 1 3 431.01 16.4
 -4 1 3 454.13 16.87
 -4 1 3 430.43 15.94
 -4 1 3 450.84 16.12
 -4 1 3 414.58 15.27
 -4 1 3 435.14 15.86
 -4 1 3 441.99 16.95
 -4 1 4 3.4 1.14
 -4 1 4 6.1 1.85
 -4 1 4 6.07 1.48
 -4 1 4 3.14 1.53
 -4 1 4 1.97 1.13
 -4 1 4 2.42 1.52
 -4 1 4 3.1 1.29
 -4 1 5 791.65 29.1
 -4 1 5 790.35 27.93
 -4 1 5 793.72 27.56
 -4 1 5 824.89 28.36
 -4 1 5 810.29 27.62
 -4 1 5 827.97 27.4
 -4 1 5 846.93 29.29
 -4 1 6 592.09 21.92
 -4 1 6 594.09 20.91
 -4 1 6 576.39 20.2
 -4 1 6 571.36 20.51
 -4 1 6 558.74 20.77
 -4 1 6 553.83 19.9
 -4 1 6 592.54 22.05
 -4 1 7 232.94 10.01
 -4 1 7 228.54 10.66
 -4 1 7 213.65 9.11
 -4 1 7 225.42 9.76
 -4 1 7 225.86 10.88
 -4 1 8 1106.08 35.52
 -4 1 8 1054.11 36.03
 -4 1 8 973.95 33.97
 -4 1 8 982.06 34.58
 -4 1 8 1047.52 36.48
 -4 1 9 453.61 18.21
 -4 1 9 463.59 17.1
 -4 1 9 444.89 18.67
 -4 1 10 242.78 11.41
 -4 1 10 238.82 10.24
 -4 1 10 243.88 12.02
 -4 1 11 222.45 10.77
 -4 1 11 219.97 9.62
 -4 1 11 220.1 11.44
 -4 1 12 143.57 8.46
 -4 1 12 173.13 7.84
 -4 1 12 162.42 9.55
 -4 1 13 6.78 2.59
 -4 1 13 4.11 2.03
 -4 1 14 228.43 12.26
 -4 1 14 234.67 11.33
 -4 1 15 492.56 21.37
 -4 1 15 496.58 19.94
 -4 1 16 0.55 2.48
 -4 1 17 312.65 15.8
 -4 1 18 225.26 12.86
 -4 1 19 38.63 5.34
 -4 1 20 192.52 11.97
 -4 1 21 122.02 9.46
 -4 2 -26 2.02 3.28
 -4 2 -25 96.02 10.13
 -4 2 -24 117.91 11.16
 -4 2 -23 0.94 3.28
 -4 2 -22 158.87 12.59
 -4 2 -21 53.9 7.44
 -4 2 -20 8.54 3.78
 -4 2 -19 228.75 14.8
 -4 2 -18 113.95 9.91
 -4 2 -17 130.48 10.49
 -4 2 -16 260.44 14.23
 -4 2 -16 288.38 14.42
 -4 2 -16 268.97 15.54
 -4 2 -15 353.66 17.34
 -4 2 -15 386.39 19
 -4 2 -15 371.68 17.21
 -4 2 -14 0.53 1.92
 -4 2 -14 0.98 2.07
 -4 2 -14 -1.97 2.95
 -4 2 -13 218.32 11.82
 -4 2 -13 199.04 10.96
 -4 2 -13 192.11 12.06
 -4 2 -12 597.69 24.99
 -4 2 -12 651.37 26.52
 -4 2 -12 631.13 24.6
 -4 2 -11 56.38 5.48
 -4 2 -11 54.93 5.83
 -4 2 -11 62.62 5.21
 -4 2 -10 536.43 21.94
 -4 2 -10 531.89 21.05
 -4 2 -10 541.97 22.79
 -4 2 -9 105.33 6.43
 -4 2 -9 87.87 7.1
 -4 2 -9 84.57 6.53
 -4 2 -8 0.33 1.49
 -4 2 -8 1.38 1.81
 -4 2 -8 -0.42 1.7
 -4 2 -7 262.08 12.89
 -4 2 -7 260.87 11.67
 -4 2 -7 271.11 12.73
 -4 2 -6 299.48 13.66
 -4 2 -6 312.29 11.79
 -4 2 -6 309.49 12.61
 -4 2 -6 304.86 12.61
 -4 2 -6 304.92 12.72
 -4 2 -6 287.76 11.19
 -4 2 -5 27.13 3.68
 -4 2 -5 25.05 2.24
 -4 2 -5 26.18 2.76
 -4 2 -5 18.69 2.58
 -4 2 -5 31.15 2.32
 -4 2 -4 211.07 8.39
 -4 2 -4 222.91 10.63
 -4 2 -4 204.68 8.55
 -4 2 -4 229.74 9.7
 -4 2 -3 774.89 27.7
 -4 2 -3 739.65 25.49
 -4 2 -3 754.36 26.43
 -4 2 -2 558.59 20.94
 -4 2 -2 539.76 20.31
 -4 2 -2 529.01 19.05
 -4 2 -2 537.54 19.67
 -4 2 -1 161.9 8.43
 -4 2 -1 162.34 7.75
 -4 2 -1 174.23 8.23
 -4 2 -1 164.48 7.13
 -4 2 -1 169.13 7.5
 -4 2 0 696.14 25.97
 -4 2 0 764.22 26.29
 -4 2 0 747.59 25.39
 -4 2 0 723.11 25.53
 -4 2 0 701.9 24.15
 -4 2 0 706.76 25.05
 -4 2 1 376.16 14.99
 -4 2 1 360.65 13.05
 -4 2 1 373.87 14.44
 -4 2 1 384.01 14.45
 -4 2 1 360.14 14.98
 -4 2 2 179 8.67
 -4 2 2 178 6.92
 -4 2 2 177.82 8.15
 -4 2 2 177.77 8.42
 -4 2 2 184.92 8.99
 -4 2 3 485.51 17.48
 -4 2 3 534.04 19.83
 -4 2 3 573.05 20.44
 -4 2 3 533.45 17.58
 -4 2 3 536.51 19.15
 -4 2 3 562.26 19.91
 -4 2 4 292.62 11.19
 -4 2 4 336.02 13.24
 -4 2 4 322.35 13.62
 -4 2 4 317.54 12.58
 -4 2 4 326.23 11.9
 -4 2 4 324.62 12.76
 -4 2 4 311.39 12.43
 -4 2 4 315.7 13.23
 -4 2 5 1332.45 42.98
 -4 2 5 1263.16 42.33
 -4 2 5 1287.8 43.53
 -4 2 5 1196.98 41.13
 -4 2 5 1319 42.59
 -4 2 5 1260.5 43.28
 -4 2 6 1829.27 58.16
 -4 2 6 1733.32 58.72
 -4 2 6 1775.19 57.78
 -4 2 6 1718.41 56.28
 -4 2 6 1775.73 57.89
 -4 2 6 1737.92 58.86
 -4 2 7 82.15 5.86
 -4 2 7 80.36 4.19
 -4 2 7 92.5 5.55
 -4 2 7 86.06 5.99
 -4 2 8 28.05 3.46
 -4 2 8 20.25 2.78
 -4 2 8 20.69 3.39
 -4 2 8 22.02 2
 -4 2 9 965.38 35.85
 -4 2 9 1019.53 34.63
 -4 2 10 1178.02 39.66
 -4 2 10 1127.33 39.14
 -4 2 10 1184.46 41.46
 -4 2 11 26.82 2.8
 -4 2 11 26.23 3.95
 -4 2 11 34.33 3.29
 -4 2 12 356.02 16.37
 -4 2 12 356.99 14.66
 -4 2 13 338.35 15.53
 -4 2 13 296.26 13.13
 -4 2 14 152.88 9.73
 -4 2 14 145.93 8.94
 -4 2 15 477.74 21.03
 -4 2 15 478.69 20.49
 -4 2 16 218.23 12.3
 -4 2 16 198.98 11.58
 -4 2 17 192.74 11.92
 -4 2 17 209.96 12.04
 -4 2 18 343.85 17.32
 -4 2 18 352.35 17.36
 -4 2 19 12.9 3.86
 -4 2 19 2.61 2.82
 -4 2 20 13.32 3.91
 -4 2 20 12.44 3.76
 -4 2 21 97.5 8.69
 -4 2 22 52.95 6.59
 -4 3 -26 5.86 3.52
 -4 3 -25 57.37 7.81
 -4 3 -24 130.62 11.55
 -4 3 -23 29.06 5.85
 -4 3 -22 84.62 9.04
 -4 3 -21 212.6 14.36
 -4 3 -20 15.46 3.93
 -4 3 -20 18.14 4.42
 -4 3 -19 77.8 8.17
 -4 3 -19 80.06 7.76
 -4 3 -18 108.87 8.99
 -4 3 -18 122.77 10.11
 -4 3 -17 97.06 8.11
 -4 3 -17 89.03 8.47
 -4 3 -16 67.59 7.24
 -4 3 -16 62.58 6.37
 -4 3 -15 361.18 17.06
 -4 3 -15 364.05 18.15
 -4 3 -15 370.69 16.64
 -4 3 -15 323.48 16.15
 -4 3 -14 66.93 7.04
 -4 3 -14 68.19 6.35
 -4 3 -14 72.99 6.42
 -4 3 -14 81.19 6.49
 -4 3 -13 61 5.91
 -4 3 -13 71.26 6.79
 -4 3 -13 75.4 6.29
 -4 3 -13 76.65 6.14
 -4 3 -12 187.31 11.27
 -4 3 -12 180.86 10.36
 -4 3 -12 183.09 10.33
 -4 3 -11 187.62 10.26
 -4 3 -11 196.28 11.28
 -4 3 -11 181.13 10.2
 -4 3 -10 215.47 11.03
 -4 3 -10 217.46 11.81
 -4 3 -10 197.84 10.63
 -4 3 -9 351.58 15.27
 -4 3 -9 326.53 14.81
 -4 3 -8 4 1.98
 -4 3 -8 3.35 1.71
 -4 3 -7 33.5 3.87
 -4 3 -7 39.69 3.93
 -4 3 -6 868.18 30.34
 -4 3 -6 787.87 29.45
 -4 3 -5 202.94 10.04
 -4 3 -5 215.53 10.23
 -4 3 -5 184.5 7.36
 -4 3 -4 214.39 10.49
 -4 3 -4 224.31 8.23
 -4 3 -4 227.01 10.66
 -4 3 -4 208.98 8.34
 -4 3 -3 2247.11 74.07
 -4 3 -3 2411.92 73.63
 -4 3 -3 2194.09 70.81
 -4 3 -3 2287.56 73.21
 -4 3 -3 2242.84 73.9
 -4 3 -3 2271 71.75
 -4 3 -2 108.55 6.46
 -4 3 -2 99.19 6.04
 -4 3 -2 99.41 5.62
 -4 3 -2 106.48 6.29
 -4 3 -2 93 4.93
 -4 3 -1 228.97 10.13
 -4 3 -1 208.22 9.14
 -4 3 -1 212.11 9.86
 -4 3 -1 212.86 8.93
 -4 3 -1 200.11 9.92
 -4 3 0 728.69 26.62
 -4 3 0 764.05 26.94
 -4 3 0 741.51 26.43
 -4 3 0 722.5 25.68
 -4 3 1 558.37 20.74
 -4 3 1 584.8 20.87
 -4 3 1 502.46 19.67
 -4 3 1 523.44 17.97
 -4 3 1 574.12 19.99
 -4 3 1 553.25 20.25
 -4 3 2 74.88 5.25
 -4 3 2 77.86 5.46
 -4 3 2 74.51 4.76
 -4 3 2 69.46 3.11
 -4 3 2 82.86 5.09
 -4 3 2 80.77 5.03
 -4 3 3 657.93 22.82
 -4 3 3 610.45 20.18
 -4 3 3 663.87 23.62
 -4 3 3 681.59 23.41
 -4 3 4 574.28 21.03
 -4 3 4 597.98 21.93
 -4 3 4 562.29 21.7
 -4 3 5 34.75 2.33
 -4 3 5 30.6 3.63
 -4 3 5 30.3 2.98
 -4 3 5 34.76 3.74
 -4 3 6 1137.72 38.25
 -4 3 6 1125.97 38.78
 -4 3 6 1075.61 35.42
 -4 3 7 243.45 11.17
 -4 3 7 245.56 9.79
 -4 3 7 254.72 11.85
 -4 3 7 226.42 8.61
 -4 3 8 213.88 10.85
 -4 3 8 210.86 10.05
 -4 3 8 193.47 8.87
 -4 3 9 1230.23 44.28
 -4 3 9 1268.34 43.24
 -4 3 9 1254.4 42.26
 -4 3 10 559.76 22.8
 -4 3 10 572.19 21.72
 -4 3 10 549.42 21.08
 -4 3 11 730.37 28.16
 -4 3 11 725.8 26.73
 -4 3 11 699.1 26.42
 -4 3 12 244.93 12.75
 -4 3 12 249.19 11.61
 -4 3 12 222.91 11.39
 -4 3 13 36.75 4.91
 -4 3 13 46.81 4.44
 -4 3 13 40.11 4.4
 -4 3 14 50.31 5.77
 -4 3 14 40.48 4.67
 -4 3 14 48.15 4.61
 -4 3 15 1116.87 43.13
 -4 3 15 1196.69 41.51
 -4 3 15 1178.33 42.42
 -4 3 16 552.67 24.35
 -4 3 16 574.43 23.86
 -4 3 17 7.66 3.25
 -4 3 17 -0.58 2.35
 -4 3 18 237.43 13.82
 -4 3 18 231.16 13.35
 -4 3 19 80.03 7.56
 -4 3 19 63.42 7.03
 -4 3 20 -1.41 3.18
 -4 3 20 2.1 3.02
 -4 3 21 27.64 5.22
 -4 3 21 25.1 4.95
 -4 3 22 3.74 3.3
 -4 3 22 3.88 2.8
 -4 3 23 4.07 2.94
 -4 3 24 77.44 8.59
 -4 3 25 84.27 9.06
 -4 3 26 10.13 4.08
 -4 3 27 94.48 10
 -4 4 -24 180.54 13.65
 -4 4 -23 163.06 12.19
 -4 4 -23 149.47 12.22
 -4 4 -22 10.35 4.06
 -4 4 -22 8.54 3.7
 -4 4 -21 246.32 15.09
 -4 4 -21 237.22 15.41
 -4 4 -20 110.13 9.37
 -4 4 -20 97.44 9.2
 -4 4 -19 14.57 4.23
 -4 4 -19 16.33 4.12
 -4 4 -18 286.74 16.33
 -4 4 -18 284.53 15.76
 -4 4 -17 232.34 13.86
 -4 4 -17 256.15 14.72
 -4 4 -17 244 13.61
 -4 4 -16 1.86 2.96
 -4 4 -16 0.68 2.79
 -4 4 -16 -1.14 2.35
 -4 4 -15 836.42 33.48
 -4 4 -15 836.45 32.91
 -4 4 -15 825.05 32.36
 -4 4 -14 580.47 24.96
 -4 4 -14 574.05 24.32
 -4 4 -14 577.33 24.05
 -4 4 -13 0.59 2.42
 -4 4 -13 0.53 2.36
 -4 4 -13 2.04 2.25
 -4 4 -13 1.79 1.94
 -4 4 -12 1216.67 45.18
 -4 4 -12 1372.29 47.35
 -4 4 -12 1320.41 46.45
 -4 4 -11 621.45 24.11
 -4 4 -11 606.1 24.74
 -4 4 -10 6.6 2.42
 -4 4 -10 10.6 2.7
 -4 4 -9 923.18 33.72
 -4 4 -9 939.68 34.31
 -4 4 -8 362.21 15.4
 -4 4 -8 343.48 15.51
 -4 4 -7 3.78 2.07
 -4 4 -7 1.58 1.71
 -4 4 -7 0.83 1.8
 -4 4 -6 303.19 13.68
 -4 4 -6 314.21 13.95
 -4 4 -6 298.75 13.57
 -4 4 -6 301.25 12.46
 -4 4 -5 386.25 16.27
 -4 4 -5 399.79 15.26
 -4 4 -5 359.53 15.84
 -4 4 -4 7.7 2.08
 -4 4 -4 7.85 2.25
 -4 4 -4 11.06 1.43
 -4 4 -4 13.09 2.68
 -4 4 -3 290.22 12.08
 -4 4 -3 270.86 11.58
 -4 4 -3 280.09 12.54
 -4 4 -3 274.19 10.62
 -4 4 -3 262.99 12.27
 -4 4 -2 1028.25 35.18
 -4 4 -2 993.13 34.39
 -4 4 -2 1000.75 35.69
 -4 4 -2 997.95 33.77
 -4 4 -2 1036.96 35.58
 -4 4 -1 2.88 1.82
 -4 4 -1 1.15 1.02
 -4 4 -1 1.13 1.32
 -4 4 -1 0.66 1.8
 -4 4 -1 1.06 1.74
 -4 4 0 564.63 20.31
 -4 4 0 552.11 20.71
 -4 4 0 578.59 21.71
 -4 4 0 605.22 22.16
 -4 4 1 354.76 13.37
 -4 4 1 351.19 14.28
 -4 4 1 359.2 14.89
 -4 4 1 364.96 15.24
 -4 4 2 9.77 1.47
 -4 4 2 10.83 2.53
 -4 4 2 9.08 2.33
 -4 4 3 571.36 20.89
 -4 4 3 511.06 17.07
 -4 4 3 540.82 20.24
 -4 4 4 1534.32 50.06
 -4 4 4 1432.77 46.53
 -4 4 4 1482.29 49.75
 -4 4 5 13.69 1.61
 -4 4 5 14.25 2.85
 -4 4 5 10.17 2.64
 -4 4 6 572.1 21.86
 -4 4 6 534.92 19.37
 -4 4 6 578.52 22.08
 -4 4 7 384.92 15.84
 -4 4 7 350.16 13.75
 -4 4 7 354.99 15.97
 -4 4 8 691 25.95
 -4 4 8 661.69 24.11
 -4 4 8 689.13 26.51
 -4 4 9 39.13 3.63
 -4 4 9 41.13 4.38
 -4 4 9 41.04 4.77
 -4 4 10 741.75 27.34
 -4 4 10 692.16 25.99
 -4 4 10 700.7 27.94
 -4 4 11 128.38 7.65
 -4 4 11 116.19 8.53
 -4 4 12 243.92 12.07
 -4 4 12 214.19 11.34
 -4 4 12 246.54 13.08
 -4 4 13 503.29 20.4
 -4 4 13 471.74 19.92
 -4 4 13 463.62 21.2
 -4 4 14 15.51 3.4
 -4 4 14 18.69 3.13
 -4 4 14 21.77 4.15
 -4 4 15 163.32 9.75
 -4 4 15 160.62 9.88
 -4 4 15 147.54 10.38
 -4 4 16 613.51 24.9
 -4 4 16 585.82 25.29
 -4 4 16 651.96 26.92
 -4 4 17 35.41 4.9
 -4 4 17 38.09 5.53
 -4 4 18 85 7.71
 -4 4 18 80.26 8.07
 -4 4 19 160.53 11.02
 -4 4 19 155.8 11.35
 -4 4 20 6.44 3.03
 -4 4 20 9.01 3.71
 -4 4 21 15.05 4.2
 -4 4 21 15.46 4.59
 -4 4 22 127.16 10.57
 -4 4 22 129.31 10.87
 -4 4 23 81.02 8.5
 -4 4 23 89.32 9.1
 -4 4 24 63.81 7.7
 -4 4 25 245.66 16.13
 -4 4 26 21.38 5.2
 -4 4 27 49.99 7.45
 -4 4 28 94.1 10.31
 -4 4 29 23.39 5.83
 -4 5 -26 167.67 13.34
 -4 5 -25 75.49 8.82
 -4 5 -24 65.5 8.22
 -4 5 -23 330.81 18.89
 -4 5 -22 68.27 7.91
 -4 5 -22 55.54 7.25
 -4 5 -21 78.07 8.28
 -4 5 -21 75.4 8.16
 -4 5 -20 174.48 11.79
 -4 5 -20 156.39 11.92
 -4 5 -20 167.78 12.19
 -4 5 -19 2.76 3.04
 -4 5 -19 4.48 3.29
 -4 5 -19 -1.5 2.78
 -4 5 -18 30.12 4.87
 -4 5 -18 29.43 4.97
 -4 5 -18 29.45 5.29
 -4 5 -17 281.39 15.33
 -4 5 -17 287 15.75
 -4 5 -17 267.15 15.44
 -4 5 -16 33.89 5.18
 -4 5 -16 44.96 5.73
 -4 5 -16 47.43 5.89
 -4 5 -15 92.76 7.93
 -4 5 -15 109.06 8.68
 -4 5 -15 100.23 8.43
 -4 5 -14 504.64 22.7
 -4 5 -14 516.98 22.99
 -4 5 -14 556.9 23.47
 -4 5 -13 164.37 10.46
 -4 5 -13 168.61 10.72
 -4 5 -12 17.69 3.71
 -4 5 -12 22.89 3.37
 -4 5 -11 883.85 33.59
 -4 5 -11 868.16 32.18
 -4 5 -10 158.79 9.77
 -4 5 -10 154.23 8.93
 -4 5 -9 102.16 7.46
 -4 5 -9 102.99 6.88
 -4 5 -8 403.63 17.89
 -4 5 -8 423.52 17.95
 -4 5 -8 402.74 17.15
 -4 5 -7 13.52 2.59
 -4 5 -7 18.17 3.12
 -4 5 -7 21.21 3.12
 -4 5 -7 21.37 2.59
 -4 5 -6 34.53 3.78
 -4 5 -6 28.8 3.77
 -4 5 -6 29.6 3.11
 -4 5 -5 670.67 26.13
 -4 5 -5 705.85 25.02
 -4 5 -5 678.88 25.84
 -4 5 -4 239.04 11.21
 -4 5 -4 259.63 12.24
 -4 5 -4 273.88 12.31
 -4 5 -3 96.81 5.16
 -4 5 -3 91.97 6.42
 -4 5 -3 93.67 6.42
 -4 5 -2 1053.67 36.72
 -4 5 -2 1074.26 36.59
 -4 5 -2 1136.73 38.52
 -4 5 -2 1095.57 38.44
 -4 5 -1 629.68 22.62
 -4 5 -1 619.12 24.21
 -4 5 -1 637.53 23.02
 -4 5 -1 662.83 24.63
 -4 5 0 11.92 1.74
 -4 5 0 16.07 2.36
 -4 5 0 12.4 2.63
 -4 5 0 12.36 2.76
 -4 5 1 411.07 15.35
 -4 5 1 400.3 16.58
 -4 5 2 524.13 20.7
 -4 5 2 497.69 19.8
 -4 5 3 0.42 1.76
 -4 5 3 2.95 1.91
 -4 5 4 1361.87 46.97
 -4 5 4 1326.7 46.51
 -4 5 5 561.26 22.43
 -4 5 5 558.38 19.62
 -4 5 5 556.24 22.23
 -4 5 6 9.42 1.69
 -4 5 6 6.26 2.19
 -4 5 7 629.43 22.68
 -4 5 7 670.44 25.27
 -4 5 7 598.01 24.91
 -4 5 8 254.23 11.08
 -4 5 8 246.89 12.65
 -4 5 8 249.41 12.89
 -4 5 9 41.73 3.96
 -4 5 9 37.79 4.62
 -4 5 9 50.56 5.45
 -4 5 10 201.63 9.97
 -4 5 10 179.28 10.65
 -4 5 10 204.54 11.55
 -4 5 11 287.36 14.08
 -4 5 11 274.95 12.98
 -4 5 11 277.08 14.56
 -4 5 12 7.79 2.48
 -4 5 12 13.71 2.94
 -4 5 12 9.59 3.3
 -4 5 13 579.71 24.32
 -4 5 13 595.7 23.78
 -4 5 13 581.54 25.3
 -4 5 14 354.36 16.91
 -4 5 14 398.54 18.83
 -4 5 15 22.92 3.82
 -4 5 15 15.55 4.04
 -4 5 16 361.91 17.57
 -4 5 16 372.33 18.86
 -4 5 17 191.31 12.04
 -4 5 17 213.21 13.34
 -4 5 18 1.32 2.39
 -4 5 18 6.01 3.65
 -4 5 19 141.36 10.59
 -4 5 19 153.58 11.69
 -4 5 20 53.83 6.53
 -4 5 20 47.93 6.62
 -4 5 21 6.19 3.12
 -4 5 21 1.64 3.39
 -4 5 22 39.66 6.2
 -4 5 22 31.97 6.11
 -4 5 23 133.36 11.14
 -4 5 23 126.44 11.11
 -4 5 24 6.15 3.63
 -4 5 25 112.83 10.56
 -4 6 -26 149.7 12.85
 -4 6 -25 108.54 10.77
 -4 6 -24 0.92 3.8
 -4 6 -23 83.28 9.27
 -4 6 -22 69.58 8.2
 -4 6 -22 61.29 7.46
 -4 6 -21 -0.84 3.13
 -4 6 -21 1.58 2.93
 -4 6 -20 58.71 7.42
 -4 6 -20 69.16 7.65
 -4 6 -19 28.48 5.07
 -4 6 -19 23.59 5.22
 -4 6 -19 27.69 5.11
 -4 6 -18 -0.71 2.54
 -4 6 -18 3.79 3.05
 -4 6 -18 4.37 3.14
 -4 6 -17 183.49 11.87
 -4 6 -17 168.94 11.88
 -4 6 -17 163.19 11.55
 -4 6 -16 306.02 16.11
 -4 6 -16 295.35 16.34
 -4 6 -16 299.32 16.18
 -4 6 -15 5.68 2.9
 -4 6 -15 3.36 2.91
 -4 6 -15 3.98 2.74
 -4 6 -14 374.95 18.39
 -4 6 -14 359.88 18.07
 -4 6 -13 439.68 20.36
 -4 6 -13 430.09 20.35
 -4 6 -12 3.59 2.35
 -4 6 -11 366.59 17.56
 -4 6 -10 177.61 9.87
 -4 6 -10 187.87 10.72
 -4 6 -10 195.58 11.29
 -4 6 -9 27.39 3.77
 -4 6 -9 36.99 4.37
 -4 6 -9 39.28 4.82
 -4 6 -8 113.55 7.3
 -4 6 -8 115.21 8.05
 -4 6 -8 107 7.64
 -4 6 -7 38.14 4.18
 -4 6 -7 39.37 4.5
 -4 6 -7 35.41 4.45
 -4 6 -6 5.81 2.4
 -4 6 -6 11.54 2.76
 -4 6 -5 269.05 12.95
 -4 6 -5 258.91 12.61
 -4 6 -4 931.5 34.47
 -4 6 -4 954.42 34.42
 -4 6 -3 18.77 2.42
 -4 6 -3 20.96 3.41
 -4 6 -3 17.54 3.25
 -4 6 -2 504.73 19.27
 -4 6 -2 490.18 20.61
 -4 6 -2 540.5 21.13
 -4 6 -1 438.18 17.35
 -4 6 -1 419.93 18.34
 -4 6 -1 461.75 18.86
 -4 6 0 13.4 2.47
 -4 6 0 11.19 2.76
 -4 6 1 36.21 3.84
 -4 6 1 39.68 4.48
 -4 6 2 82.83 6.29
 -4 6 2 65.18 5.39
 -4 6 3 98.11 7.07
 -4 6 3 95.46 6.73
 -4 6 4 413.64 17.86
 -4 6 4 373.65 16.98
 -4 6 5 464.9 19.91
 -4 6 5 451.52 19.61
 -4 6 6 108.56 7.86
 -4 6 6 99.27 7.48
 -4 6 7 119.81 8.35
 -4 6 7 120.04 8.39
 -4 6 8 394.76 18.23
 -4 6 8 396.42 18.23
 -4 6 9 65.34 6.02
 -4 6 9 53.83 5.87
 -4 6 10 88.35 7.27
 -4 6 10 73.01 6.99
 -4 6 11 540.28 23.59
 -4 6 11 555.02 24.07
 -4 6 12 11.52 3
 -4 6 12 7.16 3.11
 -4 6 13 173.44 11.67
 -4 6 14 610.88 26.84
 -4 6 15 49.56 6.38
 -4 6 16 127.55 10.27
 -4 6 17 328.55 18.1
 -4 6 18 53.84 7.24
 -4 6 19 101.04 9.79
 -4 6 20 181.04 13.24
 -4 6 21 6.97 4.37
 -4 6 22 34.75 6.36
 -4 6 23 200.14 14.56
 -4 6 24 20.37 5.63
 -4 7 -25 191.49 14.57
 -4 7 -24 22.38 5.23
 -4 7 -24 33.44 6.55
 -4 7 -23 51.09 7.06
 -4 7 -23 55.96 7.87
 -4 7 -22 179.84 13.34
 -4 7 -22 179.61 13.5
 -4 7 -21 24.55 5
 -4 7 -21 23.8 5.55
 -4 7 -20 21.5 5.04
 -4 7 -20 20.51 5.03
 -4 7 -19 72.59 7.91
 -4 7 -19 52.06 7.08
 -4 7 -18 63.66 7.31
 -4 7 -18 55.03 7.13
 -4 7 -17 32.11 5.39
 -4 7 -17 20.98 4.46
 -4 7 -17 24.64 5.11
 -4 7 -16 505.08 23.92
 -4 7 -16 515.78 24.05
 -4 7 -15 67.06 7.22
 -4 7 -15 57.4 6.74
 -4 7 -14 311.51 16.58
 -4 7 -14 290.75 16.21
 -4 7 -13 677.11 29.13
 -4 7 -13 717 29.49
 -4 7 -12 108.2 8.91
 -4 7 -12 116.8 9.03
 -4 7 -11 8.09 3.09
 -4 7 -11 11.82 3.37
 -4 7 -10 478.88 21.19
 -4 7 -10 514.38 22.29
 -4 7 -9 507.29 20.58
 -4 7 -9 497.34 21.36
 -4 7 -9 487.65 21.79
 -4 7 -8 14.47 3.09
 -4 7 -8 13 3.09
 -4 7 -8 16.79 3.56
 -4 7 -7 628.28 24.87
 -4 7 -7 617.25 25.19
 -4 7 -7 645.86 25.96
 -4 7 -6 160.69 9.31
 -4 7 -6 150.9 9.37
 -4 7 -5 86.49 6.6
 -4 7 -5 75.06 6.35
 -4 7 -4 621.17 24.41
 -4 7 -4 592.71 24.29
 -4 7 -3 433.62 18.92
 -4 7 -3 439.11 18.98
 -4 7 -2 5.66 1.95
 -4 7 -2 7.8 2.49
 -4 7 -2 9.06 2.79
 -4 7 -1 959.4 34.9
 -4 7 -1 902.35 33.26
 -4 7 -1 926.29 34.57
 -4 7 0 38.66 4.21
 -4 7 0 40.9 4.75
 -4 7 1 49.32 4.84
 -4 7 1 50.06 5.17
 -4 7 2 266.18 13.4
 -4 7 2 232.35 12.24
 -4 7 3 379.35 17.31
 -4 7 3 354.22 16.52
 -4 7 4 16.81 3.59
 -4 7 4 15.09 3.41
 -4 7 5 738.98 28.95
 -4 7 5 687.55 28.3
 -4 7 6 467.61 20.62
 -4 7 6 426.23 19.91
 -4 7 7 6.43 2.98
 -4 7 7 5.43 2.38
 -4 7 8 318.2 16.1
 -4 7 8 301.09 15.84
 -4 7 9 163.27 10.77
 -4 7 9 149.91 10.55
 -4 7 10 23.75 4.65
 -4 7 10 21.53 4.29
 -4 7 11 215.18 13.29
 -4 7 11 226.47 13.27
 -4 7 12 231.49 13.99
 -4 7 13 2.2 2.73
 -4 7 14 206.59 13.52
 -4 7 15 152.37 11.54
 -4 7 16 9.73 4.14
 -4 7 17 32.55 5.95
 -4 7 18 79.86 8.72
 -4 7 19 7.94 3.98
 -4 7 20 56.05 7.87
 -4 7 21 51.7 7.56
 -4 7 22 -0.94 3.79
 -4 7 23 158.29 13.13
 -4 7 24 95.4 10.34
 -4 8 -24 89.37 9.54
 -4 8 -24 78.1 9.31
 -4 8 -23 3.75 3.48
 -4 8 -23 5.81 4.61
 -4 8 -22 151.16 12.61
 -4 8 -22 200.27 14.36
 -4 8 -21 66.9 8.19
 -4 8 -21 63.47 8.28
 -4 8 -20 2.65 3.09
 -4 8 -20 8.04 4.26
 -4 8 -19 115.83 10.41
 -4 8 -19 126.44 10.97
 -4 8 -18 109.67 10.15
 -4 8 -18 125.83 10.65
 -4 8 -17 4.93 3.56
 -4 8 -17 6.5 3.66
 -4 8 -16 275.41 16.69
 -4 8 -16 305.25 16.98
 -4 8 -15 333.95 18.23
 -4 8 -15 332.48 18.11
 -4 8 -14 -0.76 2.81
 -4 8 -14 -1.48 3.12
 -4 8 -13 251.62 15.15
 -4 8 -13 265.51 15.19
 -4 8 -12 284.73 16.21
 -4 8 -12 300.11 16.35
 -4 8 -12 314.84 15.66
 -4 8 -11 13.81 3.83
 -4 8 -11 24.18 4.19
 -4 8 -11 23.49 4.4
 -4 8 -10 166.34 10.51
 -4 8 -10 177.57 11.4
 -4 8 -9 60.64 6.11
 -4 8 -9 67.46 6.76
 -4 8 -8 82.3 6.95
 -4 8 -8 90.34 7.64
 -4 8 -7 314.21 15.2
 -4 8 -7 342.03 15.97
 -4 8 -7 314.07 16.21
 -4 8 -6 434.26 18.74
 -4 8 -6 407.56 18.74
 -4 8 -6 416.9 19.29
 -4 8 -5 1.53 2.2
 -4 8 -5 0.52 2.26
 -4 8 -4 598.69 24.07
 -4 8 -4 558.81 23.89
 -4 8 -3 856.17 32.52
 -4 8 -3 828.8 32.36
 -4 8 -2 54.27 5.71
 -4 8 -2 44.67 5.24
 -4 8 -1 293.91 14.68
 -4 8 -1 277.39 13.52
 -4 8 0 170.47 10.68
 -4 8 0 180.54 10.13
 -4 8 1 3.49 2.29
 -4 8 1 2.33 1.82
 -4 8 2 119.53 8.63
 -4 8 2 95.84 7.65
 -4 8 3 268.84 14.37
 -4 8 3 254.84 13.67
 -4 8 4 5.17 2.84
 -4 8 4 1.26 2.67
 -4 8 5 215.04 12.53
 -4 8 5 180.41 11.52
 -4 8 6 445.12 20.38
 -4 8 6 391.26 19.45
 -4 8 7 10.44 3.44
 -4 8 7 11.56 3.08
 -4 8 8 69.18 7.12
 -4 8 8 72.48 7.37
 -4 8 9 310.18 16.63
 -4 8 9 301.19 16.52
 -4 8 10 44.37 6.22
 -4 8 10 43.25 6.06
 -4 8 11 105.9 9.33
 -4 8 12 197.16 13.26
 -4 8 13 12 4.22
 -4 8 14 194.35 13.48
 -4 8 15 204.14 13.97
 -4 8 16 21.74 5.24
 -4 8 17 100.04 9.94
 -4 8 18 286.98 17.83
 -4 8 19 45.05 6.9
 -4 8 20 19.15 5.81
 -4 8 21 59.55 8.12
 -4 8 22 29.8 6.51
 -4 8 23 9.08 4.9
 -4 8 24 39.8 7.34
 -4 9 -23 17.81 5.31
 -4 9 -23 24.01 5.87
 -4 9 -22 46.8 7.5
 -4 9 -22 52.86 7.74
 -4 9 -21 171.55 13.6
 -4 9 -21 189.12 14.13
 -4 9 -20 -0.94 3.39
 -4 9 -20 0.93 3.35
 -4 9 -19 47.83 7.1
 -4 9 -19 38.04 6.4
 -4 9 -18 163.73 12.82
 -4 9 -18 170.68 12.86
 -4 9 -17 56.19 7.3
 -4 9 -17 50.47 7.12
 -4 9 -16 100.24 9.65
 -4 9 -16 89.76 9.02
 -4 9 -15 353.91 19.1
 -4 9 -15 322.03 18.53
 -4 9 -14 58.5 7.34
 -4 9 -14 96.59 9.01
 -4 9 -13 50.57 6.75
 -4 9 -13 62.55 7.38
 -4 9 -12 293.18 16.55
 -4 9 -12 276.5 16.04
 -4 9 -11 79.04 8.12
 -4 9 -11 94.25 7.83
 -4 9 -11 107.28 8.97
 -4 9 -10 11.58 3.76
 -4 9 -10 14.54 3.57
 -4 9 -10 11.21 3.53
 -4 9 -9 239.63 14.18
 -4 9 -9 245.47 13.44
 -4 9 -9 241.32 14.13
 -4 9 -8 149.39 10.09
 -4 9 -8 166.06 11.02
 -4 9 -7 181.26 11.2
 -4 9 -7 179.78 11.52
 -4 9 -6 666.58 27.03
 -4 9 -6 639.42 27.31
 -4 9 -5 205.28 11.79
 -4 9 -5 198.73 11.89
 -4 9 -4 131.05 9.36
 -4 9 -4 151.95 9.84
 -4 9 -3 355.92 17.38
 -4 9 -3 356.24 17.36
 -4 9 -2 150.38 10.05
 -4 9 -2 152.37 10.1
 -4 9 -1 47.01 5.48
 -4 9 0 201.1 12.34
 -4 9 0 200.87 11.63
 -4 9 1 24.98 4.25
 -4 9 1 36.48 4.99
 -4 9 2 79.79 7.58
 -4 9 2 84.26 7.39
 -4 9 3 393.72 19.35
 -4 9 3 388.69 18.73
 -4 9 4 177.54 11.71
 -4 9 4 153.34 10.69
 -4 9 5 71.09 7.31
 -4 9 5 78.19 7.78
 -4 9 6 379.45 19.29
 -4 9 6 359.1 18.61
 -4 9 7 130.43 10.29
 -4 9 7 135.08 10.44
 -4 9 8 33.65 5.49
 -4 9 8 35.74 5.78
 -4 9 9 103.37 9.48
 -4 9 9 120.55 9.88
 -4 9 10 102.92 9.57
 -4 9 10 108.27 9.77
 -4 9 11 -0.82 3.13
 -4 9 11 -1.67 4.04
 -4 9 12 156.78 12.25
 -4 9 13 157.78 12.39
 -4 9 14 20.45 5.23
 -4 9 15 156.7 12.78
 -4 9 16 121.26 11.42
 -4 9 17 9.52 4.12
 -4 9 18 106.16 10.85
 -4 9 19 87.51 10.02
 -4 9 20 3.03 3.86
 -4 9 21 64.69 8.85
 -4 9 22 49.95 7.88
 -4 10 -21 126.94 11.75
 -4 10 -21 128.52 11.73
 -4 10 -20 119.96 11.36
 -4 10 -20 139.14 11.96
 -4 10 -19 1.94 3.61
 -4 10 -19 5.66 3.98
 -4 10 -18 119.94 11.08
 -4 10 -18 104.77 10.25
 -4 10 -17 194.72 13.89
 -4 10 -17 153.97 12.65
 -4 10 -16 19.11 4.96
 -4 10 -16 26.17 5.49
 -4 10 -15 258.6 16.79
 -4 10 -15 305.36 17.39
 -4 10 -14 299.01 18.07
 -4 10 -14 348.92 18.72
 -4 10 -13 0.84 2.95
 -4 10 -13 -0.81 3
 -4 10 -12 125.68 10.66
 -4 10 -12 156.07 11.59
 -4 10 -11 96.73 9
 -4 10 -11 102.86 9.06
 -4 10 -10 94.7 8.67
 -4 10 -10 65.86 7.5
 -4 10 -9 74.71 7.82
 -4 10 -9 67.96 7.24
 -4 10 -8 155.33 11.2
 -4 10 -8 175.12 11.73
 -4 10 -7 20.23 3.99
 -4 10 -7 13.18 4
 -4 10 -6 216.13 12.47
 -4 10 -6 177.04 12.01
 -4 10 -5 269.06 14.81
 -4 10 -5 283 15.3
 -4 10 -4 28.53 4.54
 -4 10 -4 26.97 4.7
 -4 10 -3 177.55 11.46
 -4 10 -3 165.93 11.12
 -4 10 -2 331.28 17.63
 -4 10 -2 374.87 18.08
 -4 10 -1 24.64 4.63
 -4 10 0 40.76 5.83
 -4 10 1 222.27 13.93
 -4 10 2 276.26 15.8
 -4 10 2 273.9 15.22
 -4 10 3 73.86 7.47
 -4 10 3 68.59 7.83
 -4 10 4 432.16 21.12
 -4 10 4 386.29 19.91
 -4 10 5 92.04 9.14
 -4 10 5 105.34 9.2
 -4 10 6 71.38 7.85
 -4 10 6 70.39 8.13
 -4 10 7 184.37 13.16
 -4 10 7 182.32 13.02
 -4 10 8 24.57 5.32
 -4 10 8 24.82 5.39
 -4 10 9 37.95 6.32
 -4 10 9 37.6 6.31
 -4 10 10 82.4 8.85
 -4 10 10 80.44 8.92
 -4 10 11 80.26 9.18
 -4 10 11 98.58 9.83
 -4 10 12 10.95 4.89
 -4 10 12 25.13 5.65
 -4 10 13 249.48 16.58
 -4 10 13 265.87 16.96
 -4 10 14 99.33 10.45
 -4 10 15 59.43 8.34
 -4 10 16 156.94 13.28
 -4 10 17 41.51 7.35
 -4 10 18 9.26 4.64
 -4 10 19 82.59 9.84
 -4 11 -19 16.29 4.87
 -4 11 -19 14.62 4.83
 -4 11 -18 8.99 4.41
 -4 11 -18 8.58 3.94
 -4 11 -17 72.48 8.53
 -4 11 -17 61.5 8.18
 -4 11 -16 0.96 3.11
 -4 11 -16 2.73 3.67
 -4 11 -15 60.94 7.93
 -4 11 -15 64.92 8
 -4 11 -14 139.26 11.95
 -4 11 -14 142.65 11.82
 -4 11 -13 112.63 10.21
 -4 11 -13 90.87 9.22
 -4 11 -12 20.04 4.99
 -4 11 -12 14.11 4.45
 -4 11 -11 170.55 12.66
 -4 11 -11 139.57 11.51
 -4 11 -10 108.15 9.62
 -4 11 -10 83.99 8.79
 -4 11 -9 12.84 4.17
 -4 11 -9 11.62 3.96
 -4 11 -8 146.51 10.95
 -4 11 -8 116.89 9.87
 -4 11 -7 45.42 6.54
 -4 11 -7 43.73 6.3
 -4 11 -6 41.89 5.88
 -4 11 -6 44.93 6.06
 -4 11 -5 188.94 12.36
 -4 11 -4 71.86 7.23
 -4 11 -4 57.23 6.76
 -4 11 -3 14.46 3.75
 -4 11 -2 459.88 22.01
 -4 11 -2 449.09 21.58
 -4 11 -1 139.46 10.8
 -4 11 0 95.48 9.17
 -4 11 1 357.37 19.13
 -4 11 2 81.35 8.6
 -4 11 3 48.8 6.61
 -4 11 3 37.56 6.06
 -4 11 4 135.28 11.63
 -4 11 4 153.82 11.49
 -4 11 5 74.86 8.16
 -4 11 5 76.17 8.52
 -4 11 6 34.39 6.02
 -4 11 6 26.86 5.66
 -4 11 7 126.96 11.26
 -4 11 7 142.41 11.51
 -4 11 8 51.56 7.24
 -4 11 8 37.34 6.6
 -4 11 9 11.87 4.58
 -4 11 9 5.71 3.64
 -4 11 10 146.57 12.66
 -4 11 10 158.09 12.81
 -4 11 11 63.26 8.25
 -4 11 11 54.35 7.81
 -4 11 12 50.81 7.64
 -4 11 12 40.22 7.03
 -4 11 13 145.2 12.7
 -4 11 13 181.72 14.09
 -4 11 14 32.51 6.63
 -4 11 14 40.47 7.26
 -4 11 15 5.17 4.16
 -4 11 15 4.21 4.24
 -4 11 16 70.38 9.1
 -4 11 16 75.65 9.47
 -4 12 -17 171.76 13.84
 -4 12 -16 148.93 13.04
 -4 12 -16 170.18 13.25
 -4 12 -15 2.94 3.52
 -4 12 -15 -0.92 3.62
 -4 12 -14 280.4 17.47
 -4 12 -14 246.43 16.38
 -4 12 -13 185.15 13.61
 -4 12 -13 136.14 12.05
 -4 12 -12 2.74 3.29
 -4 12 -12 3.46 3.31
 -4 12 -11 81.92 9.03
 -4 12 -10 79.78 8.8
 -4 12 0 43.34 6.63
 -4 12 1 79.59 8.59
 -4 12 2 209.88 14.45
 -4 12 3 4.51 4.14
 -4 12 4 205.14 14.74
 -4 12 5 96.59 10.2
 -4 12 5 111.13 10.33
 -4 12 6 1.93 3.59
 -4 12 6 3.63 3.37
 -4 12 7 76.93 9.01
 -4 12 7 75.35 9.06
 -4 12 8 106.34 10.55
 -4 12 8 91.65 10.01
 -4 12 9 10.22 4.34
 -4 12 9 24.43 5.65
 -4 12 10 13.53 4.98
 -4 12 10 16.98 5.19
 -4 12 11 53.87 8.09
 -4 12 11 42.81 7.32
 -4 12 12 33.25 6.85
 -4 12 12 37.32 7.31
 -4 12 13 44.6 7.55
 -4 12 13 53.67 8.23
 -4 13 3 82.49 9.6
 -4 13 4 8.85 4.44
 -4 13 5 123.78 11.38
 -4 13 6 58.5 7.99
 -4 13 7 7.33 4.32
 -4 13 7 -0.99 3.99
 -4 13 8 117.17 11.59
 -4 13 8 132.7 11.96
 -4 13 9 66.13 8.87
 -3 -10 -8 32.46 6.92
 -3 -10 -7 124.97 12.28
 -3 -10 6 120.62 11.84
 -3 -10 7 4.28 4.09
 -3 -9 -11 -4.67 3.65
 -3 -9 -10 151.24 13.82
 -3 -9 -9 135.7 12.98
 -3 -9 -8 1.1 3.82
 -3 -9 -7 59.84 8.37
 -3 -9 -6 104.02 10.91
 -3 -9 -5 1.01 3.4
 -3 -9 -4 132.29 11.75
 -3 -9 3 132.33 12.17
 -3 -9 4 -4.04 3.64
 -3 -9 5 119.68 11.74
 -3 -9 6 221.68 15.78
 -3 -9 7 38.57 6.6
 -3 -9 8 55.98 7.65
 -3 -9 9 285.37 17.82
 -3 -9 20 29.37 6.34
 -3 -9 21 196.12 15.58
 -3 -8 -14 29.06 6.51
 -3 -8 -13 20.57 5.48
 -3 -8 -12 85.23 10.14
 -3 -8 -11 42.69 7.43
 -3 -8 -10 20.33 5.49
 -3 -8 -9 156.65 13.35
 -3 -8 -8 53.93 7.9
 -3 -8 -7 30.67 6.11
 -3 -8 -6 149.87 12.79
 -3 -8 -5 42.84 6.89
 -3 -8 -4 20.72 4.91
 -3 -8 -3 181.82 13.23
 -3 -8 -2 52.13 7.04
 -3 -8 0 152.5 12.54
 -3 -8 1 79.69 9.09
 -3 -8 2 59.69 7.91
 -3 -8 3 255.78 16.44
 -3 -8 4 88.27 9.33
 -3 -8 5 23.04 5.22
 -3 -8 6 212.35 14.54
 -3 -8 7 292.73 17.52
 -3 -8 8 6.78 3.5
 -3 -8 9 248.89 15.45
 -3 -8 10 188.91 13.32
 -3 -8 16 214.66 15.2
 -3 -8 17 7.77 4.01
 -3 -8 18 207.72 15.17
 -3 -8 19 177.82 14.09
 -3 -8 20 1.04 3.86
 -3 -8 21 158.6 13.52
 -3 -8 22 167.41 14.01
 -3 -8 23 1.11 3.31
 -3 -8 24 118.81 11.88
 -3 -7 -17 79.2 10
 -3 -7 -16 -3.39 4.78
 -3 -7 -15 65.42 9.05
 -3 -7 -14 63.13 8.71
 -3 -7 -13 -1.06 4.39
 -3 -7 -12 96.72 10.43
 -3 -7 -11 193.98 14.83
 -3 -7 -10 4.94 3.78
 -3 -7 -9 89.35 9.56
 -3 -7 -8 152.15 12.44
 -3 -7 -7 43.47 6.61
 -3 -7 -6 110.49 10.31
 -3 -7 -5 206.85 14.14
 -3 -7 -4 26.98 5.06
 -3 -7 -3 235.51 14.66
 -3 -7 -2 139.05 11.91
 -3 -7 -2 166.55 11.61
 -3 -7 -1 15.57 4.22
 -3 -7 -1 12.37 3.55
 -3 -7 0 44.13 6.52
 -3 -7 0 52.16 6.25
 -3 -7 1 307.99 17.61
 -3 -7 2 11.45 3.91
 -3 -7 3 66 7.46
 -3 -7 4 246.34 15.16
 -3 -7 5 123.89 10.47
 -3 -7 6 42.12 6.3
 -3 -7 7 267.96 15.65
 -3 -7 8 217.64 13.81
 -3 -7 9 170.75 11.82
 -3 -7 10 347.21 18.29
 -3 -7 11 36.69 5.46
 -3 -7 12 155.73 10.97
 -3 -7 14 53.05 7.02
 -3 -7 15 41.45 6.44
 -3 -7 16 303.42 18.07
 -3 -7 17 61.92 8.05
 -3 -7 18 66.36 8.24
 -3 -7 19 347.76 20.33
 -3 -7 20 87.79 9.62
 -3 -7 21 71.87 8.69
 -3 -7 22 199.44 15.03
 -3 -7 23 14.92 4.82
 -3 -7 24 19.64 5.32
 -3 -7 25 41.34 7.3
 -3 -7 26 29.71 6.32
 -3 -6 -19 36.55 6.93
 -3 -6 -18 8.72 4.51
 -3 -6 -17 63.33 8.7
 -3 -6 -16 17.88 5.63
 -3 -6 -15 72.21 9.23
 -3 -6 -14 145.98 12.71
 -3 -6 -13 29.5 5.94
 -3 -6 -12 10.54 4.15
 -3 -6 -11 290.98 18.04
 -3 -6 -10 84.28 9.13
 -3 -6 -9 16.7 4.84
 -3 -6 -8 319.22 18.34
 -3 -6 -7 99.62 9.41
 -3 -6 -6 75.53 7.99
 -3 -6 -5 565.54 26.03
 -3 -6 -4 242.87 14.36
 -3 -6 -4 172.49 12.34
 -3 -6 -3 175.44 12.58
 -3 -6 -3 197.47 12.53
 -3 -6 -2 378.56 19.5
 -3 -6 -2 347.22 18.07
 -3 -6 -1 18.08 4.41
 -3 -6 -1 30.45 4.58
 -3 -6 0 16.98 4.24
 -3 -6 0 19.15 3.73
 -3 -6 1 152.36 10.95
 -3 -6 1 140.36 9.68
 -3 -6 2 12.76 3.86
 -3 -6 2 19.48 3.78
 -3 -6 3 27.11 4.96
 -3 -6 4 713.93 29.93
 -3 -6 5 128.2 9.74
 -3 -6 6 288.42 15.7
 -3 -6 7 701.93 29.34
 -3 -6 8 272.6 14.95
 -3 -6 9 5.13 2.71
 -3 -6 10 623.4 26.56
 -3 -6 11 258.21 14.4
 -3 -6 11 259.58 15.09
 -3 -6 12 1.26 2.12
 -3 -6 12 2.2 2.8
 -3 -6 13 80.5 7.41
 -3 -6 13 76.77 7.9
 -3 -6 14 18.6 4.4
 -3 -6 15 45.5 6.38
 -3 -6 16 98.76 9.25
 -3 -6 17 247 15.71
 -3 -6 18 33.29 5.89
 -3 -6 19 400.52 21.69
 -3 -6 20 205.4 14.63
 -3 -6 21 14.45 4.77
 -3 -6 22 134.2 11.96
 -3 -6 23 98.2 10.33
 -3 -6 24 1.05 3.15
 -3 -6 25 108.12 11.13
 -3 -6 26 44.4 7.6
 -3 -6 27 5.69 3.55
 -3 -5 -22 95.74 10.58
 -3 -5 -21 1.06 3.45
 -3 -5 -20 179.38 14.49
 -3 -5 -19 115.82 11.66
 -3 -5 -18 -1.01 4.29
 -3 -5 -17 157.13 13.08
 -3 -5 -16 94.47 10.15
 -3 -5 -15 -0.95 4.2
 -3 -5 -14 122.41 11.06
 -3 -5 -13 110.18 10.52
 -3 -5 -12 45.63 6.67
 -3 -5 -11 131.92 10.93
 -3 -5 -10 193.04 13.34
 -3 -5 -9 19.13 4.52
 -3 -5 -8 334.97 18.18
 -3 -5 -7 44.53 6.02
 -3 -5 -6 35.69 5.37
 -3 -5 -5 312.56 17.11
 -3 -5 -5 326.43 16.99
 -3 -5 -4 462.52 21.9
 -3 -5 -4 469.44 21.67
 -3 -5 -3 0.68 2.28
 -3 -5 -3 1.89 2.47
 -3 -5 -2 323.17 16.59
 -3 -5 -2 309.7 15.9
 -3 -5 -1 445.46 20.07
 -3 -5 -1 375.89 18.47
 -3 -5 0 23.98 4.4
 -3 -5 0 27.66 4.11
 -3 -5 1 267.05 14.13
 -3 -5 1 242.74 12.93
 -3 -5 2 359.26 17.66
 -3 -5 2 359.89 16.45
 -3 -5 3 19.53 3.74
 -3 -5 3 6.81 2.33
 -3 -5 4 246.19 13.64
 -3 -5 4 263.66 12.53
 -3 -5 5 176.39 10.97
 -3 -5 6 3.4 2.23
 -3 -5 7 79.86 7.01
 -3 -5 8 416.46 19
 -3 -5 9 19.39 3.92
 -3 -5 9 24.85 4.25
 -3 -5 10 222.61 12.36
 -3 -5 10 218.65 12.87
 -3 -5 11 347.32 16.91
 -3 -5 11 372.58 18.14
 -3 -5 12 15.44 3.17
 -3 -5 12 13.24 3.45
 -3 -5 13 113.14 8.31
 -3 -5 13 95.86 8.53
 -3 -5 14 369.76 17.77
 -3 -5 14 407.22 19.73
 -3 -5 15 18.36 4.22
 -3 -5 16 258.65 15.38
 -3 -5 17 469.8 23.01
 -3 -5 18 70.69 7.93
 -3 -5 19 51.16 7.09
 -3 -5 20 450.1 23.22
 -3 -5 21 84.47 9.2
 -3 -5 22 20.92 5.32
 -3 -5 23 63.05 8.07
 -3 -5 24 27.45 5.71
 -3 -5 25 38.85 6.99
 -3 -5 26 104.92 11.02
 -3 -5 27 28.92 6.24
 -3 -5 28 22.81 5.67
 -3 -4 -22 106.47 10.94
 -3 -4 -21 4.95 3.89
 -3 -4 -20 33.13 6.29
 -3 -4 -19 159.86 13.18
 -3 -4 -18 27.19 5.79
 -3 -4 -17 31.2 5.86
 -3 -4 -16 170.07 12.83
 -3 -4 -15 10.46 3.78
 -3 -4 -14 40.68 6.37
 -3 -4 -13 244.21 15.31
 -3 -4 -12 108.38 9.59
 -3 -4 -11 2.31 2.69
 -3 -4 -10 495.14 23.47
 -3 -4 -9 364.78 18.84
 -3 -4 -8 32.48 5
 -3 -4 -7 865.01 34.75
 -3 -4 -6 333.97 16.8
 -3 -4 -6 324.06 16.73
 -3 -4 -5 93.24 7.88
 -3 -4 -5 95.62 7.88
 -3 -4 -4 588.58 23.94
 -3 -4 -4 506.55 23.14
 -3 -4 -3 144.91 9.62
 -3 -4 -3 130.72 9.08
 -3 -4 -2 4.45 2.45
 -3 -4 -2 2.63 2.23
 -3 -4 -1 594.02 23.73
 -3 -4 -1 509.64 22.41
 -3 -4 0 130.99 8.52
 -3 -4 0 101.23 7.36
 -3 -4 1 55.84 5.58
 -3 -4 1 44.28 4.67
 -3 -4 2 615.96 24.14
 -3 -4 2 551.61 22.63
 -3 -4 3 498.59 19.77
 -3 -4 3 396.9 17.66
 -3 -4 4 65.57 5.76
 -3 -4 4 55.09 4.75
 -3 -4 5 1348.49 46.26
 -3 -4 5 1253.11 43.99
 -3 -4 6 242.29 12.61
 -3 -4 7 153.91 9.23
 -3 -4 7 137.6 9.03
 -3 -4 8 492.89 20.45
 -3 -4 8 466.06 20.63
 -3 -4 9 323.33 15.52
 -3 -4 9 359.14 16.61
 -3 -4 10 1.44 1.68
 -3 -4 10 -0.55 1.99
 -3 -4 11 491.38 21.17
 -3 -4 11 528.22 22.47
 -3 -4 12 73.73 6.24
 -3 -4 12 82.93 7.28
 -3 -4 13 16.27 3.21
 -3 -4 13 17.42 3.79
 -3 -4 14 77.24 6.43
 -3 -4 14 78.57 7.37
 -3 -4 15 345.25 16.4
 -3 -4 15 362.21 18.25
 -3 -4 16 37.59 5.43
 -3 -4 17 583.78 26.45
 -3 -4 18 502.05 23.99
 -3 -4 19 2.43 3.01
 -3 -3 -21 108.15 10.35
 -3 -3 -20 -0.9 3.03
 -3 -3 -19 61.7 7.69
 -3 -3 -18 81.78 8.76
 -3 -3 -17 14.27 4.09
 -3 -3 -16 174.86 12.7
 -3 -3 -15 127 10.38
 -3 -3 -14 33.1 5.38
 -3 -3 -13 168.41 11.83
 -3 -3 -12 147.55 10.93
 -3 -3 -11 4.17 2.87
 -3 -3 -10 171.62 11.31
 -3 -3 -9 250.7 14.13
 -3 -3 -8 0.61 2.28
 -3 -3 -7 76.73 6.69
 -3 -3 -7 61.09 6.32
 -3 -3 -6 264.16 13.22
 -3 -3 -6 221.77 12.8
 -3 -3 -5 47.59 5.39
 -3 -3 -5 59.76 5.84
 -3 -3 -4 333.05 14.96
 -3 -3 -4 272.24 14.3
 -3 -3 -3 373.52 16.45
 -3 -3 -3 333.34 15.96
 -3 -3 -2 5.02 1.98
 -3 -3 -2 4.08 2.05
 -3 -3 -1 639.51 24.64
 -3 -3 -1 604.29 24.18
 -3 -3 0 635.82 24.55
 -3 -3 0 603.55 23.82
 -3 -3 1 39.78 3.48
 -3 -3 1 40.02 4.01
 -3 -3 1 43.1 4.42
 -3 -3 2 211.81 10.51
 -3 -3 2 238.12 11.51
 -3 -3 3 920.71 33.26
 -3 -3 3 911.05 32.13
 -3 -3 4 168.35 7.86
 -3 -3 4 156.75 8.06
 -3 -3 4 164.82 9.13
 -3 -3 5 128.38 6.85
 -3 -3 5 129.01 6.86
 -3 -3 6 693.06 25.5
 -3 -3 6 765.92 27.8
 -3 -3 6 767.92 27.95
 -3 -3 7 86.41 4.84
 -3 -3 7 85.72 6.24
 -3 -3 7 87.81 6.5
 -3 -3 8 234.2 11.62
 -3 -3 8 237.73 12.07
 -3 -3 9 604.66 24.55
 -3 -3 9 675.11 25.62
 -3 -3 10 158.98 9.24
 -3 -3 10 172.43 9.99
 -3 -3 11 105.16 7.22
 -3 -3 11 132.24 8.51
 -3 -3 12 517.97 22.01
 -3 -3 12 606.98 23.91
 -3 -3 13 102.23 7.16
 -3 -3 13 111.36 8.19
 -3 -3 14 143.95 8.92
 -3 -3 14 153.34 10.13
 -3 -3 15 526.97 21.76
 -3 -3 16 39.94 4.64
 -3 -2 -20 37.12 5.91
 -3 -2 -19 43.52 6.22
 -3 -2 -18 135.94 10.78
 -3 -2 -17 13.76 3.79
 -3 -2 -16 20.78 4.43
 -3 -2 -15 186.93 12.43
 -3 -2 -14 123.06 9.74
 -3 -2 -13 7.37 2.9
 -3 -2 -12 410.57 19.73
 -3 -2 -12 416.82 20.01
 -3 -2 -11 317.9 15.99
 -3 -2 -11 275.39 15.34
 -3 -2 -10 19.53 3.82
 -3 -2 -10 20.11 3.81
 -3 -2 -9 436.21 19.6
 -3 -2 -9 421.92 19.41
 -3 -2 -8 91.67 7.33
 -3 -2 -8 90.82 7.2
 -3 -2 -7 6.68 2.54
 -3 -2 -7 5.36 2.17
 -3 -2 -7 5.31 1.95
 -3 -2 -6 515.51 21.68
 -3 -2 -6 523.06 21.15
 -3 -2 -6 515.6 21.23
 -3 -2 -5 114.58 7.53
 -3 -2 -5 122.04 7.61
 -3 -2 -4 53.54 4.72
 -3 -2 -4 59.23 4.95
 -3 -2 -4 54.53 5.11
 -3 -2 -3 431.57 18.12
 -3 -2 -3 456.3 18.04
 -3 -2 -3 412.96 17.26
 -3 -2 -2 563.92 22.25
 -3 -2 -2 548.03 21.26
 -3 -2 -2 608.65 22.37
 -3 -2 -1 17.74 2.39
 -3 -2 -1 14.22 2.65
 -3 -2 -1 22.01 3.01
 -3 -2 0 1521.03 47.18
 -3 -2 0 1649.19 47.77
 -3 -2 0 1541.49 45.83
 -3 -2 1 688.32 23.93
 -3 -2 1 702.84 25.51
 -3 -2 1 699.16 22.26
 -3 -2 1 730.63 24.95
 -3 -2 1 655.32 24.05
 -3 -2 1 759.78 26.21
 -3 -2 2 10.59 1.76
 -3 -2 2 11.77 2.17
 -3 -2 2 12.36 1.16
 -3 -2 2 13.2 1.62
 -3 -2 2 17.25 2.66
 -3 -2 3 1376.82 46.6
 -3 -2 3 1379.07 46.05
 -3 -2 3 1377.86 46.59
 -3 -2 3 1401.11 44.74
 -3 -2 3 1489.89 47.91
 -3 -2 4 76.5 4.77
 -3 -2 4 86.33 4.98
 -3 -2 4 90.78 5.33
 -3 -2 4 79.55 4.07
 -3 -2 4 90.9 5.91
 -3 -2 5 257.69 10.77
 -3 -2 5 245.87 10.22
 -3 -2 5 233.13 9.63
 -3 -2 5 261.74 11.67
 -3 -2 5 268.71 11.71
 -3 -2 6 808.07 28.08
 -3 -2 6 750.22 26.95
 -3 -2 6 781.94 27.08
 -3 -2 6 844.33 29.21
 -3 -2 6 858.67 29.33
 -3 -2 7 82.7 4.39
 -3 -2 7 88.13 4.96
 -3 -2 7 87.7 5.88
 -3 -2 7 93.77 6.12
 -3 -2 8 10.36 1.83
 -3 -2 8 12.19 2.39
 -3 -2 8 12.69 2.57
 -3 -2 8 10.19 1.4
 -3 -2 9 814.71 29.33
 -3 -2 9 870.79 30.76
 -3 -2 9 854.64 31.23
 -3 -2 10 727.07 27.48
 -3 -2 10 750.36 28.19
 -3 -2 11 130.66 7.77
 -3 -2 12 188.45 9.95
 -3 -2 13 28.27 3.62
 -3 -2 14 65.72 5.54
 -3 -2 15 288.54 13.76
 -3 -2 16 167.28 9.6
 -3 -2 17 15.14 3.25
 -3 -1 -19 -0.73 2.88
 -3 -1 -18 97.07 8.64
 -3 -1 -17 163.48 11.49
 -3 -1 -17 181.61 12.52
 -3 -1 -16 13.4 3.48
 -3 -1 -16 8.38 3.64
 -3 -1 -15 595.35 25.76
 -3 -1 -15 584.32 26.43
 -3 -1 -14 265.23 14.92
 -3 -1 -14 313.44 16.33
 -3 -1 -13 140.24 9.67
 -3 -1 -13 131.56 9.79
 -3 -1 -12 524.25 22.48
 -3 -1 -12 499.65 22.75
 -3 -1 -11 535.85 22.85
 -3 -1 -11 525.05 23.1
 -3 -1 -10 1.57 1.7
 -3 -1 -10 1.64 2.2
 -3 -1 -9 430.26 19.24
 -3 -1 -9 439.57 19.22
 -3 -1 -8 580.7 23.69
 -3 -1 -8 587.62 23.71
 -3 -1 -7 41.74 3
 -3 -1 -7 35.28 4.17
 -3 -1 -7 39.29 4.27
 -3 -1 -7 40.64 3.89
 -3 -1 -6 173.84 9.59
 -3 -1 -6 163.27 9.25
 -3 -1 -6 176.64 8.9
 -3 -1 -6 171.25 7.1
 -3 -1 -5 183.98 9.6
 -3 -1 -5 174.12 6.95
 -3 -1 -5 164.17 9.11
 -3 -1 -5 183.15 8.95
 -3 -1 -4 4.5 0.94
 -3 -1 -4 4.98 0.89
 -3 -1 -4 5.08 1
 -3 -1 -4 8.14 2.21
 -3 -1 -4 3.95 1.58
 -3 -1 -4 5.6 1.96
 -3 -1 -3 470.41 15.6
 -3 -1 -3 459.47 18.13
 -3 -1 -3 475.61 17.54
 -3 -1 -3 427.97 17.35
 -3 -1 -3 445.3 16.95
 -3 -1 -3 430.29 14.84
 -3 -1 -2 1087.98 36.98
 -3 -1 -2 1095.34 34.59
 -3 -1 -2 1061.34 36.2
 -3 -1 -2 1041.67 35.83
 -3 -1 -2 1031.21 33.54
 -3 -1 -2 1099.87 36.48
 -3 -1 -1 164.85 8.32
 -3 -1 -1 168.3 6.91
 -3 -1 -1 165.61 5.92
 -3 -1 -1 148.51 7.59
 -3 -1 -1 172.85 7.78
 -3 -1 -1 182.01 8.36
 -3 -1 0 1021.18 34.43
 -3 -1 0 1369.3 36.25
 -3 -1 0 776.05 32.78
 -3 -1 0 711.74 33.64
 -3 -1 0 1399.99 35.32
 -3 -1 0 1338.25 35.01
 -3 -1 0 1430.87 36.39
 -3 -1 1 993.67 28.92
 -3 -1 1 1034.2 28.59
 -3 -1 1 960.24 27.58
 -3 -1 1 953.88 28.06
 -3 -1 1 999.84 29.18
 -3 -1 2 9.7 1.68
 -3 -1 2 9.77 1.94
 -3 -1 2 10.52 1.78
 -3 -1 2 9.14 1.44
 -3 -1 2 10.94 2.07
 -3 -1 3 107.39 5.4
 -3 -1 3 101.94 5.45
 -3 -1 3 96.1 4.59
 -3 -1 3 98.36 5.41
 -3 -1 3 100.92 4.47
 -3 -1 3 115.9 6.22
 -3 -1 4 983.62 32.03
 -3 -1 4 959.66 31.62
 -3 -1 4 996.15 32.51
 -3 -1 4 914.67 31.03
 -3 -1 4 945.34 31.88
 -3 -1 4 899.28 30.1
 -3 -1 4 968.99 32.79
 -3 -1 5 48.62 3.67
 -3 -1 5 48.9 3.25
 -3 -1 5 49.74 3.81
 -3 -1 5 46.32 3.21
 -3 -1 5 40.93 3.34
 -3 -1 5 45.55 2.14
 -3 -1 5 55.35 4.09
 -3 -1 6 905.87 31.05
 -3 -1 6 831.14 29.3
 -3 -1 6 898.62 30.6
 -3 -1 6 872.8 29.96
 -3 -1 6 880.27 30.21
 -3 -1 6 954.14 30.82
 -3 -1 6 892.47 31.2
 -3 -1 7 943.78 32.65
 -3 -1 7 959.05 32.3
 -3 -1 7 975.21 33.38
 -3 -1 7 914.08 31.17
 -3 -1 7 979.08 32.9
 -3 -1 7 960.39 33.36
 -3 -1 8 6.71 1.71
 -3 -1 8 9.61 2.14
 -3 -1 8 6.93 1.25
 -3 -1 8 9.54 1.82
 -3 -1 8 6.54 0.72
 -3 -1 8 9.78 2.11
 -3 -1 9 687.18 24.49
 -3 -1 9 722.43 25.43
 -3 -1 9 661.55 22.49
 -3 -1 10 742.41 27.35
 -3 -1 11 39.48 4
 -3 -1 12 14.4 2.64
 -3 -1 13 422.86 17.79
 -3 -1 14 96.61 6.73
 -3 -1 15 248.87 12.36
 -3 -1 16 173.08 9.93
 -3 -1 17 68.14 5.91
 -3 -1 18 86.94 6.94
 -3 0 -21 33.69 6.06
 -3 0 -20 170.91 12.83
 -3 0 -19 41.06 6.18
 -3 0 -18 21.25 4.19
 -3 0 -18 21.26 4.59
 -3 0 -17 339.37 17.57
 -3 0 -17 385.69 19.39
 -3 0 -16 7.8 2.76
 -3 0 -16 5.75 2.68
 -3 0 -15 154.05 10.3
 -3 0 -15 187.23 11.83
 -3 0 -14 252.11 13.36
 -3 0 -14 239.83 13.9
 -3 0 -13 47.83 5.7
 -3 0 -13 64.72 6
 -3 0 -12 174.9 8.98
 -3 0 -12 160.7 9.94
 -3 0 -12 157.31 10.37
 -3 0 -11 452.63 17.98
 -3 0 -11 432.77 19.93
 -3 0 -11 469.73 19.79
 -3 0 -10 160.83 8.02
 -3 0 -10 162.51 9.3
 -3 0 -9 165.15 8.13
 -3 0 -9 168.76 9.91
 -3 0 -9 177.68 9.73
 -3 0 -8 439.8 18.37
 -3 0 -8 415.36 16.01
 -3 0 -8 423.32 17.88
 -3 0 -7 513.69 19.86
 -3 0 -7 488.78 18.12
 -3 0 -7 466.8 17.38
 -3 0 -7 482.72 17.27
 -3 0 -7 496.67 17.7
 -3 0 -7 450.64 19.45
 -3 0 -7 490.29 18.18
 -3 0 -6 335.05 14.27
 -3 0 -6 297.88 12.6
 -3 0 -6 326.39 12.23
 -3 0 -6 320.71 12.11
 -3 0 -6 329.58 14.29
 -3 0 -6 305.4 12.17
 -3 0 -6 362.21 13.24
 -3 0 -5 664.25 25.05
 -3 0 -5 665.05 22.85
 -3 0 -5 648.45 23.45
 -3 0 -5 670.35 22.93
 -3 0 -5 708.99 25.25
 -3 0 -5 677.35 22.92
 -3 0 -5 691.55 23.85
 -3 0 -4 5.03 1.15
 -3 0 -4 3.54 1.88
 -3 0 -4 3.9 0.99
 -3 0 -4 5.34 1.16
 -3 0 -4 4.31 1.55
 -3 0 -4 8.25 2.1
 -3 0 -4 2.65 1.2
 -3 0 -3 387.23 15.38
 -3 0 -3 384.11 13.72
 -3 0 -3 379.82 15.03
 -3 0 -3 385.29 14.48
 -3 0 -3 365.35 13.25
 -3 0 -3 385.89 14.4
 -3 0 -2 607.02 20.63
 -3 0 -2 609.13 22.17
 -3 0 -2 600.3 21.23
 -3 0 -2 619.51 21.78
 -3 0 -2 580.73 21.22
 -3 0 -1 497.62 18.18
 -3 0 -1 539.36 19.01
 -3 0 -1 555 18.75
 -3 0 -1 502.9 18.81
 -3 0 -1 547.22 19.61
 -3 0 0 42.73 2.87
 -3 0 0 49.67 3.69
 -3 0 0 38.38 2.88
 -3 0 0 43.48 3.3
 -3 0 1 1279.72 40.83
 -3 0 1 1227.33 41.44
 -3 0 1 1236.56 40.04
 -3 0 1 1234.01 41.04
 -3 0 1 1233.94 40.65
 -3 0 1 1272.29 41.45
 -3 0 2 574.78 17.92
 -3 0 2 561.95 18.22
 -3 0 2 562.71 17.91
 -3 0 2 533.33 17.39
 -3 0 2 548.49 18.38
 -3 0 3 0.19 1.22
 -3 0 3 0.54 0.95
 -3 0 3 0.15 0.84
 -3 0 3 2.38 1.1
 -3 0 3 0.59 1.03
 -3 0 3 0.95 1.2
 -3 0 3 0.92 0.87
 -3 0 4 755.91 23.93
 -3 0 4 787.59 24.18
 -3 0 4 759.82 23.94
 -3 0 4 753.97 24.35
 -3 0 4 749.83 24.81
 -3 0 4 709.91 22.74
 -3 0 5 620.64 20.97
 -3 0 5 602.3 20.79
 -3 0 5 616.55 21.22
 -3 0 5 588.17 20.58
 -3 0 5 574.09 19.64
 -3 0 5 616.76 21.86
 -3 0 6 199.4 8.41
 -3 0 6 191.44 8.7
 -3 0 6 186.42 7.98
 -3 0 6 182.96 7.71
 -3 0 6 195.05 9.05
 -3 0 7 1493.04 44
 -3 0 7 1492.02 45.26
 -3 0 7 1481.74 45.35
 -3 0 7 1501.2 44.51
 -3 0 7 1483.07 46.05
 -3 0 8 1634.3 52.69
 -3 0 8 1542.09 52.71
 -3 0 8 1580.59 52.87
 -3 0 8 1589.63 51.47
 -3 0 8 1648.23 53.21
 -3 0 8 1648.15 53.73
 -3 0 9 131.22 6.75
 -3 0 9 127.26 6.95
 -3 0 9 128.41 6.58
 -3 0 9 125.36 5.61
 -3 0 9 129.18 6.97
 -3 0 9 126.18 7.24
 -3 0 10 936.51 31.71
 -3 0 10 927.76 31.57
 -3 0 10 887.28 30.15
 -3 0 10 936.92 32.83
 -3 0 11 278.11 11.7
 -3 0 11 280.67 11.69
 -3 0 11 276.17 10.47
 -3 0 11 277.76 12.68
 -3 0 12 1.17 1.69
 -3 0 12 0.27 1.32
 -3 0 13 147.35 8.67
 -3 0 13 156.25 7.72
 -3 0 14 141.69 8.6
 -3 0 15 6.78 2.35
 -3 0 16 586.54 23.68
 -3 0 16 589.29 23.79
 -3 0 17 461.3 20.22
 -3 0 17 490.61 20.51
 -3 0 18 28.41 4.28
 -3 0 18 36.89 4.65
 -3 0 19 654.81 27.41
 -3 0 19 699.21 27.45
 -3 0 20 343.34 16.92
 -3 0 21 2.5 2.39
 -3 0 22 150.07 10.49
 -3 1 -24 14.93 4.55
 -3 1 -23 82.45 9.04
 -3 1 -22 255.03 16.3
 -3 1 -21 3.38 3.73
 -3 1 -20 105.82 9.66
 -3 1 -19 222.62 14.23
 -3 1 -18 39.65 5.88
 -3 1 -17 317.21 15.73
 -3 1 -17 311.29 17.01
 -3 1 -16 316.93 15.21
 -3 1 -16 295.62 15.07
 -3 1 -16 305.66 16.51
 -3 1 -15 3.39 2.47
 -3 1 -15 0.65 2.33
 -3 1 -15 -1.03 1.97
 -3 1 -14 245.45 12.63
 -3 1 -14 268.81 13.34
 -3 1 -14 259.1 14.22
 -3 1 -13 153.67 9.4
 -3 1 -13 150.23 10.02
 -3 1 -13 162.9 9.14
 -3 1 -12 4.05 2.07
 -3 1 -12 3.49 1.59
 -3 1 -12 1.63 2.18
 -3 1 -12 0.39 1.5
 -3 1 -11 226.84 11.57
 -3 1 -11 218.64 10.37
 -3 1 -11 236.68 11.12
 -3 1 -11 246.31 12.63
 -3 1 -10 494.04 20.35
 -3 1 -10 495.77 19.5
 -3 1 -10 525.84 21.3
 -3 1 -9 -0.44 1.82
 -3 1 -9 0.3 1.41
 -3 1 -9 -1.15 1.58
 -3 1 -8 145.24 8.53
 -3 1 -8 132.44 7.08
 -3 1 -8 153.39 8.2
 -3 1 -8 145.24 7.11
 -3 1 -8 134.14 6.16
 -3 1 -8 144.82 7.11
 -3 1 -7 533.23 19.88
 -3 1 -7 479.2 19.84
 -3 1 -7 502.63 18.56
 -3 1 -7 511.25 17.74
 -3 1 -7 487.98 18.23
 -3 1 -7 488.67 18.3
 -3 1 -6 446.6 17.94
 -3 1 -6 472.4 16.72
 -3 1 -6 435.09 16.66
 -3 1 -6 463.26 18.33
 -3 1 -6 453.61 16.85
 -3 1 -6 460.04 16.16
 -3 1 -5 444.39 15.77
 -3 1 -5 424.95 14.1
 -3 1 -5 411.71 14.22
 -3 1 -5 439.39 14.42
 -3 1 -5 409.06 14.27
 -3 1 -5 427.23 15.79
 -3 1 -5 414.51 13.69
 -3 1 -4 346.24 14.27
 -3 1 -4 337.98 12.8
 -3 1 -4 348.38 13.15
 -3 1 -4 359.96 13.29
 -3 1 -4 360.51 13.21
 -3 1 -4 361.81 12.83
 -3 1 -3 281.59 10.88
 -3 1 -3 307.54 12.54
 -3 1 -3 312.42 11.24
 -3 1 -3 309.82 11.59
 -3 1 -2 505 18.71
 -3 1 -2 497.18 17.44
 -3 1 -2 499.92 17.7
 -3 1 -1 587.64 21.21
 -3 1 -1 609.19 20.22
 -3 1 -1 563.25 20.74
 -3 1 -1 578.34 20.28
 -3 1 -1 602.04 20.49
 -3 1 0 287.58 11.34
 -3 1 0 285.32 10.76
 -3 1 0 278.64 10.24
 -3 1 0 272.51 10.75
 -3 1 0 266.47 10.66
 -3 1 1 32.05 2.86
 -3 1 1 35.17 3.06
 -3 1 1 28.72 2.49
 -3 1 1 32.95 2.18
 -3 1 1 29.62 2.41
 -3 1 1 30.11 2.59
 -3 1 2 756.03 24.82
 -3 1 2 790.28 26.14
 -3 1 2 767.57 26.46
 -3 1 2 732.87 24.78
 -3 1 2 768.61 25.42
 -3 1 2 757.52 26.15
 -3 1 3 49.99 3.75
 -3 1 3 56.53 3.38
 -3 1 3 55.98 3.17
 -3 1 3 53.01 3.52
 -3 1 3 45.76 2.77
 -3 1 3 54.52 3.16
 -3 1 3 50.89 3.72
 -3 1 4 1063.42 35.49
 -3 1 4 1063.19 34.73
 -3 1 4 1022.53 34.09
 -3 1 4 1067.68 34.85
 -3 1 4 1014.25 35.31
 -3 1 5 499.79 17.93
 -3 1 5 514.62 18.12
 -3 1 5 509.4 18.65
 -3 1 5 490.72 17.28
 -3 1 5 529.2 18.34
 -3 1 5 478.21 18.65
 -3 1 6 278.34 11.25
 -3 1 6 298.93 11.85
 -3 1 6 300.74 12.12
 -3 1 6 280.17 10.69
 -3 1 6 312.85 11.95
 -3 1 6 301.47 12.45
 -3 1 7 688.89 23.05
 -3 1 7 655.64 23.77
 -3 1 7 665.16 23.55
 -3 1 7 641.22 22.27
 -3 1 7 681.25 23.65
 -3 1 7 654.98 24.2
 -3 1 8 2825.4 92.93
 -3 1 8 2903.1 92
 -3 1 8 2931.84 92.85
 -3 1 8 2911.86 93.65
 -3 1 9 758 24.51
 -3 1 9 788.31 24.45
 -3 1 9 791.8 25.42
 -3 1 9 755.95 26.17
 -3 1 10 673.61 20.62
 -3 1 10 683.91 20.5
 -3 1 10 667.8 22.57
 -3 1 11 593.79 22.04
 -3 1 11 629.92 22.02
 -3 1 11 635.48 22.62
 -3 1 11 638.32 24.07
 -3 1 12 41.96 3.42
 -3 1 12 44.2 4.48
 -3 1 12 48.99 3.56
 -3 1 12 50 4.76
 -3 1 12 48.55 3.92
 -3 1 13 77.93 4.64
 -3 1 13 71.78 5.8
 -3 1 13 73.5 5.98
 -3 1 13 61.31 4.87
 -3 1 14 368.06 16.8
 -3 1 14 371.94 16.69
 -3 1 14 385.27 15.89
 -3 1 15 53.49 5.38
 -3 1 15 50.56 5.14
 -3 1 15 49.02 4.56
 -3 1 16 247.88 13.09
 -3 1 16 243.51 12.64
 -3 1 16 218.67 11.58
 -3 1 17 544.25 24.02
 -3 1 17 593.28 23.74
 -3 1 17 549.2 22.78
 -3 1 18 183.77 11.58
 -3 1 18 181.15 10.85
 -3 1 18 182.88 10.52
 -3 1 19 141.98 10.21
 -3 1 19 135.67 9.55
 -3 1 19 137.38 9.07
 -3 1 20 393.3 19.69
 -3 1 21 138.74 10.7
 -3 1 22 0.79 3.24
 -3 2 -26 26.42 5.63
 -3 2 -25 74.52 8.75
 -3 2 -24 18.79 5.06
 -3 2 -23 18.22 4.78
 -3 2 -22 205.45 14.04
 -3 2 -21 44.45 6.36
 -3 2 -21 55.64 6.65
 -3 2 -20 83.44 8.07
 -3 2 -20 118.15 9.73
 -3 2 -19 245.53 13.88
 -3 2 -19 222.17 14.26
 -3 2 -18 140.76 10.08
 -3 2 -18 168.51 11.46
 -3 2 -17 35.77 5.05
 -3 2 -17 34.07 5.25
 -3 2 -16 152.09 9.97
 -3 2 -16 167.17 11
 -3 2 -15 276.75 13.25
 -3 2 -15 271.82 13.49
 -3 2 -15 283.14 14.02
 -3 2 -15 269.73 14.75
 -3 2 -14 15.88 2.99
 -3 2 -14 18.49 3.12
 -3 2 -14 27.5 3.84
 -3 2 -14 25.5 4.09
 -3 2 -13 383.29 16.82
 -3 2 -13 394.34 16.55
 -3 2 -13 380.48 17.05
 -3 2 -13 398.8 18.19
 -3 2 -12 114.5 7.2
 -3 2 -12 99.52 6.62
 -3 2 -12 95.81 6.88
 -3 2 -12 100.47 7.62
 -3 2 -11 281.77 12.91
 -3 2 -11 283.84 13.18
 -3 2 -11 288.26 14.22
 -3 2 -11 321.41 13.75
 -3 2 -10 752.52 27.66
 -3 2 -10 762.61 28.68
 -3 2 -10 729.2 27.49
 -3 2 -9 189.23 9.51
 -3 2 -9 207.95 10.59
 -3 2 -9 186.73 9.58
 -3 2 -8 15.81 2.55
 -3 2 -8 25.15 3.4
 -3 2 -8 25.13 3.16
 -3 2 -8 20.37 2.58
 -3 2 -7 1164.04 39.83
 -3 2 -7 1137.18 37.09
 -3 2 -7 1168.5 39.3
 -3 2 -7 1122.03 39.41
 -3 2 -7 1186.95 37.04
 -3 2 -6 752.54 25.58
 -3 2 -6 690.2 24.75
 -3 2 -6 741.09 25.23
 -3 2 -6 700.89 24.93
 -3 2 -6 675.2 22.72
 -3 2 -5 507.04 18.87
 -3 2 -5 503.04 18.25
 -3 2 -5 486.65 18.37
 -3 2 -5 520.74 18.44
 -3 2 -5 481.62 16.43
 -3 2 -4 827.34 26.73
 -3 2 -4 784.52 27.76
 -3 2 -4 851.36 28.18
 -3 2 -4 780.68 28.41
 -3 2 -4 801 26.28
 -3 2 -3 137.54 5.53
 -3 2 -3 140.56 6.72
 -3 2 -3 135.69 6.65
 -3 2 -3 133.73 6.95
 -3 2 -3 139.08 5.65
 -3 2 -2 85.64 5.01
 -3 2 -2 82.25 3.39
 -3 2 -2 82.04 4.65
 -3 2 -2 88.41 4.77
 -3 2 -2 80.79 4.57
 -3 2 -2 80.63 4.79
 -3 2 -2 72.63 3.79
 -3 2 -1 864.58 29.65
 -3 2 -1 871.49 29.23
 -3 2 -1 913.01 29.97
 -3 2 -1 865.74 29.56
 -3 2 -1 841.48 28.68
 -3 2 0 152.62 7.08
 -3 2 0 140.58 6.32
 -3 2 0 157.01 7.07
 -3 2 1 266.33 10.94
 -3 2 1 268.67 10.99
 -3 2 1 270.29 9.27
 -3 2 1 264.2 10.47
 -3 2 1 258.92 10.56
 -3 2 2 868.69 27.54
 -3 2 2 748.94 25
 -3 2 2 842.72 27.64
 -3 2 2 794.77 26.89
 -3 2 2 800.45 25.18
 -3 2 2 820.69 27.16
 -3 2 2 786.61 26.92
 -3 2 3 652.05 23.07
 -3 2 3 654.62 23.13
 -3 2 3 655.04 22.73
 -3 2 4 143.3 6.95
 -3 2 4 144.19 6.7
 -3 2 4 144.22 7.2
 -3 2 4 144.38 5.74
 -3 2 5 882.73 30.34
 -3 2 5 881.43 29.17
 -3 2 5 924.28 30.13
 -3 2 5 909.28 30.93
 -3 2 5 860.48 28.57
 -3 2 6 1032.54 32.6
 -3 2 6 933.71 31.61
 -3 2 6 907 30.51
 -3 2 6 998.05 32.3
 -3 2 6 953.84 33.18
 -3 2 7 109.95 6.03
 -3 2 7 122.23 6.23
 -3 2 7 114.78 5.82
 -3 2 7 117.67 6.06
 -3 2 7 114.78 5.95
 -3 2 7 111.03 6.77
 -3 2 8 982.51 32.17
 -3 2 8 922.11 31.85
 -3 2 8 954.59 32.42
 -3 2 8 889.09 30.59
 -3 2 8 951.58 33.31
 -3 2 8 935.21 32.08
 -3 2 8 951.39 32.18
 -3 2 9 1229.2 40.77
 -3 2 9 1189.63 40.39
 -3 2 9 1242.13 40.85
 -3 2 9 1259.1 41.21
 -3 2 9 1174.22 39.49
 -3 2 9 1171.07 41.99
 -3 2 10 64.47 4.4
 -3 2 10 71.66 4.65
 -3 2 10 65.63 3.89
 -3 2 10 59.76 4.42
 -3 2 10 71.1 5.02
 -3 2 10 65.45 4
 -3 2 10 66.38 5.45
 -3 2 11 362.44 14.49
 -3 2 11 358.97 13.72
 -3 2 11 390.69 15.01
 -3 2 11 365.83 15.62
 -3 2 11 369.59 16.11
 -3 2 11 367.66 14.2
 -3 2 12 206.79 10.59
 -3 2 12 208.43 10.96
 -3 2 12 198.51 9.19
 -3 2 13 85.24 6.58
 -3 2 13 95.25 7.03
 -3 2 13 93.16 5.72
 -3 2 14 426.16 18.33
 -3 2 14 432.33 18.51
 -3 2 14 392.91 16.54
 -3 2 15 374.07 16.77
 -3 2 15 350.38 16.42
 -3 2 15 332.71 14.85
 -3 2 16 3.9 2.56
 -3 2 16 1.61 2.41
 -3 2 16 2 1.69
 -3 2 17 667.84 26.74
 -3 2 17 625 26.81
 -3 2 18 382.51 17.92
 -3 2 18 355.5 18.04
 -3 2 19 48.25 5.96
 -3 2 19 48.63 6.02
 -3 2 20 329.64 16.58
 -3 2 20 309.75 17.22
 -3 2 21 162.28 11.66
 -3 2 22 0.79 2.86
 -3 2 23 97.39 9.42
 -3 2 24 82.65 8.81
 -3 2 25 5.44 3.65
 -3 2 26 111.15 10.64
 -3 2 27 175.77 13.85
 -3 2 28 2.02 3.14
 -3 3 -24 95.31 9.63
 -3 3 -24 113.68 10.27
 -3 3 -23 4.99 3.43
 -3 3 -23 0.8 3.12
 -3 3 -22 165.71 12.22
 -3 3 -22 172.15 12.29
 -3 3 -21 154.44 11.63
 -3 3 -21 146.88 11.03
 -3 3 -20 52.71 6.36
 -3 3 -20 34.33 5.28
 -3 3 -19 151.08 11.01
 -3 3 -19 146.91 10.57
 -3 3 -18 433.11 21.12
 -3 3 -18 464.26 21.2
 -3 3 -17 10.6 3.21
 -3 3 -17 9.12 3.25
 -3 3 -17 8.47 3.33
 -3 3 -16 419.62 18.46
 -3 3 -16 409.3 19.01
 -3 3 -16 398.34 19.25
 -3 3 -15 7.29 2.7
 -3 3 -15 6.45 2.8
 -3 3 -15 4.36 2.74
 -3 3 -14 71.44 6.23
 -3 3 -14 78.28 5.84
 -3 3 -14 76.95 6.65
 -3 3 -14 82.58 7.05
 -3 3 -13 167.47 8.93
 -3 3 -13 154.12 9.16
 -3 3 -13 146.25 9.65
 -3 3 -13 163.89 9.68
 -3 3 -12 436.73 17.42
 -3 3 -12 418.29 17.81
 -3 3 -12 409.77 18.08
 -3 3 -12 403 18.39
 -3 3 -11 40.58 3.93
 -3 3 -11 32.22 3.93
 -3 3 -11 40.2 4.46
 -3 3 -10 1053.7 36.36
 -3 3 -10 1036.03 37.4
 -3 3 -10 1012.2 36.92
 -3 3 -9 732.21 26.93
 -3 3 -9 755.87 26.3
 -3 3 -9 730.85 27.43
 -3 3 -8 40.43 3.37
 -3 3 -8 43.22 3.87
 -3 3 -8 45.98 4.17
 -3 3 -7 549.28 20.6
 -3 3 -7 538.81 19.47
 -3 3 -7 547.24 20.82
 -3 3 -6 83.44 5.34
 -3 3 -6 93.56 5.94
 -3 3 -6 87.4 5.73
 -3 3 -6 92.86 4.77
 -3 3 -6 89.74 5.55
 -3 3 -5 127.52 5.83
 -3 3 -5 146.37 7.22
 -3 3 -5 130.82 6.9
 -3 3 -5 141.62 6.41
 -3 3 -5 131.2 6.83
 -3 3 -5 134.31 7.26
 -3 3 -5 131.72 4.9
 -3 3 -4 633.04 21.66
 -3 3 -4 652.2 23.42
 -3 3 -4 647.5 22.62
 -3 3 -4 645.66 23.25
 -3 3 -4 648.98 23.07
 -3 3 -4 648.92 23.6
 -3 3 -4 660.38 21.24
 -3 3 -3 116.87 4.93
 -3 3 -3 134.01 6.74
 -3 3 -3 124.79 6.15
 -3 3 -3 120.63 6.15
 -3 3 -3 137.52 6.84
 -3 3 -3 125.39 5.21
 -3 3 -2 137.34 6.02
 -3 3 -2 136.29 5.8
 -3 3 -2 131.19 5.07
 -3 3 -2 123.82 6.17
 -3 3 -2 130.69 4.16
 -3 3 -2 148.17 6.55
 -3 3 -1 739.82 25.74
 -3 3 -1 721.3 25.15
 -3 3 -1 742.71 25.02
 -3 3 -1 739.01 26
 -3 3 -1 760.58 26.25
 -3 3 0 488.32 17.75
 -3 3 0 512.78 18.52
 -3 3 0 488.47 18.03
 -3 3 0 535.22 18.87
 -3 3 0 549.92 19.19
 -3 3 1 281.87 11.46
 -3 3 1 283.35 10.76
 -3 3 1 303.52 11.63
 -3 3 1 305.86 12.2
 -3 3 2 252.29 9.81
 -3 3 2 231.48 8.74
 -3 3 2 232.21 9.98
 -3 3 2 260.8 10.5
 -3 3 2 225.35 7.89
 -3 3 3 1536.4 48.56
 -3 3 3 1524.55 49.35
 -3 3 3 1433.83 46.87
 -3 3 3 1514.03 49.2
 -3 3 4 232.95 9.98
 -3 3 4 243.12 9.87
 -3 3 4 255.77 10.68
 -3 3 4 226.81 8.84
 -3 3 4 251.43 10.72
 -3 3 5 902.02 29.45
 -3 3 5 919.99 29.16
 -3 3 5 815.45 26.99
 -3 3 5 874.46 29.95
 -3 3 5 834.08 28.24
 -3 3 5 853.77 30.19
 -3 3 6 274.6 11.33
 -3 3 6 282.15 10.87
 -3 3 6 291.96 11.77
 -3 3 6 282.56 10.6
 -3 3 6 282.49 11.24
 -3 3 6 253.77 8.66
 -3 3 6 248.72 8.7
 -3 3 6 276.39 11.99
 -3 3 7 11.33 1.99
 -3 3 7 12.69 1.87
 -3 3 7 11.64 2.04
 -3 3 7 12.38 1.12
 -3 3 7 14.53 2.83
 -3 3 7 11.07 1.97
 -3 3 7 11.33 2.34
 -3 3 8 565.33 21.18
 -3 3 8 565.55 20.66
 -3 3 8 557.44 19.19
 -3 3 8 614.09 22.56
 -3 3 8 608.65 21.8
 -3 3 8 563.83 20.93
 -3 3 9 149.76 7.88
 -3 3 9 162.14 7.63
 -3 3 9 150.92 6.57
 -3 3 9 167.8 9.09
 -3 3 9 164.78 8.18
 -3 3 10 29.57 3.04
 -3 3 10 34.81 3.63
 -3 3 10 32.95 4.03
 -3 3 10 30.08 2.51
 -3 3 11 456.02 17.92
 -3 3 11 424.99 18.39
 -3 3 11 415.26 15.87
 -3 3 12 377.47 16.33
 -3 3 12 384.08 16.97
 -3 3 12 360.85 14.41
 -3 3 13 228.54 12.12
 -3 3 13 219.44 11.63
 -3 3 14 206.96 11.47
 -3 3 14 180.88 10.67
 -3 3 15 459.93 20.59
 -3 3 15 469.24 20.54
 -3 3 16 165.57 10.84
 -3 3 16 185.87 11.12
 -3 3 17 178.03 11.61
 -3 3 17 224.23 12.58
 -3 3 18 446.41 20.74
 -3 3 18 438.73 20.83
 -3 3 19 -1.3 3.03
 -3 3 19 0.69 2.5
 -3 3 20 31.49 5.08
 -3 3 20 34.42 5.41
 -3 3 21 39.42 5.76
 -3 3 21 47.02 6.27
 -3 3 22 49.31 6.69
 -3 3 23 12.69 4.19
 -3 3 24 77.68 8.67
 -3 3 25 8.27 3.89
 -3 3 26 31.43 6.26
 -3 3 27 71.95 8.84
 -3 3 28 102.67 10.87
 -3 3 29 13.57 5.33
 -3 4 -27 133.41 12.38
 -3 4 -26 21.81 5.28
 -3 4 -25 53.87 7.56
 -3 4 -24 147.13 12.27
 -3 4 -23 35.54 6.14
 -3 4 -22 71.32 7.78
 -3 4 -22 89.2 8.83
 -3 4 -21 254.18 15.56
 -3 4 -21 273.58 15.8
 -3 4 -20 69.21 7.17
 -3 4 -20 66.15 7.36
 -3 4 -20 77.13 7.85
 -3 4 -19 51.79 6.21
 -3 4 -19 59.11 6.78
 -3 4 -19 58.51 6.64
 -3 4 -18 254.96 13.9
 -3 4 -18 227.84 13.86
 -3 4 -18 253.96 14.25
 -3 4 -17 303.46 15.46
 -3 4 -17 292.27 15.76
 -3 4 -17 295.3 15.62
 -3 4 -16 87.26 7.39
 -3 4 -16 100.9 8.14
 -3 4 -16 99.92 8.11
 -3 4 -15 343.06 16.52
 -3 4 -15 357.57 17.06
 -3 4 -15 337.97 16.78
 -3 4 -14 102.91 7.78
 -3 4 -14 106.59 8.2
 -3 4 -13 55.85 5.52
 -3 4 -13 67.22 6.13
 -3 4 -13 60.02 5.89
 -3 4 -12 826.71 29.84
 -3 4 -12 794.89 31.15
 -3 4 -12 826.94 31.53
 -3 4 -12 854.94 31.64
 -3 4 -11 419.53 16.74
 -3 4 -11 409.76 17.87
 -3 4 -11 402.2 17.87
 -3 4 -10 57.31 5.26
 -3 4 -10 60.51 4.62
 -3 4 -9 950.72 33.76
 -3 4 -9 897.27 32.73
 -3 4 -8 137.68 8.21
 -3 4 -8 150.78 7.83
 -3 4 -7 160.38 8.47
 -3 4 -7 158.81 8.56
 -3 4 -7 142.99 7.69
 -3 4 -7 144.33 7.04
 -3 4 -7 163.6 6.99
 -3 4 -6 418.14 16.46
 -3 4 -6 410.51 15.28
 -3 4 -6 432.26 17
 -3 4 -6 396.66 16.83
 -3 4 -6 417.46 13.8
 -3 4 -6 438.75 15.54
 -3 4 -5 43.35 3.29
 -3 4 -5 41.23 2.32
 -3 4 -5 46.08 4.02
 -3 4 -5 37.89 3.52
 -3 4 -5 37.21 2.72
 -3 4 -4 670.33 21.95
 -3 4 -4 717.47 25.21
 -3 4 -4 692.99 22.9
 -3 4 -4 694.71 24.85
 -3 4 -4 697.41 23.02
 -3 4 -3 1470.08 48.06
 -3 4 -3 1475.52 46.24
 -3 4 -3 1469.98 48
 -3 4 -3 1365.01 45.58
 -3 4 -2 146.76 7.47
 -3 4 -2 133.72 6.3
 -3 4 -2 144.87 7.5
 -3 4 -1 575.23 20.94
 -3 4 -1 580.24 21.4
 -3 4 -1 555.19 20.31
 -3 4 -1 605.89 21.65
 -3 4 0 490.49 17.72
 -3 4 0 451.85 15.59
 -3 4 0 523.05 18.59
 -3 4 0 484.08 17.47
 -3 4 1 553.5 18.08
 -3 4 1 557.11 19.95
 -3 4 1 521.19 18.06
 -3 4 1 569.7 20.2
 -3 4 2 1.38 1.43
 -3 4 2 1.42 0.74
 -3 4 2 1.26 1.55
 -3 4 2 1.59 1.14
 -3 4 3 1298.7 42.64
 -3 4 3 1239.22 40.12
 -3 4 3 1320.25 41.8
 -3 4 3 1370.36 43.28
 -3 4 3 1212.18 39.38
 -3 4 3 1251.69 39.3
 -3 4 3 1345.13 42.89
 -3 4 4 176.77 4.29
 -3 4 4 171.9 6.24
 -3 4 4 181.37 7.6
 -3 4 5 83.38 5.02
 -3 4 5 67.23 4.38
 -3 4 5 78.34 4.39
 -3 4 5 80.98 5.6
 -3 4 5 79.57 5.63
 -3 4 6 386.15 14.31
 -3 4 6 373.36 15.83
 -3 4 6 376.78 15.74
 -3 4 6 356.15 14.15
 -3 4 7 313.75 13.08
 -3 4 7 313.12 14.18
 -3 4 7 332.64 12.86
 -3 4 7 345.74 14.74
 -3 4 8 0.7 1.1
 -3 4 8 2.96 2.15
 -3 4 8 1.47 1.38
 -3 4 9 1246.47 41.24
 -3 4 9 1263.9 43.8
 -3 4 9 1188.05 42.18
 -3 4 10 183.16 8.53
 -3 4 10 172.5 10.26
 -3 4 10 197.71 9.77
 -3 4 11 2.49 2.53
 -3 4 11 1.22 1.67
 -3 4 12 492.15 21.35
 -3 4 12 504.53 20.62
 -3 4 13 212.79 12.2
 -3 4 13 236.77 12.1
 -3 4 14 4.59 2.59
 -3 4 14 5.7 2.77
 -3 4 15 508.34 22.15
 -3 4 15 480.62 21.51
 -3 4 16 375.58 18.29
 -3 4 16 371.45 18.03
 -3 4 17 3.24 2.86
 -3 4 17 0.64 2.56
 -3 4 18 543.61 24.39
 -3 4 18 545.62 24.52
 -3 4 19 350.55 18.56
 -3 4 19 398.93 19.44
 -3 4 20 -0.72 2.9
 -3 4 20 -2.26 3.11
 -3 4 21 134.91 10.6
 -3 4 21 140.3 11.02
 -3 4 22 177.34 12.39
 -3 4 22 162.61 12.37
 -3 4 23 14.72 4.5
 -3 4 24 145.04 11.91
 -3 4 25 86.07 9.34
 -3 4 26 3.87 3.8
 -3 4 27 133.65 12.22
 -3 4 28 55.37 8.12
 -3 4 29 6.31 3.79
 -3 5 -27 89.63 10.16
 -3 5 -26 169.14 13.7
 -3 5 -25 13.72 4.53
 -3 5 -24 181 13.53
 -3 5 -23 161.41 12.43
 -3 5 -22 24.06 5.14
 -3 5 -22 14.91 4.39
 -3 5 -21 168.37 11.94
 -3 5 -21 164.6 12.19
 -3 5 -20 83.15 8.35
 -3 5 -20 84.54 8.56
 -3 5 -19 12.39 3.63
 -3 5 -19 10.67 3.57
 -3 5 -19 14.76 3.95
 -3 5 -18 210.15 12.56
 -3 5 -18 168.49 11.51
 -3 5 -18 195.94 12.6
 -3 5 -17 116.81 9.13
 -3 5 -17 123.27 9.18
 -3 5 -17 131.78 9.84
 -3 5 -16 0.62 2.36
 -3 5 -16 1.17 2.41
 -3 5 -16 -1.29 2.84
 -3 5 -15 300.09 15.13
 -3 5 -15 278.37 14.52
 -3 5 -15 266.34 14.77
 -3 5 -14 72.65 6.8
 -3 5 -14 76.41 6.72
 -3 5 -14 71.9 6.92
 -3 5 -13 20.29 3.71
 -3 5 -13 19.48 3.73
 -3 5 -12 747.05 29.12
 -3 5 -12 722.91 28.99
 -3 5 -11 619.33 23
 -3 5 -11 624.69 24.97
 -3 5 -11 581.9 24.59
 -3 5 -10 34.97 4.27
 -3 5 -10 29.22 3.42
 -3 5 -9 446.78 18.14
 -3 5 -9 414.94 18.44
 -3 5 -9 432.39 17.18
 -3 5 -8 678.46 25.63
 -3 5 -8 669.68 26.11
 -3 5 -8 677.8 24.84
 -3 5 -7 0.95 1.49
 -3 5 -7 0.41 1.78
 -3 5 -7 1.11 1.79
 -3 5 -7 2.18 1.27
 -3 5 -6 310.07 13.13
 -3 5 -6 296.91 13.36
 -3 5 -6 306.98 13.82
 -3 5 -5 221.35 10.29
 -3 5 -5 213.73 8.55
 -3 5 -5 208.27 10.34
 -3 5 -4 71.23 5.12
 -3 5 -4 68.06 4
 -3 5 -4 69.06 5.14
 -3 5 -4 71.76 3.55
 -3 5 -3 210.67 9.84
 -3 5 -3 196.33 8.42
 -3 5 -3 197.54 9.62
 -3 5 -3 181.78 7.53
 -3 5 -2 552.04 20.93
 -3 5 -2 546.53 19.71
 -3 5 -2 546.11 20.83
 -3 5 -2 531.35 18.68
 -3 5 -1 209.38 9.82
 -3 5 -1 183.34 7.9
 -3 5 -1 189.62 7.98
 -3 5 -1 201.01 8.96
 -3 5 0 585.32 22
 -3 5 0 574.12 19.44
 -3 5 0 587.54 21.04
 -3 5 0 549.62 19.56
 -3 5 0 572.56 21.15
 -3 5 1 521.42 19.26
 -3 5 1 456.99 16.37
 -3 5 1 458.97 16.34
 -3 5 1 464.55 17.69
 -3 5 1 476.39 16.32
 -3 5 1 485.94 18.39
 -3 5 2 180.84 9.16
 -3 5 2 159.56 6.83
 -3 5 2 154.59 7.65
 -3 5 2 160.45 6.37
 -3 5 2 178.31 8.75
 -3 5 3 644.37 23.32
 -3 5 3 589.99 20.53
 -3 5 3 571.94 21.24
 -3 5 3 581.14 19.58
 -3 5 3 617.41 22.81
 -3 5 4 656.49 23.89
 -3 5 4 729.43 26.14
 -3 5 4 662.13 22.21
 -3 5 4 734.93 25.98
 -3 5 5 20.68 2.41
 -3 5 5 24.8 3.48
 -3 5 5 20.36 3.26
 -3 5 6 176.54 7.93
 -3 5 6 159.99 9.46
 -3 5 7 445.71 17.15
 -3 5 7 506.18 20.07
 -3 5 8 121.16 7.12
 -3 5 8 124.71 8.25
 -3 5 9 72.18 5.42
 -3 5 9 73.17 6.32
 -3 5 10 583.81 23.38
 -3 5 10 638.14 25.19
 -3 5 11 161.97 9.51
 -3 5 11 186.36 10.88
 -3 5 12 46.83 5.45
 -3 5 12 30.39 4.1
 -3 5 13 441.03 20.64
 -3 5 13 471.15 20.09
 -3 5 14 149.17 10.31
 -3 5 14 149.59 9.83
 -3 5 15 77.61 7.4
 -3 5 15 82.26 7.23
 -3 5 16 868.88 34.61
 -3 5 16 840.9 33.79
 -3 5 17 76.48 7.65
 -3 5 17 74.28 7.53
 -3 5 18 235.2 14.11
 -3 5 18 208.34 13.33
 -3 5 19 300.57 16.74
 -3 5 19 285.26 16.42
 -3 5 20 54.06 7.05
 -3 5 20 45.84 6.44
 -3 5 21 1.59 3.5
 -3 5 21 4.08 2.94
 -3 5 22 118.82 10.46
 -3 5 22 127.14 10.9
 -3 5 23 95.13 9.62
 -3 5 24 46.1 7.14
 -3 5 25 158.39 12.96
 -3 5 26 39.35 6.56
 -3 5 27 32.36 6.32
 -3 5 28 218.59 16.19
 -3 6 -27 33.75 6.77
 -3 6 -26 50.46 7.92
 -3 6 -25 26.49 5.83
 -3 6 -24 0.92 3.61
 -3 6 -24 5.08 4.11
 -3 6 -23 68.63 8.34
 -3 6 -23 60.53 7.65
 -3 6 -22 32.8 6.02
 -3 6 -22 36.46 5.98
 -3 6 -21 48.38 6.69
 -3 6 -21 41.86 6.35
 -3 6 -20 132.01 10.7
 -3 6 -20 109.93 9.8
 -3 6 -19 34.85 5.8
 -3 6 -19 33.57 5.35
 -3 6 -18 -0.74 3.14
 -3 6 -18 2.17 2.84
 -3 6 -17 295.7 15.35
 -3 6 -17 295.05 16.29
 -3 6 -17 282.95 15.91
 -3 6 -16 48.5 5.47
 -3 6 -16 40.24 5.63
 -3 6 -16 33.08 5.13
 -3 6 -15 26.77 4.69
 -3 6 -15 22.15 4.13
 -3 6 -14 232.5 13.28
 -3 6 -14 217.14 12.94
 -3 6 -13 113.71 8.65
 -3 6 -13 116.55 8.85
 -3 6 -12 26.32 4.46
 -3 6 -12 30.19 4.64
 -3 6 -11 379.2 17.67
 -3 6 -11 371.53 17.66
 -3 6 -10 459.93 19.62
 -3 6 -10 492.22 20.8
 -3 6 -9 2.39 1.85
 -3 6 -9 4.64 2.35
 -3 6 -9 3.51 2.26
 -3 6 -8 567.21 21.83
 -3 6 -8 564.81 22.47
 -3 6 -8 584.72 23.38
 -3 6 -7 43.57 4.14
 -3 6 -7 39.12 4.23
 -3 6 -7 51.36 5
 -3 6 -6 73.57 5.39
 -3 6 -6 66.1 5.39
 -3 6 -6 74.82 5.95
 -3 6 -5 354.36 15.45
 -3 6 -5 363.51 15.35
 -3 6 -4 231.62 9.95
 -3 6 -4 233.88 11.22
 -3 6 -4 217.2 10.92
 -3 6 -3 145.93 6.95
 -3 6 -3 152.79 7.62
 -3 6 -3 171.73 8.88
 -3 6 -3 145.63 8.42
 -3 6 -2 838.98 29.05
 -3 6 -2 831.17 29.94
 -3 6 -2 869.32 31.12
 -3 6 -2 873.22 31.22
 -3 6 -1 249.68 10.32
 -3 6 -1 226.82 11.54
 -3 6 -1 248.93 11.13
 -3 6 0 1.03 1.04
 -3 6 0 3.47 1.57
 -3 6 0 4.99 1.95
 -3 6 1 708.64 25.69
 -3 6 1 656.79 22.42
 -3 6 1 640.69 24.61
 -3 6 1 629.35 22.66
 -3 6 2 760.16 26.38
 -3 6 2 745.35 28.88
 -3 6 2 791.95 28.64
 -3 6 3 7.3 2.54
 -3 6 3 4.68 1.51
 -3 6 3 4.19 2.07
 -3 6 4 1151.44 38.75
 -3 6 4 1185.13 41.24
 -3 6 4 1103.83 41.16
 -3 6 5 60.79 5.69
 -3 6 6 63.05 5.84
 -3 6 7 300.27 14.78
 -3 6 8 307.53 15.23
 -3 6 9 -0.57 2.4
 -3 6 10 261.11 14.09
 -3 6 10 258.91 12.76
 -3 6 11 771.95 30.95
 -3 6 11 757.72 29.33
 -3 6 12 5.13 3.17
 -3 6 12 4.08 2.35
 -3 6 13 293.38 15.92
 -3 6 13 296.16 14.93
 -3 6 14 99.2 8.78
 -3 6 14 110.54 8.49
 -3 6 15 14.25 4.13
 -3 6 15 12.46 3.44
 -3 6 16 274.36 15.06
 -3 6 16 259.99 15.41
 -3 6 17 161.59 11.46
 -3 6 17 182.12 12.5
 -3 6 18 3.67 3.17
 -3 6 18 3.13 3.38
 -3 6 19 299.05 17.06
 -3 6 19 291.82 17.05
 -3 6 20 137.59 11.23
 -3 6 20 149.06 11.74
 -3 6 21 0.84 3.38
 -3 6 21 1.7 3.24
 -3 6 22 52.45 7.26
 -3 6 22 64.27 8.02
 -3 6 23 157.05 12.6
 -3 6 23 163.06 12.8
 -3 6 24 -0.94 3.28
 -3 6 25 77.87 9.17
 -3 6 26 56.03 7.94
 -3 6 27 1.02 3.33
 -3 7 -26 119.41 11.43
 -3 7 -26 173.95 13.52
 -3 7 -25 136.93 12.09
 -3 7 -25 161.99 13.21
 -3 7 -24 3.8 3.83
 -3 7 -24 -2.71 4.3
 -3 7 -23 255.92 16.78
 -3 7 -23 308 18.16
 -3 7 -22 122.26 10.92
 -3 7 -22 129.25 11.29
 -3 7 -21 5.93 3.66
 -3 7 -21 3.48 3.23
 -3 7 -20 81.84 8.59
 -3 7 -20 79.95 8.63
 -3 7 -19 133.37 10.95
 -3 7 -19 150.15 11.66
 -3 7 -18 21.83 5.04
 -3 7 -18 12.51 3.95
 -3 7 -17 139.81 10.73
 -3 7 -17 137.59 10.77
 -3 7 -16 94.4 8.65
 -3 7 -16 92.53 8.55
 -3 7 -15 17 3.96
 -3 7 -15 13.2 3.98
 -3 7 -14 179.95 11.84
 -3 7 -14 169.69 11.47
 -3 7 -13 498.32 22.53
 -3 7 -13 479.4 22.15
 -3 7 -12 0.64 2.63
 -3 7 -12 -0.62 2.42
 -3 7 -11 495.18 22.53
 -3 7 -11 516.4 21.29
 -3 7 -11 506.18 22.4
 -3 7 -10 588.44 25.51
 -3 7 -10 615.59 24.33
 -3 7 -10 620.83 25.51
 -3 7 -9 0.45 2.1
 -3 7 -9 3.29 2.42
 -3 7 -8 339.15 14.6
 -3 7 -8 314.37 14.86
 -3 7 -8 325.71 15.76
 -3 7 -7 318.94 14.19
 -3 7 -7 301.58 14.35
 -3 7 -7 324.44 15.29
 -3 7 -6 30.48 3.71
 -3 7 -6 31.05 3.94
 -3 7 -6 29.34 3.98
 -3 7 -5 166.15 9.39
 -3 7 -5 146.53 8.79
 -3 7 -4 392.54 17.05
 -3 7 -4 393.58 16.98
 -3 7 -3 22.46 2.96
 -3 7 -3 24.79 3.54
 -3 7 -3 24.98 3.43
 -3 7 -2 436.52 16.76
 -3 7 -2 409.77 17.34
 -3 7 -2 432.71 18.39
 -3 7 -1 503.04 19.44
 -3 7 -1 517.77 21.2
 -3 7 -1 509.32 20.35
 -3 7 0 17.84 3.43
 -3 7 0 15.59 2.54
 -3 7 0 21.59 3.26
 -3 7 1 582.76 22.45
 -3 7 1 563.71 23.38
 -3 7 2 475.67 19.89
 -3 7 2 464.69 20.31
 -3 7 3 6.88 2.48
 -3 7 3 5.83 2.4
 -3 7 4 401.9 16.14
 -3 7 4 395.14 18.09
 -3 7 4 412.24 18.54
 -3 7 5 393.53 15.99
 -3 7 5 386.97 17.92
 -3 7 6 20.7 3.72
 -3 7 7 279.49 14.71
 -3 7 8 318.38 16.21
 -3 7 9 13.96 3.68
 -3 7 10 13.86 4.01
 -3 7 11 151.96 9.82
 -3 7 11 178.27 11.55
 -3 7 12 46.88 6.05
 -3 7 12 32.7 4.67
 -3 7 13 62.46 7.27
 -3 7 13 84.73 7.29
 -3 7 14 160.84 10.87
 -3 7 14 177.12 12.19
 -3 7 15 70.12 7.64
 -3 7 15 51.42 6.35
 -3 7 16 118.55 10.12
 -3 7 16 114.33 9.45
 -3 7 17 273.19 16.61
 -3 7 17 287.04 16.12
 -3 7 18 126.59 10.61
 -3 7 18 98.24 9.31
 -3 7 19 38.96 6.59
 -3 7 19 40.08 6.16
 -3 7 20 162.85 12.47
 -3 7 20 125.23 11.04
 -3 7 21 85.06 9.3
 -3 7 22 1.85 3.52
 -3 7 23 152.92 12.71
 -3 8 -25 103.92 10.61
 -3 8 -25 117.52 11.3
 -3 8 -24 3.83 3.86
 -3 8 -24 6.87 4.15
 -3 8 -23 60.18 8.29
 -3 8 -23 60.34 8.12
 -3 8 -22 175.31 13.6
 -3 8 -22 193.92 14.12
 -3 8 -21 41.54 6.71
 -3 8 -21 54.36 7.44
 -3 8 -20 39.68 6.61
 -3 8 -20 39.52 6.49
 -3 8 -19 198.74 14.09
 -3 8 -19 211.58 14.24
 -3 8 -18 60.24 7.61
 -3 8 -18 70.56 8
 -3 8 -17 44.71 6.27
 -3 8 -17 41.17 6.11
 -3 8 -16 216.09 14.25
 -3 8 -16 228.4 14.21
 -3 8 -15 30.6 5.5
 -3 8 -15 28.01 5.13
 -3 8 -14 207.39 13.24
 -3 8 -14 199.97 12.85
 -3 8 -13 171.27 11.72
 -3 8 -13 163.37 11.31
 -3 8 -12 8.31 3.31
 -3 8 -12 12.6 3.55
 -3 8 -11 69.53 7.05
 -3 8 -11 73.6 7.21
 -3 8 -11 82.54 6.72
 -3 8 -10 343.01 17.19
 -3 8 -10 327.05 15.57
 -3 8 -10 325.9 16.74
 -3 8 -9 231.39 13.39
 -3 8 -9 235.52 13.22
 -3 8 -9 249.63 12.59
 -3 8 -8 133.73 9.5
 -3 8 -8 138.72 8.83
 -3 8 -8 122.65 8.93
 -3 8 -7 499.76 21.09
 -3 8 -7 508.52 21.88
 -3 8 -6 127.98 8.33
 -3 8 -6 143.74 8.83
 -3 8 -6 127.71 8.9
 -3 8 -5 -0.47 1.94
 -3 8 -5 0.48 1.97
 -3 8 -5 1.05 2.35
 -3 8 -4 298.99 14.51
 -3 8 -4 299.34 14.46
 -3 8 -3 287.74 13.99
 -3 8 -3 272.33 13.81
 -3 8 -2 63.99 6.19
 -3 8 -2 74.46 5.9
 -3 8 -1 314.61 15.28
 -3 8 -1 294.43 14.28
 -3 8 0 39.79 4.96
 -3 8 0 39.7 4.22
 -3 8 0 41.91 4.79
 -3 8 1 33.04 4.57
 -3 8 1 32.54 3.97
 -3 8 1 39.81 4.76
 -3 8 2 280.91 13.62
 -3 8 2 307.08 15.29
 -3 8 2 289.72 14.59
 -3 8 3 166.14 10.67
 -3 8 3 171.32 10.72
 -3 8 4 71.72 6.93
 -3 8 4 83.87 7.24
 -3 8 5 406.14 19.14
 -3 8 6 240.41 13.69
 -3 8 7 3.94 2.64
 -3 8 8 399.29 19.62
 -3 8 9 308.18 16.7
 -3 8 10 6.57 3.55
 -3 8 11 241.71 14.74
 -3 8 12 77.29 8.18
 -3 8 13 18.5 4.89
 -3 8 14 182.94 13.07
 -3 8 15 130.61 11.17
 -3 8 16 1.74 3.22
 -3 8 17 98.63 9.98
 -3 8 18 159.86 12.81
 -3 8 19 -0.93 3.64
 -3 8 20 73.57 8.83
 -3 8 21 71.1 8.8
 -3 8 22 9.77 4.91
 -3 8 23 122.74 11.72
 -3 9 -23 19.83 5.64
 -3 9 -23 37.53 6.94
 -3 9 -22 161.81 13.51
 -3 9 -22 188.91 14.06
 -3 9 -21 103.25 10.62
 -3 9 -21 99.6 10.25
 -3 9 -20 -1.87 3.58
 -3 9 -20 3.65 3.94
 -3 9 -19 76.83 8.97
 -3 9 -19 100.2 9.89
 -3 9 -18 183.59 13.47
 -3 9 -18 172.73 13.03
 -3 9 -17 7.81 3.59
 -3 9 -17 12.47 4.25
 -3 9 -16 152.78 11.88
 -3 9 -16 144.91 11.53
 -3 9 -15 82.8 8.85
 -3 9 -15 95.1 8.97
 -3 9 -14 6.37 3.51
 -3 9 -14 1.51 2.89
 -3 9 -13 92.62 8.94
 -3 9 -13 96.47 8.77
 -3 9 -12 213.81 13.67
 -3 9 -12 204.07 13.11
 -3 9 -11 2.17 2.84
 -3 9 -11 0.69 2.69
 -3 9 -10 119.58 9.62
 -3 9 -10 119.58 9.31
 -3 9 -9 373.3 19.08
 -3 9 -9 416.06 19.41
 -3 9 -8 16.3 3.94
 -3 9 -8 25 4.18
 -3 9 -7 230.2 13.75
 -3 9 -7 280.02 13.74
 -3 9 -7 255.79 13.94
 -3 9 -6 160.08 10.64
 -3 9 -6 162.25 9.99
 -3 9 -6 152.07 10.15
 -3 9 -5 1.59 2.08
 -3 9 -5 1.14 2.42
 -3 9 -4 120.68 8.38
 -3 9 -4 112.13 8.4
 -3 9 -4 122.13 8.59
 -3 9 -3 200.85 11.39
 -3 9 -3 174.37 10.97
 -3 9 -2 39.66 5.13
 -3 9 -1 304.37 15.17
 -3 9 -1 309.38 15.77
 -3 9 0 817.8 30.98
 -3 9 0 730.74 31.02
 -3 9 1 14.76 3.67
 -3 9 1 8.79 3.44
 -3 9 2 298.76 14.48
 -3 9 2 277.3 15.14
 -3 9 2 297.4 15.77
 -3 9 3 508.82 23.17
 -3 9 3 541.13 23.91
 -3 9 4 34.83 5.21
 -3 9 4 25.96 4.82
 -3 9 5 184.67 11.98
 -3 9 6 317.16 17.07
 -3 9 7 17.52 4.24
 -3 9 8 67.18 7.52
 -3 9 9 105.99 9.67
 -3 9 10 64.26 7.6
 -3 9 11 34.74 5.92
 -3 9 12 216.28 14.65
 -3 9 13 24.5 5.4
 -3 9 14 98.76 9.68
 -3 9 15 199.38 14.48
 -3 9 16 54.33 7.64
 -3 9 17 53.43 7.86
 -3 9 18 146.71 12.64
 -3 9 19 29.61 6.29
 -3 9 20 9.01 4.95
 -3 9 21 74.12 9.64
 -3 10 -22 1.98 3.68
 -3 10 -22 1.02 3.56
 -3 10 -22 1.02 3.8
 -3 10 -21 165.46 13.5
 -3 10 -21 173.56 13.5
 -3 10 -20 68.94 8.9
 -3 10 -20 69.02 8.61
 -3 10 -19 32.8 6.25
 -3 10 -19 20.26 5.24
 -3 10 -18 111.32 10.92
 -3 10 -18 145.97 11.84
 -3 10 -17 9.2 3.99
 -3 10 -17 12.17 4.08
 -3 10 -16 79.8 8.76
 -3 10 -16 84.45 8.87
 -3 10 -15 125.7 10.72
 -3 10 -15 109.07 10.01
 -3 10 -14 39.03 6.32
 -3 10 -14 39.78 6.24
 -3 10 -13 29.65 5.57
 -3 10 -13 28.62 5.24
 -3 10 -12 229.55 14.71
 -3 10 -12 241.19 14.58
 -3 10 -11 105.43 9.28
 -3 10 -11 111.1 9.35
 -3 10 -10 19.52 4.33
 -3 10 -10 27.66 5
 -3 10 -9 254.85 15.32
 -3 10 -9 277.27 15.25
 -3 10 -8 122.13 9.53
 -3 10 -8 105.24 8.94
 -3 10 -7 14.92 3.82
 -3 10 -7 5.87 3.12
 -3 10 -6 184.41 11.75
 -3 10 -6 178.21 11.45
 -3 10 -5 242.18 14
 -3 10 -5 263.93 14.23
 -3 10 -4 63.65 6.42
 -3 10 -4 61.03 6.47
 -3 10 -3 287.8 15.13
 -3 10 -2 152.33 10.52
 -3 10 -1 5.39 2.43
 -3 10 0 80.82 8.04
 -3 10 0 92.72 7.95
 -3 10 1 263.11 15.35
 -3 10 1 269.11 14.95
 -3 10 2 15.48 4.15
 -3 10 2 5.49 3.16
 -3 10 3 185.73 12.75
 -3 10 3 186.85 12.37
 -3 10 4 95.05 9.11
 -3 10 4 101.23 8.96
 -3 10 5 36.86 6.12
 -3 10 5 42.46 6.19
 -3 10 6 239.53 14.9
 -3 10 7 305.5 17.63
 -3 10 8 31.54 5.96
 -3 10 9 367.49 20.18
 -3 10 10 278.79 17.35
 -3 10 11 6.3 4.29
 -3 10 12 185.5 14.02
 -3 10 13 191.96 14.31
 -3 10 14 6.76 3.99
 -3 10 15 87.71 9.97
 -3 10 16 195.25 14.89
 -3 10 17 11.17 4.94
 -3 10 18 100.88 10.98
 -3 10 19 74.05 9.34
 -3 11 -20 103.05 10.55
 -3 11 -19 1.9 3.82
 -3 11 -19 5.04 4.25
 -3 11 -19 -2.03 3.76
 -3 11 -18 100.93 10.08
 -3 11 -18 90.88 9.84
 -3 11 -18 101.3 10.36
 -3 11 -17 146.18 12.23
 -3 11 -17 161.3 13.08
 -3 11 -17 143.84 12.34
 -3 11 -16 1.89 3.7
 -3 11 -16 1.76 3.79
 -3 11 -15 105.79 10.24
 -3 11 -15 101.82 9.75
 -3 11 -14 175.58 13.19
 -3 11 -14 172.46 13.04
 -3 11 -13 5.23 3.23
 -3 11 -13 0.81 3.18
 -3 11 -12 81.27 8.66
 -3 11 -12 90.82 8.96
 -3 11 -11 123.24 10.33
 -3 11 -11 95.54 9.09
 -3 11 -10 23.11 4.65
 -3 11 -9 80.29 8.16
 -3 11 -1 15.58 4.09
 -3 11 0 138.02 10.94
 -3 11 1 219.28 14.33
 -3 11 2 29.01 5.09
 -3 11 2 14.58 4.66
 -3 11 3 162.8 12.14
 -3 11 3 177.95 12.95
 -3 11 4 184.06 12.95
 -3 11 4 177.76 13.1
 -3 11 5 32.51 5.58
 -3 11 5 23.66 5.25
 -3 11 6 95.22 9.44
 -3 11 6 94.43 9.45
 -3 11 7 83.75 8.93
 -3 11 8 12.65 4.25
 -3 11 9 21.33 5.51
 -3 11 10 16.11 4.93
 -3 11 11 2.91 4.1
 -3 11 12 46.56 7.33
 -3 11 13 76.87 9.45
 -3 11 14 4.12 4.04
 -3 11 15 62.76 8.69
 -3 12 -17 119.71 11.41
 -3 12 -17 128.17 11.75
 -3 12 -16 17.71 5.05
 -3 12 -16 26.46 5.76
 -3 12 -15 29.76 6.13
 -3 12 -15 35.44 6.53
 -3 12 -14 59.84 8.08
 -3 12 -14 76.68 8.8
 -3 12 -13 70.06 8.46
 -3 12 -13 98.33 9.85
 -3 12 2 70.37 8.4
 -3 12 3 20.73 5.31
 -3 12 3 26.67 5.58
 -3 12 4 154.47 12.74
 -3 12 4 184.53 13.37
 -3 12 5 82.35 9.4
 -3 12 5 108.8 10.25
 -3 12 6 9.68 4.2
 -3 12 6 15.79 4.82
 -3 12 7 109.87 10.74
 -3 12 7 116.02 10.95
 -3 12 8 83.98 9.52
 -3 12 8 95.44 10.18
 -3 12 9 -1.03 3.94
 -3 12 9 -0.99 3.9
 -3 12 10 108.56 10.9
 -3 12 11 72.37 9.34
 -3 12 12 1.05 4.34
 -3 13 4 87.74 9.7
 -3 13 5 91.63 10.05
 -3 13 5 102.94 10.45
 -3 13 6 10.29 4.26
 -3 13 6 12.89 4.65
 -3 13 7 23.06 5.65
 -3 13 7 33.42 6.5
 -2 -10 -10 67.85 9.54
 -2 -10 -9 -1.15 3.57
 -2 -10 -8 40.32 7.51
 -2 -10 -7 98.4 10.76
 -2 -10 -6 7.46 3.84
 -2 -10 -5 131.51 12.12
 -2 -9 -14 4.76 4.55
 -2 -9 -13 179.15 15
 -2 -9 -12 112.67 11.95
 -2 -9 -11 26.95 6.21
 -2 -9 -10 150.47 13.38
 -2 -9 -9 43.99 7.54
 -2 -9 -8 5.23 3.77
 -2 -9 -7 61.07 8
 -2 -9 -6 76.39 9.2
 -2 -9 -5 1.92 3.47
 -2 -9 -4 184.44 13.81
 -2 -9 -3 101.73 9.93
 -2 -9 4 3.73 2.78
 -2 -9 5 94.17 9.93
 -2 -9 6 106.64 10.2
 -2 -9 7 0.88 2.96
 -2 -9 8 133.43 11.11
 -2 -9 17 110.06 10.71
 -2 -9 18 53.73 7.57
 -2 -9 19 4.07 3.89
 -2 -9 20 147.57 12.96
 -2 -9 21 104.06 10.83
 -2 -9 22 26.01 6.15
 -2 -9 23 127.09 12.53
 -2 -8 -16 43.84 7.82
 -2 -8 -15 85.15 10.2
 -2 -8 -14 4.46 4.02
 -2 -8 -13 120.94 11.75
 -2 -8 -12 164.16 13.74
 -2 -8 -11 6.25 4.09
 -2 -8 -10 137.14 12.15
 -2 -8 -9 63.28 8.1
 -2 -8 -8 8.65 3.78
 -2 -8 -7 24.27 5.3
 -2 -8 -6 258.57 16.45
 -2 -8 -5 19.23 4.76
 -2 -8 -4 137.65 11.39
 -2 -8 -3 322.39 18.16
 -2 -8 -2 46.33 6.52
 -2 -8 -1 256.84 15.3
 -2 -8 0 257.02 15.05
 -2 -8 1 4.35 3.24
 -2 -8 2 178.33 13
 -2 -8 3 84.43 8.61
 -2 -8 4 31.1 5.55
 -2 -8 5 23.25 4.9
 -2 -8 6 271.31 16.09
 -2 -8 7 69.5 7.54
 -2 -8 8 73.17 7.79
 -2 -8 9 444.61 21.65
 -2 -8 14 48.45 6.71
 -2 -8 15 180.34 13.11
 -2 -8 16 50.92 7.19
 -2 -8 17 55.96 7.36
 -2 -8 18 175.05 13.47
 -2 -8 19 74.33 8.69
 -2 -8 20 29.74 6.06
 -2 -8 21 299.6 19.17
 -2 -8 22 125.92 11.86
 -2 -8 23 39.47 7.35
 -2 -8 24 265 18.09
 -2 -8 25 41.28 7.29
 -2 -7 -19 1.13 3.66
 -2 -7 -18 64.64 9.14
 -2 -7 -17 37.2 7.06
 -2 -7 -16 20.43 5.34
 -2 -7 -15 137.12 12.56
 -2 -7 -14 52.46 8.02
 -2 -7 -13 4.02 3.62
 -2 -7 -12 115.69 11
 -2 -7 -11 248.37 16.48
 -2 -7 -10 7.4 3.91
 -2 -7 -9 137.37 11.56
 -2 -7 -8 81.84 8.71
 -2 -7 -7 6.74 3.4
 -2 -7 -6 314.89 17.78
 -2 -7 -5 226.74 14.34
 -2 -7 -4 2.27 2.72
 -2 -7 -3 454.43 22.01
 -2 -7 -2 90.71 8.28
 -2 -7 -1 29.4 5.19
 -2 -7 -1 30.03 5
 -2 -7 0 79.24 8.05
 -2 -7 0 79.85 7.28
 -2 -7 1 319.73 17.48
 -2 -7 1 317.33 16.22
 -2 -7 2 4.43 3.12
 -2 -7 3 439.93 21.36
 -2 -7 4 373.4 18.97
 -2 -7 5 16.67 3.94
 -2 -7 6 393.01 19.44
 -2 -7 7 236.15 13.81
 -2 -7 8 7.21 2.96
 -2 -7 9 541.17 23.98
 -2 -7 10 240.79 13.74
 -2 -7 12 92 8.53
 -2 -7 13 317.08 17.48
 -2 -7 14 5.5 3.17
 -2 -7 15 316.89 17.86
 -2 -7 16 271.41 16.42
 -2 -7 17 6.87 3.46
 -2 -7 18 307.84 18.19
 -2 -7 19 153.25 12.27
 -2 -7 20 12.23 4.81
 -2 -7 21 130.86 11.72
 -2 -7 22 183.87 14.16
 -2 -7 23 4.11 3.47
 -2 -7 24 102.61 10.78
 -2 -7 25 136.6 12.49
 -2 -7 26 -2.22 3.47
 -2 -7 27 38.66 7.19
 -2 -6 -22 3.28 3.56
 -2 -6 -21 61.84 8.67
 -2 -6 -20 75.97 9.63
 -2 -6 -19 3.15 4.44
 -2 -6 -18 101.29 10.54
 -2 -6 -17 117.27 11.58
 -2 -6 -16 10.89 4.19
 -2 -6 -15 87.84 9.71
 -2 -6 -14 166.65 13.13
 -2 -6 -13 13.73 4.61
 -2 -6 -12 93.48 9.38
 -2 -6 -11 31.96 5.69
 -2 -6 -10 0.84 2.82
 -2 -6 -9 30.73 5.23
 -2 -6 -8 164.78 11.92
 -2 -6 -7 106.23 9.24
 -2 -6 -6 321.28 17.3
 -2 -6 -5 673.88 28.81
 -2 -6 -4 72.84 7.34
 -2 -6 -3 188.62 11.79
 -2 -6 -2 350.88 17.88
 -2 -6 -2 335.95 16.94
 -2 -6 -1 8.89 3.15
 -2 -6 -1 5.83 2.47
 -2 -6 0 106.7 9.19
 -2 -6 0 134.15 8.93
 -2 -6 1 40.75 5.54
 -2 -6 1 33.06 4.34
 -2 -6 2 55.7 6.07
 -2 -6 2 46.61 5.05
 -2 -6 3 145.26 10.07
 -2 -6 3 155.92 9.24
 -2 -6 4 84.8 7.63
 -2 -6 5 4.72 2.55
 -2 -6 6 350.67 17.02
 -2 -6 7 270.37 14.21
 -2 -6 8 125.86 8.8
 -2 -6 9 337.69 16.74
 -2 -6 9 368.11 17.73
 -2 -6 10 178.13 10.8
 -2 -6 10 183.98 11.59
 -2 -6 11 6.47 2.57
 -2 -6 11 3.27 2.28
 -2 -6 12 39.8 5.57
 -2 -6 13 2.78 2.43
 -2 -6 14 2.16 2.34
 -2 -6 15 11.93 3.51
 -2 -6 16 140.73 10.83
 -2 -6 17 43.34 6.06
 -2 -6 18 105.72 9.74
 -2 -6 19 163.88 12.56
 -2 -6 20 60.75 7.52
 -2 -6 21 45.34 6.81
 -2 -6 22 186.88 14.12
 -2 -6 23 55.51 7.71
 -2 -6 24 39.9 7
 -2 -6 25 123.42 11.87
 -2 -6 26 41.26 7.03
 -2 -6 27 5.57 4.38
 -2 -6 28 110.67 11.53
 -2 -5 -22 32.63 6.82
 -2 -5 -21 60.18 8.24
 -2 -5 -20 105.76 10.7
 -2 -5 -19 71.65 8.91
 -2 -5 -18 20.88 5.1
 -2 -5 -17 209.4 14.93
 -2 -5 -16 62.29 7.95
 -2 -5 -15 80.9 8.71
 -2 -5 -14 211.99 14.45
 -2 -5 -13 52.28 6.96
 -2 -5 -12 72.3 7.97
 -2 -5 -11 423 21.33
 -2 -5 -10 9.76 3.32
 -2 -5 -9 155.56 11.18
 -2 -5 -8 259.02 14.93
 -2 -5 -7 215.38 13.13
 -2 -5 -6 8.34 3.01
 -2 -5 -5 619.09 26.22
 -2 -5 -4 597.61 24.87
 -2 -5 -4 540.24 24.02
 -2 -5 -3 94.59 7.83
 -2 -5 -3 87.04 7.24
 -2 -5 -2 422.41 19.34
 -2 -5 -2 401.12 18.46
 -2 -5 -1 67.65 6.51
 -2 -5 -1 69.31 6.05
 -2 -5 0 16.77 3.43
 -2 -5 0 22.27 3.41
 -2 -5 1 151.71 9.69
 -2 -5 1 135.97 8.48
 -2 -5 2 208.25 11.68
 -2 -5 2 207.04 10.75
 -2 -5 3 1.54 2.02
 -2 -5 3 1.95 1.57
 -2 -5 4 948.23 34.39
 -2 -5 4 878.86 32.44
 -2 -5 5 286.7 13.61
 -2 -5 5 249.37 11.69
 -2 -5 6 17.84 3.32
 -2 -5 7 771.26 29.56
 -2 -5 8 314.13 14.78
 -2 -5 8 312.04 15.32
 -2 -5 9 8.37 2.38
 -2 -5 9 8.75 2.71
 -2 -5 10 534.34 22.01
 -2 -5 10 539.58 23.12
 -2 -5 11 248.75 12.59
 -2 -5 11 250.41 13.63
 -2 -5 12 3.68 1.95
 -2 -5 12 2.43 2.12
 -2 -5 13 476.81 21.77
 -2 -5 14 303.15 16.13
 -2 -5 15 0.69 2.15
 -2 -5 16 227.43 13.94
 -2 -5 17 304.47 17.02
 -2 -5 18 23.54 5.1
 -2 -5 19 208.12 13.94
 -2 -5 20 182.92 13.26
 -2 -4 -21 -0.92 3.71
 -2 -4 -20 151.3 12.15
 -2 -4 -19 128.41 11.32
 -2 -4 -18 8.65 3.9
 -2 -4 -17 220.03 14.74
 -2 -4 -16 227.13 14.86
 -2 -4 -15 3.98 3.04
 -2 -4 -14 187.43 12.8
 -2 -4 -13 155.09 11.31
 -2 -4 -12 110.18 9.25
 -2 -4 -11 57.56 6.58
 -2 -4 -10 180.79 11.81
 -2 -4 -9 79.41 7.45
 -2 -4 -8 77.94 7.12
 -2 -4 -7 340.29 16.8
 -2 -4 -6 104.67 7.99
 -2 -4 -5 292.97 14.81
 -2 -4 -5 306.92 15.13
 -2 -4 -4 591.28 24.45
 -2 -4 -4 604.59 24.81
 -2 -4 -3 52.67 5.15
 -2 -4 -3 55.19 5.5
 -2 -4 -2 497.35 20.81
 -2 -4 -2 511.74 21.27
 -2 -4 -1 325.26 15.4
 -2 -4 -1 390.3 16.56
 -2 -4 0 182.51 9.82
 -2 -4 0 202.77 10.57
 -2 -4 0 184.6 8.47
 -2 -4 1 57.04 4.91
 -2 -4 1 66.78 5.57
 -2 -4 1 60.81 4.24
 -2 -4 2 714.48 26.27
 -2 -4 2 771.48 27.66
 -2 -4 2 678.8 25.22
 -2 -4 3 640.78 24.9
 -2 -4 3 640.13 22.51
 -2 -4 3 633.82 23.6
 -2 -4 4 579.14 21.44
 -2 -4 4 585.58 22.01
 -2 -4 5 1067.5 37.36
 -2 -4 5 1060.75 35.54
 -2 -4 5 1004.55 35.4
 -2 -4 6 7.32 2.28
 -2 -4 6 7.94 2.25
 -2 -4 6 11.34 1.78
 -2 -4 7 358.88 15.69
 -2 -4 7 367.52 16.28
 -2 -4 8 703.79 26.92
 -2 -4 8 735.77 27.95
 -2 -4 9 7.81 2.18
 -2 -4 9 7.18 2.49
 -2 -4 10 70.17 5.59
 -2 -4 10 91.06 6.84
 -2 -4 11 403.2 17.15
 -2 -4 11 413.04 18.52
 -2 -4 12 123.99 7.69
 -2 -4 12 138.31 9.14
 -2 -4 13 61.88 5.16
 -2 -4 13 55.07 5.89
 -2 -4 14 677.51 28.15
 -2 -3 -20 -2.48 3.41
 -2 -3 -19 173.97 12.6
 -2 -3 -18 79.95 8.3
 -2 -3 -17 9.9 3.58
 -2 -3 -16 168.19 11.7
 -2 -3 -15 55.71 6.59
 -2 -3 -14 1.38 2.4
 -2 -3 -13 220.63 13.21
 -2 -3 -12 140.62 10.05
 -2 -3 -11 36.82 4.92
 -2 -3 -10 188.67 11.4
 -2 -3 -9 144.35 9.52
 -2 -3 -8 3.21 2.1
 -2 -3 -7 722.45 28.48
 -2 -3 -6 315.7 15.04
 -2 -3 -5 7.18 2.14
 -2 -3 -5 1.83 1.89
 -2 -3 -4 549.41 19.86
 -2 -3 -4 523.84 21.53
 -2 -3 -4 528.05 21.65
 -2 -3 -3 338.82 13.27
 -2 -3 -3 334.61 14.89
 -2 -3 -3 310.52 14.53
 -2 -3 -2 192.81 8.54
 -2 -3 -2 173.02 9.4
 -2 -3 -2 176.33 9.65
 -2 -3 -1 352.6 13.24
 -2 -3 -1 344.76 13.69
 -2 -3 -1 345.47 12.12
 -2 -3 -1 346.8 14.78
 -2 -3 -1 353.88 15.1
 -2 -3 0 167.72 7.63
 -2 -3 0 171.85 8.02
 -2 -3 0 166.42 6.84
 -2 -3 0 166.44 8.7
 -2 -3 1 49.89 3.59
 -2 -3 1 50.55 3.78
 -2 -3 1 48.8 3.06
 -2 -3 1 49.8 4.06
 -2 -3 1 50.51 4.49
 -2 -3 2 35.47 3
 -2 -3 2 41.48 3.36
 -2 -3 2 35.61 3.29
 -2 -3 2 34.46 2.67
 -2 -3 2 28.88 3.51
 -2 -3 3 461.95 16.99
 -2 -3 3 444.63 17.45
 -2 -3 3 481.72 16.04
 -2 -3 3 491.58 18.75
 -2 -3 3 471.93 17.55
 -2 -3 4 18.14 2.19
 -2 -3 4 15.76 2.11
 -2 -3 4 15.96 2.29
 -2 -3 4 18.62 1.74
 -2 -3 4 14.38 2.57
 -2 -3 5 695.11 25.64
 -2 -3 5 744.52 26.3
 -2 -3 5 772.9 26.76
 -2 -3 5 793.96 25.56
 -2 -3 5 753.33 27.42
 -2 -3 5 785.41 27.84
 -2 -3 6 484.41 18.69
 -2 -3 6 486.4 17.66
 -2 -3 6 514.46 18.07
 -2 -3 6 539.65 19.82
 -2 -3 6 531.61 20.18
 -2 -3 7 62.25 4.46
 -2 -3 7 59.41 3.28
 -2 -3 7 57.87 3.88
 -2 -3 7 62.6 4.78
 -2 -3 7 57.27 4.95
 -2 -3 8 1003.89 34.18
 -2 -3 8 983.64 35.18
 -2 -3 8 1036.9 36.21
 -2 -3 9 202.88 9.14
 -2 -3 9 188.44 9.59
 -2 -3 9 205.75 10.61
 -2 -3 10 66.9 4.98
 -2 -3 10 64.53 5.56
 -2 -3 11 564.03 21.71
 -2 -3 11 571.22 23.2
 -2 -3 12 201.01 9.96
 -2 -3 13 38.17 3.87
 -2 -3 14 565.97 21.96
 -2 -2 -19 127.01 10.06
 -2 -2 -18 308.06 16.8
 -2 -2 -17 38.91 5.46
 -2 -2 -16 521.28 23.55
 -2 -2 -15 876.38 34.76
 -2 -2 -14 3.06 2.59
 -2 -2 -13 406.84 19.06
 -2 -2 -12 324.15 15.99
 -2 -2 -11 5.91 2.47
 -2 -2 -10 89.64 7.07
 -2 -2 -9 166.69 9.87
 -2 -2 -8 37.04 4.26
 -2 -2 -8 30.35 3.98
 -2 -2 -7 296.77 13.52
 -2 -2 -7 307.76 13.8
 -2 -2 -7 267.73 10.61
 -2 -2 -6 715.46 25.83
 -2 -2 -6 633.59 25.14
 -2 -2 -6 712.02 25.41
 -2 -2 -6 646.3 22.21
 -2 -2 -5 3.83 1.89
 -2 -2 -5 5.19 0.9
 -2 -2 -5 3.88 1.86
 -2 -2 -5 4.57 1.9
 -2 -2 -4 1030.94 32.38
 -2 -2 -4 968.09 28.16
 -2 -2 -4 1003.5 31.79
 -2 -2 -4 1094.73 32.38
 -2 -2 -4 1012.13 30.62
 -2 -2 -3 1236.3 40.24
 -2 -2 -3 1311.66 38.95
 -2 -2 -3 1189.3 39.46
 -2 -2 -3 1325.7 40.39
 -2 -2 -2 19.29 1.87
 -2 -2 -2 37.83 2.92
 -2 -2 -2 35.85 3.42
 -2 -2 -2 12.55 1.97
 -2 -2 -2 39.66 3.56
 -2 -2 -1 551.58 20.97
 -2 -2 -1 596.02 21.28
 -2 -2 -1 580.92 20.31
 -2 -2 0 306.37 11.2
 -2 -2 0 309.51 12.74
 -2 -2 0 316.34 12.31
 -2 -2 0 332.31 13.21
 -2 -2 0 321.91 12.35
 -2 -2 1 355.14 12.68
 -2 -2 1 340.11 13.65
 -2 -2 1 352.36 11.54
 -2 -2 1 374.9 14.3
 -2 -2 2 153.63 6.64
 -2 -2 2 140.74 7.01
 -2 -2 2 164.17 7.16
 -2 -2 2 158.33 5.81
 -2 -2 2 163.46 7.76
 -2 -2 3 1029.46 28.42
 -2 -2 3 1015.53 28.38
 -2 -2 3 1089.78 28.97
 -2 -2 3 1067.12 27.28
 -2 -2 4 30.08 2.34
 -2 -2 4 28.54 2.61
 -2 -2 4 33.36 2.79
 -2 -2 4 32.65 2.28
 -2 -2 4 31.49 3.07
 -2 -2 4 39.23 3.43
 -2 -2 5 565.16 19.58
 -2 -2 5 585.09 20.65
 -2 -2 5 608.61 21.58
 -2 -2 5 572.03 19.92
 -2 -2 5 579.62 21.15
 -2 -2 6 1200.25 33.77
 -2 -2 6 1248.67 34.86
 -2 -2 6 1130.14 32.92
 -2 -2 6 1175.99 34.13
 -2 -2 7 194.69 8.61
 -2 -2 7 173.92 6.62
 -2 -2 7 188.4 8.54
 -2 -2 7 189.76 9.17
 -2 -2 7 175.23 7.99
 -2 -2 7 191.89 8.72
 -2 -2 8 372.82 14.95
 -2 -2 8 354.6 14.47
 -2 -2 8 399.06 15.23
 -2 -2 8 403.96 15.96
 -2 -2 9 317.55 12.89
 -2 -2 9 292.77 12.43
 -2 -2 10 209.65 9.8
 -2 -2 11 37.44 3.6
 -2 -2 12 492.69 19.17
 -2 -2 13 184.63 9.37
 -2 -2 14 143.72 7.98
 -2 -2 15 455.64 18.41
 -2 -2 20 62.32 6.72
 -2 -2 21 181.91 12.17
 -2 -2 22 255.36 15.29
 -2 -2 23 0.79 3.01
 -2 -2 24 220.61 14.4
 -2 -1 -18 260.57 14.48
 -2 -1 -17 70.55 6.84
 -2 -1 -16 70 7.38
 -2 -1 -16 85.55 7.42
 -2 -1 -15 343.39 17.54
 -2 -1 -15 342.8 16.64
 -2 -1 -14 231.46 13.06
 -2 -1 -14 203.23 11.89
 -2 -1 -13 21.71 3.86
 -2 -1 -13 21.36 3.12
 -2 -1 -13 20.58 3.53
 -2 -1 -12 781.57 30.12
 -2 -1 -12 742.2 29.07
 -2 -1 -12 736.58 27.5
 -2 -1 -11 96.99 7.36
 -2 -1 -11 91.41 6.81
 -2 -1 -11 85.65 5.7
 -2 -1 -10 42.3 4.76
 -2 -1 -10 37.3 4.35
 -2 -1 -10 46.47 3.78
 -2 -1 -9 73.54 6.01
 -2 -1 -9 69.12 5.5
 -2 -1 -9 71.54 4.56
 -2 -1 -9 71.63 4.65
 -2 -1 -8 113.01 7.26
 -2 -1 -8 104.31 6.89
 -2 -1 -8 104.68 4.75
 -2 -1 -8 113.31 5.67
 -2 -1 -8 103.73 5.74
 -2 -1 -7 24.79 3.21
 -2 -1 -7 19.77 2.36
 -2 -1 -7 26.63 2.81
 -2 -1 -7 24.78 2.32
 -2 -1 -7 24.86 3.3
 -2 -1 -7 22.62 1.8
 -2 -1 -6 457.27 16.02
 -2 -1 -6 393.9 13.27
 -2 -1 -6 412.32 14.49
 -2 -1 -6 414.4 12.63
 -2 -1 -6 403.77 15.61
 -2 -1 -6 433.09 15.12
 -2 -1 -5 145.86 7.68
 -2 -1 -5 141.32 6.8
 -2 -1 -5 142.38 5.84
 -2 -1 -5 139.67 5.4
 -2 -1 -5 150.08 7.7
 -2 -1 -5 149.96 7.27
 -2 -1 -4 383.34 15.12
 -2 -1 -4 373.74 12.76
 -2 -1 -4 362.1 12.56
 -2 -1 -4 377.54 14.27
 -2 -1 -4 356.08 14.72
 -2 -1 -4 408.18 14.71
 -2 -1 -3 422.86 15.52
 -2 -1 -3 379.21 12.9
 -2 -1 -3 407.22 14.65
 -2 -1 -3 376.38 12.91
 -2 -1 -3 383.48 14.97
 -2 -1 -3 416.01 15.02
 -2 -1 -3 396.09 13.12
 -2 -1 -2 330.49 11.42
 -2 -1 -2 328.38 13.19
 -2 -1 -2 322.4 12.78
 -2 -1 -2 349.3 12.73
 -2 -1 -2 340.02 12.99
 -2 -1 -1 14.01 1.3
 -2 -1 -1 14.7 1.8
 -2 -1 -1 13.33 1.8
 -2 -1 -1 14.5 1.95
 -2 -1 -1 12.28 1.92
 -2 -1 0 17.39 1.83
 -2 -1 0 28.37 2.52
 -2 -1 0 25.83 2.26
 -2 -1 0 20.29 2
 -2 -1 0 26.57 2.49
 -2 -1 1 226.14 9.06
 -2 -1 1 207.52 8.62
 -2 -1 1 225.24 7.7
 -2 -1 1 217.64 8.29
 -2 -1 1 230.3 8.86
 -2 -1 1 238.17 9.37
 -2 -1 2 0.58 1.03
 -2 -1 2 1.39 0.99
 -2 -1 2 0.17 0.89
 -2 -1 2 0.52 0.65
 -2 -1 2 2.43 0.73
 -2 -1 2 0.59 1.04
 -2 -1 3 831.77 27.18
 -2 -1 3 894.42 27.7
 -2 -1 3 878.17 28.05
 -2 -1 3 837.07 26.88
 -2 -1 3 875.95 27.72
 -2 -1 3 898.33 28.21
 -2 -1 4 54.14 2.74
 -2 -1 4 61.68 3.66
 -2 -1 4 53.84 2.93
 -2 -1 4 59.59 3.34
 -2 -1 4 54.46 3.32
 -2 -1 4 54.88 3.53
 -2 -1 5 19.81 2.29
 -2 -1 5 28.48 2.66
 -2 -1 5 26.16 1.73
 -2 -1 5 23.7 2.33
 -2 -1 5 31.18 2.45
 -2 -1 5 19.18 2.05
 -2 -1 5 23.89 2.46
 -2 -1 6 1326.8 42.84
 -2 -1 6 1299.67 42.57
 -2 -1 6 1265.96 41.12
 -2 -1 6 1355.42 43.17
 -2 -1 7 240.58 9.87
 -2 -1 7 250.2 10.01
 -2 -1 7 230.78 8.18
 -2 -1 7 231.46 8.08
 -2 -1 8 7.3 1.78
 -2 -1 8 11 1.81
 -2 -1 8 5.95 0.76
 -2 -1 8 9.2 1.05
 -2 -1 8 7.61 1.72
 -2 -1 8 6.37 1.61
 -2 -1 9 514.99 16.78
 -2 -1 9 473.83 16.46
 -2 -1 9 497.37 16.4
 -2 -1 9 470.5 14.52
 -2 -1 9 491.18 16.67
 -2 -1 9 459.91 13.61
 -2 -1 10 347.55 11.51
 -2 -1 10 334.02 11.45
 -2 -1 10 370.28 12.65
 -2 -1 10 361.42 14.28
 -2 -1 11 19.45 2.76
 -2 -1 11 19.29 2.02
 -2 -1 12 449.9 17.46
 -2 -1 12 429.76 15.7
 -2 -1 13 604.03 23.87
 -2 -1 13 622.64 23.21
 -2 -1 14 265.29 12.87
 -2 -1 14 252.05 11.87
 -2 -1 15 406.18 17.62
 -2 -1 15 376.14 16.27
 -2 -1 16 56.18 5.29
 -2 -1 16 39.44 4.2
 -2 -1 17 25.63 3.85
 -2 -1 18 275.29 14.61
 -2 -1 19 208.2 12.32
 -2 -1 20 0.65 2.19
 -2 -1 21 268.09 15.19
 -2 -1 22 406.61 20.27
 -2 -1 23 0.75 2.35
 -2 -1 24 84.14 8.51
 -2 -1 25 60.57 7.46
 -2 -1 26 2.55 3.42
 -2 0 -20 184.16 12.86
 -2 0 -19 7.51 3.52
 -2 0 -18 105.28 9.2
 -2 0 -17 491 22.6
 -2 0 -17 467.79 20.87
 -2 0 -17 490.25 21.08
 -2 0 -16 1.29 2.26
 -2 0 -16 0.5 2.01
 -2 0 -16 -0.52 1.61
 -2 0 -15 229.69 13.01
 -2 0 -15 210.9 11.74
 -2 0 -15 225.49 11.76
 -2 0 -14 638.03 26.52
 -2 0 -14 658.9 25.56
 -2 0 -14 621.37 24.8
 -2 0 -13 5.19 2.04
 -2 0 -13 2.71 2.19
 -2 0 -13 5.79 2.16
 -2 0 -12 565.91 23.89
 -2 0 -12 589.9 21.28
 -2 0 -12 574.66 23.05
 -2 0 -12 587.52 22.45
 -2 0 -11 278.52 13.28
 -2 0 -11 256.37 10.77
 -2 0 -11 244.93 12.17
 -2 0 -11 262.44 11.74
 -2 0 -11 257.58 10.92
 -2 0 -10 17.96 2.91
 -2 0 -10 23.4 2.49
 -2 0 -10 21.39 2.91
 -2 0 -10 21.98 3.42
 -2 0 -10 21.12 2.31
 -2 0 -9 327.55 12.72
 -2 0 -9 337.02 13.34
 -2 0 -9 328.32 13.36
 -2 0 -9 311.74 14.57
 -2 0 -9 321.65 12.47
 -2 0 -9 329.03 14.18
 -2 0 -8 858.5 30.01
 -2 0 -8 863.57 29.33
 -2 0 -8 870.71 30.07
 -2 0 -8 887.91 31.61
 -2 0 -8 876.55 29.85
 -2 0 -8 862.54 29.06
 -2 0 -8 846.62 30.82
 -2 0 -7 5.36 1.55
 -2 0 -7 4.66 1.2
 -2 0 -7 3.89 1.43
 -2 0 -7 5.06 2.02
 -2 0 -7 4.8 1.48
 -2 0 -7 5.47 1.92
 -2 0 -6 1096.69 36.42
 -2 0 -6 1062.11 34.8
 -2 0 -6 1053.4 35.39
 -2 0 -6 992.26 35.49
 -2 0 -6 1064.75 36.61
 -2 0 -6 1039.09 35
 -2 0 -6 1109.1 35.33
 -2 0 -5 1349.7 45.45
 -2 0 -5 1366.25 44.56
 -2 0 -5 1342.75 45.62
 -2 0 -5 1356.15 44.1
 -2 0 -5 1391.53 44.53
 -2 0 -4 46.49 3.51
 -2 0 -4 41.31 2.57
 -2 0 -4 47.02 3.01
 -2 0 -4 47.63 2.65
 -2 0 -4 46.3 2.7
 -2 0 -4 41.3 3.42
 -2 0 -4 41.64 2.85
 -2 0 -3 567.64 19.1
 -2 0 -3 515.86 17.93
 -2 0 -3 492.24 17.42
 -2 0 -3 521.29 17.58
 -2 0 -3 528.45 18.81
 -2 0 -3 525.83 17.48
 -2 0 -3 536.49 18.09
 -2 0 -2 538.06 18.88
 -2 0 -2 519.57 17.48
 -2 0 -2 549.32 18.67
 -2 0 -2 532.79 18.3
 -2 0 -2 520.32 18.1
 -2 0 -2 523.39 17.71
 -2 0 -1 122.68 5.87
 -2 0 -1 128.37 5.69
 -2 0 -1 128.73 5.49
 -2 0 -1 121.27 5.47
 -2 0 -1 125.7 5.17
 -2 0 0 91.9 4.67
 -2 0 0 96.18 4.25
 -2 0 0 90.44 4.25
 -2 0 0 92.44 4.46
 -2 0 1 68.11 3.34
 -2 0 1 66.13 3.62
 -2 0 1 57.88 2.83
 -2 0 1 59.17 3.34
 -2 0 1 58.96 3.12
 -2 0 1 69.26 3.6
 -2 0 2 5.83 1.4
 -2 0 2 6.52 1.17
 -2 0 2 1.9 1.02
 -2 0 2 6.03 1.21
 -2 0 2 6.35 1.22
 -2 0 2 8.17 1.52
 -2 0 2 6.72 0.99
 -2 0 3 1180.15 36.63
 -2 0 3 1136.67 36.62
 -2 0 3 1131.21 36.71
 -2 0 3 1124.78 36.47
 -2 0 3 1111 35.81
 -2 0 3 1124.46 37.22
 -2 0 4 563.38 19.07
 -2 0 4 572.16 19.27
 -2 0 4 526.38 18.7
 -2 0 4 557.88 18.51
 -2 0 4 560.69 19.5
 -2 0 5 292.31 9.74
 -2 0 5 296.38 10.63
 -2 0 5 308.61 10.69
 -2 0 5 310.02 10.21
 -2 0 5 297.34 10.99
 -2 0 6 57.85 3.69
 -2 0 6 57.17 3.42
 -2 0 6 55.98 3.42
 -2 0 6 51.54 2.75
 -2 0 6 53.41 3.58
 -2 0 6 52.18 3.7
 -2 0 7 1107.76 32.69
 -2 0 7 1085.33 32.51
 -2 0 7 1025.81 31.48
 -2 0 7 1102.51 33.19
 -2 0 7 1094.12 33.39
 -2 0 8 334.09 13.13
 -2 0 8 336.14 12.51
 -2 0 8 318.52 12.6
 -2 0 8 318.05 11.63
 -2 0 8 355.18 12.19
 -2 0 8 350.03 13.44
 -2 0 9 201.9 9.89
 -2 0 9 200.44 9.32
 -2 0 9 203.65 9.48
 -2 0 9 196.58 8.64
 -2 0 9 192.88 9.06
 -2 0 9 192.49 9.84
 -2 0 9 190.39 10.03
 -2 0 10 573.57 15.04
 -2 0 10 597.14 17.21
 -2 0 10 602.29 16.49
 -2 0 10 627.22 16.32
 -2 0 10 590.42 17.39
 -2 0 10 618.8 16.19
 -2 0 10 591.3 17.59
 -2 0 10 625.53 15.23
 -2 0 11 186.89 7.75
 -2 0 11 214.41 9.8
 -2 0 11 204.4 8.64
 -2 0 11 200.11 9.54
 -2 0 12 95.04 6.57
 -2 0 12 100.23 6.22
 -2 0 12 107.62 6.43
 -2 0 12 84.78 5.17
 -2 0 13 771.23 28.56
 -2 0 13 716.51 27.23
 -2 0 13 744.74 27.6
 -2 0 14 247.08 12.55
 -2 0 14 227.13 11.37
 -2 0 14 245.39 11.92
 -2 0 15 507.6 21.3
 -2 0 15 489.17 19.85
 -2 0 15 478.37 20.32
 -2 0 16 470.37 21.21
 -2 0 16 498.69 20.11
 -2 0 16 486.15 20.53
 -2 0 17 40.07 5.25
 -2 0 17 32.57 4.19
 -2 0 17 35.4 4.4
 -2 0 18 196.69 11.49
 -2 0 18 192 12.12
 -2 0 19 302.6 15.8
 -2 0 19 344.28 17.37
 -2 0 20 268.19 14.67
 -2 0 20 274.13 15.64
 -2 0 21 32.68 4.86
 -2 0 21 35.59 5.64
 -2 0 22 453.29 21.83
 -2 0 22 484.39 23.24
 -2 0 23 46.18 6.12
 -2 0 24 86.15 8.45
 -2 1 -23 167.51 12.55
 -2 1 -22 16.88 4.43
 -2 1 -21 23.17 4.69
 -2 1 -21 31.64 5.25
 -2 1 -20 234.63 14.46
 -2 1 -20 243.54 14.1
 -2 1 -19 325.44 17.24
 -2 1 -19 316.62 16.39
 -2 1 -18 0.67 2.19
 -2 1 -18 3.52 2.53
 -2 1 -17 870.9 34.11
 -2 1 -17 827.55 32.72
 -2 1 -16 115.28 8.99
 -2 1 -16 139.86 8.48
 -2 1 -16 132.44 8.79
 -2 1 -15 50.48 4.93
 -2 1 -15 54.86 4.88
 -2 1 -15 63.63 6.12
 -2 1 -15 62.2 5.64
 -2 1 -14 342.36 15.77
 -2 1 -14 342.9 15.39
 -2 1 -14 364.57 15.1
 -2 1 -14 354.44 16.89
 -2 1 -13 419.71 17.36
 -2 1 -13 410.7 16.37
 -2 1 -13 371.45 16.52
 -2 1 -13 393.24 18.01
 -2 1 -12 311.69 12.82
 -2 1 -12 292.57 13.13
 -2 1 -12 282.63 13.24
 -2 1 -12 275.76 13.92
 -2 1 -11 48.91 3.95
 -2 1 -11 52.21 4.56
 -2 1 -11 59.86 5.21
 -2 1 -11 62.7 4.73
 -2 1 -11 54.8 4.28
 -2 1 -10 683.7 23.99
 -2 1 -10 645.36 24.56
 -2 1 -10 719.03 26.65
 -2 1 -10 713.68 25.6
 -2 1 -10 706.36 24.88
 -2 1 -10 725.6 25.62
 -2 1 -9 65.36 3.9
 -2 1 -9 66.6 4.37
 -2 1 -9 64.37 4.66
 -2 1 -9 74.01 5.48
 -2 1 -9 71.19 4.52
 -2 1 -9 65.45 4.69
 -2 1 -8 306.63 11.87
 -2 1 -8 321.9 13.08
 -2 1 -8 322.12 13.2
 -2 1 -8 343.74 13.25
 -2 1 -8 335.24 14.02
 -2 1 -7 2136.89 69.14
 -2 1 -7 2274.65 71.62
 -2 1 -7 2104.76 70.36
 -2 1 -7 2276.95 70.9
 -2 1 -6 47.5 3.89
 -2 1 -6 49.7 3.48
 -2 1 -6 53.37 3.76
 -2 1 -6 49.63 2.76
 -2 1 -5 2826.02 87.47
 -2 1 -5 2728.13 87.73
 -2 1 -5 2760.99 86.9
 -2 1 -5 2740.84 85.67
 -2 1 -5 2748.01 86.87
 -2 1 -5 2667.73 85.68
 -2 1 -4 374.52 13.57
 -2 1 -4 348.07 12.93
 -2 1 -4 348.66 11.91
 -2 1 -4 346.07 12.91
 -2 1 -4 361.82 12.05
 -2 1 -3 11.65 1.51
 -2 1 -3 11.81 1.35
 -2 1 -3 13.28 1.7
 -2 1 -3 12.02 1.88
 -2 1 -3 11.16 1.08
 -2 1 -2 454.51 15.5
 -2 1 -2 419.54 14.24
 -2 1 -2 434.76 14.89
 -2 1 -2 442.87 15.23
 -2 1 -2 429.93 14.97
 -2 1 -2 442.89 15.33
 -2 1 -2 400.62 14.24
 -2 1 -1 201.5 8.01
 -2 1 -1 193.96 7.79
 -2 1 -1 193.13 7.6
 -2 1 -1 202.4 7.76
 -2 1 -1 194.61 7.76
 -2 1 -1 188.03 7.19
 -2 1 0 484.64 17.33
 -2 1 0 502.61 16.53
 -2 1 0 502.38 17.08
 -2 1 0 496.19 16.88
 -2 1 0 515.99 17.4
 -2 1 1 66.5 2.81
 -2 1 1 80.64 3.98
 -2 1 1 76.88 3.07
 -2 1 1 72.31 3.63
 -2 1 1 80.32 3.83
 -2 1 1 79.43 4.08
 -2 1 2 1697.06 55.9
 -2 1 2 1770.68 55.52
 -2 1 2 1781.57 55.73
 -2 1 2 1717.04 55.79
 -2 1 3 11.84 1.18
 -2 1 3 7.79 1.5
 -2 1 3 9.53 1.39
 -2 1 3 10.46 1.83
 -2 1 4 1167.77 38.17
 -2 1 4 1267.47 39.25
 -2 1 4 1205.2 39.62
 -2 1 4 1203.41 38.95
 -2 1 5 9663.35 301.81
 -2 1 5 9531.37 302.34
 -2 1 5 9999 301.55
 -2 1 5 9541.68 301.61
 -2 1 6 449.33 14.96
 -2 1 6 434.58 14.5
 -2 1 6 431.84 14.92
 -2 1 6 428.25 14.13
 -2 1 6 439.55 15.51
 -2 1 7 2557.9 74.33
 -2 1 7 2365.07 74.35
 -2 1 7 2505.85 73.44
 -2 1 7 2521.46 73.74
 -2 1 7 2500.86 74.57
 -2 1 7 2469.48 73.55
 -2 1 7 2476.73 74.92
 -2 1 8 2130.01 62.01
 -2 1 8 2043.73 61
 -2 1 8 2082.21 62.31
 -2 1 8 2073.99 62.51
 -2 1 8 2038.02 61.43
 -2 1 8 1995.89 62.64
 -2 1 9 0.72 0.92
 -2 1 9 -0.23 1.2
 -2 1 9 0.83 0.95
 -2 1 9 0.89 1.58
 -2 1 9 1.53 1.13
 -2 1 9 -0.27 1.31
 -2 1 9 -0.59 1.72
 -2 1 10 80.43 4.57
 -2 1 10 85.63 5.09
 -2 1 10 81.65 4.45
 -2 1 10 85.48 5.48
 -2 1 10 89.71 5.17
 -2 1 10 92.66 5.18
 -2 1 10 81.36 5.57
 -2 1 10 85.78 5.74
 -2 1 11 660.78 24.63
 -2 1 11 730.84 25.53
 -2 1 11 743.03 26.91
 -2 1 11 744.32 26.55
 -2 1 11 746.06 25.58
 -2 1 11 716.07 25.75
 -2 1 12 4.1 2.06
 -2 1 12 3.3 2.09
 -2 1 12 0.28 1.18
 -2 1 12 0.64 1.15
 -2 1 13 386.53 17.52
 -2 1 13 419.23 17.22
 -2 1 13 417.75 16.88
 -2 1 14 313.96 14.73
 -2 1 14 297.61 13.81
 -2 1 14 293.67 13.56
 -2 1 15 8.43 2.82
 -2 1 15 7.83 2.58
 -2 1 15 7.17 2.16
 -2 1 16 573.07 24.22
 -2 1 16 578.21 23.04
 -2 1 16 551.69 22.84
 -2 1 17 478.56 21.37
 -2 1 17 455.06 19.96
 -2 1 17 470.9 20.12
 -2 1 18 1.94 2.47
 -2 1 18 -1 2.25
 -2 1 18 -1.58 2.37
 -2 1 19 602.62 24.89
 -2 1 19 574.74 25.93
 -2 1 20 448.07 20.68
 -2 1 20 459.95 21.96
 -2 1 21 24.6 4.23
 -2 1 21 39.09 5.81
 -2 1 22 218.74 13.49
 -2 1 22 249.07 15.14
 -2 1 23 263.71 16.35
 -2 1 24 9.72 3.91
 -2 1 25 46.03 6.98
 -2 1 26 66.05 8.25
 -2 1 27 29.74 6.06
 -2 1 28 30.73 6.59
 -2 2 -25 118.12 10.76
 -2 2 -24 0.81 3.41
 -2 2 -24 -0.82 2.95
 -2 2 -23 58.63 7.09
 -2 2 -23 61.31 7.36
 -2 2 -22 290.6 17.16
 -2 2 -22 345.76 17.99
 -2 2 -21 54.23 6.52
 -2 2 -21 56.85 6.72
 -2 2 -20 10.52 3.46
 -2 2 -20 3.39 2.93
 -2 2 -19 336.06 18.03
 -2 2 -19 395.08 18.57
 -2 2 -18 140.99 10.02
 -2 2 -18 140.92 9.9
 -2 2 -17 53.9 5.87
 -2 2 -17 46.1 5.49
 -2 2 -17 49.85 5.28
 -2 2 -16 221.78 12.84
 -2 2 -16 241.03 12.11
 -2 2 -16 234.75 12.76
 -2 2 -15 39.38 4.32
 -2 2 -15 35.62 4.67
 -2 2 -15 33.09 4.47
 -2 2 -14 157.82 8.91
 -2 2 -14 151.27 8.39
 -2 2 -14 161.4 9.89
 -2 2 -14 163.01 9.56
 -2 2 -13 303.24 13.26
 -2 2 -13 307.18 13.86
 -2 2 -13 312.66 14.38
 -2 2 -13 300.63 14.58
 -2 2 -12 32.44 3.31
 -2 2 -12 26.37 3.7
 -2 2 -12 25.53 3.52
 -2 2 -12 34.35 3.68
 -2 2 -11 200.71 10.21
 -2 2 -11 188.08 9.77
 -2 2 -11 197.08 9.13
 -2 2 -11 174.95 9.29
 -2 2 -10 465.92 17.85
 -2 2 -10 489.21 18.96
 -2 2 -10 462.72 18.48
 -2 2 -10 454.9 18.04
 -2 2 -10 467.07 17.69
 -2 2 -10 438.42 17.7
 -2 2 -9 64.6 4.32
 -2 2 -9 57.87 4.26
 -2 2 -9 50.1 4.72
 -2 2 -9 54.31 4.55
 -2 2 -9 65.76 4.58
 -2 2 -9 54.73 4.26
 -2 2 -8 549.13 20.66
 -2 2 -8 570.66 21.34
 -2 2 -8 556.61 20.91
 -2 2 -8 548.14 20.39
 -2 2 -8 586.48 20.48
 -2 2 -7 754.65 26.43
 -2 2 -7 743.87 25.73
 -2 2 -7 736.05 25.87
 -2 2 -6 82.4 4.81
 -2 2 -6 71.21 4.15
 -2 2 -6 79.17 4.53
 -2 2 -6 68.15 4.42
 -2 2 -5 1576.16 51.24
 -2 2 -5 1574.96 50.48
 -2 2 -5 1545.16 50.99
 -2 2 -5 1564.23 51.17
 -2 2 -4 1597.39 51.56
 -2 2 -4 1631.26 51.7
 -2 2 -4 1589.97 50.63
 -2 2 -4 1567.21 51.48
 -2 2 -4 1499.72 50.56
 -2 2 -4 1659.85 51.47
 -2 2 -3 3.21 1.11
 -2 2 -3 0.53 1.1
 -2 2 -3 1.1 0.73
 -2 2 -3 1.49 0.56
 -2 2 -3 1.69 1.24
 -2 2 -2 307.31 10.88
 -2 2 -2 280.75 9.88
 -2 2 -2 287.16 10.04
 -2 2 -2 291.67 11.15
 -2 2 -2 280.18 10.86
 -2 2 -1 9.85 1.77
 -2 2 -1 10.04 1.71
 -2 2 -1 10.91 1.35
 -2 2 -1 9.66 1.39
 -2 2 0 394.55 13.96
 -2 2 0 366.31 13.31
 -2 2 0 377.76 13.78
 -2 2 0 374.27 13.17
 -2 2 0 395.88 13.72
 -2 2 1 8.73 1.58
 -2 2 1 6.34 1.29
 -2 2 1 7.34 1.56
 -2 2 1 4.24 0.94
 -2 2 2 828.72 26.28
 -2 2 2 869.37 27.28
 -2 2 2 886.71 27.77
 -2 2 2 841.43 27.57
 -2 2 3 719.53 25.47
 -2 2 3 787.54 25.41
 -2 2 3 737.67 24.68
 -2 2 3 794.05 25.93
 -2 2 3 783.84 26.02
 -2 2 4 2326.9 71.76
 -2 2 4 2167.11 71.05
 -2 2 4 2335.36 72.04
 -2 2 4 2161.94 71.38
 -2 2 4 2262.23 71.83
 -2 2 4 2284.78 72.24
 -2 2 5 1968.07 60.67
 -2 2 5 1783.37 60.14
 -2 2 5 1847.46 60.58
 -2 2 5 1927.65 60.22
 -2 2 5 1880.58 61.18
 -2 2 6 123.89 5.99
 -2 2 6 128.97 6.03
 -2 2 6 108.93 5.47
 -2 2 6 124.22 5.97
 -2 2 6 112.97 6.29
 -2 2 7 463.48 17.22
 -2 2 7 476.05 17.38
 -2 2 7 459.63 17.05
 -2 2 7 470.49 16.77
 -2 2 7 457.38 17.81
 -2 2 8 274.18 11.2
 -2 2 8 258.86 9.68
 -2 2 8 273.91 11.46
 -2 2 8 275.16 10.73
 -2 2 8 259.64 10.84
 -2 2 8 265.56 11.75
 -2 2 9 196.59 8.93
 -2 2 9 183.38 7.28
 -2 2 9 174.2 8.94
 -2 2 9 177.42 8.36
 -2 2 9 196.19 8.33
 -2 2 9 195.67 9.44
 -2 2 10 974.44 32.39
 -2 2 10 962.51 33.79
 -2 2 10 1032.07 33.78
 -2 2 10 994.75 35.14
 -2 2 10 1016.16 35.19
 -2 2 11 628.89 23.36
 -2 2 11 671.22 23.27
 -2 2 11 667.16 24.8
 -2 2 11 632.05 24.7
 -2 2 12 205.66 9.06
 -2 2 12 190.37 9.07
 -2 2 12 185.77 10.13
 -2 2 12 204.05 10.56
 -2 2 13 11.57 2.74
 -2 2 13 20.88 3.4
 -2 2 14 351.41 15.97
 -2 2 14 355.71 16.54
 -2 2 15 48.57 5.18
 -2 2 15 55.08 5.63
 -2 2 16 59.48 5.82
 -2 2 16 62.62 6.3
 -2 2 17 138.64 9.19
 -2 2 17 140.59 9.87
 -2 2 18 28.91 4.63
 -2 2 18 34.55 5.17
 -2 2 19 70.46 7.33
 -2 2 19 59.03 6.16
 -2 2 19 55.47 5.79
 -2 2 20 207.71 13.4
 -2 2 21 170.77 12.28
 -2 2 22 82.14 8.55
 -2 2 23 285.47 17.1
 -2 2 24 34.09 6.08
 -2 2 25 49.48 7.44
 -2 2 26 122.11 11.43
 -2 2 27 35.1 6.35
 -2 2 28 14.48 5.2
 -2 2 29 59.58 8.44
 -2 3 -28 83.82 9.86
 -2 3 -27 7.36 3.98
 -2 3 -26 63.36 8.39
 -2 3 -25 193.39 14.14
 -2 3 -24 79.94 8.58
 -2 3 -23 145.75 11.49
 -2 3 -22 249.08 15.22
 -2 3 -22 238.84 14.54
 -2 3 -21 172.91 11.94
 -2 3 -21 162.45 11.5
 -2 3 -20 64.49 6.54
 -2 3 -20 62.15 6.78
 -2 3 -20 59.04 6.82
 -2 3 -19 383.31 18.64
 -2 3 -19 343.82 17.16
 -2 3 -19 359.14 17.99
 -2 3 -18 165.13 10.79
 -2 3 -18 130.92 9.37
 -2 3 -18 154.15 10.31
 -2 3 -17 424.08 19.59
 -2 3 -17 454.17 20.55
 -2 3 -17 449.26 20.2
 -2 3 -16 275.85 13.86
 -2 3 -16 293.82 14.7
 -2 3 -16 256.74 13.98
 -2 3 -15 79.41 6.46
 -2 3 -15 64.38 6.07
 -2 3 -15 81.58 6.88
 -2 3 -14 149.82 9.02
 -2 3 -14 145.64 9.25
 -2 3 -14 144.75 9.04
 -2 3 -13 483.12 18.81
 -2 3 -13 494.29 20.47
 -2 3 -13 526.04 20.83
 -2 3 -13 491.46 20.83
 -2 3 -12 367.49 16.18
 -2 3 -12 380.9 14.89
 -2 3 -12 385.51 16.43
 -2 3 -12 352.11 16.26
 -2 3 -11 2.38 1.29
 -2 3 -11 2.71 1.85
 -2 3 -11 3.12 1.79
 -2 3 -11 1.64 1.73
 -2 3 -10 169.32 8.56
 -2 3 -10 191.26 8.49
 -2 3 -10 174.85 9.3
 -2 3 -10 173.27 9.41
 -2 3 -10 190.91 9.51
 -2 3 -9 421.68 16.42
 -2 3 -9 418.83 16.14
 -2 3 -9 440.37 17.39
 -2 3 -9 429.91 17.38
 -2 3 -8 0.98 1.56
 -2 3 -8 -0.23 1.33
 -2 3 -8 0.72 1.2
 -2 3 -7 1208.85 40.44
 -2 3 -7 1164.46 39.29
 -2 3 -7 1171.14 39.24
 -2 3 -6 242 10.67
 -2 3 -6 267.43 11.15
 -2 3 -6 237.46 9.97
 -2 3 -6 262.77 10.37
 -2 3 -6 256.35 9.34
 -2 3 -5 686.71 20.08
 -2 3 -5 698.1 20.7
 -2 3 -5 692.97 21.16
 -2 3 -5 668.91 21.32
 -2 3 -5 629.88 18.31
 -2 3 -5 597.45 18.26
 -2 3 -5 712.72 19.72
 -2 3 -4 898.67 34.22
 -2 3 -4 1054.56 32.65
 -2 3 -4 1142.5 34.8
 -2 3 -4 920.7 32.6
 -2 3 -4 1166.28 34.62
 -2 3 -4 1098.28 33.52
 -2 3 -3 50.34 3.41
 -2 3 -3 44.73 2.41
 -2 3 -3 42.72 3.27
 -2 3 -3 38.9 3.28
 -2 3 -2 369.87 12.8
 -2 3 -2 422.38 14.61
 -2 3 -2 386.83 13.45
 -2 3 -2 386.76 14.44
 -2 3 -1 8.3 1
 -2 3 -1 11.48 1.87
 -2 3 -1 9.2 1.44
 -2 3 0 446.01 15.51
 -2 3 0 396.28 13.69
 -2 3 0 408.8 14.96
 -2 3 0 410.53 13.93
 -2 3 0 424.91 14.87
 -2 3 1 18.02 1.33
 -2 3 1 18.55 1.92
 -2 3 1 21.39 2.25
 -2 3 1 18.64 1.28
 -2 3 1 14.11 2.14
 -2 3 2 373 13.63
 -2 3 2 365.57 13.72
 -2 3 2 335.65 12.03
 -2 3 2 340.09 11.5
 -2 3 2 371.41 13.57
 -2 3 2 361.94 12.89
 -2 3 3 1132.85 37.01
 -2 3 3 1141.37 35.94
 -2 3 3 1047.61 34.45
 -2 3 3 1200.11 37.1
 -2 3 4 35.55 2.85
 -2 3 4 38.42 2.64
 -2 3 4 38.79 3.39
 -2 3 5 1045.09 35.19
 -2 3 5 1032.39 34.56
 -2 3 5 1091.47 36.23
 -2 3 6 113.52 5.94
 -2 3 6 116.95 6.23
 -2 3 6 118.47 5.46
 -2 3 6 122.73 6.79
 -2 3 6 105.48 5.78
 -2 3 7 114.61 6.15
 -2 3 7 99.02 5.94
 -2 3 7 100.19 5.19
 -2 3 7 121.01 6.83
 -2 3 7 115.4 5.93
 -2 3 8 724.88 27.13
 -2 3 8 765.08 27.07
 -2 3 8 766.99 25.98
 -2 3 8 773.41 27.96
 -2 3 8 802.42 26.89
 -2 3 8 749.75 24.55
 -2 3 9 254 11.49
 -2 3 9 266.67 11.03
 -2 3 9 237.96 10.89
 -2 3 9 236.73 10.01
 -2 3 9 255.58 11.87
 -2 3 10 24.37 2.5
 -2 3 10 29.44 3.49
 -2 3 10 28.94 3.78
 -2 3 11 403.2 17.59
 -2 3 11 424.91 17.66
 -2 3 12 315.6 14.89
 -2 3 12 334.76 15.12
 -2 3 13 4.74 2.27
 -2 3 13 9.74 2.82
 -2 3 14 116.66 7.92
 -2 3 14 96.76 7.58
 -2 3 15 241.32 12.72
 -2 3 15 227.82 12.84
 -2 3 16 4.38 2.37
 -2 3 16 2.42 2.99
 -2 3 17 464.14 21.06
 -2 3 17 492.7 22.13
 -2 3 18 244.03 13.64
 -2 3 18 255.41 14.63
 -2 3 19 24.73 4.43
 -2 3 19 17.43 4.24
 -2 3 20 245.71 14
 -2 3 20 246.98 14.98
 -2 3 21 362.55 19.56
 -2 3 22 -0.84 2.84
 -2 3 23 249.43 16.11
 -2 3 24 83.5 9.12
 -2 3 25 -0.95 3.43
 -2 3 26 77.83 9.06
 -2 3 27 117.94 11.54
 -2 3 28 17.79 5.27
 -2 3 29 78.35 9.68
 -2 4 -29 -0.99 3.9
 -2 4 -28 116.46 11.56
 -2 4 -27 98.34 10.45
 -2 4 -26 2.75 3.79
 -2 4 -25 156.51 12.62
 -2 4 -24 134.9 11.6
 -2 4 -23 -0.83 3.07
 -2 4 -22 171.71 11.81
 -2 4 -22 175.17 12.62
 -2 4 -21 151.31 11.11
 -2 4 -21 179.43 12.32
 -2 4 -20 80.37 7.74
 -2 4 -20 83.26 8.28
 -2 4 -19 218.34 13.47
 -2 4 -19 208.38 12.81
 -2 4 -19 218.17 12.73
 -2 4 -18 294.79 16.1
 -2 4 -18 354.33 17.46
 -2 4 -18 332.42 16.41
 -2 4 -17 7.05 2.95
 -2 4 -17 3.85 2.17
 -2 4 -17 7.58 3.12
 -2 4 -16 394.57 18.37
 -2 4 -16 375.88 18.42
 -2 4 -16 404.62 18.14
 -2 4 -15 317.72 15.71
 -2 4 -15 324.43 15.4
 -2 4 -15 325.86 16.08
 -2 4 -14 31.73 4.34
 -2 4 -14 41.6 4.67
 -2 4 -14 35.79 4.65
 -2 4 -13 178.8 10.44
 -2 4 -13 190.44 10.72
 -2 4 -13 181.43 9.99
 -2 4 -12 445.65 19.24
 -2 4 -12 454.54 19.43
 -2 4 -12 450.82 18.68
 -2 4 -11 122.21 6.48
 -2 4 -11 124.95 7.97
 -2 4 -11 134.44 8.24
 -2 4 -10 127.98 6.56
 -2 4 -10 129.36 7.86
 -2 4 -10 122.02 7.76
 -2 4 -9 444.31 17.21
 -2 4 -9 471.48 16.97
 -2 4 -9 440.76 18.45
 -2 4 -9 439.58 18.47
 -2 4 -8 105.25 6.33
 -2 4 -8 115.31 7.01
 -2 4 -8 108.56 5.93
 -2 4 -8 110.46 5.8
 -2 4 -8 109.09 4.76
 -2 4 -7 843.34 27.93
 -2 4 -7 847.79 28.05
 -2 4 -7 894.33 28.98
 -2 4 -7 859.19 29.5
 -2 4 -6 1425.32 44
 -2 4 -6 1434.88 43.57
 -2 4 -6 1443.28 44.62
 -2 4 -6 1423.27 45.17
 -2 4 -6 1214.38 41.84
 -2 4 -6 1276.57 41.99
 -2 4 -5 202.62 8.82
 -2 4 -5 208.96 9.52
 -2 4 -5 198.73 9.03
 -2 4 -5 191.38 7.48
 -2 4 -5 189.78 7.43
 -2 4 -5 200.87 9.16
 -2 4 -4 1404.94 46.32
 -2 4 -4 1446.73 46.66
 -2 4 -4 1438.31 45.11
 -2 4 -4 1307.98 44.98
 -2 4 -4 1456.28 46.87
 -2 4 -3 1038.85 33.67
 -2 4 -3 1064.16 33.12
 -2 4 -3 1022.96 32.59
 -2 4 -3 1044.72 33.8
 -2 4 -2 1.99 1.47
 -2 4 -2 1.25 0.87
 -2 4 -2 0.73 0.97
 -2 4 -2 2.26 0.9
 -2 4 -2 0.99 1.18
 -2 4 -1 94.55 4.61
 -2 4 -1 93.76 4.45
 -2 4 -1 94.4 5.53
 -2 4 -1 95.39 4.62
 -2 4 -1 100.47 5.12
 -2 4 0 639.96 23.35
 -2 4 0 707.46 23.76
 -2 4 0 646.33 21.98
 -2 4 0 678.19 22.44
 -2 4 0 623.64 21.89
 -2 4 0 651.13 22.99
 -2 4 1 594.98 21.55
 -2 4 1 586.79 20.39
 -2 4 1 546.42 20.35
 -2 4 1 582.85 21.27
 -2 4 1 611.02 21.21
 -2 4 2 303.69 12.22
 -2 4 2 294.34 10.89
 -2 4 2 273.27 10.45
 -2 4 2 302.37 11.3
 -2 4 2 285.42 10.33
 -2 4 2 298.21 12.2
 -2 4 3 1091.54 36.14
 -2 4 3 1077.84 34.73
 -2 4 3 983.72 33.68
 -2 4 3 1064.44 34.76
 -2 4 3 1055.46 33.85
 -2 4 3 1116.08 36.35
 -2 4 4 48.18 3.9
 -2 4 4 57.61 2.49
 -2 4 4 50.91 3.3
 -2 4 4 49.82 2.84
 -2 4 4 50.45 4.28
 -2 4 5 566.93 15.71
 -2 4 5 531.03 12.42
 -2 4 5 551.31 14.68
 -2 4 6 324.49 12.76
 -2 4 6 318.92 12.03
 -2 4 6 310.55 13.9
 -2 4 7 32.18 2.65
 -2 4 7 36.18 3.19
 -2 4 7 39.83 4.17
 -2 4 8 422.67 18.08
 -2 4 8 440.11 15.79
 -2 4 9 587.65 22.63
 -2 4 9 585.25 23.3
 -2 4 10 218.7 11.07
 -2 4 10 224.03 11.61
 -2 4 11 39.57 4.42
 -2 4 11 39.33 4.56
 -2 4 12 445.12 19.01
 -2 4 12 424.68 19.13
 -2 4 13 144.4 9.42
 -2 4 13 157.93 9.75
 -2 4 14 27.25 4.48
 -2 4 14 21.66 4.01
 -2 4 15 258.08 14.02
 -2 4 15 270.33 14.43
 -2 4 16 202.21 12.27
 -2 4 16 212.42 12.64
 -2 4 17 108.89 8.73
 -2 4 17 107.59 8.93
 -2 4 18 364.54 18.07
 -2 4 18 348.59 18.38
 -2 4 19 186.99 11.99
 -2 4 19 173.39 12.31
 -2 4 20 36.8 5.61
 -2 4 20 51.3 6.94
 -2 4 21 257.33 15.99
 -2 4 22 72.83 8.42
 -2 4 23 43.46 6.76
 -2 4 24 128.73 11.48
 -2 4 25 58.37 8.09
 -2 4 26 2.01 3.5
 -2 4 27 121.99 11.79
 -2 4 28 63.66 8.77
 -2 5 -28 -1.99 4.99
 -2 5 -27 51.45 8.02
 -2 5 -26 28.34 6.31
 -2 5 -25 25.67 5.53
 -2 5 -24 192.7 13.47
 -2 5 -24 188.03 14.02
 -2 5 -23 57.9 7.23
 -2 5 -23 67.69 8.03
 -2 5 -22 60.07 7.03
 -2 5 -22 61.08 7.48
 -2 5 -21 160.95 11.59
 -2 5 -21 157.74 11.85
 -2 5 -20 198.59 13.39
 -2 5 -20 217.32 13.4
 -2 5 -19 2.19 2.93
 -2 5 -19 -0.69 3.23
 -2 5 -18 402.87 19.89
 -2 5 -18 394.74 19.4
 -2 5 -17 93.05 8.09
 -2 5 -17 72.49 7.21
 -2 5 -16 57.65 5.8
 -2 5 -16 73.93 7.05
 -2 5 -16 78.23 7.13
 -2 5 -15 92.73 7.27
 -2 5 -15 107.35 8.44
 -2 5 -15 111.59 8.35
 -2 5 -14 13.67 3.11
 -2 5 -14 16.47 3.61
 -2 5 -14 17.52 3.48
 -2 5 -13 54.86 5.69
 -2 5 -13 59.43 5.96
 -2 5 -12 37.66 4.57
 -2 5 -12 27.32 4.16
 -2 5 -11 478.76 20.11
 -2 5 -11 459.72 20.04
 -2 5 -10 0.47 1.88
 -2 5 -10 0.91 1.97
 -2 5 -10 0.71 1.72
 -2 5 -10 0.75 1.19
 -2 5 -9 573.61 21.26
 -2 5 -9 597.8 23.55
 -2 5 -9 579.24 22.3
 -2 5 -9 622.59 23.58
 -2 5 -8 295.71 12.38
 -2 5 -8 291.86 12.19
 -2 5 -8 301.32 12.99
 -2 5 -8 316.9 14
 -2 5 -8 306.43 14.01
 -2 5 -7 180.07 8.9
 -2 5 -7 186.46 9.59
 -2 5 -7 175.46 7.3
 -2 5 -7 181.42 8.43
 -2 5 -6 264.15 10.14
 -2 5 -6 245.99 10.99
 -2 5 -6 261.96 11.39
 -2 5 -6 261.77 12.1
 -2 5 -6 274.35 11.67
 -2 5 -5 480.07 17.61
 -2 5 -5 514 18.86
 -2 5 -5 538.4 18.82
 -2 5 -5 561.01 19.86
 -2 5 -5 514.58 19.08
 -2 5 -5 438.72 17.29
 -2 5 -4 1.46 1.01
 -2 5 -4 1.74 1.23
 -2 5 -4 4.25 1.51
 -2 5 -4 2.71 1.13
 -2 5 -4 2.41 0.98
 -2 5 -4 3.83 1.68
 -2 5 -3 451.95 16.45
 -2 5 -3 464.42 16.72
 -2 5 -3 456.2 16.52
 -2 5 -3 427.7 15.73
 -2 5 -3 428.19 15.77
 -2 5 -3 419.56 16.44
 -2 5 -2 121.78 6.39
 -2 5 -2 125.37 5.66
 -2 5 -2 106.04 6.27
 -2 5 -2 110.8 5.55
 -2 5 -2 108.19 5.85
 -2 5 -2 108.72 6.05
 -2 5 -2 113.07 5.63
 -2 5 -1 53.61 4.13
 -2 5 -1 43.32 4.07
 -2 5 -1 46.52 3.19
 -2 5 -1 51.76 3.55
 -2 5 -1 41.45 3.38
 -2 5 -1 52.37 3.44
 -2 5 -1 48.25 3.77
 -2 5 -1 58.6 4.08
 -2 5 0 194.71 9.22
 -2 5 0 174.49 7.69
 -2 5 0 179.82 8.09
 -2 5 0 171.33 7.77
 -2 5 0 175.9 8.67
 -2 5 0 168.3 8.5
 -2 5 1 979.66 32.82
 -2 5 1 902.56 31.84
 -2 5 1 952.78 32.42
 -2 5 1 952.45 31.78
 -2 5 1 1033.07 33.74
 -2 5 2 1.83 0.86
 -2 5 2 1.28 1.2
 -2 5 2 0.27 1.26
 -2 5 2 0.64 0.84
 -2 5 2 1.33 1.62
 -2 5 2 1.35 0.89
 -2 5 3 701.66 24.38
 -2 5 3 717.55 25.24
 -2 5 3 685.17 23.34
 -2 5 3 654.17 23.86
 -2 5 3 702.5 23.19
 -2 5 3 702.84 23.57
 -2 5 3 701.04 25.9
 -2 5 4 185.36 8.61
 -2 5 4 191.7 8.08
 -2 5 4 188.39 7.21
 -2 5 4 195.84 7.87
 -2 5 4 172.53 9.52
 -2 5 5 392.19 15.34
 -2 5 5 370.4 14.94
 -2 5 5 397.8 14.38
 -2 5 5 374.51 14.15
 -2 5 6 572.84 22.74
 -2 5 7 89.72 6.71
 -2 5 8 45.41 4.89
 -2 5 9 579.22 23.72
 -2 5 10 439.91 19.46
 -2 5 11 2.74 2.61
 -2 5 11 -0.48 2.07
 -2 5 12 638.53 25.38
 -2 5 12 602.37 25.64
 -2 5 13 171.09 10.59
 -2 5 13 175 11.04
 -2 5 14 37.9 5.2
 -2 5 14 30.07 4.74
 -2 5 15 335.52 16.78
 -2 5 15 317.98 16.66
 -2 5 16 285.26 15.52
 -2 5 16 274.86 15.3
 -2 5 17 8.25 3.29
 -2 5 17 10.59 3.38
 -2 5 18 253.21 14.54
 -2 5 18 218.7 14.09
 -2 5 19 230.33 14.23
 -2 5 19 232.87 14.6
 -2 5 20 37.64 6
 -2 5 20 42.57 6.42
 -2 5 21 187.83 12.54
 -2 5 21 132.56 11.52
 -2 5 22 178.3 13.41
 -2 5 23 -1.85 3.34
 -2 5 24 183.71 14.02
 -2 5 25 50.78 7.56
 -2 5 26 14.34 5.07
 -2 5 27 101.88 10.74
 -2 6 -27 66.78 8.81
 -2 6 -26 154.92 12.2
 -2 6 -26 121.47 11.86
 -2 6 -25 7.63 3.59
 -2 6 -25 7.9 4.19
 -2 6 -25 9.44 4.34
 -2 6 -24 146.89 11.83
 -2 6 -24 128.28 11.53
 -2 6 -23 223.83 14.84
 -2 6 -23 225.1 15.19
 -2 6 -22 0.86 3.36
 -2 6 -22 2.45 2.94
 -2 6 -21 113.88 10.19
 -2 6 -21 127.11 10.54
 -2 6 -20 174.69 12.53
 -2 6 -20 178.07 12.45
 -2 6 -19 0.76 3.29
 -2 6 -19 -0.75 2.85
 -2 6 -18 249.3 14.76
 -2 6 -18 234.85 14.47
 -2 6 -17 268.46 15.37
 -2 6 -17 273.93 15.43
 -2 6 -16 36.02 5.39
 -2 6 -16 36.92 5.39
 -2 6 -15 310.9 16.2
 -2 6 -15 300.83 16.03
 -2 6 -14 720.01 29.26
 -2 6 -14 710.38 29.34
 -2 6 -13 153.41 10.05
 -2 6 -13 152.19 10.19
 -2 6 -12 221.67 12.27
 -2 6 -12 216.39 12.51
 -2 6 -11 421.89 18.69
 -2 6 -11 405.43 17.17
 -2 6 -11 406.53 18.69
 -2 6 -10 163.11 8.81
 -2 6 -10 164.83 9.82
 -2 6 -10 149.69 9.66
 -2 6 -9 160.74 8.64
 -2 6 -9 164.2 9.51
 -2 6 -9 148.65 9.43
 -2 6 -8 602.19 23.06
 -2 6 -8 600.37 24.13
 -2 6 -8 617.82 24.52
 -2 6 -8 614.3 22.49
 -2 6 -7 23.38 3.52
 -2 6 -7 28.49 3.16
 -2 6 -7 26.54 3.53
 -2 6 -7 31.39 3.42
 -2 6 -6 215.59 10.4
 -2 6 -6 222.14 10.71
 -2 6 -6 229.74 9.87
 -2 6 -5 393.53 16.17
 -2 6 -5 399.48 16.8
 -2 6 -5 401.59 16.36
 -2 6 -5 400.33 15.47
 -2 6 -4 114.24 6.8
 -2 6 -4 112.14 6.82
 -2 6 -4 110.79 6.25
 -2 6 -3 362.19 13.7
 -2 6 -3 352.22 14.68
 -2 6 -3 346.6 14.07
 -2 6 -3 336.63 13.72
 -2 6 -3 312.46 13.56
 -2 6 -2 541.6 19.94
 -2 6 -2 558.74 21.44
 -2 6 -2 544.29 20.29
 -2 6 -2 532.58 20.71
 -2 6 -2 554.35 20.49
 -2 6 -2 536.52 20.01
 -2 6 -2 572.02 20.74
 -2 6 -1 316.66 13.24
 -2 6 -1 320.93 13.12
 -2 6 -1 323.13 13.78
 -2 6 -1 294.95 13.92
 -2 6 -1 345.66 13.08
 -2 6 0 314.76 13.69
 -2 6 0 342.18 14.51
 -2 6 0 333.2 13.19
 -2 6 0 339.34 14.85
 -2 6 0 344.48 13.42
 -2 6 1 1104.83 36.77
 -2 6 1 1051.62 37.32
 -2 6 1 1052.08 36.47
 -2 6 1 1084.07 36.23
 -2 6 1 1061.1 36.26
 -2 6 1 1140.01 38.36
 -2 6 2 130.99 7.53
 -2 6 2 129.02 7
 -2 6 2 138.51 6.44
 -2 6 2 141.92 8.14
 -2 6 2 138.31 6.66
 -2 6 3 355.98 15.23
 -2 6 3 363.55 14.58
 -2 6 3 353.09 15.86
 -2 6 3 361.97 13.84
 -2 6 4 461.85 19.11
 -2 6 4 457.43 18.27
 -2 6 4 482.99 17.44
 -2 6 4 490.75 20
 -2 6 5 2.99 1.23
 -2 6 5 2.65 1.66
 -2 6 5 5.17 2.16
 -2 6 6 154.4 8.46
 -2 6 6 163.97 9.74
 -2 6 7 487.9 20.93
 -2 6 8 269.69 13.96
 -2 6 9 52.07 5.67
 -2 6 10 413.32 19.31
 -2 6 11 143.35 10.06
 -2 6 12 17.9 3.72
 -2 6 12 21.75 4.28
 -2 6 13 115.72 8.59
 -2 6 13 85.68 8.12
 -2 6 14 12.58 3.51
 -2 6 14 8.96 3.36
 -2 6 15 27.3 4.81
 -2 6 15 31.36 5.25
 -2 6 16 340.01 17.67
 -2 6 16 320.36 17.66
 -2 6 17 10.4 4.08
 -2 6 17 11.31 3.85
 -2 6 18 89.62 8.82
 -2 6 18 98.38 9.15
 -2 6 19 284.35 16.51
 -2 6 19 265.13 16.38
 -2 6 20 122.76 10.55
 -2 6 20 121.71 10.71
 -2 6 21 23.3 5.35
 -2 6 21 25.68 5.52
 -2 6 22 157.16 12.72
 -2 6 23 74.25 9.12
 -2 6 24 -0.98 3.75
 -2 6 25 74.87 9.27
 -2 6 26 43.7 7.32
 -2 7 -27 33.71 6.57
 -2 7 -26 71.8 9.17
 -2 7 -26 79.78 9.29
 -2 7 -26 82.72 9.23
 -2 7 -25 71.94 8.81
 -2 7 -25 61.55 8.09
 -2 7 -25 81.73 8.93
 -2 7 -24 40.64 6.96
 -2 7 -24 52.08 7.54
 -2 7 -24 47.41 6.98
 -2 7 -23 277.87 17.3
 -2 7 -23 269.37 17.32
 -2 7 -22 88.93 9.26
 -2 7 -22 88.76 9.38
 -2 7 -21 19.55 4.86
 -2 7 -21 11.15 4.33
 -2 7 -20 247.96 15.36
 -2 7 -20 225.18 14.86
 -2 7 -19 133.24 10.98
 -2 7 -19 143.55 11.32
 -2 7 -18 33.48 5.6
 -2 7 -18 29.13 5.34
 -2 7 -17 250.05 15.54
 -2 7 -17 308.25 16.49
 -2 7 -16 17.46 4.33
 -2 7 -16 21.13 4.74
 -2 7 -15 60.29 6.76
 -2 7 -15 67.4 6.99
 -2 7 -14 117.45 9.17
 -2 7 -14 98.73 8.43
 -2 7 -13 23.38 4.41
 -2 7 -13 14.82 3.65
 -2 7 -12 9.36 2.82
 -2 7 -12 6.5 2.93
 -2 7 -11 225.19 13.08
 -2 7 -11 244.17 13.12
 -2 7 -10 305.19 15.36
 -2 7 -10 314.71 13.91
 -2 7 -10 284.18 14.77
 -2 7 -9 48.12 5.33
 -2 7 -9 53.67 4.77
 -2 7 -8 719.61 28
 -2 7 -8 697.35 27.5
 -2 7 -8 687.02 26.28
 -2 7 -7 187.5 10.65
 -2 7 -7 196.76 10.53
 -2 7 -7 173.29 9.39
 -2 7 -7 168.33 9.1
 -2 7 -6 3.83 2.16
 -2 7 -6 5.18 1.8
 -2 7 -6 6.35 2.35
 -2 7 -6 1.16 1.67
 -2 7 -5 215.34 11.12
 -2 7 -5 245.14 12.01
 -2 7 -5 249.51 11.64
 -2 7 -5 237.99 10.99
 -2 7 -4 117.58 7.06
 -2 7 -4 113.49 7.32
 -2 7 -4 117.47 7.29
 -2 7 -3 11.6 2.13
 -2 7 -3 9.32 2.3
 -2 7 -3 8.4 2.29
 -2 7 -2 226.6 10.58
 -2 7 -2 220.08 10.95
 -2 7 -2 205.64 11.06
 -2 7 -1 186.03 9.46
 -2 7 -1 179.91 9.81
 -2 7 -1 185.85 8.96
 -2 7 -1 182.15 10.14
 -2 7 0 0.3 1.19
 -2 7 0 -1.12 1.54
 -2 7 0 1.17 1.34
 -2 7 0 0.43 1.7
 -2 7 1 479.36 18.26
 -2 7 1 484.7 19.41
 -2 7 1 472.04 20.02
 -2 7 2 344.67 15.2
 -2 7 2 337.16 14.51
 -2 7 2 347.73 15.89
 -2 7 3 15.38 3.08
 -2 7 3 11.7 2.54
 -2 7 3 8.96 2.64
 -2 7 4 499.09 20.13
 -2 7 4 514.73 21.05
 -2 7 4 516.55 21.77
 -2 7 5 145.34 8.31
 -2 7 5 131.63 9.09
 -2 7 6 46.16 4.58
 -2 7 6 44.8 5.42
 -2 7 7 218.25 11.51
 -2 7 7 245.74 13.17
 -2 7 8 110.6 8.61
 -2 7 9 3.19 2.37
 -2 7 10 180.94 11.67
 -2 7 11 239.69 14.13
 -2 7 12 69.6 7.3
 -2 7 13 196.12 12.89
 -2 7 13 196.48 12.32
 -2 7 14 101.59 9.19
 -2 7 14 110.66 9.03
 -2 7 15 2.34 3.3
 -2 7 15 -1.42 3.12
 -2 7 16 122.29 10.39
 -2 7 16 128.79 10.33
 -2 7 17 126.34 10.76
 -2 7 17 129.45 10.48
 -2 7 18 13.5 4.31
 -2 7 18 9.81 4.05
 -2 7 19 25.81 5.34
 -2 7 19 35.79 6.16
 -2 7 20 121.11 11.04
 -2 7 20 141.69 11.76
 -2 7 21 21.1 5.56
 -2 7 21 12.5 4.78
 -2 7 22 36.02 6.52
 -2 7 22 29.99 6.31
 -2 7 23 107.48 10.78
 -2 7 24 2.01 4.05
 -2 7 25 32.94 6.63
 -2 8 -26 81.84 9.34
 -2 8 -25 67.82 8.78
 -2 8 -25 78.64 9.31
 -2 8 -25 77.11 9.06
 -2 8 -24 5.83 3.92
 -2 8 -24 6.76 4.09
 -2 8 -24 11.42 4.2
 -2 8 -23 210.88 14.88
 -2 8 -23 170.15 13.77
 -2 8 -23 205.93 14.64
 -2 8 -22 138.71 11.97
 -2 8 -22 147.07 12.27
 -2 8 -22 157.97 12.58
 -2 8 -21 40.68 6.59
 -2 8 -21 42.76 6.74
 -2 8 -20 83.72 9.09
 -2 8 -20 105.21 9.97
 -2 8 -19 237.53 15.71
 -2 8 -19 271.5 16.28
 -2 8 -18 5.83 3.68
 -2 8 -18 4.82 3.62
 -2 8 -17 91.36 8.97
 -2 8 -17 103.53 9.37
 -2 8 -16 231.64 14.71
 -2 8 -16 237.65 14.47
 -2 8 -15 8.32 3.42
 -2 8 -15 9.99 3.59
 -2 8 -14 175.22 12.06
 -2 8 -14 181.8 11.88
 -2 8 -13 187.28 12.49
 -2 8 -13 223.97 13.06
 -2 8 -12 2.04 2.45
 -2 8 -12 4.44 2.8
 -2 8 -11 309.49 15.99
 -2 8 -11 275.09 15.06
 -2 8 -10 378.47 18.91
 -2 8 -10 428.7 19.24
 -2 8 -9 16.27 3.82
 -2 8 -9 9 3.18
 -2 8 -8 110.32 8.52
 -2 8 -8 113.6 8.36
 -2 8 -7 193.07 11.57
 -2 8 -7 203.56 10.74
 -2 8 -7 217.85 11.73
 -2 8 -6 10.05 2.77
 -2 8 -6 14.52 3.15
 -2 8 -6 16.41 3.21
 -2 8 -5 64.71 6
 -2 8 -5 54.97 5.3
 -2 8 -5 56.95 5.59
 -2 8 -5 65.79 5.6
 -2 8 -4 117.79 8.01
 -2 8 -4 126.33 7.65
 -2 8 -4 125.36 7.9
 -2 8 -4 128.41 8.3
 -2 8 -4 125.04 8.25
 -2 8 -3 27.76 3.89
 -2 8 -3 32.33 3.87
 -2 8 -3 32.36 4.12
 -2 8 -2 150.28 9.37
 -2 8 -2 149.66 8.72
 -2 8 -2 154.51 9.28
 -2 8 -1 206.48 11.76
 -2 8 -1 209.47 11.05
 -2 8 -1 217.06 11.56
 -2 8 0 15.18 2.96
 -2 8 0 14.82 3.19
 -2 8 1 150.52 8.68
 -2 8 1 157.56 9.38
 -2 8 1 166.58 10.13
 -2 8 2 388.68 16.47
 -2 8 2 380.37 17.13
 -2 8 2 367.37 17.68
 -2 8 3 5.03 2.1
 -2 8 3 2.99 1.8
 -2 8 3 5.76 2.49
 -2 8 4 96.47 7.27
 -2 8 4 76.95 6.2
 -2 8 4 80.8 7.29
 -2 8 5 326.4 15.2
 -2 8 5 336.3 16.85
 -2 8 6 4.73 2.34
 -2 8 6 9.03 3.13
 -2 8 7 110.83 7.99
 -2 8 7 121.4 9.36
 -2 8 8 238.21 14.12
 -2 8 9 60.68 6.88
 -2 8 10 97.38 8.87
 -2 8 11 367 19.3
 -2 8 12 39.25 6.36
 -2 8 13 104.25 9.61
 -2 8 14 121.32 10.58
 -2 8 14 130.36 10.16
 -2 8 15 16.21 4.57
 -2 8 15 15.09 4.27
 -2 8 16 30.63 5.71
 -2 8 16 32.28 5.75
 -2 8 17 132.44 11.44
 -2 8 17 136.17 11.14
 -2 8 18 44.66 6.98
 -2 8 18 38.39 6.42
 -2 8 19 94.5 9.84
 -2 8 19 93.24 9.63
 -2 8 20 266.34 16.96
 -2 8 20 234.21 16.18
 -2 8 21 15.26 4.83
 -2 8 21 34.11 6.36
 -2 8 22 78.96 9.21
 -2 8 22 63.62 8.43
 -2 9 -24 36.11 6.73
 -2 9 -24 31.41 6.36
 -2 9 -24 44.86 7.32
 -2 9 -23 53.39 7.66
 -2 9 -23 51.73 8.06
 -2 9 -23 45.67 7.38
 -2 9 -22 179.06 14.12
 -2 9 -22 181.28 14.11
 -2 9 -22 190.38 14.35
 -2 9 -21 101.17 10.32
 -2 9 -21 113.49 10.87
 -2 9 -21 111.52 10.86
 -2 9 -20 35.53 6.35
 -2 9 -20 39.14 6.55
 -2 9 -20 37.58 6.55
 -2 9 -19 328.08 19.08
 -2 9 -19 321.64 18.51
 -2 9 -19 297.29 18.27
 -2 9 -18 51.14 7.04
 -2 9 -18 47.84 6.94
 -2 9 -17 8.09 3.58
 -2 9 -17 6.89 3.81
 -2 9 -16 207.58 13.3
 -2 9 -16 149.78 12.17
 -2 9 -15 100.86 9.04
 -2 9 -15 85.89 8.92
 -2 9 -14 22.51 4.66
 -2 9 -14 18.04 4.62
 -2 9 -13 191.77 12.61
 -2 9 -13 199.29 13.11
 -2 9 -12 180.1 11.98
 -2 9 -12 204.1 12.93
 -2 9 -11 36.49 5.13
 -2 9 -11 34.58 5.35
 -2 9 -10 270.83 14.99
 -2 9 -10 288.89 15.59
 -2 9 -9 360.38 17.72
 -2 9 -9 371.6 18.3
 -2 9 -8 9.96 3.01
 -2 9 -8 14.46 3.55
 -2 9 -7 205.95 11.97
 -2 9 -7 208.77 12.3
 -2 9 -6 163.41 10.46
 -2 9 -6 197.75 11.44
 -2 9 -5 21.66 3.76
 -2 9 -5 24.89 4.12
 -2 9 -5 29.17 4.12
 -2 9 -4 286.28 14.33
 -2 9 -3 443.82 20.07
 -2 9 -3 451.73 19.87
 -2 9 -2 1.15 2.38
 -2 9 -2 4.91 2.42
 -2 9 -2 3.29 2.21
 -2 9 -1 305.06 16.12
 -2 9 -1 339.01 15.79
 -2 9 -1 337.77 16.32
 -2 9 0 534.81 23.23
 -2 9 0 498.44 21.79
 -2 9 0 524 22.75
 -2 9 1 2.67 2.1
 -2 9 1 1.22 2.64
 -2 9 2 183.81 11.1
 -2 9 2 184.5 11.65
 -2 9 3 241.01 13.29
 -2 9 3 233.99 13.71
 -2 9 4 2.36 2.32
 -2 9 4 1.36 2.59
 -2 9 5 212.57 13.3
 -2 9 6 444.54 21.59
 -2 9 7 16.41 4.17
 -2 9 8 411.44 20.81
 -2 9 9 558.44 25.92
 -2 9 10 4.07 3.28
 -2 9 11 205.32 14.13
 -2 9 12 110.99 10.29
 -2 9 13 4.41 3.47
 -2 9 14 70.52 8.47
 -2 9 15 85.92 9.42
 -2 9 16 18.86 5.47
 -2 9 17 119.32 11.17
 -2 9 18 68.49 8.58
 -2 9 19 2.97 4.09
 -2 9 20 113.09 11.18
 -2 9 21 253.5 17.47
 -2 10 -22 13.27 5.15
 -2 10 -22 22.41 5.46
 -2 10 -22 20.39 5.28
 -2 10 -21 121.31 11.52
 -2 10 -21 137.81 12.23
 -2 10 -21 123.18 11.39
 -2 10 -20 19.69 5.27
 -2 10 -20 13.7 4.85
 -2 10 -20 17.53 4.94
 -2 10 -19 59.78 8.14
 -2 10 -19 55.5 7.84
 -2 10 -19 51.15 7.47
 -2 10 -18 247.86 16.71
 -2 10 -18 280.17 17.43
 -2 10 -18 263.82 16.57
 -2 10 -17 19.3 4.99
 -2 10 -17 12.74 4.8
 -2 10 -17 11.81 4.38
 -2 10 -16 90.45 9.5
 -2 10 -16 86.76 9.4
 -2 10 -16 90.53 8.97
 -2 10 -15 121.01 10.93
 -2 10 -15 151.4 11.93
 -2 10 -15 142.8 11.02
 -2 10 -14 14.36 4.38
 -2 10 -14 8.35 3.77
 -2 10 -14 5.34 3.71
 -2 10 -13 55.67 7.32
 -2 10 -13 46.06 6.46
 -2 10 -13 54.61 6.7
 -2 10 -12 207.47 13.59
 -2 10 -12 197.73 13.32
 -2 10 -12 188.62 12.68
 -2 10 -11 38.99 5.96
 -2 10 -11 31.72 5.31
 -2 10 -11 43.55 5.85
 -2 10 -10 94.73 8.69
 -2 10 -10 96.49 8.84
 -2 10 -9 341.2 17.39
 -2 10 -9 296.62 16.77
 -2 10 -8 23.64 4.49
 -2 10 -8 23.1 4.47
 -2 10 -8 25.57 4.48
 -2 10 -1 5.37 3.09
 -2 10 -1 12.34 3.61
 -2 10 0 262.07 14.34
 -2 10 0 244.56 14.69
 -2 10 0 291.7 15.27
 -2 10 1 24.87 4.42
 -2 10 1 32.58 4.99
 -2 10 2 42.43 5.53
 -2 10 2 46.43 6.12
 -2 10 3 143.01 10.44
 -2 10 3 179.87 12.01
 -2 10 4 9.27 3.49
 -2 10 4 10.64 3.88
 -2 10 5 171.89 12.16
 -2 10 6 200.1 13.46
 -2 10 7 4.13 3.25
 -2 10 8 118.79 10.5
 -2 10 9 139.1 11.43
 -2 10 10 54.39 7.42
 -2 10 11 28.31 5.94
 -2 10 12 182.27 13.77
 -2 10 13 36.28 6.59
 -2 10 14 1.95 4.39
 -2 10 15 88.37 9.93
 -2 10 16 40.34 7.14
 -2 10 17 37.94 6.88
 -2 10 18 105.89 11.15
 -2 11 -20 121.97 11.52
 -2 11 -20 112.34 10.82
 -2 11 -19 35.87 6.69
 -2 11 -19 38.23 6.81
 -2 11 -18 183.22 14.09
 -2 11 -18 162.5 13.42
 -2 11 -17 49.44 7.79
 -2 11 -17 45.25 7.35
 -2 11 -16 -1.85 3.23
 -2 11 -16 0.94 3.78
 -2 11 -15 65.95 8.23
 -2 11 -15 55.78 7.69
 -2 11 -14 17.55 4.5
 -2 11 -14 16.88 4.63
 -2 11 -13 18.75 4.77
 -2 11 -13 20.69 5.01
 -2 11 -12 91.7 9.14
 -2 11 -12 106.81 9.76
 -2 11 -12 92.9 8.91
 -2 11 -11 77.42 8.21
 -2 11 0 78.8 7.88
 -2 11 1 92.54 8.87
 -2 11 1 87.39 8.58
 -2 11 2 14.7 4.19
 -2 11 2 18.27 4.55
 -2 11 3 86.92 8.42
 -2 11 3 108.67 9.6
 -2 11 4 90.54 9.11
 -2 11 5 -0.86 3
 -2 11 6 67.97 7.99
 -2 11 7 167.03 12.94
 -2 11 8 2.77 3.72
 -2 11 9 180.59 13.91
 -2 11 10 102.38 10.48
 -2 11 11 24.6 5.72
 -2 11 12 61.22 8.4
 -2 11 13 72.52 9.29
 -2 11 14 4.15 3.86
 -2 12 -17 100.14 10.44
 -2 12 -17 92.49 10.1
 -2 12 -17 99.66 10.18
 -2 12 -16 2.88 3.87
 -2 12 -16 9.73 4.39
 -2 12 -16 10.27 4.21
 -2 12 -15 34.14 6.24
 -2 12 -15 32.7 5.99
 -2 12 -14 188.23 13.95
 -2 12 2 41.79 6.5
 -2 12 3 62.73 7.96
 -2 12 3 84.78 8.97
 -2 12 4 126.04 11.14
 -2 12 5 25.23 5.51
 -2 12 6 39.18 6.88
 -2 12 7 44.82 7.21
 -2 12 8 54.69 7.73
 -2 12 9 27.37 5.97
 -2 12 10 115.45 11.43
 -2 13 4 93.07 9.96
 -2 13 5 81.87 9.34
 -2 13 6 4.15 3.85
 -1 -11 -9 35.14 7.16
 -1 -11 -8 144.45 13.45
 -1 -11 -7 32.49 7.06
 -1 -11 -6 96.18 10.69
 -1 -10 -12 2.35 4.1
 -1 -10 -11 134.94 12.93
 -1 -10 -10 47.43 7.75
 -1 -10 -9 12.15 4.99
 -1 -10 -8 65.78 8.65
 -1 -10 -7 43.07 7.26
 -1 -10 -6 26.58 5.88
 -1 -10 -5 84.36 9.39
 -1 -10 -4 44.35 6.86
 -1 -10 -3 -1.87 3.14
 -1 -10 19 82.68 9.52
 -1 -10 20 81.3 9.56
 -1 -10 21 8.39 4.34
 -1 -9 -16 57.95 8.57
 -1 -9 -15 7 4.07
 -1 -9 -14 60.76 8.72
 -1 -9 -13 189.97 15.2
 -1 -9 -12 3.3 3.84
 -1 -9 -11 89.4 10.36
 -1 -9 -10 104.12 10.82
 -1 -9 -9 14.35 4.54
 -1 -9 -8 32.93 6.05
 -1 -9 -7 117.48 10.96
 -1 -9 -6 20.72 4.99
 -1 -9 -5 80.28 8.89
 -1 -9 -4 167.57 12.67
 -1 -9 -3 10.23 3.77
 -1 -9 -2 128.95 10.69
 -1 -9 -1 384.24 20.12
 -1 -9 15 51.5 6.9
 -1 -9 16 50.08 7.1
 -1 -9 17 208.04 14.61
 -1 -9 18 52.63 7.55
 -1 -9 19 54.97 7.66
 -1 -9 20 141.34 12.2
 -1 -9 21 61.69 8.11
 -1 -9 22 25.89 6.1
 -1 -9 23 97.3 10.6
 -1 -9 24 80.02 9.66
 -1 -8 -19 88.13 10.27
 -1 -8 -18 60.73 8.71
 -1 -8 -17 14.65 4.78
 -1 -8 -16 127.45 12.41
 -1 -8 -15 112.11 11.36
 -1 -8 -14 7.44 3.95
 -1 -8 -13 223.5 16.19
 -1 -8 -12 151.24 12.83
 -1 -8 -11 3.96 3.57
 -1 -8 -10 100.23 10.15
 -1 -8 -9 109.57 10.57
 -1 -8 -8 11.81 4.35
 -1 -8 -7 107.46 9.99
 -1 -8 -6 317.82 18.22
 -1 -8 -5 14.04 4.54
 -1 -8 -4 293.76 16.98
 -1 -8 -3 349.34 18.66
 -1 -8 -2 1.47 2.89
 -1 -8 -1 391.12 19.61
 -1 -8 0 699.32 29.42
 -1 -8 1 98.8 8.38
 -1 -8 4 7.43 3.42
 -1 -8 5 21.75 4.8
 -1 -8 6 188.82 12.33
 -1 -8 7 30.52 4.97
 -1 -8 8 343.92 17.58
 -1 -8 12 197.63 13
 -1 -8 13 42.27 6.09
 -1 -8 14 210.16 13.8
 -1 -8 15 209.91 14.02
 -1 -8 16 4.19 3.11
 -1 -8 17 150.89 11.9
 -1 -8 18 102.98 9.88
 -1 -8 19 7.31 3.5
 -1 -8 20 24.47 5.28
 -1 -8 21 205.61 14.94
 -1 -8 22 29.92 6.03
 -1 -8 23 124.91 11.68
 -1 -8 24 110.45 11.17
 -1 -8 25 -2.16 3.63
 -1 -8 26 79.36 9.68
 -1 -7 -21 63.36 8.83
 -1 -7 -20 -3.3 3.96
 -1 -7 -19 42.17 7.27
 -1 -7 -18 126.67 11.92
 -1 -7 -17 1.04 3.11
 -1 -7 -16 85.79 9.66
 -1 -7 -15 151.87 12.89
 -1 -7 -14 34.04 6.16
 -1 -7 -13 191.57 14.26
 -1 -7 -12 371.05 20.76
 -1 -7 -11 5.38 3.53
 -1 -7 -10 252.46 16.1
 -1 -7 -9 166.17 12.52
 -1 -7 -8 27.75 5.22
 -1 -7 -7 21.28 4.59
 -1 -7 -6 192.95 12.87
 -1 -7 -5 47.55 6.07
 -1 -7 -4 28.11 4.77
 -1 -7 -3 264.96 14.89
 -1 -7 -2 43.98 5.57
 -1 -7 -1 506.52 22.61
 -1 -7 0 383.17 18.32
 -1 -7 1 44.79 5.98
 -1 -7 1 37.18 4.94
 -1 -7 2 438.11 19.89
 -1 -7 2 369.75 17.92
 -1 -7 3 208.28 13.01
 -1 -7 3 231.13 12.16
 -1 -7 4 53.4 6.07
 -1 -7 5 72.09 6.93
 -1 -7 6 381.57 18.4
 -1 -7 7 132.22 9.41
 -1 -7 8 24.11 4.01
 -1 -7 9 253.05 13.49
 -1 -7 10 282.98 15.33
 -1 -7 11 9.92 3.17
 -1 -7 12 114.05 9.1
 -1 -7 13 80.97 7.75
 -1 -7 14 162.28 11.49
 -1 -7 15 124.23 10.08
 -1 -7 16 10.14 3.53
 -1 -7 17 36.38 5.75
 -1 -7 18 261.26 16.09
 -1 -7 19 42.53 6.44
 -1 -7 20 3.59 3.13
 -1 -7 21 132.89 11.5
 -1 -7 22 105.55 10.38
 -1 -7 23 20.82 5.17
 -1 -7 24 113.27 11.23
 -1 -7 25 92.5 10.29
 -1 -7 26 12.96 4.78
 -1 -7 27 161.66 13.89
 -1 -6 -22 26.18 5.94
 -1 -6 -21 121.59 11.64
 -1 -6 -20 94.5 10.28
 -1 -6 -19 16.93 5.02
 -1 -6 -18 150.4 12.59
 -1 -6 -17 135.44 11.86
 -1 -6 -16 27.01 5.43
 -1 -6 -15 108.6 10.21
 -1 -6 -14 18.51 4.86
 -1 -6 -13 59.09 7.34
 -1 -6 -12 75.3 8.08
 -1 -6 -11 28.87 5.18
 -1 -6 -10 29.46 5.16
 -1 -6 -9 239.53 14.54
 -1 -6 -8 239.5 14.29
 -1 -6 -7 -0.69 1.98
 -1 -6 -6 199.94 12.49
 -1 -6 -5 282.95 15.21
 -1 -6 -4 19.62 3.87
 -1 -6 -3 412.07 19.12
 -1 -6 -2 218.66 12.32
 -1 -6 -1 19.65 3.57
 -1 -6 0 80.97 7.33
 -1 -6 0 90.25 6.95
 -1 -6 1 595.43 24.14
 -1 -6 1 519.57 22.35
 -1 -6 2 61.14 6.12
 -1 -6 2 61.25 5.47
 -1 -6 3 281.17 13.91
 -1 -6 3 239.38 12.24
 -1 -6 4 172.19 10.24
 -1 -6 4 163.47 9.06
 -1 -6 5 1.03 1.85
 -1 -6 6 301.06 14.68
 -1 -6 7 358.52 16.47
 -1 -6 8 29.04 3.92
 -1 -6 8 24.29 3.88
 -1 -6 9 699.94 27.78
 -1 -6 9 748.27 29.14
 -1 -6 10 127.97 8.11
 -1 -6 10 109.33 8.41
 -1 -6 11 48.82 5.57
 -1 -6 12 49.39 5.71
 -1 -6 13 289.94 15.52
 -1 -6 14 2.01 2.41
 -1 -6 15 244.86 14.38
 -1 -6 16 250.97 14.86
 -1 -6 17 3.03 2.56
 -1 -6 18 126.64 10.43
 -1 -6 19 94.92 9.18
 -1 -6 20 12.02 3.88
 -1 -6 21 50.95 7.32
 -1 -6 22 128.1 11.38
 -1 -6 23 4.82 3.58
 -1 -5 -21 87.28 9.39
 -1 -5 -20 132 11.71
 -1 -5 -19 66.26 8.22
 -1 -5 -18 204.11 14.3
 -1 -5 -17 314.8 18.27
 -1 -5 -16 5.04 3.3
 -1 -5 -15 201.82 13.72
 -1 -5 -14 454.83 22.45
 -1 -5 -13 6.1 2.84
 -1 -5 -12 609.98 27.21
 -1 -5 -11 446.78 21.53
 -1 -5 -10 20.55 4.36
 -1 -5 -9 132.09 9.68
 -1 -5 -8 387.21 18.84
 -1 -5 -7 251.25 13.89
 -1 -5 -6 110.81 8.32
 -1 -5 -5 294.92 14.85
 -1 -5 -4 34.62 4.36
 -1 -5 -3 380.16 17.24
 -1 -5 -2 690.84 28.51
 -1 -5 -2 757.26 28.35
 -1 -5 -1 36.41 4.66
 -1 -5 -1 46.7 4.73
 -1 -5 0 302.32 14.45
 -1 -5 0 283.59 13.52
 -1 -5 1 439.66 18.91
 -1 -5 1 433.79 18.05
 -1 -5 2 192.11 10.68
 -1 -5 2 200.67 9.98
 -1 -5 3 32.88 4.18
 -1 -5 3 32.48 3.51
 -1 -5 4 304.85 14.25
 -1 -5 4 306.78 13.08
 -1 -5 5 130.46 8.14
 -1 -5 5 143.43 7.34
 -1 -5 6 216.98 11.11
 -1 -5 6 199.04 10.47
 -1 -5 6 207.01 9.32
 -1 -5 7 441.69 18.52
 -1 -5 7 469.39 19.45
 -1 -5 8 293.64 13.56
 -1 -5 8 313.04 14.59
 -1 -5 9 139.87 8.03
 -1 -5 9 139.4 8.88
 -1 -5 10 616.03 23.91
 -1 -5 10 644.25 25.61
 -1 -5 11 369.42 16.04
 -1 -5 11 405.91 18.04
 -1 -5 12 120.07 8.54
 -1 -5 13 380.28 18.15
 -1 -5 14 85.48 7.49
 -1 -5 15 11.07 2.95
 -1 -4 -21 35.33 5.91
 -1 -4 -20 160.54 12.18
 -1 -4 -19 63.87 7.49
 -1 -4 -18 41.49 6.15
 -1 -4 -17 161.06 11.77
 -1 -4 -16 70.46 7.59
 -1 -4 -15 10.16 3.41
 -1 -4 -14 266.31 15.2
 -1 -4 -13 125.7 9.71
 -1 -4 -12 19.5 4.06
 -1 -4 -11 367.78 18.08
 -1 -4 -10 397.42 18.83
 -1 -4 -9 2.86 2.31
 -1 -4 -8 306.78 15.31
 -1 -4 -7 247.35 13.03
 -1 -4 -6 50.34 5.21
 -1 -4 -5 174.46 7.9
 -1 -4 -5 165.89 9.78
 -1 -4 -4 396.42 14.89
 -1 -4 -4 377.2 16.9
 -1 -4 -3 25.67 2.56
 -1 -4 -3 22.84 3.31
 -1 -4 -3 18.13 3.24
 -1 -4 -2 853.48 28.9
 -1 -4 -2 844.11 28.21
 -1 -4 -2 925.11 29.85
 -1 -4 -2 835.46 31.42
 -1 -4 -2 892.81 32.1
 -1 -4 -1 1167.84 36.22
 -1 -4 -1 1140.07 37.62
 -1 -4 -1 1130.01 39.21
 -1 -4 0 349.91 13.42
 -1 -4 0 324.75 14.27
 -1 -4 0 344.94 15.13
 -1 -4 1 442.81 18.06
 -1 -4 1 500.84 19.19
 -1 -4 2 1099.88 38.21
 -1 -4 2 1144.52 39.22
 -1 -4 3 37.85 3.3
 -1 -4 3 39.32 3.91
 -1 -4 4 248.88 10.25
 -1 -4 4 226.77 9.89
 -1 -4 4 248.2 11.24
 -1 -4 5 470.02 17.55
 -1 -4 5 454.71 17.08
 -1 -4 5 481.92 18.47
 -1 -4 5 479.8 18.85
 -1 -4 6 1.5 1.03
 -1 -4 6 3.14 1.6
 -1 -4 6 3.2 1.25
 -1 -4 6 1.6 1.41
 -1 -4 6 4.83 1.95
 -1 -4 7 1222.19 41.27
 -1 -4 7 1286.13 42.37
 -1 -4 7 1327.86 43.44
 -1 -4 7 1301.77 44.32
 -1 -4 8 1138.63 37.47
 -1 -4 8 1038.01 37.86
 -1 -4 8 1137.37 39.4
 -1 -4 9 33.83 3.49
 -1 -4 9 39.98 4.33
 -1 -4 10 738.94 27.17
 -1 -4 10 787.64 29.15
 -1 -4 11 695.99 26.29
 -1 -4 11 793.69 28.91
 -1 -4 12 112.64 6.52
 -1 -3 -20 59.59 7.07
 -1 -3 -19 523.85 24.38
 -1 -3 -18 210.62 13.41
 -1 -3 -17 203.82 12.86
 -1 -3 -16 326.76 17.08
 -1 -3 -15 92.4 8.01
 -1 -3 -14 114.77 8.83
 -1 -3 -13 377.08 18.09
 -1 -3 -12 60.1 5.98
 -1 -3 -11 347.46 16.67
 -1 -3 -10 766.86 29.92
 -1 -3 -9 98.78 5.49
 -1 -3 -9 103.86 7.4
 -1 -3 -8 222.37 9.34
 -1 -3 -8 227.05 11.78
 -1 -3 -7 716.11 24.57
 -1 -3 -7 711.01 25.04
 -1 -3 -7 752.38 27.84
 -1 -3 -6 137.05 5.95
 -1 -3 -6 130.54 8.06
 -1 -3 -6 135.06 6.5
 -1 -3 -5 385.9 14.51
 -1 -3 -5 399.49 15.13
 -1 -3 -5 378.92 16.38
 -1 -3 -4 1268.44 40.52
 -1 -3 -4 1222.99 41.45
 -1 -3 -4 1321.69 42.23
 -1 -3 -4 1224.3 43.48
 -1 -3 -3 221.91 10.65
 -1 -3 -3 224.59 8.55
 -1 -3 -3 224.53 9.26
 -1 -3 -3 235 9.75
 -1 -3 -3 227.35 10.93
 -1 -3 -2 864.08 30.43
 -1 -3 -2 855.06 28.23
 -1 -3 -2 871.54 28.94
 -1 -3 -2 849.02 29.24
 -1 -3 -2 828.34 30.49
 -1 -3 -1 383.92 15.76
 -1 -3 -1 397.61 14.35
 -1 -3 -1 391.39 13.47
 -1 -3 -1 430.57 14.99
 -1 -3 -1 397.4 15.07
 -1 -3 0 445.58 16.15
 -1 -3 0 456.76 16.52
 -1 -3 0 454.97 17.3
 -1 -3 0 481.79 17.89
 -1 -3 1 8.3 1.45
 -1 -3 1 6.87 1.49
 -1 -3 1 10.48 2.01
 -1 -3 1 6.16 1.67
 -1 -3 1 7.69 1.21
 -1 -3 2 263.69 10.5
 -1 -3 2 271.75 10.75
 -1 -3 2 262.76 10.06
 -1 -3 2 264.89 11.36
 -1 -3 3 703.34 24.94
 -1 -3 3 728.5 24.9
 -1 -3 3 783.3 26.09
 -1 -3 4 143.59 6.58
 -1 -3 4 156.44 7.06
 -1 -3 4 158.68 6.59
 -1 -3 4 171.97 7.74
 -1 -3 4 156.48 7.77
 -1 -3 5 740.02 24.46
 -1 -3 5 686.18 25.32
 -1 -3 5 747.4 24.92
 -1 -3 5 716.32 25.71
 -1 -3 5 775.26 26.51
 -1 -3 6 12.35 1.33
 -1 -3 6 14.91 2.1
 -1 -3 6 12.31 1.9
 -1 -3 6 11.93 1.99
 -1 -3 6 16.03 2.55
 -1 -3 7 255.49 11.01
 -1 -3 7 253.84 10.65
 -1 -3 7 265.57 10.99
 -1 -3 7 280.06 11.99
 -1 -3 8 355.48 14.45
 -1 -3 8 380.14 14.64
 -1 -3 8 400.93 15.95
 -1 -3 9 3.47 1.38
 -1 -3 9 4.82 1.53
 -1 -3 10 2.28 1.25
 -1 -3 11 865.78 30.07
 -1 -3 12 360.58 14.34
 -1 -3 13 149.9 7.57
 -1 -3 16 104.98 8.19
 -1 -3 17 294.74 15.71
 -1 -3 18 33.98 5.06
 -1 -3 19 24.57 4.53
 -1 -3 20 87.78 8.39
 -1 -3 21 53.35 6.7
 -1 -3 22 0.81 2.82
 -1 -3 23 128.17 10.82
 -1 -3 24 44.75 6.71
 -1 -3 25 5.46 3.48
 -1 -3 26 112.15 10.76
 -1 -3 27 48.65 7.53
 -1 -3 28 26.04 5.69
 -1 -2 -19 541.31 24.09
 -1 -2 -18 66.76 6.83
 -1 -2 -17 56.5 6.22
 -1 -2 -16 338.26 16.75
 -1 -2 -15 220.84 12.49
 -1 -2 -14 25.21 3.94
 -1 -2 -14 25.32 3.54
 -1 -2 -13 712.55 28
 -1 -2 -13 697.7 26.3
 -1 -2 -12 280.83 13.85
 -1 -2 -12 280.03 12.53
 -1 -2 -11 3.7 1.91
 -1 -2 -11 1.87 1.57
 -1 -2 -10 534.74 20.85
 -1 -2 -10 474.91 18.62
 -1 -2 -9 741.74 27.04
 -1 -2 -9 683.17 24.77
 -1 -2 -8 79.12 5.77
 -1 -2 -8 75.46 3.25
 -1 -2 -8 72.61 4.37
 -1 -2 -7 910.53 29.8
 -1 -2 -7 906.78 28.74
 -1 -2 -7 946.1 29.75
 -1 -2 -7 975.59 31.42
 -1 -2 -7 968.65 29.88
 -1 -2 -6 4.31 1.08
 -1 -2 -6 4.89 1.53
 -1 -2 -6 3.94 1.4
 -1 -2 -6 3.38 1.58
 -1 -2 -6 3.06 1.41
 -1 -2 -5 375.71 13.35
 -1 -2 -5 390.63 14.6
 -1 -2 -5 385.13 14.47
 -1 -2 -5 379.98 15.52
 -1 -2 -4 519.12 17.79
 -1 -2 -4 562.4 19.25
 -1 -2 -4 540.74 20.2
 -1 -2 -4 547.36 18.79
 -1 -2 -3 539.28 20.52
 -1 -2 -3 545.35 19.66
 -1 -2 -3 611.94 20.83
 -1 -2 -3 556.04 19.33
 -1 -2 -2 41.58 2.78
 -1 -2 -2 43.63 3.4
 -1 -2 -2 38.54 3.28
 -1 -2 -1 846.21 27.47
 -1 -2 -1 849.92 27.91
 -1 -2 -1 833.84 26.7
 -1 -2 -1 791.89 28.59
 -1 -2 -1 881.11 28.96
 -1 -2 0 662 22.5
 -1 -2 0 666.37 22.82
 -1 -2 0 669.89 21.97
 -1 -2 0 688.95 23.38
 -1 -2 0 714.97 23.68
 -1 -2 1 62.83 3.51
 -1 -2 1 75.1 3.84
 -1 -2 1 74.9 3.39
 -1 -2 1 66.61 3.86
 -1 -2 1 64.68 4.05
 -1 -2 2 290.08 10.62
 -1 -2 2 281.53 10.74
 -1 -2 2 289.77 10.92
 -1 -2 2 299.61 10.14
 -1 -2 2 298.14 11.4
 -1 -2 3 31.08 2.34
 -1 -2 3 30.23 2.07
 -1 -2 3 26.7 2.27
 -1 -2 3 27.47 1.92
 -1 -2 3 29.06 2.46
 -1 -2 3 30.15 2.71
 -1 -2 4 8.52 1.06
 -1 -2 4 10.21 1.52
 -1 -2 4 9.17 1.27
 -1 -2 4 7.09 1.5
 -1 -2 4 9.89 1.79
 -1 -2 5 30.6 1.65
 -1 -2 5 26.67 2.48
 -1 -2 5 34.29 2.46
 -1 -2 5 27.32 2.41
 -1 -2 5 32.15 2.91
 -1 -2 6 681.93 21.49
 -1 -2 6 707.76 21.51
 -1 -2 7 4.29 0.91
 -1 -2 7 7.14 1.54
 -1 -2 7 3.99 1.37
 -1 -2 8 712.57 31.17
 -1 -2 8 705.63 31.41
 -1 -2 9 487.16 16.78
 -1 -2 9 476.46 16.6
 -1 -2 9 475.93 16.04
 -1 -2 10 55.66 4.68
 -1 -2 10 61.8 3.89
 -1 -2 11 60.45 5.08
 -1 -2 11 60.33 4.1
 -1 -2 12 714.71 26.76
 -1 -2 12 682.95 24.58
 -1 -2 13 156.92 9.19
 -1 -2 13 145.03 7.39
 -1 -2 14 68.12 6.02
 -1 -2 14 71.12 4.81
 -1 -2 15 423.24 18.97
 -1 -2 16 35.23 4.66
 -1 -2 17 174.31 10.99
 -1 -2 18 145.1 10.01
 -1 -2 19 -2.67 2.55
 -1 -2 20 182.13 12.01
 -1 -2 21 347.39 18.39
 -1 -2 22 21.7 4.73
 -1 -2 23 210.48 14.18
 -1 -2 24 223.44 14.74
 -1 -2 25 12.32 4.13
 -1 -2 26 84.81 9.3
 -1 -2 27 191.45 14.22
 -1 -2 28 2.92 3.28
 -1 -2 29 21.98 5.37
 -1 -2 30 85.89 9.76
 -1 -1 -18 370.93 17.66
 -1 -1 -17 11.1 2.76
 -1 -1 -17 12.59 3.19
 -1 -1 -16 153.98 9.55
 -1 -1 -16 149.67 9.39
 -1 -1 -15 501.91 21.34
 -1 -1 -15 517.1 21.2
 -1 -1 -14 22.59 3.49
 -1 -1 -14 30.68 3.77
 -1 -1 -13 349.68 15.64
 -1 -1 -13 384.06 16.45
 -1 -1 -13 367.22 17.13
 -1 -1 -12 1005.2 35.92
 -1 -1 -12 995.41 36.59
 -1 -1 -12 1060.92 37.78
 -1 -1 -11 32.15 3.05
 -1 -1 -11 27.84 3.25
 -1 -1 -11 30.81 3.99
 -1 -1 -11 30.49 2.64
 -1 -1 -11 35.79 3.92
 -1 -1 -10 165.76 8.06
 -1 -1 -10 167.52 8.38
 -1 -1 -10 166.62 7.88
 -1 -1 -10 172.41 9.49
 -1 -1 -10 174.5 7.34
 -1 -1 -10 170.12 9
 -1 -1 -9 331.82 11.74
 -1 -1 -9 336.25 11.97
 -1 -1 -9 316.38 11.37
 -1 -1 -9 353.45 13.65
 -1 -1 -9 338.96 10.61
 -1 -1 -9 321.11 12.74
 -1 -1 -8 1.55 1.16
 -1 -1 -8 2.04 1.26
 -1 -1 -8 1.47 1.23
 -1 -1 -8 0.53 0.87
 -1 -1 -8 2.45 1.45
 -1 -1 -8 0.92 1.27
 -1 -1 -8 2.91 0.98
 -1 -1 -8 -0.32 1.39
 -1 -1 -7 389.74 18.01
 -1 -1 -7 430.03 18.31
 -1 -1 -7 429.57 18.58
 -1 -1 -7 417.91 19.35
 -1 -1 -7 403.9 17.21
 -1 -1 -7 455.04 19.29
 -1 -1 -6 435.53 14.77
 -1 -1 -6 418.18 14.39
 -1 -1 -6 402.58 14.03
 -1 -1 -6 401.41 15.41
 -1 -1 -6 419.66 15.39
 -1 -1 -6 405.58 13.03
 -1 -1 -5 38.54 3.35
 -1 -1 -5 40.83 3.28
 -1 -1 -5 40.39 1.98
 -1 -1 -5 40.01 2.6
 -1 -1 -5 40.84 3.02
 -1 -1 -5 44.34 2.98
 -1 -1 -4 840.48 28.3
 -1 -1 -4 870.93 28.4
 -1 -1 -4 812.49 26.03
 -1 -1 -4 814.1 26.75
 -1 -1 -4 829.82 27.43
 -1 -1 -4 817.95 27.61
 -1 -1 -3 1663.56 51.18
 -1 -1 -3 1542.41 50.91
 -1 -1 -3 1748.11 51.04
 -1 -1 -3 1471.31 49.37
 -1 -1 -3 1600.23 50.49
 -1 -1 -2 466.17 16.59
 -1 -1 -2 454.76 16.35
 -1 -1 -2 477.29 16.45
 -1 -1 -1 60.81 3.47
 -1 -1 -1 62.19 3.28
 -1 -1 -1 65.05 3.5
 -1 -1 -1 57.81 3.11
 -1 -1 0 3013.76 84.77
 -1 -1 0 2851.99 84.21
 -1 -1 1 12.99 1.24
 -1 -1 1 13.02 1.57
 -1 -1 1 12.28 1.31
 -1 -1 2 327.44 11.33
 -1 -1 2 314.46 10.96
 -1 -1 2 316.51 10.88
 -1 -1 2 330.82 11.59
 -1 -1 2 332.09 11.67
 -1 -1 3 295.42 10.74
 -1 -1 3 281.17 9.84
 -1 -1 3 299.08 10.98
 -1 -1 3 311.85 10.5
 -1 -1 3 308.41 10.83
 -1 -1 4 7.82 1.39
 -1 -1 4 6.25 1.25
 -1 -1 4 8.28 1.41
 -1 -1 5 152.5 6.57
 -1 -1 5 158.66 6.6
 -1 -1 5 154.98 6.67
 -1 -1 6 819.04 27.73
 -1 -1 6 860.22 27.52
 -1 -1 6 796.71 26.41
 -1 -1 6 834.08 27.7
 -1 -1 7 285.72 11.51
 -1 -1 7 304.19 11.96
 -1 -1 7 288.38 10.45
 -1 -1 7 304.49 11.26
 -1 -1 8 150.36 7.03
 -1 -1 8 155.97 7.49
 -1 -1 8 147.1 6.16
 -1 -1 8 151.27 6.73
 -1 -1 8 140.83 5.64
 -1 -1 9 350.42 13.43
 -1 -1 9 323.38 11.22
 -1 -1 9 372.92 14.18
 -1 -1 9 332.39 12.41
 -1 -1 9 367.37 13.14
 -1 -1 9 334.23 11.66
 -1 -1 10 593.98 20.39
 -1 -1 10 535.18 17.97
 -1 -1 10 613.46 21.29
 -1 -1 10 571.75 19.4
 -1 -1 10 580.08 19.87
 -1 -1 10 583.93 18.35
 -1 -1 11 85.12 5.35
 -1 -1 11 88.64 3.98
 -1 -1 11 87.57 5.14
 -1 -1 11 83.67 5.91
 -1 -1 11 87.59 4.86
 -1 -1 12 878.63 30.93
 -1 -1 12 937.75 32.77
 -1 -1 12 881.88 30.58
 -1 -1 13 163.7 9.81
 -1 -1 13 178.66 8.65
 -1 -1 13 184.37 9.96
 -1 -1 13 192.8 8.61
 -1 -1 14 363.63 16.75
 -1 -1 14 361.97 14.9
 -1 -1 14 380.77 16.7
 -1 -1 15 513.15 21.83
 -1 -1 15 511.89 19.63
 -1 -1 15 502.9 21.36
 -1 -1 16 48.14 5.24
 -1 -1 16 49.26 5.51
 -1 -1 17 88.71 7.35
 -1 -1 17 96.91 7.82
 -1 -1 18 292.67 15.35
 -1 -1 18 293.07 15.62
 -1 -1 19 134.76 9.86
 -1 -1 19 145.35 10.49
 -1 -1 20 1.35 2.11
 -1 -1 20 3.63 2.17
 -1 -1 21 247.95 14.61
 -1 -1 22 100.88 9.09
 -1 -1 23 77.45 7.95
 -1 -1 24 101.2 9.41
 -1 -1 25 6.8 3.84
 -1 -1 26 42.34 6.49
 -1 -1 27 96.85 9.78
 -1 -1 28 19.77 4.98
 -1 -1 29 15.52 4.48
 -1 0 -22 44.51 6.02
 -1 0 -21 384.18 19.21
 -1 0 -20 142.17 10.16
 -1 0 -19 49.49 5.92
 -1 0 -18 127.8 9.48
 -1 0 -18 182.35 11.21
 -1 0 -17 272.86 14.12
 -1 0 -17 271.55 14.73
 -1 0 -16 1.74 1.75
 -1 0 -16 3.57 2.52
 -1 0 -16 1.16 2.02
 -1 0 -15 394.17 17.14
 -1 0 -15 354 16.12
 -1 0 -15 380.44 17.67
 -1 0 -14 557.61 22.09
 -1 0 -14 531.39 21.38
 -1 0 -14 533.17 20.67
 -1 0 -14 554.4 22.85
 -1 0 -13 12.84 2.55
 -1 0 -13 11.55 2.34
 -1 0 -13 9.99 2.56
 -1 0 -13 16.63 2.97
 -1 0 -12 1015.57 36.06
 -1 0 -12 1059.92 37.16
 -1 0 -12 1037.48 34.89
 -1 0 -12 953.54 35.49
 -1 0 -11 565.51 22.29
 -1 0 -11 568.37 21.15
 -1 0 -11 608.23 21.69
 -1 0 -11 603.89 23.37
 -1 0 -11 609.46 21.46
 -1 0 -11 602.23 22.31
 -1 0 -10 156.97 7.9
 -1 0 -10 151.52 7.01
 -1 0 -10 135.17 7.07
 -1 0 -10 148 8.38
 -1 0 -10 151.68 7.76
 -1 0 -10 150.77 7.09
 -1 0 -9 576.51 20.89
 -1 0 -9 561.48 19.93
 -1 0 -9 570.91 20.4
 -1 0 -9 541.59 21.55
 -1 0 -9 575.77 20.05
 -1 0 -9 557.03 20.81
 -1 0 -8 1406.51 42.42
 -1 0 -8 1435.27 42.1
 -1 0 -8 1359.92 43.29
 -1 0 -8 1430.66 41.59
 -1 0 -8 1372.25 42.52
 -1 0 -7 55.19 3.53
 -1 0 -7 27.27 3.03
 -1 0 -7 35.86 3.35
 -1 0 -7 57.17 3.13
 -1 0 -7 55.82 3.68
 -1 0 -7 46.91 3.77
 -1 0 -6 124.47 5.63
 -1 0 -6 118.4 5.6
 -1 0 -6 136.25 6.46
 -1 0 -6 118.84 5.13
 -1 0 -6 122.76 5.89
 -1 0 -5 2520.1 71.74
 -1 0 -5 2467.35 72.13
 -1 0 -5 2438.97 71.97
 -1 0 -5 2480.38 72.96
 -1 0 -5 2335.45 72.39
 -1 0 -5 2443.98 71.45
 -1 0 -4 273.81 9.32
 -1 0 -4 284.85 9.79
 -1 0 -4 271.98 9.47
 -1 0 -4 277.54 10.25
 -1 0 -4 282.89 10.06
 -1 0 -3 937.48 31.32
 -1 0 -3 950.23 30.69
 -1 0 -3 948.39 31.44
 -1 0 -3 1011.14 30.83
 -1 0 -3 961.49 30.99
 -1 0 -3 925.2 30.6
 -1 0 -2 788.12 25.57
 -1 0 -2 806.7 25.18
 -1 0 -2 750.2 24.82
 -1 0 -2 765.25 25.52
 -1 0 -2 786.72 25.04
 -1 0 -1 0.65 0.41
 -1 0 -1 0.1 0.61
 -1 0 -1 0.41 0.38
 -1 0 -1 0.06 0.42
 -1 0 -1 0.34 0.67
 -1 0 -1 0.16 0.51
 -1 0 -1 0.07 0.44
 -1 0 0 2239.77 10.29
 -1 0 0 2198.4 10.59
 -1 0 1 1455.69 8.7
 -1 0 1 1484.57 8.01
 -1 0 1 1503.62 8.99
 -1 0 1 1402.75 8.09
 -1 0 2 2.72 0.73
 -1 0 2 2.4 0.58
 -1 0 2 2.28 0.55
 -1 0 3 1511.51 47.05
 -1 0 3 1496.72 47.14
 -1 0 3 1439.86 46.59
 -1 0 3 1546.63 47.39
 -1 0 4 1056.5 29.19
 -1 0 4 1035.69 28.82
 -1 0 4 1027.92 28.13
 -1 0 4 1010.77 28.92
 -1 0 4 1000.71 29.13
 -1 0 5 0.42 1.06
 -1 0 5 -0.07 0.62
 -1 0 5 0.34 0.9
 -1 0 5 0.27 0.88
 -1 0 5 0.8 0.76
 -1 0 5 1.28 1.35
 -1 0 5 1.28 1.24
 -1 0 6 20.11 1.4
 -1 0 6 17.23 1.85
 -1 0 6 20.95 2.21
 -1 0 6 17.11 1.67
 -1 0 6 18.01 1.97
 -1 0 6 16.29 1.97
 -1 0 7 1194.19 37.9
 -1 0 7 1172.73 38.85
 -1 0 7 1147.59 39.13
 -1 0 7 1173.12 39.55
 -1 0 7 1217.39 39.2
 -1 0 7 1164.38 38.51
 -1 0 7 1202.34 38.98
 -1 0 8 132.21 6.15
 -1 0 8 127.43 5.36
 -1 0 8 122.24 6.34
 -1 0 8 150.11 7.1
 -1 0 8 123.94 5.91
 -1 0 8 122.74 6.4
 -1 0 8 126.62 6.2
 -1 0 9 220.43 8.05
 -1 0 9 210.29 8.82
 -1 0 9 186.03 9.39
 -1 0 9 198.39 9.04
 -1 0 9 189.88 8.49
 -1 0 9 194.84 9.13
 -1 0 9 207.31 8.93
 -1 0 10 640.03 21.9
 -1 0 10 672.18 22.99
 -1 0 10 658.96 24.21
 -1 0 10 658.09 23.42
 -1 0 10 636.24 22.98
 -1 0 10 656.83 23.75
 -1 0 10 613.93 22.71
 -1 0 10 639.24 23.05
 -1 0 11 40.53 3.48
 -1 0 11 47.46 3.08
 -1 0 11 43.81 3.66
 -1 0 11 46.16 4.47
 -1 0 11 49.49 4.14
 -1 0 11 43.36 3.63
 -1 0 11 48.65 3.84
 -1 0 12 607.62 22.13
 -1 0 12 611.2 23.79
 -1 0 12 601.21 23.25
 -1 0 12 610.32 22.26
 -1 0 12 591.06 22.35
 -1 0 12 628.23 22.6
 -1 0 13 762.59 28.92
 -1 0 13 773.39 28.35
 -1 0 13 737.93 26.96
 -1 0 13 758.57 27.26
 -1 0 13 746.26 27.34
 -1 0 14 36.1 4.37
 -1 0 14 28.5 3.82
 -1 0 14 27.17 3.42
 -1 0 14 30.86 3.45
 -1 0 15 558.37 22.9
 -1 0 15 503.19 21.78
 -1 0 15 570.77 21.05
 -1 0 15 504.92 20.78
 -1 0 16 603.02 24.31
 -1 0 16 558.67 23.21
 -1 0 16 562.4 21.85
 -1 0 16 522.51 21.79
 -1 0 17 9.84 2.92
 -1 0 17 4.91 2.6
 -1 0 18 106.68 8.35
 -1 0 18 121.07 9.21
 -1 0 19 296.68 15.48
 -1 0 19 288.9 16.01
 -1 0 20 23.59 4.42
 -1 0 20 32.33 5.48
 -1 0 21 115.41 9.48
 -1 0 21 145.66 10.99
 -1 0 22 275.78 16.14
 -1 0 22 320.19 17.58
 -1 0 23 0.76 2.37
 -1 0 23 5.98 4.07
 -1 0 24 283.54 16.38
 -1 0 24 252.65 16.58
 -1 0 25 432.85 22.95
 -1 0 25 529.1 25.27
 -1 0 26 5.16 3.29
 -1 0 26 2.9 3.59
 -1 0 27 177.04 13.92
 -1 1 -26 99.3 9.79
 -1 1 -25 17.26 4.94
 -1 1 -24 133.98 11
 -1 1 -23 99.95 9.09
 -1 1 -22 38.8 5.83
 -1 1 -21 61.53 6.98
 -1 1 -21 67.8 7.23
 -1 1 -20 931.46 37.17
 -1 1 -20 961.95 37.48
 -1 1 -19 42.53 5.43
 -1 1 -19 59.16 6.34
 -1 1 -18 212.7 12.5
 -1 1 -18 222.82 12.76
 -1 1 -17 333.7 15.95
 -1 1 -17 311.51 14.54
 -1 1 -17 292.41 15.43
 -1 1 -16 7.5 2.38
 -1 1 -16 3.21 2.37
 -1 1 -16 3.14 2.27
 -1 1 -15 84.63 6.78
 -1 1 -15 95.27 6.46
 -1 1 -15 88.71 5.97
 -1 1 -15 92.9 7.14
 -1 1 -14 783 29.75
 -1 1 -14 773.25 28.64
 -1 1 -14 761.32 28.08
 -1 1 -14 818.17 30.13
 -1 1 -13 168.2 9.49
 -1 1 -13 174.74 9.75
 -1 1 -13 174.55 9.03
 -1 1 -13 173.21 8.56
 -1 1 -12 1098.26 38.19
 -1 1 -12 1100.26 37.04
 -1 1 -12 1069.78 38.34
 -1 1 -12 1061.57 37.23
 -1 1 -12 1048.51 36.73
 -1 1 -11 1034.09 36.01
 -1 1 -11 1037.44 36.21
 -1 1 -11 1000.78 34.7
 -1 1 -11 1034.37 35.25
 -1 1 -11 991.18 34.84
 -1 1 -10 387.55 15.19
 -1 1 -10 369.73 15.36
 -1 1 -10 398.08 15.76
 -1 1 -10 381.09 14.54
 -1 1 -10 388.91 14.95
 -1 1 -10 355.07 13.08
 -1 1 -10 378.63 14.7
 -1 1 -9 302.72 12.42
 -1 1 -9 304.75 12.62
 -1 1 -9 300.72 12.73
 -1 1 -9 307.17 11.85
 -1 1 -9 300.68 12.13
 -1 1 -9 294.52 11.95
 -1 1 -9 285.31 10.48
 -1 1 -8 1079.84 35.87
 -1 1 -8 1149.8 36.48
 -1 1 -8 1080.11 36.06
 -1 1 -8 1076.67 35.58
 -1 1 -8 1058.65 35.18
 -1 1 -8 1020.37 33.83
 -1 1 -8 1022.54 35.4
 -1 1 -7 404.07 15.02
 -1 1 -7 418.48 15.46
 -1 1 -7 386.21 15.06
 -1 1 -7 408.46 14.9
 -1 1 -7 391.07 14.5
 -1 1 -7 398.2 14.8
 -1 1 -6 6.69 1.45
 -1 1 -6 3.71 1.14
 -1 1 -6 1.95 1.25
 -1 1 -6 6.06 1.63
 -1 1 -6 4 1.33
 -1 1 -6 3.16 1.16
 -1 1 -5 3175.65 103.51
 -1 1 -5 3350.77 103.61
 -1 1 -5 3318.67 103.32
 -1 1 -5 3262.03 103.88
 -1 1 -5 3314.72 103.73
 -1 1 -4 88.2 4.15
 -1 1 -4 87.24 4.11
 -1 1 -4 74.04 3.87
 -1 1 -4 80.14 4.12
 -1 1 -3 203.24 7.62
 -1 1 -3 189.02 7.53
 -1 1 -3 201.03 7.4
 -1 1 -3 197.94 7.5
 -1 1 -2 1259.59 39.09
 -1 1 -2 1224.88 38.57
 -1 1 -2 1174.78 38.58
 -1 1 -2 1247.34 38.96
 -1 1 -1 199.45 8.17
 -1 1 -1 245.96 8.51
 -1 1 0 149.74 9.52
 -1 1 0 458.72 10.7
 -1 1 1 1841.35 41.32
 -1 1 1 1879.81 41.55
 -1 1 2 447.13 13.29
 -1 1 2 396.19 12.97
 -1 1 2 437.55 13.47
 -1 1 2 429.32 13.6
 -1 1 3 573.9 19.62
 -1 1 3 571.45 19.48
 -1 1 3 592.62 19.76
 -1 1 3 609.22 20.01
 -1 1 3 635.66 19.86
 -1 1 4 770.53 25.64
 -1 1 4 761.03 25.44
 -1 1 4 804.46 25.31
 -1 1 4 712.37 25.7
 -1 1 4 807.91 25.65
 -1 1 5 172.73 7.14
 -1 1 5 166.43 6.87
 -1 1 5 155.48 5.88
 -1 1 5 158.98 6.59
 -1 1 5 162.39 6.48
 -1 1 5 161.97 7
 -1 1 6 36.76 3.03
 -1 1 6 37.22 2.1
 -1 1 6 39.62 2.84
 -1 1 6 37.37 2.13
 -1 1 6 35.96 2.56
 -1 1 6 39.81 2.58
 -1 1 6 41.11 3.08
 -1 1 7 1804.04 55.29
 -1 1 7 1571.33 54.54
 -1 1 7 1656.07 53.48
 -1 1 7 1682.07 54.15
 -1 1 7 1741.16 54.04
 -1 1 7 1652.62 54.69
 -1 1 8 227.92 9.22
 -1 1 8 229.92 9.32
 -1 1 8 233.22 10.32
 -1 1 8 245.17 9.9
 -1 1 8 225.7 8.89
 -1 1 8 227.43 9.68
 -1 1 8 232.89 9.89
 -1 1 9 70.99 4.22
 -1 1 9 72.29 4.31
 -1 1 9 76.93 5.3
 -1 1 9 82.13 4.92
 -1 1 9 71.63 4.08
 -1 1 9 84.11 4.86
 -1 1 9 88.07 5.16
 -1 1 10 597.8 21.85
 -1 1 10 620.31 22.03
 -1 1 10 656.96 23.84
 -1 1 10 624.76 22.69
 -1 1 10 608.18 21.78
 -1 1 10 665.3 22.82
 -1 1 10 619.59 22.79
 -1 1 11 255.7 11.37
 -1 1 11 309.35 11.86
 -1 1 11 285.84 11.6
 -1 1 11 299.68 13.42
 -1 1 11 303.21 12.44
 -1 1 11 300.79 12.62
 -1 1 12 193.79 8.86
 -1 1 12 221.46 10.96
 -1 1 12 191.3 8.78
 -1 1 12 193.44 8.82
 -1 1 12 193 9.55
 -1 1 13 309.65 12.89
 -1 1 13 347.87 15.25
 -1 1 13 301.04 12.63
 -1 1 13 304.43 13.59
 -1 1 14 218.65 11.91
 -1 1 14 221.75 10.86
 -1 1 14 214.84 10.07
 -1 1 15 262.71 13.75
 -1 1 15 247.11 12.23
 -1 1 15 260.84 11.68
 -1 1 16 480.35 20.02
 -1 1 16 502.99 21.97
 -1 1 17 12.45 2.94
 -1 1 17 10.75 3.24
 -1 1 18 2.69 2.35
 -1 1 19 316.96 17.12
 -1 1 20 230.38 14.22
 -1 1 21 56.36 6.49
 -1 1 21 61 7.22
 -1 1 22 508.74 23.82
 -1 1 22 529.07 25.2
 -1 1 23 64.27 7.08
 -1 1 23 49.55 6.91
 -1 1 24 91.29 8.76
 -1 1 24 81.63 9.05
 -1 1 25 55.68 7.93
 -1 1 26 127.31 11.56
 -1 1 27 -1.01 3.87
 -1 1 28 76.33 9.38
 -1 1 29 40.85 7.22
 -1 2 -29 162.24 13.3
 -1 2 -28 46.39 7.23
 -1 2 -27 49.7 7.3
 -1 2 -26 143 12.22
 -1 2 -25 67.14 8.25
 -1 2 -24 54.91 7.28
 -1 2 -23 231.94 14.84
 -1 2 -22 34.6 5.85
 -1 2 -21 7.88 3.02
 -1 2 -21 6.45 3.17
 -1 2 -20 118.69 9.46
 -1 2 -20 108.02 8.47
 -1 2 -20 108.26 8.68
 -1 2 -19 121.69 9.37
 -1 2 -19 118.07 8.41
 -1 2 -19 113 8.66
 -1 2 -18 66.11 6.04
 -1 2 -18 57.42 5.96
 -1 2 -18 56.32 6.19
 -1 2 -17 277.72 14.56
 -1 2 -17 270.19 13.74
 -1 2 -17 276.19 14.12
 -1 2 -16 133.99 9.18
 -1 2 -16 143.91 8.92
 -1 2 -16 144.42 9.13
 -1 2 -15 102.57 7.74
 -1 2 -15 121.19 7.77
 -1 2 -15 108.04 7.65
 -1 2 -14 668.4 26.58
 -1 2 -14 698.47 26.45
 -1 2 -14 670.55 26.03
 -1 2 -13 506.55 21.5
 -1 2 -13 524.8 21.34
 -1 2 -13 545.3 21.26
 -1 2 -13 554.3 19.73
 -1 2 -12 66.33 5.44
 -1 2 -12 62.94 5.05
 -1 2 -12 64.39 4.14
 -1 2 -12 63.83 5.13
 -1 2 -11 298.37 13.13
 -1 2 -11 294.14 12.75
 -1 2 -11 271.8 12.51
 -1 2 -11 281.02 11.27
 -1 2 -10 334.53 12.07
 -1 2 -10 312.23 13.26
 -1 2 -10 321.05 13.08
 -1 2 -10 321.1 13.07
 -1 2 -10 328.76 13.38
 -1 2 -10 319.69 13.65
 -1 2 -10 287.6 10.64
 -1 2 -9 29.73 2.47
 -1 2 -9 33.58 3.29
 -1 2 -9 29.06 2.95
 -1 2 -9 28.32 2.97
 -1 2 -9 29.39 3.11
 -1 2 -9 27.9 3.25
 -1 2 -9 29.89 1.7
 -1 2 -8 81.41 5.07
 -1 2 -8 86.27 5.07
 -1 2 -8 86.96 4.27
 -1 2 -8 86.82 4.96
 -1 2 -8 92.03 5.25
 -1 2 -8 74.63 5
 -1 2 -8 74.33 3.15
 -1 2 -7 540.41 19.68
 -1 2 -7 603.53 20.65
 -1 2 -7 596.32 21.07
 -1 2 -7 575.04 20.86
 -1 2 -7 593.76 20.87
 -1 2 -6 98.79 4.48
 -1 2 -6 93.38 4.88
 -1 2 -6 95.29 5.26
 -1 2 -6 91.34 5.15
 -1 2 -5 2142.08 68.69
 -1 2 -5 2280.78 70.13
 -1 2 -5 2215.57 69.59
 -1 2 -5 2304.67 70.74
 -1 2 -5 2195.46 70.21
 -1 2 -4 1102.95 39.3
 -1 2 -4 1289.07 39.3
 -1 2 -4 1295.46 39.69
 -1 2 -4 1251.91 39.02
 -1 2 -4 1128.22 38.7
 -1 2 -3 65.07 3.23
 -1 2 -3 67.84 3.57
 -1 2 -3 62.95 2.55
 -1 2 -3 60.03 3.49
 -1 2 -3 66.35 3.6
 -1 2 -3 64.4 3.4
 -1 2 -3 53.82 2.5
 -1 2 -2 1149.42 36.08
 -1 2 -2 1192.59 36.41
 -1 2 -2 1129.34 36.02
 -1 2 -2 1166.99 36.2
 -1 2 -2 1031.39 35.48
 -1 2 -2 1162.09 36.36
 -1 2 -2 1082.5 35.37
 -1 2 -1 1854.67 59.69
 -1 2 -1 1922.51 60.06
 -1 2 -1 1961.92 59.76
 -1 2 -1 1896.42 59.52
 -1 2 -1 1832.74 60.08
 -1 2 0 133.18 5.15
 -1 2 0 126.88 5.2
 -1 2 0 146.17 5.78
 -1 2 0 130.08 5.42
 -1 2 1 208.31 7.74
 -1 2 1 180.58 6.81
 -1 2 1 213.26 7.29
 -1 2 1 189.8 7.12
 -1 2 1 174.35 6.67
 -1 2 1 188.29 6.61
 -1 2 1 204.53 7.58
 -1 2 2 138.17 5.75
 -1 2 2 151.72 5.76
 -1 2 2 149.52 5.37
 -1 2 2 161.97 6.54
 -1 2 3 391.79 13.87
 -1 2 3 400.1 13.46
 -1 2 3 391.54 14.4
 -1 2 4 278.13 9.94
 -1 2 4 264.98 10.48
 -1 2 4 248.55 9.27
 -1 2 5 839.61 27.47
 -1 2 5 800.15 27.79
 -1 2 5 830.95 26.79
 -1 2 5 792.25 28.04
 -1 2 6 25.1 2.28
 -1 2 6 29.4 2.79
 -1 2 6 20.57 2.28
 -1 2 6 23.91 1.89
 -1 2 6 25.68 2.58
 -1 2 7 1168.02 37.96
 -1 2 7 1123.02 37.11
 -1 2 7 1066.36 37.23
 -1 2 7 1108.17 36.25
 -1 2 7 1118.14 37.82
 -1 2 8 978.71 34.87
 -1 2 8 1054.02 34.23
 -1 2 8 969.17 32.59
 -1 2 8 990.29 34.24
 -1 2 8 1024.14 33.19
 -1 2 8 1067.33 35.02
 -1 2 9 3.71 1.85
 -1 2 9 2.49 1.69
 -1 2 9 1.28 0.9
 -1 2 9 1.76 1.28
 -1 2 9 1.13 1.28
 -1 2 9 2.92 1.07
 -1 2 9 1.8 1.29
 -1 2 10 266.61 12.51
 -1 2 10 278.32 11.72
 -1 2 10 266.51 10.41
 -1 2 10 262.05 10.57
 -1 2 10 283.29 11.69
 -1 2 10 287.7 12.31
 -1 2 11 414.45 15.19
 -1 2 11 411.18 17.56
 -1 2 11 401.89 15.25
 -1 2 11 422.67 16.34
 -1 2 11 429.38 17.11
 -1 2 12 0.45 2.04
 -1 2 12 -0.38 1.78
 -1 2 12 1.53 0.98
 -1 2 13 1.48 2.31
 -1 2 13 5.64 2.02
 -1 2 14 100.03 7.01
 -1 2 14 122.75 8.43
 -1 2 15 18.42 3.42
 -1 2 15 14.85 3.49
 -1 2 16 32.6 4.17
 -1 2 16 22.63 4.32
 -1 2 17 108.1 7.79
 -1 2 17 112.13 9.02
 -1 2 18 15.92 3.82
 -1 2 19 32.3 5.34
 -1 2 20 286.96 16.53
 -1 2 21 38.3 5.99
 -1 2 22 193.68 13.67
 -1 2 23 390.47 21.26
 -1 2 24 0.93 3.02
 -1 2 25 83.84 9.26
 -1 2 26 57.81 7.97
 -1 2 27 2.06 3.34
 -1 2 28 18.01 4.99
 -1 2 29 30.44 6.34
 -1 3 -29 69.35 9.26
 -1 3 -28 122.3 11.87
 -1 3 -27 -0.93 3.35
 -1 3 -26 114.84 11.04
 -1 3 -25 176.39 13.46
 -1 3 -24 8.4 4.01
 -1 3 -23 175.88 12.66
 -1 3 -22 337.91 17.46
 -1 3 -22 333.1 18.27
 -1 3 -21 30.22 4.9
 -1 3 -21 47.24 6.44
 -1 3 -20 280.01 15.36
 -1 3 -20 311.71 16.5
 -1 3 -19 640.98 27.05
 -1 3 -19 610.85 25.94
 -1 3 -19 604.52 25.64
 -1 3 -18 -1.7 2.34
 -1 3 -18 -0.53 1.97
 -1 3 -18 1.27 2.8
 -1 3 -17 341.5 17.03
 -1 3 -17 322.61 16.27
 -1 3 -17 375.79 16.59
 -1 3 -16 433 19.82
 -1 3 -16 448.52 19.03
 -1 3 -16 428.54 19.33
 -1 3 -15 32.39 4.41
 -1 3 -15 37.68 4.27
 -1 3 -15 25.51 3.95
 -1 3 -14 266.68 13.44
 -1 3 -14 272.18 12.73
 -1 3 -14 258.84 13.12
 -1 3 -13 388.39 17.36
 -1 3 -13 408.88 16.74
 -1 3 -13 382.84 17.07
 -1 3 -12 60.77 4.77
 -1 3 -12 52.23 5.03
 -1 3 -12 53.2 4.92
 -1 3 -11 134.49 7.19
 -1 3 -11 114.57 7.33
 -1 3 -11 114.04 7.29
 -1 3 -11 115.54 5.59
 -1 3 -10 523.92 20.59
 -1 3 -10 563.6 20.01
 -1 3 -10 519.94 20.53
 -1 3 -10 504.81 18.27
 -1 3 -9 37.34 3.85
 -1 3 -9 42.98 2.21
 -1 3 -9 42.07 2.89
 -1 3 -9 36.67 3.37
 -1 3 -8 381.98 15.38
 -1 3 -8 389.83 14.64
 -1 3 -8 410.05 13.65
 -1 3 -8 370.97 15.22
 -1 3 -8 356.59 12.55
 -1 3 -7 663.19 23.05
 -1 3 -7 705.35 23.11
 -1 3 -7 720.9 22.41
 -1 3 -7 645.86 21.16
 -1 3 -7 654.85 22.94
 -1 3 -7 649.75 22.05
 -1 3 -7 631.5 20.25
 -1 3 -6 16.14 2.42
 -1 3 -6 12.72 1.53
 -1 3 -6 15.09 2.14
 -1 3 -6 12.59 2.12
 -1 3 -6 14.08 1.2
 -1 3 -6 18.36 2.1
 -1 3 -5 269.38 10.5
 -1 3 -5 298.96 11.53
 -1 3 -5 289.49 11.59
 -1 3 -5 282.43 11.61
 -1 3 -5 308.53 11.47
 -1 3 -5 295.63 11.64
 -1 3 -5 271.95 9.88
 -1 3 -5 286.03 10.98
 -1 3 -4 2264.83 76.14
 -1 3 -4 2519.04 77.14
 -1 3 -4 2390.32 77.13
 -1 3 -4 2524.74 77.29
 -1 3 -4 2544.46 76.91
 -1 3 -4 2546.99 77.27
 -1 3 -4 2528.48 76.66
 -1 3 -4 2209.41 75.55
 -1 3 -3 152.72 6.66
 -1 3 -3 150.64 6.97
 -1 3 -3 162.9 7.17
 -1 3 -3 160.57 7.16
 -1 3 -3 161.58 6.86
 -1 3 -3 157.37 6.82
 -1 3 -3 165.02 6.42
 -1 3 -2 344.98 11.82
 -1 3 -2 312.84 11.26
 -1 3 -2 305.36 11.55
 -1 3 -2 327.43 11.79
 -1 3 -2 325.37 11.77
 -1 3 -2 310.27 11.43
 -1 3 -1 437.87 14.46
 -1 3 -1 457.23 14.84
 -1 3 -1 425.5 14.69
 -1 3 -1 452.38 15.11
 -1 3 0 898.5 30.1
 -1 3 0 929.68 30.48
 -1 3 0 861.76 29.89
 -1 3 1 113.35 5.23
 -1 3 1 107.15 5.39
 -1 3 1 105.06 4.66
 -1 3 1 113.35 5.57
 -1 3 2 254.73 9.92
 -1 3 2 248.73 10.25
 -1 3 2 259.96 9.63
 -1 3 2 271.81 9.31
 -1 3 2 264.8 10.67
 -1 3 2 262.74 9.57
 -1 3 2 288.41 10.85
 -1 3 3 9.03 1.49
 -1 3 3 13.9 2
 -1 3 3 14.29 2.08
 -1 3 3 10.29 1.02
 -1 3 3 12.69 1.38
 -1 3 3 11.93 1.87
 -1 3 3 8.94 1.15
 -1 3 4 466.95 13.7
 -1 3 4 433.53 13.13
 -1 3 4 455.85 12.38
 -1 3 4 467.5 14.53
 -1 3 5 410.85 14.56
 -1 3 5 434.66 15.81
 -1 3 6 124.17 5.77
 -1 3 6 113.14 4.41
 -1 3 6 110.74 4.87
 -1 3 6 111.06 6.41
 -1 3 7 502.2 17.32
 -1 3 7 439.19 15.52
 -1 3 7 500.97 18.15
 -1 3 7 477.5 16.18
 -1 3 7 486.72 18.48
 -1 3 8 841.79 29.46
 -1 3 8 818.61 27.44
 -1 3 8 822.84 29.9
 -1 3 8 840.77 28.68
 -1 3 9 221.17 10.96
 -1 3 9 233.81 8.95
 -1 3 9 219.83 10.9
 -1 3 9 228.89 10.02
 -1 3 10 173.53 8.57
 -1 3 10 174.06 9.64
 -1 3 10 197.26 9.87
 -1 3 11 202.11 10.5
 -1 3 11 171.03 9.7
 -1 3 12 180.72 10.2
 -1 3 12 164.61 9.54
 -1 3 13 17.73 3.62
 -1 3 13 19.04 3.37
 -1 3 14 432.96 18.96
 -1 3 14 431.71 19.63
 -1 3 15 175.44 10.26
 -1 3 15 162.7 10.74
 -1 3 16 107.68 8.15
 -1 3 16 127.98 9.43
 -1 3 17 207.99 12.11
 -1 3 17 228.18 13.49
 -1 3 18 67.16 6.43
 -1 3 18 52.48 6.54
 -1 3 19 9.86 3.69
 -1 3 20 235.43 14.87
 -1 3 21 131.47 11.08
 -1 3 22 60.53 7.64
 -1 3 23 157.6 12.64
 -1 3 24 135.15 11.96
 -1 3 25 -0.99 3.77
 -1 3 26 144.65 12.63
 -1 3 27 73.46 9.15
 -1 3 28 -3.23 4.34
 -1 4 -29 87.45 9.95
 -1 4 -28 148.31 12.99
 -1 4 -27 1.91 4.04
 -1 4 -26 24.99 5.64
 -1 4 -25 154.73 12.74
 -1 4 -24 67.41 7.62
 -1 4 -24 67.3 8.08
 -1 4 -23 65.47 7.25
 -1 4 -23 50.61 7
 -1 4 -22 149.92 11.15
 -1 4 -22 156.83 11.9
 -1 4 -21 224.85 13.78
 -1 4 -21 225.65 14.31
 -1 4 -20 72.46 7.25
 -1 4 -20 67.71 7.38
 -1 4 -19 415.35 19.5
 -1 4 -19 373.72 19.24
 -1 4 -18 81.05 7.73
 -1 4 -18 94.75 8.01
 -1 4 -17 358.24 17.71
 -1 4 -17 349.78 17.27
 -1 4 -16 243.8 13.88
 -1 4 -16 282.09 13.25
 -1 4 -16 262.89 14.05
 -1 4 -15 88.25 7.27
 -1 4 -15 75.27 6.86
 -1 4 -14 46.27 4.47
 -1 4 -14 43.6 5.14
 -1 4 -14 41.73 4.9
 -1 4 -13 450.11 17.86
 -1 4 -13 431.42 18.92
 -1 4 -13 412.21 18.73
 -1 4 -12 434.43 17.46
 -1 4 -12 432.77 18.65
 -1 4 -12 433.26 18.7
 -1 4 -11 2.57 2.05
 -1 4 -11 4.36 2
 -1 4 -10 513.17 20.95
 -1 4 -10 525.59 21.16
 -1 4 -10 534.03 18.46
 -1 4 -9 490.82 19.5
 -1 4 -9 471.33 19.52
 -1 4 -9 492.28 17.16
 -1 4 -8 23.06 3.22
 -1 4 -8 21.7 3
 -1 4 -8 23 1.8
 -1 4 -8 22.18 2.57
 -1 4 -8 20.71 2.07
 -1 4 -7 352.58 14.7
 -1 4 -7 337.84 12.86
 -1 4 -7 351.01 13.53
 -1 4 -7 396.62 14.48
 -1 4 -7 374.75 14.72
 -1 4 -7 325.42 12.28
 -1 4 -6 1526.47 49.98
 -1 4 -6 1414.1 48.09
 -1 4 -6 1514.74 49.39
 -1 4 -6 1495.2 49.62
 -1 4 -6 1537.43 49.73
 -1 4 -6 1471.62 49.2
 -1 4 -6 1561.86 49.82
 -1 4 -6 1420.57 47.57
 -1 4 -6 1526.92 48.76
 -1 4 -5 105.7 6.03
 -1 4 -5 98.82 5.06
 -1 4 -5 93.28 4.94
 -1 4 -5 95.04 5.48
 -1 4 -5 92.23 5.65
 -1 4 -5 97.93 5.67
 -1 4 -5 97.5 5.46
 -1 4 -5 101.89 5.77
 -1 4 -5 96.99 4.65
 -1 4 -5 97.7 5.21
 -1 4 -4 661.21 23.27
 -1 4 -4 615.08 23.09
 -1 4 -4 677.08 23.78
 -1 4 -4 676.78 24
 -1 4 -4 680.41 23.94
 -1 4 -4 676.37 23.66
 -1 4 -4 687.52 23.98
 -1 4 -4 669.88 23.4
 -1 4 -4 709.24 23.04
 -1 4 -3 583.01 20.24
 -1 4 -3 578.24 20
 -1 4 -3 549.57 20.1
 -1 4 -3 598.55 20.46
 -1 4 -3 636.32 20.74
 -1 4 -3 599.41 20.6
 -1 4 -3 554.52 20.14
 -1 4 -2 16.43 1.8
 -1 4 -2 13.04 1.89
 -1 4 -2 10.75 1.74
 -1 4 -2 13.78 1.83
 -1 4 -1 43.15 3.02
 -1 4 -1 39.3 3.01
 -1 4 -1 42.74 3.35
 -1 4 -1 45.33 3.33
 -1 4 0 1654.3 49.59
 -1 4 0 1698.36 50.07
 -1 4 1 158.17 7.51
 -1 4 1 167.88 6.92
 -1 4 1 156.81 7.81
 -1 4 1 157.37 7
 -1 4 1 162.73 7.96
 -1 4 2 806.43 27.21
 -1 4 2 772.61 26.33
 -1 4 2 761.16 26.75
 -1 4 2 722.21 25.49
 -1 4 2 750.86 27.11
 -1 4 2 762.33 25.44
 -1 4 2 751.79 25.81
 -1 4 3 261.89 11.25
 -1 4 3 281.12 11.75
 -1 4 3 292.55 12.18
 -1 4 3 278.12 10.36
 -1 4 3 278.43 10.2
 -1 4 3 286.25 10.86
 -1 4 3 295.82 12.05
 -1 4 4 -0.25 1.35
 -1 4 4 -0.19 0.87
 -1 4 4 1.15 1.49
 -1 4 4 1.27 1.59
 -1 4 4 0.81 0.8
 -1 4 4 0.93 0.99
 -1 4 4 0.59 1.09
 -1 4 4 -0.25 0.65
 -1 4 5 1084.18 36.39
 -1 4 5 1034.92 33.59
 -1 4 5 1117.07 35.59
 -1 4 5 1061.8 34.47
 -1 4 5 1139.08 37.46
 -1 4 6 332.63 13.94
 -1 4 6 365.58 13.25
 -1 4 6 328.83 11.97
 -1 4 6 334.29 14.59
 -1 4 7 27.85 2.73
 -1 4 7 29.6 2
 -1 4 7 31.15 3.68
 -1 4 8 622.51 22.56
 -1 4 8 648.73 24.56
 -1 4 9 1056.81 36.28
 -1 4 9 1077.91 38.35
 -1 4 10 3.18 1.74
 -1 4 11 679.79 26.68
 -1 4 11 665.18 26.48
 -1 4 12 287.84 14.33
 -1 4 12 282.5 14.07
 -1 4 13 4.22 2.56
 -1 4 13 1.66 2.23
 -1 4 14 123.49 9.11
 -1 4 14 131.15 9.01
 -1 4 15 342.63 17.31
 -1 4 15 340.42 16.73
 -1 4 16 27.49 4.5
 -1 4 16 21.53 4.52
 -1 4 17 200.95 12.9
 -1 4 17 205.95 12.38
 -1 4 18 115.02 9.72
 -1 4 18 105.81 8.72
 -1 4 19 0.79 2.75
 -1 4 19 1.31 2.84
 -1 4 20 162.99 12.14
 -1 4 21 264.76 16.55
 -1 4 22 -9.03 4.15
 -1 4 23 281.54 17.76
 -1 4 24 191.7 14.41
 -1 4 25 -1.01 3.28
 -1 4 26 83.21 9.89
 -1 4 27 74.78 9.41
 -1 5 -28 16.08 5.37
 -1 5 -27 62.56 8.79
 -1 5 -26 4.31 3.47
 -1 5 -26 -0.95 3.52
 -1 5 -25 121.28 10.68
 -1 5 -25 101.91 10.37
 -1 5 -24 112.17 9.81
 -1 5 -24 117.42 10.36
 -1 5 -24 110 10.84
 -1 5 -23 9.84 3.74
 -1 5 -23 7.99 3.68
 -1 5 -23 9.4 4.29
 -1 5 -22 162.66 12.06
 -1 5 -22 171.79 12.66
 -1 5 -22 181.64 12.29
 -1 5 -21 364.55 18.95
 -1 5 -21 352.52 19.3
 -1 5 -20 55.78 6.92
 -1 5 -20 61.14 7.1
 -1 5 -19 296.82 16.33
 -1 5 -19 299.86 16.62
 -1 5 -18 366.13 18.69
 -1 5 -18 372.7 18.66
 -1 5 -17 115.93 9.22
 -1 5 -17 127.99 9.42
 -1 5 -16 77.1 7.13
 -1 5 -16 72.55 7.06
 -1 5 -15 598.77 25.59
 -1 5 -15 617.42 25.77
 -1 5 -14 177.47 10.58
 -1 5 -14 142.9 9.83
 -1 5 -13 128.32 8.8
 -1 5 -13 129.55 8.95
 -1 5 -12 425.75 18.79
 -1 5 -12 427.33 19.03
 -1 5 -11 106.04 7.37
 -1 5 -11 102.7 7.52
 -1 5 -10 345.5 14.27
 -1 5 -10 361.37 15.89
 -1 5 -10 355.37 16.08
 -1 5 -9 368.18 16
 -1 5 -9 349.46 14.49
 -1 5 -9 397.51 16.59
 -1 5 -8 54.35 4.7
 -1 5 -8 54.31 3.97
 -1 5 -8 51.7 4.81
 -1 5 -8 40.92 3.25
 -1 5 -7 276.79 12.27
 -1 5 -7 271.29 11.89
 -1 5 -7 257.28 10.74
 -1 5 -6 841.18 29.69
 -1 5 -6 810.56 27.97
 -1 5 -6 809.99 29.24
 -1 5 -6 804.28 27.51
 -1 5 -6 796.77 28.2
 -1 5 -6 807.39 27.96
 -1 5 -5 586.95 21.4
 -1 5 -5 583.24 20.21
 -1 5 -5 565.37 20.61
 -1 5 -5 602.02 21.25
 -1 5 -5 533.71 19.65
 -1 5 -5 575.05 20.32
 -1 5 -4 322.99 13.49
 -1 5 -4 323.55 12.76
 -1 5 -4 312.32 12.79
 -1 5 -4 319.95 12.95
 -1 5 -4 312.24 13.06
 -1 5 -4 340.15 13.37
 -1 5 -4 312.93 12.89
 -1 5 -4 343.96 13.43
 -1 5 -4 277.51 12.2
 -1 5 -3 2153.99 67.35
 -1 5 -3 2095.3 67.43
 -1 5 -3 2119.77 67.36
 -1 5 -3 2179.97 67.78
 -1 5 -2 690.15 21.97
 -1 5 -2 681.67 22.27
 -1 5 -2 650.12 22.01
 -1 5 -1 75.48 4.62
 -1 5 -1 78.96 4.79
 -1 5 -1 72.26 4.88
 -1 5 -1 76.7 4.99
 -1 5 0 642.06 22.82
 -1 5 0 633.68 22.26
 -1 5 0 608.04 22.5
 -1 5 0 612.97 21.82
 -1 5 0 563.61 22.62
 -1 5 0 598.99 21.9
 -1 5 0 664.48 23.01
 -1 5 1 317.03 12.47
 -1 5 1 311.86 13.15
 -1 5 1 308.56 13.5
 -1 5 1 318.29 12.23
 -1 5 2 48.83 3.56
 -1 5 2 50.36 4.16
 -1 5 2 49.76 4.33
 -1 5 2 41.68 3.01
 -1 5 2 50.13 3.28
 -1 5 3 585.42 20.38
 -1 5 3 545.53 20.81
 -1 5 3 581.7 19.39
 -1 5 3 586.22 21.57
 -1 5 3 619.61 22.2
 -1 5 3 576.98 19.65
 -1 5 4 342.28 13.36
 -1 5 4 356.43 14.69
 -1 5 4 344.96 13.07
 -1 5 4 341.44 12.02
 -1 5 4 318.92 13.87
 -1 5 4 325.15 12.39
 -1 5 4 347.35 14.94
 -1 5 5 525.48 19.79
 -1 5 5 554.07 20.8
 -1 5 5 532.6 21.15
 -1 5 5 527.13 19.43
 -1 5 5 594.79 21.98
 -1 5 6 1385.57 48.68
 -1 5 6 1495.63 49.99
 -1 5 7 81.01 5.94
 -1 5 7 93.87 6.83
 -1 5 8 82.1 6.56
 -1 5 9 550.82 22.83
 -1 5 10 25.65 3.97
 -1 5 11 56.33 5.54
 -1 5 12 257.12 13.86
 -1 5 13 51.19 6.01
 -1 5 13 71.53 6.89
 -1 5 14 110.61 8.75
 -1 5 14 102.1 8.35
 -1 5 15 297.75 16.07
 -1 5 15 289.51 15.65
 -1 5 16 79.74 7.55
 -1 5 16 66.67 7.43
 -1 5 17 49.5 6.15
 -1 5 17 46.4 6.53
 -1 5 18 115.81 10.26
 -1 5 18 123.66 9.89
 -1 5 19 89.94 8.94
 -1 5 19 71.77 7.64
 -1 5 20 6.9 3.81
 -1 5 21 110.36 10.43
 -1 5 22 6.52 3.66
 -1 5 23 2.9 3.59
 -1 5 24 26.98 5.89
 -1 5 25 26.77 5.99
 -1 5 26 10.59 4.87
 -1 6 -28 47.14 7.42
 -1 6 -28 31.26 6.43
 -1 6 -27 71.88 9.51
 -1 6 -27 81.1 9.23
 -1 6 -26 78.65 9.44
 -1 6 -26 82.32 9
 -1 6 -26 72.55 8.43
 -1 6 -25 14.14 5.04
 -1 6 -25 10.74 4.92
 -1 6 -25 14.46 4.42
 -1 6 -24 185.46 13.57
 -1 6 -24 194.79 13.6
 -1 6 -24 170.65 13.42
 -1 6 -23 94.3 9.9
 -1 6 -23 127.9 10.74
 -1 6 -23 112.94 9.96
 -1 6 -22 14.44 4.55
 -1 6 -22 11.6 4.57
 -1 6 -22 23.22 5.02
 -1 6 -21 246.81 15.22
 -1 6 -21 240.98 15.23
 -1 6 -21 232.72 14.8
 -1 6 -20 145.5 11.23
 -1 6 -20 148.85 11.34
 -1 6 -19 15.79 4.39
 -1 6 -19 30.08 5.33
 -1 6 -18 655.27 28.06
 -1 6 -18 612.01 27.54
 -1 6 -17 149.09 10.92
 -1 6 -17 159.33 11.03
 -1 6 -16 88.89 8.09
 -1 6 -16 87.06 7.98
 -1 6 -15 480.61 21.83
 -1 6 -15 460.31 21.34
 -1 6 -14 158.11 10.54
 -1 6 -14 155.76 10.29
 -1 6 -13 -1.19 2.39
 -1 6 -13 -2.23 2.46
 -1 6 -12 464.39 20.5
 -1 6 -12 448.32 19.95
 -1 6 -11 456.39 20.2
 -1 6 -11 460.26 19.92
 -1 6 -10 58.93 5.72
 -1 6 -10 60.15 5.5
 -1 6 -10 62.41 4.69
 -1 6 -9 368.9 16.47
 -1 6 -9 353.14 14.47
 -1 6 -9 338.71 15.73
 -1 6 -8 93.16 6.81
 -1 6 -8 96.46 6.58
 -1 6 -8 76 5.25
 -1 6 -7 10.03 2.51
 -1 6 -7 13.6 2.62
 -1 6 -7 11.52 2.05
 -1 6 -7 9.56 1.93
 -1 6 -6 457.27 18.39
 -1 6 -6 448.75 17.96
 -1 6 -6 429.07 16.95
 -1 6 -6 418.14 16.81
 -1 6 -5 303.81 13.88
 -1 6 -5 342.87 13.93
 -1 6 -5 307.22 13.06
 -1 6 -5 294.35 12.99
 -1 6 -4 57.88 4.65
 -1 6 -4 70.51 4.86
 -1 6 -4 71.61 5.36
 -1 6 -4 78.4 5.35
 -1 6 -3 724.09 26.57
 -1 6 -2 241.07 11.07
 -1 6 -2 254.22 11.28
 -1 6 -1 79.88 5.2
 -1 6 -1 76.47 5.4
 -1 6 -1 82.28 5.22
 -1 6 -1 80.37 5.68
 -1 6 -1 73.01 5.04
 -1 6 0 369.14 14.77
 -1 6 0 344.55 15.11
 -1 6 0 369.21 15.77
 -1 6 0 371.78 14.59
 -1 6 1 337.48 13.87
 -1 6 1 326.61 14.58
 -1 6 1 349.57 13.53
 -1 6 1 346.27 15.12
 -1 6 1 339.85 13.57
 -1 6 2 1.44 1.25
 -1 6 2 0.38 1.5
 -1 6 2 1.67 1.41
 -1 6 2 0.88 1.08
 -1 6 2 0.72 1.18
 -1 6 2 -0.42 1.48
 -1 6 3 115.47 6.32
 -1 6 3 115.38 7.2
 -1 6 3 101.13 6.49
 -1 6 3 109.5 7.34
 -1 6 3 99.58 5.51
 -1 6 4 335.68 13.71
 -1 6 4 313.9 14.21
 -1 6 4 344.96 15.04
 -1 6 4 330.05 15.32
 -1 6 5 7.6 1.83
 -1 6 5 10.57 2.55
 -1 6 5 9.29 2.22
 -1 6 5 6.78 2.4
 -1 6 6 180.84 9.76
 -1 6 6 180.65 10.17
 -1 6 6 179.03 10.46
 -1 6 7 335.77 15.62
 -1 6 7 371.52 16.88
 -1 6 8 26.16 3.67
 -1 6 8 25.35 4.11
 -1 6 9 210.12 12.18
 -1 6 10 306.21 15.65
 -1 6 11 -0.62 2.3
 -1 6 12 351.11 17.6
 -1 6 13 285.57 15.58
 -1 6 14 1.38 2.92
 -1 6 14 2.72 2.74
 -1 6 15 141.13 10.61
 -1 6 15 139.13 10.62
 -1 6 16 252.82 14.91
 -1 6 16 242.07 14.91
 -1 6 17 16.64 4.47
 -1 6 17 35.38 5.75
 -1 6 18 56.01 7
 -1 6 18 63.56 7.66
 -1 6 19 217.68 14.16
 -1 6 19 200.78 14.12
 -1 6 20 35.66 6.03
 -1 6 20 52.93 7.39
 -1 6 21 126.77 11.53
 -1 6 22 154.25 12.85
 -1 6 23 10.94 4.49
 -1 6 24 118.73 11.5
 -1 6 25 96.67 10.62
 -1 7 -27 69.3 8.75
 -1 7 -27 65.77 8.63
 -1 7 -27 47.64 7.42
 -1 7 -26 149.03 13.1
 -1 7 -26 157.39 13.04
 -1 7 -26 147.77 12.52
 -1 7 -25 0.97 3.69
 -1 7 -25 -3.79 4.27
 -1 7 -25 3.64 3.67
 -1 7 -24 107.83 10.85
 -1 7 -24 111.23 10.71
 -1 7 -24 121.89 10.91
 -1 7 -23 199.11 14.19
 -1 7 -23 161.57 12.95
 -1 7 -23 164.45 12.83
 -1 7 -22 2.63 3.62
 -1 7 -22 7.93 4.05
 -1 7 -22 4.31 3.29
 -1 7 -21 114.98 10.36
 -1 7 -21 106.26 10.26
 -1 7 -21 129.62 10.84
 -1 7 -20 200.35 13.8
 -1 7 -20 210.39 14.09
 -1 7 -20 194.49 13.54
 -1 7 -19 6.27 3.8
 -1 7 -19 4.84 3.08
 -1 7 -19 7.19 3.53
 -1 7 -18 165.44 11.97
 -1 7 -18 182.5 12.63
 -1 7 -18 178.44 12.47
 -1 7 -17 97.23 9
 -1 7 -17 104.42 9.06
 -1 7 -16 17.46 4.27
 -1 7 -16 11.02 3.74
 -1 7 -15 251.42 14.73
 -1 7 -15 267.98 14.8
 -1 7 -14 464.14 22.37
 -1 7 -14 518.09 22.45
 -1 7 -13 18.09 3.99
 -1 7 -13 19.07 4.02
 -1 7 -12 186.87 11.7
 -1 7 -12 196.76 11.45
 -1 7 -11 696.81 28.82
 -1 7 -11 724.76 28.51
 -1 7 -10 69.48 6.66
 -1 7 -10 79.05 6.71
 -1 7 -9 161.51 10.16
 -1 7 -9 168.19 9.94
 -1 7 -8 238.75 12.81
 -1 7 -8 262.18 12.76
 -1 7 -7 1.46 2.15
 -1 7 -7 2.37 1.67
 -1 7 -7 3.97 1.99
 -1 7 -6 34.13 4.23
 -1 7 -6 37.85 4.18
 -1 7 -6 32.31 3.63
 -1 7 -5 134.72 7.98
 -1 7 -5 156.17 8.62
 -1 7 -5 154.81 8.91
 -1 7 -4 103.81 6.8
 -1 7 -4 101.1 6.86
 -1 7 -4 108.67 7.02
 -1 7 -4 100.04 6.66
 -1 7 -3 52.19 4.66
 -1 7 -3 45.34 4.56
 -1 7 -2 554.57 21.27
 -1 7 -2 527.95 20.78
 -1 7 -2 530.05 20.8
 -1 7 -2 487.37 21.16
 -1 7 -2 509.74 20.69
 -1 7 -2 571.25 21.02
 -1 7 -1 186.36 9.35
 -1 7 -1 176.32 9.75
 -1 7 -1 183.54 9.32
 -1 7 -1 180.43 10.17
 -1 7 -1 188.62 9.53
 -1 7 -1 182.51 9.32
 -1 7 0 65.53 5.15
 -1 7 0 71.39 5.89
 -1 7 0 79.42 5.37
 -1 7 0 79.71 6.27
 -1 7 1 333.6 14.34
 -1 7 1 322.65 15.05
 -1 7 1 342.11 15.72
 -1 7 2 90.19 6.04
 -1 7 2 88.7 6.45
 -1 7 2 107.63 7.3
 -1 7 2 86.92 6.98
 -1 7 3 106.22 6.59
 -1 7 3 95.01 7.19
 -1 7 3 96.9 6.77
 -1 7 3 112.79 7.91
 -1 7 4 428.97 17.75
 -1 7 4 450.62 19.35
 -1 7 4 441.82 18.68
 -1 7 4 458.28 19.95
 -1 7 5 21.89 3.13
 -1 7 5 19.83 3.27
 -1 7 5 27.06 4.1
 -1 7 5 27.03 4.21
 -1 7 6 61.2 5.54
 -1 7 6 54.3 5.72
 -1 7 6 62.5 6.2
 -1 7 7 235.84 12.33
 -1 7 7 231.4 13.17
 -1 7 8 91.62 7.33
 -1 7 8 104.21 8.38
 -1 7 9 41.07 5.3
 -1 7 10 430.83 20.63
 -1 7 11 68.3 7.19
 -1 7 12 26.61 5
 -1 7 13 285.49 16.14
 -1 7 14 73.36 7.84
 -1 7 15 40.87 6.1
 -1 7 15 56.41 6.85
 -1 7 16 108.15 9.8
 -1 7 16 121.65 10.29
 -1 7 17 4.14 3.08
 -1 7 17 4.97 3.58
 -1 7 18 7.63 3.99
 -1 7 18 19.85 5.11
 -1 7 19 51.9 7.02
 -1 7 19 52.2 7.2
 -1 7 20 13.18 4.64
 -1 7 20 16.79 4.92
 -1 7 21 26.04 5.88
 -1 7 22 105.49 10.87
 -1 7 23 34.73 6.72
 -1 8 -26 99.77 10.35
 -1 8 -26 82.99 9.88
 -1 8 -25 31.92 6.4
 -1 8 -25 26.88 5.95
 -1 8 -25 28.64 6.1
 -1 8 -24 7.63 4.3
 -1 8 -24 4.88 4.31
 -1 8 -24 10.58 4.67
 -1 8 -23 285.75 18.09
 -1 8 -23 295.28 18.09
 -1 8 -23 280.05 17.95
 -1 8 -22 114.96 10.68
 -1 8 -22 107.25 10.55
 -1 8 -22 103.95 10.29
 -1 8 -21 14.4 4.37
 -1 8 -21 9.09 4.18
 -1 8 -21 3.5 3.7
 -1 8 -20 214.67 14.72
 -1 8 -20 215.56 14.77
 -1 8 -20 207.03 14.34
 -1 8 -19 133.73 11.12
 -1 8 -19 124.48 10.92
 -1 8 -19 128 10.75
 -1 8 -18 23.38 5.16
 -1 8 -18 24.16 5.36
 -1 8 -18 28.26 5.35
 -1 8 -17 173.62 12.36
 -1 8 -17 178.03 12.08
 -1 8 -16 202.23 13.49
 -1 8 -16 212.12 13.62
 -1 8 -16 193.86 12.85
 -1 8 -15 28.2 5.32
 -1 8 -15 33.14 5.47
 -1 8 -15 35.31 5.42
 -1 8 -14 512.85 23.83
 -1 8 -14 490.28 23.41
 -1 8 -14 518.09 23.22
 -1 8 -13 219.75 13.84
 -1 8 -13 247.44 14.31
 -1 8 -13 243.17 13.76
 -1 8 -12 10.27 3.61
 -1 8 -12 8.06 3.15
 -1 8 -12 9.09 3.15
 -1 8 -11 351.04 18.29
 -1 8 -11 379.88 18.49
 -1 8 -11 384.14 17.91
 -1 8 -10 57.55 6.34
 -1 8 -10 54.86 6.14
 -1 8 -10 62.54 6.08
 -1 8 -9 1.82 2.38
 -1 8 -9 4.12 2.81
 -1 8 -9 6.35 2.7
 -1 8 -8 118.69 8.94
 -1 8 -8 134.99 9.08
 -1 8 -8 120.04 8.41
 -1 8 -7 198.15 11.65
 -1 8 -7 206.24 11.24
 -1 8 -7 206.29 11.67
 -1 8 -6 113.43 8.24
 -1 8 -6 111.39 8.05
 -1 8 -6 117.67 7.9
 -1 8 -6 115.17 8.08
 -1 8 -5 710.33 28.06
 -1 8 -5 733.03 28.05
 -1 8 -5 699.58 27.37
 -1 8 -5 721.75 28.02
 -1 8 -4 194.59 11.08
 -1 8 -4 217.97 11.42
 -1 8 -4 218.44 11.44
 -1 8 -4 220.23 11.4
 -1 8 -3 37.25 4.38
 -1 8 -3 37.11 4.36
 -1 8 -3 49.44 5
 -1 8 -3 43.51 4.84
 -1 8 -3 40.8 4.44
 -1 8 -2 477.25 19.78
 -1 8 -2 478.43 20.22
 -1 8 -2 482.24 19.62
 -1 8 -2 466.35 20.5
 -1 8 -1 379.03 16.6
 -1 8 -1 368.37 17.08
 -1 8 -1 398.15 17.76
 -1 8 0 3.31 1.98
 -1 8 0 5.51 2.26
 -1 8 0 3.28 2.51
 -1 8 1 269.81 12.94
 -1 8 1 302.5 14.38
 -1 8 1 260.44 14.1
 -1 8 2 60.54 5.81
 -1 8 2 69.96 6.28
 -1 8 2 68.34 6.48
 -1 8 3 50.23 5.64
 -1 8 3 53.62 5.37
 -1 8 3 59.2 6.21
 -1 8 4 24.94 3.91
 -1 8 4 34.43 4.77
 -1 8 4 26.84 4.58
 -1 8 5 316.31 15.42
 -1 8 5 328.96 16.16
 -1 8 5 310.82 16.45
 -1 8 6 32.02 4.99
 -1 8 6 40.12 4.8
 -1 8 6 49.28 5.85
 -1 8 7 181.19 10.98
 -1 8 7 185.69 12.01
 -1 8 8 264.97 14.06
 -1 8 8 256.26 14.96
 -1 8 9 2.2 2.8
 -1 8 10 245.8 14.84
 -1 8 11 161.35 11.81
 -1 8 12 -1.59 3.37
 -1 8 13 99.86 9.42
 -1 8 14 146.13 11.63
 -1 8 15 -0.86 3.38
 -1 8 15 4.06 3.66
 -1 8 16 73.93 8.53
 -1 8 16 99.42 9.57
 -1 8 17 220.23 15.12
 -1 8 17 224.2 15.12
 -1 8 18 9.16 4.38
 -1 8 18 12.67 4.76
 -1 8 19 143.56 12.32
 -1 8 19 162.86 12.95
 -1 8 20 212.7 15.14
 -1 8 20 216.49 15.49
 -1 8 21 -0.95 3.93
 -1 8 21 -3.98 4.2
 -1 8 22 41.87 7.41
 -1 9 -24 11.05 4.53
 -1 9 -24 9.19 4.42
 -1 9 -24 7.85 3.96
 -1 9 -23 68.34 8.87
 -1 9 -23 82.11 9.45
 -1 9 -23 79.31 9.12
 -1 9 -22 78.81 9.11
 -1 9 -22 62.69 8.27
 -1 9 -22 70.54 8.47
 -1 9 -21 26.73 5.73
 -1 9 -21 22 5.55
 -1 9 -21 13.52 4.41
 -1 9 -20 56.97 7.77
 -1 9 -20 60.62 8.03
 -1 9 -20 73.32 8.51
 -1 9 -19 179.78 13.62
 -1 9 -19 176.93 13.5
 -1 9 -19 176.5 13.15
 -1 9 -18 13.36 4.18
 -1 9 -18 19.41 4.78
 -1 9 -18 7.34 3.91
 -1 9 -17 78.86 8.7
 -1 9 -17 77.1 8.58
 -1 9 -17 88.87 8.66
 -1 9 -16 375.4 20.47
 -1 9 -16 422.32 21.2
 -1 9 -16 370.13 19.72
 -1 9 -15 6.53 3.54
 -1 9 -15 12.05 3.97
 -1 9 -15 8 3.71
 -1 9 -14 165.46 12.29
 -1 9 -14 180.89 12.6
 -1 9 -14 187.14 12.13
 -1 9 -13 377.32 20
 -1 9 -13 426.82 20.62
 -1 9 -13 383.36 19.21
 -1 9 -12 78.32 7.84
 -1 9 -12 73.57 7.8
 -1 9 -12 63.63 6.76
 -1 9 -11 166.62 11.75
 -1 9 -11 164.49 11.47
 -1 9 -11 197.39 11.69
 -1 9 -10 351.52 17.78
 -1 9 -10 327.76 17.3
 -1 9 -9 30.2 4.8
 -1 9 -9 25.44 4.4
 -1 9 -9 26.15 4.6
 -1 9 -8 107.48 8.46
 -1 9 -8 98.24 8.17
 -1 9 -8 94 8.01
 -1 9 -7 382.06 18.04
 -1 9 -7 375.29 17.81
 -1 9 -7 347.32 17.35
 -1 9 -6 127.5 9.2
 -1 9 -6 153.84 9.8
 -1 9 -5 36.07 4.88
 -1 9 -5 41.26 4.92
 -1 9 -4 732.72 28.33
 -1 9 -4 728.29 28.41
 -1 9 -4 676.76 28.32
 -1 9 -3 137.05 9.03
 -1 9 -3 151.86 9.71
 -1 9 -3 141.92 9.75
 -1 9 -2 29.7 4.64
 -1 9 -2 31.38 4.83
 -1 9 -1 254.48 13.68
 -1 9 -1 264.76 14.22
 -1 9 0 16.14 3.63
 -1 9 0 14.45 3.56
 -1 9 1 79.16 7.19
 -1 9 1 76.38 6.62
 -1 9 1 68.66 7.09
 -1 9 2 283.76 14.85
 -1 9 2 253.31 13.81
 -1 9 2 294.41 15.51
 -1 9 3 11.57 3.2
 -1 9 3 13.05 3.38
 -1 9 3 13.06 3.93
 -1 9 4 170.98 11.49
 -1 9 4 199.03 11.51
 -1 9 4 173.88 11.78
 -1 9 5 623.96 26.18
 -1 9 5 629.63 27.04
 -1 9 5 635 27.77
 -1 9 6 50.11 6.22
 -1 9 6 50.36 5.86
 -1 9 6 58.34 6.99
 -1 9 7 37.76 5.29
 -1 9 7 44.63 6.32
 -1 9 8 604.75 26.25
 -1 9 8 624.79 27.88
 -1 9 9 218.6 14.32
 -1 9 10 26.69 5.68
 -1 9 11 296.51 17.59
 -1 9 12 112.91 10.44
 -1 9 13 42.06 6.87
 -1 9 14 128.04 11.29
 -1 9 15 2.58 3.2
 -1 9 15 -7.46 4.12
 -1 9 16 70.14 8.43
 -1 9 16 59.91 8.14
 -1 9 17 119.83 11.2
 -1 9 17 118.91 11.18
 -1 9 18 38.62 6.67
 -1 9 18 56.94 8.08
 -1 9 19 8.72 4.28
 -1 9 19 10.94 4.83
 -1 9 20 196.82 15.16
 -1 9 20 200.35 15.17
 -1 10 -23 4.86 4.01
 -1 10 -22 207.11 15.14
 -1 10 -22 180.54 14.25
 -1 10 -22 172.4 13.67
 -1 10 -21 154.87 12.92
 -1 10 -21 145.72 12.23
 -1 10 -21 140.26 12.51
 -1 10 -20 12.78 4.7
 -1 10 -20 19.52 5.22
 -1 10 -20 13.45 4.93
 -1 10 -19 179 13.94
 -1 10 -19 191.52 14.43
 -1 10 -18 75.05 9.08
 -1 10 -18 72.4 8.64
 -1 10 -17 5.41 4.06
 -1 10 -17 0.92 3.5
 -1 10 -16 117.25 10.77
 -1 10 -16 138.31 11.42
 -1 10 -15 172.3 13.08
 -1 10 -15 192.5 13.67
 -1 10 -14 0.82 2.96
 -1 10 -14 2.52 3.21
 -1 10 -14 -0.82 3.68
 -1 10 -13 308.02 17.29
 -1 10 -13 304.72 17.48
 -1 10 -13 279.39 16.69
 -1 10 -12 203.78 13.39
 -1 10 -12 201.53 13.42
 -1 10 -12 175.9 12.64
 -1 10 -11 -0.74 2.9
 -1 10 -11 3.8 3.35
 -1 10 -11 7.38 3.45
 -1 10 -10 124.38 10.13
 -1 10 -10 152.95 10.87
 -1 10 -9 98.4 8.57
 -1 10 -9 95.88 8.42
 -1 10 -8 3.95 2.78
 -1 10 -3 170.1 11.16
 -1 10 -3 193.05 11.97
 -1 10 -2 -1.88 2.64
 -1 10 -2 2.69 2.78
 -1 10 -1 132.15 9.78
 -1 10 -1 154.4 10.66
 -1 10 0 117.94 9.29
 -1 10 0 138.64 10.29
 -1 10 1 1.33 2.32
 -1 10 1 2.92 2.94
 -1 10 2 30.27 4.78
 -1 10 2 45.51 5.76
 -1 10 2 45.03 6.16
 -1 10 3 73.53 7.16
 -1 10 3 88.3 8.07
 -1 10 3 94.05 8.78
 -1 10 4 1.26 2.54
 -1 10 4 0.71 2.72
 -1 10 4 0.79 2.93
 -1 10 5 29.91 5.09
 -1 10 5 25.85 4.67
 -1 10 5 15.39 4.12
 -1 10 6 125.94 9.77
 -1 10 6 138.72 10.86
 -1 10 6 162.92 12
 -1 10 7 4.09 3.07
 -1 10 7 0.85 2.97
 -1 10 8 120.43 9.87
 -1 10 8 150.16 11.71
 -1 10 9 106.28 10.13
 -1 10 10 0.91 3.39
 -1 10 11 43.78 6.69
 -1 10 12 70.29 8.7
 -1 10 13 7.74 4.18
 -1 10 14 34.48 6.66
 -1 10 15 63.08 8.54
 -1 10 16 1.02 3.66
 -1 11 -20 10.11 5.08
 -1 11 -19 49.39 7.43
 -1 11 -19 34.11 6.56
 -1 11 -19 36.36 6.67
 -1 11 -18 184.2 13.93
 -1 11 -18 166.78 13.43
 -1 11 -18 160.27 13.13
 -1 11 -17 0.94 3.97
 -1 11 -17 2.87 3.45
 -1 11 -17 -3.74 4.38
 -1 11 -16 82.15 9.09
 -1 11 -16 69.17 8.66
 -1 11 -16 78.43 8.97
 -1 11 -15 125.8 11.2
 -1 11 -15 130.01 11.32
 -1 11 -15 118.81 10.72
 -1 11 -14 15.02 4.85
 -1 11 -14 5.16 3.73
 -1 11 -13 91.68 9.2
 -1 11 -13 84.32 8.8
 -1 11 -12 130.95 10.89
 -1 11 -12 137.44 11.12
 -1 11 -11 13.3 4.13
 -1 11 -1 46.12 6.3
 -1 11 -1 49.45 6.43
 -1 11 0 153.82 11.1
 -1 11 0 145 11.41
 -1 11 1 31.65 5.28
 -1 11 1 36.55 6.16
 -1 11 2 28.53 5.08
 -1 11 2 25.77 5.46
 -1 11 3 81.06 8.72
 -1 11 3 89.4 9.03
 -1 11 4 31.26 5.59
 -1 11 4 35.76 6.32
 -1 11 5 23.2 4.82
 -1 11 5 17.81 4.65
 -1 11 6 158.45 12.48
 -1 11 7 43.76 6.94
 -1 11 8 81.74 9.24
 -1 11 9 140.51 12.11
 -1 11 10 23.67 5.93
 -1 11 11 9.02 4.79
 -1 11 12 31.6 6.43
 -1 11 13 53.81 8.39
 -1 12 -16 28.93 5.86
 -1 12 -16 45.29 7.04
 -1 12 -15 130.59 11.53
 -1 12 0 59 7.35
 -1 12 1 92.36 9.45
 -1 12 2 -3.26 3.44
 -1 12 2 0.91 3.37
 -1 12 3 102.12 9.82
 -1 12 3 95.47 9.82
 -1 12 4 72.84 8.47
 -1 12 4 71 8.56
 -1 12 5 2.9 3.59
 -1 12 6 114.12 11.06
 -1 12 7 113.18 11.08
 -1 12 8 -1.02 3.67
 -1 13 2 70.11 8.59
 -1 13 3 22.85 5.34
 0 -12 -7 57.44 8.53
 0 -11 -11 27.28 6.37
 0 -11 -10 10.48 4.81
 0 -11 -9 71.85 9.56
 0 -11 -8 75.81 9.86
 0 -11 -7 3.26 4.49
 0 -11 -6 156.09 13.37
 0 -11 -5 57.86 8.15
 0 -11 -4 8.03 4.25
 0 -10 -14 117.92 12.19
 0 -10 -13 1.16 3.61
 0 -10 -12 42.09 7.71
 0 -10 -11 94.76 10.83
 0 -10 -10 17.45 5.31
 0 -10 -9 33 6.44
 0 -10 -8 183.81 14.6
 0 -10 -7 17.18 4.85
 0 -10 -6 64.95 8.32
 0 -10 -5 104.12 10.28
 0 -10 -4 29.62 5.54
 0 -10 -3 31.39 5.96
 0 -10 -2 230.67 15.17
 0 -9 -18 18.79 5.82
 0 -9 -17 104.18 11.54
 0 -9 -16 28.52 6.47
 0 -9 -15 6.73 3.92
 0 -9 -14 62.75 8.69
 0 -9 -13 118.66 11.66
 0 -9 -12 14.77 4.96
 0 -9 -11 87.62 9.89
 0 -9 -10 75.41 9.08
 0 -9 -9 3.92 3.3
 0 -9 -8 224.64 15.63
 0 -9 -7 170.02 13.02
 0 -9 -6 46.59 6.66
 0 -9 -5 259.88 16.29
 0 -9 -4 46.19 6.53
 0 -9 -3 -0.81 2.64
 0 -9 -2 46.21 6.39
 0 -9 -1 351.79 18.62
 0 -9 0 34.74 5.56
 0 -9 14 395.68 20.52
 0 -9 15 4.06 3.27
 0 -9 16 245.62 15.5
 0 -9 17 150.46 11.79
 0 -9 18 0.89 2.98
 0 -9 19 121.89 10.96
 0 -8 -20 46.19 7.59
 0 -8 -19 90.22 10.31
 0 -8 -18 4.39 4.08
 0 -8 -17 100.29 10.73
 0 -8 -16 296.48 19.1
 0 -8 -15 28.03 5.98
 0 -8 -14 120.84 11.37
 0 -8 -13 217.24 15.66
 0 -8 -12 11.61 4.62
 0 -8 -11 40.48 6.47
 0 -8 -10 215.22 14.91
 0 -8 -9 55.99 7.54
 0 -8 -8 130.09 10.94
 0 -8 -7 182.67 12.86
 0 -8 -6 39.52 6.02
 0 -8 -5 95.83 8.95
 0 -8 -4 486.54 23.22
 0 -8 -3 63.63 7.11
 0 -8 -2 161.37 11.3
 0 -8 -1 918.13 36.37
 0 -8 0 149.46 10.33
 0 -8 1 106.94 8.44
 0 -8 2 874.81 34.07
 0 -8 11 662.4 28.24
 0 -8 12 74.17 7.34
 0 -8 13 51.06 6.29
 0 -8 14 487.12 23.13
 0 -8 15 123.88 10.08
 0 -8 16 61.71 7.25
 0 -8 17 160.84 11.88
 0 -8 18 155.5 11.92
 0 -8 19 17.32 4.71
 0 -8 20 145 11.95
 0 -8 21 105.36 10.24
 0 -8 22 1.91 3.33
 0 -8 23 59.95 8.08
 0 -8 24 59.7 8.15
 0 -8 25 1.04 3.38
 0 -7 -22 79.6 9.56
 0 -7 -21 55.3 8.36
 0 -7 -20 2.1 3.54
 0 -7 -19 122.86 11.56
 0 -7 -18 80.11 9.46
 0 -7 -17 -0.99 3.35
 0 -7 -16 45.65 6.92
 0 -7 -15 130.89 11.57
 0 -7 -14 6.47 3.82
 0 -7 -13 299.78 17.95
 0 -7 -12 132.97 11.14
 0 -7 -11 62.83 7.62
 0 -7 -10 273.24 16.45
 0 -7 -9 212.61 13.99
 0 -7 -8 3.08 2.86
 0 -7 -7 189.24 12.65
 0 -7 -6 164.39 11.46
 0 -7 -5 39.95 5.58
 0 -7 -4 71.4 7.19
 0 -7 -3 26 4.35
 0 -7 -2 5.46 2.74
 0 -7 -1 97.44 7.89
 0 -7 0 448.23 20.15
 0 -7 1 2.63 2.32
 0 -7 2 347.66 16.26
 0 -7 3 492.86 20.7
 0 -7 4 3.97 2.61
 0 -7 4 4.89 2.01
 0 -7 5 19.23 3.78
 0 -7 6 161.64 10.04
 0 -7 7 3.09 2.32
 0 -7 9 139.23 9.52
 0 -7 10 51.27 5.65
 0 -7 11 319.77 16.24
 0 -7 12 294.24 15.54
 0 -7 13 1.95 2.48
 0 -7 14 215.22 13.08
 0 -7 15 274.12 15.48
 0 -7 16 8.06 3.24
 0 -7 17 26.67 4.78
 0 -7 18 243.51 15.01
 0 -7 19 11.55 4.02
 0 -7 20 14.59 4.26
 0 -7 21 234.45 15.51
 0 -7 22 35.14 6.16
 0 -7 23 87.99 9.7
 0 -7 24 63.29 8.34
 0 -7 25 1.02 3.31
 0 -7 26 114.58 11.36
 0 -7 27 106.85 11.23
 0 -7 28 8.84 4.57
 0 -6 -22 25.91 5.94
 0 -6 -21 85.44 9.44
 0 -6 -20 1.93 3.25
 0 -6 -19 71.87 8.63
 0 -6 -18 109.82 10.56
 0 -6 -17 -0.9 3.04
 0 -6 -16 220.82 14.86
 0 -6 -15 124.5 10.83
 0 -6 -14 13.25 3.97
 0 -6 -13 282.17 16.49
 0 -6 -12 342.47 18.55
 0 -6 -11 12.01 3.59
 0 -6 -10 135.47 10.36
 0 -6 -9 571.42 25.58
 0 -6 -8 40.44 5.44
 0 -6 -7 73.16 7.16
 0 -6 -6 186.27 11.6
 0 -6 -5 2.39 2.01
 0 -6 -4 199.48 11.69
 0 -6 -3 179.88 10.79
 0 -6 -2 20.26 3.53
 0 -6 -1 153.99 9.43
 0 -6 0 686.42 26.84
 0 -6 1 413.45 17.83
 0 -6 2 267.91 13.17
 0 -6 2 236.91 12.07
 0 -6 3 709.44 27.71
 0 -6 3 710.21 26.74
 0 -6 4 198.72 10.83
 0 -6 4 204 10.11
 0 -6 5 62.46 5.42
 0 -6 6 353.88 15.77
 0 -6 7 124.23 7.93
 0 -6 7 146.47 8.71
 0 -6 8 97.09 6.76
 0 -6 8 124.39 8.04
 0 -6 9 437.84 19.26
 0 -6 10 387.77 17.81
 0 -6 11 75.41 6.58
 0 -6 12 768.88 30.51
 0 -6 13 387.95 18.5
 0 -6 14 58.69 6.35
 0 -6 15 322.86 16.84
 0 -6 16 58.52 6.58
 0 -6 17 93.26 8.35
 0 -5 -21 127.66 11.02
 0 -5 -20 92.76 9.46
 0 -5 -19 21.32 4.9
 0 -5 -18 190.47 13.39
 0 -5 -17 187.25 12.99
 0 -5 -16 21.18 4.73
 0 -5 -15 245.05 14.81
 0 -5 -14 251.17 14.91
 0 -5 -13 48.27 6.08
 0 -5 -12 248.49 14.47
 0 -5 -11 337.02 17.28
 0 -5 -10 0.63 1.89
 0 -5 -9 554.73 24.12
 0 -5 -8 275.99 14.46
 0 -5 -7 111.74 8.23
 0 -5 -6 377.97 17.56
 0 -5 -5 300.63 14.7
 0 -5 -4 158.9 9.51
 0 -5 -3 889.97 33.12
 0 -5 -2 744.89 25.36
 0 -5 -2 698.87 27.61
 0 -5 -1 72.8 4.3
 0 -5 -1 61.23 5.26
 0 -5 0 754.87 26.78
 0 -5 0 814.87 28.89
 0 -5 1 831.05 28.34
 0 -5 1 832.33 30.57
 0 -5 1 788.7 29.59
 0 -5 2 19.25 3.01
 0 -5 2 18.81 2.72
 0 -5 3 546.59 21.44
 0 -5 3 543.41 20.63
 0 -5 4 570.38 20.66
 0 -5 4 475.78 19.19
 0 -5 5 170.21 8.94
 0 -5 5 175.71 9.16
 0 -5 6 490.34 19.49
 0 -5 6 519.04 20.21
 0 -5 7 659.79 24.07
 0 -5 7 635.39 24.81
 0 -5 8 17.78 2.63
 0 -5 8 13.31 2.67
 0 -5 9 451.37 18.07
 0 -5 9 500.43 19.88
 0 -5 10 1087.93 39.38
 0 -5 11 62.29 5.71
 0 -5 12 512.54 21.84
 0 -4 -20 111.85 9.61
 0 -4 -19 105.71 9.31
 0 -4 -18 53.96 6.6
 0 -4 -17 254.46 14.86
 0 -4 -16 8.3 3.37
 0 -4 -15 178.47 11.68
 0 -4 -14 391.47 19.02
 0 -4 -13 3.71 2.43
 0 -4 -12 254.81 13.84
 0 -4 -11 589.66 24.94
 0 -4 -10 523.34 22.62
 0 -4 -10 541.07 20.31
 0 -4 -9 183.75 10.42
 0 -4 -9 156.91 8
 0 -4 -8 938.81 35.05
 0 -4 -7 396 17.55
 0 -4 -6 213.46 11.64
 0 -4 -6 247.34 10.24
 0 -4 -5 566.22 19.88
 0 -4 -5 565.07 22.64
 0 -4 -5 589.17 20.81
 0 -4 -4 13.6 1.3
 0 -4 -4 12.1 1.61
 0 -4 -4 13.39 2.56
 0 -4 -4 12.9 1.94
 0 -4 -3 67.22 3.86
 0 -4 -3 69.39 5.27
 0 -4 -3 67.16 4.23
 0 -4 -2 705.35 25.97
 0 -4 -2 699.14 23.92
 0 -4 -1 273.28 10.54
 0 -4 -1 271.29 12.03
 0 -4 0 118.1 5.5
 0 -4 0 106.95 6.74
 0 -4 0 110.47 6.41
 0 -4 1 1612.84 53.12
 0 -4 1 1584.72 54.15
 0 -4 1 1759.69 55.13
 0 -4 2 310.31 11.55
 0 -4 2 221.07 11.24
 0 -4 3 224.9 9.63
 0 -4 3 220.19 10.03
 0 -4 4 495.09 18.03
 0 -4 4 511.85 18.81
 0 -4 4 490.91 18.91
 0 -4 5 54.84 4.05
 0 -4 5 62.1 4.55
 0 -4 6 382.58 14.76
 0 -4 6 377.79 15.46
 0 -4 7 286.3 11.72
 0 -4 7 277.76 11.58
 0 -4 7 295.75 12.76
 0 -4 8 36.83 3.2
 0 -4 8 40.55 3.94
 0 -4 9 160.18 7.46
 0 -4 9 158.54 8.81
 0 -4 10 1293.41 42.87
 0 -4 15 -0.61 1.97
 0 -4 16 295.03 15.85
 0 -4 17 19.69 4.1
 0 -4 18 157.91 11.06
 0 -4 19 161.51 11.59
 0 -4 20 77.21 7.97
 0 -4 21 42.05 6.26
 0 -4 22 169.54 12.65
 0 -4 23 86.01 9.33
 0 -4 24 28.85 5.69
 0 -4 25 185.34 14.11
 0 -4 26 55.89 8.02
 0 -4 27 12.34 4.74
 0 -4 28 98.23 10.55
 0 -4 29 59.54 8.47
 0 -3 -19 95.37 8.39
 0 -3 -18 27.22 4.63
 0 -3 -17 187.23 11.72
 0 -3 -16 91.5 7.75
 0 -3 -15 0.58 1.95
 0 -3 -15 1.36 1.69
 0 -3 -14 418.23 18.85
 0 -3 -14 398.77 17.35
 0 -3 -13 133.59 9.1
 0 -3 -13 143.82 8.2
 0 -3 -12 27.25 4.05
 0 -3 -12 27.47 3.36
 0 -3 -11 611.69 24.83
 0 -3 -11 622.6 23.21
 0 -3 -10 832.91 32.08
 0 -3 -10 879.55 30.5
 0 -3 -9 71.99 5.71
 0 -3 -9 64.34 4.49
 0 -3 -8 1676.38 55.01
 0 -3 -8 1738.26 55.23
 0 -3 -8 1585.52 56.88
 0 -3 -7 357.7 13.25
 0 -3 -7 328.15 11.35
 0 -3 -7 346.29 12.44
 0 -3 -7 351.32 13.39
 0 -3 -7 330.78 14.74
 0 -3 -6 231.13 9.84
 0 -3 -6 209.59 8.96
 0 -3 -6 216.35 8.49
 0 -3 -6 225.81 9.36
 0 -3 -6 219.19 10.65
 0 -3 -5 833.92 28.5
 0 -3 -5 817.69 27.19
 0 -3 -5 789.16 29.45
 0 -3 -5 840.71 28.03
 0 -3 -4 143.82 5.47
 0 -3 -4 158.15 8.02
 0 -3 -4 148.21 6.75
 0 -3 -3 35.03 2.32
 0 -3 -3 32.87 1.84
 0 -3 -3 32.43 3.32
 0 -3 -3 33.29 2.73
 0 -3 -2 852.34 27.44
 0 -3 -2 855.8 27.94
 0 -3 -2 858.13 29.61
 0 -3 -2 824.52 28.29
 0 -3 -1 1464.73 48.76
 0 -3 -1 1482.37 47.4
 0 -3 -1 1472.92 47.08
 0 -3 0 3.08 1.06
 0 -3 0 2.25 1.58
 0 -3 0 2.88 1.44
 0 -3 1 2032.22 66.11
 0 -3 1 2001.64 66.75
 0 -3 2 1707.36 51.69
 0 -3 2 1472.4 51.77
 0 -3 3 8.47 1.51
 0 -3 3 10.67 1.71
 0 -3 3 10.84 1.79
 0 -3 4 220.82 8.95
 0 -3 4 214.83 9.32
 0 -3 5 534.33 18.91
 0 -3 5 542.04 18.24
 0 -3 6 -0.53 1.31
 0 -3 6 0.41 1
 0 -3 6 0.68 0.94
 0 -3 7 421.96 14.4
 0 -3 7 392.47 13.48
 0 -3 8 436.25 15.89
 0 -3 8 434.32 14.85
 0 -3 9 235.94 11.1
 0 -3 9 249.68 9.14
 0 -3 10 428.75 17.04
 0 -3 10 426.87 14.36
 0 -3 11 1783.39 57.31
 0 -3 11 1726.5 60.07
 0 -3 11 1764.44 56.87
 0 -3 12 239.45 12.28
 0 -3 13 311.85 15.05
 0 -3 14 291.83 14.65
 0 -3 15 53.17 5.64
 0 -3 16 121.98 9
 0 -3 17 456.99 21.21
 0 -3 18 156.58 10.88
 0 -3 19 233.37 14.05
 0 -3 20 696.64 30.19
 0 -3 21 34.05 5.62
 0 -3 22 92.98 9.15
 0 -3 23 96.98 9.48
 0 -3 24 49.54 6.91
 0 -3 25 61.72 7.86
 0 -3 26 144.51 12.42
 0 -3 27 23.02 5.38
 0 -3 28 95.85 10.3
 0 -3 29 109.91 11.09
 0 -3 30 30.26 6.38
 0 -2 -19 294.48 15.26
 0 -2 -18 17.3 3.58
 0 -2 -18 11.82 2.9
 0 -2 -17 90.59 7.31
 0 -2 -17 97.2 7.59
 0 -2 -16 202.21 11.22
 0 -2 -16 202.54 11.56
 0 -2 -15 28.17 3.78
 0 -2 -15 31.62 4.16
 0 -2 -14 51.94 4.86
 0 -2 -14 55.04 5.29
 0 -2 -13 199.6 10.46
 0 -2 -13 220.36 11.22
 0 -2 -12 90.78 6.25
 0 -2 -12 112.9 7.18
 0 -2 -11 39.25 3.73
 0 -2 -11 47.49 4.5
 0 -2 -11 37.1 2.85
 0 -2 -10 1202.3 40.8
 0 -2 -10 1185.74 41.77
 0 -2 -10 1195.03 39.08
 0 -2 -9 90.96 5.33
 0 -2 -9 89.45 4.22
 0 -2 -8 444.63 16.5
 0 -2 -8 434.37 16.24
 0 -2 -8 415.39 17.1
 0 -2 -8 427.17 14.82
 0 -2 -7 880.46 29.32
 0 -2 -7 854.26 28.91
 0 -2 -7 859.54 30.09
 0 -2 -7 828.47 27.45
 0 -2 -6 4.95 1.47
 0 -2 -6 6.3 1.39
 0 -2 -6 5.3 1.77
 0 -2 -6 5.75 0.77
 0 -2 -5 436.42 15.56
 0 -2 -5 424.82 14.99
 0 -2 -5 412.8 13.77
 0 -2 -5 439.96 15.26
 0 -2 -5 410.56 16.13
 0 -2 -4 134.77 6.27
 0 -2 -4 142.68 5.87
 0 -2 -4 150.27 5.6
 0 -2 -4 134.97 4.9
 0 -2 -4 141.87 6.04
 0 -2 -4 145.52 6.97
 0 -2 -3 115.87 4.4
 0 -2 -3 111.69 5.57
 0 -2 -3 127.56 4.99
 0 -2 -2 237.41 8.35
 0 -2 -2 222.46 7.86
 0 -2 -2 250.73 9.55
 0 -2 -2 239.85 8.71
 0 -2 -1 2183.35 65.4
 0 -2 -1 1985.02 65.02
 0 -2 -1 2065.18 65.59
 0 -2 -1 2129.53 66.36
 0 -2 0 1403.02 44.95
 0 -2 0 1380.72 44.97
 0 -2 0 1523.58 46.04
 0 -2 0 1410.54 45.71
 0 -2 1 1411.4 43.41
 0 -2 1 1288.97 43.63
 0 -2 1 1376.85 43.97
 0 -2 2 1877.12 60.19
 0 -2 2 1950.39 60.57
 0 -2 2 1889.22 60.66
 0 -2 3 93.54 4.12
 0 -2 3 81.21 3.93
 0 -2 3 84.08 4.31
 0 -2 4 6.72 1.11
 0 -2 4 4.21 1.02
 0 -2 5 407.54 15.58
 0 -2 5 452.17 15.26
 0 -2 5 403.97 14.4
 0 -2 5 430.7 14.4
 0 -2 6 44.59 3.14
 0 -2 6 46.4 3.49
 0 -2 6 44.19 2.8
 0 -2 6 44.86 2.54
 0 -2 6 45.13 2.08
 0 -2 7 275.07 10.44
 0 -2 7 232.14 8.49
 0 -2 7 283.12 11.13
 0 -2 7 228.96 9.63
 0 -2 7 273.43 9.31
 0 -2 8 388.39 13.96
 0 -2 8 395.66 14.8
 0 -2 8 326.53 11.78
 0 -2 8 413.46 14.96
 0 -2 8 308.8 13.07
 0 -2 8 379.21 12.64
 0 -2 9 27.03 2.79
 0 -2 9 31.98 3.42
 0 -2 9 21.41 1.5
 0 -2 9 27.77 3.11
 0 -2 9 24.92 2
 0 -2 9 23.13 2.24
 0 -2 10 34.07 3.22
 0 -2 10 31.31 1.99
 0 -2 10 30.84 3.51
 0 -2 10 33.68 2.45
 0 -2 10 37.88 3.98
 0 -2 11 714.51 26.34
 0 -2 11 672.63 23.62
 0 -2 11 736.24 26.66
 0 -2 12 495.57 20.26
 0 -2 12 487.89 17.66
 0 -2 12 524.07 20.73
 0 -2 13 7.05 2.21
 0 -2 13 7.49 2.11
 0 -2 14 443.98 19.57
 0 -2 14 448.76 19.18
 0 -2 15 194.44 11.19
 0 -2 15 179.34 10.67
 0 -2 16 53.95 5.83
 0 -2 16 60.62 5.79
 0 -2 17 284.01 15.1
 0 -2 17 274.11 14.45
 0 -2 18 264.44 14.99
 0 -2 18 290.46 14.82
 0 -2 19 3.46 2.92
 0 -2 20 374.7 19.3
 0 -2 21 80.55 8.2
 0 -2 22 4.82 3.07
 0 -2 23 103.19 9.73
 0 -2 24 76.15 8.52
 0 -2 25 16.36 4.51
 0 -2 26 213.98 15.2
 0 -2 27 120.67 11.26
 0 -2 28 3.01 3.38
 0 -2 29 164.7 13.69
 0 -2 30 75.92 9.16
 0 -1 -23 46.87 6.28
 0 -1 -22 174.3 11.78
 0 -1 -21 120.02 9.46
 0 -1 -20 11.51 3.52
 0 -1 -19 575.62 24.73
 0 -1 -18 20.66 3.85
 0 -1 -17 4.33 2.34
 0 -1 -16 239.57 12.82
 0 -1 -16 258.55 12.55
 0 -1 -15 122.9 8.01
 0 -1 -15 114.61 7.45
 0 -1 -14 188.15 9.88
 0 -1 -14 168.8 8.45
 0 -1 -13 264.01 12.8
 0 -1 -13 276 11.73
 0 -1 -13 281.93 12.72
 0 -1 -12 199.99 9.9
 0 -1 -12 172.08 8.45
 0 -1 -12 185.67 8.46
 0 -1 -12 194.25 9.64
 0 -1 -12 202.87 8.87
 0 -1 -11 97.68 6.25
 0 -1 -11 102.47 5.36
 0 -1 -11 98.79 5.51
 0 -1 -11 97.06 6.15
 0 -1 -11 101.36 5.46
 0 -1 -10 783.7 29.15
 0 -1 -10 832.84 27.95
 0 -1 -10 805.11 28.19
 0 -1 -10 820.04 29.21
 0 -1 -10 852.4 28.11
 0 -1 -9 940.88 31.99
 0 -1 -9 988.33 32.16
 0 -1 -9 963.61 30.86
 0 -1 -9 996.93 31.27
 0 -1 -8 9.66 1.59
 0 -1 -8 7.76 1.72
 0 -1 -8 9.64 1.49
 0 -1 -8 10.53 1.9
 0 -1 -7 1249.82 40.37
 0 -1 -7 1298 39.97
 0 -1 -7 1311.06 40.76
 0 -1 -7 1314.26 39.45
 0 -1 -6 39.94 2.9
 0 -1 -6 40.39 2.69
 0 -1 -6 39.34 3.03
 0 -1 -6 40.23 2.31
 0 -1 -5 440.06 14.69
 0 -1 -5 456.83 14.65
 0 -1 -5 438.73 15.1
 0 -1 -5 432.86 13.89
 0 -1 -4 362.84 12.59
 0 -1 -4 386.07 12.92
 0 -1 -4 326.32 12.19
 0 -1 -4 350.66 12.72
 0 -1 -4 366.76 13.11
 0 -1 -4 368.07 11.94
 0 -1 -3 64.81 3.56
 0 -1 -3 69.64 3.34
 0 -1 -3 63.34 3.04
 0 -1 -2 32.65 1.72
 0 -1 -2 32.19 1.86
 0 -1 -2 36.44 2.21
 0 -1 -1 1049.3 29.99
 0 -1 -1 1067.39 29.76
 0 -1 0 233.55 12.32
 0 -1 0 345.66 12.52
 0 -1 1 4.27 0.68
 0 -1 1 5.75 0.76
 0 -1 2 248.81 8.61
 0 -1 2 263.82 8.55
 0 -1 3 393.52 13.53
 0 -1 3 406.52 12.86
 0 -1 3 368.83 12.72
 0 -1 3 400.97 13.63
 0 -1 4 170.99 6.84
 0 -1 4 173.07 7.09
 0 -1 4 175.04 7.08
 0 -1 4 170.89 6.16
 0 -1 5 506.81 17.78
 0 -1 5 526.11 18.18
 0 -1 5 541.53 18.18
 0 -1 5 513.53 16.68
 0 -1 5 549.6 18.33
 0 -1 5 495.23 16.98
 0 -1 6 11.05 1.66
 0 -1 6 13.18 1.83
 0 -1 6 16.95 2.09
 0 -1 6 15.48 1.23
 0 -1 6 14.84 2.04
 0 -1 6 14.13 1.75
 0 -1 6 14.59 1.4
 0 -1 7 31.34 2.56
 0 -1 7 29.6 2.77
 0 -1 7 30.48 2.9
 0 -1 7 31.19 1.9
 0 -1 7 33.05 2.93
 0 -1 7 29.16 2.65
 0 -1 7 29.56 2.06
 0 -1 8 768.13 25.55
 0 -1 8 792.07 26.3
 0 -1 8 756.84 26.4
 0 -1 8 709.88 24.26
 0 -1 8 775.83 26.51
 0 -1 8 737.31 25.29
 0 -1 8 739.19 25.7
 0 -1 8 716.19 24.58
 0 -1 9 1390.42 44.72
 0 -1 9 1394.7 45.49
 0 -1 9 1375.13 45.78
 0 -1 9 1267.94 43.34
 0 -1 9 1448.89 46.04
 0 -1 9 1326.35 44.44
 0 -1 9 1378.12 45.01
 0 -1 9 1353.73 43.8
 0 -1 10 1.19 1.12
 0 -1 10 4.93 1.78
 0 -1 10 2.76 1.7
 0 -1 10 0.29 0.84
 0 -1 10 2.8 1.31
 0 -1 10 0.8 1.38
 0 -1 10 0.88 1.17
 0 -1 11 470.82 17.87
 0 -1 11 466.14 16.73
 0 -1 11 491.77 19.35
 0 -1 11 470.4 17.86
 0 -1 11 476.45 17.17
 0 -1 11 498.04 18.91
 0 -1 12 905.12 32.85
 0 -1 12 842.91 30.97
 0 -1 12 886.3 30.3
 0 -1 12 959.17 32.45
 0 -1 13 88.8 6.72
 0 -1 13 89.01 6.56
 0 -1 13 78.87 4.84
 0 -1 13 88.61 6.15
 0 -1 14 172.43 9.47
 0 -1 14 165.81 9.92
 0 -1 14 163.18 9.84
 0 -1 15 533.73 22.39
 0 -1 15 562.8 23.47
 0 -1 15 580.24 23.59
 0 -1 16 11.51 2.76
 0 -1 16 14.48 3.28
 0 -1 16 9.57 3.06
 0 -1 17 158.09 9.88
 0 -1 17 172.69 10.95
 0 -1 17 160.88 10.52
 0 -1 18 202.56 11.52
 0 -1 18 195.2 12.37
 0 -1 18 204.76 12.34
 0 -1 19 43.32 5.19
 0 -1 19 57.37 6.6
 0 -1 19 49.28 5.96
 0 -1 20 249.31 13.73
 0 -1 20 247.08 14.56
 0 -1 20 255.93 15.07
 0 -1 21 292.76 16.54
 0 -1 21 293.22 16.77
 0 -1 22 20.41 4.45
 0 -1 22 17.22 4.59
 0 -1 23 151.73 11.98
 0 -1 23 170.03 12.52
 0 -1 24 189.16 13.55
 0 -1 24 191.07 13.89
 0 -1 25 0.89 3.1
 0 -1 25 -1.87 3.26
 0 -1 26 133.56 11.46
 0 -1 26 119.29 11.21
 0 -1 27 234.32 16.1
 0 -1 28 -1.96 3.42
 0 -1 29 65.44 8.65
 0 -1 30 119.53 11.58
 0 0 -27 69.26 8.08
 0 0 -26 -1.68 3.3
 0 0 -25 143.14 11.31
 0 0 -24 192.26 13.21
 0 0 -23 5.28 3.19
 0 0 -22 241.84 14.52
 0 0 -21 311.22 16.81
 0 0 -20 -1.31 3.29
 0 0 -19 253.39 14.18
 0 0 -18 174.88 10.99
 0 0 -17 11.1 3.17
 0 0 -17 6.74 2.32
 0 0 -16 69.67 5.64
 0 0 -16 91.23 7.12
 0 0 -15 719.05 27.43
 0 0 -15 692.27 25.64
 0 0 -15 700.7 26.01
 0 0 -15 659.77 27.07
 0 0 -14 126.24 8.15
 0 0 -14 135.74 7.35
 0 0 -14 133.99 7.58
 0 0 -14 131.96 8.42
 0 0 -13 193.86 10.27
 0 0 -13 197.32 9.24
 0 0 -13 190.54 9.44
 0 0 -13 193.01 10.29
 0 0 -12 2298.49 73.79
 0 0 -12 2259.21 73.46
 0 0 -12 2211.41 74.78
 0 0 -12 2225.8 72.6
 0 0 -12 2335.93 75.03
 0 0 -11 268.2 11.21
 0 0 -11 291.69 11.63
 0 0 -11 283.82 12.39
 0 0 -11 245.9 11.89
 0 0 -11 255.64 10.53
 0 0 -10 434.95 16.26
 0 0 -10 427.48 16.03
 0 0 -10 427.92 17.01
 0 0 -10 440.91 16.84
 0 0 -10 437.69 17.07
 0 0 -10 411.74 15.42
 0 0 -9 1227 40.57
 0 0 -9 1233.51 40.39
 0 0 -9 1206.15 41.28
 0 0 -9 1314.13 41.4
 0 0 -9 1242.28 41.42
 0 0 -9 1148.97 39.74
 0 0 -8 856.83 28.18
 0 0 -8 813.63 27.93
 0 0 -8 864.34 28.92
 0 0 -8 878.98 28.86
 0 0 -8 826.44 28.85
 0 0 -8 777.33 27.44
 0 0 -7 382.29 14.03
 0 0 -7 370.16 13.85
 0 0 -7 411.08 14.75
 0 0 -7 412.82 14.7
 0 0 -7 402.55 14.74
 0 0 -7 363.95 13.51
 0 0 -6 109.82 5.02
 0 0 -6 108.43 4.91
 0 0 -6 106.35 5.37
 0 0 -6 112.74 5.44
 0 0 -6 106.58 5.37
 0 0 -6 108.38 4.7
 0 0 -5 158.08 6.26
 0 0 -5 154.67 6.14
 0 0 -5 154.77 6.6
 0 0 -5 148.35 6.57
 0 0 -5 159.4 6.64
 0 0 -5 151.43 5.95
 0 0 -4 440.15 13.74
 0 0 -4 427.98 13.63
 0 0 -4 415.58 14.01
 0 0 -4 428.98 14.07
 0 0 -4 412.89 13.46
 0 0 -3 2472.1 52.33
 0 0 -3 2447.41 52.13
 0 0 -3 2421.69 52.68
 0 0 -2 -0.18 0.31
 0 0 2 29.3 1.98
 0 0 2 391.43 4.62
 0 0 3 2479.06 77.88
 0 0 3 2498.26 77.65
 0 0 3 2390.86 77.57
 0 0 3 2511.93 77.61
 0 0 3 2586.66 78.16
 0 0 4 425.19 14.78
 0 0 4 434.85 14.7
 0 0 4 436.63 15.04
 0 0 4 443.93 15.12
 0 0 4 448.46 14.73
 0 0 4 462.11 15.47
 0 0 5 161.41 6.29
 0 0 5 153.74 6.19
 0 0 5 168.84 7.09
 0 0 5 154.41 6.57
[truncated: 320,733 more chars]
