# Supplementary material for: Thermosensitive visible-light-excited visible-/NIR-luminescent complexes with lanthanide sensitized by the π-electronic system through intramolecular H-bonding
Source: Front Chem. 2022 Dec 7;10:1047960. doi: 10.3389/fchem.2022.1047960 (PMC9768490; doi:10.3389/fchem.2022.1047960)
Supplement: Supplementary file 2 [file DataSheet1.zip › Supplementary_material/EuLNH_90K.cif]

data_190809_exp03
_audit_creation_date               2019-08-26
_audit_creation_method
;
Olex2 1.2
(compiled 2018.05.29 svn.r3508 for OlexSys, GUI svn.r5506)
;
_shelx_SHELXL_version_number       '2018/3'
_audit_contact_author_address      ?
_audit_contact_author_email        ?
_audit_contact_author_name         ''
_audit_contact_author_phone        ?
_publ_contact_author_id_orcid      ?
_publ_section_references
;
Dolomanov, O.V., Bourhis, L.J., Gildea, R.J, Howard, J.A.K. & Puschmann, H.
 (2009), J. Appl. Cryst. 42, 339-341.

Sheldrick, G.M. (2015). Acta Cryst. A71, 3-8.

Sheldrick, G.M. (2015). Acta Cryst. C71, 3-8.
;
_chemical_name_common              ?
_chemical_name_systematic          ?
_chemical_formula_moiety           'C26 H22 Eu N7 O11'
_chemical_formula_sum              'C26 H22 Eu N7 O11'
_chemical_formula_weight           760.46
_chemical_melting_point            ?
_chemical_oxdiff_formula           'C26 H20 Eu N5 O5'
_chemical_oxdiff_usercomment       'EuLOH 90 K'
loop_
  _atom_type_symbol
  _atom_type_description
  _atom_type_scat_dispersion_real
  _atom_type_scat_dispersion_imag
  _atom_type_scat_source
 'C' 'C' 0.0181 0.0091 'International Tables Vol C Tables 4.2.6.8 and 6.1.1.4'
 'H' 'H' 0.0000 0.0000 'International Tables Vol C Tables 4.2.6.8 and 6.1.1.4'
 'Eu' 'Eu' -8.9294 11.1857
 'International Tables Vol C Tables 4.2.6.8 and 6.1.1.4'
 'N' 'N' 0.0311 0.0180 'International Tables Vol C Tables 4.2.6.8 and 6.1.1.4'
 'O' 'O' 0.0492 0.0322 'International Tables Vol C Tables 4.2.6.8 and 6.1.1.4'

_shelx_space_group_comment
;
The symmetry employed for this shelxl refinement is uniquely defined
by the following loop, which should always be used as a source of
symmetry information in preference to the above space-group names.
They are only intended as comments.
;
_space_group_crystal_system        'triclinic'
_space_group_IT_number             2
_space_group_name_H-M_alt          'P -1'
_space_group_name_Hall             '-P 1'
loop_
  _space_group_symop_operation_xyz
 'x, y, z'
 '-x, -y, -z'

_cell_length_a                     9.4025(2)
_cell_length_b                     10.0770(3)
_cell_length_c                     16.1076(5)
_cell_angle_alpha                  79.693(3)
_cell_angle_beta                   82.996(2)
_cell_angle_gamma                  66.283(3)
_cell_volume                       1372.62(7)
_cell_formula_units_Z              2
_cell_measurement_reflns_used      12925
_cell_measurement_temperature      90
_cell_measurement_theta_max        75.0650
_cell_measurement_theta_min        2.7930
_shelx_estimated_absorpt_T_max     ?
_shelx_estimated_absorpt_T_min     ?
_exptl_absorpt_coefficient_mu      17.034
_exptl_absorpt_correction_T_max    0.748
_exptl_absorpt_correction_T_min    0.385
_exptl_absorpt_correction_type     analytical
_exptl_absorpt_process_details
;
CrysAlisPro 1.171.40.58a (Rigaku Oxford Diffraction, 2019)
Analytical numeric absorption correction using a multifaceted crystal
			model based on expressions derived by R.C. Clark & J.S. Reid.
(Clark, R. C. & Reid, J. S. (1995). Acta Cryst. A51, 887-897)
Empirical absorption correction using spherical harmonics,
 implemented in SCALE3 ABSPACK scaling algorithm.
;
_exptl_absorpt_special_details     ?
_exptl_crystal_colour              yellow
_exptl_crystal_colour_primary      yellow
_exptl_crystal_density_diffrn      1.840
_exptl_crystal_density_meas        ?
_exptl_crystal_density_method      ?
_exptl_crystal_description         plate
_exptl_crystal_F_000               756
loop_
  _exptl_crystal_face_index_h
  _exptl_crystal_face_index_k
  _exptl_crystal_face_index_l
  _exptl_crystal_face_perp_dist
 0 -6 -3 0.1064
 1 -1 10 0.0095
 -1 0 -10 0.0288
 5 -2 -2 0.0837
 5 6 2 0.0502
 -5 1 2 0.0475
 -5 -5 -2 0.0297

_exptl_crystal_size_max            0.181
_exptl_crystal_size_mid            0.093
_exptl_crystal_size_min            0.049
loop_
  _exptl_oxdiff_crystal_face_indexfrac_h
  _exptl_oxdiff_crystal_face_indexfrac_k
  _exptl_oxdiff_crystal_face_indexfrac_l
  _exptl_oxdiff_crystal_face_x
  _exptl_oxdiff_crystal_face_y
  _exptl_oxdiff_crystal_face_z
 -0.1288 -5.9706 -3.0825 -0.0090 -0.0004 1.0000
 0.6140 -0.6708 9.9889 -0.9832 -0.1821 -0.0089
 -0.6257 -0.1242 -10.3086 0.9734 0.1805 0.1410
 4.6310 -1.7462 -1.8456 -0.1408 0.7648 0.6287
 4.8830 5.6956 2.1127 -0.1447 0.7766 -0.6132
 -4.8046 1.4601 1.7254 0.1459 -0.7920 -0.5928
 -5.4701 -5.0122 -1.6300 0.1628 -0.8754 0.4552

_exptl_transmission_factor_max     ?
_exptl_transmission_factor_min     ?
_diffrn_reflns_av_R_equivalents    0.0318
_diffrn_reflns_av_unetI/netI       0.0291
_diffrn_reflns_Laue_measured_fraction_full  0.999
_diffrn_reflns_Laue_measured_fraction_max  0.958
_diffrn_reflns_limit_h_max         11
_diffrn_reflns_limit_h_min         -11
_diffrn_reflns_limit_k_max         9
_diffrn_reflns_limit_k_min         -12
_diffrn_reflns_limit_l_max         18
_diffrn_reflns_limit_l_min         -20
_diffrn_reflns_number              17985
_diffrn_reflns_point_group_measured_fraction_full  0.999
_diffrn_reflns_point_group_measured_fraction_max  0.958
_diffrn_reflns_theta_full          67.684
_diffrn_reflns_theta_max           77.656
_diffrn_reflns_theta_min           2.793
_diffrn_ambient_temperature        90
_diffrn_detector                   'Hybrid Pixel Array Detector'
_diffrn_detector_area_resol_mean   10.0000
_diffrn_detector_type              HyPix
_diffrn_measured_fraction_theta_full  0.999
_diffrn_measured_fraction_theta_max  0.958
_diffrn_measurement_details
;
List of Runs (angles in degrees, time in seconds):

  # Type    Start    End  Width  t~exp~   \w     \q     \k     \f   Frames
--------------------------------------------------------------------------
  1  \w    -47.00 -20.00   0.50    0.36    --  -46.37 115.00-118.00   54
  2  \w   -114.00 -80.00   0.50    0.36    --  -46.37-166.00   5.00   68
  3  \w   -100.00 -75.00   0.50    0.36    --  -46.37 166.00  27.00   50
  4  \w     43.00 118.00   0.50    0.36    --   46.37 166.00  27.00  150
  5  \w     52.00  77.00   0.50    0.36    --   46.37-166.00   5.00   50
  6  \w      4.00  90.00   0.50    0.36    --   46.37-115.00 151.00  172
  7  \w   -141.00-116.00   0.50    0.29    --  -84.50-115.00 151.00   50
  8  \w    -86.00 -61.00   0.50    0.29    --  -84.50 115.00-118.00   50
  9  \w   -117.00 -87.00   0.50    0.29    --  -84.50 166.00  27.00   60
 10  \w    109.00 136.00   0.50    0.29    --  108.56 166.00  27.00   54
 11  \w    121.00 146.00   0.50    0.29    --  108.56-166.00   5.00   50
 12  \w     97.00 128.00   0.50    0.29    --  108.56 115.00-118.00   62
 13  \w     38.00  92.00   0.50    0.29    --  108.56-166.00   5.00  108
 14  \w     62.00 105.00   0.50    0.29    --  108.56-115.00 151.00   86
 15  \w   -118.00 -70.00   0.50    0.36    --  -46.37-125.00   0.00   96
 16  \w   -109.00 -70.00   0.50    0.36    --  -46.37-125.00-150.00   78
 17  \w   -118.00 -70.00   0.50    0.36    --  -46.37-125.00 -60.00   96
 18  \w     23.00 116.00   0.50    0.36    --   46.37  77.00-180.00  186
 19  \w     71.00 118.00   0.50    0.36    --   46.37 125.00   0.00   94
 20  \w     31.00  94.00   0.50    0.36    --   46.37  57.00 -30.00  126
 21  \w   -112.00 -46.00   0.50    0.29    --  -84.50-166.00   5.00  132
 22  \w    -43.00  -9.00   0.50    0.29    --  -84.50  19.00  90.00   68
 23  \w     35.00  68.00   0.50    0.29    --  108.56 -37.00-180.00   66
 24  \w     36.00  69.00   0.50    0.29    --  108.56 -37.00  90.00   66
 25  \w     39.00  65.00   0.50    0.29    --  108.56 -37.00   0.00   52
 26  \w     35.00  69.00   0.50    0.29    --  108.56 -37.00  30.00   68
 27  \w     35.00  70.00   0.50    0.29    --  108.56 -19.00 -30.00   70
 28  \w     50.00  75.00   0.50    0.29    --  108.56 -19.00-180.00   50
 29  \w     35.00  69.00   0.50    0.29    --  108.56 -37.00 -90.00   68
 30  \w     54.00  83.00   0.50    0.29    --  108.56 -99.00   0.00   58
 31  \w     33.00  70.00   0.50    0.29    --  108.56 -19.00-120.00   74
 32  \w     38.00  69.00   0.50    0.29    --  108.56 -37.00 120.00   62
 33  \w     33.00  58.00   0.50    0.29    --  108.56 -19.00  90.00   50
 34  \w     42.00  96.00   0.50    0.29    --  108.56 -99.00  30.00  108
 35  \w     38.00  65.00   0.50    0.29    --  108.56 -19.00 120.00   54
 36  \w     39.00  75.00   0.50    0.29    --  108.56 -19.00   0.00   72
 37  \w     46.00 126.00   0.50    0.29    --  108.56 -77.00-150.00  160
 38  \w     38.00  68.00   0.50    0.29    --  108.56 -77.00  90.00   60
 39  \w     92.00 129.00   0.50    0.29    --  108.56 -77.00  90.00   74
 40  \w     36.00  65.00   0.50    0.29    --  108.56 -37.00 -30.00   58
 41  \w     70.00 116.00   0.50    0.29    --  108.56-125.00 -90.00   92
 42  \w     58.00 109.00   0.50    0.29    --  108.56 -99.00 -30.00  102
 43  \w     69.00 107.00   0.50    0.29    --  108.56 -99.00  60.00   76
 44  \w     43.00  68.00   0.50    0.29    --  108.56 -37.00-150.00   50
 45  \w     41.00  77.00   0.50    0.29    --  108.56 -99.00-150.00   72
 46  \w     38.00  64.00   0.50    0.29    --  108.56-125.00 -90.00   52
 47  \w     34.00  63.00   0.50    0.29    --  108.56 -19.00  60.00   58
 48  \w     43.00  74.00   0.50    0.29    --  108.56 -19.00 -90.00   62
 49  \w     39.00  69.00   0.50    0.29    --  108.56 -37.00 -60.00   60
 50  \w     41.00  67.00   0.50    0.29    --  108.56 -37.00 150.00   52
;
_diffrn_measurement_device         'four-circle diffractometer'
_diffrn_measurement_device_type   
 'XtaLAB Synergy, Single source at home/near, HyPix'
_diffrn_measurement_method         '\w scans'
_diffrn_orient_matrix_type        
 'CrysAlisPro convention (1999,Acta A55,543-557)'
_diffrn_orient_matrix_UB_11        -0.0482120000
_diffrn_orient_matrix_UB_12        0.0500935000
_diffrn_orient_matrix_UB_13        -0.0921057000
_diffrn_orient_matrix_UB_21        0.1583232000
_diffrn_orient_matrix_UB_22        0.0107184000
_diffrn_orient_matrix_UB_23        -0.0272455000
_diffrn_orient_matrix_UB_31        0.0688122000
_diffrn_orient_matrix_UB_32        -0.1607486000
_diffrn_orient_matrix_UB_33        -0.0159142000
_diffrn_radiation_monochromator    mirror
_diffrn_radiation_probe            x-ray
_diffrn_radiation_type             CuK\a
_diffrn_radiation_wavelength       1.54184
_diffrn_source                     'micro-focus sealed X-ray tube'
_diffrn_source_type                'PhotonJet (Cu) X-ray Source'
_reflns_Friedel_coverage           0.000
_reflns_Friedel_fraction_full      .
_reflns_Friedel_fraction_max       .
_reflns_number_gt                  5454
_reflns_number_total               5601
_reflns_odcompleteness_completeness  100.00
_reflns_odcompleteness_iscentric   1
_reflns_odcompleteness_theta       66.97
_reflns_special_details
;
 Reflections were merged by SHELXL according to the crystal
 class for the calculation of statistics and refinement.
 
 _reflns_Friedel_fraction is defined as the number of unique
 Friedel pairs measured divided by the number that would be
 possible theoretically, ignoring centric projections and
 systematic absences.
;
_reflns_threshold_expression       'I > 2\s(I)'
_computing_cell_refinement         'CrysAlisPro 1.171.40.58a (Rigaku OD, 2019)'
_computing_data_collection         'CrysAlisPro 1.171.40.58a (Rigaku OD, 2019)'
_computing_data_reduction          'CrysAlisPro 1.171.40.58a (Rigaku OD, 2019)'
_computing_molecular_graphics      'Olex2 (Dolomanov et al., 2009)'
_computing_publication_material    'Olex2 (Dolomanov et al., 2009)'
_computing_structure_refinement    'ShelXL (Sheldrick, 2015)'
_computing_structure_solution      'ShelXT (Sheldrick, 2015)'
_refine_diff_density_max           0.591
_refine_diff_density_min           -0.986
_refine_diff_density_rms           0.083
_refine_ls_extinction_coef         .
_refine_ls_extinction_method       none
_refine_ls_goodness_of_fit_ref     1.054
_refine_ls_hydrogen_treatment      mixed
_refine_ls_matrix_type             full
_refine_ls_number_parameters       410
_refine_ls_number_reflns           5601
_refine_ls_number_restraints       0
_refine_ls_R_factor_all            0.0284
_refine_ls_R_factor_gt             0.0275
_refine_ls_restrained_S_all        1.054
_refine_ls_shift/su_max            0.002
_refine_ls_shift/su_mean           0.000
_refine_ls_structure_factor_coef   Fsqd
_refine_ls_weighting_details      
 'w=1/[\s^2^(Fo^2^)+(0.0411P)^2^+1.5679P] where P=(Fo^2^+2Fc^2^)/3'
_refine_ls_weighting_scheme        calc
_refine_ls_wR_factor_gt            0.0721
_refine_ls_wR_factor_ref           0.0725
_refine_special_details            ?
_olex2_refinement_description
;
1. Fixed Uiso
 At 1.2 times of:
  All C(H) groups, All C(H,H) groups, All N(H) groups
2.a Secondary CH2 refined with riding coordinates:
 C14(H14A,H14B), C13(H13A,H13B)
2.b Aromatic/amide H refined with riding coordinates:
 N4(H4), C8(H8), C15(H15), C20(H20), C23(H23), C9(H9), C3(H3), C24(H24),
 C17(H17), C2(H2), C12(H12), C10(H10), C4(H4A), C19(H19), C25(H25), C1(H1A),
 C26(H26)
;
_atom_sites_solution_hydrogens     mixed
_atom_sites_solution_primary       dual
_atom_sites_solution_secondary     ?
loop_
  _atom_site_label
  _atom_site_type_symbol
  _atom_site_fract_x
  _atom_site_fract_y
  _atom_site_fract_z
  _atom_site_U_iso_or_equiv
  _atom_site_adp_type
  _atom_site_occupancy
  _atom_site_site_symmetry_order
  _atom_site_calc_flag
  _atom_site_refinement_flags_posn
  _atom_site_refinement_flags_adp
  _atom_site_refinement_flags_occupancy
  _atom_site_disorder_assembly
  _atom_site_disorder_group
 Eu1 Eu 0.47507(2) 0.67984(2) 0.77334(2) 0.01526(6) Uani 1 1 d . . . . .
 O2 O 0.6430(2) 0.4424(2) 0.76334(13) 0.0213(4) Uani 1 1 d . . . . .
 O1 O 0.4819(2) 0.9047(2) 0.78259(14) 0.0219(4) Uani 1 1 d . . . . .
 O6 O 0.4074(2) 0.8561(2) 0.62815(14) 0.0246(4) Uani 1 1 d . . . . .
 O3 O 0.1921(2) 0.7726(2) 0.73313(14) 0.0228(4) Uani 1 1 d . . . . .
 O4 O 0.3533(2) 0.5990(2) 0.66713(14) 0.0234(4) Uani 1 1 d . . . . .
 O7 O 0.6362(2) 0.6863(2) 0.63436(15) 0.0273(5) Uani 1 1 d . . . . .
 O10 O 0.7565(2) 0.6592(2) 0.78536(14) 0.0240(4) Uani 1 1 d . . . . .
 O9 O 0.6281(2) 0.6200(2) 0.90156(14) 0.0242(4) Uani 1 1 d . . . . .
 O8 O 0.5682(3) 0.8312(3) 0.51728(14) 0.0314(5) Uani 1 1 d . . . . .
 O11 O 0.8555(3) 0.6275(3) 0.90624(16) 0.0341(6) Uani 1 1 d . . . . .
 O5 O 0.1178(3) 0.7178(3) 0.62518(16) 0.0325(5) Uani 1 1 d . . . . .
 N3 N 0.3765(3) 0.5052(3) 0.87159(16) 0.0201(5) Uani 1 1 d . . . . .
 N2 N 0.2844(3) 0.8007(3) 0.89324(16) 0.0210(5) Uani 1 1 d . . . . .
 N4 N 0.8917(3) 0.3766(3) 0.67320(17) 0.0217(5) Uani 1 1 d . . . . .
 H4 H 0.806766 0.441082 0.694591 0.026 Uiso 1 1 calc R . . . .
 N7 N 0.7496(3) 0.6353(3) 0.86496(17) 0.0222(5) Uani 1 1 d . . . . .
 N5 N 0.2178(3) 0.6969(3) 0.67357(16) 0.0206(5) Uani 1 1 d . . . . .
 N1 N 0.6335(3) 1.0133(3) 0.67207(18) 0.0221(5) Uani 1 1 d . . . . .
 N6 N 0.5376(3) 0.7923(3) 0.59116(16) 0.0221(5) Uani 1 1 d . . . . .
 C21 C 0.8235(3) 0.1951(3) 0.76995(19) 0.0192(6) Uani 1 1 d . . . . .
 C8 C 0.2829(4) 1.3018(3) 0.7521(2) 0.0233(6) Uani 1 1 d . . . . .
 H8 H 0.292521 1.385401 0.718071 0.028 Uiso 1 1 calc R . . . .
 C15 C 0.4400(3) 0.3660(3) 0.89600(19) 0.0212(6) Uani 1 1 d . . . . .
 H15 H 0.384356 0.325845 0.939202 0.025 Uiso 1 1 calc R . . . .
 C22 C 0.9260(3) 0.2328(3) 0.70169(19) 0.0191(6) Uani 1 1 d . . . . .
 C6 C 0.3946(3) 1.1626(3) 0.74094(19) 0.0196(6) Uani 1 1 d . . . . .
 C18 C 0.6836(3) 0.3056(3) 0.79802(18) 0.0182(6) Uani 1 1 d . . . . .
 C7 C 0.3784(3) 1.0367(3) 0.79040(19) 0.0187(6) Uani 1 1 d . . . . .
 C11 C 0.2491(3) 1.0573(3) 0.85006(19) 0.0205(6) Uani 1 1 d . . . . .
 C20 C 0.8631(4) 0.0490(3) 0.8070(2) 0.0227(6) Uani 1 1 d . . . . .
 H20 H 0.955644 -0.024379 0.787463 0.027 Uiso 1 1 calc R . . . .
 C23 C 1.0582(3) 0.1316(3) 0.66448(19) 0.0210(6) Uani 1 1 d . . . . .
 H23 H 1.085985 0.029579 0.681772 0.025 Uiso 1 1 calc R . . . .
 C9 C 0.1593(4) 1.3210(3) 0.8108(2) 0.0249(6) Uani 1 1 d . . . . .
 H9 H 0.085702 1.416636 0.817734 0.030 Uiso 1 1 calc R . . . .
 C3 C 0.6696(4) 1.2381(4) 0.5641(2) 0.0261(7) Uani 1 1 d . . . . .
 H3 H 0.681707 1.317068 0.526148 0.031 Uiso 1 1 calc R . . . .
 C24 C 1.1479(4) 0.1805(3) 0.6028(2) 0.0229(6) Uani 1 1 d . . . . .
 H24 H 1.236448 0.111542 0.576980 0.028 Uiso 1 1 calc R . . . .
 C16 C 0.5881(3) 0.2640(3) 0.86423(19) 0.0197(6) Uani 1 1 d . . . . .
 C17 C 0.6335(4) 0.1166(3) 0.8996(2) 0.0228(6) Uani 1 1 d . . . . .
 H17 H 0.569249 0.089276 0.943604 0.027 Uiso 1 1 calc R . . . .
 C2 C 0.7781(4) 1.0953(4) 0.5603(2) 0.0260(7) Uani 1 1 d . . . . .
 H2 H 0.863793 1.075699 0.519853 0.031 Uiso 1 1 calc R . . . .
 C5 C 0.5247(3) 1.1489(3) 0.67790(19) 0.0197(6) Uani 1 1 d . . . . .
 C12 C 0.2200(3) 0.9358(3) 0.90262(19) 0.0215(6) Uani 1 1 d . . . . .
 H12 H 0.145219 0.959767 0.948636 0.026 Uiso 1 1 calc R . . . .
 C10 C 0.1437(4) 1.1990(3) 0.8597(2) 0.0238(6) Uani 1 1 d . . . . .
 H10 H 0.059288 1.212155 0.900771 0.029 Uiso 1 1 calc R . . . .
 C4 C 0.5452(4) 1.2651(3) 0.6225(2) 0.0236(6) Uani 1 1 d . . . . .
 H4A H 0.473017 1.362709 0.625351 0.028 Uiso 1 1 calc R . . . .
 C19 C 0.7695(4) 0.0092(3) 0.8720(2) 0.0240(6) Uani 1 1 d . . . . .
 H19 H 0.798517 -0.090094 0.897159 0.029 Uiso 1 1 calc R . . . .
 C14 C 0.2239(4) 0.5819(3) 0.9137(2) 0.0229(6) Uani 1 1 d . . . . .
 H14A H 0.194675 0.511895 0.956253 0.027 Uiso 1 1 calc R . . . .
 H14B H 0.143023 0.627097 0.871694 0.027 Uiso 1 1 calc R . . . .
 C13 C 0.2370(4) 0.6991(4) 0.9562(2) 0.0254(6) Uani 1 1 d . . . . .
 H13A H 0.135415 0.753750 0.984188 0.030 Uiso 1 1 calc R . . . .
 H13B H 0.314594 0.652680 0.999877 0.030 Uiso 1 1 calc R . . . .
 C25 C 1.1103(4) 0.3304(4) 0.5777(2) 0.0266(7) Uani 1 1 d . . . . .
 H25 H 1.173700 0.364368 0.536358 0.032 Uiso 1 1 calc R . . . .
 C1 C 0.7575(4) 0.9838(4) 0.6167(2) 0.0271(7) Uani 1 1 d . . . . .
 H1A H 0.830965 0.885932 0.616589 0.033 Uiso 1 1 calc R . . . .
 C26 C 0.9789(4) 0.4269(3) 0.6146(2) 0.0262(7) Uani 1 1 d . . . . .
 H26 H 0.949814 0.529385 0.598496 0.031 Uiso 1 1 calc R . . . .
 H1 H 0.612(5) 0.951(5) 0.708(3) 0.038(12) Uiso 1 1 d . . . . .

loop_
  _atom_site_aniso_label
  _atom_site_aniso_U_11
  _atom_site_aniso_U_22
  _atom_site_aniso_U_33
  _atom_site_aniso_U_23
  _atom_site_aniso_U_13
  _atom_site_aniso_U_12
 Eu1 0.01203(9) 0.01427(9) 0.01809(9) -0.00203(6) 0.00209(6) -0.00465(6)
 O2 0.0175(10) 0.0170(10) 0.0257(11) 0.0007(8) 0.0030(8) -0.0057(8)
 O1 0.0165(10) 0.0175(10) 0.0312(12) -0.0071(8) 0.0035(8) -0.0059(8)
 O6 0.0193(10) 0.0216(10) 0.0301(12) -0.0051(9) 0.0043(9) -0.0061(9)
 O3 0.0213(10) 0.0201(10) 0.0252(11) -0.0065(8) 0.0032(8) -0.0062(9)
 O4 0.0183(10) 0.0175(10) 0.0304(12) -0.0038(8) -0.0004(9) -0.0030(8)
 O7 0.0177(10) 0.0213(11) 0.0334(12) -0.0013(9) 0.0043(9) -0.0004(9)
 O10 0.0219(11) 0.0232(11) 0.0257(11) -0.0023(8) 0.0028(9) -0.0093(9)
 O9 0.0178(10) 0.0291(11) 0.0262(11) -0.0019(9) 0.0012(8) -0.0113(9)
 O8 0.0308(12) 0.0392(13) 0.0235(12) 0.0011(10) 0.0024(9) -0.0163(11)
 O11 0.0263(12) 0.0415(14) 0.0380(14) 0.0042(11) -0.0107(10) -0.0182(11)
 O5 0.0238(12) 0.0418(14) 0.0318(13) -0.0061(10) -0.0053(10) -0.0113(11)
 N3 0.0156(12) 0.0236(13) 0.0226(12) -0.0035(10) -0.0004(9) -0.0091(10)
 N2 0.0169(12) 0.0256(13) 0.0207(12) -0.0028(10) 0.0004(9) -0.0092(10)
 N4 0.0162(12) 0.0167(12) 0.0267(13) -0.0021(10) 0.0026(10) -0.0024(10)
 N7 0.0176(12) 0.0204(12) 0.0281(14) 0.0001(10) -0.0045(10) -0.0075(10)
 N5 0.0154(12) 0.0219(12) 0.0243(13) -0.0017(10) -0.0010(10) -0.0077(10)
 N1 0.0172(12) 0.0209(13) 0.0284(14) -0.0052(11) 0.0030(10) -0.0081(10)
 N6 0.0209(13) 0.0274(13) 0.0205(13) -0.0033(10) 0.0021(10) -0.0129(11)
 C21 0.0172(14) 0.0175(14) 0.0244(15) -0.0018(11) -0.0033(11) -0.0082(11)
 C8 0.0196(14) 0.0201(14) 0.0318(17) -0.0069(12) -0.0015(12) -0.0079(12)
 C15 0.0210(15) 0.0281(16) 0.0172(14) -0.0001(11) 0.0001(11) -0.0140(13)
 C22 0.0166(13) 0.0186(14) 0.0214(14) -0.0008(11) -0.0048(11) -0.0058(11)
 C6 0.0178(14) 0.0202(14) 0.0236(14) -0.0080(11) -0.0012(11) -0.0083(12)
 C18 0.0177(14) 0.0183(14) 0.0209(14) -0.0030(11) -0.0029(11) -0.0087(11)
 C7 0.0150(13) 0.0203(14) 0.0218(14) -0.0070(11) -0.0020(11) -0.0058(11)
 C11 0.0177(14) 0.0239(15) 0.0208(14) -0.0055(11) 0.0000(11) -0.0084(12)
 C20 0.0205(14) 0.0179(14) 0.0302(16) -0.0035(12) -0.0042(12) -0.0073(12)
 C23 0.0186(14) 0.0192(14) 0.0245(15) -0.0029(11) -0.0055(11) -0.0055(12)
 C9 0.0201(15) 0.0222(15) 0.0326(17) -0.0126(13) 0.0006(12) -0.0055(12)
 C3 0.0258(16) 0.0297(17) 0.0252(16) -0.0017(13) 0.0003(13) -0.0146(14)
 C24 0.0187(14) 0.0225(15) 0.0250(15) -0.0048(12) -0.0008(12) -0.0050(12)
 C16 0.0189(14) 0.0190(14) 0.0226(14) -0.0007(11) -0.0038(11) -0.0090(12)
 C17 0.0230(15) 0.0223(15) 0.0255(15) 0.0008(12) -0.0039(12) -0.0123(12)
 C2 0.0197(15) 0.0317(17) 0.0284(16) -0.0077(13) 0.0043(12) -0.0121(13)
 C5 0.0170(14) 0.0217(14) 0.0223(14) -0.0070(11) -0.0012(11) -0.0080(12)
 C12 0.0160(14) 0.0278(16) 0.0204(14) -0.0074(12) 0.0035(11) -0.0080(12)
 C10 0.0187(14) 0.0271(16) 0.0273(16) -0.0117(12) 0.0011(12) -0.0081(12)
 C4 0.0236(15) 0.0216(15) 0.0262(16) -0.0046(12) -0.0023(12) -0.0088(12)
 C19 0.0263(16) 0.0159(14) 0.0292(16) 0.0022(12) -0.0071(13) -0.0084(12)
 C14 0.0191(14) 0.0249(15) 0.0246(15) -0.0013(12) 0.0020(12) -0.0103(12)
 C13 0.0240(15) 0.0284(16) 0.0220(15) -0.0053(12) 0.0064(12) -0.0100(13)
 C25 0.0215(15) 0.0245(16) 0.0266(16) 0.0012(12) 0.0026(12) -0.0049(13)
 C1 0.0198(15) 0.0258(16) 0.0367(18) -0.0118(14) 0.0053(13) -0.0086(13)
 C26 0.0211(15) 0.0209(15) 0.0304(17) 0.0021(12) 0.0019(13) -0.0050(12)

_geom_special_details
;
 All esds (except the esd in the dihedral angle between two l.s. planes)
 are estimated using the full covariance matrix.  The cell esds are taken
 into account individually in the estimation of esds in distances, angles
 and torsion angles; correlations between esds in cell parameters are only
 used when they are defined by crystal symmetry.  An approximate (isotropic)
 treatment of cell esds is used for estimating esds involving l.s. planes.
;
loop_
  _geom_bond_atom_site_label_1
  _geom_bond_atom_site_label_2
  _geom_bond_distance
  _geom_bond_site_symmetry_2
  _geom_bond_publ_flag
 Eu1 O2 2.298(2) . ?
 Eu1 O1 2.324(2) . ?
 Eu1 O6 2.645(2) . ?
 Eu1 O3 2.565(2) . ?
 Eu1 O4 2.574(2) . ?
 Eu1 O7 2.552(2) . ?
 Eu1 O10 2.598(2) . ?
 Eu1 O9 2.506(2) . ?
 Eu1 N3 2.533(2) . ?
 Eu1 N2 2.582(3) . ?
 O2 C18 1.308(3) . ?
 O1 C7 1.312(4) . ?
 O6 N6 1.262(3) . ?
 O3 N5 1.272(3) . ?
 O4 N5 1.266(3) . ?
 O7 N6 1.257(3) . ?
 O10 N7 1.260(3) . ?
 O9 N7 1.274(3) . ?
 O8 N6 1.222(3) . ?
 O11 N7 1.233(3) . ?
 O5 N5 1.223(3) . ?
 N3 C15 1.290(4) . ?
 N3 C14 1.474(4) . ?
 N2 C12 1.277(4) . ?
 N2 C13 1.470(4) . ?
 N4 C22 1.355(4) . ?
 N4 C26 1.340(4) . ?
 N1 C5 1.349(4) . ?
 N1 C1 1.343(4) . ?
 C21 C22 1.472(4) . ?
 C21 C18 1.425(4) . ?
 C21 C20 1.400(4) . ?
 C8 C6 1.401(4) . ?
 C8 C9 1.379(5) . ?
 C15 C16 1.456(4) . ?
 C22 C23 1.401(4) . ?
 C6 C7 1.425(4) . ?
 C6 C5 1.469(4) . ?
 C18 C16 1.424(4) . ?
 C7 C11 1.424(4) . ?
 C11 C12 1.461(4) . ?
 C11 C10 1.397(4) . ?
 C20 C19 1.393(5) . ?
 C23 C24 1.376(4) . ?
 C9 C10 1.387(5) . ?
 C3 C2 1.396(5) . ?
 C3 C4 1.376(5) . ?
 C24 C25 1.399(4) . ?
 C16 C17 1.401(4) . ?
 C17 C19 1.387(5) . ?
 C2 C1 1.376(5) . ?
 C5 C4 1.403(4) . ?
 C14 C13 1.518(4) . ?
 C25 C26 1.374(5) . ?

loop_
  _geom_angle_atom_site_label_1
  _geom_angle_atom_site_label_2
  _geom_angle_atom_site_label_3
  _geom_angle
  _geom_angle_site_symmetry_1
  _geom_angle_site_symmetry_3
  _geom_angle_publ_flag
 O2 Eu1 O1 139.63(7) . . ?
 O2 Eu1 O6 115.58(7) . . ?
 O2 Eu1 O3 120.61(7) . . ?
 O2 Eu1 O4 75.80(7) . . ?
 O2 Eu1 O7 73.40(7) . . ?
 O2 Eu1 O10 71.70(7) . . ?
 O2 Eu1 O9 78.81(7) . . ?
 O2 Eu1 N3 70.29(8) . . ?
 O2 Eu1 N2 132.54(8) . . ?
 O1 Eu1 O6 69.33(7) . . ?
 O1 Eu1 O3 98.12(7) . . ?
 O1 Eu1 O4 131.81(7) . . ?
 O1 Eu1 O7 86.15(7) . . ?
 O1 Eu1 O10 68.06(7) . . ?
 O1 Eu1 O9 78.19(7) . . ?
 O1 Eu1 N3 134.29(8) . . ?
 O1 Eu1 N2 69.23(8) . . ?
 O3 Eu1 O6 64.32(7) . . ?
 O3 Eu1 O4 49.50(7) . . ?
 O3 Eu1 O10 162.62(7) . . ?
 O3 Eu1 N2 68.96(7) . . ?
 O4 Eu1 O6 64.52(7) . . ?
 O4 Eu1 O10 132.34(7) . . ?
 O4 Eu1 N2 114.60(7) . . ?
 O7 Eu1 O6 48.68(7) . . ?
 O7 Eu1 O3 105.92(7) . . ?
 O7 Eu1 O4 73.92(7) . . ?
 O7 Eu1 O10 64.03(7) . . ?
 O7 Eu1 N2 153.25(8) . . ?
 O10 Eu1 O6 99.91(7) . . ?
 O9 Eu1 O6 143.05(7) . . ?
 O9 Eu1 O3 139.84(7) . . ?
 O9 Eu1 O4 150.00(7) . . ?
 O9 Eu1 O7 113.60(7) . . ?
 O9 Eu1 O10 50.15(7) . . ?
 O9 Eu1 N3 77.01(7) . . ?
 O9 Eu1 N2 72.52(7) . . ?
 N3 Eu1 O6 139.14(7) . . ?
 N3 Eu1 O3 77.92(7) . . ?
 N3 Eu1 O4 79.56(7) . . ?
 N3 Eu1 O7 139.14(8) . . ?
 N3 Eu1 O10 119.16(7) . . ?
 N3 Eu1 N2 66.95(8) . . ?
 N2 Eu1 O6 110.04(7) . . ?
 N2 Eu1 O10 113.04(7) . . ?
 C18 O2 Eu1 145.23(19) . . ?
 C7 O1 Eu1 135.84(18) . . ?
 N6 O6 Eu1 94.97(16) . . ?
 N5 O3 Eu1 96.90(16) . . ?
 N5 O4 Eu1 96.60(16) . . ?
 N6 O7 Eu1 99.68(16) . . ?
 N7 O10 Eu1 94.08(16) . . ?
 N7 O9 Eu1 98.12(17) . . ?
 C15 N3 Eu1 132.0(2) . . ?
 C15 N3 C14 115.3(3) . . ?
 C14 N3 Eu1 112.38(18) . . ?
 C12 N2 Eu1 129.2(2) . . ?
 C12 N2 C13 116.2(3) . . ?
 C13 N2 Eu1 114.43(18) . . ?
 C26 N4 C22 124.2(3) . . ?
 O10 N7 O9 117.3(2) . . ?
 O11 N7 O10 121.7(3) . . ?
 O11 N7 O9 120.9(3) . . ?
 O4 N5 O3 116.0(2) . . ?
 O5 N5 O3 122.1(3) . . ?
 O5 N5 O4 121.9(3) . . ?
 C1 N1 C5 124.2(3) . . ?
 O7 N6 O6 116.6(2) . . ?
 O8 N6 O6 122.3(3) . . ?
 O8 N6 O7 121.0(3) . . ?
 C18 C21 C22 120.7(3) . . ?
 C20 C21 C22 119.7(3) . . ?
 C20 C21 C18 119.7(3) . . ?
 C9 C8 C6 122.0(3) . . ?
 N3 C15 C16 126.8(3) . . ?
 N4 C22 C21 117.8(3) . . ?
 N4 C22 C23 117.1(3) . . ?
 C23 C22 C21 125.2(3) . . ?
 C8 C6 C7 119.2(3) . . ?
 C8 C6 C5 119.5(3) . . ?
 C7 C6 C5 121.3(3) . . ?
 O2 C18 C21 120.8(3) . . ?
 O2 C18 C16 120.6(3) . . ?
 C16 C18 C21 118.7(3) . . ?
 O1 C7 C6 120.9(3) . . ?
 O1 C7 C11 120.5(3) . . ?
 C11 C7 C6 118.6(3) . . ?
 C7 C11 C12 123.0(3) . . ?
 C10 C11 C7 119.6(3) . . ?
 C10 C11 C12 117.4(3) . . ?
 C19 C20 C21 121.3(3) . . ?
 C24 C23 C22 119.8(3) . . ?
 C8 C9 C10 119.2(3) . . ?
 C4 C3 C2 120.4(3) . . ?
 C23 C24 C25 120.8(3) . . ?
 C18 C16 C15 123.7(3) . . ?
 C17 C16 C15 116.9(3) . . ?
 C17 C16 C18 119.4(3) . . ?
 C19 C17 C16 121.8(3) . . ?
 C1 C2 C3 118.2(3) . . ?
 N1 C5 C6 117.5(3) . . ?
 N1 C5 C4 116.9(3) . . ?
 C4 C5 C6 125.6(3) . . ?
 N2 C12 C11 126.9(3) . . ?
 C9 C10 C11 121.5(3) . . ?
 C3 C4 C5 120.3(3) . . ?
 C17 C19 C20 119.1(3) . . ?
 N3 C14 C13 107.8(2) . . ?
 N2 C13 C14 110.1(2) . . ?
 C26 C25 C24 118.0(3) . . ?
 N1 C1 C2 120.0(3) . . ?
 N4 C26 C25 120.0(3) . . ?

_shelx_res_file
;
TITL 190809_exp03_a.res in P-1
    190809_exp03.res
    created by SHELXL-2018/3 at 13:54:16 on 26-Aug-2019
REM Old TITL 190809_exp03 in P1 #1
REM SHELXT solution in P-1: R1 0.063, Rweak 0.018, Alpha 0.065
REM <I/s> 0.000 for 0 systematic absences, Orientation as input
REM Formula found by SHELXT: C30 Eu N6 O11
CELL 1.54184 9.4025 10.077 16.1076 79.693 82.996 66.283
ZERR 2 0.0002 0.0003 0.0005 0.003 0.002 0.003
LATT 1
SFAC C H Eu N O
UNIT 52 44 2 14 22

L.S. 50
PLAN  5
TEMP -183.15
FREE Eu1 N7
FREE Eu1 N5
FREE Eu1 N6
BOND
list 4
fmap 2
acta
REM <olex2.extras>
REM <HklSrc "%.\\190809_exp03.hkl">
REM </olex2.extras>

WGHT    0.041100    1.567900
FVAR       4.78387
EU1   3    0.475073    0.679839    0.773340    11.00000    0.01203    0.01427 =
         0.01809   -0.00203    0.00209   -0.00465
O2    5    0.642971    0.442419    0.763342    11.00000    0.01749    0.01700 =
         0.02572    0.00068    0.00302   -0.00567
O1    5    0.481927    0.904690    0.782588    11.00000    0.01651    0.01748 =
         0.03119   -0.00714    0.00349   -0.00585
O6    5    0.407421    0.856074    0.628146    11.00000    0.01930    0.02164 =
         0.03007   -0.00508    0.00426   -0.00611
O3    5    0.192050    0.772608    0.733132    11.00000    0.02133    0.02014 =
         0.02520   -0.00649    0.00316   -0.00623
O4    5    0.353340    0.598974    0.667133    11.00000    0.01828    0.01749 =
         0.03045   -0.00380   -0.00043   -0.00305
O7    5    0.636166    0.686316    0.634361    11.00000    0.01773    0.02131 =
         0.03341   -0.00133    0.00431   -0.00044
O10   5    0.756498    0.659185    0.785357    11.00000    0.02193    0.02325 =
         0.02568   -0.00232    0.00276   -0.00931
O9    5    0.628063    0.619960    0.901561    11.00000    0.01781    0.02915 =
         0.02615   -0.00192    0.00116   -0.01126
O8    5    0.568228    0.831222    0.517278    11.00000    0.03082    0.03922 =
         0.02352    0.00112    0.00242   -0.01629
O11   5    0.855530    0.627501    0.906242    11.00000    0.02631    0.04146 =
         0.03795    0.00421   -0.01074   -0.01823
O5    5    0.117830    0.717764    0.625178    11.00000    0.02381    0.04182 =
         0.03177   -0.00611   -0.00526   -0.01130
N3    4    0.376491    0.505197    0.871587    11.00000    0.01560    0.02358 =
         0.02255   -0.00349   -0.00043   -0.00910
N2    4    0.284417    0.800710    0.893239    11.00000    0.01688    0.02558 =
         0.02071   -0.00277    0.00039   -0.00917
N4    4    0.891722    0.376611    0.673198    11.00000    0.01623    0.01670 =
         0.02673   -0.00205    0.00258   -0.00238
AFIX  43
H4    2    0.806766    0.441082    0.694591    11.00000   -1.20000
AFIX   0
N7    4    0.749623    0.635341    0.864962    11.00000    0.01755    0.02038 =
         0.02809    0.00011   -0.00447   -0.00749
N5    4    0.217789    0.696921    0.673570    11.00000    0.01536    0.02187 =
         0.02431   -0.00170   -0.00103   -0.00767
N1    4    0.633543    1.013336    0.672074    11.00000    0.01724    0.02089 =
         0.02837   -0.00525    0.00302   -0.00812
N6    4    0.537609    0.792328    0.591155    11.00000    0.02090    0.02744 =
         0.02047   -0.00330    0.00206   -0.01286
C21   1    0.823531    0.195127    0.769951    11.00000    0.01715    0.01750 =
         0.02435   -0.00184   -0.00335   -0.00820
C8    1    0.282854    1.301770    0.752052    11.00000    0.01965    0.02010 =
         0.03176   -0.00695   -0.00152   -0.00792
AFIX  43
H8    2    0.292521    1.385401    0.718071    11.00000   -1.20000
AFIX   0
C15   1    0.440014    0.365994    0.896004    11.00000    0.02100    0.02812 =
         0.01723   -0.00010    0.00011   -0.01397
AFIX  43
H15   2    0.384356    0.325845    0.939202    11.00000   -1.20000
AFIX   0
C22   1    0.925967    0.232804    0.701687    11.00000    0.01660    0.01856 =
         0.02144   -0.00079   -0.00481   -0.00581
C6    1    0.394611    1.162577    0.740945    11.00000    0.01780    0.02020 =
         0.02356   -0.00797   -0.00121   -0.00830
C18   1    0.683639    0.305619    0.798022    11.00000    0.01772    0.01831 =
         0.02086   -0.00302   -0.00289   -0.00871
C7    1    0.378428    1.036679    0.790398    11.00000    0.01495    0.02032 =
         0.02176   -0.00699   -0.00196   -0.00579
C11   1    0.249141    1.057272    0.850063    11.00000    0.01771    0.02390 =
         0.02084   -0.00548   -0.00004   -0.00840
C20   1    0.863111    0.049046    0.807030    11.00000    0.02054    0.01788 =
         0.03024   -0.00353   -0.00416   -0.00729
AFIX  43
H20   2    0.955644   -0.024379    0.787463    11.00000   -1.20000
AFIX   0
C23   1    1.058241    0.131626    0.664484    11.00000    0.01863    0.01918 =
         0.02454   -0.00292   -0.00546   -0.00547
AFIX  43
H23   2    1.085985    0.029579    0.681772    11.00000   -1.20000
AFIX   0
C9    1    0.159255    1.321029    0.810822    11.00000    0.02007    0.02220 =
         0.03264   -0.01255    0.00064   -0.00546
AFIX  43
H9    2    0.085702    1.416636    0.817734    11.00000   -1.20000
AFIX   0
C3    1    0.669598    1.238065    0.564117    11.00000    0.02579    0.02970 =
         0.02518   -0.00170    0.00033   -0.01456
AFIX  43
H3    2    0.681707    1.317068    0.526148    11.00000   -1.20000
AFIX   0
C24   1    1.147904    0.180478    0.602810    11.00000    0.01874    0.02254 =
         0.02499   -0.00478   -0.00081   -0.00497
AFIX  43
H24   2    1.236448    0.111542    0.576980    11.00000   -1.20000
AFIX   0
C16   1    0.588141    0.264039    0.864229    11.00000    0.01889    0.01903 =
         0.02261   -0.00065   -0.00376   -0.00896
C17   1    0.633464    0.116550    0.899568    11.00000    0.02297    0.02228 =
         0.02551    0.00082   -0.00395   -0.01233
AFIX  43
H17   2    0.569249    0.089276    0.943604    11.00000   -1.20000
AFIX   0
C2    1    0.778115    1.095301    0.560300    11.00000    0.01967    0.03173 =
         0.02836   -0.00768    0.00435   -0.01209
AFIX  43
H2    2    0.863793    1.075699    0.519853    11.00000   -1.20000
AFIX   0
C5    1    0.524658    1.148921    0.677900    11.00000    0.01702    0.02167 =
         0.02231   -0.00696   -0.00116   -0.00799
C12   1    0.219996    0.935771    0.902619    11.00000    0.01605    0.02784 =
         0.02036   -0.00738    0.00347   -0.00802
AFIX  43
H12   2    0.145219    0.959767    0.948636    11.00000   -1.20000
AFIX   0
C10   1    0.143658    1.199000    0.859744    11.00000    0.01868    0.02706 =
         0.02734   -0.01172    0.00113   -0.00808
AFIX  43
H10   2    0.059288    1.212155    0.900771    11.00000   -1.20000
AFIX   0
C4    1    0.545236    1.265057    0.622516    11.00000    0.02362    0.02159 =
         0.02625   -0.00455   -0.00231   -0.00882
AFIX  43
H4A   2    0.473017    1.362709    0.625351    11.00000   -1.20000
AFIX   0
C19   1    0.769524    0.009238    0.872030    11.00000    0.02630    0.01590 =
         0.02917    0.00223   -0.00706   -0.00836
AFIX  43
H19   2    0.798517   -0.090094    0.897159    11.00000   -1.20000
AFIX   0
C14   1    0.223925    0.581878    0.913685    11.00000    0.01909    0.02485 =
         0.02460   -0.00128    0.00197   -0.01031
AFIX  23
H14A  2    0.194675    0.511895    0.956253    11.00000   -1.20000
H14B  2    0.143023    0.627097    0.871694    11.00000   -1.20000
AFIX   0
C13   1    0.236998    0.699117    0.956150    11.00000    0.02402    0.02844 =
         0.02204   -0.00531    0.00640   -0.00999
AFIX  23
H13A  2    0.135415    0.753750    0.984188    11.00000   -1.20000
H13B  2    0.314594    0.652680    0.999877    11.00000   -1.20000
AFIX   0
C25   1    1.110265    0.330358    0.577697    11.00000    0.02154    0.02454 =
         0.02659    0.00123    0.00257   -0.00489
AFIX  43
H25   2    1.173700    0.364368    0.536358    11.00000   -1.20000
AFIX   0
C1    1    0.757497    0.983817    0.616749    11.00000    0.01979    0.02582 =
         0.03666   -0.01182    0.00526   -0.00863
AFIX  43
H1A   2    0.830965    0.885932    0.616589    11.00000   -1.20000
AFIX   0
C26   1    0.978880    0.426917    0.614570    11.00000    0.02110    0.02086 =
         0.03040    0.00212    0.00188   -0.00500
AFIX  43
H26   2    0.949814    0.529385    0.598496    11.00000   -1.20000
AFIX   0
H1    2    0.611642    0.950728    0.708084    11.00000    0.03782
HKLF 4


REM  190809_exp03_a.res in P-1
REM wR2 = 0.0725, GooF = S = 1.054, Restrained GooF = 1.054 for all data
REM R1 = 0.0275 for 5454 Fo > 4sig(Fo) and 0.0284 for all 5601 data
REM 410 parameters refined using 0 restraints

END

WGHT      0.0411      1.5679

REM Highest difference peak  0.591,  deepest hole -0.986,  1-sigma level  0.083
Q1    1   0.3999  0.6464  0.7156  11.00000  0.05    0.59
Q2    1   0.5638  0.6197  0.7697  11.00000  0.05    0.51
Q3    1   0.3642  0.7220  0.7575  11.00000  0.05    0.49
Q4    1   0.5179  0.6770  0.8470  11.00000  0.05    0.47
Q5    1   0.4777  0.6839  0.6947  11.00000  0.05    0.45
;
_shelx_res_checksum                64630
_shelx_hkl_file
;
   0   0  -1 1500.11 82.3973  18
   0   0   1-5.78961 15.8215  20
   0   0   2 846896. 25528.5  20
   0   0  -3 50548.1 1584.15  17
   0   0  -4 60704.5 1909.23  17
   0   0  -5 44219.0 1432.13  17
   0   0  -6 180686. 5551.73  17
   0   0  -7 321657. 9354.51  18
   0   0  -7 293649. 9270.48  22
   0   0  -7 292467. 9105.51  17
   0   0  -7 298004. 9230.19  16
   0   0  -8 121252. 3812.06  18
   0   0  -8 109351. 3667.28  16
   0   0  -8 108986. 3734.42  22
   0   0  -8 112974. 3546.08  17
   0   0  -9 321979. 9951.49  22
   0   0  -9 308341. 9833.48  16
   0   0  -9 310626. 9688.32  17
   0   0  -9 340988. 10008.2  18
   0   0 -10 6260.85 561.224  22
   0   0 -10 7214.53 492.117  16
   0   0 -10 7957.78 612.321  18
   0   0 -11 129219. 4344.51  16
   0   0 -11 131910. 4534.47  22
   0   0 -11 144017. 4584.95  18
   0   0 -11 130658. 4585.69  49
   0   0 -11 129461. 4595.42  48
   0   0 -12 8487.89 716.702  18
   0   0 -12 7925.84 546.167  16
   0   0 -12 8312.17 695.211  22
   0   0 -12 8196.30 747.033  48
   0   0 -12 7585.28 702.192  49
   0   0  12 7992.81 659.997  35
   0   0  13 48590.3 1861.83  19
   0   0 -13 50473.4 2115.12  22
   0   0 -13 52567.5 2110.67  18
   0   0 -13 50064.4 2202.92  48
   0   0 -13 49658.4 2156.73  49
   0   0  13 47949.7 2024.33  35
   0   0 -14 3989.09 542.540  18
   0   0 -14 2672.22 546.937  22
   0   0 -14 3808.02 613.101  48
   0   0 -14 4059.10 562.146  49
   0   0  14 3518.70 526.407  35
   0   0 -15 25559.0 1302.06  18
   0   0 -15 25563.9 1363.96  22
   0   0 -15 25357.4 1362.27  49
   0   0  15 23998.2 1243.44  35
   0   0 -16 15963.9 1004.05  49
   0   0  16 14194.0 866.433  35
   0   0 -17 2926.29 492.039  40
   0   0  17 3048.02 382.227  35
   0   0 -18 22062.9 1048.35  40
   0   0 -19 653.208 200.995  40
   0   0 -19 594.896 277.297  27
   0   0 -20 12712.8 561.060  27
   0   1 -19 27364.6 1105.56  27
   0   1 -18 124.743 204.515  40
   0   1 -17 51877.5 1952.46  40
   0  -1  17 48827.3 1907.94  35
   0   1 -16 10160.6 776.195  40
   0  -1  16 11020.3 765.885  35
   0   1 -15 52290.1 2243.36  49
   0  -1  15 61974.0 2320.25  35
   0   1 -14 23834.1 1234.62  18
   0   1 -14 20855.2 1196.23  22
   0   1 -14 19412.8 1148.62  49
   0  -1  14 20356.4 1171.40  35
   0   1 -13 27976.6 1376.41  22
   0   1 -13 27682.5 1378.80  18
   0   1 -13 24493.4 1374.83  48
   0   1 -13 23319.9 1309.34  49
   0  -1  13 25871.7 1330.45  35
   0   1 -12 37115.7 1570.07  16
   0   1 -12 46130.8 1853.70  18
   0  -1  12 41272.4 1600.13  19
   0   1 -12 42727.6 1804.52  22
   0   1 -12 41932.3 1872.27  48
   0   1 -12 41777.0 1804.58  49
   0  -1  12 40280.8 1693.39  32
   0   1 -11 45055.6 1836.03  22
   0   1 -11 46702.8 1858.35  18
   0  -1  11 41883.8 1651.53  19
   0   1 -11 42160.5 1646.42  16
   0   1 -11 44420.4 1882.17  48
   0   1 -11 40594.3 1817.89  49
   0  -1  11 43868.4 1737.07  32
   0   1 -10 36555.1 1593.93  22
   0   1 -10 39473.1 1640.17  18
   0   1 -10 35941.7 1470.78  16
   0  -1  10 41355.1 1503.09  19
   0   1  -9 893.131 255.886  22
   0  -1   9 1276.34 236.758  19
   0   1  -8 231417. 7310.70  22
   0   1  -8 230594. 7087.02  17
   0   1  -7 12818.3 470.994  17
   0   1  -7 11824.0 604.892  22
   0  -1   6 287401. 8688.21  15
   0  -1   5 36231.8 1143.61  15
   0  -1   4 13174.6 441.704  15
   0  -1   4 12012.0 440.829   6
   0   1  -3 33957.6 1139.11  18
   0  -1   3 32430.0 1019.31  15
   0  -1   3 34432.3 1091.83  19
   0  -1   3 30780.8 1029.41   6
   0  -1   2 91403.2 2767.22  15
   0   1  -2 87279.5 2824.23  18
   0  -1   2 93264.7 2802.38  19
   0  -1   2 92834.9 2787.40   4
   0  -1   2 85917.3 2784.68   6
   0  -1   2 91350.6 2781.80   2
   0  -1   2 91152.9 2780.70   3
   0   1  -1 27053.4 881.332  18
   0  -1   1 26418.1 860.956  15
   0  -1   1 27778.4 888.633   6
   0  -1   1 27817.5 877.509   2
   0  -1   1 27716.7 877.979   3
   0  -1   0 20680.1 692.607   2
   0  -1   0 22206.7 706.187   6
   0  -1   0 20990.2 691.262   3
   0  -1   0 20995.2 700.124   4
   0  -1  -1 267026. 7805.77   4
   0  -1  -1 256115. 7790.06   3
   0  -1  -1 251277. 7789.99   2
   0  -1  -2 468.919 64.4311  17
   0   1   2 555.423 59.5202  20
   0  -1  -2 471.506 62.1491   4
   0  -1  -2 381.925 60.6028   6
   0  -1  -2 342.368 50.8995   2
   0  -1  -2 468.730 55.5605   3
   0  -1  -3 39142.0 1343.50  18
   0  -1  -3 42285.8 1319.86  17
   0   1   3 41604.3 1321.03  20
   0  -1  -3 43209.3 1341.66  16
   0  -1  -3 39957.5 1281.22   3
   0  -1  -3 40379.8 1287.49   6
   0  -1  -4 13676.4 608.000  18
   0   1   4 16145.7 581.707  20
   0  -1  -4 16584.2 564.167  17
   0  -1  -4 14271.9 588.799  16
   0  -1  -4 14668.0 503.288   6
   0   1   5 79888.8 2383.22  20
   0  -1  -5 77859.7 2332.61  17
   0  -1  -5 68576.7 2382.61  16
   0  -1  -5 62987.1 2409.81  18
   0  -1  -6 41702.3 1634.90  18
   0  -1  -6 42519.0 1580.98  16
   0  -1  -7 193134. 5947.19  17
   0  -1  -7 196626. 6164.52  18
   0  -1  -7 187923. 6065.29  16
   0  -1  -7 192009. 6087.34  22
   0  -1  -8 110581. 3713.45  18
   0  -1  -8 108623. 3609.20  16
   0  -1  -8 108952. 3470.73  17
   0  -1  -9 107149. 3504.92  18
   0  -1  -9 99253.4 3353.62  16
   0  -1  -9 97359.4 3204.22  17
   0  -1 -10 20503.4 840.294  17
   0  -1 -10 21317.1 977.469  16
   0  -1 -10 22909.1 1109.01  18
   0  -1 -11 1303.35 359.112  18
   0  -1 -11 1554.81 308.200  16
   0  -1 -11 919.081 359.054  49
   0  -1 -12 39627.2 1720.90  18
   0  -1 -12 38828.6 1567.84  16
   0  -1 -12 39076.4 1826.24  49
   0  -1 -13 1697.31 424.276  18
   0  -1 -13 1944.27 508.438  49
   0  -1 -14 43616.6 2027.04  49
   0  -1 -15 6049.31 718.751  49
   0  -1 -16 46207.7 2049.27  49
   0  -1 -17 8706.08 764.345  40
   0  -1 -18 5213.20 545.432  40
   0  -1 -19 7465.49 494.436  40
   0  -1 -19 4498.08 376.909  34
   0   2 -18 10581.8 611.844  27
   0  -2  17 3978.39 388.703  50
   0  -2  17 4539.82 456.310  35
   0  -2  16 12212.5 811.994  35
   0   2 -15 349.169 329.357  40
   0  -2  15 569.293 423.719  35
   0   2 -14 50472.9 2131.16  18
   0  -2  14 50187.1 2126.85  35
   0  -2  14 49374.7 2010.64  32
   0   2 -13 2029.64 457.875  22
   0   2 -13 2506.70 509.438  18
   0  -2  13 1479.34 424.469  32
   0  -2  13 2538.66 539.366  35
   0  -2  12 46459.2 1776.57  19
   0   2 -12 45148.0 1936.73  22
   0   2 -12 44298.4 1982.75  48
   0  -2  12 47534.9 1934.56  32
   0  -2  12 46652.8 1982.29  35
   0  -2  11 42464.3 1648.56  19
   0   2 -11 40364.8 1628.58  16
   0   2 -11 42680.4 1788.12  22
   0   2 -11 41384.0 1828.94  48
   0  -2  11 42697.2 1757.48  32
   0  -2  10 72387.9 2468.72  19
   0   2 -10 66504.2 2563.80  22
   0   2 -10 67320.5 2613.52  48
   0  -2  10 69821.5 2557.43  32
   0   2  -9 17012.2 928.240  22
   0  -2   9 19630.1 885.015  19
   0   2  -8 24672.8 1141.87  18
   0  -2   8 23760.9 1025.23  19
   0   2  -8 22629.9 1037.93  22
   0  -2   7 57782.6 2051.40  19
   0   2  -7 62318.3 2190.77  18
   0   2  -7 56224.9 2063.55  22
   0   2  -6 8409.79 544.761  18
   0  -2   6 8144.04 475.498  19
   0   2  -5 110389. 3655.62  18
   0  -2   5 107961. 3464.72   6
   0   2  -4 72847.5 2481.46  18
   0  -2   4 74958.8 2434.74  19
   0  -2   4 75599.9 2368.81   6
   0   2  -3 28332.6 1044.40  18
   0  -2   3 29647.3 1026.90  19
   0  -2   3 28689.9 994.823   6
   0  -2   3 29519.8 990.105   3
   0   2  -2 4024.17 231.297  18
   0  -2   2 3693.11 221.796  19
   0  -2   2 3921.90 213.460   3
   0  -2   2 3895.41 223.316   4
   0  -2   2 3680.58 222.334   6
   0  -2   1 129619. 4334.45  19
   0  -2   1 145740. 4349.82   3
   0  -2   1 147071. 4349.68   2
   0  -2   1 140237. 4357.89   4
   0  -2   1 142438. 4362.68   6
   0  -2   0 398903. 12123.8   6
   0  -2  -1 523339. 15694.8   2
   0  -2  -1 515658. 15694.5   3
   0  -2  -1 516060. 15719.4   4
   0  -2  -2 275666. 8517.25   2
   0  -2  -2 276354. 8517.74   3
   0  -2  -2 292173. 8551.31   4
   0  -2  -2 277411. 8536.47   6
   0   2   3 27373.5 943.784  20
   0  -2  -3 28700.5 966.163   3
   0  -2  -3 29091.0 968.208   2
   0  -2  -3 28832.8 978.094   6
   0   2   4 57624.1 1829.61  20
   0  -2  -4 56718.6 1827.90   6
   0  -2  -4 56113.4 1816.26   3
   0  -2  -5 22594.6 852.056  16
   0  -2  -5 22184.8 827.366  17
   0   2   5 21679.7 804.832  20
   0  -2  -5 21580.8 767.857   6
   0  -2  -6 128422. 4181.06  16
   0   2   6 140115. 4144.73  20
   0  -2  -6 142578. 4144.23  17
   0  -2  -6 122089. 4035.09   6
   0  -2  -7 4872.77 314.791  17
   0   2   7 5079.85 333.262  20
   0  -2  -7 5318.34 376.697  22
   0  -2  -8 182276. 6465.98  18
   0  -2  -8 198355. 6434.20  16
   0  -2  -9 4559.05 415.690  16
   0  -2  -9 4829.00 441.810  22
   0  -2  -9 4039.41 445.670  18
   0  -2 -10 135767. 4421.58  22
   0  -2 -10 125966. 4341.57  16
   0  -2 -11 6524.73 587.552  22
   0  -2 -11 6413.74 659.757  49
   0  -2 -11 6616.98 631.704  48
   0  -2 -12 20659.1 1109.39  22
   0  -2 -12 18457.7 1125.65  48
   0  -2 -12 18890.2 1174.99  49
   0  -2 -13 34834.4 1660.24  22
   0  -2 -13 35290.9 1732.41  48
   0  -2 -13 34792.6 1771.01  49
   0  -2 -14 9710.15 835.483  22
   0  -2 -14 9459.32 898.213  49
   0  -2 -14 10340.6 890.900  48
   0  -2 -15 59626.5 2429.06  22
   0  -2 -15 57415.7 2535.57  49
   0  -2 -16 774.861 490.905  49
   0  -2 -17 45023.3 1965.11  40
   0  -2 -17 44871.4 1971.31  49
   0  -2 -18 647.201 365.648  40
   0  -2 -19 7658.75 539.238  40
   0  -2 -19 7589.95 540.489  27
   0  -2 -19 6091.43 452.582  34
   0  -2 -20 1209.98 189.649  40
   0  -2 -20 783.333 177.843  27
   0  -3  17 8290.64 512.595  50
   0   3 -17 8275.42 527.458  27
   0  -3  16 5978.35 535.803  50
   0  -3  16 6131.60 575.875  35
   0  -3  15 14856.6 937.903  35
   0  -3  14 11533.4 865.783  35
   0  -3  14 11459.5 804.764  32
   0  -3  13 24414.0 1247.38  32
   0  -3  13 22353.7 1270.47  35
   0  -3  12 1235.89 398.989  39
   0  -3  12 2006.41 486.873  32
   0  -3  12 2064.29 516.925  35
   0   3 -11 37796.6 1634.22  22
   0  -3  11 36984.1 1539.28  19
   0   3 -11 36790.2 1704.28  18
   0  -3  11 36370.8 1620.69  39
   0  -3  11 37307.5 1661.95  32
   0   3 -10 3373.58 517.720  18
   0   3 -10 2720.24 408.567  22
   0  -3  10 3082.43 388.678  19
   0  -3  10 2733.25 431.419  39
   0   3 -10 2692.36 439.490  48
   0  -3  10 4010.84 495.231  32
   0   3  -9 80135.3 2879.83  22
   0   3  -9 85953.9 3052.87  18
   0  -3   9 78976.2 2851.23  19
   0  -3   9 77930.2 2934.23  39
   0  -3   9 82196.7 2928.84  32
   0   3  -8 4046.83 479.300  18
   0  -3   8 2576.51 345.526  19
   0   3  -8 3466.75 363.683  22
   0  -3   7 143907. 4765.74  19
   0   3  -7 139109. 4708.63  22
   0  -3   6 58137.6 2014.35  19
   0   3  -6 57649.9 2079.01  18
   0  -3   6 56638.6 1832.28   6
   0  -3   5 52673.1 1873.75  19
   0   3  -5 52093.6 1909.67  18
   0  -3   5 52170.6 1756.70   6
   0  -3   4 60600.1 2068.73  19
   0   3  -4 61021.7 2088.53  18
   0  -3   4 59791.7 2002.35   6
   0   3  -3 668.093 161.661  18
   0  -3   3 705.585 169.832  19
   0  -3   3 694.212 148.664   6
   0  -3   2 94542.9 3152.67  19
   0   3  -2 98210.2 3152.11  18
   0  -3   2 101629. 3154.70   3
   0  -3   2 101122. 3172.21   6
   0  -3   1 10943.6 506.365   6
   0  -3   1 10198.5 480.578   3
   0  -3   0 446482. 13628.0   6
   0  -3  -1 109150. 3453.11   3
   0  -3  -1 110395. 3489.58   4
   0  -3  -1 110519. 3481.29   6
   0  -3  -1 105917. 3455.81   2
   0  -3  -2 436302. 13289.6   3
   0  -3  -3 107375. 3447.63   3
   0  -3  -3 110510. 3474.69   6
   0   3   4 15944.3 613.097  20
   0  -3  -4 16420.2 650.125   3
   0  -3  -4 16322.2 668.762   6
   0   3   5 181329. 5598.90  20
   0  -3  -5 180489. 5623.25   6
   0   3   6 2164.06 198.219  20
   0  -3  -6 2003.45 197.131   6
   0  -3  -7 159812. 5183.92  22
   0   3   7 169023. 5119.01  20
   0  -3  -7 158980. 5052.36   6
   0   3   8 581.397 166.417  20
   0  -3  -8 510.495 211.181  22
   0  -3  -9 209179. 6715.25  22
   0  -3 -10 5306.03 491.288  22
   0  -3 -11 78081.6 2777.70  22
   0  -3 -11 73902.3 2834.95  48
   0  -3 -11 69484.4 2893.21  49
   0  -3 -12 19361.1 1109.15  22
   0  -3 -12 19636.2 1151.63  48
   0  -3 -13 49476.4 2073.39  22
   0  -3 -13 46719.1 2124.90  48
   0  -3 -14 12077.8 886.435  22
   0  -3 -15 32348.6 1718.01  49
   0  -3 -16 23877.1 1388.80  49
   0  -3 -17 1529.35 470.951  49
   0  -3 -18 18268.4 942.024  27
   0  -3 -18 15227.1 888.609  34
   0  -3 -19 1019.87 289.885  40
   0  -3 -19 1385.59 272.170  27
   0  -3 -19 1279.82 266.463  34
   0  -3 -20 5944.09 361.053  40
   0  -4  17 16424.3 707.374  50
   0  -4  16 2132.97 351.506  50
   0  -4  16 2175.46 366.289  35
   0  -4  15 16814.3 950.490  35
   0  -4  14 68920.3 2599.89  35
   0  -4  14 65495.1 2532.24  32
   0  -4  13 18485.7 1091.85  32
   0   4 -12 138515. 4630.84  18
   0  -4  12 134223. 4563.02  32
   0   4 -11 940.748 435.709  18
   0  -4  11 528.359 406.615  39
   0  -4  11 304.345 426.995  32
   0  -4  10 51983.9 2087.54  19
   0   4 -10 59192.2 2322.71  18
   0  -4  10 52570.4 2213.02  39
   0  -4  10 56402.7 2245.83  35
   0  -4  10 53273.5 2215.27  32
   0   4  -9 1228.75 450.421  18
   0  -4   9 1053.44 305.422  19
   0  -4   9 1467.06 421.266  39
   0  -4   9 1225.30 404.167  32
   0   4  -8 54824.8 2218.36  18
   0  -4   8 50152.6 2056.63  19
   0  -4   8 54868.5 2193.54  39
   0  -4   8 57066.1 2160.45  32
   0   4  -7 1761.57 385.996  18
   0  -4   7 1414.38 307.850  19
   0   4  -6 166673. 5471.85  18
   0  -4   6 163547. 5397.99  19
   0  -4   6 164264. 5207.75   6
   0   4  -5 100226. 3307.49  18
   0  -4   5 90175.3 3252.19  19
   0  -4   5 93794.8 3140.50   6
   0  -4   5 97074.5 3190.25   8
   0  -4   5 98897.3 3206.02   9
   0   4  -4 11896.9 672.433  18
   0  -4   4 11979.2 668.283  19
   0  -4   4 12429.4 641.092   9
   0  -4   4 14180.8 666.984   8
   0  -4   4 13066.7 619.268   6
   0   4  -3 156366. 4750.66  18
   0  -4   3 141437. 4752.27   8
   0  -4   3 149718. 4727.52   6
   0  -4   3 144466. 4757.36   9
   0   4  -2 2597.51 256.155  18
   0  -4   2 2603.11 291.584   9
   0  -4   2 2478.01 277.913   8
   0  -4   2 2851.83 277.725   6
   0   4  -1 148970. 4675.95  18
   0  -4   1 152325. 4730.66   3
   0  -4   1 147154. 4773.23   9
   0  -4   1 148423. 4747.22   6
   0  -4   1 144797. 4787.35   8
   0  -4   0 39195.8 1440.48   6
   0  -4   0 38175.7 1477.49   8
   0  -4  -1 236996. 7384.22   6
   0  -4  -1 244394. 7360.59   3
   0  -4  -1 231625. 7438.15   8
   0  -4  -1 229417. 7399.00   9
   0  -4  -2 2252.48 243.555   3
   0  -4  -2 2440.36 272.122   9
   0  -4  -3 210215. 6486.48   8
   0  -4  -3 193970. 6408.14   9
   0  -4  -3 202992. 6368.36   3
   0  -4  -3 207231. 6402.36   6
   0   4   4 6295.13 332.412  20
   0  -4  -4 6393.09 422.384   9
   0  -4  -4 6623.52 425.621   6
   0  -4  -4 6149.61 445.327   8
   0   4   5 33368.4 1188.27  20
   0  -4  -5 34567.3 1339.58   8
   0  -4  -5 33018.8 1295.51   9
   0  -4  -5 34374.3 1274.83   6
   0   4   6 115862. 3705.51  20
   0  -4  -6 121285. 3783.09   6
   0  -4  -6 113956. 3834.11   8
   0  -4  -6 115795. 3817.81   9
   0  -4  -7 210378. 6865.58  22
   0  -4  -7 215254. 6888.15   8
   0  -4  -7 217920. 6877.12   9
   0  -4  -7 229648. 6841.72   6
   0  -4  -8 102701. 3468.45  22
   0  -4  -8 103806. 3362.17   6
   0  -4  -9 130615. 4345.90  22
   0  -4 -10 140564. 4746.74  22
   0  -4 -10 146103. 5015.22  49
   0  -4 -10 141724. 4833.92  42
   0  -4 -11 331.580 261.257  22
   0  -4 -11 846.981 416.617  49
   0  -4 -11 759.986 330.641  42
   0  -4 -11 568.855 351.089  48
   0  -4 -12 58260.6 2239.15  22
   0  -4 -12 55676.9 2206.12  42
   0  -4 -12 56110.7 2440.30  49
   0  -4 -12 52900.4 2304.97  48
   0  -4 -13 6270.49 747.450  49
   0  -4 -13 6456.55 692.257  30
   0  -4 -14 71451.0 2837.02  49
   0  -4 -14 62791.7 2607.09  30
   0  -4 -15 1587.14 517.776  49
   0  -4 -15 1628.58 546.920  40
   0  -4 -15 1230.93 363.630  30
   0  -4 -16 51648.8 2264.13  49
   0  -4 -16 53026.3 2256.37  40
   0  -4 -17 32497.1 1503.79  40
   0  -4 -17 32257.2 1505.90  34
   0  -4 -17 30708.6 1410.56  27
   0  -4 -18 20169.4 989.146  40
   0  -4 -18 17778.0 936.006  34
   0  -4 -19 29472.7 1084.23  40
   0  -4 -19 22578.4 1005.22  34
   0  -5  16 11592.7 564.226  45
   0  -5  16 13222.4 632.373  50
   0  -5  15 2391.80 367.225  50
   0  -5  14 55517.4 2160.90  50
   0  -5  14 54657.0 2125.78  35
   0  -5  13 2447.11 490.870  46
   0  -5  13 2471.37 495.584  32
   0  -5  13 2094.62 463.392  35
   0  -5  12 66270.8 2760.95  46
   0  -5  12 68020.6 2612.64  39
   0  -5  12 70665.6 2696.12  32
   0  -5  12 71907.5 2690.96  35
   0   5 -11 8691.78 779.872  18
   0  -5  11 8780.66 749.057  39
   0  -5  11 9040.19 911.004  46
   0  -5  11 9574.45 816.953  32
   0  -5  11 8992.25 795.407  35
   0   5 -10 3998.44 589.324  18
   0  -5  10 4973.69 642.853  39
   0  -5  10 3759.79 704.867  46
   0  -5  10 4014.46 570.708  35
   0  -5  10 3715.61 583.079  32
   0   5  -9 75341.4 2872.29  18
   0  -5   9 68738.9 2807.48  39
   0  -5   9 71636.8 2752.09  35
   0   5  -8 14557.8 991.074  18
   0  -5   8 13748.4 972.671  39
   0  -5   8 14511.7 930.911  35
   0   5  -7 103384. 3717.31  18
   0  -5   7 103902. 3708.34  39
   0  -5   7 97597.9 3913.37  46
   0  -5   7 100889. 3607.63  32
   0   5  -6 4900.70 540.318  18
   0  -5   6 3669.99 477.626  24
   0  -5   6 5197.27 667.317  46
   0  -5   6 4742.39 518.843  32
   0   5  -5 169060. 5537.43  18
   0  -5   5 165193. 5357.07   6
   0   5  -4 3673.86 395.366  18
   0  -5   4 3227.25 369.730   8
   0  -5   4 2813.27 375.151   9
   0  -5   4 3281.81 360.175   6
   0   5  -3 87795.9 3021.67  18
   0  -5   3 89834.6 3068.07   8
   0  -5   3 87152.5 3002.53   6
   0  -5   3 88467.7 3066.03   9
   0   5  -2 18149.6 838.038  18
   0  -5   2 18881.6 925.973   9
   0  -5   2 18597.1 876.804   6
   0  -5   2 18419.4 925.137   8
   0   5  -1 106669. 3611.83  18
   0  -5   1 114648. 3784.09   8
   0  -5   1 114316. 3715.16   6
   0  -5   1 110644. 3750.19   9
   0  -5   0 39779.0 1635.39   8
   0  -5   0 39505.7 1603.35   9
   0  -5   0 41386.1 1567.20   6
   0  -5  -1 64584.0 2421.47   9
   0  -5  -1 66684.6 2463.73   8
   0  -5  -1 69724.1 2398.16   6
   0  -5  -2 175510. 5696.29   9
   0  -5  -3 965.199 295.355   8
   0  -5  -3 1145.31 288.806   9
   0  -5  -3 1124.85 258.373   6
   0   5   4 286347. 9096.27  20
   0  -5  -4 300132. 9317.60   9
   0  -5  -4 306455. 9279.23   6
   0  -5  -4 300927. 9391.59   8
   0  -5  -5 76502.7 2723.71   8
   0  -5  -5 73436.0 2664.29   9
   0  -5  -5 75524.6 2628.36   6
   0  -5  -6 97576.7 3218.97   6
   0  -5  -6 92564.3 3257.81   9
   0  -5  -6 94488.4 3297.74   8
   0  -5  -7 43833.3 1595.95   6
   0  -5  -7 40075.8 1627.71   9
   0  -5  -7 39603.1 1637.98   8
   0  -5  -8 59193.8 2110.36   6
   0  -5  -8 59779.9 2388.10  42
   0  -5  -8 57241.8 2299.99  41
   0  -5  -9 10442.9 790.967  42
   0  -5  -9 9827.39 799.439  49
   0  -5 -10 61636.6 2410.02  42
   0  -5 -10 56866.2 2476.29  49
   0  -5 -10 55850.8 2530.26  30
   0  -5 -11 52588.9 2175.12  42
   0  -5 -11 52552.0 2326.53  49
   0  -5 -11 46281.2 2285.14  40
   0  -5 -11 52760.9 2344.16  30
   0  -5 -12 6362.45 647.967  42
   0  -5 -12 5826.31 773.504  40
   0  -5 -12 5963.32 754.903  49
   0  -5 -12 6190.15 744.840  30
   0  -5 -13 81768.9 3443.54  40
   0  -5 -13 91647.8 3506.20  49
   0  -5 -13 87712.1 3215.24  42
   0  -5 -13 91017.7 3683.58  34
   0  -5 -13 89983.9 3434.37  30
   0  -5 -14 1338.52 361.003  42
   0  -5 -14 1719.79 531.585  40
   0  -5 -14 2097.12 568.947  49
   0  -5 -14 1243.89 463.037  30
   0  -5 -14 1565.70 587.312  34
   0  -5 -15 63879.3 2599.78  40
   0  -5 -15 60949.0 2604.26  49
   0  -5 -15 60693.5 2465.04  30
   0  -5 -15 69087.7 2744.99  34
   0  -5 -16 2267.13 493.228  40
   0  -5 -16 2249.84 509.121  34
   0  -5 -16 2619.33 381.791  30
   0  -5 -17 12690.3 801.704  40
   0  -5 -17 12910.5 832.333  34
   0  -5 -18 1959.87 317.245  40
   0  -5 -18 1945.02 326.482  34
   0  -5 -19 6458.81 372.483  34
   0  -6  15 7771.27 446.419  45
   0  -6  15 9176.74 503.954  50
   0  -6  14 674.880 289.253  50
   0  -6  14 806.530 282.144  45
   0  -6  13 35296.1 1497.72  45
   0  -6  13 33024.7 1422.10  35
   0  -6  12 5857.35 609.850  46
   0  -6  12 5971.71 561.171  39
   0  -6  12 6737.95 645.497  32
   0  -6  12 6194.36 589.916  35
   0  -6  11 51622.9 2105.05  39
   0  -6  11 50092.4 2207.71  46
   0  -6  11 51851.9 2083.79  35
   0  -6  10 11713.4 989.401  46
   0  -6  10 12625.6 917.264  39
   0  -6  10 11914.4 839.021  35
   0   6  -9 17185.3 1116.07  18
   0  -6   9 16677.5 1228.04  46
   0  -6   9 19129.1 1152.73  39
   0  -6   9 19155.0 1130.64  32
   0  -6   9 19785.5 1107.27  35
   0   6  -8 35674.1 1681.41  18
   0  -6   8 36197.9 1694.45  39
   0  -6   8 32211.8 1536.33  35
   0  -6   8 35477.8 1606.65  32
   0   6  -7 61152.8 2530.46  18
   0  -6   7 59912.8 2768.38  46
   0  -6   7 64394.9 2584.74  39
   0  -6   7 61531.0 2399.06  35
   0  -6   7 62298.0 2455.50  32
   0   6  -6 63888.5 2530.53  18
   0  -6   6 65128.1 2588.37  39
   0  -6   6 61547.1 2772.03  46
   0  -6   6 62457.2 2439.74  32
   0  -6   6 59554.4 2357.15  35
   0   6  -5 24070.7 1276.39  18
   0  -6   5 25331.2 1200.83  11
   0  -6   5 23382.9 1430.72  46
   0  -6   5 23980.5 1221.38  32
   0  -6   5 24679.6 1160.07  35
   0   6  -4 74320.9 2679.33  18
   0  -6   4 71279.8 2691.04  14
   0  -6   4 70742.7 2604.02   6
   0  -6   4 72214.4 2905.46  46
   0  -6   4 69634.5 2638.59  32
   0   6  -3 869.946 312.911  18
   0  -6   3 762.467 331.490  43
   0  -6   3 887.989 425.721  46
   0  -6   3 619.355 325.548   8
   0  -6   3 1664.55 349.412   6
   0  -6   3 1052.15 340.733   9
   0  -6   3 772.737 342.495  14
   0   6  -2 44420.5 1728.67  18
   0  -6   2 44388.3 1845.44  14
   0  -6   2 42021.5 1736.72  43
   0  -6   2 44690.5 1932.00  46
   0  -6   2 40987.6 1793.66  45
   0  -6   2 43832.8 1818.17   9
   0  -6   2 48017.9 1863.02   8
   0  -6   2 43128.2 1745.46   6
   0  -6   1 11674.0 727.008   6
   0  -6   1 11707.6 774.027   9
   0  -6   1 11268.7 778.912   8
   0   6  -1 11543.2 666.302  18
   0  -6   0 127105. 4211.59   6
   0  -6   0 125432. 4323.63   8
   0  -6   0 120791. 4271.69   9
   0   6   0 123026. 4070.64  18
   0  -6  -1 20183.8 1029.06   6
   0  -6  -1 20114.5 1110.34   8
   0  -6  -2 108360. 3808.73   9
   0  -6  -3 88425.9 3230.24   8
   0  -6  -3 86719.7 3060.51   6
   0  -6  -3 83432.3 3114.73   9
   0  -6  -4 8852.21 632.118   6
   0  -6  -4 8846.75 727.686   8
   0  -6  -4 9281.87 688.621   9
   0  -6  -5 47294.3 1930.97  14
   0  -6  -5 48854.5 1920.15   9
   0  -6  -5 45471.1 1940.60   8
   0  -6  -5 48610.4 1844.91   6
   0  -6  -5 44297.9 1988.49  42
   0  -6  -5 42628.5 1878.13  34
   0  -6  -5 45920.8 1969.19  30
   0  -6  -6 13192.7 849.710  14
   0  -6  -6 14605.2 813.836   6
   0  -6  -6 13640.9 852.546   9
   0  -6  -6 14058.4 888.862   8
   0  -6  -6 13795.3 888.039  41
   0  -6  -6 13076.1 898.832  34
   0  -6  -6 13423.1 935.445  30
   0  -6  -7 37508.0 1603.36  14
   0  -6  -7 39083.3 1537.17   6
   0  -6  -7 33629.1 1597.21  11
   0  -6  -7 37297.9 1778.61  42
   0  -6  -7 36876.8 1669.13  41
   0  -6  -7 31803.1 1651.37  34
   0  -6  -8 3949.45 480.839  14
   0  -6  -8 2792.05 402.056   6
   0  -6  -8 3768.07 570.869  41
   0  -6  -8 3115.34 583.035  42
   0  -6  -8 3403.96 585.497  34
   0  -6  -8 2711.11 592.025  30
   0  -6  -9 84501.0 3111.89  41
   0  -6  -9 82318.7 3150.75  42
   0  -6 -10 8623.39 848.628  49
   0  -6 -10 11576.4 902.582  42
   0  -6 -10 10438.5 979.596  30
   0  -6 -11 54102.0 2418.81  49
   0  -6 -11 60522.0 2369.80  42
   0  -6 -11 58608.1 2551.41  30
   0  -6 -12 43077.0 2056.31  49
   0  -6 -12 40920.1 2015.95  40
   0  -6 -12 42343.5 1910.86  42
   0  -6 -12 41346.4 2202.31  34
   0  -6 -12 44782.4 2118.18  30
   0  -6 -13 3271.25 492.150  42
   0  -6 -13 2988.25 583.598  49
   0  -6 -13 2732.18 575.319  40
   0  -6 -13 2973.70 624.889  30
   0  -6 -13 4043.62 755.845  34
   0  -6 -14 20424.8 1089.76  42
   0  -6 -14 21390.2 1262.44  40
   0  -6 -14 24721.5 1447.04  34
   0  -6 -14 22512.8 1270.75  30
   0  -6 -15 1264.20 298.705  42
   0  -6 -15 1726.32 424.154  40
   0  -6 -15 1019.37 387.059  30
   0  -6 -15 1502.00 490.097  34
   0  -6 -16 16148.6 871.347  40
   0  -6 -16 13642.7 799.082  30
   0  -6 -16 16511.6 969.888  34
   0  -6 -17 4186.89 451.104  34
   0  -6 -18 10939.8 569.819  34
   0  -7  13 1195.31 276.902  50
   0  -7  13 913.550 267.699  45
   0  -7  12 25277.8 1184.26  45
   0  -7  12 25133.6 1155.33  50
   0  -7  11 821.853 407.190  45
   0  -7  11 842.050 378.477  50
   0  -7  11 971.528 351.685  39
   0  -7  11 652.164 317.497  35
   0  -7  10 15260.5 994.679  46
   0  -7  10 15574.0 1003.96  45
   0  -7  10 14681.1 938.710  39
   0  -7  10 15005.4 945.634  50
   0  -7  10 14589.6 920.349  32
   0  -7  10 13173.1 826.623  35
   0  -7   9 2454.47 517.710  39
   0  -7   9 2003.09 571.470  45
   0  -7   9 2466.94 588.651  46
   0  -7   9 1309.06 394.245  35
   0  -7   9 1847.84 512.415  32
   0  -7   8 24339.5 1301.43  39
   0  -7   8 23359.5 1380.22  45
   0  -7   8 18580.4 1310.17  46
   0  -7   8 20422.0 1174.90  32
   0  -7   8 20436.8 1093.65  35
   0   7  -7 32459.8 1588.03  18
   0  -7   7 32598.9 1643.30  39
   0  -7   7 30005.3 1681.03  45
   0  -7   7 33202.9 1824.29  46
   0  -7   7 34441.4 1554.93  32
   0  -7   7 29284.3 1407.89  35
   0   7  -6 36708.8 1784.26  18
   0  -7   6 39558.4 1930.59  45
   0  -7   6 40104.7 1867.04  39
   0  -7   6 36609.9 2029.60  46
   0  -7   6 40337.1 1755.09  32
   0   7  -5 36870.0 1754.99  18
   0  -7   5 38839.8 1725.55  14
   0  -7   5 37601.9 1673.98  11
   0  -7   5 37894.7 2018.21  46
   0  -7   5 39693.9 1720.88  32
   0  -7   4 7251.05 705.358  14
   0   7  -4 8138.47 696.237  18
   0  -7   4 7678.46 692.484  11
   0  -7   4 7770.17 899.686  46
   0  -7   4 6693.54 638.099  32
   0  -7   3 9553.08 774.073  11
   0  -7   3 8634.37 680.172   6
   0  -7   3 8696.66 778.319  14
   0   7  -3 8789.61 684.560  18
   0  -7   3 7880.25 648.379  32
   0   7  -2 3421.61 474.664  18
   0  -7   2 3380.30 496.212  43
   0  -7   2 2899.48 539.959  45
   0  -7   2 3425.90 483.395   6
   0  -7   2 3886.73 579.418  14
   0   7  -1 10502.4 710.318  18
   0  -7   1 11443.1 896.942  14
   0  -7   1 12491.9 902.885   8
   0  -7   1 11530.2 864.215   9
   0  -7   1 11379.2 801.181   6
   0  -7   1 11233.1 821.659  45
   0  -7   1 9975.16 757.146  43
   0   7   0 466.102 252.729  18
   0  -7   0 404.854 419.249   9
   0  -7   0 701.939 432.589  14
   0  -7   0 356.953 394.372   8
   0  -7   0 685.427 374.460   6
   0  -7   0 775.145 388.035  45
   0  -7   0 276.842 370.476  41
   0  -7   0 1001.31 363.238  43
   0  -7   0 139.957 301.422  37
   0  -7  -1 88655.5 3304.08  14
   0   7   1 83760.7 2965.90  18
   0  -7  -1 91382.2 3194.25   6
   0  -7  -1 89672.3 3323.78   8
   0  -7  -1 79056.5 3204.19  41
   0  -7  -1 84332.3 3063.20  43
   0  -7  -1 87685.1 3070.65  42
   0  -7  -1 86771.7 3151.20  45
   0  -7  -1 80198.2 3074.05  37
   0  -7  -1 84579.9 3068.78  34
   0   7   2 1373.92 285.767  18
   0  -7  -2 1553.85 442.794   6
   0  -7  -2 794.015 427.728  14
   0  -7  -2 1693.79 457.776   9
   0  -7  -2 1132.39 456.296   8
   0  -7  -2 1489.61 418.339  45
   0  -7  -2 1463.55 435.913  41
   0  -7  -2 1080.13 347.493  42
   0  -7  -2 1473.11 357.008  43
   0  -7  -2 1212.92 319.940  34
   0  -7  -2 1114.71 328.104  37
   0  -7  -3 82647.0 3061.54   9
   0  -7  -3 78828.5 2923.90  45
   0  -7  -3 77661.2 2967.13  42
   0  -7  -3 81112.2 3023.73  41
   0  -7  -3 74332.0 2823.40  43
   0  -7  -3 74675.0 2832.62  37
   0  -7  -3 81669.4 2965.45  30
   0  -7  -3 77537.7 2874.41  34
   0  -7  -4 8317.41 788.427  14
   0  -7  -4 9282.43 793.986   9
   0  -7  -4 9292.22 732.632   6
   0  -7  -4 10122.9 869.646   8
   0  -7  -4 8495.90 764.871  42
   0  -7  -4 7797.61 650.961  43
   0  -7  -4 8993.55 699.768  34
   0  -7  -4 9842.10 778.320  30
   0  -7  -5 11404.6 884.163  14
   0  -7  -5 11757.0 801.091   6
   0  -7  -5 12018.5 914.307   8
   0  -7  -5 11140.8 849.695   9
   0  -7  -5 12034.8 943.471  42
   0  -7  -5 10037.0 741.263  43
   0  -7  -5 11034.0 833.201  34
   0  -7  -5 10388.8 892.371  30
   0  -7  -6 9719.05 802.608  14
   0  -7  -6 7168.76 763.564  11
   0  -7  -6 8026.56 674.934   6
   0  -7  -6 8733.90 872.130  42
   0  -7  -6 9354.10 804.344  41
   0  -7  -6 7813.23 806.652  30
   0  -7  -6 7516.41 739.250  34
   0  -7  -7 3662.82 551.394  14
   0  -7  -7 3936.54 488.627   6
   0  -7  -7 3292.24 545.992  11
   0  -7  -7 4100.52 614.892  41
   0  -7  -7 2622.42 550.296  34
   0  -7  -7 3690.38 669.488  30
   0  -7  -8 58409.2 2296.88  14
   0  -7  -8 51958.0 2241.77  11
   0  -7  -8 57821.8 2381.62  41
   0  -7  -8 54146.2 2452.05  42
   0  -7  -8 51616.0 2386.60  34
   0  -7  -9 16293.9 1009.37  14
   0  -7  -9 17194.0 1139.12  41
   0  -7  -9 16774.3 1173.26  42
   0  -7  -9 14911.1 1161.35  34
   0  -7  -9 16001.9 1236.58  30
   0  -7 -10 58164.0 2781.46  30
   0  -7 -10 54997.5 2633.83  34
   0  -7 -11 2770.80 586.056  42
   0  -7 -11 2190.96 634.676  30
   0  -7 -12 36168.4 1707.85  42
   0  -7 -12 34871.7 1842.98  30
   0  -7 -13 19375.5 1086.93  42
   0  -7 -13 19934.5 1233.41  30
   0  -7 -14 55965.8 2198.19  42
   0  -7 -14 60731.4 2492.56  34
   0  -7 -14 59763.2 2377.30  30
   0  -7 -15 4934.54 431.926  42
   0  -7 -15 5390.47 545.105  30
   0  -7 -15 5123.85 573.510  34
   0  -7 -16 50228.1 1926.86  34
   0  -7 -17 8539.93 506.247  34
   0  -8  12 4660.19 336.158  50
   0  -8  12 5057.17 372.675  45
   0  -8  12 4540.77 364.496  37
   0  -8  11 18351.4 879.118  45
   0  -8  11 16214.4 807.305  50
   0  -8  10 5337.16 556.271  45
   0  -8  10 6583.68 530.300  39
   0  -8  10 5786.66 502.476  50
   0  -8   9 17668.9 1053.21  45
   0  -8   9 17228.5 967.360  39
   0  -8   9 16569.1 928.594  50
   0  -8   8 168.462 452.533  45
   0  -8   8 635.948 352.147  50
   0  -8   8-57.3866 391.998  39
   0  -8   7 71107.4 2855.99  45
   0  -8   7 72660.1 2781.01  39
   0  -8   7 67746.2 2642.82  50
   0  -8   7 68456.6 2618.96  32
   0  -8   6 4656.97 568.170  50
   0  -8   6 5754.66 754.042  45
   0  -8   6 5211.66 668.760  39
   0  -8   6 4600.30 565.826  32
   0  -8   5 87435.8 3238.44  14
   0  -8   5 91469.2 3217.04  11
   0  -8   5 86924.6 3193.70  50
   0  -8   5 85303.8 3174.69  32
   0  -8   4 29929.8 1486.90  14
   0  -8   4 30550.1 1472.59  11
   0  -8   4 29760.2 1551.26  39
   0  -8   4 25880.6 1307.16  50
   0  -8   4 28079.5 1341.60  32
   0  -8   3 85397.6 3277.82  14
   0   8  -3 83062.3 3187.25  18
   0  -8   3 87822.3 3285.11  11
   0  -8   3 85887.7 3327.31  45
   0  -8   3 89476.8 3335.72  39
   0  -8   3 84648.5 3468.30  41
   0  -8   3 83170.4 3280.69  37
   0  -8   2 26570.6 1415.74  14
   0   8  -2 25692.1 1281.74  18
   0  -8   2 25207.5 1409.39  11
   0  -8   2 23504.3 1375.51  45
   0  -8   2 24731.1 1487.64  41
   0  -8   2 23076.5 1326.68  37
   0   8  -1 25839.9 1295.48  18
   0  -8   1 29254.3 1546.83  14
   0  -8   1 26683.1 1503.86  11
   0  -8   1 28671.4 1431.11   6
   0  -8   1 27597.2 1453.16  45
   0  -8   1 29369.7 1592.33  41
   0  -8   1 28502.7 1406.74  43
   0  -8   1 26442.7 1392.09  37
   0   8   0 57923.2 2218.55  18
   0  -8   0 62126.6 2517.08  14
   0  -8   0 55417.5 2506.57  11
   0  -8   0 59169.3 2377.24   6
   0  -8   0 56458.7 2297.77  43
   0  -8   0 57544.5 2486.23  41
   0  -8   0 56477.7 2372.82  45
   0  -8   0 51518.3 2272.47  37
   0  -8  -1 19320.7 1235.63  14
   0  -8  -1 20437.1 1159.62   6
   0  -8  -1 17599.5 990.498  42
   0  -8  -1 18025.1 1204.38  41
   0  -8  -1 18752.1 1066.28  43
   0  -8  -1 18805.1 1126.04  45
   0  -8  -1 17380.4 1052.04  37
   0  -8  -2 114046. 4136.96  14
   0  -8  -2 102336. 4172.36  11
   0  -8  -2 113242. 3992.51   6
   0  -8  -2 110330. 3954.39  45
   0  -8  -2 111603. 4074.83  41
   0  -8  -2 110176. 3863.66  43
   0  -8  -2 106758. 3845.14  42
   0  -8  -2 111519. 3879.20  34
   0  -8  -2 101866. 3819.15  37
   0  -8  -3 1686.85 600.134  11
   0  -8  -3 2095.11 476.748  43
   0  -8  -3 1145.40 463.788  42
   0  -8  -3 1149.41 496.612  41
   0  -8  -3 1219.29 403.201  34
   0  -8  -3 1677.24 399.931  37
   0  -8  -4 141331. 4986.28  14
   0  -8  -4 148206. 4873.91   6
   0  -8  -4 136011. 5106.60  11
   0  -8  -4 133755. 4868.31  42
   0  -8  -4 134165. 4722.99  43
   0  -8  -4 136126. 4781.15  34
   0  -8  -5 43797.2 2009.43  14
   0  -8  -5 39186.8 2046.93  11
   0  -8  -5 40324.7 1818.65  43
   0  -8  -5 44510.3 2043.80  42
   0  -8  -5 40190.3 1884.10  34
   0  -8  -5 41478.9 1995.00  30
   0  -8  -6 68462.8 2711.82  14
   0  -8  -6 61279.2 2721.11  11
   0  -8  -6 63635.4 2526.38  43
   0  -8  -6 63066.5 2760.31  42
   0  -8  -6 65423.6 2657.44  34
   0  -8  -6 67255.2 2768.91  30
   0  -8  -7 26580.5 1403.70  14
   0  -8  -7 23861.4 1393.31  11
   0  -8  -7 24678.1 1535.39  42
   0  -8  -7 26012.9 1416.94  41
   0  -8  -7 23307.5 1262.97  43
   0  -8  -7 23249.8 1459.16  30
   0  -8  -7 24134.4 1373.66  34
   0  -8  -8 20536.9 1200.95  14
   0  -8  -8 18507.8 1144.06  11
   0  -8  -8 19351.3 1113.65  43
   0  -8  -8 20132.6 1266.79  41
   0  -8  -8 17874.0 1190.51  34
   0  -8  -8 18326.8 1325.22  30
   0  -8  -9 13436.1 920.573  14
   0  -8  -9 12188.2 858.990  11
   0  -8  -9 14533.9 1100.56  42
   0  -8  -9 14192.3 930.675  43
   0  -8  -9 14711.3 1087.55  34
   0  -8 -10 16080.7 989.327  43
   0  -8 -10 16922.1 1151.86  42
   0  -8 -10 14206.2 1211.78  30
   0  -8 -10 15431.1 1152.18  34
   0  -8 -11 42501.7 1924.63  42
   0  -8 -11 41830.6 1796.31  43
   0  -8 -11 41834.2 2100.01  30
   0  -8 -11 40834.4 2010.26  34
   0  -8 -12 5848.86 623.550  42
   0  -8 -12 5309.82 534.198  43
   0  -8 -12 4330.23 670.902  34
   0  -8 -12 4992.84 696.453  30
   0  -8 -13 33619.2 1492.49  42
   0  -8 -13 32907.9 1411.73  43
   0  -8 -14 5671.26 478.222  42
   0  -8 -15 25727.1 1012.39  42
   0  -9  10 21463.1 896.813  45
   0  -9   9 18628.7 902.066  45
   0  -9   9 17691.6 837.095  39
   0  -9   8 29232.2 1213.15  39
   0  -9   8 28104.3 1269.82  45
   0  -9   7 6569.01 592.887  39
   0  -9   7 6940.04 661.206  45
   0  -9   7 6405.28 610.688  37
   0  -9   6 33343.0 1625.99  41
   0  -9   6 37140.5 1676.04  37
   0  -9   5 5504.32 664.682  41
   0  -9   5 5825.48 681.224  37
   0  -9   4 26066.3 1261.02  11
   0  -9   4 21408.9 1403.11  41
   0  -9   4 24674.1 1392.38  45
   0  -9   4 26223.6 1347.44  39
   0  -9   4 24583.4 1350.66  37
   0  -9   3 1553.55 446.530  11
   0  -9   3 871.845 463.177  14
   0  -9   3 1877.32 585.048  41
   0  -9   3 1152.81 497.419  39
   0  -9   3 1530.84 528.622  45
   0  -9   3 1800.72 488.214  37
   0  -9   2 30327.2 1552.37  14
   0  -9   2 31705.5 1567.59  11
   0  -9   2 31117.3 1530.91  39
   0  -9   2 28963.8 1646.61  41
   0  -9   2 30397.9 1575.53  45
   0  -9   2 27116.5 1465.42  37
   0  -9   1 30732.9 1577.05  14
   0  -9   1 29326.0 1586.63  11
   0  -9   1 26352.3 1469.45  45
   0  -9   1 26152.6 1572.23  41
   0  -9   1 30695.5 1515.01  39
   0  -9   1 26412.4 1390.89  37
   0  -9   0 23545.6 1403.28  14
   0  -9   0 21312.6 1408.28  11
   0  -9   0 25128.6 1337.55  39
   0  -9   0 23509.8 1438.01  41
   0  -9   0 24841.5 1345.37  45
   0  -9   0 21981.2 1209.95  37
   0  -9  -1 33756.3 1715.16  14
   0  -9  -1 30523.5 1552.24  45
   0  -9  -1 32700.6 1523.98  43
   0  -9  -1 29784.0 1640.87  41
   0  -9  -1 28184.1 1411.50  37
   0  -9  -2 30837.2 1664.29  14
   0  -9  -2 27952.8 1687.18  11
   0  -9  -2 32736.0 1646.91  41
   0  -9  -2 26460.7 1321.26  42
   0  -9  -2 32712.7 1481.39  43
   0  -9  -3 29402.0 1761.49  11
   0  -9  -3 29401.1 1437.09  42
   0  -9  -3 30177.2 1447.29  43
   0  -9  -3 31138.5 1629.89  41
   0  -9  -4 43490.4 2029.54  14
   0  -9  -4 37602.2 2067.00  11
   0  -9  -4 39611.1 1936.75  41
   0  -9  -4 44140.0 1806.09  43
   0  -9  -4 36376.5 1791.10  42
   0  -9  -4 40894.7 1798.53  34
   0  -9  -5 45796.4 2279.32  11
   0  -9  -5 47614.4 1999.80  43
   0  -9  -5 45250.9 2112.60  42
   0  -9  -5 49324.0 2073.57  34
   0  -9  -6 6860.20 777.518  14
   0  -9  -6 5179.04 737.326  11
   0  -9  -6 5843.18 714.206  42
   0  -9  -6 6179.31 638.346  43
   0  -9  -6 7813.18 720.184  34
   0  -9  -7 15039.8 1030.51  14
   0  -9  -7 13284.5 1014.32  11
   0  -9  -7 15710.3 943.802  43
   0  -9  -7 13269.1 1074.90  42
   0  -9  -7 15274.4 1013.37  34
   0  -9  -8 24219.1 1292.44  14
   0  -9  -8 23266.4 1265.09  11
   0  -9  -8 23971.9 1202.52  43
   0  -9  -8 22496.8 1413.54  42
   0  -9  -8 24443.5 1316.83  34
   0  -9  -9 21456.2 1080.65  43
   0  -9  -9 20584.6 1184.76  34
   0  -9 -10 28381.3 1273.65  43
   0  -9 -10 25995.9 1398.08  34
   0  -9 -11 20008.4 1091.14  42
   0  -9 -11 18897.7 944.718  43
   0  -9 -11 18440.6 1090.41  34
   0  -9 -12 17356.0 917.857  42
   0  -9 -12 16154.1 960.045  34
   0  -9 -13 10066.8 637.246  42
   0  -9 -13 12362.7 725.778  34
   0  -9 -14 21745.7 932.149  34
   0 -10   5 18451.0 903.456  39
   0 -10   5 17083.4 963.822  45
   0 -10   4 3090.09 439.371  41
   0 -10   4 4043.85 526.512  45
   0 -10   4 3354.96 457.324  39
   0 -10   3 27732.3 1378.08  45
   0 -10   3 29536.8 1294.50  39
   0 -10   2 1542.37 398.526  39
   0 -10   2 1411.77 472.993  45
   0 -10   2 1050.90 444.236  41
   0 -10   2 1190.53 404.487  11
   0 -10   1 27430.2 1313.59  39
   0 -10   1 28419.3 1494.70  41
   0 -10   1 28174.9 1424.66  11
   0 -10   0 8193.98 762.054  14
   0 -10   0 8249.42 669.998  39
   0 -10   0 9261.34 827.802  41
   0 -10   0 7996.40 785.962  11
   0 -10  -1 21000.4 1260.06  14
   0 -10  -1 19131.4 1056.78  39
   0 -10  -1 22522.4 1263.43  41
   0 -10  -2 4226.77 599.806  41
   0 -10  -2 3550.40 623.415  14
   0 -10  -3 28367.5 1317.45  43
   0 -10  -3 28397.5 1463.81  41
   0 -10  -4 11040.8 764.418  43
   0 -10  -4 12307.1 895.538  41
   0 -10  -4 9870.11 947.056  11
   0 -10  -5 11182.1 873.361  14
   0 -10  -5 8930.47 869.709  11
   0 -10  -5 8387.28 689.980  42
   0 -10  -5 11556.1 852.193  41
   0 -10  -5 11176.2 730.791  43
   0 -10  -6 35300.4 1703.83  11
   0 -10  -6 39074.9 1529.98  43
   0 -10  -7 2577.09 464.417  42
   0 -10  -7 3041.31 425.373  43
   0 -10  -8 17475.6 882.468  43
   0 -10  -8 16650.4 1029.15  42
   0 -10  -8 17823.4 970.441  34
   0 -10  -9 189.452 337.553  42
   0 -10  -9 334.206 298.281  34
   0 -10 -10 18127.6 973.300  42
   0 -10 -10 17813.6 916.621  34
   0 -10 -11 4536.95 406.566  34
   0 -11   1 299.954 233.000  41
   0 -11   0 27690.7 1240.73  41
   0 -11  -1 348.852 332.313  41
   0 -11  -2 54326.3 2112.50  41
   0 -11  -3 1564.16 397.635  41
   1 -10  -9 1919.67 288.654  43
   1 -10  -8 15347.0 786.105  43
   1 -10  -7 6043.77 511.321  43
   1 -10  -6 47371.4 1840.34  43
   1 -10  -5 6591.97 655.163  14
   1 -10  -5 7625.78 599.834  43
   1 -10  -4 29864.4 1450.19  14
   1 -10  -4 26243.5 1368.09  41
   1 -10  -4 29636.9 1314.09  43
   1 -10  -3 4890.92 595.085  41
   1 -10  -2 5887.66 657.215  14
   1 -10  -2 6311.42 644.239  41
   1 -10  -1 12495.7 878.642  14
   1 -10  -1 11683.6 828.853  41
   1 -10  -1 10916.3 711.646  39
   1 -10   0 10079.9 783.579  14
   1 -10   0 10822.1 697.430  39
   1 -10   0 9435.29 759.895  41
   1 -10   1 31154.9 1357.72  39
   1 -10   2 4974.55 486.772  39
   1 -10   3 19262.5 944.293  39
   1 -10   4 1104.12 301.952  39
   1 -10   5 6817.83 468.071  39
   1  -9 -12 13118.3 645.077  43
   1  -9 -11 7429.65 535.064  43
   1  -9 -11 6495.99 562.616  42
   1  -9 -11 7091.73 627.383  34
   1  -9 -10 9123.01 657.114  43
   1  -9 -10 8951.17 743.597  34
   1  -9  -9 7507.42 632.402  43
   1  -9  -9 7922.16 719.543  34
   1  -9  -8 5678.18 581.263  14
   1  -9  -8 5469.39 660.224  42
   1  -9  -8 5521.72 579.170  43
   1  -9  -8 4567.08 604.819  34
   1  -9  -7 26496.4 1367.45  14
   1  -9  -7 28457.0 1357.56  43
   1  -9  -7 22438.6 1380.08  42
   1  -9  -7 32411.7 1481.88  34
   1  -9  -6 1515.02 519.149  11
   1  -9  -6 2293.24 534.135  14
   1  -9  -6 1938.59 462.519  43
   1  -9  -6 1774.39 462.228  42
   1  -9  -6 2975.81 586.182  41
   1  -9  -6 1924.17 510.659  34
   1  -9  -5 71715.4 2848.09  14
   1  -9  -5 67549.1 2907.87  11
   1  -9  -5 73563.4 2851.65  41
   1  -9  -5 63885.0 2706.45  42
   1  -9  -5 73479.7 2730.92  43
   1  -9  -5 74081.8 2798.25  34
   1  -9  -4 406.740 390.550  42
   1  -9  -4 1167.14 472.936  41
   1  -9  -4 816.292 441.370  43
   1  -9  -4 325.342 558.531  11
   1  -9  -4 153.085 499.876  14
   1  -9  -3 28167.7 1375.03  42
   1  -9  -3 33680.3 1516.15  43
   1  -9  -3 30242.4 1579.85  41
   1  -9  -3 28110.4 1704.14  11
   1  -9  -2 3400.49 607.938  41
   1  -9  -2 3937.65 593.089  43
   1  -9  -2 4165.24 699.650  14
   1  -9  -2 3556.22 698.862  11
   1  -9  -1 18463.5 1242.13  14
   1  -9  -1 19274.0 1147.76  43
   1  -9  -1 19472.2 1225.28  41
   1  -9   0 3615.52 644.430  41
   1  -9   0 4074.82 597.296  45
   1  -9   0 4191.91 681.941  14
   1  -9   0 4443.81 693.797  11
   1  -9   1 24378.9 1369.30  14
   1  -9   1 24283.9 1309.35  45
   1  -9   1 21632.3 1346.48  41
   1  -9   1 23736.1 1362.49  11
   1  -9   2 31712.3 1521.28  14
   1  -9   2 29894.4 1502.09  39
   1  -9   2 30090.2 1519.28  45
   1  -9   2 31627.5 1520.97  11
   1  -9   3 8037.21 720.702  14
   1  -9   3 8079.35 723.991  39
   1  -9   3 7423.22 733.523  45
   1  -9   3 5579.28 666.332  41
   1  -9   4 37221.4 1643.82  14
   1  -9   4 39650.4 1823.70  45
   1  -9   4 41391.8 1756.24  39
   1  -9   5 474.724 439.646  45
   1  -9   6 23114.0 1246.69  45
   1  -9   6 25731.1 1198.26  39
   1  -9   7 619.412 343.538  45
   1  -9   7 231.778 282.738  39
   1  -9   8 20358.8 910.028  39
   1  -9   8 19910.3 960.797  45
   1  -9   9 2749.96 264.320  39
   1  -8 -15 29452.9 1142.53  34
   1  -8 -14 2152.79 295.109  43
   1  -8 -14 2372.72 366.531  34
   1  -8 -13 49978.6 1888.73  43
   1  -8 -13 47897.3 1891.38  42
   1  -8 -12 5845.35 558.398  43
   1  -8 -12 4863.77 526.107  42
   1  -8 -11 27158.8 1375.67  42
   1  -8 -11 28530.4 1372.78  43
   1  -8 -10 11199.2 903.552  42
   1  -8 -10 10411.5 832.097  43
   1  -8  -9 21046.5 1142.23  14
   1  -8  -9 22152.3 1233.01  43
   1  -8  -9 22348.8 1339.95  42
   1  -8  -8 19312.6 1114.44  14
   1  -8  -8 17804.7 1107.54  11
   1  -8  -8 19544.7 1126.34  43
   1  -8  -8 16629.1 1157.09  34
   1  -8  -7 18450.8 1121.66  14
   1  -8  -7 16514.9 1127.36  11
   1  -8  -7 18394.7 1121.61  43
   1  -8  -7 18489.7 1227.03  42
   1  -8  -7 17773.8 1197.28  41
   1  -8  -7 17380.0 1166.74  34
   1  -8  -6 90304.6 3431.26  14
   1  -8  -6 91673.7 3520.23  11
   1  -8  -6 95549.2 3496.22  41
   1  -8  -6 87353.7 3469.39  42
   1  -8  -6 87318.1 3338.43  43
   1  -8  -6 86535.9 3401.76  34
   1  -8  -5 2434.23 613.863  14
   1  -8  -5 2477.38 488.360   6
   1  -8  -5 1973.53 600.639  11
   1  -8  -5 2161.66 552.888  41
   1  -8  -5 2743.74 535.263  43
   1  -8  -5 2139.57 563.372  42
   1  -8  -5 3284.98 588.943  34
   1  -8  -4 176366. 6019.19  14
   1  -8  -4 167351. 6133.85  11
   1  -8  -4 178352. 5885.24   6
   1  -8  -4 173496. 5825.47  43
   1  -8  -4 163067. 5848.29  42
   1  -8  -4 174434. 5962.90  41
   1  -8  -4 169562. 5862.16  34
  -1   8   3 8208.89 650.190  18
   1  -8  -3 10146.5 912.973   9
   1  -8  -3 9541.88 985.762  11
   1  -8  -3 8689.92 803.757   6
   1  -8  -3 9686.59 878.872  41
   1  -8  -3 11205.8 835.900  43
   1  -8  -3 8964.87 764.271  42
   1  -8  -3 9299.83 794.551  34
  -1   8   2 36524.8 1606.13  18
   1  -8  -2 36567.5 1911.67  14
   1  -8  -2 38842.1 1758.09  45
   1  -8  -2 40286.0 1764.09  43
   1  -8  -2 36481.7 1652.27  42
   1  -8  -2 37632.1 1874.51  41
   1  -8  -2 39298.3 1822.65   6
   1  -8  -2 36779.7 1962.26  11
   1  -8  -2 41230.2 1949.85   9
  -1   8   1 1979.60 395.426  18
   1  -8  -1 3043.33 534.439  43
   1  -8  -1 2634.09 518.658  45
   1  -8  -1 2094.52 407.788  42
   1  -8  -1 2846.14 550.012  41
   1  -8  -1 1764.23 590.986  14
   1  -8  -1 2060.79 492.903   6
   1  -8   0 25981.0 1475.94  14
  -1   8   0 26405.1 1278.86  18
   1  -8   0 23573.4 1339.36  45
   1  -8   0 25725.9 1474.51  41
   1  -8   0 26711.4 1371.44  43
   1  -8   0 25142.9 1362.86   6
   1  -8   0 24729.5 1491.27  11
  -1   8  -1 1996.28 410.637  18
   1  -8   1 1475.21 547.040  14
   1  -8   1 1880.71 456.515   6
   1  -8   1 1741.84 550.540  11
   1  -8   1 1555.16 539.377  41
   1  -8   1 2485.05 510.478  45
   1  -8   1 1650.17 497.326  43
   1  -8   2 66358.3 2639.53  14
   1  -8   2 66841.4 2647.08  11
   1  -8   2 59274.1 2658.97  41
   1  -8   2 64821.1 2609.12  45
   1  -8   2 57171.2 2436.31  37
   1  -8   3 58852.2 2354.65  14
   1  -8   3 59897.8 2368.54  11
   1  -8   3 50148.2 2408.60  41
   1  -8   3 57117.7 2407.35  45
   1  -8   3 50046.5 2243.38  37
   1  -8   4 39099.3 1733.49  14
   1  -8   4 39953.6 1731.15  11
   1  -8   4 34756.1 1840.55  41
   1  -8   4 38091.1 1863.08  45
   1  -8   4 32767.8 1705.91  37
   1  -8   5 31742.7 1417.61  14
   1  -8   5 22674.1 1434.61  41
   1  -8   5 32866.1 1636.27  45
   1  -8   5 33719.4 1557.71  39
   1  -8   5 27360.3 1489.70  37
   1  -8   5 26077.0 1291.06  32
   1  -8   6 2714.54 617.609  45
   1  -8   6 3377.05 562.889  39
   1  -8   6 2134.57 479.059  41
   1  -8   6 2118.68 427.566  32
   1  -8   7 22453.6 1168.39  39
   1  -8   7 19422.8 1220.17  45
   1  -8   7 18736.2 1010.61  32
   1  -8   8 1538.97 408.406  39
   1  -8   9 23206.9 1097.15  39
   1  -8  10 231.233 244.438  39
   1  -8  11 13572.4 691.132  45
   1  -7 -16 10743.0 538.007  43
   1  -7 -16 13653.7 655.182  34
   1  -7 -15 18410.5 964.186  34
   1  -7 -14 21038.7 1008.22  42
   1  -7 -14 23571.0 1229.12  34
   1  -7 -13 13244.8 820.764  42
   1  -7 -13 13744.0 1031.54  34
   1  -7 -12 27656.7 1397.22  42
   1  -7 -12 29281.2 1547.23  30
   1  -7 -12 28297.3 1623.86  34
   1  -7 -11 15533.7 1023.94  42
   1  -7 -11 12728.6 1104.54  34
   1  -7 -11 13775.8 1095.30  30
   1  -7 -10 26378.4 1448.44  42
   1  -7 -10 27469.0 1585.80  30
   1  -7  -9 948.288 397.168  14
   1  -7  -9 932.234 516.361  42
   1  -7  -9 1497.13 605.400  30
   1  -7  -8 19964.6 1129.17  14
   1  -7  -8 18461.3 1134.84  11
   1  -7  -8 18432.0 1022.96   6
   1  -7  -8 21630.0 1327.09  42
   1  -7  -8 20482.3 1338.58  30
   1  -7  -7 20678.9 1180.91  14
   1  -7  -7 18769.0 1067.62   6
   1  -7  -7 19796.9 1205.45  11
   1  -7  -7 20332.8 1247.44  41
   1  -7  -6 16172.3 1048.67  14
   1  -7  -6 14643.8 1051.95  11
   1  -7  -6 13578.7 964.999   9
   1  -7  -6 14891.0 931.936   6
   1  -7  -6 13219.8 1002.45  41
   1  -7  -6 14850.6 873.070  38
   1  -7  -6 15399.6 1067.74  42
   1  -7  -6 14075.3 1013.64  34
   1  -7  -5 31815.6 1625.05  14
   1  -7  -5 34686.4 1556.49   6
   1  -7  -5 32613.4 1611.71   9
   1  -7  -5 34900.4 1741.35  11
   1  -7  -5 32909.2 1496.51  38
   1  -7  -5 32898.8 1679.43  42
   1  -7  -5 33886.5 1680.11  41
   1  -7  -5 31406.4 1542.29  43
   1  -7  -5 32573.8 1608.82  34
   1  -7  -5 33240.6 1673.25  30
   1  -7  -4 93497.1 3436.84  14
   1  -7  -4 89633.3 3378.72   9
   1  -7  -4 84464.1 3467.80  11
   1  -7  -4 93004.5 3297.47   6
   1  -7  -4 80200.7 3319.10  41
   1  -7  -4 92658.3 3237.06  38
   1  -7  -4 85307.6 3236.28  43
   1  -7  -4 89216.9 3348.70  42
   1  -7  -4 87769.3 3294.26  34
   1  -7  -3 15112.0 1073.66  14
   1  -7  -3 14981.4 963.108   6
   1  -7  -3 14091.8 1088.58  11
   1  -7  -3 14751.6 1024.41   9
   1  -7  -3 13748.3 995.921  41
   1  -7  -3 13402.4 890.219  38
   1  -7  -3 15125.4 973.370  42
   1  -7  -3 15053.5 932.656  45
   1  -7  -3 15522.5 937.144  43
   1  -7  -3 12374.2 901.481  34
   1  -7  -2 49459.1 2127.97   9
   1  -7  -2 45449.3 2162.07  11
   1  -7  -2 45154.9 2028.65  41
   1  -7  -2 43493.5 1911.95  45
   1  -7  -2 44580.1 1909.24  42
   1  -7  -2 47453.8 1940.94  43
   1  -7  -2 46645.6 1956.34  34
  -1   7   1 21752.8 1107.33  18
   1  -7  -1 22570.4 1363.16  14
   1  -7  -1 23743.7 1266.38   6
   1  -7  -1 24484.4 1348.50  41
   1  -7  -1 24278.2 1172.31  42
   1  -7  -1 25290.7 1240.03  43
   1  -7  -1 24510.4 1262.52  45
   1  -7  -1 24483.8 1250.31  34
  -1   7   0 1304.53 335.096  18
   1  -7   0 1606.46 479.934   9
   1  -7   0 954.861 395.307   6
   1  -7   0 489.924 462.865  14
   1  -7   0 119.332 450.774  11
   1  -7   0 677.969 414.454  45
   1  -7   0 353.312 288.075  42
   1  -7   0 845.660 444.102  41
   1  -7   0 645.037 403.600  43
  -1   7  -1 81517.9 2922.22  18
   1  -7   1 80794.1 3134.65  14
   1  -7   1 81251.1 3165.62  11
   1  -7   1 82521.3 3005.63   6
   1  -7   1 83031.8 3118.31   9
   1  -7   1 80639.5 3049.93  45
   1  -7   1 78301.1 3133.07  41
   1  -7   1 79166.0 2977.93  43
   1  -7   1 73132.7 2920.36  37
  -1   7  -2 1633.46 399.391  18
   1  -7   2 1700.32 460.130   9
   1  -7   2 2242.22 439.318   6
   1  -7   2 1736.35 492.350  11
   1  -7   2 2044.04 511.012  14
   1  -7   2 1771.71 510.060  45
   1  -7   2 2096.20 553.777  41
   1  -7   3 17951.3 1143.11  14
  -1   7  -3 22059.6 1120.94  18
   1  -7   3 17787.3 1114.88   9
   1  -7   3 17451.4 1025.91   6
   1  -7   3 19174.0 1141.75  11
   1  -7   3 19512.9 1196.06  45
   1  -7   3 19344.2 1253.47  41
   1  -7   3 17606.1 998.188  32
  -1   7  -4 12072.5 845.977  18
   1  -7   4 11978.9 876.150  14
   1  -7   4 10246.4 757.216   6
   1  -7   4 11753.0 870.037  11
   1  -7   4 10105.3 943.990  41
   1  -7   4 10496.4 909.479  45
   1  -7   4 11893.7 806.551  32
  -1   7  -5 8804.76 788.004  18
   1  -7   5 9531.68 763.316  14
   1  -7   5 9755.93 751.391  11
   1  -7   5 8297.08 878.295  45
   1  -7   5 9756.42 750.849  32
  -1   7  -6 10701.1 890.276  18
   1  -7   6 12761.2 1058.15  45
   1  -7   6 13282.2 976.638  39
   1  -7   6 12789.9 875.825  32
   1  -7   7 61081.0 2447.49  39
   1  -7   7 55798.6 2292.17  32
   1  -7   8 12465.7 914.772  39
   1  -7   8 11714.7 847.702  32
   1  -7   9 21356.8 1202.68  39
   1  -7   9 24192.3 1205.48  32
   1  -7  10 15144.2 877.276  39
   1  -7  10 15631.0 917.623  50
   1  -7  10 14409.8 992.903  45
   1  -7  10 14936.0 889.003  32
   1  -7  11 698.550 305.715  39
   1  -7  11 169.112 307.631  50
   1  -7  11 439.787 376.374  45
   1  -7  11 363.032 321.498  32
   1  -7  12 18422.0 921.872  45
   1  -7  12 17816.6 871.444  50
   1  -7  13 285.548 208.155  45
   1  -7  13 368.423 200.373  50
   1  -6 -17 1260.06 253.304  34
   1  -6 -16 19983.0 1020.17  34
   1  -6 -15 5323.79 612.328  34
   1  -6 -14 12431.4 776.174  42
   1  -6 -14 14582.8 935.254  40
   1  -6 -14 14567.3 1059.06  34
   1  -6 -14 12924.4 869.396  30
   1  -6 -13 1224.97 476.847  40
   1  -6 -13 2148.50 445.571  42
   1  -6 -13 1817.27 505.105  30
   1  -6 -13 2206.91 630.753  34
   1  -6 -12 4313.12 622.631  40
   1  -6 -12 4301.53 597.741  42
   1  -6 -12 5002.18 702.396  30
   1  -6 -12 4175.34 743.706  34
   1  -6 -11 10118.4 874.382  40
   1  -6 -11 12863.8 921.525  42
   1  -6 -11 12142.9 1024.19  30
   1  -6 -11 10585.6 1040.43  34
   1  -6 -10 8794.92 800.442  40
   1  -6 -10 11760.3 919.697  42
   1  -6 -10 11494.4 1027.39  30
   1  -6 -10 9753.47 965.254  34
   1  -6  -9 34458.6 1856.31  34
   1  -6  -9 35462.3 1895.54  30
   1  -6  -8 824.324 328.237   9
   1  -6  -8 797.852 382.579  14
   1  -6  -8 762.877 312.255   6
   1  -6  -8 263.535 368.621  11
   1  -6  -8 694.405 487.212  42
   1  -6  -8 854.833 493.521  30
   1  -6  -8 821.584 476.569  34
   1  -6  -7 64967.2 2526.96  14
   1  -6  -7 65489.7 2515.27   9
   1  -6  -7 65234.5 2583.92  11
   1  -6  -7 67034.7 2446.28   6
   1  -6  -7 67839.9 2736.20  42
   1  -6  -7 62938.2 2705.72  30
   1  -6  -6 1347.56 419.212  14
   1  -6  -6 1899.30 402.300   9
   1  -6  -6 1261.31 341.520   6
   1  -6  -6 1179.93 423.613  11
   1  -6  -6 1298.25 437.859  41
   1  -6  -5 55460.7 2215.79  14
   1  -6  -5 54213.0 2102.99   6
   1  -6  -5 54453.7 2177.55   9
   1  -6  -5 54305.0 2255.52  11
   1  -6  -5 52941.9 2053.17  38
   1  -6  -5 51249.1 2184.80  41
   1  -6  -5 53767.4 2245.21  42
   1  -6  -5 52578.4 2187.95  34
   1  -6  -4 12328.8 841.769   9
   1  -6  -4 12635.5 919.532  11
   1  -6  -4 12686.6 808.182   6
   1  -6  -4 13021.6 890.779  14
   1  -6  -4 12821.6 863.223  41
   1  -6  -4 12725.3 757.299  38
   1  -6  -4 12583.0 865.741  42
   1  -6  -4 12905.7 877.817  30
   1  -6  -4 12273.5 832.509  34
   1  -6  -3 21845.8 1265.28  11
   1  -6  -3 24067.0 1201.88   9
   1  -6  -3 23130.7 1145.01   6
   1  -6  -3 22925.7 1225.24  14
   1  -6  -3 20945.3 1160.67  41
   1  -6  -3 20640.0 1081.05  43
   1  -6  -3 22137.5 1084.63  38
   1  -6  -3 19919.7 1071.39  45
   1  -6  -3 22954.1 1162.64  42
   1  -6  -3 21943.1 1119.43  34
   1  -6  -3 24986.4 1199.95  30
   1  -6  -2 42941.3 1919.30  11
   1  -6  -2 42506.3 1828.06   9
   1  -6  -2 39805.8 1680.48  43
   1  -6  -2 42077.6 1721.37  38
   1  -6  -2 40191.3 1694.43  45
   1  -6  -2 43855.8 1759.23  42
   1  -6  -2 42091.2 1809.47  41
   1  -6  -2 41933.2 1739.37  34
   1  -6  -1 6290.32 621.346  14
   1  -6  -1 5810.63 566.569   6
   1  -6  -1 4792.22 555.317  41
   1  -6  -1 5616.29 519.678  38
   1  -6  -1 5454.49 509.814  43
   1  -6  -1 4454.15 490.531  45
   1  -6  -1 6096.33 526.406  34
  -1   6   0 32330.0 1394.48  18
   1  -6   0 33551.7 1603.58  14
   1  -6   0 36123.9 1545.57   6
   1  -6   0 34595.5 1637.04  11
   1  -6   0 35541.4 1512.97  45
   1  -6   0 31408.2 1454.25  43
   1  -6   0 36412.2 1592.43  41
   1  -6   0 36032.7 1531.60  38
   1  -6   0 33341.5 1467.44  34
  -1   6  -1 20174.1 977.742  18
   1  -6   1 19616.2 1088.85   9
   1  -6   1 20124.7 1138.20  11
   1  -6   1 20538.3 1136.35  14
   1  -6   1 22278.2 1091.15   6
   1  -6   1 19448.0 1058.56  45
   1  -6   1 18348.3 1091.84  41
   1  -6   2 75687.4 2932.32  14
  -1   6  -2 75866.5 2783.28  18
   1  -6   2 80430.3 2963.81  11
   1  -6   2 79558.9 2869.26   6
   1  -6   2 82848.7 2942.87   9
   1  -6   2 76201.6 2895.28  45
   1  -6   2 74757.9 2780.09  24
   1  -6   3 16027.8 955.810   9
   1  -6   3 14613.0 881.173   6
   1  -6   3 16169.9 964.501  11
  -1   6  -3 17197.3 914.653  18
   1  -6   3 14734.8 962.296  14
   1  -6   3 15163.1 894.947  24
   1  -6   3 15292.4 879.583  32
  -1   6  -4 128467. 4449.78  18
   1  -6   4 128578. 4481.98  14
   1  -6   4 129913. 4368.22   6
   1  -6   4 131915. 4498.87  11
   1  -6   4 138810. 4489.51   9
   1  -6   4 123191. 4644.85  46
   1  -6   4 126673. 4407.29  32
   1  -6   4 126000. 4430.77  24
  -1   6  -5 12247.9 838.079  18
   1  -6   5 11991.0 833.949  14
   1  -6   5 12038.3 801.654  11
   1  -6   5 11501.9 787.247   9
   1  -6   5 10428.7 716.831   6
   1  -6   5 10569.1 941.692  46
   1  -6   5 9885.50 781.962  24
   1  -6   5 10962.1 792.111  32
  -1   6  -6 35319.3 1694.39  18
   1  -6   6 31713.1 1774.35  46
   1  -6   6 36626.1 1628.55  32
   1  -6   6 35004.5 1531.58  35
   1  -6   6 35236.6 1622.08  24
  -1   6  -7 5880.03 669.286  18
   1  -6   7 6018.33 777.517  46
   1  -6   7 6617.53 719.181  39
   1  -6   7 6100.24 588.571  35
   1  -6   7 6598.35 677.903  32
  -1   6  -8 24407.1 1405.31  18
   1  -6   8 23067.1 1434.64  46
   1  -6   8 30227.3 1468.77  39
   1  -6   8 26189.9 1305.45  35
   1  -6   8 29241.1 1406.90  32
   1  -6   9 9485.19 835.997  46
   1  -6   9 8639.72 795.336  39
   1  -6   9 8980.60 774.662  32
   1  -6   9 8347.78 715.977  35
   1  -6  10 16618.1 1031.79  46
   1  -6  10 17880.5 1049.20  39
   1  -6  10 15476.7 962.538  35
   1  -6  10 17238.0 1037.82  32
   1  -6  11 6737.52 622.968  39
   1  -6  11 7429.38 630.681  35
   1  -6  12 2673.09 395.505  39
   1  -6  12 2685.52 414.972  35
   1  -6  13 22081.5 1083.80  50
   1  -6  13 21540.0 1108.54  45
   1  -6  13 22884.4 1021.11  35
   1  -6  13 23338.2 1068.71  32
   1  -6  14 4342.90 409.718  45
   1  -6  15 8312.48 438.077  45
   1  -5 -18 10879.8 558.013  34
   1  -5 -17 17382.4 910.491  40
   1  -5 -17 20362.4 956.829  34
   1  -5 -16 5223.24 547.158  40
   1  -5 -16 5010.66 574.976  34
   1  -5 -15 51931.4 2198.48  40
   1  -5 -15 52280.5 2263.54  34
   1  -5 -15 51474.9 2017.21  30
   1  -5 -14 1280.75 338.972  42
   1  -5 -14 2219.97 549.343  40
   1  -5 -14 2366.62 599.911  34
   1  -5 -14 2207.89 457.052  30
   1  -5 -13 109242. 4220.17  40
   1  -5 -13 115951. 3950.72  42
   1  -5 -13 107565. 4339.99  34
   1  -5 -13 116304. 4126.88  30
   1  -5 -12 6983.53 804.963  40
   1  -5 -12 7359.27 666.074  42
   1  -5 -12 8353.25 801.566  30
   1  -5 -12 5959.63 877.673  34
   1  -5 -11 56565.3 2292.48  42
   1  -5 -11 59802.0 2500.90  49
   1  -5 -11 52085.7 2431.08  40
   1  -5 -11 59368.4 2474.64  30
   1  -5 -10 10931.5 908.996  49
   1  -5 -10 9451.11 856.352  40
   1  -5 -10 11787.5 861.661  42
   1  -5 -10 10796.0 946.807  30
   1  -5 -10 9535.26 945.863  34
   1  -5  -9 10270.0 813.776  49
   1  -5  -9 12406.9 895.495  42
   1  -5  -9 10737.7 836.528  40
   1  -5  -9 11619.5 940.918  30
   1  -5  -9 9162.86 905.098  34
   1  -5  -8 77943.9 2739.11   9
   1  -5  -8 79361.4 2674.79   6
   1  -5  -8 73304.3 2860.31  49
   1  -5  -8 69710.9 2820.28  40
   1  -5  -8 85358.6 3010.89  42
   1  -5  -8 76658.7 3011.83  30
   1  -5  -8 72576.3 2994.13  34
   1  -5  -7 18931.2 891.180   6
   1  -5  -7 18951.8 941.361   9
   1  -5  -7 17632.9 1061.46  42
   1  -5  -7 14593.8 1004.09  34
   1  -5  -7 16245.4 1036.54  30
   1  -5  -6 60068.3 2233.61   9
   1  -5  -6 57715.1 2181.70   6
   1  -5  -6 61800.8 2334.67  41
   1  -5  -6 62781.8 2404.22  42
   1  -5  -6 57063.2 2339.83  34
   1  -5  -6 58186.4 2360.66  30
   1  -5  -5 21177.8 1044.43   9
   1  -5  -5 21360.7 990.711   3
   1  -5  -5 21089.8 1009.47   6
   1  -5  -4 145462. 4774.28   3
   1  -5  -4 147656. 4810.34   6
   1  -5  -4 144463. 4846.44   9
   1  -5  -3 422.413 298.933   8
   1  -5  -3 250.622 241.081   6
   1  -5  -3 301.488 220.563   3
   1  -5  -3 204.263 249.430   9
   1  -5  -2 77615.9 2695.95   3
   1  -5  -2 75444.5 2760.78   9
   1  -5  -1 6564.93 497.254   3
   1  -5  -1 6107.97 526.599   9
   1  -5  -1 6494.82 557.122   8
   1  -5  -1 5456.83 493.784   6
   1  -5   0 13411.7 765.510   6
   1  -5   0 13588.7 813.142   8
   1  -5   1 53598.1 2100.86   8
   1  -5   1 54932.0 2007.00   3
   1  -5   1 53339.1 2040.22   6
   1  -5   1 54155.7 2077.03   9
  -1   5  -2 99273.7 3439.87  18
   1  -5   2 104051. 3481.66   3
   1  -5   2 107266. 3528.16   6
   1  -5   2 101533. 3549.95   9
  -1   5  -3 38456.4 1488.27  18
   1  -5   3 35034.9 1477.64   6
   1  -5   3 35803.3 1523.19   9
  -1   5  -4 5682.21 507.103  18
   1  -5   4 5862.77 479.252   6
   1  -5   4 5723.66 497.992   9
   1  -5   4 5207.01 513.844  43
  -1   5  -5 101687. 3358.79  18
   1  -5   5 93696.0 3192.01   6
   1  -5   5 92888.2 3251.91   9
   1  -5   5 88456.9 3465.31  46
   1  -5   5 90546.3 3313.69  24
  -1   5  -6 4170.54 531.090  18
   1  -5   6 5596.43 485.111   9
   1  -5   6 4388.40 407.737   6
   1  -5   6 4645.17 623.160  46
   1  -5   6 3919.34 519.943  24
   1  -5   6 4783.43 470.680  33
   1  -5   6 5899.25 585.249  32
  -1   5  -7 76445.8 2851.86  18
   1  -5   7 75037.2 2771.28  32
   1  -5   7 75115.1 2792.60  24
   1  -5   8 962.775 432.421  24
  -1   5  -8 1194.06 468.235  18
   1  -5   8 465.919 449.290  46
   1  -5   8 1232.20 475.270  39
   1  -5   8 1669.67 488.624  32
  -1   5  -9 39275.3 1905.33  18
   1  -5   9 36433.4 1916.17  46
  -1   5 -10 1780.94 453.130  18
   1  -5  10 1036.64 442.370  39
   1  -5  10 1366.09 487.280  46
   1  -5  10 1439.94 456.989  35
   1  -5  11 37912.4 1791.68  46
   1  -5  11 37280.1 1721.12  39
   1  -5  11 41186.7 1784.23  35
   1  -5  11 43203.0 1829.47  32
   1  -5  12 19726.5 1052.30  39
   1  -5  12 21809.2 1157.42  35
   1  -5  12 20373.7 1143.95  32
   1  -5  13 21457.7 1119.39  35
   1  -5  13 21696.3 1123.40  32
   1  -5  14 25233.9 1142.41  35
   1  -5  14 22914.1 1108.11  32
   1  -5  15 836.979 314.057  50
   1  -5  15 1596.34 298.010  35
   1  -5  16 10115.7 510.868  45
   1  -5  16 10589.2 533.406  50
   1  -4 -18 12849.7 704.892  40
   1  -4 -18 10759.2 626.380  34
   1  -4 -17 5437.29 568.603  40
   1  -4 -17 4521.74 511.189  34
   1  -4 -16 23396.7 1285.60  40
   1  -4 -16 24337.2 1216.45  27
   1  -4 -16 23126.8 1265.74  34
   1  -4 -15 2332.08 551.189  40
   1  -4 -15 3216.35 529.685  27
   1  -4 -15 2948.32 606.630  34
   1  -4 -14 45199.4 2118.86  49
   1  -4 -14 48676.9 2159.43  40
   1  -4 -14 45898.1 1915.79  30
   1  -4 -14 41499.5 2021.93  27
   1  -4 -14 44253.0 2147.59  34
   1  -4 -13 1829.12 407.318  22
   1  -4 -13 1248.13 542.606  40
   1  -4 -13 1314.75 502.386  49
   1  -4 -13 1535.34 590.144  34
   1  -4 -13 1301.99 416.099  30
   1  -4 -13 1217.71 468.020  27
   1  -4 -12 42054.5 1780.83  22
   1  -4 -12 42253.9 1796.85  42
   1  -4 -12 44819.8 2087.48  40
   1  -4 -12 39873.2 2004.77  49
   1  -4 -12 42309.4 1928.81  30
   1  -4 -11 201.305 287.793  22
   1  -4 -11 423.231 497.417  40
   1  -4 -11 778.999 358.013  42
   1  -4 -11 283.747 399.419  49
   1  -4 -11 357.552 410.705  30
   1  -4 -10 85651.6 2980.67  22
   1  -4 -10 84133.9 3071.96  42
   1  -4 -10 85236.9 3260.36  49
   1  -4 -10 77416.9 3204.03  40
   1  -4 -10 81909.7 3193.32  30
   1  -4  -9 5517.70 463.077  22
   1  -4  -9 5145.88 595.658  40
   1  -4  -9 6221.70 640.681  49
   1  -4  -9 6252.49 568.990  42
   1  -4  -9 5821.72 617.555  30
   1  -4  -8 21902.8 915.014   6
   1  -4  -8 22776.6 985.513  22
   1  -4  -7 38254.7 1441.49   6
   1  -4  -7 38120.1 1471.94   9
   1  -4  -6 37265.2 1457.99   9
   1  -4  -6 37150.0 1410.27   3
   1  -4  -6 38439.1 1434.39   6
   1  -4  -5 78400.2 2613.76   3
   1  -4  -5 74501.3 2650.42   9
   1  -4  -5 78489.4 2650.01   6
   1  -4  -4 19505.0 909.287   9
   1  -4  -4 19618.0 864.853   3
   1  -4  -4 21315.3 914.635   6
   1  -4  -4 21569.9 972.346   8
   1  -4  -4 19325.4 865.666   2
   1  -4  -3 262957. 8170.14   8
   1  -4  -3 252301. 8092.34   9
   1  -4  -3 257228. 8083.04   6
   1  -4  -3 252460. 8041.02   2
   1  -4  -3 264406. 8048.27   3
   1  -4  -3 257382. 8124.11  21
   1  -4  -2 57175.1 2016.56   3
   1  -4  -2 58391.3 2014.99   2
   1  -4  -2 55676.6 2076.27  21
   1  -4  -1 124298. 4113.20   8
   1  -4  -1 127230. 4075.64   6
   1  -4  -1 119216. 4014.89   3
   1  -4  -1 124433. 4020.01   2
   1  -4  -1 123620. 4098.66  21
   1  -4   0 32871.6 1345.34   8
   1  -4   0 32958.1 1314.29   6
   1  -4   1 53165.9 1957.22   3
   1  -4   1 56014.3 2005.23   6
   1  -4   1 52705.4 2003.70   9
   1  -4   1 56995.6 2049.16   8
   1  -4   1 56276.9 1963.74   2
   1  -4   1 59214.1 2051.50  21
   1  -4   2 31033.5 1197.70   2
   1  -4   2 32506.9 1282.15   8
   1  -4   2 30465.8 1248.66   9
   1  -4   2 30447.5 1235.75   6
   1  -4   2 30226.2 1192.77   3
  -1   4  -2 29173.1 1167.37  18
   1  -4   3 200675. 6307.22   6
   1  -4   3 198640. 6269.38   3
   1  -4   3 199272. 6331.33   9
  -1   4  -3 196951. 6284.52  18
   1  -4   4 108910. 3707.18   9
   1  -4   4 109940. 3679.73   6
   1  -4   4 112551. 3655.62   3
  -1   4  -4 116859. 3736.39  18
   1  -4   5 70351.1 2399.26   6
   1  -4   5 68750.0 2427.54   9
  -1   4  -5 69408.4 2498.23  18
   1  -4   6 149158. 4781.18   6
   1  -4   6 146036. 4820.70   9
  -1   4  -6 154632. 5001.67  18
   1  -4   7 2602.25 434.675  24
  -1   4  -7 2901.75 452.968  18
   1  -4   7 2731.45 384.253  33
  -1   4  -8 91812.2 3440.67  18
   1  -4   8 95433.6 3402.09  39
   1  -4   8 91593.3 3299.65  33
  -1   4  -9 275.229 395.216  18
   1  -4   9 303.199 369.073  24
   1  -4   9 480.009 412.678  39
   1  -4   9 634.157 396.527  32
  -1   4 -10 60929.9 2450.85  18
   1  -4  10 55126.0 2316.70  39
   1  -4  10 58756.0 2343.86  32
   1  -4  11 15362.2 965.225  39
   1  -4  11 15627.0 1053.86  46
   1  -4  11 16532.7 1041.07  32
   1  -4  12 25359.4 1366.97  46
   1  -4  12 25545.4 1271.37  39
   1  -4  12 27650.7 1385.29  32
   1  -4  12 27166.4 1381.40  35
   1  -4  13 18978.7 1096.61  32
   1  -4  14 20801.0 1089.53  32
   1  -4  15 29565.0 1286.89  32
   1  -4  16 9511.16 601.256  50
   1  -4  16 9418.86 596.319  35
   1  -4  17 8306.01 444.647  45
   1  -4  17 9309.90 466.178  50
   1  -3 -18 39539.9 1512.25  27
   1  -3 -18 35184.4 1454.84  34
   1  -3 -17 1509.01 403.277  27
   1  -3 -17 1639.84 389.820  34
   1  -3 -16 96176.5 3530.63  34
   1  -3 -16 93740.4 3520.83  27
   1  -3 -15 5713.26 602.303  22
   1  -3 -14 41325.2 1794.16  22
   1  -3 -14 37489.0 1931.35  40
   1  -3 -13 88058.6 3248.76  22
   1  -3 -13 82678.1 3417.86  40
   1  -3 -13 90699.4 3472.57  49
   1  -3 -12 15189.6 936.449  22
   1  -3 -12 15808.0 1104.52  49
   1  -3 -12 13032.0 912.443  30
   1  -3 -11 98193.5 3377.27  22
   1  -3 -11 90570.5 3542.25  49
   1  -3 -11 90876.4 3402.73  30
   1  -3 -10 6896.30 561.559  22
   1  -3 -10 6751.66 677.668  49
   1  -3 -10 6128.37 590.771  30
   1  -3  -9 78338.3 2777.07  22
   1  -3  -8 238.149 134.908   6
   1  -3  -8 72.8381 187.306  22
   1  -3  -7 108104. 3532.72   6
   1  -3  -7 112757. 3524.74   3
   1  -3  -7 109571. 3636.46  22
   1  -3  -6 18720.4 767.746   3
   1  -3  -6 19617.6 800.505   6
   1  -3  -5 396748. 12127.9   3
   1  -3  -5 399361. 12163.5   6
   1  -3  -5 393311. 12126.6   2
   1  -3  -4 45908.6 1582.22   3
   1  -3  -4 45279.9 1577.96   2
   1  -3  -4 44842.3 1606.67   6
   1  -3  -3 101513. 3172.68   3
   1  -3  -3 103074. 3220.93   6
   1  -3  -3 103769. 3180.66   2
  -1   3   3 94609.1 3017.82  20
   1  -3  -2 79135.7 2591.70   2
   1  -3  -2 78775.0 2592.62   3
   1  -3  -1 6998.58 377.352   3
   1  -3  -1 5789.06 362.044   2
   1  -3  -1 5814.13 392.487   6
   1  -3   0 46629.7 1661.21   6
   1  -3   1 31383.6 1178.45   3
   1  -3   1 32528.0 1223.18   6
   1  -3   1 32743.8 1179.66   2
   1  -3   2 225266. 6934.72   6
   1  -3   2 220282. 6892.04   2
   1  -3   2 220855. 6886.33   3
   1  -3   3 43142.2 1472.98   3
   1  -3   3 42523.3 1511.48   6
   1  -3   3 42311.5 1468.69   2
  -1   3  -3 39632.3 1482.52  18
   1  -3   4 110957. 3503.77   2
   1  -3   4 109187. 3528.97   6
   1  -3   4 106406. 3497.76   3
  -1   3  -4 110992. 3570.70  18
   1  -3   5 17962.3 737.833   3
   1  -3   5 18585.0 762.281   6
  -1   3  -5 17134.7 829.557  18
   1  -3   6 48064.2 1694.84   6
  -1   3  -6 50771.2 1890.04  18
   1  -3   6 50639.0 1782.66  19
   1  -3   7 104460. 3491.61  19
  -1   3  -7 106756. 3675.83  18
   1  -3   8 18265.5 863.995  19
   1  -3   8 18788.9 982.855  33
   1  -3   8 19800.3 1036.30  24
   1  -3   9 119217. 3980.46  19
   1  -3   9 118811. 4155.98  39
   1  -3   9 124667. 4211.34  24
   1  -3   9 122205. 4155.95  33
   1  -3  10 24636.9 1222.96  39
   1  -3  10 24257.8 1264.15  32
   1  -3  11 20315.7 1079.98  39
   1  -3  11 19819.7 1149.48  32
  -1   3 -12 11189.1 854.779  18
   1  -3  12 11791.2 848.072  32
  -1   3 -13 24406.9 1314.21  18
   1  -3  13 25507.4 1295.43  32
   1  -3  13 24184.3 1324.51  35
   1  -3  14 2447.01 525.021  35
   1  -3  14 1970.57 478.810  32
   1  -3  15 41334.6 1758.66  35
   1  -3  15 41247.6 1689.99  32
   1  -3  16 2388.37 417.861  35
   1  -3  17 23941.7 1004.12  50
  -1   3 -17 21275.3 947.400  27
   1  -2 -19 15512.8 759.474  40
   1  -2 -19 15302.2 756.771  27
   1  -2 -18 3173.03 447.882  40
   1  -2 -18 3067.36 451.077  27
   1  -2 -18 2661.65 357.189  34
   1  -2 -17 21378.3 1159.93  40
   1  -2 -17 17836.2 1023.77  34
   1  -2 -17 20626.9 1159.00  27
   1  -2 -16 35.0588 454.281  40
   1  -2 -15 28409.2 1467.26  22
   1  -2 -15 30545.9 1603.30  49
   1  -2 -15 29364.2 1567.36  40
   1  -2 -14 11716.5 884.889  22
   1  -2 -14 12632.2 1013.71  49
   1  -2 -13 83069.7 3069.26  22
   1  -2 -13 76837.8 3168.33  49
   1  -2 -12 26728.4 1352.21  22
   1  -2 -12 27446.0 1504.92  49
   1  -2 -11 59691.2 2235.71  22
   1  -2 -11 52100.0 2263.24  48
   1  -2 -10 111480. 3789.92  22
   1  -2 -10 107810. 3619.91  17
   1  -2  -9 16307.0 862.149  22
   1  -2  -9 16037.4 778.691  17
   1  -2  -8 105872. 3480.53  17
   1  -2  -8 105931. 3560.35  22
   1  -2  -7 52873.7 1708.49   6
   1  -2  -7 49274.6 1688.32   3
   1  -2  -6 19794.3 780.635   6
   1  -2  -6 21957.7 772.051   3
   1  -2  -6 21200.2 768.778   2
   1  -2  -6 20861.0 873.750  17
   1  -2  -5 23785.5 862.977   2
   1  -2  -5 23985.7 859.175   3
   1  -2  -5 23405.1 884.975   6
   1  -2  -5 24972.7 949.734  17
   1  -2  -4 141182. 4356.41   2
   1  -2  -4 137499. 4385.35   6
   1  -2  -4 141007. 4352.68   3
   1  -2  -4 139169. 4409.09  17
   1  -2  -3 83735.1 2620.93   2
   1  -2  -3 86012.7 2666.94   6
  -1   2   3 81245.6 2503.50  20
   1  -2  -3 81160.7 2642.04  17
   1  -2  -2 97930.1 3120.21   2
   1  -2  -2 99779.5 3167.04   6
   1  -2  -1 82446.1 2634.12   2
   1  -2   0 32837.0 1181.31   6
   1  -2   1 14785.0 601.559   6
   1  -2   1 12992.5 551.368   2
   1  -2   1 13716.7 538.004  15
   1  -2   2 4906.22 274.290   2
   1  -2   2 4806.85 304.924   6
   1  -2   2 4856.63 260.543  15
   1  -2   3 57947.9 1870.26   2
   1  -2   3 60246.5 1911.36   6
   1  -2   3 58700.7 1864.20  15
  -1   2  -3 52778.5 1886.32  18
   1  -2   3 56213.5 1854.63  19
   1  -2   4 14791.9 589.506   2
   1  -2   4 15837.0 624.352   6
   1  -2   4 14861.7 587.704   3
   1  -2   4 15053.7 595.417  15
   1  -2   4 14264.3 594.227  19
   1  -2   5 145680. 4593.79   6
   1  -2   5 146653. 4576.10   3
   1  -2   5 150186. 4577.42   2
   1  -2   5 149020. 4591.00  15
   1  -2   5 144935. 4623.67  19
   1  -2   6 12543.7 503.142   3
   1  -2   6 12379.1 512.393   6
   1  -2   6 12171.3 518.700  15
   1  -2   6 13475.1 607.084  19
   1  -2   7 44586.4 1514.51  15
  -1   2  -7 44347.1 1703.94  22
   1  -2   7 48002.8 1645.70  19
   1  -2   8 14670.2 593.159  15
  -1   2  -8 16144.2 814.370  22
   1  -2   8 16937.0 750.709  19
  -1   2  -9 7298.17 626.667  18
  -1   2  -9 7837.17 584.165  22
   1  -2   9 7445.25 480.220  19
   1  -2  10 18766.9 869.980  19
  -1   2 -10 19393.6 1022.54  22
  -1   2 -10 18110.4 1018.68  48
   1  -2  10 19301.1 1031.16  33
   1  -2  10 19906.6 1057.37  24
  -1   2 -11 90505.8 3179.63  18
  -1   2 -11 79993.3 3108.07  48
   1  -2  11 84473.7 3078.64  32
  -1   2 -12 17444.6 1015.31  18
  -1   2 -12 13706.2 833.993  16
  -1   2 -12 14996.7 968.189  48
   1  -2  12 15956.6 965.696  32
  -1   2 -13 8938.31 744.632  18
  -1   2 -13 7421.19 586.821  16
  -1   2 -13 8501.10 749.487  48
   1  -2  13 7976.54 693.029  32
   1  -2  14 36229.3 1664.48  35
   1  -2  14 33437.2 1535.89  32
   1  -2  15 8538.07 665.551  32
   1  -2  15 9725.84 778.023  35
   1  -2  16 21605.4 1110.12  35
   1  -2  17 1140.35 326.792  35
   1  -2  18 13209.8 643.522  35
   1  -1 -19 9388.63 551.546  40
   1  -1 -19 10379.4 616.716  27
   1  -1 -18 14260.8 798.386  40
   1  -1 -18 10491.7 632.079  34
   1  -1 -17 1720.19 453.987  40
   1  -1 -16 44870.6 2015.81  40
   1  -1 -15 8214.99 847.003  40
   1  -1 -15 9563.64 870.136  49
   1  -1 -14 35712.4 1772.32  49
   1  -1 -13 309.287 433.402  49
   1  -1 -12 78382.2 2928.97  22
   1  -1 -12 76449.9 2996.91  48
   1  -1 -12 75744.1 3032.90  49
   1  -1 -11 2693.01 301.694  17
   1  -1 -11 3417.89 511.576  18
   1  -1 -11 3094.79 454.208  22
   1  -1 -11 2720.86 481.804  49
   1  -1 -11 2996.27 506.497  48
   1  -1 -10 85099.2 3148.60  18
   1  -1 -10 84963.8 3045.88  22
   1  -1 -10 84077.1 2838.56  17
   1  -1  -9 5482.62 390.348  17
   1  -1  -9 5807.78 496.012  22
   1  -1  -9 6075.66 570.179  18
   1  -1  -8 22533.5 902.157  17
   1  -1  -8 21515.8 892.804  16
   1  -1  -8 21031.1 1076.51  18
   1  -1  -7 4696.05 196.756   6
   1  -1  -7 4925.16 321.828  16
   1  -1  -7 5515.32 345.474  17
   1  -1  -6 32174.5 1079.77   6
   1  -1  -6 32861.9 1066.84   3
   1  -1  -6 32892.8 1068.91   2
   1  -1  -6 35652.1 1204.41  17
   1  -1  -5 102164. 3170.00   2
   1  -1  -5 101858. 3191.73   6
   1  -1  -5 104289. 3272.22  17
   1  -1  -4 68948.9 2148.40   6
   1  -1  -4 66750.9 2115.38   2
   1  -1  -4 65821.9 2181.44  17
   1  -1  -3 321788. 9538.59   6
   1  -1  -3 303615. 9545.07  17
   1  -1  -2 89620.1 2756.19   6
   1  -1  -2 84950.3 2728.24  17
   1  -1  -1 486791. 14709.5  15
   1  -1   0 14954.7 576.994   6
   1  -1   0 14657.2 514.743  17
   1  -1   0 14533.7 525.165  15
   1  -1   1 112509. 3519.05   6
   1  -1   2 11476.2 455.767   6
   1  -1   2 10788.2 392.511  19
   1  -1   2 10733.1 419.215  15
   1  -1   3 17163.0 602.670   2
   1  -1   3 16602.0 627.572   6
   1  -1   3 17628.4 615.110  15
   1  -1   3 16225.5 583.993  19
   1  -1   4 93666.3 2807.95   6
   1  -1   4 90117.1 2778.35   2
   1  -1   4 86922.5 2798.50  15
   1  -1   4 86776.9 2791.89  19
   1  -1   5 16031.4 582.605   6
   1  -1   5 15518.5 564.585   3
   1  -1   5 16356.8 567.983   2
   1  -1   5 15954.9 622.372  19
   1  -1   5 16397.4 603.436  15
   1  -1   6 127774. 3891.16   6
   1  -1   6 127894. 3885.05   3
  -1   1  -6 133484. 4151.64  18
   1  -1   6 127167. 4006.61  19
   1  -1   6 130188. 3945.82  15
  -1   1  -6 122996. 3865.76  17
   1  -1   7 1492.19 141.434  15
  -1   1  -7 1296.63 273.950  18
  -1   1  -7 1379.22 231.058  22
   1  -1   7 1135.72 174.771  19
  -1   1  -8 175505. 5563.71  22
  -1   1  -8 184537. 5620.10  18
   1  -1   8 166144. 5400.50  19
   1  -1   8 169910. 5285.53  15
  -1   1  -9 1571.83 314.242  22
  -1   1  -9 2029.33 361.128  18
   1  -1   9 1897.53 241.450  19
   1  -1  10 119492. 3923.51  19
  -1   1 -10 114508. 4117.99  22
  -1   1 -11 9607.33 625.707  16
  -1   1 -11 9460.79 704.661  22
  -1   1 -11 10839.5 736.216  18
  -1   1 -11 8880.23 674.094  49
  -1   1 -11 11259.0 775.199  48
   1  -1  11 9332.77 699.605  33
   1  -1  11 8472.36 663.973  32
  -1   1 -12 79764.2 2821.66  18
  -1   1 -12 75315.6 2833.49  22
  -1   1 -12 70770.8 2640.15  16
  -1   1 -12 76902.8 2889.37  48
  -1   1 -12 69405.4 2766.90  49
   1  -1  12 73482.3 2720.93  32
  -1   1 -13 10160.5 665.362  16
  -1   1 -13 9980.45 774.543  18
  -1   1 -13 9041.34 741.638  49
  -1   1 -13 10404.6 840.149  48
   1  -1  13 10156.9 739.050  32
  -1   1 -14 4774.82 578.282  18
  -1   1 -14 4907.49 652.178  48
  -1   1 -14 4472.76 532.304  49
   1  -1  14 4435.32 594.323  35
   1  -1  14 5160.53 540.646  32
  -1   1 -15 18205.3 1045.15  49
   1  -1  15 21035.2 1136.04  35
   1  -1  16 10128.9 751.515  35
  -1   1 -17 34693.8 1476.18  40
   1  -1  17 36877.1 1493.85  35
  -1   1 -18 16831.7 782.603  40
   1  -1  18 19065.4 825.729  35
  -1   1 -19 38351.6 1418.08  27
   1   0 -19 385.414 187.316  40
   1   0 -19 241.540 237.091  27
   1   0 -18 15650.6 829.835  40
   1   0 -18 15472.2 904.385  27
   1   0 -17 2488.42 450.336  40
   1   0 -16 18420.6 1104.57  22
   1   0 -16 18935.5 1116.66  40
   1   0 -15 35661.2 1628.58  22
   1   0 -15 32720.4 1641.35  40
  -1   0  15 30864.1 1446.81  35
  -1   0  14 6320.06 545.929  19
   1   0 -14 8642.61 768.485  22
   1   0 -14 8342.41 799.222  49
  -1   0  14 7567.48 669.001  35
   1   0 -13 74344.4 2894.33  22
   1   0 -13 77754.2 2928.41  18
   1   0 -13 74881.3 2971.11  49
  -1   0  13 73029.2 2791.13  35
   1   0 -12 6162.62 644.508  18
   1   0 -12 4792.56 584.147  22
   1   0 -12 5308.78 664.330  48
   1   0 -12 5650.03 627.094  49
  -1   0  12 5601.19 562.451  35
   1   0 -11 146443. 4916.88  22
   1   0 -11 155534. 4993.93  18
   1   0 -11 139005. 4965.68  48
   1   0 -11 142189. 4974.91  49
  -1   0  11 139866. 4817.67  35
   1   0 -10 3652.89 442.596  22
   1   0 -10 3049.10 303.987  16
   1   0 -10 3481.74 307.255  17
   1   0  -9 233754. 7151.41  17
   1   0  -9 241890. 7361.91  22
   1   0  -9 218234. 7152.11  16
   1   0  -8 141156. 4473.91  17
   1   0  -8 141785. 4498.99  16
   1   0  -7 222476. 6755.92  17
   1   0  -7 213248. 6766.96  16
   1   0  -6 60540.7 2053.39  16
   1   0  -6 64454.9 2063.61  17
   1   0  -5 55419.7 1682.26   2
   1   0  -5 55356.4 1698.90   6
   1   0  -5 58832.4 1809.17  17
   1   0  -4 260746. 7737.91   6
   1   0  -4 249744. 7751.50  16
   1   0  -4 239052. 7876.21  18
   1   0  -4 262521. 7805.50  17
   1   0  -3 111982. 3658.08  18
   1   0  -3 119310. 3628.86  17
   1   0  -3 116957. 3558.52  16
   1   0  -2 181521. 5715.84  18
   1   0  -2 188543. 5648.42  15
   1   0  -1 23935.3 760.440  15
   1   0   0 590246. 17774.1  20
   1   0   1 221.039 30.7873  17
  -1   0  -2 282528. 8080.00  18
   1   0   2 262169. 8026.40  19
  -1   0  -3 59448.5 1924.51  18
   1   0   3 60801.2 1956.80  20
   1   0   4 35080.3 1112.01   6
  -1   0  -4 39940.6 1233.86  18
   1   0   4 37487.0 1236.16  20
  -1   0  -4 33520.3 1055.10  17
   1   0   5 38569.7 1233.29   6
  -1   0  -5 38774.3 1217.16  17
  -1   0  -5 39780.1 1421.05  18
  -1   0  -6 97834.5 3032.69  17
  -1   0  -6 107508. 3289.44  18
  -1   0  -7 144916. 4588.14  22
  -1   0  -7 137838. 4321.28  17
  -1   0  -8 32935.0 1302.23  18
  -1   0  -8 29890.0 1283.58  22
  -1   0  -9 124789. 3857.76  16
  -1   0  -9 129850. 3937.14  18
  -1   0  -9 115860. 3907.17  22
   1   0   9 108683. 3596.48  15
  -1   0 -10 856.375 268.580  16
  -1   0 -10 669.444 272.980  22
  -1   0 -10 885.517 285.740  18
   1   0  11 59195.0 2021.00  19
  -1   0 -11 60522.8 2237.37  18
  -1   0 -11 56070.0 2260.45  22
  -1   0 -11 55583.4 2126.03  16
  -1   0 -11 55925.2 2309.80  48
   1   0  11 56696.6 2182.37  33
  -1   0 -12 4777.54 570.038  22
  -1   0 -12 4311.29 447.688  16
  -1   0 -12 4818.60 531.289  18
  -1   0 -12 5599.35 623.397  48
  -1   0 -12 4454.09 559.746  49
  -1   0 -13 25514.5 1192.68  16
  -1   0 -13 25948.1 1296.64  18
  -1   0 -13 24229.9 1340.32  22
  -1   0 -13 27876.8 1439.71  48
  -1   0 -13 25607.3 1360.35  49
  -1   0 -14 15547.2 992.898  18
  -1   0 -14 17554.0 1137.52  48
  -1   0 -14 17511.4 1099.60  49
   1   0  14 16357.0 1013.93  35
  -1   0 -15 34258.0 1679.55  48
  -1   0 -15 31409.9 1582.31  49
   1   0  15 33129.3 1523.94  35
  -1   0 -16 19215.1 1094.04  49
   1   0  16 18417.3 1014.04  35
  -1   0 -17 20019.6 1051.59  49
   1   0  17 21056.0 1007.58  35
  -1   0 -18 19215.3 957.914  40
   1   0  18 19000.2 843.263  35
  -1   0 -19 987.935 216.366  40
  -1   0 -20 15066.1 635.517  27
   1   1 -19 16119.1 747.296  27
   1   1 -18 1592.04 262.059  40
   1   1 -18 1647.69 363.605  27
   1   1 -17 43818.0 1738.70  40
   1   1 -16 12180.2 837.185  40
   1   1 -15 100765. 3700.56  22
   1   1 -15 102476. 3684.49  40
  -1  -1  15 100581. 3604.87  35
   1   1 -14 26127.7 1355.95  18
   1   1 -14 25819.3 1360.62  22
  -1  -1  14 23736.1 1133.39  19
   1   1 -14 23291.9 1290.47  49
  -1  -1  14 26872.5 1321.15  35
   1   1 -13 20978.6 1201.07  22
  -1  -1  13 20574.1 1032.38  19
   1   1 -13 21274.8 1217.06  18
   1   1 -13 21387.7 1211.20  49
  -1  -1  13 21470.0 1170.47  35
  -1  -1  12 54965.3 2042.40  19
   1   1 -12 52978.7 2194.62  22
   1   1 -12 50316.0 2195.33  49
  -1  -1  12 53705.4 2161.59  35
  -1  -1  11 34434.8 1381.77  19
   1   1 -11 32891.7 1489.25  22
   1   1 -11 32679.2 1530.53  49
   1   1 -11 31903.6 1551.15  48
  -1  -1  11 31265.0 1458.08  35
   1   1 -10 103833. 3390.28  17
   1   1 -10 100051. 3404.03  16
   1   1  -9 50102.5 1943.43  18
   1   1  -9 46788.5 1700.55  16
   1   1  -9 50258.8 1901.36  22
   1   1  -9 48056.6 1679.48  17
   1   1  -8 112313. 3819.06  16
   1   1  -8 120837. 3810.26  17
   1   1  -7 5254.35 324.067  17
   1   1  -7 5317.52 440.358  18
   1   1  -6 212923. 6754.75  18
  -1  -1   5 49028.3 1503.95   5
  -1  -1   5 48629.8 1501.23   4
  -1  -1   5 47412.4 1493.05   1
   1   1  -5 49631.2 1758.54  18
  -1  -1   4 277439. 8458.72   4
  -1  -1   4 286210. 8463.53   5
  -1  -1   4 276675. 8452.56   1
   1   1  -4 272262. 8652.47  18
  -1  -1   3 205766. 6224.33   4
   1   1  -3 200807. 6352.51  18
  -1  -1   2 114607. 3506.55   4
   1   1  -2 111388. 3570.15  18
  -1  -1   1 119605. 3617.02   4
   1   1  -1 114004. 3596.98  18
  -1  -1   0 111522. 3467.94  16
  -1  -1   0 119948. 3481.07  19
   1   1   0 112607. 3467.53  18
  -1  -1  -1 388342. 12606.8   4
  -1  -1  -1 425760. 12525.7  19
  -1  -1  -1 413495. 12553.2  16
  -1  -1  -2 37814.0 1192.95   4
   1   1   2 39001.9 1173.52  20
  -1  -1  -2 37064.5 1180.53  16
  -1  -1  -3 130441. 3956.58   4
  -1  -1  -3 120358. 3966.62  18
  -1  -1  -3 121084. 4003.90  16
  -1  -1  -4 16138.0 583.823   4
   1   1   4 17702.9 669.078  20
  -1  -1  -4 17531.0 676.020  18
  -1  -1  -5 59288.7 1828.60   4
  -1  -1  -5 59517.4 1828.34   5
  -1  -1  -5 55175.6 1828.51   1
  -1  -1  -5 61306.3 1996.85  18
  -1  -1  -5 60467.5 2008.28  16
   1   1   5 61439.1 1973.94  20
  -1  -1  -6 44101.9 1392.83   4
  -1  -1  -6 43996.0 1399.84   1
  -1  -1  -6 54008.3 1670.47  18
  -1  -1  -6 52846.0 1666.03  16
   1   1   6 49725.5 1629.18  20
   1   1   7 108924. 3525.00  20
  -1  -1  -7 105829. 3524.78  16
  -1  -1  -7 107032. 3528.83  18
  -1  -1  -8 65951.3 2406.50  16
  -1  -1  -8 73594.2 2456.85  18
  -1  -1  -9 102949. 3371.55  18
  -1  -1  -9 96107.4 3312.64  16
  -1  -1  -9 96382.9 3376.73  22
  -1  -1 -10 32454.3 1351.93  16
  -1  -1 -10 30426.5 1408.63  22
  -1  -1 -11 7061.66 572.188  18
  -1  -1 -11 6627.30 527.043  16
  -1  -1 -11 6739.96 613.230  22
  -1  -1 -11 6997.89 640.841  48
  -1  -1 -11 6555.85 607.940  29
  -1  -1 -12 114589. 3902.05  18
  -1  -1 -12 109964. 3807.41  16
  -1  -1 -12 108129. 3965.35  22
  -1  -1 -12 113928. 4063.49  49
  -1  -1 -12 114548. 4054.73  48
  -1  -1 -13 1399.21 444.585  22
  -1  -1 -13 1121.92 327.208  16
  -1  -1 -13 1335.61 372.990  18
  -1  -1 -13 1409.01 484.980  48
  -1  -1 -13 1165.05 459.141  49
  -1  -1 -14 41824.8 1753.51  18
  -1  -1 -14 35953.9 1626.08  16
  -1  -1 -14 43517.6 1956.99  48
  -1  -1 -14 42110.5 1936.85  49
   1   1  14 40938.2 1720.15  35
  -1  -1 -15 7898.40 805.263  48
  -1  -1 -15 7145.62 746.971  49
   1   1  15 7658.12 648.537  35
  -1  -1 -16 42732.5 1851.50  49
  -1  -1 -16 41553.9 1888.78  48
  -1  -1 -17 7437.58 673.861  49
  -1  -1 -18 35356.2 1531.88  40
  -1  -1 -19 1455.32 292.769  40
   1   2 -18 9988.69 598.666  27
   1   2 -17 4241.85 497.618  27
   1   2 -16 12313.4 740.456  40
  -1  -2  16 13253.2 827.825  35
   1   2 -15 34009.9 1555.21  22
  -1  -2  15 33180.1 1475.97  50
   1   2 -15 30350.8 1455.01  40
  -1  -2  15 34801.6 1555.92  35
   1   2 -14 33983.1 1542.37  22
   1   2 -14 28865.3 1449.02  40
  -1  -2  14 31841.2 1535.77  35
   1   2 -13 10505.1 805.056  22
  -1  -2  13 9631.82 657.876  19
  -1  -2  13 9390.42 796.352  35
  -1  -2  13 9615.86 728.174  32
   1   2 -12 51595.5 2110.56  22
  -1  -2  12 48769.4 1950.43  19
   1   2 -12 53051.3 2174.15  18
  -1  -2  12 49029.7 2026.78  32
  -1  -2  12 50282.2 2112.67  35
   1   2 -11 4178.46 516.226  22
   1   2 -11 4809.27 577.820  18
  -1  -2  11 5240.37 476.258  19
  -1  -2  11 4347.40 496.798  32
  -1  -2  11 4825.24 544.405  35
   1   2 -10 107558. 3566.27  18
   1   2 -10 91480.5 3240.64  16
  -1  -2  10 102154. 3400.68  19
   1   2 -10 99156.5 3474.85  22
  -1  -2  10 97305.9 3435.20  32
  -1  -2  10 102394. 3520.11  35
   1   2  -9 53623.4 1871.46  17
  -1  -2   9 54876.6 2021.51  19
   1   2  -9 57867.0 2148.91  18
   1   2  -9 52868.0 2052.33  22
  -1  -2   8 3440.73 355.030  19
   1   2  -8 4276.81 446.495  18
   1   2  -8 3327.71 361.087  22
   1   2  -7 124938. 4069.30  18
  -1  -2   7 118380. 3965.79  19
   1   2  -6 18924.2 911.883  18
  -1  -2   6 20113.5 861.135  19
  -1  -2   5 153344. 4680.12   4
   1   2  -5 147982. 4893.10  18
  -1  -2   5 152864. 4838.05  19
  -1  -2   4 2509.80 166.198   1
  -1  -2   4 2288.98 163.653   4
  -1  -2   4 2574.51 237.151  19
   1   2  -4 2308.29 264.140  18
  -1  -2   3 507126. 15141.7   5
  -1  -2   3 511590. 15140.9   4
  -1  -2   3 488059. 15127.4   1
   1   2  -3 488255. 15245.0  18
  -1  -2   2 11836.4 465.838   4
  -1  -2   2 11144.4 462.276   5
  -1  -2   2 11257.2 456.088   1
   1   2  -2 11776.3 499.139  18
  -1  -2   1 341502. 10352.6   1
  -1  -2   1 334426. 10354.2   6
  -1  -2   1 347839. 10364.2   5
  -1  -2   1 339010. 10360.5   4
   1   2  -1 338166. 10328.6  18
  -1  -2   1 341109. 10331.9  19
  -1  -2   0 160123. 4787.75   1
  -1  -2   0 163679. 4779.61   6
   1   2   0 148065. 4703.85  18
  -1  -2   0 154955. 4744.58  19
  -1  -2  -1 156088. 4761.61   4
  -1  -2  -1 150406. 4763.52   5
  -1  -2  -2 14834.8 578.366   5
  -1  -2  -2 14486.0 573.646   4
  -1  -2  -2 13237.3 541.431   6
  -1  -2  -2 14732.4 574.623   1
  -1  -2  -2 15039.1 548.846  16
  -1  -2  -3 5202.85 275.457   1
  -1  -2  -3 5353.31 278.332   4
  -1  -2  -3 5159.53 277.755   5
  -1  -2  -3 4838.60 278.901  16
   1   2   3 5037.85 263.885  20
  -1  -2  -4 11346.1 464.087   1
  -1  -2  -4 11937.3 470.376   4
  -1  -2  -4 12427.2 478.270   5
   1   2   4 11580.4 489.854  20
  -1  -2  -5 4221.27 236.858   4
  -1  -2  -5 4302.54 237.324   1
  -1  -2  -5 3706.49 264.146  18
  -1  -2  -6 306578. 9134.11   4
  -1  -2  -6 297426. 9319.35  16
   1   2   6 316287. 9273.36  20
  -1  -2  -7 939.948 230.360  16
   1   2   7 1122.42 196.595  20
  -1  -2  -7 1152.37 222.357  18
  -1  -2  -7 1212.33 208.784  22
  -1  -2  -8 98263.1 3322.14  18
   1   2   8 101453. 3307.20  20
  -1  -2  -8 97199.2 3328.74  22
  -1  -2  -8 97110.7 3351.24  16
  -1  -2  -9 12443.3 716.940  16
  -1  -2  -9 11941.6 709.042  22
   1   2   9 11114.9 655.549  20
  -1  -2  -9 12834.4 718.683  18
  -1  -2 -10 35443.0 1509.25  18
  -1  -2 -10 35749.0 1545.29  22
  -1  -2 -10 37702.3 1517.57  16
  -1  -2 -11 15996.8 877.216  16
  -1  -2 -11 17171.4 905.736  18
  -1  -2 -11 15982.1 947.100  22
  -1  -2 -11 14963.3 964.035  48
  -1  -2 -11 15078.5 944.486  29
  -1  -2 -12 8014.06 627.373  16
  -1  -2 -12 8703.97 657.955  18
  -1  -2 -12 7974.26 686.478  22
  -1  -2 -12 7895.18 749.944  48
  -1  -2 -12 8069.44 724.522  29
  -1  -2 -13 4163.52 497.286  16
  -1  -2 -13 5234.76 632.014  22
  -1  -2 -13 4613.61 666.433  49
  -1  -2 -13 4926.43 660.008  48
  -1  -2 -14 5238.53 681.062  48
  -1  -2 -14 6028.02 730.597  49
  -1  -2 -15 24898.6 1426.28  49
  -1  -2 -15 22638.9 1370.53  48
  -1  -2 -16 2061.97 519.861  49
  -1  -2 -17 33969.2 1618.86  49
  -1  -2 -18 329.384 341.475  49
  -1  -2 -18 77.3372 320.192  40
  -1  -2 -19 15710.4 829.218  40
  -1  -2 -20 584.290 194.736  40
  -1  -2 -20 417.427 141.359  34
  -1  -2 -20 917.612 200.918  27
   1   3 -17 6104.79 467.146  27
  -1  -3  16 22194.3 1035.43  50
   1   3 -16 21164.5 1082.20  27
  -1  -3  15 33149.8 1460.43  50
  -1  -3  15 30474.9 1479.82  35
   1   3 -14 15534.1 970.969  22
  -1  -3  14 18647.9 1075.47  35
   1   3 -13 53366.3 2187.40  22
   1   3 -13 55190.7 2283.76  18
  -1  -3  13 52713.0 2174.07  32
  -1  -3  13 53243.0 2246.90  35
   1   3 -12 14075.9 903.754  22
   1   3 -12 13995.0 960.416  18
  -1  -3  12 13156.2 817.362  19
  -1  -3  12 14103.1 966.748  35
  -1  -3  12 14570.3 951.204  32
   1   3 -11 92177.1 3395.33  22
   1   3 -11 101239. 3510.25  18
  -1  -3  11 100284. 3355.16  19
  -1  -3  11 88300.1 3376.88  39
  -1  -3  11 90050.5 3391.68  32
  -1  -3  11 95948.8 3476.78  35
   1   3 -10 5045.72 512.776  22
  -1  -3  10 4541.49 481.475  19
   1   3 -10 5564.56 594.561  18
  -1  -3  10 4553.62 533.977  39
  -1  -3  10 4447.15 551.274  32
  -1  -3  10 4741.97 567.893  35
   1   3  -9 70754.6 2585.51  22
  -1  -3   9 74553.3 2605.12  19
   1   3  -9 76184.1 2710.39  18
  -1  -3   9 68055.0 2648.54  39
  -1  -3   9 70136.7 2657.71  35
  -1  -3   9 67774.3 2618.92  32
  -1  -3   8 32615.6 1377.26  19
   1   3  -8 30471.4 1328.00  22
   1   3  -8 34076.3 1468.11  18
   1   3  -7 6946.44 485.629  22
  -1  -3   7 7375.99 538.580  19
   1   3  -7 7694.05 585.245  18
   1   3  -6 19888.5 984.269  18
   1   3  -6 19250.2 871.442  22
  -1  -3   6 22296.4 963.162  19
   1   3  -5 86356.0 3110.62  18
  -1  -3   5 96754.1 3090.91  19
  -1  -3   5 91712.9 2926.47   4
   1   3  -4 58688.7 2066.68  18
  -1  -3   4 57847.0 2030.62  19
  -1  -3   4 59627.0 1948.74   4
   1   3  -3 44553.9 1581.11  18
  -1  -3   3 44453.9 1558.90  19
  -1  -3   3 45987.9 1528.85   4
  -1  -3   3 43398.0 1519.20   6
   1   3  -2 512247. 15413.1  18
  -1  -3   2 502768. 15415.5   6
  -1  -3   2 507763. 15417.3   4
  -1  -3   2 503980. 15413.7   1
   1   3  -1 7551.04 355.359  18
  -1  -3   1 7626.00 400.826   5
  -1  -3   1 7736.60 406.761   4
  -1  -3   1 8153.79 401.793   6
  -1  -3   1 7934.39 399.768   1
  -1  -3   0 146594. 4582.67  19
   1   3   0 144804. 4534.00  18
  -1  -3   0 146920. 4627.54   1
  -1  -3   0 153149. 4619.20   6
  -1  -3  -1 94658.0 2966.11   6
  -1  -3  -1 92829.3 3002.23   5
  -1  -3  -1 92401.9 2991.62   1
  -1  -3  -1 90351.8 2997.47   4
  -1  -3  -2 57026.2 1930.99   4
  -1  -3  -2 57001.3 1931.85   5
  -1  -3  -3 7234.16 382.692   1
  -1  -3  -3 5996.27 370.418   4
  -1  -3  -3 6303.80 339.968   6
   1   3   4 112428. 3518.40  20
  -1  -3  -4 109517. 3544.31   4
  -1  -3  -4 113741. 3555.44   1
  -1  -3  -4 109107. 3508.52   6
   1   3   5 38181.7 1351.69  20
  -1  -3  -5 37321.7 1344.30   4
  -1  -3  -5 39521.2 1332.45   6
  -1  -3  -6 110069. 3782.96  16
   1   3   6 120532. 3732.13  20
  -1  -3  -6 116017. 3674.51   4
   1   3   7 195681. 5834.86  20
  -1  -3  -7 175484. 5898.66  16
  -1  -3  -7 179776. 5853.19  22
   1   3   8 25232.3 1019.54  20
  -1  -3  -8 21463.8 1067.55  16
  -1  -3  -8 23323.0 1037.27  22
  -1  -3  -9 63995.8 2373.94  22
   1   3   9 66668.6 2344.97  20
  -1  -3  -9 65078.8 2438.91  16
  -1  -3 -10 284.012 288.034  16
  -1  -3 -10 213.771 245.757  22
  -1  -3 -11 30804.3 1417.41  22
  -1  -3 -11 30010.4 1452.41  48
  -1  -3 -12 23576.9 1232.33  22
  -1  -3 -12 22507.0 1256.60  48
  -1  -3 -13 44672.3 2011.83  48
  -1  -3 -13 42620.8 2074.16  49
  -1  -3 -14 19568.6 1234.07  48
  -1  -3 -14 21019.3 1316.14  49
  -1  -3 -15 16983.3 1136.43  48
  -1  -3 -15 16698.0 1180.21  49
  -1  -3 -16 32714.4 1691.88  49
  -1  -3 -17 4590.50 605.543  49
  -1  -3 -18 43337.1 1806.08  49
  -1  -3 -18 42612.1 1808.46  40
  -1  -3 -19 3820.24 418.992  40
  -1  -3 -19 3496.86 387.684  27
  -1  -3 -19 3720.38 389.797  34
  -1  -3 -20 4879.43 338.694  40
  -1  -3 -20 3447.96 277.432  34
  -1  -4  17 11888.9 549.794  50
  -1  -4  16 5156.60 457.568  50
  -1  -4  15 25962.7 1192.17  50
  -1  -4  15 24089.8 1179.65  35
  -1  -4  14 33517.0 1539.60  50
  -1  -4  14 31651.9 1526.00  35
  -1  -4  13 13922.0 930.779  32
  -1  -4  13 14125.5 970.263  35
   1   4 -12 8388.58 687.780  22
   1   4 -12 9495.87 795.552  18
  -1  -4  12 10366.3 826.000  35
  -1  -4  12 9316.68 789.338  32
  -1  -4  11 1662.50 369.800  19
   1   4 -11 1238.68 435.085  18
   1   4 -11 1129.98 362.325  22
  -1  -4  11 1175.58 445.275  39
  -1  -4  11 1530.18 470.952  32
   1   4 -10 42332.1 1764.87  22
   1   4 -10 47220.8 1925.85  18
  -1  -4  10 42642.1 1806.60  19
  -1  -4  10 39716.6 1835.55  39
  -1  -4  10 41857.7 1845.95  32
   1   4  -9 1167.51 307.672  22
   1   4  -9 1063.01 416.953  18
  -1  -4   9 1827.83 371.365  19
  -1  -4   9 1413.21 397.567  39
  -1  -4   9 1502.05 413.015  35
  -1  -4   9 1496.24 431.333  32
   1   4  -8 87654.8 3263.58  18
  -1  -4   8 90530.6 3225.63  19
   1   4  -8 89900.7 3121.18  22
  -1  -4   8 88293.9 3272.53  39
  -1  -4   8 91173.0 3221.45  32
  -1  -4   8 90615.1 3226.50  35
   1   4  -7 3460.33 469.141  18
  -1  -4   7 4456.91 473.930  19
  -1  -4   6 40736.4 1677.21  19
   1   4  -6 41173.3 1687.49  18
  -1  -4   5 137549. 4507.99  19
   1   4  -5 134239. 4509.93  18
  -1  -4   4 96804.3 3257.11   8
   1   4  -4 104462. 3352.46  18
  -1  -4   4 96758.6 3327.66  19
  -1  -4   3 218542. 6723.59   4
  -1  -4   3 219825. 6717.98   6
   1   4  -3 214220. 6746.97  18
  -1  -4   3 205423. 6749.87  19
  -1  -4   2 122941. 3821.56   6
  -1  -4   2 117500. 3860.11   9
  -1  -4   2 114935. 3820.16   4
   1   4  -2 117988. 3796.37  18
  -1  -4   1 111867. 3609.02   6
  -1  -4   1 111790. 3625.09   4
   1   4  -1 110965. 3539.07  18
  -1  -4   0 5241.16 361.149   6
   1   4   0 4839.55 282.421  18
  -1  -4  -1 148352. 4834.13   4
  -1  -4  -1 153445. 4795.20   6
  -1  -4  -2 156732. 5023.27   4
  -1  -4  -3 254000. 7985.37   4
  -1  -4  -3 256294. 7920.65   6
  -1  -4  -4 1671.81 227.502   6
  -1  -4  -4 1819.20 244.701   4
   1   4   4 2341.05 218.352  20
  -1  -4  -5 176549. 5555.49   4
  -1  -4  -5 177708. 5513.56   6
   1   4   5 171744. 5493.24  20
  -1  -4  -6 32426.8 1184.05   6
  -1  -4  -6 29713.2 1183.53   4
   1   4   6 30947.0 1176.44  20
  -1  -4  -7 92011.6 3128.66   8
   1   4   7 96339.3 3125.36  20
   1   4   8 102231. 3398.46  20
   1   4   9 9943.19 597.492  20
   1   4  10 134904. 4398.99  20
  -1  -4 -10 129461. 4581.52  29
  -1  -4 -11 5893.38 569.744  37
  -1  -4 -11 5542.70 558.592  42
  -1  -4 -11 5601.93 600.139  48
  -1  -4 -11 5482.09 666.642  49
  -1  -4 -11 6508.80 648.186  29
  -1  -4 -12 43715.4 2018.35  49
  -1  -4 -12 40833.4 1887.28  48
  -1  -4 -12 44115.2 1954.34  29
  -1  -4 -13 1617.42 518.422  49
  -1  -4 -13 914.158 475.234  48
  -1  -4 -14 32175.6 1666.04  49
  -1  -4 -14 28609.6 1531.13  48
  -1  -4 -15 2934.80 547.591  48
  -1  -4 -16 30889.0 1420.65  30
  -1  -4 -17 13225.5 924.925  40
  -1  -4 -18 10011.2 698.067  40
  -1  -4 -18 8833.42 616.552  27
  -1  -4 -18 8964.64 684.356  34
  -1  -4 -19 14902.9 761.787  40
  -1  -4 -19 14372.7 745.202  34
  -1  -4 -20 721.135 155.031  40
  -1  -5  17-16.5071 120.717  23
  -1  -5  16 21134.0 895.347  50
  -1  -5  15 2125.35 292.225  45
  -1  -5  15 1858.71 361.904  50
  -1  -5  14 39219.2 1688.61  50
  -1  -5  14 39664.1 1723.90  46
  -1  -5  13 10421.9 822.072  50
  -1  -5  12 91942.2 3379.36  32
  -1  -5  12 91630.3 3387.23  35
   1   5 -11 25408.5 1367.03  18
  -1  -5  11 26206.9 1380.42  39
  -1  -5  11 27223.9 1384.26  32
  -1  -5  11 27185.0 1383.91  35
   1   5 -10 47112.0 2033.98  18
  -1  -5  10 43261.2 1911.67  19
  -1  -5  10 48771.8 2052.63  39
  -1  -5  10 48291.0 2021.55  32
  -1  -5  10 45687.1 1999.30  35
   1   5  -9 111882. 3988.57  18
  -1  -5   9 105109. 3883.44  19
  -1  -5   9 112863. 4000.17  39
  -1  -5   9 111917. 3954.36  32
  -1  -5   9 109219. 3926.28  35
  -1  -5   8 2780.61 470.200  19
   1   5  -8 2652.59 492.047  18
  -1  -5   8 1544.96 519.584  39
  -1  -5   8 2510.93 472.243  35
   1   5  -7 81470.2 2982.85  18
  -1  -5   7 75061.9 2932.98  19
  -1  -5   7 77600.0 3004.28  39
  -1  -5   7 81080.4 2910.16  35
   1   5  -6 786.962 335.701  18
  -1  -5   6 1030.01 347.612  19
  -1  -5   6 797.601 363.347  39
  -1  -5   6 897.714 343.873  32
  -1  -5   5 71120.9 2662.44  19
   1   5  -5 72114.6 2639.92  18
  -1  -5   5 70953.8 2504.08   8
  -1  -5   4 1882.68 340.226  19
   1   5  -4 2361.35 347.235  18
  -1  -5   4 2034.95 304.065   8
   1   5  -3 131741. 4323.80  18
  -1  -5   3 128280. 4344.30   8
  -1  -5   3 134759. 4308.34   6
   1   5  -2 148636. 4862.14  18
  -1  -5   2 156513. 4923.40   6
  -1  -5   2 150490. 4968.53   9
   1   5  -1 286021. 8946.74  18
  -1  -5   1 285659. 9069.58   4
  -1  -5   1 291683. 9111.20   9
  -1  -5   1 294379. 9039.08   6
   1   5   0 364688. 11435.3  18
  -1  -5   0 382395. 11571.6   6
  -1  -5   0 378730. 11638.1   9
  -1  -5  -1 48868.0 1930.13   4
  -1  -5  -1 54635.5 1914.53   6
  -1  -5  -2 116105. 3916.96   9
  -1  -5  -2 117867. 3937.15   4
  -1  -5  -3 7510.65 493.855   6
  -1  -5  -3 7890.38 564.502   4
  -1  -5  -3 7301.42 523.083   9
   1   5   4 134975. 4302.38  20
  -1  -5  -4 132528. 4439.63   9
  -1  -5  -4 133372. 4443.08   4
  -1  -5  -4 136262. 4384.56   6
   1   5   5 901.439 194.592  20
  -1  -5  -5 352.598 248.013   8
  -1  -5  -5 894.462 243.323   6
   1   5   6 315770. 9870.22  20
  -1  -5  -6 308345. 10014.0   8
  -1  -5  -6 331052. 9937.10   6
   1   5   7 10532.2 567.197  20
  -1  -5  -7 9456.89 620.761   8
   1   5   8 163098. 5129.24  20
  -1  -5  -8 154707. 5169.92   8
  -1  -5  -9 4765.76 565.440  42
  -1  -5  -9 4756.72 526.144  41
  -1  -5 -10 61138.5 2385.06  42
  -1  -5 -10 57754.5 2275.19  37
  -1  -5 -10 55826.6 2425.75  49
  -1  -5 -10 57326.5 2343.96  29
  -1  -5 -11 19828.6 1137.67  48
  -1  -5 -11 20762.5 1194.51  42
  -1  -5 -11 20051.7 1110.15  37
  -1  -5 -11 19027.2 1234.53  49
  -1  -5 -11 21941.8 1217.70  29
  -1  -5 -12 19304.0 1111.24  42
  -1  -5 -12 18818.9 1066.54  37
  -1  -5 -12 17543.3 1094.17  48
  -1  -5 -12 20543.5 1280.61  49
  -1  -5 -13 40276.6 1876.45  48
  -1  -5 -13 43693.9 2061.32  49
  -1  -5 -13 42777.8 1822.44  42
  -1  -5 -14 2470.20 576.416  49
  -1  -5 -15 29392.3 1566.63  49
  -1  -5 -15 27859.5 1451.11  30
  -1  -5 -16 3266.15 584.596  49
  -1  -5 -16 4049.89 596.583  40
  -1  -5 -16 2944.21 445.937  30
  -1  -5 -16 3975.39 640.994  34
  -1  -5 -17 12740.6 820.507  40
  -1  -5 -17 12449.0 849.409  49
  -1  -5 -17 10840.7 676.204  30
  -1  -5 -17 13586.5 877.148  34
  -1  -5 -18 820.288 293.714  40
  -1  -5 -18 978.597 301.979  34
  -1  -5 -19 31193.4 1189.25  40
  -1  -5 -19 31707.2 1214.29  34
  -1  -6  15 34263.7 1312.87  50
  -1  -6  14 421.112 241.690  45
  -1  -6  14 919.671 318.245  50
  -1  -6  13 51319.0 2057.20  45
  -1  -6  13 56611.9 2180.71  46
  -1  -6  13 55134.5 2144.05  50
  -1  -6  12 3107.05 566.330  46
  -1  -6  12 2896.08 542.227  50
  -1  -6  12 2001.40 482.622  35
  -1  -6  11 44935.5 2070.42  46
  -1  -6  11 42089.9 1853.80  39
  -1  -6  11 39722.3 1801.80  35
  -1  -6  11 43423.9 1875.90  32
  -1  -6  10 1648.14 511.281  39
  -1  -6  10 2562.29 664.819  46
  -1  -6  10 828.112 451.991  35
   1   6  -9 12359.4 922.799  18
  -1  -6   9 13457.5 986.580  39
  -1  -6   9 10901.6 1085.79  46
  -1  -6   9 13868.1 932.486  35
   1   6  -8 88633.1 3261.06  18
  -1  -6   8 91961.2 3320.53  39
  -1  -6   8 86801.3 3168.70  35
  -1  -6   8 88232.6 3217.33  32
   1   6  -7 31630.7 1561.36  18
  -1  -6   7 33938.8 1653.89  39
  -1  -6   7 34430.6 1574.34  32
  -1  -6   7 33734.8 1519.95  35
   1   6  -6 63876.4 2583.44  18
  -1  -6   6 65601.7 2638.27  39
  -1  -6   6 65414.1 2875.58  46
  -1  -6   6 65381.1 2538.02  32
  -1  -6   6 66884.9 2489.22  35
   1   6  -5 10474.4 785.681  18
  -1  -6   5 11390.7 705.838   8
  -1  -6   5 10823.9 949.012  46
  -1  -6   5 11158.4 716.638  35
  -1  -6   5 10888.6 776.787  32
   1   6  -4 30954.1 1385.05  18
  -1  -6   4 30931.0 1351.40   8
  -1  -6   4 30149.2 1557.56  46
  -1  -6   4 28329.6 1348.23  32
   1   6  -3 176.120 262.432  18
  -1  -6   3 507.754 298.288  45
  -1  -6   3 196.976 256.420   8
   1   6  -2 81510.7 2813.48  18
  -1  -6   2 82199.9 2870.41   6
  -1  -6   2 77992.3 2927.79   8
   1   6  -1 697.797 230.588  18
  -1  -6   1 773.093 311.427   8
  -1  -6   1 1203.41 316.238   6
   1   6   0 191180. 6181.27  18
  -1  -6   0 200213. 6360.22   6
  -1  -6   0 195519. 6461.62   8
  -1  -6   0 199723. 6434.91   9
   1   6   1 19701.8 850.431  18
  -1  -6  -1 21192.3 1015.91   6
  -1  -6  -1 19095.2 1084.22   8
  -1  -6  -2 26885.8 1283.49   9
  -1  -6  -3 83873.0 3106.56   8
  -1  -6  -3 81310.9 2988.67   9
   1   6   4 17551.7 810.588  20
  -1  -6  -4 18728.4 932.323   6
  -1  -6  -4 17269.5 1042.16   8
   1   6   5 31048.0 1253.59  20
  -1  -6  -5 34394.1 1387.14   6
  -1  -6  -5 30745.7 1471.79   8
  -1  -6  -6 1258.27 309.307   6
  -1  -6  -6 944.120 339.593   8
  -1  -6  -6 1244.35 349.858  41
  -1  -6  -7 78237.1 2832.54   8
  -1  -6  -7 76129.0 2837.65  41
  -1  -6  -7 77848.6 3021.72  42
  -1  -6  -7 72781.5 2891.30  34
  -1  -6  -8 653.722 311.708  14
  -1  -6  -8 493.387 280.950   8
  -1  -6  -8-28.9182 319.597  41
  -1  -6  -8 821.774 443.065  42
  -1  -6  -8 825.041 311.360  37
  -1  -6  -8 359.663 363.511  34
  -1  -6  -9 47790.3 1902.80   8
  -1  -6  -9 51555.7 2196.19  42
  -1  -6  -9 49881.0 2000.51  37
  -1  -6  -9 50359.9 2071.31  41
  -1  -6  -9 45420.2 2133.71  49
  -1  -6  -9 49150.8 2041.94  29
  -1  -6  -9 45987.4 2188.27  34
  -1  -6 -10 1742.37 502.071  49
  -1  -6 -10 2161.49 525.226  42
  -1  -6 -10 1642.14 427.085  37
  -1  -6 -10 1774.30 583.239  34
  -1  -6 -11 39151.7 1822.15  42
  -1  -6 -11 39069.0 1706.25  37
  -1  -6 -11 37802.2 1878.29  49
  -1  -6 -11 34421.7 1953.72  34
  -1  -6 -12 24662.4 1472.68  49
  -1  -6 -12 26940.4 1323.06  37
  -1  -6 -12 26678.7 1506.80  40
  -1  -6 -12 24885.5 1380.86  42
  -1  -6 -12 24542.3 1540.23  30
  -1  -6 -12 25773.8 1629.67  34
  -1  -6 -13 31476.4 1505.76  42
  -1  -6 -13 32387.8 1662.25  49
  -1  -6 -13 29375.0 1614.43  40
  -1  -6 -13 30195.1 1670.63  30
  -1  -6 -14 21368.5 1142.93  42
  -1  -6 -14 23517.5 1331.62  49
  -1  -6 -14 21468.9 1272.45  40
  -1  -6 -14 22059.4 1321.59  30
  -1  -6 -15 1913.73 363.794  42
  -1  -6 -15 2064.01 491.143  40
  -1  -6 -15 3144.56 558.833  49
  -1  -6 -15 3198.89 543.444  30
  -1  -6 -16 14225.2 861.842  40
  -1  -6 -16 13376.9 887.942  49
  -1  -6 -16 12062.8 817.784  30
  -1  -6 -16 14329.0 945.663  34
  -1  -6 -17 3274.89 389.324  40
  -1  -6 -17 2513.68 431.229  34
  -1  -6 -17 3082.85 370.028  30
  -1  -6 -18 7836.42 522.068  34
  -1  -6 -19 2503.41 226.970  34
  -1  -7  14 24637.6 989.287  23
  -1  -7  14 24800.5 997.648  50
  -1  -7  13 2522.43 331.304  45
  -1  -7  12 20452.6 1075.20  46
  -1  -7  12 21267.6 1041.69  45
  -1  -7  11 1340.51 417.780  45
  -1  -7  11 1776.09 457.337  50
  -1  -7  11 1295.71 392.924  39
  -1  -7  11 1661.77 474.921  46
  -1  -7  10 14943.8 1090.74  46
  -1  -7  10 13470.2 927.651  39
  -1  -7  10 13962.2 966.464  50
  -1  -7  10 15638.6 1002.99  45
  -1  -7  10 13447.1 854.473  35
  -1  -7   9 617.276 462.598  50
  -1  -7   9 679.419 532.214  46
  -1  -7   9 197.870 416.126  39
  -1  -7   9-70.2003 437.675  45
  -1  -7   9 149.825 433.169  32
  -1  -7   9-156.790 375.506  35
  -1  -7   8 40017.9 1884.61  45
  -1  -7   8 33808.3 1964.31  46
  -1  -7   8 36540.8 1786.72  39
  -1  -7   8 40398.3 1805.32  50
  -1  -7   8 36625.9 1637.57  35
  -1  -7   8 37985.0 1738.97  32
   1   7  -7 8444.95 742.983  18
  -1  -7   7 7495.66 943.936  46
  -1  -7   7 6979.69 781.553  39
  -1  -7   7 8426.85 852.928  45
  -1  -7   7 8330.02 782.569  50
  -1  -7   7 8625.68 744.061  32
  -1  -7   7 8511.15 685.800  35
   1   7  -6 62096.1 2577.04  18
  -1  -7   6 67899.4 2986.80  46
  -1  -7   6 67197.6 2716.32  39
  -1  -7   6 71743.0 2773.07  45
  -1  -7   6 63344.4 2465.95  35
  -1  -7   6 64532.9 2574.80  32
   1   7  -5 39977.7 1795.44  18
  -1  -7   5 40332.5 2108.62  46
  -1  -7   5 40780.5 1812.06  50
  -1  -7   5 39380.4 1891.86  45
  -1  -7   5 39696.2 1774.70  32
  -1  -7   4 25688.0 1336.62  14
   1   7  -4 25327.2 1302.45  18
  -1  -7   4 26493.6 1289.89   8
  -1  -7   4 27019.8 1567.52  46
  -1  -7   4 25334.0 1383.21  45
  -1  -7   4 24645.0 1281.37  50
  -1  -7   4 24214.5 1351.74  39
  -1  -7   4 23941.5 1256.55  32
  -1  -7   3 11568.9 855.686  14
   1   7  -3 12476.8 813.365  18
  -1  -7   3 12371.2 852.560   8
  -1  -7   3 12757.5 930.501  10
  -1  -7   3 12256.6 909.710  45
  -1  -7   3 11679.7 786.966  50
  -1  -7   3 13218.5 1029.33  46
  -1  -7   3 13448.0 942.904  39
  -1  -7   3 10745.4 758.496  32
   1   7  -2 2038.22 358.898  18
  -1  -7   2 2232.71 483.564  10
  -1  -7   2 1938.16 480.858  14
  -1  -7   2 1772.51 427.183   8
  -1  -7   2 1490.06 419.104  45
  -1  -7   2 2293.09 530.095  46
  -1  -7   2 1502.57 347.888  50
  -1  -7   2 1850.21 361.035  32
  -1  -7   1 23308.8 1286.61  14
   1   7  -1 25746.5 1126.86  18
  -1  -7   1 23108.4 1283.76   8
  -1  -7   1 25394.5 1230.86   6
  -1  -7   1 23434.5 1349.55  10
  -1  -7   1 22133.5 1134.52  43
  -1  -7   0 16629.7 1022.74  14
   1   7   0 14931.7 786.643  18
  -1  -7   0 16409.2 1098.13  10
  -1  -7   0 15440.8 1034.68   8
  -1  -7   0 16818.8 950.713   6
  -1  -7   0 13775.4 820.181  43
  -1  -7   0 13463.3 890.428  37
   1   7   1 152126. 4724.57  18
  -1  -7  -1 153559. 5094.08  14
  -1  -7  -1 143541. 5104.16   8
  -1  -7  -1 158621. 4978.08   6
  -1  -7  -1 144046. 4930.34  45
  -1  -7  -1 138660. 4788.61  43
  -1  -7  -1 134877. 4756.65  34
  -1  -7  -1 138749. 4896.75  37
  -1  -7  -2 9774.11 792.294  14
   1   7   2 10200.3 555.662  18
  -1  -7  -2 7634.89 770.795   8
  -1  -7  -2 9524.13 717.325   6
  -1  -7  -2 8524.27 848.018  10
  -1  -7  -2 7172.65 645.609  42
  -1  -7  -2 7631.15 583.080  43
  -1  -7  -2 8726.29 724.239  41
  -1  -7  -2 9170.85 725.104  45
  -1  -7  -2 9143.75 605.770  34
  -1  -7  -2 8523.08 639.175  30
  -1  -7  -2 8665.07 677.893  37
   1   7   3 39127.9 1473.88  18
  -1  -7  -3 42600.6 2027.29  10
  -1  -7  -3 39107.9 1709.49  45
  -1  -7  -3 37907.4 1574.58  43
  -1  -7  -3 39066.1 1770.03  42
  -1  -7  -3 38275.7 1738.25  41
  -1  -7  -3 40535.6 1689.99  37
  -1  -7  -3 37304.2 1597.37  34
  -1  -7  -3 40902.6 1709.18  30
  -1  -7  -4 46940.1 1990.45  14
  -1  -7  -4 47781.5 1891.92   6
  -1  -7  -4 45926.0 2151.53  10
  -1  -7  -4 44610.0 2067.61   8
  -1  -7  -4 43164.4 1975.35  42
  -1  -7  -4 40277.5 1720.98  43
  -1  -7  -4 44339.4 1902.44  41
  -1  -7  -4 43191.6 1819.70  37
  -1  -7  -4 42879.3 1790.20  34
  -1  -7  -4 45364.5 1919.56  30
  -1  -7  -5 51512.5 2095.90  14
  -1  -7  -5 48210.7 2117.51   8
  -1  -7  -5 47733.1 2197.64  10
  -1  -7  -5 42033.5 2074.75  42
  -1  -7  -5 43750.8 1819.65  43
  -1  -7  -5 50408.5 2032.22  41
  -1  -7  -5 45948.6 1911.98  37
  -1  -7  -5 46295.6 1930.28  34
  -1  -7  -5 49129.7 2090.91  30
  -1  -7  -6 41906.2 1820.33  14
  -1  -7  -6 38531.0 1789.94   8
  -1  -7  -6 40922.0 1901.67  10
  -1  -7  -6 37900.3 1929.29  42
  -1  -7  -6 38962.9 1748.34  41
  -1  -7  -6 38068.9 1731.71  34
  -1  -7  -6 35679.8 1647.49  37
  -1  -7  -6 37641.5 1842.70  30
  -1  -7  -7 32754.0 1545.20  14
  -1  -7  -7 31305.1 1503.78   8
  -1  -7  -7 31510.2 1518.80  41
  -1  -7  -7 27971.1 1390.66  37
  -1  -7  -7 28278.0 1619.25  30
  -1  -7  -7 30328.6 1529.98  34
  -1  -7  -8 39578.7 1758.94  14
  -1  -7  -8 37178.6 1687.36   8
  -1  -7  -8 41617.9 1981.91  42
  -1  -7  -8 38005.3 1665.12  37
  -1  -7  -8 38298.0 1771.73  41
  -1  -7  -8 32320.8 1873.45  30
  -1  -7  -8 35330.4 1794.85  34
  -1  -7  -9 12673.6 879.266  14
  -1  -7  -9 12451.8 857.967  37
  -1  -7  -9 13641.8 959.090  41
  -1  -7  -9 12763.5 1027.47  42
  -1  -7  -9 11409.9 979.476  34
  -1  -7 -10 49069.3 2197.85  42
  -1  -7 -10 45928.6 1946.84  37
  -1  -7 -10 45840.0 2225.08  34
  -1  -7 -10 43384.2 2313.22  30
  -1  -7 -11 739.129 495.595  42
  -1  -7 -11 1003.69 389.548  37
  -1  -7 -11 1583.97 606.389  34
  -1  -7 -11 917.825 581.452  30
  -1  -7 -12 41270.5 1871.52  42
  -1  -7 -12 37589.9 1864.33  49
  -1  -7 -12 39225.3 1691.42  37
  -1  -7 -12 39824.2 2061.31  34
  -1  -7 -12 41916.7 2096.74  30
  -1  -7 -13 6481.21 673.599  42
  -1  -7 -13 6360.83 706.454  49
  -1  -7 -13 6592.67 854.004  34
  -1  -7 -13 7506.11 812.480  30
  -1  -7 -14 22969.3 1190.53  42
  -1  -7 -14 26668.2 1464.63  34
  -1  -7 -14 24944.0 1384.37  30
  -1  -7 -15 3787.61 424.884  42
  -1  -7 -15 5375.60 582.050  30
  -1  -7 -16 36479.9 1511.38  30
  -1  -7 -17 2048.30 285.296  30
  -1  -8  13 5597.24 362.497  37
  -1  -8  12 9985.92 570.103  50
  -1  -8  12 9958.29 537.721  45
  -1  -8  11 30880.1 1265.57  45
  -1  -8  11 27497.3 1232.88  50
  -1  -8  10 14904.6 886.886  45
  -1  -8  10 15036.9 866.339  39
  -1  -8  10 14665.0 868.192  50
  -1  -8   9 20900.5 1111.61  39
  -1  -8   9 19289.0 1192.00  46
  -1  -8   9 19239.7 1080.54  50
  -1  -8   9 20087.2 1137.27  45
  -1  -8   8 2626.08 564.862  45
  -1  -8   8 1562.53 503.345  39
  -1  -8   8 2100.87 607.604  46
  -1  -8   8 2824.93 496.502  50
  -1  -8   7 73510.7 2794.50  39
  -1  -8   7 70091.0 2716.83  50
  -1  -8   7 64979.6 2973.07  46
  -1  -8   7 69360.9 2845.20  45
  -1  -8   6 1011.23 522.724  45
  -1  -8   6 680.124 617.824  46
  -1  -8   6 498.078 432.728  50
  -1  -8   5 34371.9 1641.31  50
  -1  -8   5 35518.2 1800.80  45
  -1  -8   5 36323.3 1761.89  39
  -1  -8   5 39641.5 2097.76  46
  -1  -8   5 36005.8 1618.71  11
  -1  -8   4 16445.3 1073.87  14
  -1  -8   4 16542.4 1141.90  39
  -1  -8   4 16423.5 994.653  50
  -1  -8   4 17272.8 1160.91  45
  -1  -8   4 17422.3 1334.70  46
  -1  -8   4 17226.0 1064.41  11
  -1  -8   3 7186.58 769.844  14
  -1  -8   3 8261.80 655.303  50
  -1  -8   3 7622.99 778.585  39
  -1  -8   3 8599.22 811.383  45
  -1  -8   2 16767.6 1129.87  14
  -1  -8   2 17043.8 1100.81   8
  -1  -8   2 16809.8 1086.59  39
  -1  -8   2 15201.6 1069.18  37
  -1  -8   1 68435.7 2795.41  14
  -1  -8   1 71146.2 2796.45   8
  -1  -8   1 69583.5 2724.06  39
  -1  -8   1 62258.7 2661.17  37
  -1  -8   0 44322.8 2039.67  14
  -1  -8   0 44522.3 2056.58   8
  -1  -8   0 41500.1 1798.51  43
  -1  -8   0 41717.4 1900.49  37
  -1  -8  -1 54336.1 2376.12  14
  -1  -8  -1 56659.3 2431.05   8
  -1  -8  -1 50480.2 2087.72  43
  -1  -8  -1 54259.2 2251.91  45
  -1  -8  -1 51431.7 2081.12  42
  -1  -8  -1 51897.5 2189.12  37
  -1  -8  -2 119731. 4104.24  14
  -1  -8  -2 100417. 4190.58  10
  -1  -8  -2 108036. 4101.95   8
  -1  -8  -2 105003. 3798.60  42
  -1  -8  -2 102481. 3698.63  43
  -1  -8  -2 108284. 3877.41  45
  -1  -8  -2 102500. 3795.06  37
  -1  -8  -2 105763. 3703.66  34
  -1  -8  -3 1017.76 592.098  10
  -1  -8  -3 1499.69 512.963  45
  -1  -8  -3 481.451 432.985  42
  -1  -8  -3 877.540 362.278  43
  -1  -8  -3 967.796 485.360  41
  -1  -8  -3 697.105 357.067  30
  -1  -8  -3 776.440 330.121  34
  -1  -8  -3 1026.11 413.034  37
  -1  -8  -4 55629.8 2390.37  14
  -1  -8  -4 56904.8 2507.94   8
  -1  -8  -4 51809.7 2320.12  42
  -1  -8  -4 52961.3 2282.32  41
  -1  -8  -4 50653.1 2068.25  43
  -1  -8  -4 52895.7 2238.51  30
  -1  -8  -4 54227.8 2139.93  34
  -1  -8  -4 51616.8 2154.95  37
  -1  -8  -5 8015.73 825.228  14
  -1  -8  -5 6908.82 804.504   8
  -1  -8  -5 7465.68 756.765  41
  -1  -8  -5 7907.33 642.959  43
  -1  -8  -5 6910.83 772.466  42
  -1  -8  -5 7421.43 737.387  30
  -1  -8  -5 7597.12 675.875  34
  -1  -8  -5 6825.21 652.686  37
  -1  -8  -6 9469.78 886.599  14
  -1  -8  -6 9221.60 873.421   8
  -1  -8  -6 8835.69 922.123  42
  -1  -8  -6 9055.10 817.273  41
  -1  -8  -6 8035.28 658.972  43
  -1  -8  -6 8842.60 738.927  34
  -1  -8  -6 8433.73 847.195  30
  -1  -8  -6 8034.32 701.365  37
  -1  -8  -7 21642.3 1258.38  14
  -1  -8  -7 20450.8 1234.12   8
  -1  -8  -7 18851.8 1081.09  37
  -1  -8  -7 19776.6 1378.70  42
  -1  -8  -7 18815.2 1198.45  41
  -1  -8  -7 19595.3 1057.95  43
  -1  -8  -7 18149.1 1266.24  30
  -1  -8  -7 19241.9 1159.05  34
  -1  -8  -8 12391.3 931.777  14
  -1  -8  -8 9847.70 844.389  11
  -1  -8  -8 11226.5 799.251  37
  -1  -8  -8 12566.9 959.823  41
  -1  -8  -8 10859.8 762.962  43
  -1  -8  -8 9789.40 992.915  30
  -1  -8  -8 12165.7 908.415  34
  -1  -8  -9 41865.0 1869.01  11
  -1  -8  -9 46087.0 2183.07  42
  -1  -8  -9 44066.0 1840.92  37
  -1  -8  -9 41757.1 1806.77  43
  -1  -8  -9 42866.2 2034.30  34
  -1  -8  -9 39344.5 2156.42  30
  -1  -8 -10 47966.0 2209.35  42
  -1  -8 -10 45181.8 1882.30  37
  -1  -8 -10 44951.7 2142.30  34
  -1  -8 -11 43395.7 2049.13  42
  -1  -8 -11 45440.2 2132.29  34
  -1  -8 -11 44775.8 2258.31  30
  -1  -8 -12 12004.6 934.465  42
  -1  -8 -12 13504.4 1098.09  30
  -1  -8 -12 14317.7 1073.75  34
  -1  -8 -13 25452.4 1300.73  42
  -1  -8 -13 26643.2 1441.48  34
  -1  -8 -13 27227.7 1461.80  30
  -1  -8 -14 65.1204 270.660  42
  -1  -8 -14 119.064 341.777  30
  -1  -8 -14 29.6972 391.874  34
  -1  -8 -15 12633.1 686.026  42
  -1  -8 -15 14050.0 809.159  30
  -1  -8 -15 14704.1 826.563  34
  -1  -8 -16 8606.00 542.663  34
  -1  -8 -17 16880.1 691.070  34
  -1  -9  11 12383.2 581.668  37
  -1  -9  10 10919.1 615.875  45
  -1  -9  10 11343.3 656.506  37
  -1  -9   9 22288.9 1005.32  45
  -1  -9   9 20421.2 958.616  39
  -1  -9   9 19497.6 1021.93  37
  -1  -9   8 13530.2 812.680  39
  -1  -9   8 14908.7 877.485  45
  -1  -9   8 12498.2 836.573  41
  -1  -9   8 12315.6 862.546  37
  -1  -9   7 7566.23 710.505  45
  -1  -9   7 6417.46 678.918  41
  -1  -9   7 7266.43 730.718  37
  -1  -9   6 52372.1 2186.27  45
  -1  -9   6 52267.1 2221.76  37
  -1  -9   5 1946.25 514.472  39
  -1  -9   5 2020.43 601.966  41
  -1  -9   5 3029.28 617.848  45
  -1  -9   5 2461.54 590.851  37
  -1  -9   4 58839.5 2326.65  11
  -1  -9   4 59419.2 2402.37  39
  -1  -9   4 57166.4 2450.56  45
  -1  -9   4 58235.9 2646.23  41
  -1  -9   4 55886.1 2465.16  37
  -1  -9   3 540.278 426.929  11
  -1  -9   3 881.653 488.001  39
  -1  -9   3 1105.73 584.208  41
  -1  -9   3 1077.17 534.404  45
  -1  -9   3 1158.20 493.755  37
  -1  -9   2 34678.4 1719.95  14
  -1  -9   2 34528.4 1714.33  11
  -1  -9   2 33449.0 1634.40  39
  -1  -9   2 31112.4 1781.34  41
  -1  -9   2 33422.8 1675.42  37
  -1  -9   1 24259.8 1412.67  14
  -1  -9   1 23699.4 1424.52  11
  -1  -9   1 21053.4 1255.50  39
  -1  -9   1 22996.0 1426.74  41
  -1  -9   1 22474.0 1292.36  37
  -1  -9   0 41137.5 1932.90  14
  -1  -9   0 35551.4 1910.00  11
  -1  -9   0 35613.6 1717.17  39
  -1  -9   0 39102.2 1903.86  41
  -1  -9   0 36488.8 1788.58  45
  -1  -9   0 35988.0 1735.54  37
  -1  -9  -1 104182. 3854.73  14
  -1  -9  -1 96094.0 3585.68  39
  -1  -9  -1 96613.6 3666.80  45
  -1  -9  -1 96914.3 3522.03  43
  -1  -9  -1 96813.3 3596.20  37
  -1  -9  -2 22529.5 1431.70  14
  -1  -9  -2 23503.8 1489.49   8
  -1  -9  -2 21369.7 1163.24  42
  -1  -9  -2 23451.2 1236.07  39
  -1  -9  -2 23503.6 1200.84  43
  -1  -9  -2 20988.6 1203.90  37
  -1  -9  -3 23209.0 1191.07  43
  -1  -9  -3 22713.8 1203.84  39
  -1  -9  -3 22165.2 1240.23  42
  -1  -9  -3 23663.7 1239.23  37
  -1  -9  -4 3706.83 763.889  11
  -1  -9  -4 4212.61 702.622  14
  -1  -9  -4 4036.04 521.195  43
  -1  -9  -4 3008.79 540.777  42
  -1  -9  -4 4543.48 657.109  41
  -1  -9  -4 3905.38 525.558  34
  -1  -9  -4 3381.63 520.648  37
  -1  -9  -5 51035.8 2227.56  14
  -1  -9  -5 43492.3 2235.80  11
  -1  -9  -5 40145.9 2072.52  42
  -1  -9  -5 48314.7 2124.07  41
  -1  -9  -5 45901.1 1888.95  43
  -1  -9  -5 43891.8 1919.23  37
  -1  -9  -5 48340.6 1963.86  34
  -1  -9  -6 1919.15 575.839  11
  -1  -9  -6 1122.61 536.639  14
  -1  -9  -6 1251.02 402.245  43
  -1  -9  -6 1819.13 544.775  41
  -1  -9  -6 1201.03 529.320  42
  -1  -9  -6 1775.93 460.096  34
  -1  -9  -6 1516.67 526.032  30
  -1  -9  -6 1679.74 425.767  37
  -1  -9  -7 125126. 4414.12  14
  -1  -9  -7 117038. 4385.90  11
  -1  -9  -7 112463. 4481.10  42
  -1  -9  -7 127639. 4375.45  41
  -1  -9  -7 113461. 4111.06  37
  -1  -9  -7 122003. 4124.53  43
  -1  -9  -7 123336. 4259.93  34
  -1  -9  -7 118665. 4423.58  30
  -1  -9  -8 11295.6 894.856  11
  -1  -9  -8 12734.1 954.456  41
  -1  -9  -8 11764.1 1042.84  42
  -1  -9  -8 11729.4 772.154  43
  -1  -9  -8 11827.3 892.183  34
  -1  -9  -8 11589.2 1029.77  30
  -1  -9  -9 74458.2 2834.43  11
  -1  -9  -9 78170.2 2756.66  43
  -1  -9  -9 76106.0 2940.25  34
  -1  -9  -9 71498.6 3108.05  30
  -1  -9 -10 37484.0 1829.96  42
  -1  -9 -10 36407.6 1519.18  43
  -1  -9 -10 37082.3 1729.68  34
  -1  -9 -10 34740.6 1876.61  30
  -1  -9 -11 18804.1 1155.25  42
  -1  -9 -11 20442.6 1162.45  34
  -1  -9 -12 29156.3 1369.52  42
  -1  -9 -12 27133.1 1367.41  34
  -1  -9 -13 9510.72 659.481  42
  -1  -9 -13 9059.99 728.975  30
  -1  -9 -13 8595.79 667.939  34
  -1  -9 -14 20482.4 932.344  42
  -1  -9 -14 21908.1 993.807  34
  -1  -9 -15 4909.02 317.573  42
  -1  -9 -15 4910.50 369.210  34
  -1 -10   8 17908.3 815.502  45
  -1 -10   7 14944.7 760.384  41
  -1 -10   7 16423.3 816.638  45
  -1 -10   6 20806.0 1035.31  45
  -1 -10   6 18615.9 994.814  41
  -1 -10   6 20250.1 954.459  39
  -1 -10   6 17206.7 956.558  37
  -1 -10   5 30660.2 1396.32  45
  -1 -10   5 29161.4 1281.46  39
  -1 -10   5 25672.5 1352.43  41
  -1 -10   5 27110.3 1330.42  37
  -1 -10   4 4314.77 511.196  39
  -1 -10   4 4800.46 617.290  45
  -1 -10   4 3849.16 596.160  41
  -1 -10   4 3971.44 548.995  37
  -1 -10   3 20790.5 1109.40  11
  -1 -10   3 20353.8 1104.55  39
  -1 -10   3 22296.4 1319.91  41
  -1 -10   3 21283.7 1180.00  37
  -1 -10   2 647.567 393.852  11
  -1 -10   2 532.308 362.583  39
  -1 -10   2 196.841 456.477  41
  -1 -10   2 418.662 393.438  37
  -1 -10   1 43585.0 1975.17  11
  -1 -10   1 44140.2 1963.09  45
  -1 -10   1 43166.8 1827.15  39
  -1 -10   1 46028.1 2074.06  41
  -1 -10   1 41642.0 1861.59  37
  -1 -10   0 79.5240 507.753  11
  -1 -10   0 1197.12 544.953  41
  -1 -10   0 1019.09 400.426  39
  -1 -10   0 28.6962 359.541  37
  -1 -10  -1 55083.3 2558.46  11
  -1 -10  -1 58154.8 2292.85  39
  -1 -10  -1 58570.1 2329.18  37
  -1 -10  -2 7779.31 865.838  14
  -1 -10  -2 5602.24 578.901  37
  -1 -10  -3 19233.2 1355.54  11
  -1 -10  -4 10908.5 991.047  11
  -1 -10  -4 9168.22 719.244  42
  -1 -10  -4 10175.0 736.934  43
  -1 -10  -5 2519.33 629.165  11
  -1 -10  -5 2578.11 421.402  43
  -1 -10  -5 1870.92 454.884  42
  -1 -10  -5 3386.04 564.628  41
  -1 -10  -6 16751.2 1162.99  11
  -1 -10  -6 18780.4 1119.32  41
  -1 -10  -6 16505.9 1096.47  42
  -1 -10  -6 18291.5 944.608  43
  -1 -10  -7 2008.37 484.492  11
  -1 -10  -7 1293.54 466.034  42
  -1 -10  -7 1674.97 504.480  41
  -1 -10  -7 1224.94 374.823  34
  -1 -10  -8 10546.7 760.654  11
  -1 -10  -8 10182.3 874.813  42
  -1 -10  -8 11042.2 740.018  34
  -1 -10  -9 208.729 293.862  11
  -1 -10  -9 761.325 427.554  42
  -1 -10  -9 620.774 317.472  34
  -1 -10 -10 21368.1 1043.58  34
  -1 -10 -11 1514.20 344.357  34
  -1 -10 -12 17214.5 849.706  42
  -1 -10 -12 17299.2 811.235  34
  -1 -10 -13 2496.98 278.118  42
  -1 -10 -13 2570.46 251.385  34
  -1 -11   4 5951.48 394.014  39
  -1 -11   4 4969.04 430.045  41
  -1 -11   3 3918.36 362.591  39
  -1 -11   3 4820.72 468.383  41
  -1 -11   2 12290.4 793.679  41
  -1 -11   1 10043.1 748.373  41
  -1 -11   1 8834.27 651.311  11
  -1 -11   0 27526.8 1338.84  41
  -1 -11   0 25936.0 1288.74  11
  -1 -11  -1 5650.52 621.940  41
  -1 -11  -1 5079.07 589.722  11
  -1 -11  -2 34469.8 1566.70  41
  -1 -11  -3 661.234 432.644  11
  -1 -11  -4 19041.4 1160.89  11
  -1 -11  -5 7241.04 698.149  11
  -1 -11  -6 8126.17 645.907  41
  -1 -11  -6 7651.21 665.877  11
  -1 -11  -7 10002.0 644.174  42
  -1 -11  -7 11634.1 722.014  11
  -1 -11  -8 7504.58 562.676  42
  -1 -11  -9 18478.8 879.752  42
  -1 -11 -10 4413.86 380.954  42
   2 -10  -8 12482.4 609.827  43
   2 -10  -7 795.480 243.737  43
   2 -10  -6 33208.1 1337.44  43
   2 -10  -4 32558.8 1440.21  14
   2 -10  -2 24291.3 1198.39  14
   2 -10  -1 11802.0 768.944  14
   2 -10   0 7062.50 567.882  14
   2 -10   0 6109.46 469.904  39
   2 -10   1 19124.3 884.382  39
   2 -10   2 471.459 237.388  39
   2 -10   3 22809.5 948.665  39
   2 -10   4 124.200 155.762  39
   2  -9 -11 1804.27 268.941  43
   2  -9 -10 9343.84 606.582  43
   2  -9  -9 13279.3 787.949  43
   2  -9  -8 5622.13 561.055  43
   2  -9  -7 31825.0 1464.75  14
   2  -9  -7 36959.3 1547.05  43
   2  -9  -6 5538.45 582.090  43
   2  -9  -6 4043.96 563.228  14
   2  -9  -5 35970.9 1673.16  14
   2  -9  -5 36630.5 1629.83  43
   2  -9  -4 11056.6 882.816  14
   2  -9  -4 10695.7 808.468  43
   2  -9  -3 24310.7 1220.24  43
   2  -9  -3 20021.1 1197.28  41
   2  -9  -2 597.493 410.918  41
   2  -9  -2 674.044 519.211  14
   2  -9  -1 17501.8 1145.45  14
   2  -9  -1 18595.4 1082.28  41
   2  -9   0 6832.28 713.198  14
   2  -9   1 22926.6 1252.64  14
   2  -9   2 10011.0 766.920  14
   2  -9   2 9934.87 753.394  45
   2  -9   2 10865.7 782.226  39
   2  -9   3 23234.7 1142.56  14
   2  -9   3 21987.5 1183.08  45
   2  -9   3 24461.1 1205.62  39
   2  -9   4 19842.8 1064.93  45
   2  -9   5 2682.70 416.039  39
   2  -9   5 1751.87 384.534  45
   2  -9   6 25611.3 1042.78  39
   2  -9   6 18504.1 1002.28  45
   2  -9   7 14.7798 216.851  45
   2  -9   7 311.475 197.555  39
   2  -9   8 10566.1 499.124  39
   2  -8 -14 5045.68 317.367  43
   2  -8 -14 6027.12 372.937  34
   2  -8 -13 18721.9 867.388  43
   2  -8 -13 21627.9 964.506  34
   2  -8 -12 61.0720 290.799  43
   2  -8 -12 379.026 334.669  34
   2  -8 -11 28752.3 1343.92  43
   2  -8 -11 28521.4 1425.70  34
   2  -8 -10 2198.87 467.613  43
   2  -8 -10 1751.76 455.264  42
   2  -8 -10 1667.78 463.632  34
   2  -8  -9 25994.4 1328.45  43
   2  -8  -9 23251.0 1332.04  34
   2  -8  -8 12351.6 829.198  14
   2  -8  -8 12842.5 932.938  43
   2  -8  -7 21939.8 1200.08  14
   2  -8  -7 22311.3 1299.90  42
   2  -8  -7 21064.3 1228.88  43
   2  -8  -6 56728.3 2317.79  14
   2  -8  -6 55439.7 2311.91  43
   2  -8  -6 53078.6 2333.71  42
   2  -8  -5 41112.5 1888.48  14
   2  -8  -5 37131.9 1802.98  42
   2  -8  -5 39812.0 1864.45  41
   2  -8  -4 45617.1 2089.17  14
   2  -8  -4 44435.4 2167.83  11
   2  -8  -4 45092.3 2070.70   9
   2  -8  -4 43463.4 2012.06  41
   2  -8  -4 43607.7 1947.66  42
   2  -8  -4 44921.9 2007.82  34
   2  -8  -3 45769.3 1924.95  42
   2  -8  -3 44536.6 2038.73  41
   2  -8  -3 45330.1 2202.54  11
   2  -8  -3 42989.4 2085.64   9
   2  -8  -2 8972.44 918.806  14
   2  -8  -2 10945.8 890.766  41
   2  -8  -2 11095.4 949.768   9
   2  -8  -2 11453.9 1018.28  11
   2  -8  -1 2055.51 527.854  41
   2  -8  -1 2061.20 607.842  14
   2  -8   0 26110.4 1466.35  14
   2  -8   0 26612.3 1339.41  45
   2  -8   0 25377.1 1407.40  41
   2  -8   0 25716.6 1489.98  11
   2  -8   0 22777.8 1402.08   9
   2  -8   1 9381.21 847.811  14
   2  -8   1 7086.44 754.524  41
   2  -8   1 7284.70 723.583  45
   2  -8   1 9864.30 895.157  11
   2  -8   1 8814.52 825.419   9
   2  -8   2 41143.3 1873.06  14
   2  -8   2 41803.7 1883.13  41
   2  -8   2 37828.1 1815.17  45
   2  -8   3 14226.4 972.503  14
   2  -8   3 14694.2 1026.32  45
   2  -8   3 12811.9 916.544  41
   2  -8   4 27222.6 1349.42  14
   2  -8   4 26999.6 1469.35  45
   2  -8   5 19574.0 1033.66  14
   2  -8   5 19227.0 1215.03  45
   2  -8   5 20709.3 1164.87  39
   2  -8   6 9494.68 828.828  45
   2  -8   6 10535.3 802.799  39
   2  -8   7 14304.8 841.120  39
   2  -8   7 10591.0 855.963  45
   2  -8   8 4525.79 535.179  45
   2  -8   8 5541.12 496.313  39
   2  -8   9 13064.5 695.220  39
   2  -8   9 13393.8 764.284  45
   2  -8  10 352.187 222.045  45
   2  -8  10 75.3841 158.061  39
   2  -7 -15 12724.2 622.574  43
   2  -7 -15 13697.5 661.259  34
   2  -7 -14 9966.63 628.892  43
   2  -7 -14 10442.9 679.481  34
   2  -7 -13 10329.3 777.927  34
   2  -7 -12 35510.2 1573.79  42
   2  -7 -12 37278.9 1768.14  34
   2  -7 -11 7451.53 683.252  42
   2  -7 -11 6490.93 789.373  34
   2  -7 -10 36074.8 1652.69  42
   2  -7 -10 29820.8 1679.39  34
   2  -7  -9 353.548 347.263  14
   2  -7  -9-111.594 474.837  42
   2  -7  -9 168.446 440.593  34
   2  -7  -8 68816.3 2688.77  14
   2  -7  -8 66277.1 2856.11  34
   2  -7  -7 7541.45 723.797  14
   2  -7  -7 7223.28 637.327   6
   2  -7  -7 7265.35 702.587   9
   2  -7  -7 7988.43 645.378  38
   2  -7  -7 8164.49 835.655  34
   2  -7  -6 39378.0 1815.60  14
   2  -7  -6 40682.9 1879.80  41
   2  -7  -6 36514.2 1664.00  38
   2  -7  -6 37576.1 1859.46  42
   2  -7  -6 37455.8 1864.07  11
   2  -7  -6 40086.9 1803.42   9
   2  -7  -6 36553.2 1678.45   6
   2  -7  -5 3270.16 585.476  42
   2  -7  -5 3941.07 598.350  41
   2  -7  -5 4255.34 540.131  38
   2  -7  -5 3436.29 497.584   6
   2  -7  -5 2921.39 610.140  11
   2  -7  -5 3238.41 606.473  14
   2  -7  -5 3350.26 529.375   9
   2  -7  -4 17594.1 1175.65  14
   2  -7  -4 18293.3 1133.67  41
   2  -7  -4 16315.7 1032.80  38
   2  -7  -4 16405.6 1073.70  42
   2  -7  -4 16795.6 1131.72   9
   2  -7  -4 17184.9 1215.19  11
   2  -7  -4 16640.2 1053.51   6
   2  -7  -3 24599.1 1451.24  14
   2  -7  -3 24725.6 1506.33  11
   2  -7  -3 24026.4 1399.30   9
   2  -7  -3 23687.3 1320.21   6
   2  -7  -3 23783.3 1354.33  41
   2  -7  -3 25173.9 1314.14  38
   2  -7  -3 23937.2 1280.62  42
   2  -7  -2 36355.6 1878.83  11
   2  -7  -2 36423.2 1814.34   9
   2  -7  -2 36522.3 1742.99  41
   2  -7  -2 33192.0 1590.70  45
   2  -7  -2 35966.9 1627.92  42
   2  -7  -2 36340.9 1689.38  38
   2  -7  -2 38417.9 1718.07  34
   2  -7  -1 85933.1 3386.90  14
  -2   7   1 87718.0 3123.73  18
   2  -7  -1 82303.8 3265.48  41
   2  -7  -1 82922.2 3152.84  45
   2  -7  -1 87991.7 3117.70  42
   2  -7  -1 86465.0 3269.05   6
  -2   7   0 11299.5 764.990  18
   2  -7   0 9419.17 894.155  14
   2  -7   0 9526.85 791.560  45
   2  -7   0 9573.29 805.102  43
   2  -7   0 9955.59 845.494  41
   2  -7   0 10499.3 932.249  11
   2  -7   0 10176.6 813.185   6
   2  -7   0 10238.2 909.568   9
   2  -7   1 94536.5 3685.92  14
  -2   7  -1 102108. 3526.14  18
   2  -7   1 97889.5 3583.00  45
   2  -7   1 92956.7 3622.31  41
   2  -7   1 97478.2 3561.74  43
   2  -7   1 91942.3 3542.46   6
   2  -7   1 100689. 3682.50   9
   2  -7   1 100449. 3735.75  11
  -2   7  -2 537.792 352.817  18
   2  -7   2 375.840 433.724  11
   2  -7   2 30.8896 349.812   6
   2  -7   2 106.638 432.596   9
   2  -7   2 859.197 512.067  14
   2  -7   2 408.330 413.152  43
   2  -7   2 404.691 430.474  41
   2  -7   2 825.201 448.969  45
   2  -7   3 58828.6 2463.17  14
  -2   7  -3 63447.4 2419.28  18
   2  -7   3 63647.9 2478.13   9
   2  -7   3 58967.0 2355.56   6
   2  -7   3 61889.3 2494.92  11
   2  -7   3 57923.5 2485.01  45
   2  -7   3 57026.5 2468.22  41
   2  -7   3 54705.1 2276.99  24
  -2   7  -4 2309.84 460.908  18
   2  -7   4 2652.46 535.578  14
   2  -7   4 2093.39 476.624   9
   2  -7   4 2336.90 583.339  45
   2  -7   4 2391.76 503.275  41
   2  -7   4 1796.32 427.785  32
   2  -7   5 19125.8 1062.33  14
   2  -7   5 17165.5 1068.72  41
   2  -7   5 17799.7 1219.87  45
   2  -7   5 15927.4 975.991  32
   2  -7   6 6200.21 724.482  39
   2  -7   6 7314.46 835.577  45
   2  -7   6 6056.44 620.037  32
   2  -7   7 9174.04 920.244  45
   2  -7   7 10915.0 857.487  39
   2  -7   7 9214.48 745.869  32
   2  -7   8 23458.8 1399.70  45
   2  -7   8 27151.6 1302.09  39
   2  -7   8 23887.6 1207.04  32
   2  -7   9 10764.8 734.289  39
   2  -7   9 8348.38 789.585  45
   2  -7   9 9756.46 695.741  32
   2  -7  10 25957.2 1159.54  39
   2  -7  10 25939.7 1169.77  50
   2  -7  10 28806.1 1341.40  45
   2  -7  10 25016.2 1162.39  32
   2  -7  11 1105.54 250.893  39
   2  -7  11 845.339 277.799  50
   2  -7  11 576.467 277.865  32
   2  -7  12 25375.9 993.324  50
   2  -6 -16 22847.7 960.170  34
   2  -6 -15 4108.85 461.772  34
   2  -6 -14 51243.8 2121.68  34
   2  -6 -13 1734.67 399.230  42
   2  -6 -13 2417.15 515.872  34
   2  -6 -12 5941.46 611.762  42
   2  -6 -12 4877.91 693.595  34
   2  -6 -11 4845.52 596.724  42
   2  -6 -11 3245.22 661.635  34
   2  -6 -10 3155.80 577.144  42
   2  -6 -10 2934.35 641.169  34
   2  -6 -10 1681.77 559.864  30
   2  -6  -9 42546.4 1826.85  14
   2  -6  -9 49139.6 2099.81  42
   2  -6  -9 42166.7 2116.63  34
   2  -6  -9 48522.2 2195.16  30
   2  -6  -8 22920.6 1193.62  14
   2  -6  -8 21956.1 1095.79   6
   2  -6  -8 22500.2 1170.84   9
   2  -6  -8 25626.3 1387.38  42
   2  -6  -8 22147.4 1361.44  30
   2  -6  -8 21302.7 1349.29  34
   2  -6  -7 118464. 4304.53  14
   2  -6  -7 122055. 4384.60  11
   2  -6  -7 121997. 4216.60   6
   2  -6  -7 125931. 4292.94   9
   2  -6  -7 130420. 4503.71  41
   2  -6  -7 129483. 4521.12  42
   2  -6  -7 116522. 4201.31  38
   2  -6  -7 128070. 4542.35  30
   2  -6  -7 120928. 4460.53  34
   2  -6  -6 863.418 466.384  11
   2  -6  -6 570.638 373.251   9
   2  -6  -6 53.6285 279.295   6
   2  -6  -6 552.791 420.029  14
   2  -6  -6 572.156 447.882  41
   2  -6  -6 915.244 363.025  38
   2  -6  -6 286.821 404.070  34
   2  -6  -5 53149.0 2302.54  14
   2  -6  -5 54049.7 2266.19   9
   2  -6  -5 58338.3 2237.31   6
   2  -6  -5 55840.5 2381.91  11
   2  -6  -5 55530.8 2208.02  38
   2  -6  -5 55697.7 2330.25  42
   2  -6  -5 57900.1 2347.57  41
   2  -6  -5 55233.3 2312.37  34
   2  -6  -4 868.861 395.014   9
   2  -6  -4 491.675 456.966  14
   2  -6  -4 155.559 429.575  11
   2  -6  -4 527.522 358.304   6
   2  -6  -4 317.582 396.226  42
   2  -6  -4 695.280 417.975  41
   2  -6  -4 247.517 352.658  38
   2  -6  -3 46217.2 1954.33   6
   2  -6  -3 46110.0 2003.69   9
   2  -6  -3 48395.6 2168.91  11
   2  -6  -3 49082.7 1942.27   3
   2  -6  -3 44893.1 2046.44  14
   2  -6  -3 43165.8 1894.25  38
   2  -6  -3 45223.7 1841.47  45
   2  -6  -3 43740.3 1910.02  43
   2  -6  -3 47626.2 2015.50  41
   2  -6  -3 45516.2 1935.10  42
   2  -6  -2 37614.0 1755.76   9
   2  -6  -2 38277.7 1664.60   3
   2  -6  -2 38772.8 1852.42  11
   2  -6  -2 35618.6 1562.91  45
   2  -6  -2 38082.9 1699.34  41
   2  -6  -2 35853.2 1625.72  38
   2  -6  -2 36601.7 1622.26  43
   2  -6  -2 35709.8 1603.23  42
   2  -6  -1 37294.2 1760.79   9
   2  -6  -1 38199.5 1675.42   3
   2  -6  -1 37305.2 1803.16  14
   2  -6  -1 40976.1 1749.53   6
   2  -6  -1 37862.3 1660.97  38
   2  -6  -1 35023.7 1585.12  45
   2  -6  -1 35433.7 1670.53  41
   2  -6  -1 38360.2 1635.36  43
   2  -6  -1 35528.1 1574.27  42
   2  -6  -1 38009.3 1666.01  34
  -2   6   0 5182.63 518.404  18
   2  -6   0 6376.20 542.708  42
   2  -6   0 5362.29 564.420  43
   2  -6   0 5651.30 561.639  45
   2  -6   0 5369.17 594.175  41
   2  -6   0 5503.09 598.747  38
   2  -6   0 5530.87 691.966  11
   2  -6   0 5629.28 686.892  14
   2  -6   0 5572.97 605.398   6
  -2   6  -1 65505.9 2430.06  18
   2  -6   1 61664.0 2603.41  14
   2  -6   1 66082.4 2649.94  11
   2  -6   1 65443.9 2489.46   3
   2  -6   1 64454.2 2516.74   6
   2  -6   1 67703.0 2613.77   9
   2  -6   1 58627.1 2453.77  45
   2  -6   1 63769.5 2548.41  41
   2  -6   1 64336.6 2463.35  43
   2  -6   1 67296.1 2550.82  38
  -2   6  -2 65182.1 2360.24  18
   2  -6   2 59738.6 2489.03  14
   2  -6   2 63906.6 2476.28   9
   2  -6   2 63542.2 2539.87  11
   2  -6   2 58993.4 2385.99   6
   2  -6   2 58012.6 2412.13  45
   2  -6   2 59637.3 2435.97  41
   2  -6   2 63716.6 2405.22  43
   2  -6   2 56622.1 2313.34  24
  -2   6  -3 31428.1 1423.41  18
   2  -6   3 29504.3 1411.36   6
   2  -6   3 30168.4 1519.78  14
   2  -6   3 31167.3 1485.64   9
   2  -6   3 32505.4 1531.04  11
   2  -6   3 30380.3 1506.79  41
   2  -6   3 29502.8 1498.87  45
   2  -6   3 30809.9 1456.34  43
   2  -6   3 28897.0 1399.07  24
   2  -6   3 27343.4 1362.67  32
  -2   6  -4 51239.6 2104.18  18
   2  -6   4 48418.3 2112.54  14
   2  -6   4 53162.0 2146.00  11
   2  -6   4 50343.4 2091.57   9
   2  -6   4 50156.2 2033.33   6
   2  -6   4 52113.9 2233.09  45
   2  -6   4 48412.4 2137.08  41
   2  -6   4 49272.1 2049.55  32
   2  -6   4 50129.1 2072.60  24
   2  -6   5 30091.0 1432.57  14
  -2   6  -5 29520.2 1451.23  18
   2  -6   5 29960.6 1405.34   9
   2  -6   5 29570.4 1340.82   6
   2  -6   5 27580.6 1479.95  41
   2  -6   5 28691.5 1423.79  24
   2  -6   5 27691.2 1384.76  32
   2  -6   6 27200.7 1292.00   9
   2  -6   6 24010.3 1366.38  41
   2  -6   6 26619.3 1370.98  24
   2  -6   6 25357.2 1331.20  32
  -2   6  -7 33095.2 1605.31  18
   2  -6   7 31139.3 1495.94  32
   2  -6   7 30951.5 1513.36  24
   2  -6   7 28125.1 1376.12  35
   2  -6   8 36255.2 1723.82  39
   2  -6   8 37461.0 1609.36  35
   2  -6   8 37093.0 1682.02  32
   2  -6   9 1649.90 468.890  39
   2  -6   9 1128.04 382.047  35
   2  -6   9 1344.38 465.103  32
   2  -6  10 34055.2 1538.14  39
   2  -6  10 33916.8 1485.50  35
   2  -6  10 35345.3 1564.15  32
   2  -6  11 11971.8 737.301  39
   2  -6  11 11502.6 731.090  35
   2  -6  11 13183.9 815.994  32
   2  -6  12 10992.4 605.046  39
   2  -6  12 11316.2 658.749  35
   2  -6  13 26663.2 1182.85  45
   2  -6  13 26173.7 1121.83  50
   2  -6  14 6074.19 420.820  45
   2  -6  14 5517.80 386.173  50
   2  -5 -17 9192.27 503.740  34
   2  -5 -16 3870.05 428.848  34
   2  -5 -15 14240.7 904.073  34
   2  -5 -14 1161.33 468.146  40
   2  -5 -14 1304.27 418.264  25
   2  -5 -14 1417.66 479.161  34
   2  -5 -13 40073.7 1663.39  42
   2  -5 -13 37883.7 1888.08  40
   2  -5 -13 37348.4 1807.31  25
   2  -5 -13 40164.3 1953.95  34
   2  -5 -12 10097.1 937.275  40
   2  -5 -12 11187.7 800.956  42
   2  -5 -12 9441.10 874.947  25
   2  -5 -12 9856.44 826.210  30
   2  -5 -12 10014.0 958.665  34
   2  -5 -11 50894.7 2024.52  42
   2  -5 -11 44065.2 2110.50  40
   2  -5 -11 45520.0 2226.95  34
   2  -5 -11 50819.5 2143.48  30
   2  -5 -10 13760.6 948.851  42
   2  -5 -10 11082.7 933.735  40
   2  -5 -10 10899.9 878.000  25
   2  -5 -10 14586.8 1034.59  30
   2  -5 -10 14972.5 1128.96  34
   2  -5  -9 46061.3 1934.27  42
   2  -5  -9 40873.2 1875.98  40
   2  -5  -9 41643.7 2003.60  34
   2  -5  -9 44758.6 2017.73  30
   2  -5  -8 53118.4 2058.51  14
   2  -5  -8 54692.9 2026.43   9
   2  -5  -8 51974.8 1963.49   6
   2  -5  -8 59398.5 2276.91  42
   2  -5  -8 48965.4 2109.08  40
   2  -5  -8 50319.9 2001.94  38
   2  -5  -8 49932.9 2250.21  34
   2  -5  -8 52831.3 2283.32  30
   2  -5  -8 44861.0 2030.89  25
   2  -5  -7 33838.9 1522.77  14
   2  -5  -7 31455.9 1556.02  11
   2  -5  -7 36976.2 1533.97   9
   2  -5  -7 34601.4 1456.89   6
   2  -5  -7 37144.6 1702.45  42
   2  -5  -7 33198.5 1482.30  38
   2  -5  -7 37536.3 1692.95  41
   2  -5  -7 34243.3 1682.60  30
   2  -5  -7 34900.3 1679.67  34
   2  -5  -6 126278. 4170.75   6
   2  -5  -6 127007. 4212.25   9
   2  -5  -6 122635. 4291.10  11
   2  -5  -6 121077. 4107.61   3
   2  -5  -6 118902. 4228.51  14
   2  -5  -6 126876. 4338.51  41
   2  -5  -6 111004. 4131.65  38
   2  -5  -6 130716. 4375.09  42
   2  -5  -6 123467. 4351.57  30
   2  -5  -6 122558. 4323.74  34
   2  -5  -5 35117.1 1431.26   3
   2  -5  -5 33522.1 1564.89  11
   2  -5  -5 34443.4 1497.89   9
   2  -5  -5 35405.9 1477.69   6
   2  -5  -5 29912.0 1424.42  38
   2  -5  -5 33127.3 1535.79  41
   2  -5  -5 35233.6 1582.36  30
   2  -5  -5 32759.2 1537.29  34
   2  -5  -4 18051.3 1023.45   9
   2  -5  -4 21191.7 1149.32  11
   2  -5  -4 20044.6 1040.36   6
   2  -5  -4 18338.9 965.565   3
   2  -5  -4 19230.3 999.290  38
   2  -5  -4 20255.4 1074.54  42
   2  -5  -4 19488.8 1063.24  41
   2  -5  -4 20093.0 1045.66  34
   2  -5  -4 19941.4 1092.46  30
   2  -5  -3 3432.09 456.210   6
   2  -5  -3 3637.08 423.684   3
   2  -5  -3 3360.47 406.482   2
   2  -5  -3 3814.82 475.425   9
   2  -5  -3 3716.02 504.322  11
   2  -5  -3 3508.13 445.836  42
   2  -5  -3 3606.50 433.236  34
   2  -5  -2 62853.0 2361.02  21
   2  -5  -2 61077.5 2405.79  11
   2  -5  -2 61931.5 2319.20   9
   2  -5  -2 59589.5 2226.57   2
   2  -5  -2 60463.2 2236.04   3
   2  -5  -1 1467.37 377.812  21
   2  -5  -1 1655.63 311.919  43
   2  -5  -1 2249.55 399.673   9
   2  -5  -1 1842.03 350.396   3
   2  -5  -1 1473.46 361.882   6
   2  -5  -1 1187.68 310.120   2
   2  -5  -1 1860.19 399.288  11
   2  -5   0 101900. 3577.91  38
   2  -5   0 102070. 3532.71  43
   2  -5   0 106822. 3664.25   6
   2  -5   1 43969.0 1786.28  43
   2  -5   1 45767.1 1883.11   9
   2  -5   1 44480.8 1852.26   6
   2  -5   1 45898.7 1822.39   2
   2  -5   1 47154.4 1948.69  11
   2  -5   1 47112.3 1815.40   3
  -2   5  -2 133779. 4594.95  18
   2  -5   2 142384. 4692.40   6
   2  -5   2 145264. 4797.39  11
   2  -5   2 138331. 4713.45   9
   2  -5   2 141569. 4635.10   3
   2  -5   2 136167. 4637.12  43
   2  -5   2 137501. 4694.29  38
  -2   5  -3 34285.9 1391.37  18
   2  -5   3 31968.6 1398.72   6
   2  -5   3 32816.8 1499.26  11
   2  -5   3 31732.9 1359.54   3
   2  -5   3 30725.6 1421.01   9
   2  -5   3 29370.7 1439.06  14
   2  -5   3 32545.3 1422.38  43
   2  -5   3 30223.0 1403.53  24
  -2   5  -4 29190.5 1286.37  18
   2  -5   4 25686.5 1285.54  14
   2  -5   4 27308.3 1323.93  11
   2  -5   4 27713.2 1203.87   3
   2  -5   4 25835.5 1209.45   6
   2  -5   4 25613.3 1246.65   9
   2  -5   4 26612.7 1286.82  43
   2  -5   4 26546.6 1285.03  24
   2  -5   5 52115.0 2015.84   9
   2  -5   5 54101.8 2078.12  11
   2  -5   5 49552.8 2024.92  14
   2  -5   5 52002.5 1956.49   6
  -2   5  -5 51089.5 2054.48  18
   2  -5   5 49528.1 2061.00  24
   2  -5   5 47043.0 1937.37  33
   2  -5   6 2159.58 374.984   9
  -2   5  -6 1745.48 436.542  18
   2  -5   6 1495.36 441.486  24
   2  -5   6 1236.57 355.003  33
  -2   5  -7 67127.6 2673.39  18
   2  -5   7 64904.8 2508.77  33
   2  -5   7 67358.8 2628.59  24
   2  -5   8 64.0973 430.414  24
  -2   5  -8 36.3363 375.832  18
   2  -5   8 33.1368 440.399  39
   2  -5   8 403.792 362.785  33
   2  -5   8 338.601 430.168  32
   2  -5   9 36529.1 1710.46  39
   2  -5   9 38092.3 1738.52  32
   2  -5   9 37273.7 1740.17  24
   2  -5  10 262.801 358.296  39
   2  -5  11 8644.65 697.852  39
   2  -5  11 9734.07 750.682  35
   2  -5  12 6749.84 557.388  39
   2  -5  12 7796.77 660.802  35
   2  -5  12 7111.46 667.067  32
   2  -5  13 22441.0 1078.26  32
   2  -5  13 20155.4 1034.75  35
   2  -5  14 29444.5 1240.92  32
   2  -5  14 29458.6 1234.35  35
   2  -5  15 7911.08 494.677  50
   2  -5  15 8834.32 529.494  45
   2  -5  15 7225.05 454.643  35
   2  -4 -17 20101.7 899.896  25
   2  -4 -17 17381.0 852.760  34
   2  -4 -16 2118.04 458.747  40
   2  -4 -16 2560.53 420.560  34
   2  -4 -15 7308.01 724.710  40
   2  -4 -15 6794.88 677.269  34
   2  -4 -14 20011.7 1257.24  40
   2  -4 -14 19175.1 1146.33  27
   2  -4 -14 17737.1 1176.15  34
   2  -4 -13 7775.14 610.124  22
   2  -4 -13 6807.27 817.324  40
   2  -4 -13 6921.99 586.593  42
   2  -4 -13 6624.87 789.785  34
   2  -4 -13 7206.84 745.124  27
   2  -4 -13 6931.69 641.744  30
   2  -4 -12 37636.1 1604.62  22
   2  -4 -12 37900.0 1641.01  42
   2  -4 -12 38979.4 1927.97  40
   2  -4 -12 39506.5 1747.63  30
   2  -4 -12 32153.8 1774.13  27
   2  -4 -12 37357.2 1941.49  34
   2  -4 -11 3181.87 420.313  22
   2  -4 -11 3426.48 615.069  40
   2  -4 -11 2647.72 471.541  42
   2  -4 -11 3361.20 544.845  30
   2  -4 -11 2764.83 548.603  27
   2  -4 -11 3479.17 666.998  34
   2  -4 -10 29186.2 1300.18  22
   2  -4 -10 30138.7 1432.88  42
   2  -4 -10 26189.7 1521.75  40
   2  -4 -10 29448.2 1611.48  34
   2  -4 -10 30541.3 1523.98  30
   2  -4  -9 10514.3 849.623  40
   2  -4  -9 11129.4 793.767  42
   2  -4  -9 10810.6 910.332  34
   2  -4  -9 11641.5 867.060  30
   2  -4  -8 38373.4 1470.55   6
   2  -4  -8 38752.0 1691.02  42
   2  -4  -8 36800.0 1686.88  40
   2  -4  -8 37722.2 1728.33  30
   2  -4  -8 36080.9 1735.07  34
   2  -4  -7 44638.8 1714.95   9
   2  -4  -7 44396.6 1684.44   6
   2  -4  -7 45086.3 1660.46   3
   2  -4  -7 45911.3 1892.62  42
   2  -4  -7 45153.6 1903.30  30
   2  -4  -7 39908.4 1853.16  34
   2  -4  -6 92480.3 3141.22   2
   2  -4  -6 97738.6 3201.89   6
   2  -4  -6 91129.3 3196.67   9
   2  -4  -6 91008.5 3133.11   3
   2  -4  -5 34226.3 1388.84   6
   2  -4  -5 33255.0 1336.02   3
   2  -4  -5 33108.5 1339.36   2
   2  -4  -5 33410.5 1422.83  21
   2  -4  -4 74041.5 2639.07   6
   2  -4  -4 74078.9 2578.70   3
   2  -4  -4 75099.7 2589.88   2
   2  -4  -4 73276.6 2668.36  21
   2  -4  -3 49017.0 1804.76   3
   2  -4  -3 48496.5 1807.10   2
   2  -4  -3 48610.0 1860.48   6
   2  -4  -3 46099.3 1880.33  21
   2  -4  -2 5063.41 416.864   3
   2  -4  -2 4796.62 418.921   2
   2  -4  -2 4568.50 455.964  21
   2  -4  -1 186257. 6051.54   2
   2  -4  -1 196707. 6057.89   3
   2  -4  -1 185215. 6116.42   6
   2  -4  -1 184484. 6157.35  21
   2  -4   0 16659.7 879.075   6
   2  -4   1 264163. 8165.21   2
   2  -4   1 259031. 8162.76   3
   2  -4   1 252677. 8213.04   6
   2  -4   1 259890. 8262.51  21
   2  -4   2 1222.00 260.915   3
   2  -4   2 1362.73 293.604   6
   2  -4   2 961.161 256.046   2
   2  -4   2 1499.38 313.237  21
   2  -4   3 201699. 6507.89   6
   2  -4   3 211037. 6465.90   2
   2  -4   3 196935. 6445.50   3
   2  -4   3 208089. 6552.38  21
  -2   4  -3 197147. 6445.37  18
   2  -4   4 1633.18 313.392   9
   2  -4   4 1713.42 278.497   2
   2  -4   4 2087.16 318.069   6
   2  -4   4 1953.85 276.041   3
   2  -4   4 1808.14 339.344  21
  -2   4  -4 2053.10 316.598  18
   2  -4   5 31843.3 1311.21   6
   2  -4   5 31822.9 1263.01   3
   2  -4   5 30194.0 1305.57   9
  -2   4  -5 33991.9 1386.03  18
   2  -4   5 29260.9 1385.03  24
   2  -4   6 28333.5 1129.30   3
   2  -4   6 27045.2 1135.47   6
   2  -4   6 27983.6 1180.44   9
  -2   4  -6 27077.4 1276.02  18
   2  -4   6 25823.6 1222.03  33
   2  -4   6 24107.4 1273.26  24
   2  -4   7 8366.17 651.071  33
   2  -4   7 9659.70 730.348  24
   2  -4   8 78283.2 2897.74  33
   2  -4   9 6168.17 654.330  39
   2  -4   9 6719.44 659.245  33
  -2   4 -10 53214.2 2280.43  18
   2  -4  10 53367.3 2166.10  39
   2  -4  10 52839.4 2220.39  24
   2  -4  10 53964.7 2219.84  32
   2  -4  10 51396.6 2154.93  33
  -2   4 -11 5653.91 656.357  18
   2  -4  11 6182.68 605.609  39
   2  -4  11 5029.12 629.410  32
   2  -4  12 24853.5 1308.35  32
   2  -4  13 1796.07 456.285  35
   2  -4  13 1728.76 462.137  32
   2  -4  14 49450.9 1978.86  35
   2  -4  14 50242.1 1965.53  32
   2  -4  15 2823.05 382.830  32
   2  -3 -18 38669.3 1471.97  25
   2  -3 -17 1688.62 349.978  27
   2  -3 -17 1488.93 307.558  34
   2  -3 -16 24136.4 1240.44  27
   2  -3 -16 23602.8 1192.57  34
   2  -3 -15 11300.5 757.673  22
   2  -3 -15 10647.2 900.761  40
   2  -3 -15 9650.60 810.295  34
   2  -3 -15 10407.7 865.831  27
   2  -3 -14 18967.3 1081.84  22
   2  -3 -14 19071.0 1252.44  40
   2  -3 -14 20094.3 1243.43  27
   2  -3 -14 18900.1 1209.64  34
   2  -3 -13 84574.9 3048.17  22
   2  -3 -13 86770.8 3326.98  40
   2  -3 -13 76839.6 3239.76  27
   2  -3 -13 77513.0 3227.48  34
   2  -3 -12 27054.3 1304.11  22
   2  -3 -12 26610.0 1506.30  40
   2  -3 -12 23808.3 1463.41  34
   2  -3 -12 24141.5 1469.88  27
   2  -3 -11 25389.6 1225.38  22
   2  -3 -11 24611.7 1185.48  42
   2  -3 -11 25740.7 1433.22  49
   2  -3 -11 25204.5 1450.32  40
   2  -3 -11 22212.6 1393.78  27
   2  -3 -11 25098.9 1272.36  30
   2  -3 -11 22906.2 1430.31  34
   2  -3 -10 8460.51 643.884  22
   2  -3 -10 8815.99 647.852  42
   2  -3 -10 9246.09 804.657  49
   2  -3 -10 7886.31 764.755  40
   2  -3 -10 7106.49 733.433  34
   2  -3 -10 7221.74 731.834  27
   2  -3 -10 7136.59 658.545  30
   2  -3  -9 29787.0 1290.63  22
   2  -3  -9 29208.6 1463.61  49
   2  -3  -9 28326.7 1441.75  40
   2  -3  -9 30461.3 1339.57  42
   2  -3  -9 24710.1 1407.79  34
   2  -3  -9 30056.0 1395.33  30
   2  -3  -8 2133.05 253.965   6
   2  -3  -8 1996.47 314.887  22
   2  -3  -7 109546. 3599.30   3
   2  -3  -7 112116. 3640.25   6
   2  -3  -7 111928. 3605.66   2
   2  -3  -6 26907.7 1095.17   3
   2  -3  -6 29222.9 1151.32   6
   2  -3  -6 28616.4 1109.92   2
   2  -3  -6 28421.6 1167.70  21
   2  -3  -5 116743. 3771.15   3
   2  -3  -5 114627. 3770.08   2
   2  -3  -5 116103. 3832.24   6
   2  -3  -5 118617. 3853.88  21
   2  -3  -4 64745.8 2204.00   2
   2  -3  -4 64892.7 2196.97   3
   2  -3  -4 63989.3 2255.10   6
   2  -3  -4 62419.2 2262.24  21
   2  -3  -3 9912.82 547.613   2
   2  -3  -3 10749.4 603.635   6
   2  -3  -3 10275.1 597.573  21
   2  -3  -2 43006.2 1577.33   2
   2  -3  -2 43431.3 1647.21  21
   2  -3  -1 10387.5 565.819   2
   2  -3  -1 11241.4 627.737  21
   2  -3   0 17085.2 837.442   6
   2  -3   1 10964.6 579.434   2
   2  -3   1 11097.5 631.591   6
   2  -3   1 11918.8 640.941  21
   2  -3   2 198272. 6296.23   2
   2  -3   2 202060. 6366.58   6
   2  -3   2 199467. 6375.25  21
   2  -3   2 201070. 6280.20  15
   2  -3   3 23679.3 1022.03   6
   2  -3   3 24403.8 967.624   2
   2  -3   3 23070.3 955.445   3
   2  -3   3 22710.1 958.071  15
   2  -3   3 23897.0 1026.53  21
   2  -3   4 151741. 4855.96   6
   2  -3   4 151208. 4798.89   2
   2  -3   4 151875. 4797.16   3
   2  -3   4 148235. 4871.04  21
   2  -3   4 149525. 4806.63  15
   2  -3   5 1533.53 218.194   2
   2  -3   5 1320.58 229.962   6
   2  -3   5 1437.66 211.995   3
   2  -3   5 1628.82 227.226  15
   2  -3   5 1335.19 235.916  21
   2  -3   6 123349. 3919.87   6
   2  -3   6 120242. 3932.62   9
   2  -3   6 123751. 3884.99   2
   2  -3   6 123169. 3886.61   3
   2  -3   6 112387. 3881.69  15
   2  -3   7 16766.6 714.429   3
   2  -3   7 15209.9 720.267  15
   2  -3   7 17168.3 935.810  24
  -2   3  -8 117266. 4046.57  18
   2  -3   8 114556. 3959.02  33
   2  -3   8 112506. 3993.98  24
  -2   3  -9 56303.0 2395.73  18
   2  -3   9 58462.3 2292.78  39
   2  -3   9 61497.1 2335.68  33
   2  -3   9 61098.6 2370.43  24
  -2   3 -10 39718.4 1873.32  18
   2  -3  10 41312.5 1759.85  39
   2  -3  10 41478.0 1794.67  33
   2  -3  10 42943.5 1842.05  24
  -2   3 -11 16870.0 1094.26  18
   2  -3  11 18728.8 1136.65  24
  -2   3 -12 25065.8 1358.83  18
   2  -3  12 27615.5 1359.32  32
   2  -3  13 13238.5 900.886  32
   2  -3  14 475.064 407.714  35
   2  -3  14 351.811 365.602  32
   2  -3  15 73063.0 2660.18  35
   2  -3  15 70033.8 2577.43  32
   2  -3  16 6363.08 482.776  32
   2  -3  16 7368.16 560.119  35
   2  -3  17 46912.3 1694.28  35
   2  -2 -19 17919.4 753.766  25
   2  -2 -19 17560.6 733.384  27
   2  -2 -18 1151.49 332.699  40
   2  -2 -18 1161.23 303.408  27
   2  -2 -17 18945.5 1037.15  40
   2  -2 -17 17997.5 995.937  27
   2  -2 -17 16637.7 862.975  34
   2  -2 -16 5186.22 550.727  22
   2  -2 -16 4680.70 646.002  40
   2  -2 -16 4845.17 532.029  34
   2  -2 -16 4997.59 633.388  27
   2  -2 -15 19699.4 1126.65  22
   2  -2 -15 21473.6 1278.01  40
   2  -2 -15 20134.7 1250.82  27
   2  -2 -15 18704.1 1130.63  34
   2  -2 -14 15982.1 1012.26  22
   2  -2 -14 14440.7 1091.39  40
   2  -2 -14 14935.4 1124.24  27
   2  -2 -13 65613.2 2603.74  22
   2  -2 -12 3432.34 499.309  22
   2  -2 -11 83478.1 3082.88  22
   2  -2 -10 9730.68 624.497  17
   2  -2 -10 10304.8 713.381  22
   2  -2 -10 9375.98 814.210  49
   2  -2  -9 19523.9 940.966  17
   2  -2  -8 20265.6 803.810   6
   2  -2  -8 22023.2 973.756  17
   2  -2  -7 5711.95 331.512   3
   2  -2  -7 5598.07 330.127   2
   2  -2  -7 5946.59 363.771   6
   2  -2  -7 6165.86 451.499  17
   2  -2  -6 96103.9 3200.25   6
   2  -2  -6 97528.2 3156.34   2
   2  -2  -6 98608.6 3158.02   3
   2  -2  -6 103122. 3303.31  17
   2  -2  -5 49140.1 1666.14   2
   2  -2  -5 47449.3 1712.46   6
   2  -2  -5 49393.0 1760.94  17
   2  -2  -4 344542. 10348.9   6
   2  -2  -4 338530. 10283.7   2
   2  -2  -4 321722. 10330.2  17
   2  -2  -3 40623.3 1421.83   2
   2  -2  -3 40124.1 1480.46   6
   2  -2  -2 71712.1 2376.10   2
   2  -2  -2 70440.1 2440.04   6
   2  -2  -2 73170.7 2372.65  17
   2  -2  -1 67357.4 2165.29   2
   2  -2  -1 63249.0 2108.83  15
   2  -2  -1 63144.0 2112.99  17
   2  -2   0 102728. 3346.93   2
   2  -2   0 106538. 3425.72   6
   2  -2   0 103092. 3305.47  15
   2  -2   1 52921.4 1872.74   6
   2  -2   2 91297.0 2965.15   2
   2  -2   2 91260.8 3036.59   6
   2  -2   2 92144.0 2955.78  15
   2  -2   3 211919. 6552.76   2
   2  -2   3 207800. 6615.32   6
   2  -2   3 212481. 6561.08  15
   2  -2   4 40727.8 1443.94   6
   2  -2   4 39225.9 1380.73   2
   2  -2   4 38175.7 1398.00  15
   2  -2   5 58276.1 1981.36   2
   2  -2   5 60079.0 2030.18   6
  -2   2  -5 58607.1 2069.31  18
   2  -2   5 60415.9 2019.96  15
   2  -2   6 1759.55 209.924   6
   2  -2   6 1827.10 193.451   2
   2  -2   6 1774.49 189.256   3
  -2   2  -6 1398.79 272.079  18
   2  -2   6 1766.15 218.439  15
   2  -2   7 48817.4 1671.44   3
   2  -2   7 49674.6 1672.21   2
  -2   2  -7 53682.0 1938.09  18
   2  -2   7 49526.4 1730.03  15
   2  -2   8 269.498 146.748  15
  -2   2  -8 124.494 263.521  18
  -2   2  -9 50537.0 2139.94  18
   2  -2   9 56832.0 2152.62  24
  -2   2 -10 5475.43 598.729  18
  -2   2 -10 6226.99 575.285  48
   2  -2  10 5769.75 591.618  24
   2  -2  10 6522.49 613.528  33
  -2   2 -11 43432.2 1853.50  18
  -2   2 -11 39293.5 1773.29  48
   2  -2  11 41568.7 1808.13  33
   2  -2  11 42751.2 1821.45  24
  -2   2 -12 4856.90 575.919  18
  -2   2 -12 4610.86 568.793  48
   2  -2  12 5168.02 612.965  33
   2  -2  12 4375.38 570.478  32
  -2   2 -13 14754.5 930.227  18
  -2   2 -13 11402.1 795.422  16
  -2   2 -13 13232.3 880.145  48
   2  -2  13 13718.0 898.903  32
  -2   2 -14 17375.9 1055.50  48
   2  -2  14 20176.3 1070.91  32
   2  -2  15 6518.77 662.540  35
   2  -2  15 6056.48 570.073  32
   2  -2  16 12471.6 722.131  32
   2  -2  16 14474.6 836.782  35
   2  -2  17 9109.84 590.601  35
   2  -2  18 5431.14 349.862  50
   2  -2  18 7513.75 421.894  35
   2  -1 -19 24238.6 992.030  27
   2  -1 -18 22151.9 1030.14  40
   2  -1 -18 21777.4 1061.48  27
   2  -1 -17 14225.6 893.948  40
   2  -1 -17 13902.7 918.646  27
   2  -1 -16 15485.5 948.008  22
   2  -1 -16 16707.5 1033.84  40
   2  -1 -16 14846.5 1031.14  27
   2  -1 -16 13785.6 854.804  34
   2  -1 -15 5980.02 637.554  22
   2  -1 -15 6036.29 716.067  40
   2  -1 -14 16098.0 1046.37  22
   2  -1 -14 14911.4 1106.04  40
   2  -1 -13 1849.14 474.148  22
   2  -1 -13 1570.11 536.608  40
   2  -1 -13 1442.80 527.352  49
   2  -1 -12 105450. 3665.01  17
   2  -1 -12 114744. 3946.88  22
   2  -1 -12 108593. 4040.82  40
   2  -1 -12 109764. 4048.81  49
   2  -1 -11 383.306 247.866  17
   2  -1 -11 778.277 353.924  22
   2  -1 -11 941.497 419.944  49
   2  -1 -11 71.4960 384.751  40
   2  -1 -10 109779. 3703.43  22
   2  -1 -10 102473. 3510.76  17
   2  -1 -10 102762. 3806.10  49
   2  -1  -9 1789.55 288.104  17
   2  -1  -8 17358.5 814.626  17
   2  -1  -7 5159.86 270.305   2
   2  -1  -7 5297.77 268.635   3
   2  -1  -7 5360.82 297.359   6
   2  -1  -7 5095.97 395.097  17
   2  -1  -6 6692.15 332.510   2
   2  -1  -6 7143.01 373.578   6
   2  -1  -6 7035.22 443.363  17
   2  -1  -5 45124.4 1483.91   2
   2  -1  -5 42021.6 1521.82   6
   2  -1  -5 46081.1 1593.74  17
   2  -1  -4 69144.3 2238.12   6
   2  -1  -4 64970.6 2242.12  17
   2  -1  -3 61332.4 2095.16   6
   2  -1  -3 62939.3 2002.14  15
   2  -1  -2 641.933 154.437   6
   2  -1  -2 385.357 97.8176  15
   2  -1  -1 29159.5 978.568  15
   2  -1  -1 27280.1 988.557  17
   2  -1   0 387.277 156.691   6
   2  -1   0 551.060 99.4759  17
   2  -1   0 501.382 101.998  15
   2  -1   1 103564. 3226.15   6
   2  -1   1 97035.6 3074.80  17
   2  -1   1 99641.0 3126.89  15
   2  -1   2 2035.93 223.876   6
   2  -1   3 159302. 4920.77   6
   2  -1   3 155414. 4868.25  15
  -2   1  -3 154437. 4843.42  18
   2  -1   4 89170.2 2833.43   6
  -2   1  -4 86612.2 2803.11  18
   2  -1   4 85341.6 2805.65  15
   2  -1   5 104962. 3217.36   6
   2  -1   5 97114.6 3155.25   2
  -2   1  -5 104337. 3256.58  18
   2  -1   5 96111.2 3204.57  15
   2  -1   6 64194.6 2096.08   6
   2  -1   6 64026.5 2057.28   2
  -2   1  -6 69831.6 2234.02  18
   2  -1   6 61908.0 2025.04  19
   2  -1   6 62582.2 2120.09  15
   2  -1   7 14832.0 589.555   3
   2  -1   7 15696.7 594.385   2
  -2   1  -7 16939.4 813.627  18
   2  -1   7 15670.7 671.163  15
   2  -1   7 16989.7 616.659  19
  -2   1  -8 168848. 5478.23  18
   2  -1   8 166305. 5237.92  15
   2  -1   9 21470.9 850.275  15
  -2   1  -9 22558.6 1113.07  18
  -2   1 -10 104538. 3609.54  48
   2  -1  10 103546. 3562.80  33
   2  -1  10 106272. 3566.02  24
  -2   1 -11 12520.9 820.500  18
  -2   1 -11 10923.9 814.411  48
   2  -1  11 12250.3 797.900  33
   2  -1  11 10774.4 767.944  24
  -2   1 -12 66641.7 2584.64  16
  -2   1 -12 73614.7 2677.03  18
  -2   1 -12 69123.6 2743.88  48
   2  -1  12 70829.4 2687.32  33
  -2   1 -13 2574.01 474.138  18
  -2   1 -13 3178.83 442.057  16
  -2   1 -13 2991.20 550.581  48
   2  -1  13 3232.89 484.442  32
  -2   1 -14 27143.5 1320.06  16
  -2   1 -14 30344.5 1432.00  18
  -2   1 -14 31212.4 1525.08  48
   2  -1  14 31719.8 1405.95  32
  -2   1 -15 45980.9 1932.71  48
   2  -1  15 41969.3 1745.93  32
   2  -1  16 15990.1 947.731  35
   2  -1  17 23876.8 1106.49  35
   2  -1  18 5492.42 408.867  35
   2   0 -19 169.826 190.579  27
   2   0 -18 31460.3 1290.57  40
   2   0 -18 32775.4 1395.35  27
   2   0 -17 7577.97 614.412  40
   2   0 -17 6120.37 635.499  27
   2   0 -16 24846.3 1264.30  22
   2   0 -16 24844.1 1292.50  40
   2   0 -16 23206.7 1350.75  27
   2   0 -15 21598.2 1233.53  22
   2   0 -15 21322.3 1239.34  40
   2   0 -14 24186.2 1326.63  22
  -2   0  14 25511.2 1183.95  19
   2   0 -14 24013.3 1381.38  40
   2   0 -13 31561.9 1637.04  40
   2   0 -12 14004.6 1024.79  49
   2   0 -12 13990.0 1008.77  40
  -2   0  12 13605.1 869.619  35
   2   0 -11 65076.2 2348.44  17
   2   0 -11 68742.4 2676.96  49
  -2   0  11 67366.7 2519.37  35
   2   0 -10 26972.5 1140.66  17
   2   0 -10 27074.9 1397.98  18
   2   0 -10 28696.8 1403.73  49
   2   0  -9 41064.1 1789.93  18
   2   0  -9 39288.5 1507.14  17
   2   0  -8 197.920 167.808  17
   2   0  -8 542.367 294.892  18
   2   0  -7 126825. 4033.53   6
  -2   0   7 133298. 4042.80   4
   2   0  -7 123141. 4376.15  18
   2   0  -6 2588.19 192.487   6
   2   0  -6 2831.71 267.023  17
   2   0  -6 2570.35 329.890  18
   2   0  -5 168775. 5280.36   6
   2   0  -5 169947. 5428.00  18
   2   0  -5 172634. 5356.57  17
   2   0  -4 117069. 3730.14  18
   2   0  -4 115206. 3700.05  17
   2   0  -3 121364. 3806.66  17
   2   0  -3 119629. 3690.79  15
   2   0  -2 35362.2 1146.08  15
   2   0  -1 55718.6 1719.10  15
   2   0  -1 56175.3 1768.73  17
   2   0  -1 52070.6 1685.77  20
   2   0   0 12736.9 482.506  17
   2   0   0 12132.1 457.730  20
   2   0   0 12781.5 479.415  15
   2   0   1 72562.8 2315.79  20
   2   0   1 73478.8 2276.25  17
   2   0   2 257613. 7565.78  20
   2   0   2 243105. 7453.80  17
  -2   0  -3 153229. 4714.04  18
   2   0   3 152828. 4793.55  20
  -2   0  -4 111803. 3517.68  18
   2   0   5 53161.3 1754.89   6
  -2   0  -5 56804.3 1806.95  18
   2   0   5 52003.3 1639.78  19
   2   0   6 35582.7 1224.31   6
  -2   0  -6 35784.8 1346.43  18
   2   0   6 36286.8 1168.62  19
   2   0   7 94985.5 3002.24   2
   2   0   7 98714.1 3038.55  19
  -2   0  -7 101417. 3263.24  18
   2   0   8 64074.5 2120.41  19
  -2   0  -8 67559.8 2355.14  18
   2   0   8 68222.1 2207.26  15
   2   0   9 42587.8 1544.42  15
  -2   0  -9 49275.4 1768.67  18
  -2   0 -10 9217.11 616.164  18
   2   0  10 8436.28 436.654  15
  -2   0 -11 86394.0 3127.03  16
  -2   0 -11 95997.0 3191.62  18
  -2   0 -11 89310.5 3293.57  48
   2   0  11 89070.0 3180.77  33
  -2   0 -11 90298.1 3212.42  29
   2   0  11 85701.4 3138.98  24
  -2   0 -12 425.050 295.021  16
  -2   0 -12 936.304 336.811  18
  -2   0 -12 331.984 432.166  48
  -2   0 -12 851.088 335.347  29
   2   0  12 497.143 342.054  33
  -2   0 -13 81044.8 2998.20  16
  -2   0 -13 82947.6 3061.84  18
  -2   0 -13 87122.0 3259.16  48
  -2   0 -13 84620.2 3187.60  49
   2   0  13 84815.7 3007.40  32
  -2   0 -14 1135.05 370.171  18
  -2   0 -14 916.649 337.154  16
  -2   0 -14 756.041 437.029  48
  -2   0 -14 825.155 420.611  49
  -2   0 -15 28977.4 1494.69  48
  -2   0 -15 27257.9 1405.57  49
  -2   0 -16 8509.76 749.320  48
  -2   0 -16 8231.18 673.744  49
   2   0  16 8981.08 698.029  35
  -2   0 -17 34126.3 1459.53  49
   2   0  17 36149.3 1465.34  35
   2   0  18 6406.02 450.788  35
  -2   0 -19 5079.49 342.315  40
   2   1 -19 13162.5 603.950  27
   2   1 -18 648.745 303.807  27
   2   1 -17 9082.02 605.595  40
   2   1 -17 8244.02 693.797  27
   2   1 -16 8472.95 699.004  22
   2   1 -16 8670.70 679.242  40
   2   1 -16 8756.08 783.800  27
   2   1 -15 57329.5 2326.07  22
   2   1 -15 55513.6 2286.45  40
   2   1 -14 18050.3 1093.20  22
  -2  -1  14 15992.0 900.124  19
   2   1 -14 17366.9 1092.93  40
   2   1 -13 84211.2 3131.81  22
  -2  -1  13 81871.1 2940.25  19
   2   1 -13 79938.8 3132.47  40
  -2  -1  13 80765.9 3047.40  35
   2   1 -12 16325.4 1048.66  18
  -2  -1  12 14928.8 864.847  19
   2   1 -12 14589.8 955.874  22
   2   1 -12 14917.4 1026.23  40
  -2  -1  12 16694.5 994.305  35
   2   1 -11 37915.6 1666.26  22
   2   1 -11 33999.0 1411.64  17
   2   1 -11 39038.6 1733.14  18
   2   1 -11 38577.7 1715.03  49
  -2  -1  11 36991.0 1629.17  35
   2   1 -10 20625.4 1114.55  18
   2   1 -10 19744.7 1042.34  22
   2   1 -10 18092.8 856.573  17
   2   1 -10 20969.4 1101.84  49
  -2  -1  10 18975.0 1017.09  35
   2   1  -9 24743.8 1202.56  18
   2   1  -9 21188.5 937.976  17
   2   1  -8 82178.7 2827.33  18
   2   1  -8 73551.0 2563.73  17
   2   1  -7 33457.3 1183.68  17
   2   1  -7 36115.3 1396.87  18
  -2  -1   6 447194. 12601.5   4
   2   1  -6 463498. 12945.2  18
  -2  -1   5 50738.5 1477.58   4
   2   1  -5 48498.4 1651.08  18
  -2  -1   4 342249. 10795.1   4
   2   1  -4 371977. 10898.9  18
   2   1  -3 38816.9 1229.86  15
   2   1  -3 43294.0 1391.65  18
   2   1  -2 34240.3 1163.78  18
  -2  -1   1 9896.02 318.739  16
  -2  -1   0 77808.1 2404.14  16
   2   1   1 83490.0 2657.68  20
  -2  -1  -1 84894.2 2582.51  19
  -2  -1  -2 3334.77 146.924  18
  -2  -1  -3 740913. 22353.8  18
  -2  -1  -4 999999. 29709.0  18
   2   1   4 961205. 29764.1  20
  -2  -1  -5 601167. 18705.2   4
   2   1   5 658352. 18816.4  20
  -2  -1  -5 606956. 18741.3  18
  -2  -1  -6 90535.3 2887.87   4
   2   1   6 90297.7 3056.14  20
  -2  -1  -6 94166.4 2995.95  18
  -2  -1  -7 45591.3 1515.49   4
   2   1   7 45466.3 1519.04   6
   2   1   7 52214.8 1778.73  20
  -2  -1  -7 52784.9 1716.96  18
  -2  -1  -8 9122.06 573.529  16
  -2  -1  -8 9552.89 560.336  18
   2   1   8 9654.90 617.044  20
  -2  -1  -9 102983. 3372.16  18
  -2  -1  -9 97141.1 3384.41  16
  -2  -1 -10 13908.3 772.139  18
  -2  -1 -10 13890.8 772.559  16
  -2  -1 -11 31109.8 1298.89  18
  -2  -1 -11 29584.9 1289.66  16
  -2  -1 -11 29642.6 1438.33  48
   2   1  11 27006.6 1275.63  33
  -2  -1 -11 28699.7 1386.52  29
  -2  -1 -12 55057.5 2087.48  18
  -2  -1 -12 54179.9 2071.68  16
  -2  -1 -12 53730.8 2256.10  48
  -2  -1 -12 55191.0 2214.59  29
   2   1  12 50455.2 2066.24  33
  -2  -1 -13 1368.85 345.154  18
  -2  -1 -13 1486.41 391.690  16
  -2  -1 -13 1623.66 504.599  48
  -2  -1 -13 1647.07 443.409  29
  -2  -1 -14 69259.1 2620.84  18
  -2  -1 -14 69313.4 2627.47  16
  -2  -1 -14 71011.6 2870.29  48
  -2  -1 -14 74864.3 2889.58  49
  -2  -1 -15 178.233 407.560  49
  -2  -1 -15 814.314 476.227  48
  -2  -1 -16 52678.1 2218.33  48
  -2  -1 -16 51790.0 2161.84  49
   2   1  16 49649.1 1996.31  35
  -2  -1 -17 1408.09 472.367  48
  -2  -1 -17 1298.72 381.776  49
   2   1  17 728.233 311.507  35
  -2  -1 -18 37916.3 1540.58  49
  -2  -1 -19 797.797 256.628  40
  -2  -1 -20 3623.49 302.219  27
   2   2 -18 25524.7 1055.46  27
   2   2 -17 18279.0 964.583  27
   2   2 -16 46122.3 1864.79  22
   2   2 -16 44973.5 1759.20  40
   2   2 -16 46368.2 1965.19  27
   2   2 -15 2787.48 470.233  22
   2   2 -15 2860.41 448.454  40
   2   2 -14 58077.6 2323.95  22
   2   2 -14 56509.0 2272.12  40
  -2  -2  14 56135.5 2218.95  50
  -2  -2  14 56630.9 2299.60  35
   2   2 -13 45986.7 1976.73  22
   2   2 -13 47012.6 2028.89  18
  -2  -2  13 45242.7 1837.94  19
  -2  -2  13 45715.3 1907.13  50
   2   2 -13 43625.7 1932.30  40
  -2  -2  13 44357.6 1949.24  35
  -2  -2  12 52335.3 2079.35  19
   2   2 -12 57390.1 2285.87  18
   2   2 -12 53558.4 2210.80  22
   2   2 -12 51653.5 2189.31  40
  -2  -2  12 53040.4 2213.35  35
  -2  -2  11 22571.4 1103.66  19
   2   2 -11 25204.8 1271.87  18
   2   2 -11 23245.6 1204.67  22
   2   2 -11 21310.0 1180.47  40
  -2  -2  11 20390.1 1189.94  35
  -2  -2  10 73572.9 2582.57  19
   2   2 -10 71485.1 2649.45  22
   2   2 -10 65304.0 2418.27  17
   2   2 -10 78075.8 2747.73  18
  -2  -2  10 71182.5 2665.48  35
  -2  -2  10 69556.5 2608.88  32
   2   2  -9 8180.07 508.570  17
   2   2  -9 8931.74 687.889  18
   2   2  -8 23310.2 1155.47  18
  -2  -2   8 24815.9 1082.73  19
   2   2  -7 53340.7 1856.50  18
   2   2  -7 44290.6 1529.37  16
  -2  -2   6 16247.7 596.148   4
  -2  -2   6 15915.5 597.658   5
  -2  -2   6 15564.5 581.669   1
   2   2  -6 17044.5 827.175  18
  -2  -2   5 131377. 4044.96   4
  -2  -2   5 132892. 4051.62   5
  -2  -2   5 125964. 4029.23   1
   2   2  -5 128545. 4233.60  18
  -2  -2   4 70371.0 2298.04   4
   2   2  -4 72211.6 2415.77  18
  -2  -2   3 344361. 10495.2   4
   2   2  -3 341601. 10535.2  18
  -2  -2   2 33569.7 1226.57   4
  -2  -2   2 36283.9 1190.71  19
   2   2  -2 33342.1 1193.58  18
  -2  -2   1 12011.3 567.446   4
   2   2  -1 12085.9 487.108  18
  -2  -2   0 51556.9 1576.47  19
   2   2   0 47803.9 1531.87  18
  -2  -2  -1 8154.57 456.616   4
  -2  -2  -1 8610.76 340.134  19
  -2  -2  -1 8797.93 359.357  16
  -2  -2  -2 6339.63 396.415   4
  -2  -2  -2 6733.79 321.705  16
  -2  -2  -3 911912. 23244.7   4
  -2  -2  -3 859065. 23176.4  16
   2   2   3 870167. 23175.2  20
  -2  -2  -4 469153. 13185.1   4
  -2  -2  -4 462142. 13203.8  16
   2   2   4 464295. 13189.2  20
  -2  -2  -5 241094. 7276.64   4
  -2  -2  -5 240653. 7377.70  16
   2   2   5 247833. 7344.57  20
  -2  -2  -5 222827. 7234.67  18
  -2  -2  -6 33055.2 1150.75   4
  -2  -2  -6 33969.1 1156.03   5
   2   2   6 35534.1 1273.22  20
  -2  -2  -7 2699.87 189.846   4
  -2  -2  -7 2687.55 187.966   5
  -2  -2  -7 2899.43 200.774   1
   2   2   7 2678.52 292.593  20
  -2  -2  -7 2868.73 272.792  18
   2   2   8 261524. 7659.41  20
  -2  -2  -8 270724. 7680.27  16
  -2  -2  -8 263050. 7577.79  18
  -2  -2  -9 3726.41 405.227  16
   2   2   9 4319.15 417.492  20
  -2  -2  -9 4086.99 372.388  18
  -2  -2 -10 55688.4 2084.78  16
  -2  -2 -10 53983.6 2005.74  18
  -2  -2 -11 2270.49 390.775  16
  -2  -2 -11 2441.80 341.905  18
  -2  -2 -11 2174.50 417.754  29
  -2  -2 -12 21253.3 1042.38  18
  -2  -2 -12 20766.6 1077.50  16
  -2  -2 -12 20777.0 1173.72  29
  -2  -2 -13 9687.37 711.613  16
  -2  -2 -13 9361.94 661.901  18
  -2  -2 -13 8777.30 786.037  29
  -2  -2 -14 48312.6 1977.42  16
  -2  -2 -14 49628.5 2223.47  49
  -2  -2 -15 29495.4 1580.55  49
  -2  -2 -16 22437.1 1326.20  49
  -2  -2 -17 35825.5 1676.05  49
  -2  -2 -18 3795.68 471.555  49
  -2  -2 -19 13558.7 750.001  40
  -2  -2 -20 1301.09 210.813  40
  -2  -2 -20 1392.78 231.992  27
   2   3 -17 2456.15 333.457  27
   2   3 -16 14132.0 840.962  27
   2   3 -15 18152.4 1001.07  22
  -2  -3  15 19491.3 1012.06  50
   2   3 -15 19768.1 1100.67  27
   2   3 -14 10700.7 776.819  22
  -2  -3  14 10583.8 791.168  50
  -2  -3  14 9834.30 810.042  35
   2   3 -13 29525.1 1454.34  22
   2   3 -13 30794.5 1521.17  18
  -2  -3  13 29048.4 1367.10  19
  -2  -3  13 30241.6 1477.47  50
  -2  -3  13 32207.2 1519.59  35
   2   3 -12 13140.1 950.445  18
   2   3 -12 14047.2 922.172  22
  -2  -3  12 14283.4 864.171  19
  -2  -3  12 13844.2 960.182  35
   2   3 -11 32244.7 1519.64  22
   2   3 -11 34662.1 1616.43  18
  -2  -3  11 34162.9 1494.38  19
  -2  -3  11 32565.3 1582.24  35
   2   3 -10 3363.11 464.801  22
  -2  -3  10 3577.63 470.719  19
   2   3 -10 5160.43 576.930  18
  -2  -3  10 4254.48 554.178  35
  -2  -3  10 4288.40 542.958  32
   2   3  -9 96404.3 3310.44  18
  -2  -3   9 95638.4 3229.53  19
   2   3  -9 88421.8 3205.51  22
  -2  -3   9 87206.7 3284.88  39
  -2  -3   9 90420.2 3281.22  35
  -2  -3   9 88647.1 3244.56  32
   2   3  -8 4908.80 490.721  18
  -2  -3   8 4794.34 454.339  19
  -2  -3   7 11752.3 675.676  19
   2   3  -7 10556.2 685.906  18
  -2  -3   6 135738. 4321.63   4
  -2  -3   6 133879. 4530.71  19
  -2  -3   5 134524. 4111.43   5
  -2  -3   5 126471. 4084.01   1
  -2  -3   5 127706. 4097.46   4
   2   3  -5 135258. 4282.16  18
  -2  -3   4 54361.4 1864.24   1
  -2  -3   4 56640.5 1882.39   4
  -2  -3   4 58223.0 1890.93   5
   2   3  -4 53983.2 1973.50  18
  -2  -3   3 352106. 10689.9   1
  -2  -3   3 342670. 10700.3   5
  -2  -3   3 348452. 10698.1   4
   2   3  -3 342716. 10737.9  18
  -2  -3   3 356754. 10714.2  19
  -2  -3   2 13600.3 628.558   4
  -2  -3   2 14830.6 634.064   1
  -2  -3   2 14395.6 643.284   5
   2   3  -2 13909.4 627.453  18
  -2  -3   2 14324.2 604.451  19
  -2  -3   1 28050.1 1059.14   4
  -2  -3   1 28329.1 1067.60   5
  -2  -3   1 27215.3 984.750  19
   2   3  -1 26467.8 986.469  18
  -2  -3   0 12905.5 548.813  19
   2   3   0 14618.8 536.922  18
  -2  -3  -1 51988.1 2048.76   4
  -2  -3  -1 52500.9 2053.83   5
  -2  -3  -1 57356.5 1942.59  19
  -2  -3  -2 85941.3 2951.99   4
  -2  -3  -2 89035.8 2969.36   5
   2   3   2 89450.4 2707.65  18
  -2  -3  -3 49498.6 1773.39   4
  -2  -3  -3 48103.0 1769.97   5
  -2  -3  -3 52336.5 1710.52  16
  -2  -3  -4 123116. 4067.22   4
  -2  -3  -4 128453. 4079.80   1
  -2  -3  -4 129810. 4083.60   5
  -2  -3  -4 130431. 4073.23  16
   2   3   4 124834. 4040.78  20
  -2  -3  -5 8283.73 440.989   5
  -2  -3  -5 8124.92 441.183   1
  -2  -3  -5 7775.32 441.824   4
   2   3   5 8943.60 468.386  20
  -2  -3  -5 9036.28 503.735  16
  -2  -3  -6 73016.0 2379.35   5
  -2  -3  -6 71358.9 2373.37   1
  -2  -3  -6 70577.3 2373.56   4
   2   3   6 73223.9 2445.36  20
  -2  -3  -7 54694.7 1829.86   1
  -2  -3  -7 53456.9 1829.06   4
   2   3   7 55506.6 1960.34  20
  -2  -3  -8 2475.69 207.546   4
   2   3   8 3263.38 340.866  20
  -2  -3  -8 2955.29 395.287  16
  -2  -3  -9 100099. 3318.00  16
   2   3   9 87584.1 3186.38  20
  -2  -3 -10 1052.49 342.400  16
   2   3  10 1629.06 317.327  20
  -2  -3 -11 36374.4 1531.07  16
  -2  -3 -11 34720.1 1584.66  48
  -2  -3 -11 31524.7 1506.23  37
  -2  -3 -11 30630.2 1533.85  29
  -2  -3 -12-27.3209 339.290  16
  -2  -3 -12-33.8439 402.992  48
  -2  -3 -12 337.320 399.895  29
  -2  -3 -13 39583.6 1694.42  16
  -2  -3 -13 36856.5 1829.50  48
  -2  -3 -13 38211.6 1809.51  29
  -2  -3 -14 18626.7 1209.35  48
  -2  -3 -14 18003.7 1189.50  29
  -2  -3 -15 59177.4 2534.14  48
  -2  -3 -15 62079.8 2619.21  49
  -2  -3 -16 17874.6 1140.81  48
  -2  -3 -16 17230.2 1153.74  49
  -2  -3 -17 24181.7 1307.72  48
  -2  -3 -17 26668.4 1377.25  49
  -2  -3 -18 21855.1 1136.21  49
  -2  -3 -19 4607.63 454.004  40
  -2  -3 -19 4761.38 453.331  49
  -2  -3 -20 6750.04 400.260  27
  -2  -3 -20 6744.81 404.762  34
  -2  -4  17 15970.3 722.103  46
  -2  -4  16 1614.82 295.602  50
   2   4 -16 1481.70 271.754  27
  -2  -4  15 20627.9 1042.10  50
   2   4 -15 20752.4 1019.10  27
  -2  -4  14 18125.4 1030.91  50
   2   4 -14 17019.3 986.115  27
   2   4 -13 12847.9 834.003  22
  -2  -4  13 13657.0 938.991  50
   2   4 -13 12174.7 873.598  27
  -2  -4  13 12921.4 935.681  35
   2   4 -12 28663.1 1423.68  22
   2   4 -12 32936.8 1557.51  18
  -2  -4  12 29893.7 1430.24  19
  -2  -4  12 32843.4 1566.98  50
  -2  -4  12 32028.8 1552.56  35
   2   4 -11 29037.5 1461.49  18
   2   4 -11 27867.8 1358.42  22
  -2  -4  11 30089.3 1414.44  19
  -2  -4  11 28285.2 1448.73  35
   2   4 -10 39447.2 1727.75  18
  -2  -4  10 39237.3 1677.04  19
   2   4 -10 36637.4 1620.49  22
  -2  -4  10 37378.7 1714.20  39
  -2  -4  10 37007.6 1725.80  35
  -2  -4  10 36601.6 1708.16  32
   2   4  -9 12347.0 842.736  18
   2   4  -9 11667.9 752.280  22
  -2  -4   9 11438.1 786.284  19
  -2  -4   9 11401.9 852.001  39
  -2  -4   9 12161.3 841.108  32
   2   4  -8 70293.9 2620.51  22
   2   4  -8 74197.3 2729.02  18
  -2  -4   8 73382.2 2707.58  19
  -2  -4   8 74450.3 2788.25  39
  -2  -4   8 73110.5 2727.61  32
   2   4  -7 4096.83 462.923  18
  -2  -4   7 3208.60 433.834  19
  -2  -4   6 52872.7 1830.14   4
   2   4  -6 55691.8 2062.43  18
  -2  -4   6 52816.8 2048.56  19
  -2  -4   5 44476.0 1605.74   4
  -2  -4   5 46826.9 1773.55  19
   2   4  -5 45797.8 1759.61  18
  -2  -4   4 352134. 10250.5   1
  -2  -4   4 323772. 10299.2   7
  -2  -4   4 338499. 10253.3   4
   2   4  -4 307584. 10324.3  18
  -2  -4   3 78697.2 2637.07   4
  -2  -4   3 79642.4 2646.02   5
  -2  -4   3 79576.8 2703.34   7
  -2  -4   3 81720.5 2639.56   1
   2   4  -3 73661.9 2654.69  18
  -2  -4   2 347967. 10467.5   1
  -2  -4   2 338026. 10475.0   5
  -2  -4   2 348577. 10475.6   4
  -2  -4   2 332261. 10534.1   7
   2   4  -2 334034. 10439.1  18
  -2  -4   2 331051. 10444.0  19
  -2  -4   1 70075.4 2378.43   1
  -2  -4   1 67269.4 2385.45   5
  -2  -4   1 68996.5 2382.09   4
   2   4  -1 72657.7 2299.01  18
  -2  -4   1 67189.7 2316.09  19
  -2  -4   0 29752.6 1191.21   1
   2   4   0 30908.7 1053.38  18
  -2  -4   0 29003.9 1101.34  19
  -2  -4  -1 71937.1 2662.65   4
  -2  -4  -1 72089.9 2665.32   5
  -2  -4  -1 77421.4 2669.32   1
  -2  -4  -2 40790.2 1598.65   4
  -2  -4  -2 42583.9 1613.53   5
   2   4   2 42612.9 1355.34  18
  -2  -4  -3 276214. 8345.31   1
  -2  -4  -3 254970. 8332.55   5
  -2  -4  -3 266330. 8340.25   4
  -2  -4  -4 5724.86 415.350   1
  -2  -4  -4 5078.88 396.071   5
  -2  -4  -4 5311.74 400.543   4
   2   4   4 5333.27 356.737  20
  -2  -4  -5 97903.2 3324.18   5
  -2  -4  -5 106404. 3344.37   1
  -2  -4  -5 100906. 3396.83   7
  -2  -4  -5 97225.6 3324.10   4
   2   4   5 101075. 3302.83  20
  -2  -4  -6 1926.96 249.990   1
  -2  -4  -6 1790.69 242.835   4
  -2  -4  -6 1483.01 256.363   7
   2   4   6 1883.87 242.090  20
  -2  -4  -7 81076.1 2678.87   4
  -2  -4  -7 76780.0 2713.28   7
   2   4   7 81490.8 2737.59  20
  -2  -4  -8 53327.8 1900.50   4
   2   4   8 58334.7 2041.74  20
   2   4   9 14163.5 774.331  20
   2   4  10 56113.5 2131.72  20
  -2  -4 -10 54087.1 2177.22  37
  -2  -4 -10 56314.2 2256.22  29
   2   4  11 7087.18 576.437  20
  -2  -4 -11 5967.68 619.129  48
  -2  -4 -11 6150.95 615.477  37
  -2  -4 -11 6887.75 669.328  29
  -2  -4 -12 20078.0 1187.19  48
  -2  -4 -12 19607.4 1134.52  37
  -2  -4 -12 20742.8 1215.70  29
  -2  -4 -13 1744.09 523.221  48
  -2  -4 -14 31871.4 1626.62  48
  -2  -4 -15 4670.47 657.494  48
  -2  -4 -16 40800.1 1854.79  48
  -2  -4 -17 4507.62 609.668  49
  -2  -4 -17 3764.17 443.582  30
  -2  -4 -18 32797.6 1498.34  40
  -2  -4 -18 35593.5 1532.01  49
  -2  -4 -19 7726.31 541.757  40
  -2  -4 -19 7042.38 515.861  34
  -2  -4 -20 6761.97 384.567  40
  -2  -4 -20 5573.15 350.836  34
  -2  -5  16 17416.2 787.253  46
  -2  -5  16 16475.5 734.336  50
  -2  -5  15 18.4634 273.186  50
  -2  -5  15 217.854 296.582  46
  -2  -5  14 36443.3 1584.48  50
  -2  -5  13 10102.3 806.699  50
  -2  -5  12 39660.1 1820.53  50
  -2  -5  11 14362.1 966.340  19
  -2  -5  11 16173.3 1088.18  50
   2   5 -10 4671.22 588.098  18
  -2  -5  10 4796.83 588.999  19
  -2  -5  10 4236.07 625.173  39
  -2  -5  10 4943.58 638.016  32
  -2  -5  10 4890.27 611.969  35
  -2  -5   9 90980.4 3345.44  19
   2   5  -9 92639.6 3333.99  18
  -2  -5   9 90963.7 3403.05  39
  -2  -5   9 91964.3 3347.50  32
  -2  -5   9 84724.8 3316.20  35
   2   5  -8 13007.4 862.191  18
  -2  -5   8 11358.8 845.521  19
  -2  -5   8 12780.7 914.619  39
  -2  -5   8 11176.2 836.439  35
  -2  -5   8 10282.9 812.750  32
   2   5  -7 110261. 3716.73  18
  -2  -5   7 106672. 3790.65  39
  -2  -5   7 108088. 3710.92  35
   2   5  -6 575.193 285.876  18
  -2  -5   6 1057.62 351.837  19
  -2  -5   6 1420.36 387.329  39
  -2  -5   6 1044.11 337.279  35
   2   5  -5 90298.5 3174.38  18
  -2  -5   5 91606.4 3236.75  19
  -2  -5   5 88680.7 3018.45   4
   2   5  -4 831.568 260.679  18
  -2  -5   4 992.868 237.941   4
   2   5  -3 127310. 4174.69  18
  -2  -5   3 126194. 4155.19   4
  -2  -5   3 125042. 4225.03   7
   2   5  -2 28497.6 1130.05  18
  -2  -5   2 26414.8 1160.33   4
  -2  -5   2 27987.8 1240.78   7
   2   5  -1 53140.0 1856.44  18
  -2  -5   1 54269.3 2062.08   7
  -2  -5   1 51259.6 1970.73   4
  -2  -5   1 55552.1 1980.95   1
   2   5   0 34891.8 1219.65  18
  -2  -5   0 33924.9 1384.01   1
  -2  -5   0 30850.0 1434.86   7
   2   5   1 5757.85 312.095  18
  -2  -5  -1 4729.54 488.773   7
  -2  -5  -1 5608.92 469.919   1
   2   5   2 113054. 3493.69  18
  -2  -5  -2 106718. 3791.99   4
  -2  -5  -3 4203.18 424.032   4
  -2  -5  -3 5366.20 475.983   1
  -2  -5  -3 4397.28 493.646   7
  -2  -5  -4 115885. 3959.91   4
  -2  -5  -4 118378. 4049.69   7
  -2  -5  -4 118600. 3966.48   1
   2   5   5 115701. 3679.58  20
  -2  -5  -5 108298. 3744.16   4
  -2  -5  -5 108930. 3822.60   7
   2   5   6 79120.7 2718.83  20
  -2  -5  -6 79196.7 2759.72   4
   2   5   7 10803.7 627.932  20
  -2  -5  -7 10957.4 633.274   4
   2   5   8 108431. 3665.91  20
   2   5   9 19052.4 939.967  20
  -2  -5  -9 17581.8 994.221  37
   2   5  10 40203.3 1639.27  20
  -2  -5 -10 38259.7 1705.09  48
  -2  -5 -10 39548.5 1728.57  37
  -2  -5 -10 40218.1 1788.27  29
   2   5  11 61530.2 2317.89  20
  -2  -5 -11 59840.7 2417.93  48
  -2  -5 -11 60991.9 2426.86  37
  -2  -5 -11 59527.5 2469.22  29
  -2  -5 -12 39511.1 1783.61  37
  -2  -5 -12 37763.9 1774.27  48
  -2  -5 -12 40543.2 1784.71  42
  -2  -5 -12 38511.3 1838.08  29
  -2  -5 -13 42762.0 2027.04  49
  -2  -5 -13 40709.3 1810.38  42
  -2  -5 -13 42613.0 1900.33  48
  -2  -5 -13 39988.3 1915.92  29
  -2  -5 -14 6064.73 680.248  48
  -2  -5 -14 6429.44 771.217  49
  -2  -5 -15 36004.5 1686.82  48
  -2  -5 -15 35565.1 1786.41  49
  -2  -5 -16 1923.76 498.312  49
  -2  -5 -17 21754.3 1152.66  40
  -2  -5 -17 21915.8 1195.59  49
  -2  -5 -17 21164.3 1054.97  30
  -2  -5 -18 610.190 310.437  40
  -2  -5 -18 249.491 317.180  49
  -2  -5 -18 325.462 199.983  30
  -2  -5 -18 574.753 291.018  34
  -2  -5 -19 20285.1 858.062  40
  -2  -5 -19 18803.1 869.575  34
  -2  -6  15 27801.1 1102.57  50
  -2  -6  15 27673.3 1104.50  46
  -2  -6  14 1865.17 363.614  50
  -2  -6  14 1936.31 386.329  46
  -2  -6  13 16452.8 996.612  46
  -2  -6  13 13845.7 779.056  45
  -2  -6  13 15405.8 918.065  50
  -2  -6  12 1837.51 545.518  46
  -2  -6  12 1855.06 399.761  45
  -2  -6  12 2412.32 509.720  50
  -2  -6  11 40372.7 1790.76  50
  -2  -6  11 35389.4 1653.78  45
  -2  -6  11 37808.9 1705.58  35
  -2  -6  10 1567.72 495.019  39
  -2  -6  10 1656.69 551.125  50
  -2  -6  10 826.083 446.567  35
   2   6  -9 91293.1 3374.53  18
  -2  -6   9 84613.5 3388.89  19
  -2  -6   9 98813.2 3511.16  39
  -2  -6   9 94078.3 3397.21  35
   2   6  -8 22302.8 1222.09  18
  -2  -6   8 21826.1 1257.86  19
  -2  -6   8 23011.8 1333.36  39
  -2  -6   8 23474.0 1240.29  35
   2   6  -7 54681.2 2163.43  18
  -2  -6   7 48749.5 2206.14  19
  -2  -6   7 54126.6 2280.76  39
  -2  -6   7 53038.9 2141.92  35
  -2  -6   7 52401.8 2187.64  32
   2   6  -6 61506.5 2322.26  18
  -2  -6   6 59111.9 2275.92  35
  -2  -6   6 59159.8 2342.36  32
  -2  -6   5 5549.53 498.645   8
   2   6  -5 5297.77 539.942  18
  -2  -6   5 5651.71 618.263  19
  -2  -6   5 5418.70 592.347  32
  -2  -6   5 5539.37 517.400  35
   2   6  -4 114452. 4039.64  18
  -2  -6   4 123525. 4060.00   8
  -2  -6   4 115124. 4145.80  39
  -2  -6   4 123851. 4129.83  45
  -2  -6   4 120356. 4096.37  50
  -2  -6   4 112382. 4030.22  32
   2   6  -3 10135.6 661.234  18
  -2  -6   3 9693.26 777.698  46
  -2  -6   3 10649.9 677.199   4
  -2  -6   2 83761.3 3002.61   4
   2   6  -2 84520.2 2919.71  18
  -2  -6   1 1798.87 341.717   4
   2   6  -1 2115.30 274.441  18
  -2  -6   0 150755. 5231.31   4
   2   6   0 160769. 5010.73  18
   2   6   1 32276.5 1195.58  18
  -2  -6  -2 114860. 4322.96   4
   2   6   2 129601. 3986.53  18
  -2  -6  -3 80748.2 2992.26   4
  -2  -6  -4 86677.9 3156.65   4
  -2  -6  -5 16112.0 928.868   4
   2   6   5 17964.7 845.792  20
  -2  -6  -6 33092.2 1513.30   4
   2   6   6 38310.0 1461.26  20
  -2  -6  -7 35804.1 1606.30   8
   2   6   7 38658.0 1513.05  20
  -2  -6  -7 36626.8 1604.11  37
   2   6   8 11652.8 697.633  20
  -2  -6  -8 10722.4 737.585   8
  -2  -6  -8 12798.8 794.406  41
  -2  -6  -8 11381.3 778.154  37
  -2  -6  -9 46208.3 1869.86   8
  -2  -6  -9 49272.4 2009.37  37
  -2  -6  -9 51325.3 2020.03  41
  -2  -6  -9 46466.2 2020.47  29
  -2  -6 -10 1540.31 478.501  37
  -2  -6 -10 1491.76 433.527  29
  -2  -6 -11 14876.5 979.866  37
  -2  -6 -11 15904.2 1071.57  42
  -2  -6 -11 17001.5 1134.97  49
  -2  -6 -11 15667.8 1044.31  29
  -2  -6 -12 4868.25 620.667  42
  -2  -6 -12 5436.51 686.479  49
  -2  -6 -12 3877.49 608.997  29
  -2  -6 -12 4719.85 604.954  37
  -2  -6 -13 20826.8 1188.73  48
  -2  -6 -13 22657.1 1257.71  42
  -2  -6 -13 23870.1 1256.37  37
  -2  -6 -13 24635.4 1412.79  49
  -2  -6 -14 7056.49 644.038  48
  -2  -6 -14 6276.97 619.961  42
  -2  -6 -14 7092.67 775.696  49
  -2  -6 -15 16674.0 932.739  42
  -2  -6 -15 20581.6 1198.90  49
  -2  -6 -15 18877.9 1204.50  34
  -2  -6 -15 18819.3 1163.50  30
  -2  -6 -16 30118.5 1464.01  49
  -2  -6 -16 29496.4 1403.40  40
  -2  -6 -16 29430.0 1413.63  30
  -2  -6 -16 29755.9 1487.90  34
  -2  -6 -17 3549.98 457.091  49
  -2  -6 -17 3709.08 426.000  40
  -2  -6 -17 2617.64 392.669  30
  -2  -6 -18 11478.4 573.226  30
  -2  -7  14 13423.7 656.756  23
  -2  -7  14 12686.1 633.077  50
  -2  -7  13 5535.40 501.929  46
  -2  -7  13 4575.28 364.757  45
  -2  -7  13 5672.30 484.015  50
  -2  -7  12 31722.7 1450.61  46
  -2  -7  12 28783.3 1262.74  45
  -2  -7  12 30680.6 1373.81  50
  -2  -7  11 4842.17 688.646  46
  -2  -7  11 4733.13 531.402  45
  -2  -7  10 9527.44 794.287  39
  -2  -7  10 11272.2 978.619  46
  -2  -7  10 10040.1 794.408  45
  -2  -7   9 1746.83 492.486  45
  -2  -7   9 2815.96 699.475  46
  -2  -7   9 2338.07 542.556  39
  -2  -7   9 2253.46 529.276  50
   2   7  -8 6982.21 668.504  18
  -2  -7   8 8622.44 1001.82  46
  -2  -7   8 8376.67 793.386  45
  -2  -7   8 7959.43 811.220  39
  -2  -7   8 9811.70 850.739  50
   2   7  -7 24014.8 1233.49  18
  -2  -7   7 21346.7 1511.32  46
  -2  -7   7 23519.8 1317.10  50
  -2  -7   7 21957.6 1315.28  45
  -2  -7   7 24729.1 1376.24  39
  -2  -7   7 22538.6 1207.23  35
   2   7  -6 51854.4 2138.50  18
  -2  -7   6 52476.7 2264.90  45
  -2  -7   6 56506.7 2571.21  46
  -2  -7   6 54960.9 2263.73  50
  -2  -7   6 48667.6 2070.62  35
   2   7  -5 18007.4 1045.57  18
  -2  -7   5 19745.3 1095.54  10
  -2  -7   5 18114.9 996.137   8
  -2  -7   5 19321.9 1200.95  39
  -2  -7   5 20145.3 1180.97  45
  -2  -7   5 18385.4 1124.38  50
  -2  -7   5 17921.3 1074.61  32
   2   7  -4 57549.5 2338.56  18
  -2  -7   4 58992.2 2488.53  39
  -2  -7   4 63206.1 2505.38  45
  -2  -7   4 62736.8 2442.53  50
  -2  -7   4 62037.2 2476.96  10
  -2  -7   4 63331.9 2397.86   8
   2   7  -3 52507.7 2166.81  18
  -2  -7   3 53768.4 2308.67  14
  -2  -7   3 56689.7 2307.19  45
  -2  -7   3 55172.1 2331.06  39
  -2  -7   3 58154.8 2237.58  50
  -2  -7   3 59022.9 2396.28  10
  -2  -7   3 60244.3 2312.43   8
  -2  -7   2 16466.8 1043.68  14
   2   7  -2 17143.1 904.075  18
  -2  -7   2 17052.2 1102.79  46
  -2  -7   2 16677.9 1014.74  45
  -2  -7   2 15810.9 1004.13  39
  -2  -7   2 15944.8 913.019  50
  -2  -7   2 16312.8 1064.18  10
  -2  -7   2 17231.5 1064.73   8
  -2  -7   1 35864.4 1722.78  14
  -2  -7   1 35197.0 1779.74  10
  -2  -7   1 38580.9 1735.61   8
  -2  -7   1 35732.8 1705.32  46
  -2  -7   1 36612.1 1633.71  45
  -2  -7   1 37261.5 1652.53  39
  -2  -7   0 1000.07 406.069  10
  -2  -7   0 856.933 449.918  14
  -2  -7   0 788.579 414.429   8
  -2  -7   0 1071.96 369.271  45
  -2  -7   0 1195.86 411.724  46
  -2  -7   0 582.778 344.359  39
  -2  -7   0 1047.63 373.896  37
  -2  -7  -1 63519.6 2457.72  45
  -2  -7  -1 58783.4 2416.07  37
  -2  -7  -2 34.5868 376.068  14
  -2  -7  -2 696.660 466.251  10
  -2  -7  -2 361.676 310.409  45
  -2  -7  -2 277.928 323.733  37
  -2  -7  -3 63582.2 2772.54  10
  -2  -7  -3 63985.0 2441.34  41
  -2  -7  -3 61948.6 2428.14  37
  -2  -7  -4 11078.7 847.144  14
   2   7   4 11602.8 677.631  20
  -2  -7  -4 9398.16 894.488  10
  -2  -7  -4 9997.07 906.083   8
  -2  -7  -4 10059.2 735.001  41
  -2  -7  -4 9205.99 722.355  30
  -2  -7  -4 9986.19 731.887  37
   2   7   5 77030.2 2600.59  20
  -2  -7  -5 75897.8 2855.66  14
  -2  -7  -5 67495.5 2867.02   8
  -2  -7  -5 68620.9 2954.42  10
  -2  -7  -5 72718.1 2722.25  41
  -2  -7  -5 67839.1 2780.67  30
  -2  -7  -5 70622.7 2703.70  37
  -2  -7  -5 70964.4 2632.10  34
  -2  -7  -6 6128.51 679.221  14
   2   7   6 6728.15 523.103  20
  -2  -7  -6 7045.22 715.738  10
  -2  -7  -6 5224.74 626.961   8
  -2  -7  -6 5512.88 591.172  41
  -2  -7  -6 5092.26 627.789  30
  -2  -7  -6 6696.48 601.954  37
  -2  -7  -6 5963.00 580.061  34
  -2  -7  -7 34724.9 1708.53  14
  -2  -7  -7 36718.0 1711.59   8
  -2  -7  -7 35325.5 1753.17  10
  -2  -7  -7 38209.8 1672.27  41
  -2  -7  -7 37877.4 1667.05  37
  -2  -7  -7 36703.0 1673.11  34
  -2  -7  -8 19201.7 1147.70  10
  -2  -7  -8 20505.4 1101.71   8
  -2  -7  -8 19246.2 1279.85  42
  -2  -7  -8 18605.2 1103.56  41
  -2  -7  -8 18788.8 1101.61  37
  -2  -7  -8 17896.0 1133.13  34
  -2  -7  -9 21297.2 1138.47   8
  -2  -7  -9 23449.8 1235.91  41
  -2  -7  -9 21182.9 1363.33  42
  -2  -7  -9 22340.1 1216.69  37
  -2  -7  -9 21750.0 1300.91  34
  -2  -7 -10 30926.9 1637.60  49
  -2  -7 -10 32657.8 1541.59  37
  -2  -7 -10 30788.3 1656.48  42
  -2  -7 -10 32169.8 1692.48  34
  -2  -7 -10 29127.8 1510.81  29
  -2  -7 -11 16036.6 1103.93  42
  -2  -7 -11 14793.0 972.805  37
  -2  -7 -11 14530.7 1058.85  49
  -2  -7 -11 14655.6 1134.69  34
  -2  -7 -12 33520.5 1608.11  37
  -2  -7 -12 34713.1 1701.68  42
  -2  -7 -12 33587.5 1707.62  49
  -2  -7 -12 34489.8 1832.71  34
  -2  -7 -12 33376.7 1892.36  30
  -2  -7 -13-36.5170 423.263  49
  -2  -7 -13 324.626 422.237  42
  -2  -7 -13 354.183 505.967  30
  -2  -7 -13 347.948 513.361  34
  -2  -7 -13 141.238 380.690  37
  -2  -7 -14 12722.3 855.897  42
  -2  -7 -14 12691.2 929.945  49
  -2  -7 -14 13685.5 1019.45  30
  -2  -7 -14 15007.5 1071.01  34
  -2  -7 -15 7774.82 602.430  42
  -2  -7 -15 8024.66 691.988  49
  -2  -7 -15 9079.39 750.515  30
  -2  -7 -15 7954.24 743.970  34
  -2  -7 -16 13325.1 807.987  49
  -2  -7 -16 13633.4 863.111  34
  -2  -7 -16 14340.8 856.320  30
  -2  -7 -17 1800.37 300.971  30
  -2  -7 -17 2112.55 340.786  34
  -2  -7 -18 6797.37 422.072  34
  -2  -8  13 6460.95 379.185  23
  -2  -8  13 6977.63 431.047  37
  -2  -8  12 14494.5 701.417  23
  -2  -8  12 12527.7 605.211  45
  -2  -8  12 13127.1 701.201  50
  -2  -8  11 27832.6 1236.60  23
  -2  -8  11 27566.9 1302.95  46
  -2  -8  11 27943.2 1179.62  45
  -2  -8  11 27598.8 1241.51  50
  -2  -8  10 8591.14 677.275  23
  -2  -8  10 10111.1 806.193  46
  -2  -8  10 8490.92 652.237  45
  -2  -8  10 8258.33 680.421  50
  -2  -8   9 12403.5 841.651  39
  -2  -8   9 10569.5 951.093  46
  -2  -8   9 10829.1 817.889  50
  -2  -8   9 11063.3 806.460  45
  -2  -8   8 1668.47 499.857  45
  -2  -8   8 1971.60 652.720  46
  -2  -8   8 2799.66 540.371  39
  -2  -8   8 2041.94 514.518  50
  -2  -8   7 14066.5 1193.05  46
  -2  -8   7 16400.3 1091.69  45
  -2  -8   7 15981.3 1043.68  50
  -2  -8   6 1824.73 668.260  46
  -2  -8   6 2308.20 561.898  45
  -2  -8   6 1932.16 489.636  50
  -2  -8   5 60693.6 2591.81  39
  -2  -8   5 66143.7 2657.82  45
  -2  -8   5 62551.6 2529.88  50
  -2  -8   4 2312.73 471.912  23
  -2  -8   4 2644.94 564.900  45
  -2  -8   4 2176.36 536.982  39
  -2  -8   4 2319.00 480.689  50
  -2  -8   4 2631.58 474.214   8
  -2  -8   3 23332.5 1215.34  23
  -2  -8   3 24637.8 1250.81  50
  -2  -8   3 22545.2 1333.79  39
  -2  -8   3 25769.1 1388.71  45
  -2  -8   3 25804.8 1434.20  10
  -2  -8   3 25501.3 1341.79   8
  -2  -8   2 19369.5 1231.03  14
  -2  -8   2 19943.3 1301.97  10
  -2  -8   2 19107.3 1175.15   8
  -2  -8   2 20121.4 1201.85  45
  -2  -8   2 19129.7 1173.71  39
  -2  -8   2 16986.5 1002.47  50
  -2  -8   1 7680.09 832.485  14
  -2  -8   1 8348.05 855.063  10
  -2  -8   1 5775.11 728.322   8
  -2  -8   1 7197.86 732.698  45
  -2  -8   1 6926.52 725.774  39
  -2  -8   1 7350.12 737.857  37
  -2  -8   0 11735.9 990.684  14
  -2  -8   0 10506.7 1001.17  10
  -2  -8   0 11150.8 967.287   8
  -2  -8   0 11033.3 853.225  45
  -2  -8   0 10477.8 812.574  39
  -2  -8   0 9844.59 816.964  37
  -2  -8  -1 31105.5 1689.54  14
  -2  -8  -1 33968.8 1761.01   8
  -2  -8  -1 32172.7 1553.31  45
  -2  -8  -1 30526.4 1487.77  39
  -2  -8  -1 31880.3 1580.45  41
  -2  -8  -1 29870.6 1377.03  43
  -2  -8  -1 32863.1 1572.09  37
  -2  -8  -2 29678.5 1579.40  14
  -2  -8  -2 25501.1 1567.12   8
  -2  -8  -2 23043.9 1592.17  10
  -2  -8  -2 24408.0 1328.31  42
  -2  -8  -2 27360.3 1313.98  39
  -2  -8  -2 26227.2 1378.58  41
  -2  -8  -2 25682.5 1199.34  43
  -2  -8  -2 24152.8 1334.10  37
  -2  -8  -3 16257.1 1320.90  10
  -2  -8  -3 14924.2 1067.95  42
  -2  -8  -3 16569.0 1044.06  41
  -2  -8  -3 16136.7 872.597  43
  -2  -8  -3 16991.5 1030.06  37
  -2  -8  -3 16298.6 964.693  30
  -2  -8  -3 15563.9 861.130  34
  -2  -8  -4 48126.1 2149.03  14
  -2  -8  -4 47496.7 2271.04   8
  -2  -8  -4 43865.7 2328.32  10
  -2  -8  -4 41833.5 2078.36  42
  -2  -8  -4 46156.5 2001.45  41
  -2  -8  -4 45061.2 1779.46  43
  -2  -8  -4 44719.5 1803.96  34
  -2  -8  -4 45013.7 1951.22  37
  -2  -8  -4 44426.9 1941.50  30
  -2  -8  -5 1421.66 582.955  10
  -2  -8  -5 1483.51 551.333   8
  -2  -8  -5 1203.71 542.447  14
  -2  -8  -5 1438.35 534.537  42
  -2  -8  -5 1517.52 498.262  41
  -2  -8  -5 1493.84 340.246  43
  -2  -8  -5 1321.34 464.810  30
  -2  -8  -5 1398.24 353.417  34
  -2  -8  -5 1730.89 423.434  37
  -2  -8  -6 54988.9 2350.01  14
  -2  -8  -6 53505.3 2346.65   8
  -2  -8  -6 49421.3 2406.39  10
  -2  -8  -6 49121.9 2440.14  42
  -2  -8  -6 56044.6 2226.25  41
  -2  -8  -6 50466.8 1971.87  43
  -2  -8  -6 48013.2 2271.25  30
  -2  -8  -6 52281.9 2101.02  34
  -2  -8  -6 51845.6 2169.19  37
  -2  -8  -7 877.205 498.454  10
  -2  -8  -7 1381.88 455.267   8
  -2  -8  -7 1764.15 343.870  43
  -2  -8  -7 2218.69 507.013  41
  -2  -8  -7 1251.99 538.246  42
  -2  -8  -7 1743.91 460.530  37
  -2  -8  -7 1046.40 375.541  34
  -2  -8  -7 1734.66 529.204  30
  -2  -8  -8 52871.7 2177.45   8
  -2  -8  -8 51925.0 2173.95  41
  -2  -8  -8 50814.0 2124.55  37
  -2  -8  -8 48391.5 1930.65  43
  -2  -8  -8 45878.0 2330.71  30
  -2  -8  -8 50031.5 2147.69  34
  -2  -8  -9 13784.3 920.761   8
  -2  -8  -9 14673.7 995.128  41
  -2  -8  -9 14622.4 963.005  37
  -2  -8  -9 13896.3 806.362  43
  -2  -8  -9 13730.6 1154.46  42
  -2  -8  -9 12376.2 1151.14  30
  -2  -8  -9 14476.0 1008.05  34
  -2  -8 -10 43081.0 2056.53  42
  -2  -8 -10 42311.8 1814.76  37
  -2  -8 -10 38381.8 1624.27  43
  -2  -8 -10 39805.6 1916.10  34
  -2  -8 -10 39221.7 2155.02  30
  -2  -8 -11 16236.7 1139.61  42
  -2  -8 -11 15723.1 988.145  37
  -2  -8 -11 15023.9 1110.91  34
  -2  -8 -12 6305.58 624.314  37
  -2  -8 -12 5855.18 711.983  42
  -2  -8 -12 6501.68 863.132  30
  -2  -8 -12 6513.22 745.857  34
  -2  -8 -13 22965.2 1252.58  42
  -2  -8 -13 24545.8 1363.58  34
  -2  -8 -13 24370.1 1433.66  30
  -2  -8 -14 2342.42 409.113  42
  -2  -8 -14 2728.68 533.392  30
  -2  -8 -14 2013.48 470.841  34
  -2  -8 -15 10782.0 646.122  42
  -2  -8 -15 10405.4 736.772  34
  -2  -8 -15 11578.1 777.725  30
  -2  -8 -16 690.938 177.224  42
  -2  -8 -16 937.330 280.363  30
  -2  -8 -16 557.783 282.519  34
  -2  -8 -17 28783.6 1068.87  34
  -2  -8 -17 26734.8 1050.43  30
  -2  -9  11 7906.05 436.676  41
  -2  -9  10 8343.09 508.256  45
  -2  -9  10 7829.90 547.144  41
  -2  -9   9 14371.0 800.038  50
  -2  -9   9 15836.2 836.160  45
  -2  -9   8 11238.8 752.351  45
  -2  -9   8 9656.33 686.448  50
  -2  -9   8 9227.00 794.072  37
  -2  -9   7 6875.71 667.968  45
  -2  -9   7 5787.02 574.870  50
  -2  -9   7 6263.12 697.814  37
  -2  -9   6 31099.4 1468.79  39
  -2  -9   6 29630.1 1493.74  45
  -2  -9   6 26375.0 1338.76  50
  -2  -9   6 27150.3 1512.95  37
  -2  -9   5 2083.23 454.566  50
  -2  -9   5 3057.38 581.105  45
  -2  -9   5 3290.14 541.405  39
  -2  -9   5 3918.29 666.974  37
  -2  -9   4 72282.5 2782.11  11
  -2  -9   4 73771.0 2848.16  39
  -2  -9   4 78829.4 2969.55  45
  -2  -9   4 67637.4 2689.64  50
  -2  -9   4 74029.4 2973.99  37
  -2  -9   3 2255.00 590.557  45
  -2  -9   3 2606.62 533.650  39
  -2  -9   3 2416.72 422.334  50
  -2  -9   3 2537.99 593.655  37
  -2  -9   2 57968.1 2337.63   8
  -2  -9   2 49661.2 2220.22  39
  -2  -9   2 51176.7 2284.90  45
  -2  -9   2 51807.3 2306.67  37
  -2  -9   1 20336.1 1304.56   8
  -2  -9   1 20715.8 1188.88  39
  -2  -9   1 21826.2 1273.83  45
  -2  -9   1 20141.0 1317.23  41
  -2  -9   1 19896.1 1242.84  37
  -2  -9   0 21761.1 1404.04  14
  -2  -9   0 23666.6 1570.68  10
  -2  -9   0 26147.1 1506.15   8
  -2  -9   0 24387.8 1305.53  39
  -2  -9   0 23461.1 1365.88  45
  -2  -9   0 25751.6 1463.53  41
  -2  -9   0 24823.6 1378.30  37
  -2  -9  -1 118894. 4367.35  14
  -2  -9  -1 118069. 4429.21   8
  -2  -9  -1 112125. 4162.99  45
  -2  -9  -1 112074. 4051.57  39
  -2  -9  -1 114329. 4208.65  41
  -2  -9  -1 111747. 4138.22  37
  -2  -9  -2 41348.2 2036.13  14
  -2  -9  -2 35760.5 2025.28   8
  -2  -9  -2 37038.2 1699.80  42
  -2  -9  -2 38859.8 1641.77  43
  -2  -9  -2 35259.6 1650.91  39
  -2  -9  -2 42171.5 1892.80  41
  -2  -9  -2 38579.3 1794.56  37
  -2  -9  -3 88456.5 3904.52  10
  -2  -9  -3 85220.5 3392.67  42
  -2  -9  -3 93428.1 3498.14  41
  -2  -9  -3 92786.6 3242.85  43
  -2  -9  -3 94241.3 3435.45  37
  -2  -9  -4 7102.99 885.724  14
  -2  -9  -4 5808.69 931.235  10
  -2  -9  -4 6258.97 887.846   8
  -2  -9  -4 7517.85 763.815  41
  -2  -9  -4 7127.64 762.058  42
  -2  -9  -4 6436.31 571.154  43
  -2  -9  -4 6954.75 575.792  34
  -2  -9  -4 7042.42 718.671  37
  -2  -9  -4 7114.28 651.190  30
  -2  -9  -5 53382.9 2363.36  14
  -2  -9  -5 50527.1 2420.67   8
  -2  -9  -5 51626.7 2188.83  41
  -2  -9  -5 41878.1 2208.77  42
  -2  -9  -5 48423.8 1929.03  43
  -2  -9  -5 49923.1 1978.50  34
  -2  -9  -5 50886.1 2128.65  37
  -2  -9  -5 49831.4 2151.51  30
  -2  -9  -6 725.306 506.242   8
  -2  -9  -6 785.860 542.897  42
  -2  -9  -6 941.636 469.093  41
  -2  -9  -6 984.277 345.988  43
  -2  -9  -6 581.771 356.109  34
  -2  -9  -6 856.290 459.196  37
  -2  -9  -6 1442.29 487.037  30
  -2  -9  -7 38125.8 1830.11   8
  -2  -9  -7 37246.7 1739.74  41
  -2  -9  -7 36634.0 1668.94  37
  -2  -9  -7 36334.0 1498.49  43
  -2  -9  -7 33069.0 1962.73  42
  -2  -9  -7 35510.6 1607.97  34
  -2  -9  -7 33255.1 1767.69  30
  -2  -9  -8 10295.1 852.961   8
  -2  -9  -8 10802.3 856.651  11
  -2  -9  -8 11430.0 875.532  41
  -2  -9  -8 12125.9 1093.47  42
  -2  -9  -8 11857.1 838.966  37
  -2  -9  -8 10636.5 991.040  30
  -2  -9  -8 9985.54 776.321  34
  -2  -9  -9 33897.0 1590.82  11
  -2  -9  -9 36165.9 1690.34  41
  -2  -9  -9 35154.6 1561.57  37
  -2  -9  -9 31070.2 1562.68  34
  -2  -9  -9 32931.1 1804.52  30
  -2  -9 -10 39453.1 1893.83  42
  -2  -9 -10 35027.7 1581.57  37
  -2  -9 -10 37808.2 1693.66  34
  -2  -9 -11 57755.0 2441.52  42
  -2  -9 -11 56897.7 2328.16  34
  -2  -9 -11 58245.8 2600.22  30
  -2  -9 -12 7098.66 709.992  42
  -2  -9 -12 7519.69 681.884  34
  -2  -9 -13 13717.5 846.026  42
  -2  -9 -13 14156.2 852.122  34
  -2  -9 -14 6292.49 492.766  42
  -2  -9 -14 6053.15 569.551  30
  -2  -9 -14 5911.74 492.830  34
  -2  -9 -15 1905.17 262.904  42
  -2  -9 -15 2198.79 330.504  30
  -2  -9 -15 2228.41 283.158  34
  -2  -9 -16 11798.6 516.048  34
  -2 -10   9 253.625 169.275  37
  -2 -10   8 16613.8 781.097  45
  -2 -10   8 16062.7 805.191  41
  -2 -10   8 17631.7 850.761  37
  -2 -10   7 5515.93 482.857  45
  -2 -10   7 4205.64 481.521  41
  -2 -10   7 4468.30 501.623  37
  -2 -10   6 4791.66 536.455  45
  -2 -10   6 4175.93 548.605  41
  -2 -10   6 4625.55 479.469  39
  -2 -10   6 4105.53 531.722  37
  -2 -10   5 35000.2 1503.29  39
  -2 -10   5 37361.9 1611.31  45
  -2 -10   5 31814.0 1646.43  41
  -2 -10   5 34483.0 1633.93  37
  -2 -10   4 8171.44 759.085  45
  -2 -10   4 7871.29 665.338  39
  -2 -10   4 8763.46 858.525  41
  -2 -10   4 8464.65 769.878  37
  -2 -10   3 42470.9 1819.98  11
  -2 -10   3 41784.5 1783.71  39
  -2 -10   3 43743.8 1911.78  45
  -2 -10   3 41093.9 1897.97  37
  -2 -10   2 9029.42 807.676  11
  -2 -10   2 10734.5 882.045  45
  -2 -10   2 10178.4 762.693  39
  -2 -10   2 8988.46 810.742  37
  -2 -10   1 37168.5 1818.31  11
  -2 -10   1 36543.2 1635.79  39
  -2 -10   1 37658.9 1777.52  45
  -2 -10   1 37259.0 1749.01  37
  -2 -10   0 9593.54 945.197  11
  -2 -10   0 11532.2 959.614  41
  -2 -10   0 10555.3 778.182  39
  -2 -10   0 11443.2 873.786  37
  -2 -10  -1 20483.3 1093.33  39
  -2 -10  -1 21859.9 1316.15  41
  -2 -10  -1 21697.9 1209.58  37
  -2 -10  -2 9784.34 987.588   8
  -2 -10  -2 10169.6 884.532  41
  -2 -10  -2 9751.77 799.943  37
  -2 -10  -3 15965.7 1210.11   8
  -2 -10  -3 16503.5 1074.33  41
  -2 -10  -3 15860.1 983.852  37
  -2 -10  -4 15360.1 1007.14  42
  -2 -10  -4 17985.1 1154.38  41
  -2 -10  -4 17192.2 1027.40  37
  -2 -10  -5 9811.73 977.208  11
  -2 -10  -5 9058.71 816.883  42
  -2 -10  -5 9895.60 857.516  41
  -2 -10  -5 10269.3 767.075  37
  -2 -10  -6 12503.8 1032.31  11
  -2 -10  -6 11585.0 813.583  37
  -2 -10  -6 12066.5 882.469  41
  -2 -10  -6 10686.3 918.052  42
  -2 -10  -7 22792.3 1321.79  11
  -2 -10  -7 19293.1 1300.39  42
  -2 -10  -7 22465.1 1237.33  41
  -2 -10  -7 23460.9 1147.81  37
  -2 -10  -8 36685.0 1726.29  11
  -2 -10  -8 42069.4 1789.70  41
  -2 -10  -8 38900.4 1913.02  42
  -2 -10  -9 23887.9 1328.32  42
  -2 -10  -9 22470.3 1255.41  30
  -2 -10 -10 51068.1 2192.94  30
  -2 -10 -11 1254.42 447.775  30
  -2 -10 -12 13563.8 791.442  42
  -2 -10 -13 5674.79 441.597  42
  -2 -10 -14 2712.93 266.389  42
  -2 -11   6 270.473 166.071  41
  -2 -11   5 4332.95 405.260  41
  -2 -11   5 4574.40 385.286  37
  -2 -11   4 4741.14 486.234  41
  -2 -11   4 4451.01 434.128  37
  -2 -11   3 11824.4 806.851  41
  -2 -11   3 12643.6 753.047  37
  -2 -11   2 11084.8 724.620  11
  -2 -11   2 12286.1 780.642  37
  -2 -11   1 6530.66 628.056  11
  -2 -11   1 8732.06 643.809  37
  -2 -11   0 14697.4 957.717  11
  -2 -11   0 16123.8 904.119  37
  -2 -11  -1 1189.59 450.082  11
  -2 -11  -1 1589.94 445.441  41
  -2 -11  -1 1100.85 348.590  37
  -2 -11  -2 19886.9 1123.02  41
  -2 -11  -3 370.813 366.970  41
  -2 -11  -3 196.626 460.058  11
  -2 -11  -4 17589.4 1016.22  41
  -2 -11  -4 15428.1 1124.24  11
  -2 -11  -5 2448.26 458.224  41
  -2 -11  -5 1662.53 508.950  11
  -2 -11  -6 16331.2 942.903  41
  -2 -11  -6 15338.4 997.970  11
  -2 -11  -7 6141.86 558.046  42
  -2 -11  -7 6021.54 565.848  41
  -2 -11  -7 6384.74 582.628  11
  -2 -11  -8 9227.89 695.105  42
  -2 -11  -8 8453.06 604.223  11
  -2 -11  -9 6553.44 560.042  42
  -2 -11 -10 4937.67 445.981  42
  -2 -11 -11 24558.0 1025.21  42
  -2 -12   1 4688.76 371.991  41
  -2 -12  -1 10443.6 617.956  11
  -2 -12  -3 16804.6 821.628  41
  -2 -12  -3 14610.5 834.796  11
  -2 -12  -4 776.636 268.786  41
  -2 -12  -4 345.029 262.542  11
  -2 -12  -5 21851.5 1009.60  11
   3  -9  -6 12143.6 726.603  14
   3  -9  -5 23256.8 1157.85  14
   3  -9  -4 9156.69 725.815  14
   3  -9  -3 28095.0 1299.76  43
   3  -9  -2 747.415 411.167  14
   3  -9  -1 31074.7 1469.55  14
   3  -9   0 13533.9 872.338  14
   3  -9   1 23859.0 1170.13  14
   3  -9   1 23991.1 1154.30  39
   3  -9   2 14815.2 840.063  14
   3  -9   2 16138.3 863.149  39
   3  -9   3 6367.71 489.592  14
   3  -9   5 3739.52 341.523  39
   3  -9   6 14107.2 619.950  39
   3  -8 -12 801.013 232.940  43
   3  -8 -11 44157.6 1727.90  34
   3  -8 -10 745.209 351.696  34
   3  -8  -9 27581.5 1358.05  34
   3  -8  -8 609.476 378.882  34
   3  -8  -7 19179.1 1028.07  14
   3  -8  -6 9539.78 757.815  14
   3  -8  -6 9433.70 780.983  43
   3  -8  -5 15171.1 1017.73  14
   3  -8  -5 14964.4 972.229  43
   3  -8  -4 31697.1 1622.86  14
   3  -8  -4 32954.5 1564.12  43
   3  -8  -4 32303.0 1603.21   9
   3  -8  -3 32098.6 1534.67  43
   3  -8  -3 30857.1 1607.37   9
   3  -8  -2 33783.6 1737.14  14
   3  -8  -2 35385.3 1627.65  43
   3  -8  -2 33311.7 1702.80   9
   3  -8  -1 2070.82 523.864  43
   3  -8  -1 2431.76 580.241  14
   3  -8   0 39494.2 1912.90  14
   3  -8   0 44253.7 1859.53  43
   3  -8   0 40184.3 1904.60   9
   3  -8   1 11867.5 920.886  14
   3  -8   1 13241.8 942.276   9
   3  -8   2 33746.8 1601.84  14
   3  -8   3 7370.47 671.072  14
   3  -8   4 42044.8 1736.39  14
   3  -8   4 43199.8 1843.62  39
   3  -8   5 2721.80 372.903  14
   3  -8   5 3265.50 482.933  39
   3  -8   6 11124.4 719.191  39
   3  -8   7 19283.9 919.410  39
   3  -8   8 1064.59 241.354  39
   3  -7 -14 3744.74 295.677  34
   3  -7 -13 16928.5 831.248  34
   3  -7 -12 31042.6 1396.49  34
   3  -7 -11 1960.13 460.752  34
   3  -7 -10 53355.2 2258.76  34
   3  -7  -9 825.852 488.984  43
   3  -7  -9 718.124 472.669  34
   3  -7  -8 43220.5 1849.42  14
   3  -7  -8 42646.1 1998.44  43
   3  -7  -8 44691.4 2048.39  34
   3  -7  -7 635.141 340.240   9
   3  -7  -7 1136.85 443.414  14
   3  -7  -7 1196.67 401.427  38
   3  -7  -7 562.659 463.129  43
   3  -7  -7 952.116 476.995  34
   3  -7  -6 30785.7 1601.37  14
   3  -7  -6 33238.9 1605.34   9
   3  -7  -6 33530.1 1566.59  38
   3  -7  -6 35916.6 1692.16  42
   3  -7  -6 34402.6 1661.63  43
   3  -7  -6 34891.4 1700.06  34
   3  -7  -5 14138.3 1029.53  14
   3  -7  -5 12800.3 958.212   9
   3  -7  -5 14291.6 952.338  38
   3  -7  -5 14000.9 982.796  43
   3  -7  -5 14992.2 1009.54  42
   3  -7  -5 14779.8 1025.19  34
   3  -7  -4 26517.7 1514.69  14
   3  -7  -4 26815.2 1489.84   9
   3  -7  -4 30680.4 1510.03  41
   3  -7  -4 27196.8 1459.22  43
   3  -7  -4 28496.7 1462.81  38
   3  -7  -4 30408.3 1540.83  34
   3  -7  -3 20724.6 1368.45  14
   3  -7  -3 22755.5 1270.37  41
   3  -7  -3 21267.5 1225.53  43
   3  -7  -3 21063.0 1225.26  38
   3  -7  -3 23395.2 1345.36   9
   3  -7  -2 18022.0 1108.20  41
   3  -7  -2 18006.1 1126.83  38
   3  -7  -2 16088.7 1056.57  43
   3  -7  -2 16621.4 1171.22   9
   3  -7  -1 11111.7 1022.78  14
   3  -7  -1 12515.8 906.059  41
   3  -7  -1 13735.7 943.607  43
   3  -7   0 4667.21 529.130  45
   3  -7   0 4533.81 565.891  41
   3  -7   0 4385.95 623.556  43
   3  -7   0 4197.73 709.721  14
   3  -7   1 40559.2 1957.87  14
   3  -7   1 45458.6 1974.33   9
   3  -7   1 40936.4 1807.20  41
   3  -7   1 44596.8 1880.95  43
   3  -7   2 1599.91 496.884   9
   3  -7   2 1335.45 509.976  14
   3  -7   2 1035.29 445.783  45
   3  -7   2 1513.46 501.406  43
   3  -7   3 61062.5 2375.26  14
   3  -7   3 60204.9 2343.81   9
   3  -7   3 54324.5 2294.35  45
   3  -7   4 390.349 418.904  45
   3  -7   4 431.554 414.036  14
   3  -7   4 60.2635 372.772   9
   3  -7   5 40099.4 1669.83  14
   3  -7   5 34486.7 1776.31  45
   3  -7   6 3741.31 624.850  45
   3  -7   6 4879.81 601.204  39
   3  -7   6 4263.55 498.974  32
   3  -7   7 9947.88 841.073  45
   3  -7   7 10891.8 773.515  39
   3  -7   7 9395.02 678.193  32
   3  -7   8 22648.0 1095.24  39
   3  -7   8 20570.9 1169.54  45
   3  -7   8 21188.3 1027.88  32
   3  -7   9 14635.0 768.103  39
   3  -7   9 13158.7 852.660  45
   3  -7   9 14528.3 763.924  32
   3  -7  10 23353.9 964.129  39
   3  -7  10 24717.2 1099.09  45
   3  -7  10 24333.9 1016.42  32
   3  -7  11 2435.78 302.040  45
   3  -6 -15 1461.49 225.912  34
   3  -6 -14 28376.9 1213.47  34
   3  -6 -13 1453.63 391.364  34
   3  -6 -12 25171.8 1347.81  34
   3  -6 -11 24139.2 1383.66  34
   3  -6 -10 20775.7 1175.16  42
   3  -6 -10 18422.3 1218.13  34
   3  -6  -9 27965.0 1326.12  14
   3  -6  -9 29539.4 1317.88  38
   3  -6  -9 29205.4 1587.86  34
   3  -6  -8 63488.4 2486.30  14
   3  -6  -8 61336.4 2434.40   9
   3  -6  -8 66564.8 2480.46  38
   3  -6  -8 70239.3 2729.32  42
   3  -6  -8 62048.7 2674.87  34
   3  -6  -7 67374.7 2667.23  14
   3  -6  -7 67155.5 2629.21   9
   3  -6  -7 66427.0 2568.71   6
   3  -6  -7 67980.8 2652.13  38
   3  -6  -7 76419.7 2887.87  42
   3  -6  -7 69943.4 2815.70  34
   3  -6  -6 37091.7 1761.62  14
   3  -6  -6 37550.4 1726.02   9
   3  -6  -6 37832.9 1675.03   6
   3  -6  -6 38954.3 1748.20  38
   3  -6  -6 38715.7 1824.34  34
   3  -6  -5 44643.9 1952.84   6
   3  -6  -5 44672.0 1999.88   9
   3  -6  -5 42834.1 2024.43  14
   3  -6  -5 45904.1 1993.13  38
   3  -6  -5 47755.4 2085.89  41
   3  -6  -5 46437.6 2026.57  43
   3  -6  -5 46522.7 2056.69  42
   3  -6  -5 48331.9 2064.90  34
   3  -6  -4 490.517 361.080   6
   3  -6  -4 148.853 307.958   3
   3  -6  -4 529.922 429.835   9
   3  -6  -4 307.945 420.658  14
   3  -6  -4-162.505 408.519  43
   3  -6  -4-68.9266 403.151  41
   3  -6  -4 257.558 398.247  38
   3  -6  -4 465.394 438.695  42
   3  -6  -4 134.776 377.691  34
   3  -6  -3 32661.3 1781.15  11
   3  -6  -3 34708.3 1684.53   9
   3  -6  -3 35004.1 1582.20   3
   3  -6  -3 32384.3 1698.78  14
   3  -6  -3 32510.3 1597.34   6
   3  -6  -3 33568.1 1599.51  38
   3  -6  -3 32548.0 1602.27  41
   3  -6  -3 32356.8 1574.31  43
   3  -6  -3 31313.9 1558.22  42
   3  -6  -3 35974.6 1646.58  34
   3  -6  -2 1774.71 432.925   3
   3  -6  -2 2828.97 598.606  11
   3  -6  -2 1730.58 526.891   9
   3  -6  -2 2144.04 496.791  41
   3  -6  -2 2028.24 484.032  38
   3  -6  -2 1576.27 426.118  42
   3  -6  -2 2588.20 494.576  43
   3  -6  -2 1635.51 488.760  34
   3  -6  -1 102848. 3627.56  38
   3  -6  -1 100834. 3586.16  41
   3  -6  -1 99431.0 3548.88  43
   3  -6  -1 94451.9 3772.75  11
   3  -6  -1 92848.4 3728.53  14
   3  -6  -1 97147.1 3710.50   9
   3  -6  -1 97503.9 3656.96   6
   3  -6  -1 95513.6 3573.19   3
  -3   6   0 14302.1 870.587  18
   3  -6   0 13929.6 966.887   6
   3  -6   0 12607.9 1013.54  14
   3  -6   0 12917.0 912.772  41
   3  -6   0 15151.0 899.054  45
   3  -6   0 14787.7 945.862  43
   3  -6   0 13525.3 970.721  38
  -3   6  -1 155313. 4951.67  18
   3  -6   1 150952. 5126.31   9
   3  -6   1 154820. 5201.24  11
   3  -6   1 148399. 5053.76   6
   3  -6   1 152492. 5008.31   3
   3  -6   1 134713. 5102.32  14
   3  -6   1 136889. 4920.94  45
   3  -6   1 146647. 4971.08  41
   3  -6   1 155701. 5000.13  43
   3  -6   1 124248. 4830.57  24
  -3   6  -2 76397.1 2823.01  18
   3  -6   2 79102.8 2865.62   3
   3  -6   2 76541.3 2950.16   9
   3  -6   2 75520.1 2879.78   6
   3  -6   2 75839.2 2999.48  14
   3  -6   2 70732.9 2840.50  45
   3  -6   2 77184.2 2869.30  43
   3  -6   2 69336.6 2778.80  24
  -3   6  -3 25250.4 1239.71  18
   3  -6   3 21136.8 1190.37   6
   3  -6   3 23464.9 1278.83   9
   3  -6   3 20614.0 1272.34  14
   3  -6   3 22247.6 1259.89  45
   3  -6   3 24118.7 1256.37  43
   3  -6   3 21560.5 1185.75  24
   3  -6   3 19492.5 1101.15  32
  -3   6  -4 55551.9 2247.84  18
   3  -6   4 53660.3 2170.72   6
   3  -6   4 59856.1 2289.54   9
   3  -6   4 54425.6 2288.04  14
   3  -6   4 50961.5 2309.20  45
   3  -6   4 53824.6 2217.27  24
   3  -6   4 51405.2 2149.87  32
  -3   6  -5 455.293 390.996  18
   3  -6   5 641.190 422.909  24
   3  -6   5 274.982 402.092  14
   3  -6   5 955.319 387.795   9
   3  -6   5 636.853 463.757  45
   3  -6   5 483.992 382.712  32
   3  -6   6 14130.8 890.187  14
   3  -6   6 14026.8 874.417   9
   3  -6   6 13544.3 1087.85  45
   3  -6   6 14701.3 950.127  32
   3  -6   6 14505.2 957.435  24
   3  -6   7 15217.0 978.445  24
   3  -6   7 14836.9 952.125  32
   3  -6   8 11066.1 998.969  45
   3  -6   8 13115.4 906.040  39
   3  -6   8 13012.4 872.201  32
   3  -6   9 1942.00 502.108  45
   3  -6   9 2049.68 434.591  39
   3  -6   9 1747.37 452.887  32
   3  -6  10 49188.2 1891.26  39
   3  -6  10 46244.5 2068.25  45
   3  -6  10 51073.5 1958.91  32
   3  -6  11 41320.3 1727.74  45
   3  -6  11 43717.9 1630.31  32
   3  -6  12 22590.4 1070.12  45
   3  -6  12 23563.1 1013.13  32
   3  -6  13 14596.0 683.235  45
   3  -6  13 12639.7 609.988  50
   3  -5 -16 6914.16 389.407  34
   3  -5 -15 18681.1 877.583  34
   3  -5 -14 6572.34 572.752  34
   3  -5 -13 39197.0 1784.64  34
   3  -5 -13 40764.6 1778.31  25
   3  -5 -12 187.162 402.652  34
   3  -5 -12 342.204 428.452  25
   3  -5 -11 42287.7 1734.76  42
   3  -5 -11 39730.1 1890.18  34
   3  -5 -10 913.581 441.799  42
   3  -5 -10 596.833 416.866  25
   3  -5 -10 895.102 507.845  34
   3  -5  -9 49531.5 1970.30  38
   3  -5  -9 46606.2 2184.39  34
   3  -5  -9 42454.6 2018.19  25
   3  -5  -8 3723.46 452.094   9
   3  -5  -8 3637.26 484.598  14
   3  -5  -8 3592.44 421.061   6
   3  -5  -8 4133.05 605.634  42
   3  -5  -8 3550.67 494.713  38
   3  -5  -8 3039.01 488.660  25
   3  -5  -8 3517.14 611.905  34
   3  -5  -7 75699.9 2769.36   9
   3  -5  -7 75548.2 2718.21   6
   3  -5  -7 72130.8 2791.43  14
   3  -5  -7 71889.3 2665.04   3
   3  -5  -7 70565.4 2800.40  38
   3  -5  -7 81842.3 2991.58  42
   3  -5  -7 67823.5 2749.96  25
   3  -5  -7 79717.8 2957.83  34
   3  -5  -6 25873.9 1361.04  14
   3  -5  -6 31549.2 1405.16   9
   3  -5  -6 27663.8 1276.20   3
   3  -5  -6 27935.1 1320.98   6
   3  -5  -6 26846.1 1384.96  38
   3  -5  -6 31820.5 1518.48  42
   3  -5  -6 26559.4 1309.38  25
   3  -5  -6 30076.6 1467.28  34
   3  -5  -5 42846.4 1845.50   6
   3  -5  -5 41923.9 1779.51   3
   3  -5  -5 43621.0 1873.73   9
   3  -5  -5 47679.9 1978.33  41
   3  -5  -5 41315.8 1859.58  38
   3  -5  -5 45344.5 1925.84  34
   3  -5  -4 61472.9 2434.98   2
   3  -5  -4 64392.0 2512.38   6
   3  -5  -4 65127.4 2649.64  11
   3  -5  -4 64773.6 2530.70   9
   3  -5  -4 63544.5 2431.74   3
   3  -5  -4 67765.9 2562.71  41
   3  -5  -4 60554.6 2474.45  38
   3  -5  -4 65223.5 2539.37  42
   3  -5  -4 66259.6 2532.89  34
   3  -5  -3 872.941 395.447  21
   3  -5  -3 910.167 324.092   3
   3  -5  -3 910.606 339.042   2
   3  -5  -3 752.919 426.974  11
   3  -5  -3 762.474 395.494   9
   3  -5  -3 401.198 402.313   6
   3  -5  -3 1425.15 377.116  42
   3  -5  -3 1482.12 401.830  41
   3  -5  -3 1181.16 374.309  38
   3  -5  -3 700.898 352.962  43
   3  -5  -3 647.494 375.133  34
   3  -5  -2 146532. 5071.52  21
   3  -5  -2 155468. 5169.75  11
   3  -5  -2 140185. 5002.32   9
   3  -5  -2 145486. 4928.63   3
   3  -5  -2 149167. 4933.23   2
   3  -5  -2 137059. 4893.70  38
   3  -5  -2 142381. 4898.16  41
   3  -5  -2 139814. 4854.43  43
   3  -5  -2 148287. 4911.64  42
   3  -5  -2 143812. 4908.35  34
   3  -5  -1 9909.02 832.749  21
   3  -5  -1 11452.0 777.085   2
   3  -5  -1 10999.1 832.427   6
   3  -5  -1 9285.22 828.375  11
   3  -5  -1 11433.4 841.421   9
   3  -5  -1 10893.7 765.878   3
   3  -5  -1 11015.1 771.066  38
   3  -5  -1 9970.26 720.922  41
   3  -5  -1 11515.6 747.447  42
   3  -5  -1 9677.10 712.563  43
   3  -5  -1 10256.5 753.218  34
   3  -5   0 46192.8 1933.16  41
   3  -5   0 49551.3 1935.12  43
   3  -5   0 47621.3 2041.10   6
   3  -5   1 1477.12 339.374  24
   3  -5   1 1046.36 402.413  21
   3  -5   1 1254.44 344.163  45
   3  -5   1 812.632 366.925  38
   3  -5   1 1827.09 391.734  43
   3  -5   1 1587.76 367.592   2
   3  -5   1 1609.03 451.947   6
   3  -5   1 1473.93 439.719   9
   3  -5   1 1049.06 422.176  11
   3  -5   1 2104.31 380.581   3
  -3   5  -2 37431.1 1565.55  18
   3  -5   2 33303.9 1582.54  24
   3  -5   2 34699.6 1595.42  45
   3  -5   2 35693.6 1585.73  43
   3  -5   2 37604.7 1655.16  38
   3  -5   2 39009.5 1774.13  11
   3  -5   2 38607.5 1692.94   9
   3  -5   2 37030.3 1597.37   2
   3  -5   2 39235.5 1619.16   3
   3  -5   2 35903.5 1654.65   6
   3  -5   3 16236.9 979.901  24
  -3   5  -3 17040.6 937.955  18
   3  -5   3 17037.5 1025.52   9
   3  -5   3 15107.5 958.228   6
   3  -5   3 15517.0 904.124   3
   3  -5   3 15944.5 961.261  43
   3  -5   3 16629.9 1016.87  38
  -3   5  -4 53233.6 2056.26  18
   3  -5   4 49682.7 2057.01   9
   3  -5   4 52263.7 2042.87   6
   3  -5   4 48464.5 2090.57  14
   3  -5   4 48846.1 1966.89   3
   3  -5   4 52350.9 2090.95  43
   3  -5   4 46122.8 2056.54  24
   3  -5   5 26386.7 1269.68   6
   3  -5   5 30040.6 1347.11   9
   3  -5   5 28123.3 1257.86   3
   3  -5   5 26960.3 1358.75  14
   3  -5   5 26313.7 1261.58  33
   3  -5   5 25209.5 1367.32  24
   3  -5   6 8169.33 648.251   9
   3  -5   6 7956.01 729.082  24
   3  -5   6 5894.57 588.091  33
   3  -5   7 53067.3 2185.66  24
   3  -5   7 48514.5 2018.26  33
   3  -5   8 420.021 451.728  24
   3  -5   8 558.476 388.122  33
   3  -5   9 108461. 3848.73  39
   3  -5   9 107117. 3895.15  24
   3  -5   9 107414. 3861.80  32
   3  -5  10 203.598 339.558  39
   3  -5  10 568.549 420.714  32
   3  -5  11 28448.7 1285.10  39
   3  -5  11 31229.0 1375.62  35
   3  -5  12 6411.39 555.833  35
   3  -5  13 13851.8 742.366  35
   3  -5  13 14738.5 791.283  32
   3  -5  14 4094.17 345.496  35
   3  -5  14 3823.00 356.191  32
   3  -5  15 8087.93 427.251  50
   3  -4 -16 1383.96 313.512  25
   3  -4 -16 1379.90 244.374  34
   3  -4 -15 12727.9 757.518  34
   3  -4 -15 14241.2 849.761  25
   3  -4 -14 18525.2 1041.34  34
   3  -4 -14 17199.6 1077.78  25
   3  -4 -13 25486.8 1427.14  40
   3  -4 -13 25650.5 1354.01  34
   3  -4 -13 21562.4 1341.20  25
   3  -4 -12 64122.4 2626.97  40
   3  -4 -12 54401.8 2433.02  27
   3  -4 -12 62571.1 2561.30  34
   3  -4 -12 55898.8 2528.13  25
   3  -4 -11 641.803 492.531  40
   3  -4 -11 1265.08 412.132  42
   3  -4 -11 1105.09 434.238  27
   3  -4 -11 1170.49 481.267  25
   3  -4 -11 1751.95 540.684  34
   3  -4 -10 109934. 4074.98  40
   3  -4 -10 121067. 3941.49  42
   3  -4 -10 107167. 4038.48  34
   3  -4  -9 14890.2 959.945  42
   3  -4  -9 14340.6 1020.81  40
   3  -4  -9 13298.5 981.847  25
   3  -4  -9 13762.6 996.912  34
   3  -4  -8 173767. 5695.84   6
   3  -4  -8 173850. 5967.12  40
   3  -4  -8 187576. 5991.62  42
   3  -4  -8 179710. 6012.96  34
   3  -4  -8 189725. 6031.53  30
   3  -4  -7 2442.54 373.577   6
   3  -4  -7 3225.24 367.534   2
   3  -4  -7 2960.01 350.512   3
   3  -4  -7 2730.53 398.722   9
   3  -4  -7 3449.32 533.054  42
   3  -4  -7 3006.11 469.669  25
   3  -4  -7 2797.39 477.062  34
   3  -4  -6 86812.8 3021.29  21
   3  -4  -6 83468.8 2971.25   6
   3  -4  -6 81102.3 2961.29   9
   3  -4  -6 82983.0 2905.29   3
   3  -4  -6 80444.8 2895.68   2
   3  -4  -6 89996.1 3146.55  42
   3  -4  -6 84095.2 3082.51  34
   3  -4  -6 79095.4 3004.51  25
   3  -4  -5 13662.8 870.663  21
   3  -4  -5 14130.5 795.649   3
   3  -4  -5 14874.2 853.007   6
   3  -4  -5 14543.4 802.650   2
   3  -4  -5 16184.5 950.139  41
   3  -4  -5 14323.7 893.745  42
   3  -4  -5 14170.9 865.829  34
   3  -4  -4 33782.1 1525.34   6
   3  -4  -4 34454.6 1611.27  11
   3  -4  -4 36774.6 1479.72   3
   3  -4  -4 33724.2 1457.97   2
   3  -4  -4 37677.5 1589.34  21
   3  -4  -4 34224.8 1501.31  34
   3  -4  -3 66393.1 2529.63  21
   3  -4  -3 64669.6 2566.79  11
   3  -4  -3 65239.4 2496.14   6
   3  -4  -3 65015.2 2408.40   3
   3  -4  -3 65492.3 2417.08   2
   3  -4  -3 66710.8 2470.67  42
   3  -4  -3 66658.5 2443.79  34
   3  -4  -2 35649.7 1581.97  21
   3  -4  -2 34910.2 1476.95   2
   3  -4  -2 33877.2 1469.20   3
   3  -4  -1 150232. 4980.59  21
   3  -4  -1 138531. 4903.61   6
   3  -4  -1 142129. 4824.45   2
   3  -4  -1 149190. 4845.24   3
   3  -4   0 13914.3 873.402   6
   3  -4   1 198587. 6257.34  21
   3  -4   1 179126. 6091.50  38
   3  -4   1 184818. 6201.27   6
   3  -4   1 182875. 6098.81   3
   3  -4   1 195420. 6122.15   2
   3  -4   2 499.383 311.125  21
   3  -4   2 276.885 268.863  38
   3  -4   2 389.145 258.636  43
   3  -4   2 307.731 252.604   3
   3  -4   2 231.180 327.241  11
   3  -4   2 315.428 299.136   6
   3  -4   2 440.082 251.678   2
   3  -4   3 146874. 4897.83  21
   3  -4   3 146839. 4829.36  38
   3  -4   3 141409. 4771.66  43
   3  -4   3 153716. 4950.86  11
   3  -4   3 140189. 4835.77   6
   3  -4   3 139972. 4767.04   3
   3  -4   3 141996. 4771.11   2
   3  -4   4 4515.61 519.844  24
   3  -4   4 4607.34 497.658  21
   3  -4   4 3590.04 464.328   6
   3  -4   4 3471.36 392.499   3
   3  -4   4 4996.11 450.495   2
   3  -4   4 4494.94 465.799  47
   3  -4   4 5405.12 518.986  43
   3  -4   4 4900.58 512.512  38
   3  -4   5 40188.9 1818.42  24
   3  -4   5 45420.7 1801.48  21
   3  -4   5 46483.4 1751.50   6
   3  -4   5 40850.3 1732.69   9
   3  -4   5 42967.6 1684.82   3
   3  -4   5 43895.4 1687.31   2
   3  -4   5 39571.1 1725.62  47
   3  -4   5 42285.3 1737.34  33
   3  -4   6 15889.7 878.353   9
   3  -4   6 14847.4 797.286   3
   3  -4   6 15342.2 838.613   6
   3  -4   6 16225.6 922.674  33
   3  -4   6 16539.5 1012.87  24
   3  -4   7 22256.6 1063.90   9
  -3   4  -7 23737.3 1249.95  18
   3  -4   7 21323.8 1154.87  33
   3  -4   7 22499.0 1241.47  24
  -3   4  -8 10750.6 829.014  18
   3  -4   8 8859.85 720.410  33
  -3   4  -9 1873.72 480.020  18
   3  -4   9 2116.78 469.487  39
   3  -4   9 2651.03 508.319  33
  -3   4 -10 68455.0 2870.07  18
   3  -4  10 76620.3 2788.16  39
   3  -4  10 73828.3 2865.93  24
   3  -4  10 75611.1 2824.51  33
   3  -4  11 1069.41 342.937  39
   3  -4  11 443.531 451.649  32
   3  -4  12 42549.2 1822.79  32
   3  -4  13 1270.49 388.428  35
   3  -4  13 1315.43 394.859  32
   3  -4  14 18482.4 936.519  35
   3  -4  14 17958.4 919.441  32
   3  -4  15 7677.76 519.020  35
   3  -4  15 7913.60 514.299  32
   3  -4  16 11531.6 549.960  50
   3  -4  16 11085.6 535.765  35
   3  -3 -18 17703.9 726.730  25
   3  -3 -17 701.390 258.919  25
   3  -3 -16 24170.4 1115.57  27
   3  -3 -16 25008.2 1167.42  25
   3  -3 -16 21400.4 983.347  34
   3  -3 -15 358.833 268.680  22
   3  -3 -15 509.622 426.434  40
   3  -3 -15 338.824 305.673  34
   3  -3 -15 547.478 365.189  27
   3  -3 -14 7616.16 620.676  22
   3  -3 -14 9079.59 839.933  40
   3  -3 -14 8370.35 712.014  34
   3  -3 -14 8523.84 784.509  27
   3  -3 -13 3892.51 478.060  22
   3  -3 -13 3553.28 658.346  40
   3  -3 -13 3608.38 611.660  27
   3  -3 -13 3555.23 567.316  34
   3  -3 -12 20551.2 1098.00  22
   3  -3 -12 22605.9 1389.78  40
   3  -3 -12 21344.9 1288.66  34
   3  -3 -12 21241.0 1341.65  27
   3  -3 -11 25059.2 1235.88  22
   3  -3 -11 26299.1 1237.86  42
   3  -3 -11 25731.7 1497.08  40
   3  -3 -11 24409.4 1412.42  34
   3  -3 -11 23002.1 1411.86  27
   3  -3 -10 16672.4 929.756  22
   3  -3 -10 16528.7 952.006  42
   3  -3 -10 17130.6 1152.25  40
   3  -3 -10 17115.9 1014.66  30
   3  -3 -10 14888.6 1046.90  34
   3  -3 -10 15500.5 1069.77  27
   3  -3  -9 27452.2 1245.89  22
   3  -3  -9 25577.8 1407.11  40
   3  -3  -9 28233.7 1324.50  42
   3  -3  -9 24885.7 1359.21  34
   3  -3  -9 28933.4 1368.39  30
   3  -3  -9 24389.6 1364.97  27
   3  -3  -8 1968.20 292.754   6
   3  -3  -8 2123.00 448.935  40
   3  -3  -8 1541.41 374.608  42
   3  -3  -8 1719.01 383.325  30
   3  -3  -8 1552.18 382.029  27
   3  -3  -8 2069.80 426.144  34
   3  -3  -7 44927.7 1721.65  21
   3  -3  -7 43178.8 1680.75   6
   3  -3  -7 43655.3 1631.13   3
   3  -3  -7 45024.0 1646.16   2
   3  -3  -7 42055.8 1827.85  40
   3  -3  -7 47286.3 1868.93  42
   3  -3  -7 44526.0 1837.41  30
   3  -3  -7 42736.0 1830.89  34
   3  -3  -6 2549.84 341.728  21
   3  -3  -6 2455.39 346.137   6
   3  -3  -6 2661.06 299.238   2
   3  -3  -6 3149.06 316.854   3
   3  -3  -5 144402. 4782.24  21
   3  -3  -5 147860. 4773.52   6
   3  -3  -5 142797. 4686.97   2
   3  -3  -5 142804. 4681.00   3
   3  -3  -4 3369.87 401.233  21
   3  -3  -4 3294.63 346.138   2
   3  -3  -4 3280.40 393.350   6
   3  -3  -3 106893. 3658.26  21
   3  -3  -3 106865. 3567.06   2
   3  -3  -3 105082. 3646.63   6
   3  -3  -2 56969.2 2199.36  21
   3  -3  -2 58647.7 2117.55   2
   3  -3  -2 58489.9 2206.60   6
   3  -3  -1 74533.0 2735.01  21
   3  -3  -1 76216.6 2653.60   2
   3  -3   0 70648.6 2448.89  15
   3  -3   0 71028.2 2612.80   6
   3  -3   1 10648.4 681.837  21
   3  -3   1 10170.6 678.916   6
   3  -3   2 71862.8 2570.40  21
   3  -3   2 69253.1 2449.64  15
   3  -3   2 70134.9 2469.49   2
   3  -3   2 69644.6 2555.53   6
   3  -3   3 1218.96 289.534  21
   3  -3   3 1791.08 283.141  15
   3  -3   3 1352.76 257.795   2
   3  -3   3 1578.57 306.651   6
  -3   3  -4 139210. 4438.79  18
   3  -3   4 128950. 4436.35  15
   3  -3   4 134508. 4512.05  21
   3  -3   4 131420. 4495.98   6
   3  -3   4 137331. 4425.00   2
   3  -3   4 139498. 4427.30   3
   3  -3   5 1605.44 290.293  15
   3  -3   5 1582.32 309.086  21
  -3   3  -5 2023.34 336.354  18
   3  -3   5 1810.04 269.885   3
   3  -3   5 1706.26 315.047   6
   3  -3   5 1443.46 261.278   2
   3  -3   6 29736.2 1272.11  21
  -3   3  -6 31491.4 1335.99  18
   3  -3   6 28617.7 1234.46  15
   3  -3   6 29212.3 1200.57   3
   3  -3   6 29829.7 1251.84   6
   3  -3   6 31074.6 1215.48   2
   3  -3   6 28147.4 1324.83  47
  -3   3  -7 16793.2 944.119  18
   3  -3   7 15255.5 790.927  15
   3  -3   7 15241.7 737.464   2
   3  -3   7 15386.5 784.785   9
   3  -3   7 16005.3 744.387   3
   3  -3   7 14764.5 893.950  47
   3  -3   7 16588.7 925.640  33
  -3   3  -8 34350.7 1585.27  18
   3  -3   8 33101.7 1522.67  33
   3  -3   8 32497.0 1570.05  24
  -3   3  -9 43513.5 1908.10  18
   3  -3   9 40287.3 1790.58  33
   3  -3   9 41608.8 1865.27  24
  -3   3 -10 43350.1 1978.24  18
   3  -3  10 45530.0 1942.97  33
   3  -3  10 46388.8 1987.84  24
  -3   3 -11 47468.3 2126.25  18
   3  -3  11 51064.0 2120.76  33
   3  -3  11 53125.3 2162.18  24
   3  -3  12 6905.85 698.712  32
   3  -3  13 23316.6 1226.35  32
   3  -3  14 460.339 368.677  32
   3  -3  15 24266.6 1104.47  32
   3  -3  16 322.166 237.767  32
   3  -3  16 506.462 260.293  35
   3  -3  17 12194.8 570.099  35
   3  -2 -18 8826.54 504.225  25
   3  -2 -18 7677.95 468.048  27
   3  -2 -17 11383.9 705.340  27
   3  -2 -16 4174.81 449.495  22
   3  -2 -16 5872.04 604.200  40
   3  -2 -16 4931.86 557.007  27
   3  -2 -15 6431.15 594.249  22
   3  -2 -15 6186.91 713.901  40
   3  -2 -15 5665.03 544.414  34
   3  -2 -15 6697.03 709.183  27
   3  -2 -14 174.178 342.688  22
   3  -2 -14 312.260 401.384  27
   3  -2 -14 227.845 343.629  34
   3  -2 -13 75007.1 2833.37  22
   3  -2 -13 70605.1 2842.46  34
   3  -2 -13 75612.8 3051.77  27
   3  -2 -12 26653.7 1341.71  22
   3  -2 -12 27098.3 1547.40  27
   3  -2 -12 25950.5 1392.90  34
   3  -2 -11 183403. 5889.50  17
   3  -2 -11 186226. 5982.67  22
   3  -2 -11 168288. 6185.89  27
   3  -2 -11 171149. 6070.25  34
   3  -2 -10 40849.3 1640.51  17
   3  -2 -10 41033.6 1694.31  22
   3  -2 -10 38727.9 1867.22  40
   3  -2 -10 33592.8 1776.82  27
   3  -2 -10 35508.5 1715.65  34
   3  -2  -9 31555.5 1392.25  17
   3  -2  -9 31671.3 1545.23  40
   3  -2  -9 33359.9 1384.83  42
   3  -2  -9 29683.4 1524.93  27
   3  -2  -9 28555.9 1438.74  34
   3  -2  -8 50987.4 1922.57  17
   3  -2  -8 47739.4 2012.90  40
   3  -2  -8 46888.4 1718.51   6
   3  -2  -7 11814.1 705.743  17
   3  -2  -7 11600.4 610.820   6
   3  -2  -7 10518.8 547.183   3
   3  -2  -7 10804.0 552.040   2
   3  -2  -6 36421.2 1456.14  21
   3  -2  -6 38380.6 1557.92  17
   3  -2  -6 37857.8 1461.87   6
   3  -2  -6 38846.6 1406.87   2
   3  -2  -5 10072.1 597.963  21
   3  -2  -5 10827.7 608.866   6
   3  -2  -5 10168.7 550.348   2
   3  -2  -4 178714. 5781.23  21
   3  -2  -4 181719. 5798.25   6
   3  -2  -4 180199. 5706.02   2
   3  -2  -3 663.458 218.726  21
   3  -2  -3 525.540 204.584  17
   3  -2  -3 383.470 172.064   2
   3  -2  -3 649.386 229.963   6
   3  -2  -2 318247. 10477.9  21
   3  -2  -2 317686. 10372.0  17
   3  -2  -2 329087. 10513.2   6
   3  -2  -1 89117.0 2955.19  15
   3  -2  -1 90917.1 3112.11  21
   3  -2  -1 91408.3 2968.77  17
   3  -2   0 295216. 8986.36  15
   3  -2   0 282504. 9154.04   6
   3  -2   1 8839.05 481.927  15
   3  -2   1 8176.79 542.419  21
   3  -2   1 8199.06 563.443   6
   3  -2   2 188985. 6166.19  21
   3  -2   2 191044. 6087.58   2
   3  -2   2 197550. 6194.99   6
   3  -2   3 49441.7 1786.78  15
   3  -2   3 50822.1 1851.99  21
   3  -2   3 48107.3 1858.79   6
   3  -2   3 49836.5 1775.56   2
   3  -2   4 74934.0 2586.81  15
   3  -2   4 71960.6 2610.25  21
  -3   2  -4 74648.0 2542.23  18
   3  -2   4 79335.7 2649.25   6
   3  -2   4 76173.3 2558.52   2
   3  -2   5 116185. 3932.59  21
   3  -2   5 119332. 3913.84  15
  -3   2  -5 124386. 3919.83  18
   3  -2   5 118699. 3941.74   6
   3  -2   5 117461. 3861.09   2
   3  -2   6 10265.3 586.649  15
   3  -2   6 8814.38 553.715  21
  -3   2  -6 10849.8 619.714  18
   3  -2   6 10290.1 535.264   2
   3  -2   6 9949.33 572.507   6
   3  -2   7 81810.1 2840.14  15
  -3   2  -7 89480.4 2986.29  18
   3  -2   7 86833.7 2824.10   6
   3  -2   7 79569.6 2757.30   3
   3  -2   7 83989.5 2768.11   2
   3  -2   8 32534.7 1437.33  24
  -3   2  -8 31999.0 1422.67  18
   3  -2   8 29225.9 1228.32  15
   3  -2   8 31047.2 1408.77  47
   3  -2   9 95200.3 3341.06  15
   3  -2   9 102908. 3638.85  24
   3  -2  10 1841.11 468.431  24
  -3   2 -10 2635.74 483.816  18
  -3   2 -11 86271.4 3231.56  18
  -3   2 -11 84289.3 3164.19  48
   3  -2  11 89112.7 3235.90  24
   3  -2  11 87046.1 3214.14  33
  -3   2 -12 27601.6 1406.22  18
  -3   2 -12 29154.8 1396.93  48
   3  -2  12 28970.6 1432.48  33
   3  -2  12 29274.7 1428.74  24
  -3   2 -13 18874.2 1035.30  48
   3  -2  13 15449.7 1012.35  33
   3  -2  13 18294.0 1059.83  32
  -3   2 -14 12920.5 846.827  48
   3  -2  14 15212.4 896.645  32
   3  -2  15 2130.73 401.854  32
   3  -2  16 20583.8 997.163  35
   3  -2  16 18927.6 897.578  32
   3  -2  17 3475.37 364.803  35
   3  -2  18 29332.5 1066.90  35
   3  -1 -18 3467.46 349.600  25
   3  -1 -18 3226.49 351.587  27
   3  -1 -17 20062.2 1022.34  40
   3  -1 -17 20369.1 1051.66  27
   3  -1 -16 34929.9 1518.80  22
   3  -1 -16 34370.4 1578.55  40
   3  -1 -16 33907.6 1615.85  27
   3  -1 -15 26792.1 1332.31  22
   3  -1 -15 28027.4 1430.45  40
   3  -1 -15 25203.2 1444.28  27
   3  -1 -14 8500.57 749.901  22
   3  -1 -14 9483.96 862.490  40
   3  -1 -14 8385.63 874.804  27
   3  -1 -13 34258.4 1595.48  22
   3  -1 -13 31308.9 1679.27  40
   3  -1 -13 32015.5 1730.19  27
   3  -1 -12 16036.7 993.606  22
   3  -1 -12 14422.0 838.064  17
   3  -1 -12 15104.9 1077.41  40
   3  -1 -12 13930.8 1110.95  27
   3  -1 -11 11763.9 843.583  22
   3  -1 -11 10529.8 701.951  17
   3  -1 -11 11174.5 932.317  40
   3  -1 -11 11596.9 959.966  27
   3  -1 -10 107724. 3669.66  17
   3  -1 -10 111334. 3961.51  40
   3  -1 -10 99962.6 3927.14  27
   3  -1  -9 1466.76 306.096  17
   3  -1  -9 1823.33 427.551  40
   3  -1  -9 1336.64 414.145  27
   3  -1  -8 137146. 4549.89  17
   3  -1  -7 14725.3 689.731   6
   3  -1  -7 15138.5 643.350   2
   3  -1  -7 16182.2 809.636  17
   3  -1  -6 10219.7 504.588   2
   3  -1  -6 10683.2 563.369   6
   3  -1  -6 10919.4 630.980  17
   3  -1  -5 36107.6 1397.71   6
   3  -1  -5 37410.7 1384.93  21
   3  -1  -5 37667.3 1463.09  17
   3  -1  -4 58785.3 2022.12   6
   3  -1  -4 54673.5 1979.70  21
   3  -1  -3 158799. 5176.29   6
   3  -1  -3 159984. 5134.50  21
   3  -1  -3 164624. 5018.11  15
   3  -1  -3 157170. 5118.32  17
   3  -1  -2 273566. 8596.26   6
   3  -1  -2 268897. 8552.35  21
   3  -1  -2 273182. 8420.72  15
   3  -1  -2 280547. 8497.19  17
   3  -1  -1 196197. 6025.10  17
   3  -1  -1 190575. 5994.15  15
   3  -1   0 14969.5 763.175   6
   3  -1   0 14788.1 634.301  15
   3  -1   0 15361.8 624.357  17
   3  -1   1 110155. 3606.57   6
   3  -1   1 109396. 3458.35  15
   3  -1   1 105777. 3386.66  17
   3  -1   2 735.908 199.576   6
   3  -1   3 194284. 6004.12   6
   3  -1   3 188108. 5914.13  15
   3  -1   3 182432. 5945.58  21
   3  -1   4 78653.2 2645.26   6
   3  -1   4 75238.4 2603.90  21
   3  -1   4 75870.1 2595.72  15
  -3   1  -4 78166.7 2535.95  18
   3  -1   5 340709. 9955.90   6
   3  -1   5 315970. 9919.72  15
   3  -1   5 307824. 9901.26  21
  -3   1  -5 319324. 9884.38  18
   3  -1   6 47442.1 1620.93   2
   3  -1   6 44542.8 1670.63   6
   3  -1   6 44383.1 1665.05  21
  -3   1  -6 49907.9 1724.98  18
   3  -1   6 47485.9 1700.02  15
   3  -1   7 29780.4 1066.78   2
   3  -1   7 28433.5 1105.34   6
  -3   1  -7 28873.8 1222.37  18
   3  -1   7 27332.0 1148.34  15
  -3   1  -8 18133.8 923.032  18
   3  -1   8 17129.9 799.759  15
  -3   1  -9 2030.94 379.209  18
   3  -1   9 1727.14 360.199  24
   3  -1   9 1741.46 250.308  15
   3  -1   9 1505.30 343.286  33
   3  -1  10 46526.4 1726.48  15
  -3   1 -10 48968.5 1973.00  18
   3  -1  10 50519.5 1993.66  33
   3  -1  10 49898.3 1994.25  24
  -3   1 -11 4634.46 549.789  18
  -3   1 -11 6138.14 638.518  48
   3  -1  11 5238.91 570.938  24
   3  -1  11 5255.65 586.265  33
  -3   1 -12 107230. 3796.31  16
  -3   1 -12 110388. 3809.56  18
  -3   1 -12 105237. 3866.03  48
   3  -1  12 105692. 3828.46  33
   3  -1  12 108060. 3826.02  24
  -3   1 -13 3517.91 486.116  18
  -3   1 -13 4786.27 534.487  16
  -3   1 -13 4240.33 582.299  48
   3  -1  13 4465.06 583.110  33
  -3   1 -14 31822.1 1549.64  48
   3  -1  14 31688.4 1446.06  32
  -3   1 -15 25627.4 1306.29  48
   3  -1  15 26133.4 1207.91  32
   3  -1  16 4520.68 519.964  35
   3  -1  16 4473.34 432.536  32
   3  -1  17 13421.5 740.114  35
   3  -1  18 1603.02 245.732  35
   3   0 -17 939.745 306.968  40
   3   0 -16 26334.2 1299.25  40
   3   0 -15 5041.12 640.454  40
   3   0 -14 25922.9 1426.05  40
   3   0 -13 3189.20 580.160  40
   3   0 -12 16554.1 878.833  17
   3   0 -12 16734.5 1117.14  40
   3   0 -11 51585.5 2001.39  17
   3   0 -11 54904.9 2291.32  40
   3   0 -10 42662.2 1704.27  17
   3   0 -10 44266.2 1941.07  40
   3   0  -9 67328.9 2429.96  17
   3   0  -9 68174.5 2628.62  40
   3   0  -8 1784.78 287.151  17
   3   0  -7 121789. 3990.75   6
   3   0  -7 132780. 4151.85  17
   3   0  -6 1132.69 191.217   6
   3   0  -6 1353.43 250.345  17
   3   0  -5 121756. 4065.27   6
   3   0  -5 133035. 4136.75  17
   3   0  -4 6632.53 307.400  15
   3   0  -4 6580.49 434.431  17
   3   0  -3 173132. 5333.49  15
   3   0  -2 102377. 3017.90  15
   3   0  -2 100723. 3134.87  17
   3   0  -1 44823.6 1464.07  15
   3   0  -1 41588.7 1417.17  20
   3   0  -1 46487.7 1525.69  17
   3   0   0 224949. 7229.92  20
   3   0   0 242454. 7274.40  17
   3   0   0 244618. 7269.81  15
   3   0   1 8727.30 427.588  20
   3   0   1 9921.10 409.810  17
   3   0   1 9529.36 451.265  15
   3   0   2 95260.3 3204.89  20
   3   0   2 99141.1 3104.11  17
   3   0   3 410.575 60.5888  17
   3   0   3 598.277 154.605  20
   3   0   4 399749. 12818.7  20
  -3   0  -4 426604. 12695.3  18
   3   0   5 53913.3 1845.76   6
  -3   0  -5 49452.2 1758.65  18
   3   0   5 53548.1 1898.93  20
   3   0   6 259664. 7981.39   6
  -3   0  -6 258279. 7978.95  18
   3   0   6 247839. 8097.62  20
   3   0   6 257767. 8010.42  15
   3   0   7 10066.2 515.040   6
  -3   0  -7 10432.6 585.505  18
   3   0   7 11409.7 593.201  15
   3   0   8 28546.7 1018.07   2
  -3   0  -8 28372.1 1236.71  18
   3   0   8 31622.2 1186.61  15
  -3   0  -9 8614.02 586.944  18
   3   0   9 7772.34 486.677  15
   3   0  10 19128.5 854.710  15
  -3   0 -10 20445.7 1011.51  18
   3   0  10 18941.3 998.362  24
   3   0  10 20912.8 1038.88  33
  -3   0 -10 19636.9 1082.11  31
  -3   0 -11 82238.0 2797.97  18
  -3   0 -11 72673.2 2787.69  16
  -3   0 -11 73918.5 2800.10  29
   3   0  11 78299.9 2832.50  33
   3   0  11 75011.2 2785.46  24
   3   0  12 2264.37 443.617  24
  -3   0 -12 2321.06 404.630  16
  -3   0 -12 2414.48 393.538  18
  -3   0 -12 1646.09 465.445  48
  -3   0 -12 2432.25 440.192  29
   3   0  12 2541.24 483.106  33
  -3   0 -13 147920. 4988.28  18
  -3   0 -13 142221. 4986.03  16
  -3   0 -13 153938. 5206.92  48
   3   0  13 151360. 5061.79  33
  -3   0 -14 546.694 294.211  18
  -3   0 -14 972.751 338.590  16
  -3   0 -14 869.737 426.313  49
  -3   0 -14 901.765 482.119  48
   3   0  14 771.813 361.228  32
  -3   0 -15 29375.3 1424.50  48
  -3   0 -15 26273.6 1312.79  49
   3   0  15 25372.2 1190.52  32
  -3   0 -16 11437.1 824.080  48
  -3   0 -16 10386.1 717.045  49
   3   0  17 13755.1 769.106  35
   3   0  18 2735.33 311.778  35
   3   1 -18 4213.15 384.671  27
   3   1 -17 19727.9 974.411  22
   3   1 -17 20836.6 1047.88  27
   3   1 -16 1021.10 364.551  22
   3   1 -16 1401.99 364.977  40
   3   1 -16 360.548 371.170  27
   3   1 -15 37062.6 1644.08  22
   3   1 -15 34365.1 1608.56  40
   3   1 -15 34737.2 1734.57  27
   3   1 -14 744.726 419.940  22
   3   1 -14 555.385 422.129  40
   3   1 -14 435.338 497.708  27
   3   1 -13 90160.7 3282.50  22
  -3  -1  13 89016.1 3111.43  19
   3   1 -13 83587.7 3285.29  40
   3   1 -13 81321.9 3383.65  27
   3   1 -12 2390.25 488.551  22
   3   1 -12 2046.51 331.987  17
   3   1 -12 1951.77 507.757  40
   3   1 -11 30295.6 1317.46  17
   3   1 -11 33233.9 1582.95  40
   3   1 -10 28790.4 1232.16  17
   3   1 -10 28126.0 1431.41  40
   3   1  -9 26947.6 1315.38  18
   3   1  -9 22771.5 1062.97  17
   3   1  -9 25217.2 1247.33  40
   3   1  -8 67206.9 2411.14  17
   3   1  -8 71107.9 2636.71  18
  -3  -1   7 1502.85 168.480   4
   3   1  -7 1116.73 163.471   6
   3   1  -7 1451.34 328.418  18
   3   1  -7 1258.00 247.594  17
  -3  -1   6 101063. 3191.73   4
   3   1  -6 94459.6 3263.93  17
   3   1  -6 98665.3 3357.09  18
   3   1  -5 37392.4 1438.82  17
   3   1  -5 39991.2 1487.29  18
   3   1  -4 76476.8 2378.08  15
   3   1  -3 73083.4 2290.69  15
   3   1  -2 132712. 4101.28  15
  -3  -1   1 71546.4 2203.22  16
   3   1   0 10109.5 437.348  20
  -3  -1  -1 160974. 4906.09  19
   3   1   1 161935. 5018.06  20
   3   1   2 235301. 7168.44  20
  -3  -1  -2 230984. 6983.71  19
  -3  -1  -3 102477. 3217.00  18
   3   1   3 107377. 3359.26  20
  -3  -1  -4 11454.1 424.182  18
   3   1   4 10917.0 529.480  20
  -3  -1  -5 424613. 12947.2  18
  -3  -1  -6 66370.8 2239.24  18
  -3  -1  -7 185768. 5850.36   4
  -3  -1  -7 189709. 5924.85  18
  -3  -1  -8 15181.5 737.427  18
   3   1   8 14574.1 828.594  20
  -3  -1  -9 60612.0 2165.72  18
  -3  -1 -10 7149.98 506.010  18
  -3  -1 -10 7115.09 570.480  16
  -3  -1 -10 7646.38 637.234  31
  -3  -1 -11 47439.1 1821.94  18
  -3  -1 -11 46776.3 1883.75  16
   3   1  11 46402.1 1714.99  15
  -3  -1 -11 47006.4 1964.83  29
   3   1  11 48567.2 1911.94  33
  -3  -1 -11 49656.3 2042.11  31
  -3  -1 -12 55412.1 2102.87  18
  -3  -1 -12 52562.1 2145.19  16
  -3  -1 -12 57370.3 2351.14  48
   3   1  12 56018.5 2170.14  33
  -3  -1 -12 56197.0 2268.02  29
  -3  -1 -13 38890.4 1601.25  18
  -3  -1 -13 35814.4 1633.82  16
  -3  -1 -13 40797.7 1861.36  48
  -3  -1 -13 38257.3 1752.87  29
   3   1  13 39595.1 1688.34  33
  -3  -1 -14 64447.9 2528.73  16
  -3  -1 -14 70321.4 2771.87  48
  -3  -1 -15 5775.36 671.279  49
  -3  -1 -15 5178.39 682.077  48
  -3  -1 -16 13884.2 971.307  48
  -3  -1 -16 12403.8 890.214  49
  -3  -1 -17 825.138 410.271  48
  -3  -1 -17 1217.86 357.483  49
   3   1  17 859.771 314.750  35
  -3  -1 -18 11819.4 643.550  49
   3   1  18 10346.7 564.536  35
  -3  -1 -19 1658.83 266.453  40
   3   2 -18 9332.05 514.599  27
   3   2 -17 10175.4 655.698  27
   3   2 -16 18837.6 997.878  22
   3   2 -16 20069.1 1088.43  27
   3   2 -15 3395.91 481.684  22
   3   2 -15 2980.87 446.787  40
   3   2 -15 2746.70 546.215  27
   3   2 -14 57034.3 2320.34  22
   3   2 -14 57140.9 2265.92  40
   3   2 -14 56904.2 2433.68  27
  -3  -2  13 826.986 357.386  19
   3   2 -13 873.480 416.572  22
   3   2 -13 457.527 395.752  40
   3   2 -13 432.696 502.504  27
   3   2 -12 66727.2 2693.12  22
   3   2 -12 73500.6 2792.78  18
  -3  -2  12 70255.2 2590.16  19
   3   2 -12 66577.0 2679.50  40
  -3  -2  11 9484.27 674.495  19
   3   2 -11 8075.84 567.384  17
   3   2 -11 7714.49 735.393  18
   3   2 -11 8341.80 711.794  22
   3   2 -11 9822.41 758.684  40
  -3  -2  11 7718.20 733.590  35
  -3  -2  10 68234.6 2505.99  19
   3   2 -10 70026.4 2693.48  18
   3   2 -10 64506.5 2412.76  17
  -3  -2  10 67546.3 2563.99  50
   3   2 -10 70588.6 2628.64  40
  -3  -2  10 68041.3 2612.44  35
   3   2  -9 2106.11 308.639  17
   3   2  -9 2322.26 439.863  18
   3   2  -9 2408.72 425.043  40
  -3  -2   9 2659.45 455.714  35
   3   2  -8 55689.0 2075.80  18
   3   2  -8 47693.7 1864.32  17
   3   2  -7 87146.9 3094.46  18
  -3  -2   6 83346.6 2704.07   4
   3   2  -6 83065.9 2918.96  18
  -3  -2   5 182773. 5686.17   4
   3   2  -5 179179. 5789.43  18
  -3  -2   4 183196. 5527.30   4
   3   2  -4 166373. 5522.41  18
  -3  -2   3 91957.6 2753.10   4
   3   2  -3 86738.0 2653.52  18
  -3  -2   2 9577.48 530.760   4
   3   2  -2 9189.91 425.299  18
  -3  -2   1 121656. 3794.30  19
  -3  -2   0 54971.7 1714.86  16
  -3  -2   0 53291.2 1737.79  19
  -3  -2  -1 54444.3 1777.61  16
  -3  -2  -1 55768.7 1749.96  19
  -3  -2  -2 72374.7 2206.13  16
   3   2   2 74416.3 2252.21  20
  -3  -2  -2 72425.9 2115.16  19
  -3  -2  -3 282940. 8175.11   4
  -3  -2  -3 285744. 8064.31  16
  -3  -2  -4 48172.9 1643.18   4
  -3  -2  -4 44652.2 1602.45  16
  -3  -2  -4 44013.1 1449.17  18
  -3  -2  -5 69954.8 2313.03   4
  -3  -2  -5 68337.8 2340.99  16
   3   2   5 68501.5 2333.86  20
  -3  -2  -5 66378.1 2179.95  18
  -3  -2  -6 229374. 7240.66   4
  -3  -2  -6 230836. 7182.79  18
   3   2   6 239916. 7350.98  20
  -3  -2  -6 235983. 7350.17  16
  -3  -2  -7 11000.0 525.893   4
  -3  -2  -7 11253.4 533.823  18
  -3  -2  -7 11203.1 643.942  16
   3   2   7 12374.2 678.032  20
  -3  -2  -8 97839.3 3303.55  18
   3   2   8 109532. 3532.08  20
  -3  -2  -9 2256.94 275.671  18
   3   2   9 1881.42 341.924  20
  -3  -2 -10 38306.6 1452.17  18
   3   2  10 37735.2 1631.17  20
  -3  -2 -10 35380.4 1552.37  16
  -3  -2 -11 898.654 254.368  18
  -3  -2 -11 292.147 301.814  16
   3   2  11 512.968 268.349  33
  -3  -2 -11 1167.59 382.691  29
  -3  -2 -12 78532.6 2775.14  18
  -3  -2 -12 82430.4 2926.07  16
   3   2  12 76305.9 2838.35  33
  -3  -2 -12 81217.4 3044.67  29
  -3  -2 -13 26109.2 1266.56  16
  -3  -2 -13 26637.1 1433.54  48
  -3  -2 -13 24343.0 1353.13  29
   3   2  13 23918.8 1190.64  33
  -3  -2 -14 83872.3 3098.56  16
  -3  -2 -14 87410.8 3338.69  48
  -3  -2 -14 84838.5 3238.30  29
  -3  -2 -15 33316.5 1693.13  49
  -3  -2 -15 32655.6 1663.90  48
  -3  -2 -16 3742.23 604.186  49
  -3  -2 -16 3679.07 624.341  48
   3   2  16 3053.40 424.224  35
  -3  -2 -17 22200.7 1181.24  48
  -3  -2 -17 18768.7 1110.63  49
  -3  -2 -18 2942.23 413.985  49
  -3  -2 -19 9367.73 544.429  49
  -3  -2 -20 199.088 124.261  40
   3   3 -17 2800.67 305.669  27
   3   3 -16 24420.8 1142.16  27
   3   3 -15 14363.1 858.944  22
   3   3 -15 14693.0 915.605  27
   3   3 -14 23521.1 1235.77  22
  -3  -3  14 23392.1 1179.95  50
   3   3 -14 25249.3 1333.12  27
   3   3 -13 19950.5 1153.21  22
  -3  -3  13 19922.5 1113.00  50
   3   3 -13 21199.6 1261.45  27
   3   3 -12 32684.4 1570.14  22
   3   3 -12 38176.5 1690.77  18
  -3  -3  12 32093.6 1499.60  19
  -3  -3  12 32237.3 1568.83  50
   3   3 -12 33819.7 1703.36  27
   3   3 -11 10010.7 767.761  22
  -3  -3  11 9151.23 708.992  19
   3   3 -11 10098.4 796.426  18
  -3  -3  11 8977.74 765.179  50
  -3  -3  11 8526.42 776.201  35
   3   3 -10 10060.5 776.837  18
   3   3 -10 8316.95 587.585  17
  -3  -3  10 9494.99 685.370  19
  -3  -3  10 9782.19 782.586  50
  -3  -3  10 9326.53 779.259  35
  -3  -3   9 84782.5 2954.37  19
   3   3  -9 77896.9 2844.08  17
   3   3  -9 83775.2 3047.48  18
  -3  -3   9 84165.7 3039.74  50
  -3  -3   9 80175.7 3023.43  35
   3   3  -8 848.049 333.896  18
  -3  -3   8 788.453 327.304  35
   3   3  -7 204854. 6652.54  18
  -3  -3   6 34249.9 1251.22   4
  -3  -3   6 35066.2 1261.48   5
  -3  -3   6 34212.4 1236.54   1
   3   3  -6 37758.7 1464.55  18
  -3  -3   6 33795.7 1396.45  19
  -3  -3   5 60665.7 2072.78   4
  -3  -3   5 62954.0 2065.54   1
  -3  -3   5 60084.0 2076.93   5
   3   3  -5 62218.5 2188.81  18
  -3  -3   5 57962.1 2144.38  19
  -3  -3   4 8248.23 470.606   4
   3   3  -4 8324.74 493.154  18
  -3  -3   4 8354.95 493.716  19
  -3  -3   3 82986.6 2823.39   4
   3   3  -3 83151.6 2767.33  18
  -3  -3   3 87137.1 2788.87  19
  -3  -3   2 10310.6 554.310   4
  -3  -3   2 9678.83 479.093  19
   3   3  -2 9903.15 457.504  18
  -3  -3   1 86129.1 2750.80   4
   3   3  -1 78690.8 2528.36  18
  -3  -3   1 79709.3 2585.50  19
  -3  -3   0 109105. 3299.71  19
   3   3   0 102628. 3203.40  18
  -3  -3  -1 15643.4 799.250   4
  -3  -3  -1 17446.7 646.811  19
  -3  -3  -2 264300. 8535.40   4
  -3  -3  -2 276362. 8361.94  16
  -3  -3  -3 51412.0 1804.53   4
  -3  -3  -3 47504.0 1667.05  16
   3   3   3 47912.4 1692.88  20
  -3  -3  -4 203998. 6253.24   4
   3   3   4 192103. 6188.45  20
  -3  -3  -4 196449. 6182.62  16
  -3  -3  -5 6218.97 439.834   4
  -3  -3  -5 6974.49 462.760  16
  -3  -3  -6 244251. 7688.96   4
  -3  -3  -6 252592. 7783.04  16
   3   3   6 244159. 7760.35  20
  -3  -3  -7 5776.32 365.773   5
  -3  -3  -7 5561.63 370.816   4
  -3  -3  -7 5787.87 496.300  16
   3   3   7 5380.39 433.466  20
  -3  -3  -7 5174.48 288.724  18
  -3  -3  -8 78880.3 2558.29   5
  -3  -3  -8 78585.9 2561.81   1
  -3  -3  -8 75471.2 2549.58   4
  -3  -3  -8 88100.0 2843.18  16
   3   3   8 86834.9 2789.87  20
  -3  -3  -8 70459.4 2517.04  18
  -3  -3  -9 105153. 3533.18  18
   3   3   9 119229. 3814.76  20
  -3  -3 -10 1753.81 246.431  18
   3   3  10 837.040 309.309  20
  -3  -3 -10 1489.74 382.609  29
  -3  -3 -10 1939.69 380.464  31
  -3  -3 -10 1518.44 370.976  37
  -3  -3 -11 85156.4 3008.05  16
   3   3  11 80819.7 3041.47  20
  -3  -3 -11 77549.9 3073.08  29
  -3  -3 -11 83503.5 3085.88  31
  -3  -3 -12 4729.47 527.524  16
  -3  -3 -12 4315.31 620.412  29
  -3  -3 -13 67074.5 2570.17  16
  -3  -3 -13 66544.7 2729.87  48
  -3  -3 -13 65734.0 2693.97  29
  -3  -3 -14 361.934 355.751  16
  -3  -3 -14 753.759 495.803  48
  -3  -3 -14 687.843 457.069  29
  -3  -3 -15 117030. 4356.46  49
  -3  -3 -15 120669. 4350.36  48
  -3  -3 -15 118430. 4284.35  29
  -3  -3 -16 2260.07 546.918  49
  -3  -3 -17 26282.0 1351.20  49
  -3  -3 -18 7026.43 617.852  49
  -3  -3 -19 11389.9 657.851  49
  -3  -3 -20 9238.18 478.465  40
  -3  -3 -20 9403.17 469.628  34
  -3  -4  17 29019.0 1113.60  46
   3   4 -16 352.351 190.142  27
  -3  -4  15 19320.9 956.110  50
   3   4 -15 22130.8 1010.18  27
   3   4 -14 2642.15 407.382  22
  -3  -4  14 3356.70 482.223  50
   3   4 -14 3611.29 484.593  27
   3   4 -13 24833.7 1254.59  22
  -3  -4  13 26160.4 1314.69  50
   3   4 -13 24863.4 1304.05  27
   3   4 -12 44383.5 1831.25  22
  -3  -4  12 39742.4 1783.31  19
  -3  -4  12 42460.5 1880.26  50
   3   4 -12 40491.1 1857.37  27
   3   4 -11 63212.1 2447.69  18
   3   4 -11 55982.7 2320.30  22
  -3  -4  11 61305.3 2354.09  19
  -3  -4  11 59129.9 2423.17  50
  -3  -4  11 58400.1 2430.96  35
   3   4 -11 57037.4 2410.40  27
   3   4 -10 52585.8 2133.33  22
   3   4 -10 54476.0 2209.79  18
   3   4 -10 50477.0 1980.29  17
  -3  -4  10 52967.8 2146.72  19
  -3  -4  10 54692.1 2249.21  50
   3   4 -10 51343.9 2210.88  27
  -3  -4  10 55547.3 2256.95  35
   3   4  -9 39315.0 1705.18  18
  -3  -4   9 38909.3 1666.94  19
   3   4  -9 34436.2 1605.40  22
  -3  -4   9 39124.4 1758.15  50
   3   4  -9 36869.1 1713.41  27
  -3  -4   9 40125.8 1746.80  35
   3   4  -8 168503. 5503.46  18
  -3  -4   8 163711. 5461.39  19
  -3  -4   8 161774. 5562.70  39
  -3  -4   8 162453. 5553.85  50
   3   4  -7 2220.81 380.130  18
  -3  -4   7 2346.23 454.490  39
  -3  -4   7 2647.92 427.917  50
  -3  -4   6 99718.3 3283.07   4
   3   4  -6 102238. 3458.40  18
  -3  -4   5 735.966 189.707   4
  -3  -4   5 1139.83 212.963   1
  -3  -4   5 736.351 196.578   5
  -3  -4   5 1155.98 284.201  19
   3   4  -5 947.634 256.092  18
  -3  -4   4 70698.1 2448.40   4
  -3  -4   4 71816.2 2454.85   5
  -3  -4   4 71676.4 2432.91   1
  -3  -4   4 70211.0 2522.69   7
   3   4  -4 72886.9 2468.74  18
  -3  -4   4 69883.2 2498.04  19
  -3  -4   3 22717.7 980.282   4
  -3  -4   3 22691.3 986.698   5
  -3  -4   3 23441.5 983.202   1
   3   4  -3 22238.7 933.522  18
  -3  -4   3 22639.9 964.029  19
  -3  -4   2 239169. 7628.05   4
  -3  -4   2 250966. 7634.40   1
  -3  -4   2 237341. 7638.17   5
   3   4  -2 242384. 7495.99  18
  -3  -4   2 240593. 7545.00  19
  -3  -4   1 23669.3 1090.09   4
  -3  -4   1 26874.2 1105.68   1
  -3  -4   1 25951.0 1115.14   5
   3   4  -1 25670.9 918.401  18
  -3  -4   1 24956.0 984.936  19
   3   4   0 133871. 4260.48  18
  -3  -4   0 150767. 4401.64  19
  -3  -4  -1 88112.1 3107.52   4
  -3  -4  -1 84413.2 3112.84   5
  -3  -4  -1 94072.7 2919.81  19
  -3  -4  -2 1582.59 307.414   4
  -3  -4  -2 1416.81 298.562   5
  -3  -4  -3 305520. 9707.81   4
  -3  -4  -3 311525. 9726.02   5
  -3  -4  -4 37050.2 1459.93   1
  -3  -4  -4 35248.3 1442.55   4
  -3  -4  -4 34199.8 1441.66   5
   3   4   4 36656.4 1368.73  20
  -3  -4  -5 71289.8 2498.32   1
  -3  -4  -5 69304.9 2487.55   5
  -3  -4  -5 68634.2 2482.24   4
  -3  -4  -5 72618.9 2466.49  16
   3   4   5 72193.0 2457.71  20
  -3  -4  -6 792.227 211.753   1
  -3  -4  -6 440.025 192.266   4
  -3  -4  -6 555.012 191.716   5
  -3  -4  -6 821.840 245.491   7
  -3  -4  -6 525.426 236.473  16
   3   4   6 432.417 192.708  20
  -3  -4  -7 83415.4 2930.69   4
  -3  -4  -7 85275.7 3003.32   7
  -3  -4  -7 88737.4 2945.21   5
  -3  -4  -7 87909.1 2942.03   1
  -3  -4  -7 92376.8 3096.48  16
   3   4   7 88980.0 3021.69  20
  -3  -4  -8 68343.3 2421.11   5
  -3  -4  -8 68830.2 2423.97   1
  -3  -4  -8 72352.7 2439.08   4
   3   4   8 72111.3 2574.16  20
  -3  -4  -9 50198.5 1822.93   1
   3   4   9 58151.3 2086.69  20
   3   4  10 94713.0 3331.52  20
  -3  -4 -10 91031.7 3359.97  31
   3   4  11 20849.0 1143.68  20
  -3  -4 -11 22550.9 1179.05  16
  -3  -4 -11 19933.3 1161.66  31
   3   4  12 72376.1 2753.71  20
  -3  -4 -12 75041.7 2782.28  16
  -3  -4 -12 67119.0 2772.42  37
  -3  -4 -13 25578.8 1399.41  48
  -3  -4 -13 23960.0 1391.41  29
  -3  -4 -14 66485.8 2655.50  48
  -3  -4 -14 60837.9 2625.40  29
  -3  -4 -15 888.642 474.461  48
  -3  -4 -15 633.520 498.027  49
  -3  -4 -15 501.992 436.675  29
  -3  -4 -16 26631.2 1401.04  48
  -3  -4 -16 25862.3 1458.57  49
  -3  -4 -17 12760.3 858.105  48
  -3  -4 -17 11929.5 896.879  49
  -3  -4 -18 10690.0 723.697  49
  -3  -4 -18 7421.74 504.940  30
  -3  -4 -19 8104.00 546.369  49
  -3  -4 -20 5230.29 327.928  34
  -3  -5  16 16460.7 765.539  23
  -3  -5  16 18995.9 814.933  46
  -3  -5  15 900.348 274.235  50
  -3  -5  14 18172.5 972.100  50
  -3  -5  13 1630.85 433.245  50
  -3  -5  12 20747.8 1203.45  50
  -3  -5  11 4232.69 541.342  19
  -3  -5  11 5387.67 686.171  50
   3   5 -10 28159.0 1360.07  18
   3   5 -10 24369.8 1242.55  22
  -3  -5  10 25775.3 1347.29  19
  -3  -5  10 26913.7 1416.12  50
   3   5  -9 10949.1 794.894  18
   3   5  -9 11111.3 740.487  22
  -3  -5   9 11590.9 843.963  19
  -3  -5   9 10486.4 871.728  50
  -3  -5   9 9885.62 810.308  35
   3   5  -8 65389.7 2543.78  22
   3   5  -8 69718.9 2645.49  18
  -3  -5   8 70706.2 2704.61  19
  -3  -5   8 69910.1 2751.61  39
  -3  -5   8 72567.3 2774.13  50
  -3  -5   8 70699.6 2700.13  35
   3   5  -7 49861.5 1886.24  18
  -3  -5   7 43889.3 1923.26  19
  -3  -5   7 44857.4 1987.42  39
  -3  -5   7 44792.7 1969.40  50
  -3  -5   7 45282.3 1917.68  35
   3   5  -6 17558.8 906.140  18
  -3  -5   6 15659.7 764.491   4
  -3  -5   6 17004.9 989.021  50
  -3  -5   6 16488.5 945.284  35
  -3  -5   5 84598.7 3057.15   7
  -3  -5   5 90309.0 3010.39   4
   3   5  -5 89860.1 3074.51  18
  -3  -5   4 2847.80 340.408   1
  -3  -5   4 3056.12 341.626   4
  -3  -5   4 3394.80 413.425   7
  -3  -5   4 3446.31 412.626  19
  -3  -5   3 71825.2 2601.00   5
  -3  -5   3 74078.6 2694.48   7
  -3  -5   3 75812.9 2603.37   1
  -3  -5   3 75586.0 2610.10   4
   3   5  -3 71385.9 2521.27  18
  -3  -5   3 73445.9 2594.58  19
  -3  -5   2 485.771 249.682   4
  -3  -5   2 821.189 295.309   7
  -3  -5   2 505.047 253.914   1
  -3  -5   2 413.390 227.422   5
  -3  -5   2 403.207 223.668  19
   3   5  -2 306.453 180.658  18
  -3  -5   1 23384.8 1145.48   7
  -3  -5   1 22519.7 1080.37   5
  -3  -5   1 22794.5 1057.04   1
  -3  -5   1 23022.0 1068.51   4
  -3  -5   1 22749.4 964.348  19
   3   5  -1 21576.2 883.155  18
  -3  -5   0 56508.7 2249.75   4
  -3  -5   0 62801.2 2386.66   7
  -3  -5   0 62150.4 2273.97   1
  -3  -5   0 62109.5 2116.29  19
  -3  -5  -1 66357.7 2590.62   7
  -3  -5  -1 68175.0 2496.98   1
  -3  -5  -2 59531.7 2301.76   4
  -3  -5  -2 60109.4 2307.93   5
  -3  -5  -3 70906.3 2561.24   4
  -3  -5  -3 64359.2 2534.29   5
  -3  -5  -3 70036.4 2664.33   7
  -3  -5  -4 102198. 3432.07   1
  -3  -5  -4 94508.4 3409.90   5
  -3  -5  -4 98489.1 3519.58   7
  -3  -5  -4 93578.2 3397.68   4
   3   5   4 99770.5 3296.74  20
  -3  -5  -5 22056.3 1052.46   1
  -3  -5  -5 21762.3 1048.49   5
  -3  -5  -5 21482.7 1120.84   7
  -3  -5  -5 20174.7 1021.80   4
   3   5   5 22452.5 994.123  20
  -3  -5  -6 30930.2 1332.55   5
  -3  -5  -6 31364.3 1335.84   1
  -3  -5  -6 30892.2 1393.42   7
  -3  -5  -6 30147.3 1322.64   4
   3   5   6 34528.9 1348.52  20
  -3  -5  -7 3103.20 351.280   1
  -3  -5  -7 3420.00 431.477   7
  -3  -5  -7 3012.36 350.619   4
   3   5   7 3079.52 383.381  20
  -3  -5  -8 82191.9 2936.88   4
  -3  -5  -8 83964.8 3009.09   7
   3   5   9 25029.7 1173.28  20
  -3  -5  -9 23197.9 1204.71  37
  -3  -5  -9 24262.3 1252.65  29
   3   5  10 43907.7 1802.48  20
  -3  -5 -10 44331.6 1865.17  37
  -3  -5 -10 41712.9 1886.05  29
  -3  -5 -10 40896.0 1811.55  31
   3   5  11 20944.1 1141.80  20
  -3  -5 -11 20693.9 1207.20  37
  -3  -5 -11 19822.0 1215.52  29
  -3  -5 -11 23476.0 1202.62  31
   3   5  12 28954.0 1416.09  20
  -3  -5 -12 29139.3 1488.75  37
  -3  -5 -12 29868.7 1499.80  48
  -3  -5 -12 29283.3 1540.14  29
  -3  -5 -13 23384.3 1319.59  48
  -3  -5 -13 21154.6 1197.87  42
  -3  -5 -13 24416.2 1317.20  37
  -3  -5 -13 24118.8 1364.70  29
  -3  -5 -14 23321.1 1364.23  49
  -3  -5 -14 21211.2 1245.35  48
  -3  -5 -14 21013.1 1286.62  29
  -3  -5 -15 67351.0 2780.24  49
  -3  -5 -15 67669.2 2671.84  48
  -3  -5 -16 8839.91 744.214  48
  -3  -5 -16 7916.29 798.524  49
  -3  -5 -17 19759.4 1035.40  48
  -3  -5 -18 570.866 225.427  30
  -3  -5 -19 15606.2 734.457  40
  -3  -6  15 22105.8 952.393  23
  -3  -6  15 23225.1 975.818  46
  -3  -6  14 1529.35 325.858  50
  -3  -6  14 2021.08 388.014  46
  -3  -6  13 18730.5 1082.67  46
  -3  -6  13 16957.5 969.358  50
  -3  -6  12 259.492 400.395  50
  -3  -6  11 32435.6 1589.63  50
  -3  -6  10 78.9530 349.873  45
  -3  -6  10 869.142 527.432  50
   3   6  -9 44979.2 1955.99  18
  -3  -6   9 44234.4 2022.28  19
  -3  -6   9 48693.8 2110.21  39
  -3  -6   9 45837.5 1955.58  45
  -3  -6   9 50915.0 2127.58  50
   3   6  -8 73969.9 2809.06  18
  -3  -6   8 73864.0 2920.60  19
  -3  -6   8 76463.4 2986.52  50
  -3  -6   8 79325.3 2988.30  39
  -3  -6   8 73390.0 2851.01  45
   3   6  -7 96567.7 3418.62  18
  -3  -6   7 92095.6 3543.25  19
  -3  -6   7 99318.8 3602.54  39
  -3  -6   7 95339.2 3479.78  45
   3   6  -6 122279. 4060.69  18
  -3  -6   6 110122. 4198.54  19
  -3  -6   6 120390. 4147.57  45
   3   6  -5 27951.4 1271.65  18
  -3  -6   5 29889.4 1453.82  39
  -3  -6   5 27172.8 1327.75  45
  -3  -6   5 29770.8 1435.99  50
  -3  -6   5 28171.7 1232.25   4
   3   6  -4 29225.8 1233.12  18
  -3  -6   4 27275.7 1369.00  39
  -3  -6   4 26458.1 1293.13  45
  -3  -6   4 26369.4 1319.39  50
  -3  -6   4 28958.8 1255.91   4
   3   6  -3 12804.7 710.443  18
  -3  -6   3 12118.4 787.029  19
  -3  -6   3 13832.6 897.854  46
  -3  -6   3 13237.8 788.083   4
  -3  -6   3 13374.9 845.970   7
  -3  -6   2 53195.4 2079.71   4
  -3  -6   2 57987.7 2202.51   7
   3   6  -2 50652.3 1896.97  18
  -3  -6   2 52271.9 2006.32  19
  -3  -6   1 9767.30 702.514   1
  -3  -6   1 10516.4 713.857   4
  -3  -6   1 10220.6 792.585   7
  -3  -6   0 159980. 5133.66   1
  -3  -6   0 147880. 5225.63   7
  -3  -6   0 146152. 5098.36   4
  -3  -6  -1 794.960 350.054   1
  -3  -6  -1 213.564 353.144   7
  -3  -6  -2 68757.6 2551.86   1
  -3  -6  -2 60627.0 2502.93   4
  -3  -6  -3 85404.0 3186.62   4
  -3  -6  -4 46074.8 1897.21   1
  -3  -6  -4 41163.7 1842.04   4
  -3  -6  -4 43107.2 1951.49   7
   3   6   4 42675.0 1683.21  20
  -3  -6  -5 50261.4 2080.97   4
  -3  -6  -5 53478.3 2102.24   1
  -3  -6  -5 52091.2 2188.78   7
   3   6   5 52213.8 1976.92  20
  -3  -6  -6 89426.7 3319.81   4
  -3  -6  -6 95137.6 3443.86   7
   3   6   6 96063.4 3261.98  20
  -3  -6  -7 18593.3 980.551   4
   3   6   7 20490.3 1007.23  20
  -3  -6  -7 18553.8 1049.32  37
   3   6   8 4311.51 447.145  20
  -3  -6  -8 3475.76 399.350   4
  -3  -6  -8 3168.40 403.498  41
  -3  -6  -8 3529.42 491.425  37
   3   6   9 85968.7 3035.16  20
  -3  -6  -9 84873.4 3028.96  41
  -3  -6  -9 79893.6 3086.58  37
  -3  -6  -9 82088.0 3138.33  29
   3   6  10 18011.9 1009.71  20
  -3  -6 -10 17428.4 1077.18  37
  -3  -6 -10 18262.6 1124.15  29
   3   6  11 59332.5 2354.82  20
  -3  -6 -11 60913.4 2417.34  48
  -3  -6 -11 60615.0 2467.26  37
  -3  -6 -11 60002.2 2506.55  29
  -3  -6 -12 2402.37 507.702  48
  -3  -6 -12 1830.23 520.460  29
  -3  -6 -12 2259.22 528.844  37
  -3  -6 -13 80995.8 3095.49  48
  -3  -6 -13 84348.2 3274.13  49
  -3  -6 -13 79631.7 3097.80  42
  -3  -6 -13 82497.8 3151.06  37
  -3  -6 -13 82691.6 3192.06  29
  -3  -6 -14 1821.34 462.776  48
  -3  -6 -14 2502.42 579.053  49
  -3  -6 -14 1864.86 448.351  42
  -3  -6 -14 1863.25 532.215  29
  -3  -6 -15 51367.3 2073.59  48
  -3  -6 -15 48609.7 1967.69  42
  -3  -6 -15 55228.2 2254.14  49
  -3  -6 -16 26368.2 1365.77  49
  -3  -6 -17 6462.28 557.158  40
  -3  -6 -17 7482.72 633.180  49
  -3  -6 -17 6319.07 543.983  30
  -3  -6 -17 7089.97 607.634  34
  -3  -6 -18 14770.0 745.119  40
  -3  -6 -18 17410.8 843.123  49
  -3  -6 -18 16252.1 814.656  34
  -3  -6 -18 15579.9 749.340  30
  -3  -6 -19 543.213 171.995  34
  -3  -7  14 8670.90 521.710  46
  -3  -7  13 7742.52 562.930  50
  -3  -7  13 8967.50 630.702  46
  -3  -7  12 32022.7 1496.49  46
  -3  -7  12 30233.1 1384.79  50
  -3  -7  11 1773.31 458.798  50
  -3  -7  11 844.258 478.926  46
  -3  -7  10 25576.9 1236.68  45
  -3  -7  10 25596.6 1368.30  50
  -3  -7   9 3944.31 547.153  45
  -3  -7   9 3954.57 607.707  39
  -3  -7   8 51196.6 2181.39  39
  -3  -7   8 47867.5 2074.46  45
  -3  -7   7 3555.64 742.422  46
  -3  -7   7 1824.10 488.671  45
  -3  -7   7 2546.22 571.066  50
  -3  -7   6 98901.5 3772.87  39
  -3  -7   6 104257. 4029.29  46
  -3  -7   6 103797. 3739.21  45
  -3  -7   6 100269. 3765.94  50
  -3  -7   5 1461.30 588.089  46
  -3  -7   5 1715.32 501.711  45
  -3  -7   5 908.598 448.277  39
  -3  -7   5 1762.31 491.170  50
  -3  -7   5 1601.66 406.865  10
  -3  -7   5 1490.40 375.194   8
  -3  -7   4 41411.9 1931.22  39
  -3  -7   4 43884.9 1909.29  45
  -3  -7   4 42783.4 2041.32  46
  -3  -7   4 41547.1 1873.48  50
  -3  -7   4 43491.2 1849.86   8
  -3  -7   4 44838.4 1934.23  10
  -3  -7   3 27117.4 1484.64  46
  -3  -7   3 28221.8 1402.35  39
  -3  -7   3 27131.9 1367.71  45
  -3  -7   3 27977.4 1363.74  50
  -3  -7   3 27983.9 1454.11  10
  -3  -7   3 27043.9 1331.44   4
  -3  -7   2 26815.7 1318.70  23
  -3  -7   2 25507.7 1295.88  50
  -3  -7   2 27781.1 1432.75  46
  -3  -7   2 30230.5 1396.84  45
  -3  -7   2 26716.4 1365.46  39
  -3  -7   2 28493.1 1494.45  13
  -3  -7   2 27800.1 1488.97  10
  -3  -7   2 29846.9 1398.66   4
  -3  -7   1 38638.5 1638.13  23
  -3  -7   1 39055.6 1754.37  46
  -3  -7   1 38341.9 1690.66  39
  -3  -7   1 40022.0 1712.70  45
  -3  -7   1 39906.2 1647.51  50
  -3  -7   1 38863.3 1906.37  10
  -3  -7   1 36912.7 1739.12   4
  -3  -7   1 38820.1 1895.66  13
  -3  -7   0 18414.3 1063.67  46
  -3  -7   0 19703.3 1072.33  45
  -3  -7   0 19130.9 1245.98  13
  -3  -7   0 18312.9 1111.64   4
  -3  -7  -1 76793.6 2890.90  46
  -3  -7  -1 77761.3 2878.46  45
  -3  -7  -2 61682.0 2433.18  14
  -3  -7  -2 51155.4 2333.35   4
  -3  -7  -2 52088.8 2473.24   7
  -3  -7  -2 49218.3 2483.82  13
  -3  -7  -2 64451.1 2294.98  45
  -3  -7  -3 103491. 4013.76   4
  -3  -7  -3 99117.2 4166.19  13
  -3  -7  -3 114295. 3825.00  41
  -3  -7  -3 113434. 3870.38  37
   3   7   4 17006.9 913.374  20
  -3  -7  -4 15168.1 1159.74  13
  -3  -7  -4 15354.8 1059.70   4
  -3  -7  -4 16311.1 929.825  41
  -3  -7  -4 16632.9 970.096  37
   3   7   5 87855.1 2999.69  20
  -3  -7  -5 81648.3 3169.75   4
  -3  -7  -5 82808.3 3371.01  10
  -3  -7  -5 80229.8 3327.77  13
  -3  -7  -5 82668.6 3007.63  41
  -3  -7  -5 81064.8 3082.33  37
   3   7   6 2799.88 393.589  20
  -3  -7  -6 2552.82 529.243  13
  -3  -7  -6 3350.78 474.838   4
  -3  -7  -6 2627.05 533.822  10
  -3  -7  -6 2181.21 397.213  41
  -3  -7  -6 2116.75 441.616  37
   3   7   7 59071.4 2183.57  20
  -3  -7  -7 54477.6 2369.20  10
  -3  -7  -7 52629.1 2204.03   4
  -3  -7  -7 57666.7 2198.20  41
  -3  -7  -7 54628.3 2245.10  37
  -3  -7  -7 53146.7 2167.95  34
   3   7   8 28082.8 1301.17  20
  -3  -7  -8 27914.5 1396.42   8
  -3  -7  -8 27768.9 1455.08  10
  -3  -7  -8 26749.0 1333.94  41
  -3  -7  -8 27480.3 1415.65  37
  -3  -7  -8 27840.4 1381.81  34
  -3  -7  -8 27403.2 1385.72  29
   3   7   9 27457.6 1322.11  20
  -3  -7  -9 27688.2 1343.65   8
  -3  -7  -9 25973.9 1427.98  37
  -3  -7  -9 29022.0 1380.44  41
  -3  -7  -9 28373.1 1439.60  34
  -3  -7  -9 29152.4 1448.99  29
  -3  -7 -10 14593.1 1000.72  37
  -3  -7 -10 15158.9 1015.98  29
  -3  -7 -10 13992.3 1014.40  34
  -3  -7 -11 2928.85 569.592  49
  -3  -7 -11 4333.73 669.179  42
  -3  -7 -11 3189.01 626.889  34
  -3  -7 -11 3064.43 572.550  29
  -3  -7 -11 3086.15 559.323  37
  -3  -7 -12 17151.1 1125.59  49
  -3  -7 -12 15413.6 1065.18  42
  -3  -7 -12 16228.6 1053.51  37
  -3  -7 -12 14007.8 987.699  29
  -3  -7 -12 14287.0 1093.65  34
  -3  -7 -13 5851.32 691.493  42
  -3  -7 -13 6718.77 738.393  49
  -3  -7 -13 6567.56 690.810  37
  -3  -7 -13 6117.27 693.130  29
  -3  -7 -13 7338.96 788.697  34
  -3  -7 -14 27904.7 1387.51  42
  -3  -7 -14 28904.0 1474.16  49
  -3  -7 -14 28865.9 1506.06  34
  -3  -7 -15 812.321 405.781  49
  -3  -7 -15 624.810 315.615  42
  -3  -7 -15-127.686 443.563  30
  -3  -7 -15 1136.19 422.152  34
  -3  -7 -16 29285.7 1326.79  49
  -3  -7 -16 28623.2 1356.19  30
  -3  -7 -16 28795.2 1335.52  34
  -3  -7 -17 9031.20 591.952  49
  -3  -7 -17 9094.83 605.225  30
  -3  -7 -17 10043.2 618.698  34
  -3  -7 -18 7431.09 433.426  34
  -3  -7 -18 6660.39 406.427  30
  -3  -8  13 1877.69 228.849  23
  -3  -8  13 1215.26 213.627  37
  -3  -8  12 9859.45 592.520  23
  -3  -8  12 10116.8 640.959  46
  -3  -8  12 9194.49 598.122  37
  -3  -8  11 13267.8 791.951  23
  -3  -8  11 12830.4 839.118  46
  -3  -8  10 15487.7 927.401  23
  -3  -8  10 15439.6 1029.03  46
  -3  -8  10 13958.0 785.509  45
  -3  -8   9 9091.74 747.496  23
  -3  -8   9 8025.94 656.856  45
  -3  -8   9 7767.62 720.874  50
  -3  -8   8 11026.3 893.038  23
  -3  -8   8 11936.5 898.573  50
  -3  -8   8 11590.9 830.965  45
  -3  -8   7 16273.8 1073.36  23
  -3  -8   7 15520.9 1034.45  45
  -3  -8   7 16956.5 1082.64  50
  -3  -8   6 2445.64 529.307  23
  -3  -8   6 2214.03 707.547  46
  -3  -8   6 2014.00 518.723  45
  -3  -8   6 1673.45 556.082  39
  -3  -8   6 2024.99 545.873  50
  -3  -8   5 80386.3 3161.86  23
  -3  -8   5 86389.4 3230.54  39
  -3  -8   5 88495.7 3504.74  46
  -3  -8   5 84307.9 3204.00  45
  -3  -8   5 79218.0 3157.58  50
  -3  -8   5 82767.3 3125.94  10
  -3  -8   4 5260.64 652.154  23
  -3  -8   4 5634.57 712.806  39
  -3  -8   4 5711.42 807.750  46
  -3  -8   4 6406.24 703.082  45
  -3  -8   4 5378.57 648.521  50
  -3  -8   4 7239.18 720.204  10
  -3  -8   4 5917.42 621.078   8
  -3  -8   3 77689.0 2993.11  23
  -3  -8   3 86204.9 3272.49  46
  -3  -8   3 76470.1 3061.24  39
  -3  -8   3 80854.2 3097.09  45
  -3  -8   3 76741.1 2990.32  50
  -3  -8   3 79919.1 3179.56  10
  -3  -8   3 83204.6 3098.65   8
  -3  -8   2 9917.55 765.200  23
  -3  -8   2 9423.82 879.735  46
  -3  -8   2 10060.1 858.758  39
  -3  -8   2 11063.8 888.364  45
  -3  -8   2 10073.6 753.625  50
  -3  -8   2 9572.16 919.122  10
  -3  -8   2 10426.7 867.113   8
  -3  -8   1 17754.4 1036.44  23
  -3  -8   1 18743.3 1059.21  50
  -3  -8   1 22663.2 1290.85  46
  -3  -8   1 20524.4 1174.56  39
  -3  -8   1 22628.9 1230.23  45
  -3  -8   1 20048.0 1345.32  10
  -3  -8   1 19366.3 1284.18   8
  -3  -8   0 39949.4 1737.07  23
  -3  -8   0 43449.4 2172.52  10
  -3  -8   0 46247.9 2103.99   8
  -3  -8   0 40561.6 1839.09  39
  -3  -8   0 45438.8 1940.37  45
  -3  -8  -1 39742.8 1781.06  39
  -3  -8  -1 45400.3 1932.98  45
  -3  -8  -1 43750.4 1930.61  37
  -3  -8  -2 10818.2 1128.23  10
  -3  -8  -2 11334.8 979.389   4
  -3  -8  -2 13783.8 976.024  45
  -3  -8  -2 14850.3 946.891  41
  -3  -8  -2 12569.3 940.850  37
  -3  -8  -3 46302.0 2436.07  10
  -3  -8  -3 45019.3 2222.01   4
  -3  -8  -3 50001.2 2062.75  41
  -3  -8  -3 49039.5 2079.50  37
   3   8   4 11005.8 765.070  20
  -3  -8  -4 10985.7 1135.78  10
  -3  -8  -4 10813.7 837.422  41
  -3  -8  -4 10808.5 851.430  37
  -3  -8  -4 11351.9 793.740  30
   3   8   5 2512.35 402.342  20
  -3  -8  -5 2147.52 641.162  10
  -3  -8  -5 2489.15 634.130   8
  -3  -8  -5 2744.40 493.025  41
  -3  -8  -5 2298.76 477.205  30
  -3  -8  -5 3203.57 527.893  37
   3   8   6 51618.6 2083.14  20
  -3  -8  -6 52044.4 2465.78  10
  -3  -8  -6 54166.2 2397.83   8
  -3  -8  -6 53302.3 2175.15  41
  -3  -8  -6 51611.6 2302.15  30
  -3  -8  -6 52380.5 2212.89  37
  -3  -8  -7 926.581 501.908  10
  -3  -8  -7-39.3597 400.020   8
  -3  -8  -7 761.877 392.073  41
  -3  -8  -7 210.078 293.019  34
  -3  -8  -7 386.721 479.299  30
  -3  -8  -7 134.637 379.237  37
  -3  -8  -8 33841.2 1709.06  10
  -3  -8  -8 34119.8 1664.57   8
  -3  -8  -8 33128.3 1574.47  41
  -3  -8  -8 33324.1 1630.70  37
  -3  -8  -8 33082.5 1824.33  30
  -3  -8  -8 34181.2 1564.80  34
  -3  -8  -9 34645.4 1689.17  10
  -3  -8  -9 34206.6 1608.23   8
  -3  -8  -9 37081.5 1923.27  42
  -3  -8  -9 35184.4 1644.96  41
  -3  -8  -9 36186.1 1708.01  37
  -3  -8  -9 31792.0 1871.22  30
  -3  -8  -9 35678.2 1660.31  34
  -3  -8 -10 31291.7 1490.64   8
  -3  -8 -10 37450.5 1862.24  42
  -3  -8 -10 36118.8 1675.92  37
  -3  -8 -10 36388.2 1974.09  30
  -3  -8 -10 32619.1 1599.75  29
  -3  -8 -10 35982.6 1678.23  34
  -3  -8 -11 16163.7 1137.24  42
  -3  -8 -11 15920.5 1024.72  37
  -3  -8 -11 15442.9 1244.50  30
  -3  -8 -11 14323.8 949.990  29
  -3  -8 -11 14502.4 1022.90  34
  -3  -8 -12 22524.6 1333.06  42
  -3  -8 -12 24213.5 1278.14  37
  -3  -8 -12 23414.3 1332.22  34
  -3  -8 -13 17725.7 1075.71  42
  -3  -8 -13 17752.3 1023.16  37
  -3  -8 -13 16952.1 1193.58  30
  -3  -8 -13 16934.7 1073.08  34
  -3  -8 -14 7378.96 638.485  42
  -3  -8 -14 7501.44 732.523  30
  -3  -8 -14 6244.82 625.488  34
  -3  -8 -15 28455.3 1255.57  42
  -3  -8 -15 31164.2 1425.81  30
  -3  -8 -15 30159.5 1340.07  34
  -3  -8 -16 394.570 196.862  42
  -3  -8 -16 604.234 280.881  30
  -3  -8 -16 438.992 256.477  34
  -3  -8 -17 16704.9 742.492  34
  -3  -8 -17 18742.4 801.109  30
  -3  -9  11 17931.1 777.501  23
  -3  -9  11 21747.6 880.273  37
  -3  -9  10 2311.29 331.665  23
  -3  -9  10 2133.32 256.999  45
  -3  -9  10 2043.82 372.687  37
  -3  -9   9 22774.9 1103.26  23
  -3  -9   9 26912.0 1283.97  46
  -3  -9   9 23852.7 1062.42  45
  -3  -9   9 24977.2 1225.90  37
  -3  -9   8 7083.39 618.161  23
  -3  -9   8 7926.73 645.373  50
  -3  -9   8 8081.67 618.877  45
  -3  -9   8 7408.00 692.115  37
  -3  -9   7 4616.41 560.665  23
  -3  -9   7 5980.76 608.514  50
  -3  -9   7 4947.11 587.573  39
  -3  -9   7 5311.37 573.202  45
  -3  -9   7 4604.26 645.606  37
  -3  -9   6 42294.4 1850.87  23
  -3  -9   6 44076.3 1882.67  39
  -3  -9   6 44544.8 1907.64  45
  -3  -9   6 40816.2 1852.73  50
  -3  -9   5 6922.55 647.739  23
  -3  -9   5 5519.58 670.759  39
  -3  -9   5 7695.29 890.418  46
  -3  -9   5 6777.10 707.263  45
  -3  -9   5 5565.82 637.834  50
  -3  -9   4 57679.7 2392.83  23
  -3  -9   4 64725.9 2510.00  39
  -3  -9   4 58663.3 2404.83  50
  -3  -9   4 64185.1 2750.36  46
  -3  -9   4 60740.3 2530.02  45
  -3  -9   4 63674.0 2424.29   8
  -3  -9   3 2154.52 450.219  23
  -3  -9   3 2572.01 556.585  10
  -3  -9   3 3158.45 526.312   8
  -3  -9   3 2912.85 610.500  45
  -3  -9   3 2353.93 526.491  39
  -3  -9   2 46635.7 1998.62  23
  -3  -9   2 50891.7 2243.53   8
  -3  -9   2 51328.1 2361.42  10
  -3  -9   2 51169.0 2151.97  39
  -3  -9   2 52553.0 2231.36  45
  -3  -9   2 51115.4 2272.36  37
  -3  -9   1 1032.23 535.097  10
  -3  -9   1 1304.47 544.021   8
  -3  -9   1 806.610 489.834  45
  -3  -9   1 602.593 435.619  39
  -3  -9   1 1391.94 541.085  37
  -3  -9   0 15071.0 1242.74  10
  -3  -9   0 14464.0 1125.14   8
  -3  -9   0 11924.1 892.829  39
  -3  -9   0 16026.7 1084.60  45
  -3  -9   0 13308.6 1022.02  41
  -3  -9   0 15850.1 1081.06  37
  -3  -9  -1 13165.5 1131.85   8
  -3  -9  -1 12693.8 1197.97  10
  -3  -9  -1 12178.2 838.581  39
  -3  -9  -1 13056.8 997.375  45
  -3  -9  -1 12705.0 950.459  41
  -3  -9  -1 11282.6 930.693  37
  -3  -9  -2 67398.3 2995.96   8
  -3  -9  -2 72162.2 2756.33  41
  -3  -9  -2 72530.5 2767.98  37
   3   9   3 67874.0 2484.25  20
  -3  -9  -3 61845.5 3041.39  10
  -3  -9  -3 56288.3 2559.59  42
  -3  -9  -3 62624.2 2567.34  41
  -3  -9  -3 64656.0 2601.53  37
  -3  -9  -4 82097.3 3673.17  10
  -3  -9  -4 78554.6 3299.69  42
  -3  -9  -4 87433.6 3204.24  41
  -3  -9  -4 88079.9 3227.55  37
  -3  -9  -4 79058.5 3032.01  30
  -3  -9  -5 45024.1 2352.08  10
  -3  -9  -5 47424.2 2283.95   8
  -3  -9  -5 39371.9 2098.90  42
  -3  -9  -5 45612.7 1946.40  41
  -3  -9  -5 40804.2 1869.89  30
  -3  -9  -5 41385.6 1927.31  37
  -3  -9  -6 10998.5 975.686   8
  -3  -9  -6 9022.01 975.010  10
  -3  -9  -6 7659.81 935.455  42
  -3  -9  -6 9051.81 791.143  41
  -3  -9  -6 9475.00 803.856  30
  -3  -9  -6 8642.49 784.854  37
  -3  -9  -7 48509.3 2200.30   8
  -3  -9  -7 51247.9 2321.67  10
  -3  -9  -7 48861.3 2415.78  42
  -3  -9  -7 45495.3 2057.75  37
  -3  -9  -7 51269.5 2097.31  41
  -3  -9  -7 44614.7 1874.62  34
  -3  -9  -7 46464.2 2174.84  30
  -3  -9  -8 3248.24 588.955  10
  -3  -9  -8 3032.46 541.313   8
  -3  -9  -8 3385.80 698.314  42
  -3  -9  -8 2840.60 541.019  41
  -3  -9  -8 2077.30 580.750  30
  -3  -9  -8 2390.34 417.395  34
  -3  -9  -8 2365.74 511.491  37
  -3  -9  -9 35440.3 1670.59   8
  -3  -9  -9 36635.3 1706.46  41
  -3  -9  -9 39336.1 1739.05  37
  -3  -9  -9 35664.1 1912.16  30
  -3  -9  -9 37871.0 1636.18  34
  -3  -9 -10 2073.21 607.321  42
  -3  -9 -10 1177.23 588.387  30
  -3  -9 -10 921.499 380.669  34
  -3  -9 -10 1402.18 429.097  37
  -3  -9 -11 17533.4 1151.63  42
  -3  -9 -11 16853.8 1016.20  37
  -3  -9 -11 16730.0 1239.19  30
  -3  -9 -11 18343.1 1017.55  34
  -3  -9 -12 2935.07 522.263  42
  -3  -9 -12 2429.27 585.211  30
  -3  -9 -12 2563.76 442.206  34
  -3  -9 -12 2720.03 454.503  37
  -3  -9 -13 10962.0 777.749  42
  -3  -9 -13 10211.2 698.319  34
  -3  -9 -14 16879.6 875.558  42
  -3  -9 -14 16446.7 838.513  34
  -3  -9 -15 5874.61 427.512  42
  -3  -9 -15 5937.89 503.808  30
  -3  -9 -16 18759.1 816.587  30
  -3 -10   9 353.583 187.662  41
  -3 -10   8 17144.5 870.555  41
  -3 -10   7 1242.77 322.294  45
  -3 -10   6 13638.1 826.455  45
  -3 -10   5 25702.7 1194.70  39
  -3 -10   5 26039.5 1281.50  45
  -3 -10   5 23292.5 1318.31  37
  -3 -10   4 20003.1 1096.99  39
  -3 -10   4 22644.3 1225.00  45
  -3 -10   4 21897.1 1314.45  41
  -3 -10   4 22493.6 1274.89  37
  -3 -10   3 24793.0 1349.68  11
  -3 -10   3 29665.6 1362.12  39
  -3 -10   3 31024.5 1491.96  45
  -3 -10   3 28257.4 1541.07  41
  -3 -10   3 28395.6 1493.42  37
  -3 -10   2 5252.75 611.553   8
  -3 -10   2 4837.30 566.952  39
  -3 -10   2 5322.00 663.891  45
  -3 -10   2 5486.99 694.681  41
  -3 -10   2 5560.93 679.535  37
  -3 -10   1 47465.0 2109.87   8
  -3 -10   1 43826.7 1883.70  39
  -3 -10   1 48467.9 2116.69  41
  -3 -10   1 45698.4 2063.98  37
  -3 -10   0 1330.09 551.291   8
  -3 -10   0 1205.71 375.013  39
  -3 -10   0 439.263 489.144  41
  -3 -10   0 1059.88 480.314  37
  -3 -10  -1 61959.1 2893.75  10
  -3 -10  -1 61081.9 2736.14   8
  -3 -10  -1 62552.8 2597.68  41
  -3 -10  -1 65016.9 2593.44  37
  -3 -10  -2 1278.05 569.554   8
  -3 -10  -2 2199.43 527.945  41
  -3 -10  -2 1773.08 511.541  37
  -3 -10  -3 24096.8 1697.78  10
  -3 -10  -3 26417.4 1628.28   8
  -3 -10  -3 22317.5 1226.50  42
  -3 -10  -3 27595.0 1400.58  41
  -3 -10  -3 26252.3 1379.28  37
  -3 -10  -4 11764.6 1185.23  10
  -3 -10  -4 11733.1 888.853  42
  -3 -10  -4 12302.7 926.696  41
  -3 -10  -4 12485.1 906.570  37
  -3 -10  -5 8508.10 914.558   8
  -3 -10  -5 6777.12 736.107  42
  -3 -10  -5 7754.58 724.681  41
  -3 -10  -5 7503.23 713.503  37
  -3 -10  -6 8073.89 849.857   8
  -3 -10  -6 8735.89 758.022  37
  -3 -10  -6 8908.25 746.648  41
  -3 -10  -6 8052.84 844.748  42
  -3 -10  -6 8164.75 691.350  30
  -3 -10  -7 31922.6 1610.47   8
  -3 -10  -7 30387.5 1484.21  41
  -3 -10  -7 30655.3 1473.35  37
  -3 -10  -7 30054.9 1699.83  42
  -3 -10  -7 29982.4 1491.01  30
  -3 -10  -8 18538.1 1112.11   8
  -3 -10  -8 20794.8 1332.60  42
  -3 -10  -8 20088.7 1111.60  41
  -3 -10  -8 19884.0 1096.62  37
  -3 -10  -8 19057.4 1163.86  30
  -3 -10  -9 5498.16 569.457  11
  -3 -10  -9 6689.87 783.038  42
  -3 -10  -9 6255.04 590.945  37
  -3 -10  -9 5923.35 684.482  30
  -3 -10 -10 64653.1 2439.23  37
  -3 -10 -10 68111.1 2676.90  30
  -3 -10 -11 4811.38 591.655  42
  -3 -10 -11 4975.92 617.882  30
  -3 -10 -12 31148.1 1412.59  42
  -3 -10 -12 33545.3 1496.57  30
  -3 -10 -13 4245.79 422.169  42
  -3 -10 -13 4284.35 468.738  30
  -3 -10 -14 5639.80 399.512  42
  -3 -10 -14 6215.07 454.907  30
  -3 -11   6 146.525 204.180  41
  -3 -11   6 242.028 200.919  37
  -3 -11   5 13258.1 741.841  37
  -3 -11   4 12214.4 766.874  37
  -3 -11   3 17285.1 1015.57  41
  -3 -11   3 17790.0 976.811  37
  -3 -11   2 10357.9 696.520  11
  -3 -11   2 10585.1 822.343  41
  -3 -11   2 11393.5 784.592  37
  -3 -11   1 10069.8 772.039  11
  -3 -11   1 12046.6 854.503  41
  -3 -11   1 9951.86 762.375  37
  -3 -11   0 5604.71 632.809  11
  -3 -11   0 6662.70 674.362  41
  -3 -11   0 5664.02 596.216  37
  -3 -11  -1 4408.16 634.520  11
  -3 -11  -1 4172.17 561.172  41
  -3 -11  -1 4663.20 549.160  37
  -3 -11  -2 30236.5 1412.75  41
  -3 -11  -2 25907.8 1321.30  37
  -3 -11  -3 2359.71 581.564  11
  -3 -11  -3 2088.29 466.381  41
  -3 -11  -3 1711.32 426.645  37
  -3 -11  -4 56540.9 2457.58  11
  -3 -11  -4 56097.2 2214.61  41
  -3 -11  -4 53282.9 2152.02  37
  -3 -11  -5 728.114 506.370  11
  -3 -11  -5 914.593 395.121  41
  -3 -11  -5 941.496 372.050  37
  -3 -11  -6 30953.4 1508.37  11
  -3 -11  -6 26121.5 1331.47  42
  -3 -11  -6 30444.8 1320.39  37
  -3 -11  -6 29266.9 1356.49  41
  -3 -11  -7 1389.11 419.762  11
  -3 -11  -7 1805.83 435.424  42
  -3 -11  -7 1405.17 379.912  41
  -3 -11  -7 1959.90 371.837  37
  -3 -11  -8 22560.3 1173.43  42
  -3 -11  -8 20837.5 1055.57  11
  -3 -11  -9 2373.28 431.039  42
  -3 -11  -9 2065.09 312.731  11
  -3 -11 -10 15540.9 863.526  42
  -3 -11 -11 3608.89 388.722  42
  -3 -11 -13 7272.07 373.459  42
  -3 -12   2 17967.0 825.468  41
  -3 -12   1 1210.03 272.777  41
  -3 -12   1 614.826 196.017  11
  -3 -12   0 14315.5 741.920  41
  -3 -12   0 11603.6 679.470  11
  -3 -12  -1 4381.27 440.425  41
  -3 -12  -1 3671.65 430.976  11
  -3 -12  -2 9239.78 617.061  41
  -3 -12  -3 24010.4 1042.03  41
  -3 -12  -3 19516.7 1084.80  11
  -3 -12  -4 6673.44 514.572  41
  -3 -12  -4 7081.47 593.886  11
  -3 -12  -5 22386.4 991.616  41
  -3 -12  -5 21641.3 1069.61  11
  -3 -12  -6 4181.69 415.888  11
  -3 -12  -7 18214.5 823.509  11
   4  -9  -5 26800.3 1078.85  14
   4  -9  -4 9254.40 591.100  14
   4  -9  -2 955.138 228.422  39
   4  -9  -2 1175.34 307.931  14
   4  -9  -1 25985.1 1103.65  14
   4  -9  -1 23216.0 1005.93  39
   4  -9   0 4563.44 410.556  14
   4  -9   0 4662.19 387.052  39
   4  -9   1 25576.2 1072.82  14
   4  -9   1 28651.6 1091.14  39
   4  -8 -10 563.393 207.316  43
   4  -8  -9 35443.0 1414.76  43
   4  -8  -8 1084.00 319.842  43
   4  -8  -7 18551.0 963.153  43
   4  -8  -6 4020.81 459.118  14
   4  -8  -6 4676.53 507.639  43
   4  -8  -5 6891.57 614.852  14
   4  -8  -5 7138.75 605.215  43
   4  -8  -4 22531.5 1189.49  14
   4  -8  -4 21720.8 1119.63  43
   4  -8  -3 8959.16 701.973  43
   4  -8  -2 15647.1 898.313  43
   4  -8  -2 13062.5 934.534   9
   4  -8  -1 4011.31 575.154  14
   4  -8   0 32657.1 1537.53  14
   4  -8   1 968.953 385.499  14
   4  -8   2 30726.5 1389.55  14
   4  -8   3 376.933 297.868  14
   4  -8   4 21011.3 960.726  14
   4  -8   4 23675.5 1076.18  39
   4  -8   5 1683.32 308.860  39
   4  -8   6 20342.5 875.575  39
   4  -7 -12 9748.97 553.247  43
   4  -7 -11 21799.0 1040.19  43
   4  -7 -10 28316.8 1329.69  43
   4  -7  -9 12463.8 843.325  43
   4  -7  -9 11815.3 815.569  34
   4  -7  -8 18121.5 1080.48  43
   4  -7  -8 20514.6 1115.72  34
   4  -7  -7 772.369 340.070  38
   4  -7  -7-30.0471 406.423  43
   4  -7  -7 358.711 294.777   9
   4  -7  -7 293.970 329.159  14
   4  -7  -6 28475.3 1393.89  14
   4  -7  -6 30626.4 1397.82  38
   4  -7  -6 28225.5 1417.13  43
   4  -7  -6 27039.7 1352.33   9
   4  -7  -5 9017.74 809.436  14
   4  -7  -5 8717.43 763.012  43
   4  -7  -5 8529.41 768.111  38
   4  -7  -5 9056.25 764.508   9
   4  -7  -4 25910.8 1450.72  14
   4  -7  -4 26203.8 1378.67  43
   4  -7  -4 28525.7 1438.33  38
   4  -7  -4 28758.6 1459.97   9
   4  -7  -3 19746.5 1327.26  14
   4  -7  -3 23362.5 1240.90  43
   4  -7  -3 24271.6 1287.43  38
   4  -7  -3 22456.4 1316.70   9
   4  -7  -2 18386.1 1080.31  43
   4  -7  -2 17155.0 1159.09   9
   4  -7  -1 32251.0 1744.45  14
   4  -7  -1 36115.7 1617.98  43
   4  -7   0 8445.53 877.467  14
   4  -7   0 11079.0 834.987  43
   4  -7   1 53695.1 2413.41  14
   4  -7   1 61079.3 2351.73  43
   4  -7   1 57555.8 2411.52   9
   4  -7   2 3835.26 616.298  14
   4  -7   2 4537.86 597.146   9
   4  -7   3 21197.0 1188.13  14
   4  -7   3 20708.0 1163.05   9
   4  -7   4 312.397 363.947  14
   4  -7   4 415.111 322.384   9
   4  -7   5 18665.7 961.906  14
   4  -7   6 690.262 358.705  39
   4  -7   7 15410.2 830.555  39
   4  -7   8 12959.6 681.896  39
   4  -7   9 10190.0 489.629  39
   4  -6 -14 19900.3 829.457  43
   4  -6 -13 998.628 288.725  43
   4  -6 -13 1038.50 208.780  34
   4  -6 -12 26881.7 1266.15  43
   4  -6 -12 25268.6 1140.48  34
   4  -6 -11 9671.16 793.433  43
   4  -6 -11 10383.6 738.938  34
   4  -6 -10 22824.9 1293.97  43
   4  -6 -10 25524.7 1283.37  34
   4  -6  -9 12321.3 929.127  43
   4  -6  -9 14165.2 937.249  34
   4  -6  -8 16592.7 950.418  14
   4  -6  -8 17088.3 1094.56  43
   4  -6  -8 17139.5 995.158  38
   4  -6  -8 18985.5 1119.81  34
   4  -6  -7 21100.6 1161.99  14
   4  -6  -7 21519.7 1123.94   9
   4  -6  -7 21297.0 1185.72  38
   4  -6  -7 20332.6 1217.70  43
   4  -6  -7 21853.9 1242.32  34
   4  -6  -6 9540.12 758.075   9
   4  -6  -6 10687.1 845.177  14
   4  -6  -6 9768.96 834.484  38
   4  -6  -6 8486.63 802.001  43
   4  -6  -6 10775.7 858.037  34
   4  -6  -5 41416.0 1924.15   9
   4  -6  -5 40145.7 1955.35  14
   4  -6  -5 44866.8 1986.16  38
   4  -6  -5 43693.3 1950.83  43
   4  -6  -5 47993.5 2008.49  34
   4  -6  -4 11153.5 900.892   9
   4  -6  -4 11112.4 935.085  14
   4  -6  -4 11207.3 906.173  38
   4  -6  -4 10313.1 834.092  43
   4  -6  -4 11247.6 872.671  34
   4  -6  -3 77057.8 2893.67  38
   4  -6  -3 71820.1 2784.33  43
   4  -6  -3 71307.5 2847.75   6
   4  -6  -3 73267.6 2917.71   9
   4  -6  -2 701.324 471.041  38
   4  -6  -2 277.822 428.748  43
   4  -6  -2 174.503 341.727   3
   4  -6  -2 618.847 516.586   9
  -4   6   1 43131.0 1831.21  18
   4  -6  -1 46966.3 1917.97  43
   4  -6  -1 47787.7 2006.46  38
   4  -6  -1 42465.4 2027.57   9
   4  -6  -1 40502.6 2071.09  14
   4  -6  -1 37072.6 1914.63   6
   4  -6  -1 40164.3 1901.37   3
  -4   6   0 2022.82 438.124  18
   4  -6   0 2220.90 461.419   3
   4  -6   0 1778.50 585.800  14
   4  -6   0 1827.62 476.469   6
   4  -6   0 2377.70 501.019  43
  -4   6  -1 8298.68 681.227  18
   4  -6   1 7508.06 776.472   9
   4  -6   1 6540.25 808.867  14
   4  -6   1 7823.22 727.358  43
   4  -6   1 8254.17 833.408  38
   4  -6   1 5968.20 597.567  24
   4  -6   2 58492.1 2515.61  14
   4  -6   2 59893.0 2493.12   9
   4  -6   2 65237.9 2408.62  43
   4  -6   3 7421.70 726.933   9
   4  -6   3 6776.51 758.463  14
   4  -6   3 4867.16 590.929  45
   4  -6   3 6769.69 653.324  24
   4  -6   4 57322.2 2327.24  14
   4  -6   4 58710.6 2300.24   9
   4  -6   4 50286.1 2238.03  45
   4  -6   4 55628.2 2238.15  24
   4  -6   4 54774.1 2169.23  32
   4  -6   5 4883.42 576.247  14
   4  -6   5 3499.36 536.463  24
   4  -6   5 3471.09 497.637   9
   4  -6   5 3655.64 588.221  45
   4  -6   5 4040.03 529.612  32
   4  -6   6 33270.8 1430.06  14
   4  -6   6 33118.3 1492.43  24
   4  -6   6 31086.8 1436.62  32
   4  -6   7 575.721 392.787  24
   4  -6   7 276.208 392.818  45
   4  -6   7 267.727 348.831  32
   4  -6   8 27139.6 1235.66  39
   4  -6   8 27683.4 1228.53  32
   4  -6   9 1260.26 373.641  45
   4  -6   9 1226.59 305.419  39
   4  -6   9 1523.63 371.535  32
   4  -6  10 19808.1 860.241  39
   4  -6  10 19210.9 990.403  45
   4  -6  10 22389.1 976.776  32
   4  -6  11 2167.70 307.308  45
   4  -6  11 2538.83 310.607  32
   4  -6  12 4437.72 307.321  32
   4  -5 -14 5198.78 366.209  34
   4  -5 -13 47646.0 1805.44  34
   4  -5 -12 2251.36 415.705  34
   4  -5 -11 53986.2 2168.21  34
   4  -5 -11 50045.4 2153.71  25
   4  -5 -10 4665.80 496.187  38
   4  -5 -10 4218.54 592.975  25
   4  -5 -10 4323.47 586.738  34
   4  -5  -9 56622.7 2231.51  38
   4  -5  -9 58159.1 2365.36  34
   4  -5  -9 52205.4 2279.80  25
   4  -5  -8 21696.0 1082.18   9
   4  -5  -8 21037.8 1113.35  14
   4  -5  -8 23243.3 1237.27  38
   4  -5  -8 20589.2 1181.17  25
   4  -5  -8 21775.9 1249.61  34
   4  -5  -8 18952.1 1102.35  26
   4  -5  -7 33693.3 1521.40   6
   4  -5  -7 35791.8 1590.20   9
   4  -5  -7 34857.6 1615.20  14
   4  -5  -7 34901.7 1691.74  38
   4  -5  -7 32296.8 1555.48  26
   4  -5  -6 5009.35 511.503   3
   4  -5  -6 5313.68 546.132   6
   4  -5  -6 5284.70 578.235   9
   4  -5  -6 4733.02 616.656  38
   4  -5  -6 3882.17 512.941  26
   4  -5  -6 5017.27 621.026  34
   4  -5  -5 24878.1 1323.38   6
   4  -5  -5 26534.5 1371.24   9
   4  -5  -5 24572.5 1255.21   3
   4  -5  -5 25446.3 1402.50  38
   4  -5  -5 29163.7 1404.84  34
   4  -5  -5 24388.8 1250.32  26
   4  -5  -4 81037.7 3242.80   6
   4  -5  -4 87525.2 3299.88   9
   4  -5  -4 85325.8 3189.41   2
   4  -5  -4 87292.9 3188.23   3
   4  -5  -4 86664.3 3297.19  38
   4  -5  -4 84652.2 3211.25  43
   4  -5  -4 83669.0 3114.92  26
   4  -5  -4 96729.2 3299.87  34
   4  -5  -3 1404.97 500.478  21
   4  -5  -3 1659.89 398.087   2
   4  -5  -3 2064.82 425.755   3
   4  -5  -3 1480.27 443.700   6
   4  -5  -3 1439.38 506.400   9
   4  -5  -3 1784.81 471.280  38
   4  -5  -3 1573.85 443.222  43
   4  -5  -3 1516.50 465.569  34
   4  -5  -3 1450.49 385.155  26
   4  -5  -2 75543.0 3013.99  21
   4  -5  -2 72485.1 2949.03   9
   4  -5  -2 70385.1 2819.54   3
   4  -5  -2 72207.1 2827.56   2
   4  -5  -2 70785.9 2849.13  38
   4  -5  -2 73506.6 2766.89  43
   4  -5  -2 77661.1 2847.21  34
   4  -5  -2 71680.9 2700.23  26
   4  -5  -1 952.700 467.374  21
   4  -5  -1 913.703 392.794  43
   4  -5  -1 900.905 340.160   3
   4  -5  -1 1062.26 387.513   2
   4  -5  -1 812.552 430.255   6
   4  -5   0 60978.9 2494.29  24
   4  -5   0 67166.9 2607.64  38
   4  -5   0 68761.5 2537.18  43
   4  -5   0 63879.2 2666.11   6
   4  -5   1 3379.89 592.014  21
   4  -5   1 2186.67 455.383  24
   4  -5   1 2755.42 521.710  38
   4  -5   1 2485.68 485.192  43
   4  -5   1 2585.08 482.515   2
   4  -5   1 2463.53 514.331   6
   4  -5   1 2986.62 600.197   9
   4  -5   1 3256.41 500.279   3
   4  -5   2 102405. 3969.22  24
   4  -5   2 118484. 4173.91  21
   4  -5   2 118298. 3981.72  43
   4  -5   2 113853. 4051.28  38
   4  -5   2 107087. 4051.45   6
   4  -5   2 110963. 4101.77   9
   4  -5   2 111927. 3996.93   3
   4  -5   2 118554. 4024.90   2
   4  -5   3 1158.44 428.705  24
   4  -5   3 1564.41 394.522   2
   4  -5   3 1870.72 458.090   6
   4  -5   3 1678.44 395.414   3
   4  -5   3 1435.14 472.156   9
   4  -5   3 964.826 381.743  45
   4  -5   3 2101.37 500.576  38
   4  -5   3 2091.82 447.183  43
   4  -5   4 63097.5 2446.56   6
   4  -5   4 65502.0 2522.51   9
   4  -5   4 63256.2 2413.31   3
   4  -5   4 56296.6 2455.83  45
   4  -5   4 60198.7 2480.00  24
  -4   5  -5 23376.4 1215.94  18
   4  -5   5 23211.4 1207.87   9
   4  -5   5 22238.6 1124.70   3
   4  -5   5 20725.4 1126.76   6
   4  -5   5 21830.5 1221.64  14
   4  -5   5 20476.3 1257.19  45
   4  -5   5 20782.1 1089.04  33
   4  -5   5 22035.7 1241.16  24
   4  -5   6 21238.1 1101.06   9
   4  -5   6 19941.9 1110.90  14
  -4   5  -6 22586.7 1217.45  18
   4  -5   6 21346.7 1213.50  24
   4  -5   6 18414.7 1049.14  33
   4  -5   7 48748.3 1993.93  24
   4  -5   7 41402.2 1807.24  33
   4  -5   8 4977.27 543.341  33
   4  -5   8 5648.53 682.957  24
   4  -5   9 83866.9 3078.32  39
   4  -5   9 86653.9 3187.84  24
   4  -5   9 88457.2 3168.36  32
   4  -5  10 5118.52 476.828  39
   4  -5  10 5778.68 594.878  32
   4  -5  11 70076.7 2516.38  35
   4  -5  11 72912.1 2594.57  32
   4  -5  12 194.224 290.860  45
   4  -5  13 19165.1 876.054  45
   4  -5  14 1784.64 201.021  32
   4  -4 -15 27231.0 1149.19  25
   4  -4 -14 26237.7 1124.22  34
   4  -4 -14 29353.8 1300.29  25
   4  -4 -13 15752.1 1002.46  25
   4  -4 -13 16176.1 882.880  34
   4  -4 -12 55161.9 2159.59  34
   4  -4 -12 50204.1 2271.59  25
   4  -4 -11 29880.1 1457.46  34
   4  -4 -11 25866.8 1494.97  25
   4  -4 -10 40829.1 1862.32  34
   4  -4 -10 41103.0 1953.69  25
   4  -4  -9 6075.47 643.487  34
   4  -4  -9 6556.02 705.900  25
   4  -4  -8 108426. 3896.62  14
   4  -4  -8 118919. 4095.08  34
   4  -4  -8 113429. 4106.51  25
   4  -4  -7 649.548 269.105   3
   4  -4  -7-21.7858 230.753   2
   4  -4  -7 333.014 309.204   9
   4  -4  -7 396.287 292.526   6
   4  -4  -7 417.280 414.200  42
   4  -4  -7 219.638 355.300  26
   4  -4  -7 461.948 387.847  25
   4  -4  -7 1066.87 427.295  34
   4  -4  -6 160427. 5170.00  21
   4  -4  -6 149729. 5090.64   6
   4  -4  -6 147913. 5003.32   3
   4  -4  -6 151731. 5016.56   2
   4  -4  -6 166794. 5308.51  42
   4  -4  -6 157361. 5177.98  34
   4  -4  -6 151242. 5161.03  25
   4  -4  -5 15851.7 990.139  21
   4  -4  -5 15577.5 954.851   6
   4  -4  -5 13352.0 853.008   3
   4  -4  -5 15590.4 894.631   2
   4  -4  -5 15807.0 1006.56  42
   4  -4  -5 17263.3 988.945  34
   4  -4  -5 15795.1 948.867  25
   4  -4  -5 12740.8 878.054  26
   4  -4  -4 32826.2 1555.34   6
   4  -4  -4 32088.5 1455.53   3
   4  -4  -4 31906.7 1456.02   2
   4  -4  -4 34912.7 1601.73  21
   4  -4  -4 33369.0 1506.63  34
   4  -4  -4 31597.9 1462.69  26
   4  -4  -3 47364.9 1973.35   2
   4  -4  -3 48683.6 1978.56   3
   4  -4  -3 45118.7 2052.65   6
   4  -4  -3 49928.9 2129.21  21
   4  -4  -3 52175.2 1989.93  34
   4  -4  -3 45841.9 1920.47  26
   4  -4  -2 26332.1 1401.17  21
   4  -4  -2 23738.7 1344.31   6
   4  -4  -2 25718.2 1278.77   2
   4  -4  -2 24259.1 1249.97   3
   4  -4  -2 25199.7 1207.08  43
   4  -4  -2 27106.0 1270.88  34
   4  -4  -2 24670.5 1199.21  26
   4  -4  -1 82962.7 3217.13  21
   4  -4  -1 81380.5 3075.86   2
   4  -4  -1 78941.0 3042.10   3
   4  -4  -1 84594.0 2972.35  43
   4  -4  -1 90769.0 3063.05  34
   4  -4  -1 78863.7 2950.65  26
   4  -4   0 43153.6 1902.06   6
   4  -4   0 39856.6 1750.99  38
   4  -4   0 40538.6 1682.17  43
   4  -4   0 40748.5 1692.78  26
   4  -4   1 49609.3 2119.33  21
   4  -4   1 45435.0 2057.33   6
   4  -4   1 50099.8 1997.07   2
   4  -4   1 47398.0 1975.16   3
   4  -4   1 46615.1 1970.23  38
   4  -4   1 47646.7 1894.33  43
   4  -4   1 47877.7 1916.86  26
   4  -4   2 13130.9 939.599  21
  -4   4  -2 13880.9 805.628  18
   4  -4   2 13101.7 856.174  38
   4  -4   2 12599.9 785.911  47
   4  -4   2 14356.5 825.529  43
   4  -4   2 14818.4 968.254   6
   4  -4   2 13389.4 847.345   3
   4  -4   2 13742.8 860.551   2
   4  -4   3 31060.9 1542.34  21
  -4   4  -3 31317.5 1382.86  18
   4  -4   3 33203.6 1483.97  38
   4  -4   3 29192.2 1384.34  47
   4  -4   3 32305.6 1411.63  43
   4  -4   3 30411.4 1496.98   6
   4  -4   3 31123.3 1416.94   3
   4  -4   3 30441.6 1421.03   2
   4  -4   4 22099.4 1212.64  21
  -4   4  -4 22957.4 1138.31  18
   4  -4   4 21589.1 1229.78  24
   4  -4   4 22211.7 1191.96   6
   4  -4   4 22578.4 1122.04   3
   4  -4   4 22789.4 1127.12   2
   4  -4   4 22867.0 1165.38  47
   4  -4   4 22335.4 1153.47  43
   4  -4   4 22812.6 1190.46  38
   4  -4   5 15071.4 1008.36  24
   4  -4   5 14588.8 940.057  21
  -4   4  -5 15475.6 929.142  18
   4  -4   5 16288.7 935.584   6
   4  -4   5 16421.7 965.984   9
   4  -4   5 14802.4 864.812   3
   4  -4   5 14311.5 859.098   2
   4  -4   5 15111.1 937.751  47
   4  -4   5 14765.8 905.345  33
   4  -4   6 14552.3 892.486   9
   4  -4   6 15657.0 843.116   3
  -4   4  -6 15646.4 971.011  18
   4  -4   6 14722.7 1012.45  24
   4  -4   6 15392.6 942.424  33
   4  -4   7 27063.6 1264.15   9
  -4   4  -7 29985.1 1440.72  18
   4  -4   7 27793.6 1462.39  24
   4  -4   7 27578.8 1362.00  33
  -4   4  -8 21685.6 1227.83  18
   4  -4   8 20052.0 1128.35  33
   4  -4   9 5613.98 598.241  39
   4  -4   9 5180.83 593.023  33
   4  -4  10 40178.7 1725.81  39
   4  -4  10 42523.7 1807.20  33
   4  -4  10 46177.6 1925.09  24
   4  -4  11 2627.06 489.124  24
   4  -4  12 10117.7 732.482  32
   4  -4  13 800.848 310.364  35
   4  -4  13 620.692 325.902  32
   4  -4  14 5806.43 438.575  35
   4  -4  14 5527.71 439.184  32
   4  -4  15 897.602 219.736  45
   4  -4  15 857.973 188.651  35
   4  -4  15 1222.99 199.393  32
   4  -3 -17 3041.04 261.723  25
   4  -3 -16 27287.0 1153.64  25
   4  -3 -15 496.630 325.501  25
   4  -3 -14 27677.2 1393.94  25
   4  -3 -14 27706.0 1344.25  27
   4  -3 -13 21142.5 1086.62  34
   4  -3 -13 21304.5 1241.46  27
   4  -3 -13 23270.9 1326.78  25
   4  -3 -12 54833.9 2147.73  22
   4  -3 -12 56260.1 2246.21  34
   4  -3 -12 56646.1 2463.10  25
   4  -3 -12 56304.3 2422.40  27
   4  -3 -11 32691.2 1489.40  22
   4  -3 -11 37062.6 1658.58  34
   4  -3 -11 35284.3 1795.98  25
   4  -3 -11 33686.8 1744.01  27
   4  -3 -10 39144.5 1632.28  22
   4  -3 -10 39407.9 1763.06  34
   4  -3 -10 37542.1 1872.29  25
   4  -3 -10 36983.7 1829.49  27
   4  -3  -9 16605.3 912.647  22
   4  -3  -9 17682.1 1029.26  34
   4  -3  -9 15551.2 1068.96  27
   4  -3  -9 15305.7 1086.10  25
   4  -3  -8 7162.87 657.450  34
   4  -3  -8 7186.84 722.453  25
   4  -3  -8 7210.94 691.363  27
   4  -3  -7 9112.62 650.682  21
   4  -3  -7 9670.37 666.176   6
   4  -3  -7 10063.8 607.674   3
   4  -3  -7 9708.54 605.078   2
   4  -3  -7 11594.4 837.411  42
   4  -3  -7 10479.0 806.967  25
   4  -3  -7 10252.0 742.227  34
   4  -3  -7 9797.35 750.357  27
   4  -3  -7 8682.24 724.484  36
   4  -3  -6 11140.2 727.220  21
   4  -3  -6 10090.4 702.487   6
   4  -3  -6 10330.8 640.068   2
   4  -3  -6 10182.9 631.704   3
   4  -3  -6 11009.7 799.387  42
   4  -3  -6 9279.06 725.012  36
   4  -3  -6 10152.8 723.437  34
   4  -3  -6 9225.02 699.076  27
   4  -3  -6 10862.1 782.222  25
   4  -3  -5 71711.3 2625.61  21
   4  -3  -5 68992.9 2511.35   2
   4  -3  -5 69515.7 2600.85   6
   4  -3  -5 68308.8 2645.18  42
   4  -3  -5 68778.8 2574.92  34
   4  -3  -5 69004.4 2605.48  25
   4  -3  -4 7184.55 606.598  21
   4  -3  -4 5799.58 590.313   6
   4  -3  -4 7898.77 575.785   2
   4  -3  -4 7368.48 620.779  42
   4  -3  -4 7094.78 571.808  34
   4  -3  -4 7380.96 587.981  25
   4  -3  -3 83261.4 3176.43   6
   4  -3  -3 86796.4 3082.37   2
   4  -3  -3 87350.7 3191.96  21
   4  -3  -3 88855.4 3059.87  34
   4  -3  -2 9635.20 753.342  21
   4  -3  -2 9318.00 785.502  12
   4  -3  -2 9671.24 664.502   2
   4  -3  -2 8506.13 727.961   6
   4  -3  -1 92642.2 3406.83  21
   4  -3  -1 92818.5 3290.76   2
   4  -3   0 45097.8 1758.30  15
   4  -3   0 45970.7 2056.05  12
   4  -3   0 45966.3 1955.92   6
   4  -3   1 19878.6 1112.45  21
   4  -3   1 19737.0 977.629  15
   4  -3   1 19954.9 1194.19  12
   4  -3   1 18955.4 1108.06   6
   4  -3   1 20709.8 1013.71  38
   4  -3   2 47317.9 2008.66  21
   4  -3   2 49244.0 2017.04   6
   4  -3   2 48678.5 1905.50   2
   4  -3   2 48829.6 2105.18  12
   4  -3   2 45517.5 1864.07  38
   4  -3   2 48163.5 1857.31  26
   4  -3   3 15789.7 950.562  21
  -4   3  -3 15067.1 813.187  18
   4  -3   3 15559.1 880.330  15
   4  -3   3 16197.1 878.844  38
   4  -3   3 15836.8 833.498  43
   4  -3   3 15420.0 867.374   2
   4  -3   3 16920.0 965.517   6
   4  -3   4 56999.5 2256.18  21
   4  -3   4 55879.9 2172.82  15
  -4   3  -4 56853.5 2122.99  18
   4  -3   4 55614.2 2159.14  38
   4  -3   4 53557.1 2154.26  47
   4  -3   4 59798.2 2150.25  43
   4  -3   4 58986.4 2250.76   6
   4  -3   4 55688.0 2140.45   2
   4  -3   5 2135.25 371.331  15
   4  -3   5 1649.64 374.648  21
  -4   3  -5 2342.49 374.517  18
   4  -3   5 1710.99 372.099  47
   4  -3   5 2589.59 413.983  38
   4  -3   5 1943.27 328.104   3
   4  -3   5 2271.93 371.729   6
   4  -3   5 2093.10 332.609   2
   4  -3   6 43888.3 1767.88  21
  -4   3  -6 41336.7 1741.56  18
   4  -3   6 39972.3 1707.12  15
   4  -3   6 41207.9 1789.65  47
   4  -3   6 43728.6 1737.89   6
   4  -3   6 43350.2 1668.66   3
   4  -3   6 41579.4 1654.14   2
  -4   3  -7 4883.73 562.824  18
   4  -3   7 5030.66 498.083  21
   4  -3   7 5331.53 490.096  15
   4  -3   7 5203.44 444.377   3
   4  -3   7 5069.58 433.201   2
   4  -3   7 5295.87 603.669  47
  -4   3  -8 80447.8 3011.49  18
   4  -3   8 81071.3 3026.27  24
   4  -3   8 75184.9 2942.70  33
  -4   3  -9 14013.0 990.390  18
   4  -3   9 14474.6 991.681  24
   4  -3   9 14531.6 955.855  33
  -4   3 -10 52126.2 2292.22  18
   4  -3  10 56126.3 2299.96  24
   4  -3  10 56460.2 2256.32  33
   4  -3  11 29830.8 1454.47  33
   4  -3  11 30187.8 1477.96  24
   4  -3  12 4082.28 575.086  24
   4  -3  12 4692.67 561.563  33
   4  -3  12 4091.65 575.191  32
   4  -3  13 15990.8 937.749  32
   4  -3  14 2118.94 386.773  32
   4  -3  15 21124.6 939.233  32
   4  -3  16 746.966 169.138  32
   4  -2 -17 18224.3 819.487  25
   4  -2 -16 5665.37 524.069  25
   4  -2 -16 6029.09 506.931  27
   4  -2 -15 21625.8 1053.70  22
   4  -2 -15 24208.7 1195.78  27
   4  -2 -15 21966.0 1181.06  25
   4  -2 -14 441.599 305.009  22
   4  -2 -14 604.029 425.294  27
   4  -2 -14 430.193 436.899  25
   4  -2 -13 28721.9 1369.29  22
   4  -2 -13 29262.3 1564.16  27
   4  -2 -12 26350.6 1323.97  22
   4  -2 -12 27949.1 1547.41  27
   4  -2 -11 67530.2 2527.73  22
   4  -2 -11 59706.7 2699.50  27
   4  -2 -10 25895.4 1271.59  17
   4  -2 -10 23620.7 1412.03  40
   4  -2 -10 22911.2 1371.30  27
   4  -2 -10 24680.8 1273.41  34
   4  -2  -9 38975.1 1688.72  17
   4  -2  -9 40508.5 1836.04  40
   4  -2  -9 36316.5 1771.70  27
   4  -2  -9 35567.6 1638.26  34
   4  -2  -8 16224.8 944.813  17
   4  -2  -8 14054.9 963.334  40
   4  -2  -8 13354.6 843.234  34
   4  -2  -8 13390.0 952.534  27
   4  -2  -7 49242.4 1835.90  21
   4  -2  -7 52488.0 2021.99  17
   4  -2  -7 45120.2 1800.36   6
   4  -2  -7 45407.4 1734.34   2
   4  -2  -7 46693.5 1993.36  40
   4  -2  -7 46485.6 1875.53  34
   4  -2  -7 48333.1 1988.04  27
   4  -2  -6 65170.9 2391.48  21
   4  -2  -6 63628.8 2299.01   2
   4  -2  -6 65071.8 2387.09   6
   4  -2  -6 60768.0 2450.09  25
   4  -2  -5 3384.03 405.350  21
   4  -2  -5 3347.16 443.559  17
   4  -2  -5 2971.11 390.238   6
   4  -2  -5 3586.16 361.084   2
   4  -2  -4 241429. 7759.22  21
   4  -2  -4 245861. 7757.23  17
   4  -2  -4 237903. 7778.05   6
   4  -2  -4 241925. 7662.89   2
   4  -2  -3 7216.93 579.174  21
   4  -2  -3 6596.22 520.922  17
   4  -2  -3 6407.70 580.610   6
   4  -2  -3 7316.64 520.689   2
   4  -2  -2 102435. 3576.89  21
   4  -2  -2 107132. 3433.57  17
   4  -2  -2 99334.3 3345.74  15
   4  -2  -2 95650.7 3572.66   6
   4  -2  -1 4921.36 505.214  21
   4  -2  -1 5385.11 402.617  15
   4  -2   0 40556.2 1745.75  21
   4  -2   0 41676.7 1580.75  15
   4  -2   0 43258.5 1814.98   6
   4  -2   1 10306.6 600.960  15
   4  -2   1 9717.41 719.988   6
   4  -2   2 71302.8 2670.36  21
   4  -2   2 69315.4 2561.76   2
   4  -2   2 76321.6 2719.94   6
   4  -2   3 52736.4 2067.81  21
   4  -2   3 51675.4 1999.19  15
   4  -2   3 53207.1 2091.80   6
   4  -2   3 54195.4 1986.17   2
   4  -2   4 71809.5 2644.84  15
   4  -2   4 75391.4 2710.78  21
  -4   2  -4 74732.4 2563.14  18
   4  -2   4 74374.7 2716.95   6
   4  -2   4 72108.9 2596.61   2
   4  -2   5 31451.1 1415.49  15
   4  -2   5 33804.2 1449.15  21
  -4   2  -5 34623.7 1380.54  18
   4  -2   5 33737.8 1454.57   6
   4  -2   5 34714.1 1379.34   2
   4  -2   6 10234.3 672.301  15
   4  -2   6 10254.7 669.361  21
  -4   2  -6 11421.3 687.183  18
   4  -2   6 10408.3 718.672  47
   4  -2   6 11170.8 626.739   2
   4  -2   6 10944.5 679.199   6
   4  -2   7 31676.5 1338.77  21
  -4   2  -7 32316.0 1402.95  18
   4  -2   7 31419.2 1481.46  24
   4  -2   7 31910.9 1369.37  15
   4  -2   7 29777.0 1437.58  47
   4  -2   7 31471.6 1324.61   6
   4  -2   7 32593.7 1278.69   2
   4  -2   7 31420.7 1261.22   3
   4  -2   8 462.882 243.172  15
  -4   2  -8 578.640 324.091  18
   4  -2   8 332.667 397.913  24
   4  -2   8 603.989 374.353  47
  -4   2  -9 90372.2 3249.00  18
   4  -2   9 81823.7 2985.34  15
   4  -2   9 87397.3 3223.97  24
   4  -2   9 90065.8 3221.95  33
  -4   2 -10 13557.3 933.762  18
   4  -2  10 14063.6 965.595  24
  -4   2 -11 96948.0 3664.27  18
   4  -2  11 107448. 3731.55  24
   4  -2  12 23877.6 1270.41  33
   4  -2  12 22713.1 1249.15  24
   4  -2  13 11482.7 835.915  33
   4  -2  13 12927.9 841.329  32
   4  -2  14 8718.11 676.636  32
   4  -2  15 4877.13 463.076  32
   4  -2  16 24189.1 1040.98  35
   4  -2  16 22339.0 952.099  32
   4  -2  17 11328.8 555.579  35
   4  -1 -18 1539.73 191.115  25
   4  -1 -17 21578.5 977.500  27
   4  -1 -17 21717.8 970.425  25
   4  -1 -16 10573.0 666.506  22
   4  -1 -16 10679.7 731.050  25
   4  -1 -16 12342.3 775.266  27
   4  -1 -15 26442.4 1269.29  22
   4  -1 -15 28581.2 1401.36  27
   4  -1 -14 6290.14 616.526  22
   4  -1 -14 5823.42 692.282  40
   4  -1 -14 6512.82 734.997  27
   4  -1 -13 11949.5 849.532  22
   4  -1 -13 11763.6 963.858  40
   4  -1 -13 10963.7 967.280  27
   4  -1 -12 83249.0 3080.98  22
   4  -1 -12 77739.6 2940.05  17
   4  -1 -12 85914.9 3255.34  40
   4  -1 -12 79604.0 3281.38  27
   4  -1 -11 6521.92 677.289  22
   4  -1 -11 6453.68 578.273  17
   4  -1 -11 6464.09 762.081  40
   4  -1 -11 6585.27 821.818  27
   4  -1 -10 255497. 8167.79  17
   4  -1 -10 261091. 8429.42  40
   4  -1 -10 241440. 8408.99  27
   4  -1  -9 15391.5 895.203  17
   4  -1  -9 15007.6 1017.84  40
   4  -1  -9 12604.1 962.689  27
   4  -1  -8 129537. 4299.41  17
   4  -1  -8 119446. 4389.46  27
   4  -1  -7 5358.58 366.023   2
   4  -1  -7 4200.49 394.834   6
   4  -1  -7 4619.18 494.216  17
   4  -1  -7 4868.60 528.987  27
   4  -1  -6 63011.8 2235.81   2
   4  -1  -6 64377.6 2336.41   6
   4  -1  -6 64288.4 2316.29  21
   4  -1  -6 69968.7 2471.29  17
   4  -1  -5 105246. 3636.05   6
   4  -1  -5 108610. 3611.52  21
   4  -1  -4 62299.8 2328.24   6
   4  -1  -4 62020.6 2282.34  21
   4  -1  -4 64394.7 2324.22  17
   4  -1  -3 139014. 4707.35   6
   4  -1  -3 142293. 4667.63  21
   4  -1  -3 139267. 4474.78  15
   4  -1  -3 143833. 4629.81  17
   4  -1  -2 158647. 5340.71   6
   4  -1  -2 160962. 5176.91  17
   4  -1  -2 163885. 5292.77  21
   4  -1  -2 159757. 5085.24  15
   4  -1  -1 205426. 6528.52  21
   4  -1  -1 193656. 6303.65  15
   4  -1  -1 206838. 6347.86  17
   4  -1   0 27751.0 1099.93  15
   4  -1   0 28377.6 1073.43  17
   4  -1   0 28704.7 1260.41  21
   4  -1   1 270812. 8806.33   6
   4  -1   1 273840. 8588.91  15
   4  -1   1 278394. 8493.68  17
   4  -1   2 12877.0 824.985   6
   4  -1   2 13671.2 713.583  15
   4  -1   2 14914.3 802.307  21
   4  -1   3 76846.3 2811.73   6
   4  -1   3 78455.9 2775.57  21
   4  -1   4 94593.9 3416.49   6
   4  -1   4 101222. 3372.97  15
   4  -1   4 101677. 3397.43  21
  -4   1  -4 97589.7 3235.02  18
   4  -1   5 101478. 3465.93   6
   4  -1   5 102693. 3439.04  21
   4  -1   5 96268.5 3427.45  15
  -4   1  -5 101826. 3331.37  18
   4  -1   6 14996.5 793.174   6
   4  -1   6 13748.6 699.145   2
  -4   1  -6 15654.5 765.691  18
   4  -1   6 14171.4 784.773  15
   4  -1   6 14352.4 764.937  21
   4  -1   7 16567.7 829.862   6
   4  -1   7 17318.3 773.324   2
   4  -1   7 15184.9 842.164  15
  -4   1  -7 17408.6 873.781  18
   4  -1   7 17424.1 832.616  21
   4  -1   8 20305.8 990.526  15
   4  -1   8 20371.0 1095.09  24
  -4   1  -8 22256.0 1077.02  18
  -4   1  -8 20902.7 1074.41  31
   4  -1   9 12284.2 709.289  15
  -4   1  -9 13128.2 839.600  18
   4  -1   9 12807.4 839.203  24
   4  -1   9 13339.8 870.042  47
  -4   1  -9 13282.7 846.300  31
  -4   1 -10 57023.0 2245.75  18
   4  -1  10 53912.0 2060.74  15
   4  -1  10 56984.3 2282.51  24
   4  -1  10 59976.5 2297.27  33
  -4   1 -11 2659.55 442.875  18
   4  -1  11 2355.02 464.242  24
  -4   1 -11 1170.43 436.689  48
   4  -1  11 2679.96 497.988  33
  -4   1 -12 53317.1 2167.79  16
  -4   1 -12 51267.0 2108.14  18
  -4   1 -12 54002.0 2212.91  48
   4  -1  12 51666.4 2143.11  24
   4  -1  12 53244.8 2180.67  33
   4  -1  13 809.832 408.800  24
  -4   1 -13 509.763 408.639  48
   4  -1  13 575.251 408.708  33
  -4   1 -14 11372.0 803.756  48
   4  -1  14 11452.3 820.635  33
   4  -1  14 11525.0 781.036  32
  -4   1 -15 3403.32 455.208  48
   4  -1  15 3641.72 436.477  32
   4  -1  16 10270.4 597.187  32
   4  -1  17 14413.1 720.176  35
   4  -1  18 12190.4 545.546  35
   4   0 -18 15939.3 668.351  25
   4   0 -17 683.703 262.000  25
   4   0 -16 34405.9 1460.73  22
   4   0 -15 4741.59 549.296  22
   4   0 -15 4849.16 590.413  40
   4   0 -14 47060.1 1997.95  22
   4   0 -14 48356.4 2092.23  40
   4   0 -13 17025.7 1075.20  22
   4   0 -13 19652.8 1202.13  40
   4   0 -12 23307.8 1269.96  22
   4   0 -12 21372.9 1111.64  17
   4   0 -12 23767.4 1349.03  40
   4   0 -11 51891.9 2072.03  17
   4   0 -11 54240.6 2337.46  40
   4   0 -10 8491.02 645.083  17
   4   0 -10 7831.94 781.687  40
   4   0  -9 35044.5 1505.44  17
   4   0  -9 34345.7 1649.69  40
   4   0  -9 32789.8 1649.81  27
   4   0  -8 5568.96 516.127  17
   4   0  -8 5266.55 569.517  40
   4   0  -8 4811.86 559.179  27
   4   0  -7 72177.9 2552.96  17
   4   0  -7 66701.0 2381.44   6
   4   0  -6 1025.94 298.265  17
   4   0  -6 976.102 209.336  21
   4   0  -6 657.225 208.416   6
   4   0  -5 150386. 4852.01  21
   4   0  -5 149444. 4898.82   6
   4   0  -4 58456.2 2158.20  21
   4   0  -4 61860.0 1996.11  15
   4   0  -4 59062.6 2205.44   6
   4   0  -3 201251. 6395.72  21
   4   0  -3 200670. 6203.84  15
   4   0  -3 197182. 6394.02  17
   4   0  -2 20228.2 727.681  15
   4   0  -2 19941.4 899.435  21
   4   0  -2 18356.4 824.339  17
   4   0  -1 156483. 4522.77  15
   4   0  -1 156082. 4756.12  21
   4   0  -1 154862. 4595.93  17
   4   0   0 11479.8 689.589  21
   4   0   0 10623.2 514.845  20
   4   0   0 12346.6 571.844  15
   4   0   0 12657.5 574.842  17
   4   0   1 34676.9 1339.24  20
   4   0   1 38205.7 1316.17  17
   4   0   1 39212.2 1390.57  15
   4   0   2 99150.9 3337.62  21
   4   0   2 91090.7 3197.10  20
   4   0   2 100416. 3253.03  15
   4   0   2 98875.8 3082.71  17
   4   0   3 4215.10 390.926  21
   4   0   3 4079.05 220.759  17
   4   0   3 4506.14 371.415  20
   4   0   3 4617.32 387.132  15
   4   0   4 170055. 5503.70  21
   4   0   4 167171. 5501.56  20
  -4   0  -4 169665. 5330.92  18
   4   0   4 176789. 5578.85   6
   4   0   5 1555.75 274.165  21
  -4   0  -5 1471.47 224.187  18
   4   0   5 1570.59 291.456  20
   4   0   5 1666.57 286.241  15
   4   0   5 1366.99 289.850   6
   4   0   6 138927. 4743.88  21
  -4   0  -6 146269. 4701.61  18
   4   0   6 147160. 4878.77  20
   4   0   6 149019. 4812.30  15
   4   0   6 152782. 4810.90   6
   4   0   7 2603.41 295.339  21
  -4   0  -7 2559.08 319.420  18
   4   0   7 2567.61 337.939  15
   4   0   7 2358.01 306.862   6
  -4   0  -8 35590.6 1483.09  18
   4   0   8 38629.8 1484.70  15
   4   0   8 34927.4 1315.22   2
   4   0   8 37789.0 1558.86  47
  -4   0  -9 33661.9 1485.26  18
   4   0   9 35150.9 1533.33  24
   4   0   9 36081.1 1459.43  15
   4   0   9 37403.8 1585.13  47
  -4   0  -9 36721.5 1594.52  31
   4   0  10 17975.3 893.409  15
  -4   0 -10 18724.4 969.963  18
   4   0  10 17710.4 1040.02  47
   4   0  10 18875.6 1018.38  24
  -4   0 -10 19630.7 1091.29  31
   4   0  11 81310.5 2876.27  15
  -4   0 -11 82779.8 3005.06  18
   4   0  11 90033.5 3114.50  24
   4   0  11 84622.6 3111.31  33
  -4   0 -12 1166.24 340.244  18
  -4   0 -12 1049.88 384.206  16
   4   0  12 1220.21 409.499  24
  -4   0 -12 945.939 432.857  48
   4   0  12 2110.60 464.307  33
  -4   0 -13 69433.6 2688.56  16
  -4   0 -13 72657.9 2822.08  48
   4   0  13 73512.1 2741.68  33
   4   0  13 69557.3 2650.36  24
  -4   0 -14 1130.36 462.705  48
   4   0  14 1299.29 419.898  33
  -4   0 -15 24684.1 1267.23  48
  -4   0 -15 21802.0 1130.85  49
   4   0  15 24589.0 1120.26  32
  -4   0 -16 5002.89 548.247  48
   4   0  17 22006.6 1001.86  35
   4   0  18 12454.9 587.742  35
   4   1 -18 4116.00 301.993  27
   4   1 -17 18364.8 847.739  25
   4   1 -17 18747.1 904.388  27
   4   1 -16 2426.89 378.026  22
   4   1 -16 2884.52 450.070  27
   4   1 -15 37261.7 1620.03  22
   4   1 -15 35339.3 1688.08  27
   4   1 -14 4951.02 568.564  22
   4   1 -14 4357.55 597.051  40
   4   1 -14 4967.18 685.489  27
   4   1 -13 58875.4 2462.28  22
   4   1 -13 62123.8 2501.35  40
   4   1 -13 62849.4 2632.38  27
  -4  -1  12 7220.31 614.048  19
   4   1 -12 6006.69 683.364  22
   4   1 -12 6106.41 543.290  17
   4   1 -12 6081.29 686.418  40
   4   1 -12 6680.17 826.492  27
   4   1 -11 33531.0 1511.44  17
   4   1 -11 37751.7 1739.85  40
   4   1 -11 35481.4 1814.70  27
   4   1 -10 112856. 4049.32  17
   4   1 -10 126699. 4318.75  40
   4   1 -10 122078. 4397.77  27
   4   1  -9 32888.0 1442.75  17
   4   1  -9 35372.5 1628.10  40
   4   1  -9 33553.5 1669.31  27
   4   1  -8 31321.1 1377.35  17
   4   1  -8 32461.1 1487.53  40
   4   1  -8 32958.6 1542.93  27
  -4  -1   7 46861.0 1645.74   4
   4   1  -7 42478.1 1629.02   6
   4   1  -7 45939.5 1764.37  17
   4   1  -6 55085.1 2051.18   6
   4   1  -6 61328.4 2159.75  17
   4   1  -5 2895.94 290.406  21
   4   1  -5 3331.58 368.622  17
   4   1  -4 288292. 9247.27  21
   4   1  -4 299817. 9046.08  15
   4   1  -3 95339.5 3018.28  15
   4   1  -2 422423. 12910.4  15
   4   1  -2 427380. 13108.0  17
  -4  -1   1 44975.7 1496.15  16
   4   1  -1 50876.7 1750.80  17
   4   1  -1 46650.5 1609.16  20
   4   1  -1 51749.3 1623.86  15
   4   1   0 29508.1 1151.77  17
   4   1   0 27597.4 1088.24  20
   4   1   1 80704.1 2751.82  20
   4   1   1 85178.3 2745.59  17
  -4  -1  -1 84377.1 2602.39  19
   4   1   2 41490.3 1548.10  20
   4   1   2 43792.1 1465.32  17
   4   1   3 75170.8 2520.73  20
   4   1   3 73188.0 2339.27  17
  -4  -1  -4 41474.5 1322.44  18
   4   1   4 44477.4 1531.39  20
   4   1   5 278751. 8802.87  21
  -4  -1  -5 278800. 8641.59  18
   4   1   5 288686. 8856.05  20
  -4  -1  -6 4690.31 336.182  18
   4   1   6 4422.27 422.444  20
   4   1   6 4312.27 365.368  21
   4   1   7 138520. 4483.69   6
   4   1   7 133014. 4430.24  21
  -4  -1  -7 136761. 4427.20  18
   4   1   7 144491. 4643.45  20
  -4  -1  -8 1890.56 286.931  18
   4   1   8 2353.13 387.113  20
  -4  -1  -9 16643.8 937.569  16
  -4  -1  -9 17932.9 844.910  18
   4   1   9 17489.7 884.899  15
   4   1   9 17053.6 934.732  47
  -4  -1  -9 17892.4 1006.69  31
  -4  -1 -10 16328.2 811.070  18
   4   1  10 16171.8 832.180  15
   4   1  10 15847.5 869.534  24
   4   1  10 13936.6 875.727  47
  -4  -1 -10 15999.8 935.377  29
  -4  -1 -10 15934.5 982.026  31
  -4  -1 -11 41247.5 1654.08  18
   4   1  11 40883.3 1628.80  15
  -4  -1 -11 43613.8 1836.19  29
   4   1  11 44441.6 1815.74  33
  -4  -1 -11 45181.0 1935.26  31
  -4  -1 -12 39441.6 1702.71  16
  -4  -1 -12 37925.7 1722.94  29
   4   1  12 40089.9 1720.51  33
  -4  -1 -13 19821.2 1092.28  16
  -4  -1 -13 19024.5 1215.47  48
  -4  -1 -13 19034.0 1106.87  29
   4   1  13 20888.4 1109.47  33
  -4  -1 -14 15303.5 1042.37  48
  -4  -1 -14 15064.7 941.119  29
   4   1  14 14471.2 908.619  33
  -4  -1 -15 1490.60 446.827  49
  -4  -1 -15 1219.69 496.303  48
  -4  -1 -16 15476.1 971.945  48
  -4  -1 -16 14818.8 898.330  49
  -4  -1 -17 1902.02 349.967  49
  -4  -1 -17 2367.82 420.674  48
   4   1  17 2157.41 346.874  35
   4   1  18 19712.1 814.601  35
  -4  -1 -19 338.626 147.084  40
   4   2 -17 5081.26 357.752  25
   4   2 -17 6592.75 462.274  27
   4   2 -16 10674.4 666.873  22
   4   2 -16 10556.0 715.432  27
   4   2 -15 11706.4 779.733  22
   4   2 -15 10757.8 836.892  27
   4   2 -14 8977.46 746.540  22
   4   2 -14 10634.6 873.644  27
   4   2 -13 37854.4 1738.69  22
   4   2 -13 37474.3 1702.66  40
   4   2 -13 38365.5 1853.13  27
   4   2 -12 47838.2 2046.43  22
  -4  -2  12 46240.2 1898.06  19
   4   2 -12 44465.1 1817.38  17
   4   2 -12 46292.8 1993.23  40
   4   2 -12 48468.7 2173.51  27
   4   2 -11 17339.4 944.201  17
   4   2 -11 18417.4 1109.03  40
   4   2 -11 19260.2 1229.70  27
   4   2 -10 92586.4 3287.63  17
   4   2 -10 95013.1 3467.08  40
   4   2 -10 95013.7 3611.70  27
   4   2  -9 62985.7 2389.27  17
   4   2  -9 65541.3 2531.47  40
   4   2  -9 66746.7 2661.63  27
   4   2  -8 63492.8 2357.36  17
   4   2  -8 63776.7 2455.33  40
   4   2  -8 64676.1 2549.51  27
  -4  -2   7 4708.09 338.675   4
   4   2  -7 5007.88 447.337  17
  -4  -2   6 55027.2 1941.48   4
  -4  -2   5 67854.9 2375.80   4
  -4  -2   4 10914.3 627.723   4
   4   2  -3 174163. 5362.26  15
   4   2  -2 54833.8 1806.46  15
  -4  -2   1 191003. 5909.39  19
  -4  -2   0 15243.8 561.500  16
  -4  -2   0 15942.9 596.371  19
  -4  -2  -1 50833.8 1734.66  16
   4   2   1 54756.9 1845.99  20
  -4  -2  -1 54166.4 1701.73  19
  -4  -2  -2 61321.8 2108.65  16
   4   2   2 65766.4 2193.72  20
  -4  -2  -2 64623.9 2002.84  19
  -4  -2  -3 299653. 8857.23  16
   4   2   3 313251. 8929.27  20
  -4  -2  -4 157126. 4812.71  16
  -4  -2  -4 146035. 4611.45  18
   4   2   4 154376. 4845.84  20
  -4  -2  -5 70615.7 2470.70   4
  -4  -2  -5 73126.9 2446.92  16
  -4  -2  -5 66589.7 2247.57  18
   4   2   5 75958.4 2498.15  20
  -4  -2  -6 21757.6 942.596   4
  -4  -2  -6 21600.5 978.342  16
  -4  -2  -6 20310.9 796.935  18
  -4  -2  -7 100401. 3230.48   4
  -4  -2  -7 94170.7 3117.63  18
  -4  -2  -7 98358.9 3312.92  16
  -4  -2  -8 8002.80 464.849   4
  -4  -2  -8 7850.70 439.100  18
  -4  -2  -8 8251.24 576.579  16
  -4  -2  -9 30756.2 1200.65  18
  -4  -2  -9 31068.1 1382.14  16
   4   2   9 33105.0 1482.71  20
  -4  -2  -9 33260.4 1477.13  31
  -4  -2 -10 91970.1 3314.28  16
   4   2  10 96687.3 3454.88  20
   4   2  10 93280.8 3303.85  47
  -4  -2 -10 96957.4 3474.41  31
  -4  -2 -10 93458.2 3412.52  29
  -4  -2 -11 278.227 331.257  29
   4   2  11 956.472 321.704  33
  -4  -2 -11 725.792 406.845  31
  -4  -2 -12 71831.6 2682.84  16
   4   2  12 68470.1 2502.08  15
  -4  -2 -12 72885.1 2791.36  29
   4   2  12 72635.7 2646.55  33
  -4  -2 -12 70589.1 2830.68  31
  -4  -2 -13 18150.8 1048.64  16
  -4  -2 -13 19417.5 1134.24  29
   4   2  13 18288.2 1016.73  33
  -4  -2 -14 33590.0 1537.22  16
  -4  -2 -14 36333.2 1734.36  48
  -4  -2 -14 33242.6 1626.03  29
   4   2  14 33985.4 1495.50  33
  -4  -2 -15 5614.50 686.325  48
  -4  -2 -16 4416.19 580.273  49
  -4  -2 -16 3999.87 583.487  48
  -4  -2 -17 6806.45 629.198  48
  -4  -2 -17 7398.98 614.405  49
   4   2  17 6326.38 474.544  35
  -4  -2 -18 916.719 276.353  49
  -4  -2 -18 696.090 318.155  48
  -4  -2 -19 12710.8 578.086  49
   4   3 -17 786.861 188.056  27
   4   3 -16 22657.9 982.078  27
   4   3 -16 19587.1 846.950  25
   4   3 -15 2145.17 375.764  22
  -4  -3  15 2462.31 368.595  23
   4   3 -15 2656.72 434.087  27
   4   3 -14 14040.0 875.070  22
   4   3 -14 13088.4 912.498  27
   4   3 -13 56262.1 2282.01  22
   4   3 -13 57375.1 2392.54  27
   4   3 -12 33491.4 1552.05  22
  -4  -3  12 32151.0 1467.60  19
  -4  -3  12 32327.6 1505.86  50
   4   3 -12 31676.3 1460.93  40
   4   3 -12 31490.9 1649.20  27
   4   3 -11 55191.0 2246.63  22
   4   3 -11 51081.7 2057.40  17
  -4  -3  11 54728.6 2168.78  19
   4   3 -11 53961.0 2179.60  40
  -4  -3  11 57468.0 2251.09  50
   4   3 -11 54666.7 2349.46  27
   4   3 -10 2560.65 378.320  17
   4   3 -10 1638.10 442.012  18
   4   3 -10 2647.27 432.208  40
  -4  -3  10 2761.28 502.322  50
   4   3 -10 2582.32 563.132  27
   4   3  -9 33287.2 1511.94  18
   4   3  -9 27952.1 1335.39  17
  -4  -3   9 33683.2 1519.87  50
   4   3  -9 29513.4 1552.52  27
  -4  -3   8 2326.95 380.468  19
   4   3  -8 3017.50 443.898  18
   4   3  -8 2627.70 394.243  17
  -4  -3   8 2543.94 425.454  50
   4   3  -8 2608.22 484.903  27
  -4  -3   7 38527.0 1599.67  19
   4   3  -7 41490.7 1687.14  18
  -4  -3   6 1926.65 255.515   4
   4   3  -6 1649.56 311.065  18
  -4  -3   6 1454.07 300.097  19
  -4  -3   5 97658.5 3237.34   4
  -4  -3   5 95443.9 3258.63  19
   4   3  -5 96772.0 3260.58  18
  -4  -3   4 55647.2 1989.17   4
  -4  -3   4 54581.2 1952.08  19
   4   3  -4 53835.8 1920.26  18
  -4  -3   3 219565. 6601.61   4
   4   3  -3 197030. 6415.12  18
  -4  -3   3 209047. 6473.94  19
  -4  -3   2 128321. 4140.20   4
  -4  -3   2 121700. 3951.99  19
  -4  -3   1 140604. 4578.63   4
  -4  -3   1 137741. 4359.31  19
  -4  -3   0 128728. 4039.03  19
  -4  -3  -1 1266.61 284.639   4
  -4  -3  -1 1595.22 160.820  16
  -4  -3  -1 1716.27 166.780  19
  -4  -3  -2 294519. 9031.04   4
  -4  -3  -2 291299. 8772.48  16
   4   3   2 288336. 8871.85  20
  -4  -3  -2 278016. 8702.45  19
  -4  -3  -3 2323.48 332.147   4
  -4  -3  -3 2285.45 240.152  16
   4   3   3 2886.54 291.740  20
  -4  -3  -4 229427. 7023.63   4
  -4  -3  -4 213989. 6892.92  16
  -4  -3  -5 7906.61 510.342   4
  -4  -3  -5 7065.07 480.869  16
  -4  -3  -6 244288. 7656.87   4
  -4  -3  -6 253491. 7718.76  16
   4   3   6 232154. 7702.98  20
  -4  -3  -7 39709.2 1538.91   4
  -4  -3  -7 42867.4 1667.85  16
   4   3   7 42429.9 1679.06  20
  -4  -3  -8 513005. 16557.3   4
   4   3   8 548422. 16786.2  20
  -4  -3  -9 37656.9 1438.46   1
  -4  -3  -9 41382.9 1681.91  16
   4   3   9 42067.1 1748.83  20
  -4  -3 -10 85633.0 3040.94  16
   4   3  10 81050.5 3094.28  20
  -4  -3 -10 84435.0 3111.14  37
  -4  -3 -10 82590.4 3131.39  29
   4   3  11 175081. 5903.32  20
  -4  -3 -11 172521. 5893.75  29
  -4  -3 -12 413.463 403.197  29
  -4  -3 -13 50010.1 2084.98  16
  -4  -3 -13 51894.5 2224.09  29
  -4  -3 -14 482.528 347.131  16
  -4  -3 -14 629.287 444.829  29
  -4  -3 -15 22556.4 1272.43  29
  -4  -3 -16 531.532 435.512  49
  -4  -3 -17 21758.5 1178.39  49
  -4  -3 -18 13063.0 776.952  49
  -4  -3 -19 14346.1 701.550  49
  -4  -4  17 20799.9 816.215  46
  -4  -4  16 28.7964 166.183  23
   4   4 -16-49.7263 162.249  27
   4   4 -15 22807.6 1041.83  22
  -4  -4  15 25334.4 1090.33  23
   4   4 -15 23929.9 1063.39  27
   4   4 -14 6238.06 545.029  22
   4   4 -14 6743.98 582.498  27
   4   4 -13 33731.2 1542.02  22
  -4  -4  13 36285.0 1573.66  50
   4   4 -13 36656.4 1627.05  27
   4   4 -12 4201.89 531.758  22
  -4  -4  12 4550.06 585.354  50
   4   4 -12 3872.41 576.170  27
   4   4 -11 83392.7 3147.01  22
   4   4 -11 87576.9 3193.36  18
  -4  -4  11 84378.0 3124.15  19
  -4  -4  11 86449.0 3217.18  50
   4   4 -11 83497.2 3225.16  27
   4   4 -10 80833.5 2987.91  17
  -4  -4  10 81498.5 3091.62  19
   4   4 -10 87081.0 3168.87  18
  -4  -4  10 88560.8 3223.48  50
   4   4 -10 85735.8 3229.67  27
   4   4  -9 92586.5 3318.20  18
   4   4  -9 86574.7 3182.06  17
  -4  -4   9 93696.0 3402.57  50
   4   4  -9 90235.1 3386.03  27
   4   4  -8 106153. 3632.99  18
  -4  -4   8 100180. 3709.38  50
   4   4  -8 99642.5 3670.47  27
   4   4  -7 69559.3 2481.68  18
  -4  -4   7 65498.2 2456.94  19
  -4  -4   7 63023.0 2527.91  50
   4   4  -7 63573.2 2505.04  27
   4   4  -6 75949.0 2599.65  18
  -4  -4   6 67525.2 2578.85  19
  -4  -4   6 70381.6 2661.40  50
  -4  -4   6 70904.2 2456.25   5
  -4  -4   6 70739.5 2445.68   4
  -4  -4   5 68.0469 201.884   4
  -4  -4   5 558.430 224.632   5
  -4  -4   5 464.602 213.853   1
  -4  -4   5 225.058 243.795  19
   4   4  -5 304.614 223.608  18
  -4  -4   4 104902. 3479.07   4
  -4  -4   4 104637. 3463.29   1
  -4  -4   4 105015. 3490.49   5
  -4  -4   4 102203. 3455.42  19
   4   4  -4 99023.7 3382.12  18
  -4  -4   3 18490.9 911.197   4
   4   4  -3 18351.9 772.002  18
  -4  -4   3 18271.1 837.170  19
  -4  -4   2 83723.1 2847.53   4
   4   4  -2 78668.0 2585.51  18
  -4  -4   2 80658.1 2691.48  19
  -4  -4   1 102885. 3455.18   4
  -4  -4   1 98326.7 3245.12  19
  -4  -4   0 155185. 4890.97  19
  -4  -4  -1 49580.4 1979.59   4
  -4  -4  -1 51315.7 1728.04  19
  -4  -4  -2 69651.8 2564.42   4
  -4  -4  -3 306899. 9720.46   4
  -4  -4  -4 34525.5 1399.77   4
  -4  -4  -4 32349.3 1259.67  16
   4   4   4 30804.2 1296.92  20
  -4  -4  -5 217102. 6894.90   4
  -4  -4  -5 212099. 6815.21  16
   4   4   5 216695. 6860.57  20
  -4  -4  -6 5191.98 447.949   4
  -4  -4  -6 5572.04 458.235   5
   4   4   6 5677.70 472.040  20
  -4  -4  -6 6033.89 485.799  16
  -4  -4  -7 19042.3 908.785   4
  -4  -4  -7 18659.8 896.700   5
  -4  -4  -7 20769.8 1020.85  16
   4   4   7 19847.6 980.523  20
  -4  -4  -8 32793.9 1333.77   1
  -4  -4  -8 33132.3 1341.72   5
  -4  -4  -8 34296.4 1345.29   4
  -4  -4  -8 36916.2 1521.74  16
   4   4   8 34814.1 1492.93  20
  -4  -4  -9 20029.7 1065.15  16
   4   4   9 17740.9 984.356  20
  -4  -4  -9 17283.0 814.439   1
  -4  -4  -9 17529.4 1015.73  37
  -4  -4  -9 18343.8 1036.50  31
  -4  -4 -10 39172.4 1741.51  16
   4   4  10 42541.7 1765.76  20
  -4  -4 -10 39712.7 1766.45  37
  -4  -4 -10 38305.2 1780.90  29
  -4  -4 -10 38788.3 1775.90  31
   4   4  11 100433. 3722.09  20
  -4  -4 -11 102865. 3753.20  37
  -4  -4 -11 106244. 3797.07  29
  -4  -4 -11 100456. 3745.68  31
   4   4  12 46519.6 2006.31  20
  -4  -4 -12 44499.3 2009.53  37
  -4  -4 -12 45183.1 2052.42  29
  -4  -4 -12 46980.4 2055.82  31
  -4  -4 -13 17712.6 1054.26  16
  -4  -4 -13 17826.9 1164.55  29
  -4  -4 -14 28375.4 1531.15  48
  -4  -4 -14 28679.0 1509.76  29
  -4  -4 -15 837.710 480.651  48
  -4  -4 -15 926.663 450.417  29
  -4  -4 -16 12686.5 964.649  49
  -4  -4 -16 15803.7 1003.75  48
  -4  -4 -17 2148.32 451.912  49
  -4  -4 -17 2173.85 460.702  48
  -4  -4 -18 9736.04 675.846  48
  -4  -4 -18 10757.7 707.701  49
  -4  -4 -19 4470.48 389.769  49
  -4  -5  15 9651.30 584.100  23
  -4  -5  14 9315.51 679.672  23
  -4  -5  13 911.689 383.720  50
   4   5 -12 28784.5 1335.09  22
  -4  -5  12 31001.3 1468.67  50
   4   5 -12 29417.1 1353.09  27
   4   5 -11 2254.93 431.076  22
  -4  -5  11 2267.78 535.507  50
   4   5 -11 2281.39 443.090  27
   4   5 -10 64041.8 2461.69  22
  -4  -5  10 63039.5 2505.69  19
   4   5 -10 62158.2 2484.17  18
  -4  -5  10 65570.1 2614.00  50
   4   5  -9 39060.4 1743.21  22
  -4  -5   9 39914.0 1809.05  19
   4   5  -9 44022.5 1804.49  18
  -4  -5   9 42500.6 1921.97  50
   4   5  -8 56132.8 2252.38  18
  -4  -5   8 60876.8 2453.10  50
   4   5  -7 52711.8 2004.16  18
  -4  -5   7 48007.6 2042.45  19
  -4  -5   7 48620.2 2115.36  50
   4   5  -6 40849.3 1622.60  18
  -4  -5   6 42154.8 1738.90  19
  -4  -5   6 37612.6 1743.81  50
  -4  -5   6 38450.1 1521.79   4
   4   5  -5 22467.6 1016.32  18
  -4  -5   5 21422.2 1084.42  19
  -4  -5   5 22188.6 1165.90  39
  -4  -5   5 19260.7 1099.64  50
  -4  -5   5 21249.4 990.695   4
  -4  -5   5 19768.3 979.261   5
  -4  -5   5 23310.7 1001.49   1
  -4  -5   5 19557.6 1046.53   7
   4   5  -4 842.776 215.918  18
  -4  -5   4 810.807 288.316  19
  -4  -5   4 1103.83 277.590   1
  -4  -5   4 666.164 266.036   4
  -4  -5   4 995.307 273.655   5
  -4  -5   4 945.273 330.882   7
  -4  -5   3 135429. 4614.89  19
  -4  -5   3 139230. 4682.03   5
  -4  -5   3 146697. 4797.50   7
  -4  -5   3 141849. 4657.72   1
  -4  -5   3 140485. 4683.20   4
  -4  -5   2 803.458 240.182  19
  -4  -5   2 929.640 289.700   4
  -4  -5   2 830.488 284.874   5
  -4  -5   2 778.618 288.276   1
  -4  -5   1 175974. 5730.29  19
  -4  -5   1 188032. 5934.67   1
  -4  -5   1 179094. 5933.28   5
  -4  -5   1 180595. 5924.60   4
  -4  -5   0 62486.6 2215.25  19
  -4  -5   0 62453.5 2438.16   5
  -4  -5   0 62299.7 2420.19   4
  -4  -5  -1 45853.2 1885.13   1
  -4  -5  -2 96948.8 3517.30   4
  -4  -5  -2 103931. 3546.38   1
  -4  -5  -2 94996.2 3525.14   5
  -4  -5  -3 33282.1 1517.46   4
  -4  -5  -3 34110.5 1534.56   5
   4   5   4 285051. 9169.41  20
  -4  -5  -4 295646. 9315.14   4
  -4  -5  -4 300741. 9320.34   1
  -4  -5  -4 286700. 9312.00   5
   4   5   5 47918.4 1858.30  20
  -4  -5  -5 50264.7 1938.21   1
  -4  -5  -5 46488.9 1913.03   5
  -4  -5  -5 49090.6 1930.77   4
   4   5   6 112519. 3790.89  20
  -4  -5  -6 111800. 3800.25   5
  -4  -5  -6 110115. 3796.18   1
  -4  -5  -6 109328. 3890.25   7
  -4  -5  -6 110577. 3792.42   4
   4   5   7 3048.82 395.239  20
  -4  -5  -7 3338.15 395.492   4
  -4  -5  -7 3164.77 377.944   5
  -4  -5  -7 3092.47 375.814   1
  -4  -5  -7 2875.65 431.089   7
   4   5   8 34302.2 1473.50  20
  -4  -5  -8 31193.9 1340.44   4
  -4  -5  -8 32493.7 1350.16   1
  -4  -5  -8 31251.4 1343.97   5
  -4  -5  -8 32588.8 1426.90   7
  -4  -5  -8 34077.0 1498.67  37
   4   5   9 8157.47 658.225  20
  -4  -5  -9 7475.52 526.907   1
  -4  -5  -9 7261.54 571.870   7
  -4  -5  -9 8184.55 698.450  37
  -4  -5  -9 8266.47 675.164  31
   4   5  10 87266.4 3195.13  20
  -4  -5 -10 86111.2 3240.14  37
  -4  -5 -10 87376.5 3284.64  29
  -4  -5 -10 84994.3 3213.65  31
   4   5  11 23397.1 1233.51  20
  -4  -5 -11 20822.6 1253.12  37
  -4  -5 -11 22023.6 1294.47  29
  -4  -5 -11 22108.0 1225.12  31
   4   5  12 106748. 3904.81  20
  -4  -5 -12 107600. 3912.21  31
   4   5  13 12976.2 903.370  20
  -4  -5 -13 14223.6 992.131  48
  -4  -5 -14 16496.6 1100.30  48
  -4  -5 -15 17618.7 1086.72  48
  -4  -5 -16 1678.41 454.821  48
  -4  -5 -17 9556.70 683.705  48
  -4  -5 -18 814.459 320.269  49
  -4  -5 -19 11699.3 591.526  40
  -4  -5 -19 10985.0 577.350  34
  -4  -6  15 22103.4 880.755  23
  -4  -6  14 2699.14 374.835  23
  -4  -6  13 10620.8 735.008  23
  -4  -6  12 3093.34 498.901  50
  -4  -6  11 53739.0 2230.85  50
  -4  -6  10 309.147 464.544  50
  -4  -6   9 98057.6 3777.40  19
  -4  -6   9 113829. 3943.16  50
  -4  -6   8 7942.16 738.239  19
  -4  -6   8 9181.11 866.547  50
  -4  -6   7 42668.4 1975.29  50
  -4  -6   6 3311.91 544.611  19
  -4  -6   6 3901.15 592.709  39
  -4  -6   6 4691.95 633.827  50
  -4  -6   5 6614.42 658.590  19
  -4  -6   5 6854.22 679.543  39
  -4  -6   5 6848.08 540.217   4
  -4  -6   5 6216.55 589.454   7
  -4  -6   5 6494.75 609.308  13
  -4  -6   4 8777.82 676.474  19
  -4  -6   4 8974.48 745.676  39
  -4  -6   4 8595.64 625.657   4
  -4  -6   4 9496.83 741.046   7
  -4  -6   4 9596.52 659.940   1
  -4  -6   4 9863.27 746.768  13
  -4  -6   3 3760.56 445.785  19
  -4  -6   3 2771.55 462.595  39
  -4  -6   3 3762.81 494.078  50
  -4  -6   3 3209.90 515.704  13
  -4  -6   3 2969.68 424.174   4
  -4  -6   3 3080.64 440.288   5
  -4  -6   3 3856.23 519.341   7
  -4  -6   3 3313.87 450.005   1
  -4  -6   2 173422. 5830.75  19
  -4  -6   2 186231. 5964.59  23
  -4  -6   2 175500. 5914.42  50
  -4  -6   2 177479. 5952.72   4
  -4  -6   2 174039. 5956.92   5
  -4  -6   2 185331. 5952.37   1
  -4  -6   2 188811. 6103.30   7
  -4  -6   1 19088.1 1038.07   1
  -4  -6   1 17597.3 1018.85   5
  -4  -6   1 19236.5 1144.68   7
  -4  -6   1 17157.2 999.559   4
  -4  -6   1 17289.9 888.199  19
  -4  -6   0 141384. 4930.52   4
  -4  -6   0 150845. 4937.74   1
  -4  -6   0 137097. 4916.06   5
  -4  -6   0 147024. 5094.15   7
  -4  -6  -1 8667.85 705.935   1
  -4  -6  -1 7980.25 778.612   7
  -4  -6  -2 15676.7 1021.62   4
  -4  -6  -2 15042.6 1011.19   5
  -4  -6  -2 17930.0 1175.90   7
  -4  -6  -2 19016.1 1078.25   1
  -4  -6  -3 2041.11 433.886   4
  -4  -6  -3 2403.07 438.764   5
  -4  -6  -4 80691.1 2937.59   1
  -4  -6  -4 72512.4 2904.07   5
  -4  -6  -4 73479.7 2902.28   4
  -4  -6  -4 77259.8 3056.13   7
   4   6   4 76516.6 2746.42  20
  -4  -6  -5 68550.1 2594.72   1
  -4  -6  -5 63563.2 2563.55   5
  -4  -6  -5 67788.6 2701.03   7
  -4  -6  -5 64025.5 2568.45   4
   4   6   5 70205.4 2495.29  20
  -4  -6  -6 71680.9 2677.66   4
  -4  -6  -6 72970.0 2683.05   1
  -4  -6  -6 67463.7 2644.50   5
  -4  -6  -6 71812.6 2772.01   7
   4   6   6 71884.6 2619.11  20
  -4  -6  -6 68763.4 2654.12  37
  -4  -6  -7 52283.6 1968.45   1
  -4  -6  -7 48092.1 2039.71   7
  -4  -6  -7 45229.7 1921.86   4
  -4  -6  -7 46622.3 2055.43  13
   4   6   7 49440.0 1963.07  20
  -4  -6  -7 47056.8 1984.54  37
  -4  -6  -8 4173.82 445.863   4
  -4  -6  -8 4554.49 519.145   7
  -4  -6  -8 3115.74 431.232   1
   4   6   8 3781.72 471.105  20
  -4  -6  -8 3494.07 490.577  37
  -4  -6  -8 3619.30 471.556  31
  -4  -6  -9 81008.9 2977.59   7
   4   6   9 78326.1 3025.44  20
  -4  -6  -9 85719.7 3166.48  29
  -4  -6  -9 83417.3 3048.76  31
   4   6  10 1268.42 359.881  20
  -4  -6 -10 1179.36 417.378  31
  -4  -6 -10 1171.58 458.064  29
   4   6  11 128741. 4361.24  20
  -4  -6 -11 123582. 4434.88  29
  -4  -6 -11 116745. 4311.87  31
   4   6  12 192.267 341.122  20
  -4  -6 -12 1017.28 439.327  48
  -4  -6 -12 148.309 439.716  29
  -4  -6 -13 74703.8 2948.20  48
  -4  -6 -13 77319.4 3015.46  37
  -4  -6 -13 78683.2 3065.17  29
  -4  -6 -14 3297.86 532.841  48
  -4  -6 -14 2500.56 472.138  42
  -4  -6 -14 3280.72 586.718  29
  -4  -6 -15 11073.9 869.432  49
  -4  -6 -15 10455.8 777.307  48
  -4  -6 -15 11698.0 886.162  29
  -4  -6 -16 26662.7 1259.18  48
  -4  -6 -16 28229.0 1394.75  49
  -4  -6 -17 5027.05 530.069  49
  -4  -6 -17 4283.90 456.877  34
  -4  -6 -18 17182.8 779.971  40
  -4  -6 -18 15323.6 765.673  30
  -4  -6 -18 16577.7 796.833  34
  -4  -6 -19 3321.77 279.388  49
  -4  -6 -19 2715.32 234.737  34
  -4  -7  14 3007.48 283.849  23
  -4  -7  13 14965.9 751.880  23
  -4  -7  13 11458.7 642.248  37
  -4  -7  12 15272.9 900.042  23
  -4  -7  11 13826.6 933.714  23
  -4  -7  11 14820.9 1022.41  46
  -4  -7  11 14786.6 917.071  50
  -4  -7  10 51131.5 2247.96  46
  -4  -7  10 49124.0 2113.22  50
  -4  -7   9 31644.3 1759.75  46
  -4  -7   9 35376.4 1685.41  50
  -4  -7   8 60043.2 2681.27  46
  -4  -7   8 61512.4 2556.61  50
  -4  -7   7-35.3162 363.140  19
  -4  -7   7-365.336 576.208  46
  -4  -7   6 132079. 4674.05  39
  -4  -7   6 135418. 4880.80  46
  -4  -7   6 129718. 4554.04  45
  -4  -7   5 8346.54 787.735  19
  -4  -7   5 9882.47 826.959  39
  -4  -7   5 7719.83 853.559  46
  -4  -7   5 8442.83 715.947  45
  -4  -7   5 9095.41 822.175  50
  -4  -7   5 8789.49 743.082  10
  -4  -7   5 8794.45 643.633   4
  -4  -7   4 83907.6 3247.55  23
  -4  -7   4 85236.3 3240.57  39
  -4  -7   4 87976.8 3374.31  46
  -4  -7   4 86125.6 3173.38  45
  -4  -7   4 86618.3 3258.88  50
  -4  -7   4 85415.8 3270.10  10
  -4  -7   4 85856.7 3127.10   4
  -4  -7   4 87380.1 3291.45  13
  -4  -7   3 25260.9 1337.18  23
  -4  -7   3 24206.9 1306.69  39
  -4  -7   3 25698.0 1389.28  46
  -4  -7   3 25377.2 1264.24  45
  -4  -7   3 26534.1 1327.42  50
  -4  -7   3 23866.4 1359.58   7
  -4  -7   3 24563.3 1264.04   4
  -4  -7   3 24647.7 1400.61  13
  -4  -7   2 58274.3 2360.23  23
  -4  -7   2 63112.8 2535.19   7
  -4  -7   2 58976.6 2386.69   4
  -4  -7   2 55639.3 2522.04  13
  -4  -7   2 57391.5 2351.25  39
  -4  -7   2 60915.3 2370.96  50
  -4  -7   2 59843.6 2409.95  46
  -4  -7   2 60297.5 2338.12  45
  -4  -7   1 92927.3 3353.67  23
  -4  -7   1 86950.1 3566.74  13
  -4  -7   1 97478.1 3452.52   1
  -4  -7   1 89753.9 3426.27   4
  -4  -7   1 97656.7 3623.11   7
  -4  -7   1 86744.2 3293.09  39
  -4  -7   1 92948.9 3381.84  46
  -4  -7   1 93403.0 3335.39  45
  -4  -7   1 95208.8 3442.36  37
  -4  -7   0 16743.8 974.850  23
  -4  -7   0 16601.0 1193.48  13
  -4  -7   0 18211.8 1112.11   4
  -4  -7   0 16608.1 1177.33   7
  -4  -7   0 19456.1 1107.76   1
  -4  -7   0 18006.3 1031.17  46
  -4  -7   0 17642.0 1007.58  45
  -4  -7   0 18413.9 1069.48  37
  -4  -7  -1 87591.1 3201.35  23
  -4  -7  -1 93911.4 3427.77   1
  -4  -7  -1 88370.6 3552.04   7
  -4  -7  -1 87923.0 3228.55  46
  -4  -7  -1 92495.0 3264.05  45
  -4  -7  -1 87603.9 3291.18  37
  -4  -7  -2 18448.2 1335.37  13
  -4  -7  -2 23400.2 1297.22   1
  -4  -7  -2 20663.1 1378.48   7
  -4  -7  -2 20255.6 1250.34   4
  -4  -7  -2 20788.9 1064.91  23
  -4  -7  -2 21827.8 1166.36  37
  -4  -7  -3 36098.7 1563.10  23
  -4  -7  -3 34331.5 1797.53   4
  -4  -7  -3 35947.6 1961.92  13
  -4  -7  -3 38749.9 1584.78  41
  -4  -7  -3 38189.6 1596.39  44
  -4  -7  -3 38645.7 1695.22  37
   4   7   4 7550.94 601.245  20
  -4  -7  -4 7468.09 834.574  13
  -4  -7  -4 7696.12 758.680   1
  -4  -7  -4 5566.13 674.260   4
  -4  -7  -4 8056.78 864.084   7
  -4  -7  -4 5947.30 533.284  41
  -4  -7  -4 5938.71 560.294  44
  -4  -7  -4 6728.81 649.205  37
   4   7   5 139807. 4561.62  20
  -4  -7  -5 135854. 4723.43   4
  -4  -7  -5 136244. 4864.90   7
  -4  -7  -5 138205. 4726.47   1
  -4  -7  -5 128257. 4869.69  13
  -4  -7  -5 124385. 4439.09  41
  -4  -7  -5 133371. 4520.25  44
  -4  -7  -5 127942. 4592.05  37
   4   7   6 50746.1 2013.94  20
  -4  -7  -6 47890.5 1983.54  44
  -4  -7  -6 47852.3 2083.41   4
  -4  -7  -6 49452.0 2214.17   7
  -4  -7  -6 48287.6 2230.21  13
  -4  -7  -7 75971.5 2857.39   4
  -4  -7  -7 74316.9 2943.15   7
  -4  -7  -7 74619.7 2993.84  13
   4   7   7 74817.3 2824.54  20
  -4  -7  -8 31330.7 1608.42  10
  -4  -7  -8 30098.5 1457.61   4
  -4  -7  -8 30398.3 1578.74  13
   4   7   8 34109.2 1511.48  20
  -4  -7  -8 33721.9 1600.50  29
   4   7   9 16042.6 964.792  20
  -4  -7  -9 14894.8 945.553  34
  -4  -7  -9 16085.3 1049.12  29
   4   7  10 21450.6 1171.30  20
  -4  -7 -10 19762.5 1086.88   8
  -4  -7 -10 24075.4 1320.45  37
  -4  -7 -10 22811.0 1295.75  29
  -4  -7 -10 24050.9 1256.77  34
   4   7  11 7019.69 652.100  20
  -4  -7 -11 8001.84 782.438  37
  -4  -7 -11 8084.26 772.684  29
  -4  -7 -11 6909.44 706.673  34
  -4  -7 -12 21922.9 1165.93  48
  -4  -7 -12 23735.0 1322.32  37
  -4  -7 -12 22110.8 1289.37  29
  -4  -7 -12 21189.8 1265.00  34
  -4  -7 -13 10635.2 901.510  49
  -4  -7 -13 11508.5 912.441  37
  -4  -7 -13 11352.2 787.219  48
  -4  -7 -13 11522.6 890.697  42
  -4  -7 -13 11103.7 880.975  29
  -4  -7 -13 11797.3 888.451  34
  -4  -7 -14 35168.6 1682.95  49
  -4  -7 -14 36045.1 1623.22  42
  -4  -7 -14 36135.0 1666.14  29
  -4  -7 -14 35034.1 1653.63  34
  -4  -7 -15 5582.60 520.584  42
  -4  -7 -15 6517.33 641.899  49
  -4  -7 -15 6194.44 594.154  34
  -4  -7 -16 26868.8 1274.61  49
  -4  -7 -16 27847.0 1238.51  34
  -4  -7 -17 2757.60 364.591  49
  -4  -7 -17 2465.37 366.519  30
  -4  -7 -17 2617.05 338.972  34
  -4  -7 -18 10848.1 557.338  49
  -4  -7 -18 10848.3 521.424  34
  -4  -7 -18 11412.5 550.796  30
  -4  -8  13 527.370 171.208  46
  -4  -8  12 21818.7 934.436  37
  -4  -8  11 3771.98 467.611  23
  -4  -8  11 3930.85 453.772  37
  -4  -8  10 41375.1 1795.63  23
  -4  -8  10 45206.3 1906.99  46
  -4  -8   9 41046.7 1801.14  23
  -4  -8   9 39189.4 1877.76  46
  -4  -8   8 26594.7 1432.66  23
  -4  -8   8 29521.8 1581.54  46
  -4  -8   8 27232.3 1269.57  45
  -4  -8   7 37849.1 1788.81  23
  -4  -8   7 39022.1 1954.48  46
  -4  -8   7 34490.2 1611.24  45
  -4  -8   7 37526.1 1780.39  50
  -4  -8   6 12534.3 987.254  23
  -4  -8   6 13744.3 981.191  39
  -4  -8   6 14676.0 1141.93  46
  -4  -8   6 12924.9 906.509  45
  -4  -8   6 13218.9 998.282  50
  -4  -8   5 7655.34 769.330  23
  -4  -8   5 7887.87 767.830  39
  -4  -8   5 6516.18 847.226  46
  -4  -8   5 7518.60 711.798  45
  -4  -8   5 7106.90 762.149  50
  -4  -8   5 6841.93 667.608  10
  -4  -8   4 23066.9 1288.61  23
  -4  -8   4 22438.5 1279.11  10
  -4  -8   4 20771.4 1198.77   8
  -4  -8   4 22483.9 1256.60  39
  -4  -8   4 22377.3 1384.30  46
  -4  -8   4 21265.7 1221.78  45
  -4  -8   4 21967.0 1262.88  50
  -4  -8   3 30821.9 1519.97  23
  -4  -8   3 30961.9 1612.91  10
  -4  -8   3 28931.6 1445.32   4
  -4  -8   3 28391.8 1488.20  39
  -4  -8   3 29958.7 1610.63  46
  -4  -8   3 30661.9 1506.60  45
  -4  -8   3 27670.1 1466.57  50
  -4  -8   3 30957.2 1609.20  37
  -4  -8   2 1339.82 462.756  23
  -4  -8   2 1116.56 514.282  10
  -4  -8   2 1742.40 432.768   4
  -4  -8   2 1157.02 526.293  46
  -4  -8   2 1176.00 461.017  45
  -4  -8   2 1459.11 453.305  39
  -4  -8   2 916.528 473.933  37
  -4  -8   1 157996. 5415.85  23
  -4  -8   1 157386. 5767.04  10
  -4  -8   1 152971. 5531.70   4
  -4  -8   1 161557. 5776.76  13
  -4  -8   1 159907. 5419.73  39
  -4  -8   1 159960. 5523.40  46
  -4  -8   1 164970. 5483.91  45
  -4  -8   1 160493. 5570.85  37
  -4  -8   0 48861.5 2006.56  23
  -4  -8   0 49037.1 2377.17  10
  -4  -8   0 47469.7 2171.48   4
  -4  -8   0 46847.7 2344.02  13
  -4  -8   0 45755.2 1953.96  39
  -4  -8   0 48368.8 2086.46  46
  -4  -8   0 50803.7 2112.63  45
  -4  -8   0 47941.6 2133.92  37
  -4  -8  -1 39205.3 1716.78  23
  -4  -8  -1 36921.3 2086.39  10
  -4  -8  -1 37826.4 1934.59   4
  -4  -8  -1 44975.0 1875.92  45
  -4  -8  -1 40638.4 1881.15  37
  -4  -8  -2 17764.2 997.263  23
  -4  -8  -2 16691.8 1351.14  13
  -4  -8  -2 18882.0 1073.12  41
  -4  -8  -2 17434.9 997.717  44
  -4  -8  -2 19487.9 1173.26  37
  -4  -8  -3 27135.4 1320.65  41
  -4  -8  -3 24482.7 1235.12  44
  -4  -8  -3 25390.0 1694.46  13
  -4  -8  -3 25850.6 1547.49   4
   4   8   4 12511.6 832.602  20
  -4  -8  -4 10796.4 805.633  41
  -4  -8  -4 12402.3 802.982  44
  -4  -8  -4 12678.1 1178.43  10
  -4  -8  -4 11370.1 1015.33   4
  -4  -8  -4 12514.1 1180.27  13
   4   8   5 12323.1 842.100  20
  -4  -8  -5 12331.2 841.300  41
  -4  -8  -5 11531.6 797.864  44
  -4  -8  -5 13082.5 1141.95  10
  -4  -8  -5 12774.1 991.407   4
  -4  -8  -5 12922.2 1129.44  13
   4   8   6 101027. 3504.60  20
  -4  -8  -6 98094.9 3860.82  10
  -4  -8  -6 97108.8 3644.48   4
  -4  -8  -6 92288.9 3805.79  13
  -4  -8  -6 91222.9 3415.66  41
   4   8   7 715.098 347.448  20
  -4  -8  -7 265.879 476.963  10
  -4  -8  -7 484.642 356.444   4
  -4  -8  -7 992.144 376.912  41
  -4  -8  -7 564.979 484.285  37
   4   8   8 48282.8 2033.82  20
  -4  -8  -8 50663.6 2240.51  10
  -4  -8  -8 48751.6 1999.63  41
  -4  -8  -8 50937.8 2175.91  37
  -4  -8  -8 47353.2 2082.27  29
  -4  -8  -9 16506.6 1051.06  10
  -4  -8  -9 14129.9 942.849   8
  -4  -8  -9 16700.7 971.316  41
  -4  -8  -9 15431.7 1050.44  37
  -4  -8  -9 13946.6 891.934  34
  -4  -8  -9 15405.6 1001.29  29
  -4  -8 -10 23140.8 1217.04   8
  -4  -8 -10 26467.1 1401.00  37
  -4  -8 -10 26277.6 1352.58  29
  -4  -8 -10 24806.4 1270.78  34
  -4  -8 -11 13543.4 967.059  49
  -4  -8 -11 15966.7 1072.27  37
  -4  -8 -11 15435.7 997.740  29
  -4  -8 -11 15691.5 972.543  34
  -4  -8 -12 47341.1 2085.93  42
  -4  -8 -12 48313.0 2038.11  37
  -4  -8 -12 43396.1 1959.71  49
  -4  -8 -12 45622.1 1952.04  29
  -4  -8 -12 44531.9 1937.13  34
  -4  -8 -13 29308.5 1408.86  37
  -4  -8 -13 26970.0 1392.41  42
  -4  -8 -13 26640.9 1340.13  49
  -4  -8 -13 26655.7 1326.12  29
  -4  -8 -13 26764.9 1330.02  34
  -4  -8 -14 17945.8 1023.57  42
  -4  -8 -14 19886.7 1160.76  30
  -4  -8 -14 18359.7 999.568  34
  -4  -8 -15 37347.9 1526.12  42
  -4  -8 -15 41763.8 1713.09  30
  -4  -8 -15 38076.1 1547.24  34
  -4  -8 -16 1134.82 224.461  42
  -4  -8 -16 1304.12 323.893  30
  -4  -8 -17 12891.2 641.911  30
  -4  -9  11 18823.5 767.583  23
  -4  -9  11 17486.8 766.438  37
  -4  -9  10 2053.04 320.339  23
  -4  -9  10 1510.39 309.930  37
  -4  -9   9 55658.5 2109.04  23
  -4  -9   9 56418.7 2217.83  46
  -4  -9   9 55968.0 2162.07  37
  -4  -9   8 8446.30 676.877  23
  -4  -9   8 8525.53 774.716  46
  -4  -9   8 8268.49 565.987  45
  -4  -9   8 9258.14 745.299  37
  -4  -9   7 20447.2 1131.45  23
  -4  -9   7 20669.6 1246.20  46
  -4  -9   7 19177.4 1002.71  45
  -4  -9   7 19050.7 1158.43  37
  -4  -9   6 32175.5 1563.39  23
  -4  -9   6 32082.1 1704.12  46
  -4  -9   6 33720.4 1503.39  45
  -4  -9   6 31279.8 1632.65  37
  -4  -9   5 8391.25 762.766  23
  -4  -9   5 8953.32 755.712  39
  -4  -9   5 9652.61 935.282  46
  -4  -9   5 8968.19 763.564  45
  -4  -9   5 8422.56 829.767  37
  -4  -9   4 28269.0 1472.42  23
  -4  -9   4 29989.4 1521.51  10
  -4  -9   4 28265.9 1408.52   8
  -4  -9   4 31304.9 1512.38  39
  -4  -9   4 33853.5 1704.76  46
  -4  -9   4 30356.9 1516.01  45
  -4  -9   4 32596.9 1645.45  37
  -4  -9   3 26985.7 1366.81  23
  -4  -9   3 26365.0 1448.65  10
  -4  -9   3 23970.2 1333.30   8
  -4  -9   3 24913.3 1332.16  39
  -4  -9   3 26260.7 1502.06  46
  -4  -9   3 26939.8 1386.42  45
  -4  -9   3 23726.5 1426.55  37
  -4  -9   2 82817.4 3160.84  23
  -4  -9   2 88500.0 3350.06   8
  -4  -9   2 84952.5 3430.01  10
  -4  -9   2 80889.6 3154.88  39
  -4  -9   2 88650.6 3283.19  45
  -4  -9   2 86478.7 3351.00  37
  -4  -9   1 5240.34 597.110  23
  -4  -9   1 5063.26 791.851  10
  -4  -9   1 5158.52 718.136   8
  -4  -9   1 5800.92 697.172  45
  -4  -9   1 4651.74 581.142  39
  -4  -9   1 4453.15 696.109  37
  -4  -9   0 78127.8 2908.29  23
  -4  -9   0 83942.1 3413.56  10
  -4  -9   0 80080.6 3287.24   8
  -4  -9   0 75838.3 2881.34  39
  -4  -9   0 75905.6 2879.64  44
  -4  -9   0 81880.0 3157.28  37
  -4  -9  -1 1313.87 383.802  23
  -4  -9  -1 774.883 424.964  41
  -4  -9  -1 1607.68 708.192  10
  -4  -9  -1 1494.93 586.610   8
  -4  -9  -2 22499.7 1260.06  42
  -4  -9  -2 23697.4 1298.23  41
   4   9   3 3502.37 505.044  20
  -4  -9  -3 3272.44 812.977  10
  -4  -9  -3 3857.36 616.996  42
  -4  -9  -3 3086.80 534.590  41
   4   9   4 52961.1 2169.04  20
  -4  -9  -4 53918.3 2705.94  10
  -4  -9  -4 51803.2 2187.64  41
  -4  -9  -4 52035.6 2285.81  37
   4   9   5 27600.7 1370.70  20
  -4  -9  -5 28537.6 1781.03  10
  -4  -9  -5 29535.0 1721.99   8
  -4  -9  -5 25890.9 1362.15  41
  -4  -9  -5 25386.2 1324.74  30
  -4  -9  -5 28961.0 1493.79  37
   4   9   6 33557.5 1571.22  20
  -4  -9  -6 36925.7 1968.99  10
  -4  -9  -6 37024.5 1891.79   8
  -4  -9  -6 32929.7 1587.06  41
  -4  -9  -6 34081.0 1694.35  37
  -4  -9  -6 34806.7 1665.00  30
  -4  -9  -7 69684.9 2949.60  10
  -4  -9  -7 70918.6 2880.71   8
  -4  -9  -7 64973.9 2618.06  41
  -4  -9  -7 68062.2 2766.78  37
  -4  -9  -7 69415.7 2788.52  30
  -4  -9  -8 4025.69 634.093  10
  -4  -9  -8 4774.22 636.012   8
  -4  -9  -8 4264.14 757.490  42
  -4  -9  -8 3990.45 530.883  41
  -4  -9  -8 3494.82 641.466  30
  -4  -9  -8 4069.12 620.606  37
  -4  -9  -9 36402.2 1780.23  10
  -4  -9  -9 38741.7 1731.97   8
  -4  -9  -9 39532.5 1710.70  41
  -4  -9  -9 40403.1 1826.85  37
  -4  -9  -9 39254.4 1952.43  30
  -4  -9 -10 2829.76 433.159   8
  -4  -9 -10 3892.98 714.947  42
  -4  -9 -10 3416.93 673.200  30
  -4  -9 -10 3752.92 563.044  37
  -4  -9 -11 28290.2 1522.85  42
  -4  -9 -11 28147.8 1419.03  37
  -4  -9 -11 27907.5 1590.21  30
  -4  -9 -12 4434.44 634.993  42
  -4  -9 -12 4567.99 576.516  37
  -4  -9 -12 5529.51 699.972  30
  -4  -9 -13 34646.2 1581.97  42
  -4  -9 -13 37161.0 1563.91  37
  -4  -9 -13 37389.8 1696.56  30
  -4  -9 -14 7780.24 601.540  42
  -4  -9 -15 10204.1 570.464  42
  -4  -9 -16 15742.7 727.407  30
  -4 -10   9 5061.72 380.727  37
  -4 -10   8 44526.2 1715.10  41
  -4 -10   8 44745.3 1716.31  37
  -4 -10   7 692.251 332.207  37
  -4 -10   6 18416.1 1054.78  37
  -4 -10   5 27881.3 1428.13  37
  -4 -10   4 12480.6 937.955  37
  -4 -10   3 23753.0 1216.76   8
  -4 -10   3 25385.1 1401.02  37
  -4 -10   2 19662.0 1225.67  10
  -4 -10   2 19322.3 1124.13   8
  -4 -10   2 16212.9 966.276  39
  -4 -10   2 20263.8 1191.71  41
  -4 -10   1 34457.4 1845.18  10
  -4 -10   1 38154.4 1775.93   8
  -4 -10   1 33442.2 1514.66  39
  -4 -10   1 37010.5 1740.16  41
  -4 -10   0 3835.07 740.007  10
  -4 -10   0 3835.22 649.537   8
  -4 -10   0 3087.59 588.455  41
  -4 -10  -1 47721.5 2402.37  10
  -4 -10  -1 49885.3 2301.27   8
  -4 -10  -1 46841.4 2088.29  41
  -4 -10  -2 2355.19 681.343   8
  -4 -10  -2 1595.17 496.948  41
  -4 -10  -2 1855.15 541.103  37
  -4 -10  -3 24108.2 1703.41  10
  -4 -10  -3 26949.8 1667.45   8
  -4 -10  -3 25649.1 1355.05  42
  -4 -10  -3 27720.6 1400.32  41
  -4 -10  -3 29675.4 1503.74  37
  -4 -10  -4 14785.9 1321.14  10
  -4 -10  -4 14038.0 1008.94  42
  -4 -10  -4 14029.8 954.682  41
  -4 -10  -4 13175.8 987.572  37
  -4 -10  -5 9451.55 1042.75  10
  -4 -10  -5 8303.35 907.653   8
  -4 -10  -5 6901.98 779.141  42
  -4 -10  -5 8168.86 727.498  41
  -4 -10  -5 8092.76 781.563  37
  -4 -10  -6 43962.6 2169.12  10
  -4 -10  -6 44633.0 2079.26   8
  -4 -10  -6 38524.3 2018.55  42
  -4 -10  -6 42896.6 1823.82  41
  -4 -10  -6 42128.5 1908.72  37
  -4 -10  -7 8980.98 858.523  10
  -4 -10  -7 9633.08 826.099   8
  -4 -10  -7 6718.79 844.533  42
  -4 -10  -7 8253.46 765.621  37
  -4 -10  -7 7468.29 703.026  41
  -4 -10  -7 7622.89 668.607  30
  -4 -10  -8 20773.1 1187.54   8
  -4 -10  -8 22419.7 1383.47  42
  -4 -10  -8 21022.6 1128.00  41
  -4 -10  -8 20626.4 1185.29  37
  -4 -10  -8 21275.9 1178.21  30
  -4 -10  -9 1497.50 386.069   8
  -4 -10  -9 2733.76 586.093  42
  -4 -10  -9 2102.68 482.124  30
  -4 -10  -9 2648.67 492.874  37
  -4 -10 -10 16106.9 949.184  37
  -4 -10 -10 16083.7 1036.54  30
  -4 -10 -11 815.879 417.700  42
  -4 -10 -11 623.262 339.928  37
  -4 -10 -11 179.073 352.583  30
  -4 -10 -12 10454.9 673.998  37
  -4 -10 -12 12077.8 782.852  42
  -4 -10 -12 11567.3 790.678  30
  -4 -10 -13 93.2018 267.841  42
  -4 -10 -13 20.8614 287.778  30
  -4 -10 -14 13638.4 671.295  42
  -4 -10 -14 13610.0 705.452  30
  -4 -10 -15 7673.47 425.287  30
  -4 -11   7 21180.5 889.896  41
  -4 -11   7 25801.5 924.436  37
  -4 -11   6 776.009 242.870  41
  -4 -11   5 30930.5 1308.86  41
  -4 -11   4 4320.82 509.830  41
  -4 -11   3 19069.0 1048.78  41
  -4 -11   2 3862.01 466.062  11
  -4 -11   2 3326.61 503.790  41
  -4 -11   1 26041.5 1290.32  41
  -4 -11   1 24437.9 1272.68  37
  -4 -11   0 10276.4 798.934   8
  -4 -11   0 10222.5 781.451  41
  -4 -11   0 10026.5 788.708  37
  -4 -11  -1 21734.2 1239.80   8
  -4 -11  -1 21087.3 1128.52  41
  -4 -11  -1 19372.2 1125.68  37
  -4 -11  -2 42467.5 1922.76   8
  -4 -11  -2 37427.2 1702.78  41
  -4 -11  -2 39732.2 1748.63  37
  -4 -11  -3 12042.4 958.884   8
  -4 -11  -3 10893.0 782.215  41
  -4 -11  -3 9439.61 765.368  37
  -4 -11  -4 79556.0 2903.27  41
  -4 -11  -4 78347.1 2950.81  37
  -4 -11  -5 13571.3 1007.88   8
  -4 -11  -5 11941.9 829.643  37
  -4 -11  -5 12046.6 797.956  41
  -4 -11  -6 31333.3 1511.86   8
  -4 -11  -6 28094.7 1387.49  42
  -4 -11  -6 30067.3 1338.66  41
  -4 -11  -6 29119.6 1367.43  37
  -4 -11  -7 764.215 361.115   8
  -4 -11  -7 903.676 385.794  42
  -4 -11  -7 1079.85 345.279  41
  -4 -11  -7 1189.29 373.487  37
  -4 -11  -8 23315.8 1158.74  11
  -4 -11  -8 25442.2 1164.81  37
  -4 -11  -8 25184.3 1286.36  42
  -4 -11  -9 2363.02 341.279  11
  -4 -11  -9 3489.92 493.628  42
  -4 -11  -9 3134.06 408.062  37
  -4 -11 -10 12805.0 798.018  42
  -4 -11 -10 13571.6 709.452  37
  -4 -11 -13 28103.8 1039.79  42
  -4 -12   3 11.1585 148.347  41
  -4 -12   3 285.041 153.738  37
  -4 -12   2 21809.9 960.658  41
  -4 -12   2 23756.2 974.255  37
  -4 -12   1 4178.69 386.179  41
  -4 -12   1 3631.97 378.166  37
  -4 -12   0 30110.1 1256.39  11
  -4 -12   0 28781.5 1247.41  41
  -4 -12   0 32434.9 1283.70  37
  -4 -12  -1 1552.92 334.787  11
  -4 -12  -1 1553.17 326.877  41
  -4 -12  -1 1621.88 328.117  37
  -4 -12  -2 16437.3 836.354  41
  -4 -12  -2 16586.4 843.413  37
  -4 -12  -3 8553.47 565.943  41
  -4 -12  -3 8712.44 589.743  37
  -4 -12  -4 4901.42 448.887  37
  -4 -12  -4 5960.16 464.247  41
  -4 -12  -4 6256.94 571.500  11
  -4 -12  -5 19114.8 884.859  41
  -4 -12  -5 19152.5 890.685  37
  -4 -12  -5 20409.2 1029.69  11
  -4 -12  -6 10766.4 587.616  37
  -4 -12  -6 9546.43 652.758  11
  -4 -12  -7 24925.0 1060.99  11
  -4 -12  -8 1801.22 230.561  11
   5  -8  -5 17697.2 813.237  14
   5  -8  -4 4837.76 440.564  14
   5  -8  -3 43465.8 1717.81  14
   5  -8  -1 15049.8 824.399  14
   5  -8   0 20715.1 982.710  14
   5  -8   1 4173.04 391.935  14
   5  -8   2 26827.0 1077.33  14
   5  -8   2 27870.5 1123.82  39
   5  -8   3 161.136 182.927  39
   5  -7 -10 6895.27 415.826  43
   5  -7  -9 14326.9 735.488  43
   5  -7  -8 22077.6 1025.60  43
   5  -7  -7 1111.92 328.882  43
   5  -7  -6 20798.8 1038.72  14
   5  -7  -6 22649.8 1073.56  43
   5  -7  -5 44.9365 306.912  43
   5  -7  -5 202.113 327.391  14
   5  -7  -5 171.588 303.209   9
   5  -7  -4 19054.0 1121.01  14
   5  -7  -4 21875.4 1069.58  43
   5  -7  -4 20756.3 1115.62   9
   5  -7  -3 5015.37 528.450  43
   5  -7  -3 4037.79 545.620   9
   5  -7  -3 4835.70 632.374  14
   5  -7  -2 30808.9 1357.95  43
   5  -7  -2 28329.2 1473.91   9
   5  -7  -1 6563.96 709.757  14
   5  -7  -1 6247.62 571.605  43
   5  -7  -1 5626.33 644.859   9
   5  -7   0 11905.6 894.505  14
   5  -7   1 16652.9 1041.82  14
   5  -7   1 18559.1 1050.47   9
   5  -7   2 7551.52 650.589  14
   5  -7   2 6325.84 600.362   9
   5  -7   3 20798.8 1041.17  14
   5  -7   3 19278.2 1013.25   9
   5  -7   4 3545.59 394.584  14
   5  -7   5 20986.0 989.085  39
   5  -7   6-14.2052 221.220  39
   5  -7   7 17870.8 725.297  39
   5  -6 -12 7910.21 449.620  43
   5  -6 -11 1284.85 298.243  43
   5  -6 -10 22482.9 1099.22  43
   5  -6  -9 15209.8 898.341  43
   5  -6  -8 12791.2 882.261  43
   5  -6  -8 17009.1 871.357  38
   5  -6  -7 9697.67 693.307  14
   5  -6  -7 9002.65 638.397   9
   5  -6  -7 11104.3 781.708  38
   5  -6  -7 9272.49 735.815  43
   5  -6  -6 2329.21 426.989   9
   5  -6  -6 2152.01 467.944  14
   5  -6  -6 1991.01 472.906  38
   5  -6  -6 2509.83 468.190  43
   5  -6  -5 11807.3 857.840   9
   5  -6  -5 10781.1 876.429  14
   5  -6  -5 13856.2 954.487  38
   5  -6  -5 13789.5 887.642  43
   5  -6  -4 1369.89 524.222  14
   5  -6  -4 1232.55 471.351   9
   5  -6  -4 1520.59 528.158  38
   5  -6  -4 1843.65 461.115  43
   5  -6  -3 52328.6 2413.64  14
   5  -6  -3 53870.1 2372.83   9
   5  -6  -3 58638.3 2242.49  43
   5  -6  -3 56720.3 2367.70  38
   5  -6  -2 2643.29 577.062   9
   5  -6  -2 1643.17 560.614  38
   5  -6  -2 1983.88 443.553  43
   5  -6  -1 47508.3 2152.41   9
   5  -6  -1 42786.3 2125.30  14
   5  -6  -1 46927.8 1921.06  43
   5  -6   0 124.853 539.623  14
   5  -6   0 1171.10 476.813  38
   5  -6   0 636.966 399.784  43
   5  -6   1 14247.7 1063.66  14
   5  -6   1 14498.6 1033.51   9
   5  -6   1 14446.6 921.919  43
   5  -6   2 1566.33 477.113   9
   5  -6   2 1922.27 531.458  14
   5  -6   3 18049.1 1054.52   9
   5  -6   3 17599.9 1089.18  14
   5  -6   3 15122.8 912.872  24
   5  -6   4 6862.99 660.821  14
   5  -6   4 5775.09 577.137  24
   5  -6   5 16673.5 889.161   9
   5  -6   5 15323.6 885.524  14
   5  -6   5 13900.5 868.866  24
   5  -6   6 41880.5 1706.44  24
   5  -6   7 1766.91 341.697  39
   5  -6   8 18505.6 846.517  39
   5  -5 -13 16285.2 770.112  43
   5  -5 -12 11332.4 708.431  43
   5  -5 -11 17965.6 1024.77  43
   5  -5 -11 19484.3 903.444  34
   5  -5 -10 356.006 376.442  43
   5  -5 -10 1050.15 336.905  34
   5  -5  -9 45910.8 1819.45  38
   5  -5  -9 39595.4 1861.25  43
   5  -5  -9 44477.1 1823.28  34
   5  -5  -8 5920.97 654.518  38
   5  -5  -8 5535.86 650.220  43
   5  -5  -8 5328.68 577.005  34
   5  -5  -7 34252.1 1527.31   9
   5  -5  -7 32897.7 1553.12  14
   5  -5  -7 38658.5 1758.41  38
   5  -5  -7 35042.0 1654.88  43
   5  -5  -7 36963.3 1626.57  34
   5  -5  -7 33494.2 1553.03  26
   5  -5  -6 6405.01 663.569  14
   5  -5  -6 6770.35 649.776   9
   5  -5  -6 7229.43 774.906  38
   5  -5  -6 7842.26 715.824  43
   5  -5  -6 8285.87 714.233  34
   5  -5  -6 6710.72 637.893  26
   5  -5  -5 24947.8 1378.15   9
   5  -5  -5 26278.3 1462.37  38
   5  -5  -5 26717.8 1362.79  43
   5  -5  -5 28463.4 1383.66  34
   5  -5  -5 27001.8 1332.09  26
   5  -5  -4 41031.7 1906.29   9
   5  -5  -4 42869.4 1965.08  38
   5  -5  -4 42592.5 1824.28  43
   5  -5  -4 38777.0 1768.30  26
   5  -5  -3 8451.66 819.652   9
   5  -5  -3 7700.23 809.838  38
   5  -5  -3 9067.77 726.233  43
   5  -5  -3 8536.31 714.197  26
   5  -5  -2 131701. 4828.05  21
   5  -5  -2 133016. 4503.93  43
   5  -5  -2 118683. 4677.72   6
   5  -5  -2 136771. 4789.63   9
   5  -5  -1 12733.3 1073.45  21
   5  -5  -1 13732.4 893.348  43
   5  -5  -1 14381.2 1083.42   9
   5  -5  -1 13410.5 969.153   3
   5  -5  -1 12405.7 961.649   2
  -5   5   0 62892.8 2453.58  18
   5  -5   0 57411.9 2445.51  24
   5  -5   0 67810.0 2611.85  38
   5  -5   0 67403.2 2459.47  43
   5  -5   0 59157.7 2629.55   6
   5  -5   1 9377.27 779.893  24
  -5   5  -1 9357.77 721.174  18
   5  -5   1 10234.2 762.015  43
   5  -5   1 11524.1 903.277  38
   5  -5   1 8551.00 815.638   6
   5  -5   1 9415.25 883.736   9
   5  -5   2 27851.1 1466.94  24
   5  -5   2 28654.5 1565.38   9
   5  -5   2 31556.4 1432.02  43
   5  -5   2 32030.5 1561.95  38
   5  -5   3 11891.8 912.867   9
   5  -5   3 11791.1 880.746  24
   5  -5   4 67170.0 2653.20   9
   5  -5   4 67342.3 2700.16  14
   5  -5   4 66020.6 2639.85  24
   5  -5   5 71424.4 2787.29  14
   5  -5   5 74266.4 2767.08   9
   5  -5   5 71479.5 2804.65  24
   5  -5   6 64457.2 2490.25  14
   5  -5   6 63936.7 2456.88   9
   5  -5   6 69839.4 2616.16  24
   5  -5   7 38322.6 1716.01  24
   5  -5   8 9092.99 648.506  39
   5  -5   8 8364.49 672.043  32
   5  -5   8 8175.64 694.683  24
   5  -5   9 7851.42 551.113  39
   5  -5   9 8457.55 649.237  24
   5  -5   9 8961.75 644.018  32
   5  -5  10 8488.41 596.991  32
   5  -5  11 21965.4 963.575  32
   5  -5  12 8896.13 479.315  32
   5  -4 -15 41748.4 1429.18  43
   5  -4 -13 26993.4 1209.79  25
   5  -4 -12 17321.3 1009.35  25
   5  -4 -11 12634.5 755.774  34
   5  -4 -11 13734.4 949.075  25
   5  -4 -11 12876.7 851.158  26
   5  -4 -10 16916.1 964.221  38
   5  -4 -10 16008.4 919.933  34
   5  -4 -10 14781.8 1030.65  25
   5  -4 -10 13152.0 954.051  26
   5  -4  -9 4338.61 617.344  25
   5  -4  -9 3760.91 572.683  26
   5  -4  -9 5282.40 558.829  34
   5  -4  -8 40258.3 1746.79  14
   5  -4  -8 45547.0 1986.48  25
   5  -4  -8 47166.9 1883.39  34
   5  -4  -8 39868.3 1902.68  26
   5  -4  -7 477.150 307.402   9
   5  -4  -7 243.863 414.952  25
   5  -4  -7 406.850 393.078  26
   5  -4  -7 202.884 360.084  34
   5  -4  -6 66015.2 2663.64   6
   5  -4  -6 70520.1 2685.83   9
   5  -4  -6 68788.5 2599.28   3
   5  -4  -6 71176.4 2618.48   2
   5  -4  -6 74277.6 2752.87  21
   5  -4  -6 74985.1 2724.83  34
   5  -4  -6 64638.4 2714.07  26
   5  -4  -5 363.025 319.678   3
   5  -4  -5 531.499 303.057   2
   5  -4  -5 1120.05 419.310   6
   5  -4  -5 935.223 380.922  21
   5  -4  -5 612.158 397.276  34
   5  -4  -5 483.063 388.939  26
   5  -4  -4 49369.6 2132.97  21
   5  -4  -4 46004.7 1965.87   3
   5  -4  -4 46105.2 1973.65   2
   5  -4  -4 43051.8 2022.43   6
   5  -4  -4 48142.5 1958.28  43
   5  -4  -4 49121.2 1976.23  34
   5  -4  -4 43804.0 1964.71  26
   5  -4  -3 7874.93 810.780  21
   5  -4  -3 7816.59 781.852   6
   5  -4  -3 7717.38 697.172   3
   5  -4  -3 8782.74 739.159   2
   5  -4  -3 7963.34 664.523  43
   5  -4  -3 7576.94 692.405  34
   5  -4  -3 6978.30 687.383  26
   5  -4  -2 30168.4 1644.98  21
   5  -4  -2 27537.1 1564.19   6
   5  -4  -2 29880.3 1486.34   3
   5  -4  -2 27651.2 1466.85   2
   5  -4  -2 29144.0 1359.54  43
   5  -4  -2 29404.4 1407.66  26
   5  -4  -1 64043.8 2756.17  21
   5  -4  -1 66090.8 2606.77   3
   5  -4  -1 64414.0 2596.47   2
   5  -4  -1 64475.7 2579.74  38
   5  -4  -1 62281.1 2407.18  43
   5  -4  -1 60412.4 2456.26  26
   5  -4   0 23251.3 1394.97   6
   5  -4   0 24552.1 1320.26  38
   5  -4   0 24640.5 1176.06  43
   5  -4   0 21318.2 1198.43  26
   5  -4   1 30783.0 1642.86  21
   5  -4   1 32169.9 1522.90  38
   5  -4   1 28256.5 1373.01  47
   5  -4   1 31320.5 1391.32  43
   5  -4   1 27663.7 1559.32   6
   5  -4   1 28860.4 1502.17   3
   5  -4   1 32854.9 1548.19   2
   5  -4   2 2181.37 560.617  21
  -5   4  -2 1977.35 398.356  18
   5  -4   2 2286.14 411.484  47
   5  -4   2 1798.73 471.888  38
   5  -4   2 1778.46 381.840  43
   5  -4   2 2076.58 443.004   3
   5  -4   2 2044.34 457.590   2
   5  -4   2 2399.90 510.820   6
   5  -4   3 19711.9 1235.77  21
  -5   4  -3 23674.3 1126.73  18
   5  -4   3 19693.4 1108.56  47
   5  -4   3 21554.9 1112.44  43
   5  -4   3 21152.1 1175.72  38
   5  -4   3 18240.0 1189.46   6
   5  -4   3 21203.4 1154.58   3
   5  -4   3 21462.2 1167.06   2
   5  -4   4 6591.99 679.219  21
   5  -4   4 6329.44 694.531  24
  -5   4  -4 6407.21 623.614  18
   5  -4   4 5499.50 648.743   6
   5  -4   4 5643.68 576.060   3
   5  -4   4 7071.20 619.254   2
   5  -4   4 5536.70 620.031  47
   5  -4   4 6833.94 641.471  38
  -5   4  -5 42439.4 1761.54  18
   5  -4   5 42240.7 1820.97  21
   5  -4   5 42232.6 1863.19  24
   5  -4   5 35465.7 1708.24   6
   5  -4   5 40160.7 1774.31   9
   5  -4   5 39518.7 1690.41   3
   5  -4   5 38822.1 1682.97   2
   5  -4   5 36915.4 1713.32  47
   5  -4   5 38225.8 1702.57  33
   5  -4   6 1071.19 383.412   9
   5  -4   6 1723.70 520.179  24
  -5   4  -6 1534.54 412.883  18
   5  -4   6 1141.14 413.691  33
   5  -4   7 86510.2 3164.91   9
   5  -4   7 90859.4 3267.01  33
   5  -4   7 94144.2 3406.73  24
   5  -4   8 14042.9 888.274  33
   5  -4   8 14055.9 995.404  24
   5  -4   9 18757.3 982.283  39
   5  -4   9 18716.6 1031.11  33
   5  -4  10 7037.21 598.868  33
   5  -4  11 2820.32 457.329  24
   5  -4  12 13720.2 733.278  35
   5  -4  13 246.435 229.468  45
   5  -4  13 462.338 226.913  35
   5  -4  13 401.442 236.917  32
   5  -4  14 24047.7 911.083  32
   5  -3 -15 414.706 225.612  25
   5  -3 -14 34982.7 1475.42  25
   5  -3 -13 15007.1 939.260  25
   5  -3 -12 31525.6 1578.97  25
   5  -3 -11 1886.91 476.529  36
   5  -3 -11 1897.65 551.542  25
   5  -3 -10 17908.3 1165.98  36
   5  -3 -10 22585.3 1295.44  25
   5  -3  -9 13514.5 841.786  34
   5  -3  -9 11035.1 916.278  36
   5  -3  -9 11812.6 964.396  25
   5  -3  -8 9349.35 826.668  36
   5  -3  -8 11261.8 771.550  34
   5  -3  -8 11132.1 901.624  25
   5  -3  -7 39030.8 1695.26   6
   5  -3  -7 42233.3 1758.52  21
   5  -3  -7 37247.1 1817.63  36
   5  -3  -7 43538.9 1774.55  34
   5  -3  -7 42418.4 1907.28  25
   5  -3  -6 16124.6 890.871   2
   5  -3  -6 16478.6 895.249   3
   5  -3  -6 14551.7 945.937   6
   5  -3  -6 17597.6 1005.41  21
   5  -3  -6 17213.9 964.679  34
   5  -3  -6 17743.7 1061.82  25
   5  -3  -6 16199.6 1025.04  36
   5  -3  -6 14251.4 992.068  26
   5  -3  -5 47083.5 2031.04   6
   5  -3  -5 47967.3 1942.30   2
   5  -3  -5 47019.9 1926.19   3
   5  -3  -5 50282.2 2080.85  21
   5  -3  -5 44868.6 2001.70  36
   5  -3  -5 47408.1 2039.58  26
   5  -3  -5 50599.2 1967.15  34
   5  -3  -5 49905.0 2067.08  25
   5  -3  -4 35270.4 1682.69   6
   5  -3  -4 34178.8 1563.53   2
   5  -3  -4 37965.8 1729.41  21
   5  -3  -4 34989.1 1599.99  36
   5  -3  -4 35745.0 1628.18  25
   5  -3  -4 37389.7 1582.38  34
   5  -3  -4 34037.0 1604.61  26
   5  -3  -3 25435.0 1421.38   6
   5  -3  -3 27841.5 1351.84   2
   5  -3  -3 27035.6 1460.59  21
   5  -3  -3 27722.9 1284.90  34
   5  -3  -3 25941.6 1283.64  36
   5  -3  -3 26329.8 1308.73  26
   5  -3  -2 470.561 417.682  21
   5  -3  -2 944.289 355.121   2
   5  -3  -2 637.496 429.004   6
   5  -3  -2 633.071 292.609  43
   5  -3  -2 556.319 304.869  36
   5  -3  -2 1021.31 377.581  26
   5  -3  -2 608.315 310.334  34
   5  -3  -1 35273.2 1751.15  21
   5  -3  -1 33109.7 1590.69   2
   5  -3  -1 34564.0 1438.01  43
   5  -3  -1 32617.0 1502.19  26
   5  -3  -1 32793.9 1483.54  36
   5  -3   0 12177.5 969.823  21
   5  -3   0 12616.5 996.861   6
   5  -3   0 11798.0 1068.57  12
   5  -3   0 11919.9 881.113   2
   5  -3   0 13090.1 875.161  38
   5  -3   0 13411.9 760.443  43
   5  -3   0 12353.1 826.539  26
   5  -3   1 58744.5 2615.17  12
   5  -3   1 54201.9 2447.50   6
   5  -3   1 56987.1 2284.08  38
   5  -3   1 58301.8 2167.65  43
   5  -3   1 59510.1 2263.15  26
   5  -3   2 23754.5 1380.75  21
   5  -3   2 24851.6 1384.49   6
   5  -3   2 24278.0 1287.19   2
   5  -3   2 24276.7 1219.63  47
   5  -3   2 25474.4 1259.74  38
   5  -3   2 26672.3 1171.20  43
   5  -3   2 24848.8 1235.09  26
   5  -3   3 4873.69 624.909  21
  -5   3  -3 5012.31 493.908  18
   5  -3   3 5358.24 587.337  15
   5  -3   3 6124.86 598.588  38
   5  -3   3 5022.35 554.073  47
   5  -3   3 5565.86 537.448  43
   5  -3   3 3942.35 586.734   6
   5  -3   3 4631.04 539.169   2
   5  -3   4 42944.7 1962.60  21
  -5   3  -4 44917.9 1789.58  18
   5  -3   4 42152.2 1887.32  15
   5  -3   4 45747.2 1847.88  38
   5  -3   4 44869.2 1880.63  47
   5  -3   4 44505.0 1949.71   6
   5  -3   4 43444.6 1852.30   2
   5  -3   5 8183.95 730.555  21
  -5   3  -5 8569.02 659.265  18
   5  -3   5 7066.29 680.345  15
   5  -3   5 8347.12 708.144  47
   5  -3   5 7836.77 669.246  38
   5  -3   5 7984.10 694.587   6
   5  -3   5 7505.04 622.962   2
   5  -3   5 7598.19 618.231   3
   5  -3   6 98883.3 3502.28  21
  -5   3  -6 99275.6 3475.47  18
   5  -3   6 92369.7 3448.87  15
   5  -3   6 100361. 3621.98  24
   5  -3   6 97319.4 3529.05  47
   5  -3   6 96876.5 3457.35   6
   5  -3   6 92934.5 3366.39   3
   5  -3   6 95047.3 3375.59   2
   5  -3   7 51.1930 292.528  21
  -5   3  -7 531.157 352.924  18
   5  -3   7-216.166 416.143  47
  -5   3  -8 63684.2 2508.67  18
   5  -3   8 61407.4 2474.27  33
   5  -3   9 750.714 494.117  24
   5  -3   9 1939.12 479.954  33
   5  -3  10 18996.1 1128.98  24
   5  -3  10 19243.3 1092.09  33
   5  -3  11 1974.14 468.034  24
   5  -3  11 2717.53 475.887  33
   5  -3  12 19676.9 1055.14  33
   5  -3  12 20367.1 1078.52  24
   5  -3  12 22274.9 1101.75  32
   5  -3  13 3688.57 451.139  32
   5  -3  14 2327.39 327.112  35
   5  -3  14 2757.18 338.076  32
   5  -3  15 19766.1 806.299  35
   5  -3  15 19396.5 789.233  32
   5  -2 -16 9041.99 522.552  25
   5  -2 -15 44965.4 1748.56  25
   5  -2 -14 1998.53 418.534  27
   5  -2 -14 1766.00 405.397  25
   5  -2 -14 1324.64 346.470  36
   5  -2 -13 23375.2 1104.22  22
   5  -2 -13 21187.4 1226.95  36
   5  -2 -13 24781.3 1301.92  25
   5  -2 -13 24479.1 1286.78  27
   5  -2 -12 2833.19 420.659  22
   5  -2 -12 3151.57 593.875  27
   5  -2 -12 2946.14 574.040  25
   5  -2 -11 35853.1 1590.23  22
   5  -2 -11 36784.7 1819.84  27
   5  -2 -11 36953.5 1842.80  25
   5  -2 -10 15990.6 930.996  22
   5  -2 -10 14083.4 1071.50  25
   5  -2 -10 15273.1 1106.04  27
   5  -2  -9 33067.7 1674.76  25
   5  -2  -9 33670.4 1709.39  27
   5  -2  -8 2438.88 525.625  27
   5  -2  -8 2728.43 530.773  25
   5  -2  -7 45132.9 1888.48   6
   5  -2  -7 48250.4 1906.51  21
   5  -2  -7 45864.9 2064.57  36
   5  -2  -7 48550.9 2076.65  25
   5  -2  -7 51004.9 2106.32  27
   5  -2  -6 47511.4 1864.12   2
   5  -2  -6 46891.5 1949.96   6
   5  -2  -6 45849.4 1949.18  21
   5  -2  -6 53630.3 2169.19  17
   5  -2  -6 45272.6 2039.83  36
   5  -2  -6 49868.1 2055.15  27
   5  -2  -6 50513.7 2066.34  25
   5  -2  -5 37383.4 1779.56  12
   5  -2  -5 39363.8 1636.37   2
   5  -2  -5 40763.9 1755.34   6
   5  -2  -5 40130.2 1735.31  21
   5  -2  -5 40784.1 1807.47  17
   5  -2  -5 39653.8 1772.27  36
   5  -2  -5 41717.2 1767.34  25
   5  -2  -4 24128.5 1337.21  12
   5  -2  -4 24676.4 1288.27   6
   5  -2  -4 24552.1 1187.47   2
   5  -2  -4 25793.2 1297.17  21
   5  -2  -4 26384.7 1289.54  17
   5  -2  -4 23837.8 1239.08  36
   5  -2  -4 23971.5 1224.87  25
   5  -2  -3 8507.34 771.956  12
   5  -2  -3 8392.91 647.563   2
   5  -2  -3 9076.22 753.103   6
   5  -2  -3 8332.90 723.987  21
   5  -2  -3 9167.31 663.194  17
   5  -2  -3 8193.33 645.086  36
   5  -2  -3 9294.21 611.437  34
   5  -2  -3 8690.74 666.279  25
   5  -2  -3 8279.91 650.680  26
   5  -2  -2 18900.9 1191.97  12
   5  -2  -2 18881.2 1028.48   2
   5  -2  -2 16633.8 1102.43   6
   5  -2  -2 19369.4 1129.05  21
   5  -2  -2 17982.1 978.435  36
   5  -2  -2 17583.7 971.742  26
   5  -2  -1 1208.06 359.131   2
   5  -2  -1 1088.01 278.610  15
   5  -2  -1 1255.73 425.077  21
   5  -2  -1 1567.76 349.695  36
   5  -2  -1 1172.18 309.911  26
   5  -2   0 131423. 4360.60   2
   5  -2   0 115451. 4473.78   6
   5  -2   0 124524. 4602.29  12
   5  -2   0 131510. 4507.05  21
   5  -2   0 123529. 4197.24  15
   5  -2   0 122374. 4219.89  26
   5  -2   1 3921.93 606.547  12
   5  -2   1 4090.22 561.680   6
   5  -2   1 3508.29 427.952  15
   5  -2   1 3779.73 445.061  26
   5  -2   2 34858.1 1637.77  21
   5  -2   2 33836.1 1500.18  15
   5  -2   2 33779.1 1713.21  12
   5  -2   2 34323.4 1528.71   2
   5  -2   2 34793.7 1664.42   6
   5  -2   2 31645.1 1429.20  38
   5  -2   2 33624.1 1450.64  26
   5  -2   3 22422.8 1213.82  21
  -5   2  -3 22239.1 1015.81  18
   5  -2   3 22150.8 1289.05  12
   5  -2   3 21817.6 1108.50   2
   5  -2   3 19968.0 1196.01   6
   5  -2   3 21104.9 1060.26  38
   5  -2   3 21884.8 1086.41  26
   5  -2   4 8660.01 721.761  15
  -5   2  -4 10508.0 640.804  18
   5  -2   4 9991.30 781.273  21
   5  -2   4 10993.5 685.905  38
   5  -2   4 9612.36 707.750  47
   5  -2   4 9576.50 833.130  12
   5  -2   4 10000.0 774.895   6
   5  -2   4 9282.05 684.982   2
   5  -2   5 11690.5 821.984  21
   5  -2   5 11061.9 804.772  15
  -5   2  -5 11434.2 717.711  18
   5  -2   5 11521.8 726.355  38
   5  -2   5 11777.7 797.457  47
   5  -2   5 12866.3 919.770  12
   5  -2   5 12166.4 760.761   2
   5  -2   5 11675.8 815.321   6
   5  -2   6 35462.2 1554.64  21
  -5   2  -6 35685.7 1499.92  18
   5  -2   6 33605.3 1554.46  15
   5  -2   6 34231.4 1581.62  47
   5  -2   6 34150.1 1463.62  38
   5  -2   6 36462.9 1569.17   6
   5  -2   6 32501.4 1439.34   2
   5  -2   7 56771.5 2150.48  21
  -5   2  -7 57113.7 2185.29  18
   5  -2   7 55301.0 2187.53  15
   5  -2   7 56248.3 2260.06  47
   5  -2   7 54176.0 2042.98   2
   5  -2   7 51110.1 2028.70   3
  -5   2  -8 12747.8 867.562  18
   5  -2   8 14576.0 961.255  24
   5  -2   8 11358.9 780.768  15
   5  -2   8 12518.0 894.453  47
  -5   2  -9 45895.4 1987.46  18
   5  -2   9 43191.0 1837.81  15
   5  -2   9 49009.0 2022.61  47
   5  -2   9 46166.1 1989.27  33
   5  -2   9 48609.4 2033.58  24
  -5   2 -10 30.2067 331.919  18
   5  -2  10 926.172 472.607  24
   5  -2  10 395.539 431.988  33
   5  -2  11 11859.9 860.033  24
   5  -2  12 6954.82 667.031  24
   5  -2  13 28423.4 1324.78  24
   5  -2  14 8263.62 603.823  32
   5  -2  15 21093.1 920.885  32
   5  -2  16 11246.1 553.936  35
   5  -2  16 10080.5 484.624  32
   5  -1 -17 18730.9 740.494  25
   5  -1 -16 11703.1 656.541  36
   5  -1 -16 13919.6 690.772  25
   5  -1 -15 21669.0 1010.92  22
   5  -1 -15 23939.9 1128.99  27
   5  -1 -15 22062.3 1081.56  25
   5  -1 -14 38487.3 1598.53  22
   5  -1 -14 38232.1 1699.34  25
   5  -1 -14 38258.1 1715.66  27
   5  -1 -13 24197.6 1222.38  22
   5  -1 -13 24222.1 1341.54  25
   5  -1 -13 27033.6 1401.52  27
   5  -1 -12 21965.7 1176.44  22
   5  -1 -12 22060.2 1318.28  25
   5  -1 -12 22636.2 1352.30  27
   5  -1 -11 9909.93 764.856  22
   5  -1 -11 9629.44 918.532  27
   5  -1 -11 9044.31 893.894  25
   5  -1 -10 32010.8 1488.73  17
   5  -1 -10 28433.5 1610.81  27
   5  -1  -9 3095.63 480.704  17
   5  -1  -9 2144.29 536.779  27
   5  -1  -8 61358.0 2371.37  17
   5  -1  -8 53063.6 2370.12  27
   5  -1  -7 28422.8 1289.87   6
   5  -1  -7 29831.2 1475.88  27
   5  -1  -6 78585.1 2876.30  12
   5  -1  -6 73970.7 2701.92   2
   5  -1  -6 78843.2 2840.06   6
   5  -1  -6 77275.3 2807.06  21
   5  -1  -6 81054.8 2953.97  27
   5  -1  -5 69151.6 2603.53   6
   5  -1  -5 64343.2 2608.80  12
   5  -1  -5 72792.0 2688.68  17
   5  -1  -5 68180.2 2562.36  21
   5  -1  -5 68911.0 2618.03  27
   5  -1  -4 31916.1 1545.65   6
   5  -1  -4 34351.2 1516.74  21
   5  -1  -4 31927.8 1504.95  17
   5  -1  -4 33053.8 1506.42  36
   5  -1  -4 37971.4 1550.87  27
   5  -1  -3 40039.8 1852.57   6
   5  -1  -3 43160.7 1828.53  21
   5  -1  -3 41918.4 1754.30  17
   5  -1  -3 44699.6 1603.39  15
   5  -1  -2 55133.7 2364.48   6
   5  -1  -2 59156.1 2170.89  17
   5  -1  -2 60870.0 2353.80  21
   5  -1  -2 56380.7 2053.51  15
   5  -1  -1 10999.3 813.183  21
   5  -1  -1 10836.9 622.332  15
   5  -1  -1 11553.0 652.822  17
   5  -1   0 7944.10 735.810   6
   5  -1   0 6961.95 671.404  21
   5  -1   0 8645.68 549.879  15
   5  -1   0 7973.58 507.148  17
   5  -1   1 86045.0 3430.28   6
   5  -1   1 96039.7 3209.05  15
   5  -1   2 15779.8 1022.12   6
   5  -1   2 16945.5 895.137  15
   5  -1   2 16302.1 996.432  21
   5  -1   3 39846.0 1810.94   6
   5  -1   3 39276.0 1691.49  15
   5  -1   3 42801.0 1799.83  21
   5  -1   4 51620.0 2176.68   6
   5  -1   4 53965.1 2142.07  21
  -5   1  -4 54819.2 1926.26  18
   5  -1   4 51133.3 2028.89  26
   5  -1   5 100141. 3690.34  15
   5  -1   5 111881. 3744.02  21
  -5   1  -5 106862. 3538.41  18
   5  -1   5 98626.9 3639.64  47
   5  -1   5 105130. 3811.66  12
   5  -1   5 111121. 3775.12   6
   5  -1   6 23229.4 1182.97  15
   5  -1   6 24959.3 1195.34  21
  -5   1  -6 24565.3 1100.02  18
   5  -1   6 22226.7 1169.33  47
   5  -1   6 23473.1 1251.30  12
   5  -1   6 24423.4 1106.69   2
   5  -1   6 24339.9 1205.86   6
   5  -1   7 127716. 4354.61   6
   5  -1   7 126066. 4236.26   2
   5  -1   7 129238. 4400.93  15
   5  -1   7 129021. 4339.77  21
  -5   1  -7 129526. 4327.92  18
   5  -1   8 40967.2 1721.55  15
  -5   1  -8 41045.6 1720.49  18
   5  -1   9 11121.3 761.014  15
  -5   1  -9 12348.7 832.327  18
   5  -1   9 12859.9 910.096  24
  -5   1  -9 11908.7 826.632  31
  -5   1 -10 43572.0 1854.66  18
   5  -1  10 42515.2 1748.95  15
   5  -1  10 45686.7 1936.19  33
   5  -1  10 44067.4 1924.55  24
   5  -1  11 541.060 397.092  24
  -5   1 -11 910.958 390.976  48
   5  -1  11 393.536 424.777  33
  -5   1 -12 55255.4 2288.42  48
   5  -1  12 60671.9 2345.04  24
   5  -1  12 60160.7 2364.24  33
   5  -1  13 1070.18 394.939  24
  -5   1 -13 1188.31 388.070  48
   5  -1  13 1093.62 431.362  33
   5  -1  14 43175.8 1732.32  33
   5  -1  14 43324.4 1686.69  32
   5  -1  15 520.996 290.782  32
   5  -1  16 24193.7 968.253  32
   5  -1  17 6059.34 380.453  35
   5   0 -17 1540.43 208.169  25
   5   0 -17 1183.37 203.879  36
   5   0 -16 50603.9 1893.65  27
   5   0 -16 50099.6 1851.83  25
   5   0 -15 846.815 309.829  22
   5   0 -15 1368.39 401.200  27
   5   0 -15 1466.33 366.264  25
   5   0 -14 68251.3 2615.24  22
   5   0 -14 70211.5 2697.66  25
   5   0 -14 73387.8 2776.93  27
   5   0 -13 23425.3 1240.21  22
   5   0 -13 23878.4 1368.47  27
   5   0 -13 23524.8 1308.16  25
   5   0 -12 7432.77 711.421  22
   5   0 -12 8055.31 836.283  27
   5   0 -11 64405.2 2529.62  17
   5   0 -11 69293.0 2846.15  27
   5   0 -10 38618.3 1692.90  17
   5   0 -10 37573.3 1895.36  27
   5   0  -9 39773.8 1713.38  17
   5   0  -9 36700.1 1855.92  27
   5   0  -8 124337. 4386.79  17
   5   0  -8 128412. 4532.69  27
   5   0  -7 74139.8 2733.72  17
   5   0  -7 76487.0 2824.14  27
   5   0  -6 5767.05 510.406   6
   5   0  -6 5527.53 487.869  21
   5   0  -6 5377.07 545.902  25
   5   0  -6 5754.70 575.598  27
   5   0  -5 191059. 6549.36   6
   5   0  -5 197579. 6499.63  21
   5   0  -5 217975. 6675.23  17
   5   0  -5 202446. 6607.72  27
   5   0  -5 198845. 6543.86  25
   5   0  -4 61810.5 2353.96  21
   5   0  -4 65156.3 2135.39  15
   5   0  -4 61524.2 2420.71  17
   5   0  -4 59316.9 2411.12   6
   5   0  -3 84115.4 3013.61  21
   5   0  -3 83899.9 2753.88  15
   5   0  -3 79724.0 2963.26  17
   5   0  -3 82960.3 3079.64   6
   5   0  -2 2302.28 326.547  17
   5   0  -2 2210.36 262.122  15
   5   0  -2 2469.42 396.407  21
   5   0  -2 2559.95 437.781   6
   5   0  -1 49533.8 1782.98  15
   5   0  -1 48402.4 2041.93  21
   5   0  -1 49952.4 1848.72  17
   5   0   0 10581.4 591.513  15
   5   0   0 11097.5 772.413  21
   5   0   0 9449.89 506.391  20
   5   0   0 11595.9 595.081  17
   5   0   1 75203.0 2303.62  17
   5   0   1 73523.7 2410.12  15
   5   0   2 199069. 5917.39  15
   5   0   2 189975. 6060.32  21
   5   0   2 191581. 5686.12  17
   5   0   3 21881.8 1091.89  21
   5   0   3 21034.6 1028.35  15
   5   0   3 18314.9 944.343  20
   5   0   3 20941.9 1144.28   6
   5   0   4 44123.0 1765.01  21
   5   0   4 38344.0 1667.21  20
  -5   0  -4 43283.6 1516.02  18
   5   0   4 41284.8 1797.32   6
   5   0   5 269.651 260.871  21
  -5   0  -5 126.763 172.192  18
   5   0   5 427.803 261.848  15
   5   0   5 166.736 270.254   6
   5   0   6 64150.2 2362.20  21
  -5   0  -6 63280.2 2218.14  18
   5   0   6 62703.7 2374.96  15
   5   0   6 63340.2 2413.95   6
   5   0   6 59856.3 2335.59  47
   5   0   7 825.044 289.617  21
  -5   0  -7 847.426 256.716  18
   5   0   7 873.137 303.249  15
   5   0   7 618.045 282.912   6
   5   0   7 960.481 346.137  47
  -5   0  -7 940.248 320.053  31
   5   0   8 94414.4 3271.96  21
  -5   0  -8 96367.2 3323.85  18
   5   0   8 95434.2 3380.85  15
   5   0   8 93098.5 3193.11   2
   5   0   8 97608.8 3432.14  47
  -5   0  -8 99193.6 3464.45  31
   5   0   9 41188.8 1739.06  24
   5   0   9 39851.8 1641.09  15
   5   0   9 39083.7 1744.91  47
  -5   0  -9 43035.7 1795.17  31
   5   0  10 21510.1 1066.63  15
  -5   0 -10 21281.9 1079.78  18
   5   0  10 22537.3 1186.64  24
   5   0  10 23465.0 1244.20  47
  -5   0 -10 21699.7 1215.28  31
  -5   0 -11 15350.4 975.226  16
   5   0  11 14241.2 814.705  15
   5   0  11 14777.0 959.512  33
   5   0  11 15745.8 960.680  24
  -5   0 -11 14622.9 963.257  31
   5   0  12 2164.00 456.694  24
   5   0  12 1935.95 476.932  33
  -5   0 -13 10072.0 814.916  48
   5   0  13 10618.6 798.662  33
   5   0  13 11060.4 764.184  24
  -5   0 -14 15462.3 976.356  48
   5   0  14 16310.1 952.817  33
  -5   0 -15 31223.5 1392.86  48
   5   0  15 30605.9 1293.37  32
  -5   0 -16 4844.01 452.492  48
   5   0  16 3908.08 351.016  32
   5   0  17 46740.6 1688.32  35
   5   1 -17 11176.5 503.748  25
   5   1 -16 3137.78 351.910  25
   5   1 -16 3533.74 405.483  27
   5   1 -15 41898.4 1782.46  27
   5   1 -15 43225.5 1717.28  25
   5   1 -14 824.135 410.377  27
   5   1 -14 1235.60 404.207  25
   5   1 -13 63682.5 2639.27  27
   5   1 -12 362.169 468.661  27
   5   1 -11 27202.7 1330.92  17
   5   1 -11 30834.5 1652.79  27
   5   1 -10 25081.5 1284.43  17
   5   1 -10 29105.1 1485.95  40
   5   1 -10 27300.4 1546.19  27
   5   1  -9 19658.6 1078.53  17
   5   1  -9 20398.8 1224.85  40
   5   1  -9 21013.6 1262.52  27
   5   1  -8 24682.8 1245.75  17
   5   1  -8 25304.0 1376.86  27
   5   1  -7 28559.0 1281.69   6
  -5  -1   7 31418.5 1292.25   4
   5   1  -7 31150.5 1410.34  17
   5   1  -7 31494.7 1521.53  27
   5   1  -6 71977.3 2665.28   6
   5   1  -6 70063.2 2597.60  21
   5   1  -6 78312.5 2767.91  17
   5   1  -6 78128.7 2832.15  27
   5   1  -5 40663.2 1613.94  21
   5   1  -5 39512.2 1672.35   6
   5   1  -4 98294.3 3338.68  21
   5   1  -4 92617.6 3065.32  15
   5   1  -4 101664. 3424.68  17
   5   1  -3 9353.58 659.599  21
   5   1  -3 9900.24 486.997  15
   5   1  -3 10140.5 676.987  17
   5   1  -2 161947. 4694.13  15
   5   1  -2 170035. 5047.57  21
   5   1  -2 159359. 4924.28  17
   5   1  -1 1158.50 274.384  17
   5   1  -1 1239.15 343.234  21
   5   1  -1 916.524 179.825  20
   5   1  -1 1280.92 207.202  15
   5   1   0 129127. 4222.35  21
   5   1   0 122652. 3939.98  17
   5   1   0 126662. 3909.10  15
   5   1   1 8702.98 531.314  20
   5   1   1 9703.02 519.625  17
   5   1   1 10178.4 576.349  15
   5   1   2 17675.9 979.500  21
   5   1   2 16057.5 815.304  20
   5   1   2 18423.9 874.697  15
   5   1   2 17542.0 728.144  17
   5   1   3 29113.3 1314.78  21
   5   1   3 26495.5 1184.56  20
   5   1   3 29124.8 1280.19  15
   5   1   3 28010.9 1002.67  17
   5   1   4 4122.11 445.742  21
  -5  -1  -4 3780.87 267.493  18
   5   1   4 3450.41 390.988  20
   5   1   4 3916.97 438.421  15
   5   1   5 21110.9 1028.03  21
  -5  -1  -5 19192.0 806.604  18
   5   1   5 21121.3 1036.87  20
   5   1   6 8915.63 622.124  21
  -5  -1  -6 9088.19 508.404  18
   5   1   6 9621.85 685.176  20
   5   1   6 10963.6 700.750  15
   5   1   7 74240.0 2623.52  21
  -5  -1  -7 69998.2 2509.01  18
   5   1   7 74451.1 2776.52  20
   5   1   7 76187.6 2706.10  15
   5   1   7 74863.3 2685.33   6
   5   1   7 72459.8 2662.57  47
   5   1   8 545.690 211.403  21
  -5  -1  -8 524.537 215.649  18
   5   1   8 215.839 333.713  20
   5   1   8 435.727 275.696  15
   5   1   8 471.227 286.480  47
  -5  -1  -8 618.390 350.778  31
  -5  -1  -9 54775.4 2182.92  16
   5   1   9 58572.2 2163.45  15
   5   1   9 53427.7 2192.60  47
  -5  -1  -9 55556.5 2205.60  29
  -5  -1  -9 55720.6 2272.48  31
  -5  -1 -10 15311.6 941.621  16
   5   1  10 15101.1 869.407  15
   5   1  10 16016.2 935.396  24
   5   1  10 15977.0 983.672  47
  -5  -1 -10 15611.5 946.800  29
  -5  -1 -10 14925.5 1011.88  31
  -5  -1 -11 20635.3 1102.02  16
   5   1  11 18474.2 966.970  15
   5   1  11 20319.4 1071.46  24
  -5  -1 -11 19333.8 1088.36  29
  -5  -1 -11 19138.4 1168.07  31
  -5  -1 -12 21809.9 1185.58  16
  -5  -1 -12 20951.4 1161.42  29
   5   1  12 22244.1 1138.46  24
   5   1  12 24917.1 1234.25  33
  -5  -1 -12 23210.7 1298.11  31
  -5  -1 -13 15336.7 1027.00  48
  -5  -1 -13 14622.2 901.477  29
   5   1  13 13202.7 894.988  33
  -5  -1 -14 12500.2 919.790  48
  -5  -1 -14 11879.8 787.736  29
   5   1  14 11955.6 821.616  33
  -5  -1 -15 14701.3 957.814  48
   5   1  15 15555.0 874.301  33
   5   1  15 14400.7 781.139  32
  -5  -1 -16 10669.6 752.746  48
  -5  -1 -16 10673.7 674.254  49
  -5  -1 -17 772.494 303.760  48
   5   1  17 785.370 252.378  35
   5   1  18 17436.3 690.128  35
   5   2 -17 10653.1 521.248  36
   5   2 -16 8224.77 484.651  25
   5   2 -16 9740.24 583.583  27
   5   2 -15 5502.67 496.302  22
   5   2 -15 4818.16 458.595  25
   5   2 -15 5903.96 555.257  27
   5   2 -14 31528.1 1437.33  22
   5   2 -14 32817.4 1525.23  27
   5   2 -14 29551.7 1388.11  25
   5   2 -13 12884.0 881.648  22
   5   2 -13 12652.5 960.366  27
   5   2 -12 59452.6 2369.79  22
   5   2 -12 54402.0 2443.84  27
   5   2 -11 440.740 320.974  17
  -5  -2  11 516.092 329.682  19
[truncated: 229,604 more chars]
