# Supplementary material for: Thermosensitive visible-light-excited visible-/NIR-luminescent complexes with lanthanide sensitized by the π-electronic system through intramolecular H-bonding
Source: Front Chem. 2022 Dec 7;10:1047960. doi: 10.3389/fchem.2022.1047960 (PMC9768490; doi:10.3389/fchem.2022.1047960)
Supplement: Supplementary file 2 [file DataSheet1.zip › Supplementary_material/EuLNH_rt.cif]

data_eulnh
_audit_creation_date               2020-11-10
_audit_creation_method
;
Olex2 1.3-ac4
(compiled 2019.04.23 svn.r3594 for Rigaku Oxford Diffraction, GUI svn.r5739)
;
_shelx_SHELXL_version_number       '2018/3'
_audit_contact_author_address      ?
_audit_contact_author_email        ?
_audit_contact_author_name         ''
_audit_contact_author_phone        ?
_publ_contact_author_id_orcid      ?
_publ_section_references
;
Dolomanov, O.V., Bourhis, L.J., Gildea, R.J, Howard, J.A.K. & Puschmann, H.
 (2009), J. Appl. Cryst. 42, 339-341.

Sheldrick, G.M. (2015). Acta Cryst. A71, 3-8.

Sheldrick, G.M. (2015). Acta Cryst. C71, 3-8.
;
_chemical_name_common              ?
_chemical_name_systematic          ?
_chemical_formula_moiety           'C26 H22 Eu N7 O11'
_chemical_formula_sum              'C26 H22 Eu N7 O11'
_chemical_formula_weight           760.46
_chemical_melting_point            ?
_chemical_oxdiff_formula           'C26 H22 Eu N7 O11'
loop_
  _atom_type_symbol
  _atom_type_description
  _atom_type_scat_dispersion_real
  _atom_type_scat_dispersion_imag
  _atom_type_scat_source
 'C' 'C' 0.0033 0.0016 'International Tables Vol C Tables 4.2.6.8 and 6.1.1.4'
 'H' 'H' 0.0000 0.0000 'International Tables Vol C Tables 4.2.6.8 and 6.1.1.4'
 'Eu' 'Eu' -0.1578 3.6682
 'International Tables Vol C Tables 4.2.6.8 and 6.1.1.4'
 'N' 'N' 0.0061 0.0033 'International Tables Vol C Tables 4.2.6.8 and 6.1.1.4'
 'O' 'O' 0.0106 0.0060 'International Tables Vol C Tables 4.2.6.8 and 6.1.1.4'

_shelx_space_group_comment
;
The symmetry employed for this shelxl refinement is uniquely defined
by the following loop, which should always be used as a source of
symmetry information in preference to the above space-group names.
They are only intended as comments.
;
_space_group_crystal_system        'triclinic'
_space_group_IT_number             2
_space_group_name_H-M_alt          'P -1'
_space_group_name_Hall             '-P 1'
loop_
  _space_group_symop_operation_xyz
 'x, y, z'
 '-x, -y, -z'

_cell_length_a                     9.4102(7)
_cell_length_b                     10.1547(7)
_cell_length_c                     16.4151(8)
_cell_angle_alpha                  79.409(5)
_cell_angle_beta                   82.490(6)
_cell_angle_gamma                  66.174(7)
_cell_volume                       1407.68(18)
_cell_formula_units_Z              2
_cell_measurement_reflns_used      9736
_cell_measurement_temperature      300(5)
_cell_measurement_theta_max        24.8540
_cell_measurement_theta_min        2.2090
_shelx_estimated_absorpt_T_max     ?
_shelx_estimated_absorpt_T_min     ?
_exptl_absorpt_coefficient_mu      2.303
_exptl_absorpt_correction_T_max    1.00000
_exptl_absorpt_correction_T_min    0.49045
_exptl_absorpt_correction_type     multi-scan
_exptl_absorpt_process_details
;
CrysAlisPro 1.171.40.53 (Rigaku Oxford Diffraction, 2019)
Empirical absorption correction using spherical harmonics,
 implemented in SCALE3 ABSPACK scaling algorithm.
;
_exptl_absorpt_special_details     ?
_exptl_crystal_colour              ?
_exptl_crystal_density_diffrn      1.794
_exptl_crystal_density_meas        ?
_exptl_crystal_density_method      ?
_exptl_crystal_description         ?
_exptl_crystal_F_000               756
_exptl_crystal_size_max            ?
_exptl_crystal_size_mid            ?
_exptl_crystal_size_min            ?
_exptl_transmission_factor_max     ?
_exptl_transmission_factor_min     ?
_diffrn_reflns_av_R_equivalents    0.1590
_diffrn_reflns_av_unetI/netI       0.0928
_diffrn_reflns_Laue_measured_fraction_full  0.902
_diffrn_reflns_Laue_measured_fraction_max  0.900
_diffrn_reflns_limit_h_max         11
_diffrn_reflns_limit_h_min         -11
_diffrn_reflns_limit_k_max         12
_diffrn_reflns_limit_k_min         -12
_diffrn_reflns_limit_l_max         19
_diffrn_reflns_limit_l_min         -17
_diffrn_reflns_number              13229
_diffrn_reflns_point_group_measured_fraction_full  0.902
_diffrn_reflns_point_group_measured_fraction_max  0.900
_diffrn_reflns_theta_full          25.242
_diffrn_reflns_theta_max           25.343
_diffrn_reflns_theta_min           2.216
_diffrn_ambient_environment        air
_diffrn_ambient_temperature        300(5)
_diffrn_detector                   'Rigaku HyPix-3000 area detector'
_diffrn_detector_area_resol_mean   10.0
_diffrn_detector_type              'HPC area detector'
_diffrn_measured_fraction_theta_full  0.902
_diffrn_measured_fraction_theta_max  0.900
_diffrn_measurement_details
;
List of Runs (angles in degrees, time in seconds):

  # Type    Start    End  Width  t~exp~   \w     \q     \k     \f   Frames
--------------------------------------------------------------------------
  1  \w    -74.00 -43.00   0.50   62.90    --   20.00  54.00  60.00   62
  2  \w    -28.00  -3.00   0.50   62.90    --   20.00  54.00  60.00   50
  3  \w      6.00 107.00   0.50   62.90    --   20.00  54.00  60.00  202
  4  \w    -74.00  67.00   0.50   62.90    --   20.00  54.00 -60.00  282
  5  \w     73.00 102.00   0.50   62.90    --   20.00  54.00 -60.00   58
  6  \w    -71.00 -24.00   0.50   62.90    --   20.00  54.00-120.00   94
  7  \w    -21.00  68.00   0.50   62.90    --   20.00  54.00-120.00  178
  8  \w     75.00 110.00   0.50   62.90    --   20.00  54.00-120.00   70
  9  \w    -72.00 108.00   0.50   62.90    --   20.00  54.00 120.00  360
 10  \w    -72.00 -47.00   0.50   62.90    --   20.00  54.00   0.00   50
 11  \w      7.00  33.00   0.50   62.90    --   20.00  54.00   0.00   52
 12  \w     79.00 104.00   0.50   62.90    --   20.00  54.00   0.00   50
 13  \w    -57.00 -31.00   0.50   62.90    --   20.00  54.00  90.00   52
 14  \w     12.00  37.00   0.50   62.90    --   20.00  54.00  90.00   50
 15  \w     56.00  81.00   0.50   62.90    --   20.00  54.00  90.00   50
 16  \w     45.00  80.00   0.50   62.90    --   20.00  54.00 -30.00   70
 17  \w      3.00  28.00   0.50   62.90    --   20.00  54.00  30.00   50
 18  \w     41.00  66.00   0.50   62.90    --   20.00  54.00  30.00   50
 19  \w     25.00  50.00   0.50   62.90    --   20.00  54.00 -90.00   50
 20  \w    -70.00  37.00   0.50   62.90    --   20.00  54.00-180.00  214
;
_diffrn_measurement_device         'fixed-chi diffractometer'
_diffrn_measurement_device_type    'Rigaku XtaLAB mini2'
_diffrn_measurement_method         '\w scans'
_diffrn_orient_matrix_type        
 'CrysAlisPro convention (1999,Acta A55,543-557)'
_diffrn_orient_matrix_UB_11        -0.0687795000
_diffrn_orient_matrix_UB_12        0.0043191000
_diffrn_orient_matrix_UB_13        -0.0156375000
_diffrn_orient_matrix_UB_21        -0.0155001000
_diffrn_orient_matrix_UB_22        0.0730280000
_diffrn_orient_matrix_UB_23        -0.0182106000
_diffrn_orient_matrix_UB_31        0.0429556000
_diffrn_orient_matrix_UB_32        -0.0245474000
_diffrn_orient_matrix_UB_33        -0.0369319000
_diffrn_oxdiff_digest_frames
;
01012302880068914d75c55b7adaed627b0209449ec
;
_diffrn_oxdiff_digest_hkl
;
01569583ae36447354e6ea61e0d39e405c2487
;
_diffrn_radiation_monochromator    'curved graphite'
_diffrn_radiation_probe            x-ray
_diffrn_radiation_type             'Mo K\a'
_diffrn_radiation_wavelength       0.71073
_diffrn_source                     'Sealed X-ray tube'
_diffrn_source_type                'Sealed X-ray tube'
_reflns_Friedel_coverage           0.000
_reflns_Friedel_fraction_full      .
_reflns_Friedel_fraction_max       .
_reflns_number_gt                  3898
_reflns_number_total               4641
_reflns_odcompleteness_completeness  89.99
_reflns_odcompleteness_iscentric   1
_reflns_odcompleteness_theta       25.30
_reflns_special_details
;
 Reflections were merged by SHELXL according to the crystal
 class for the calculation of statistics and refinement.
 
 _reflns_Friedel_fraction is defined as the number of unique
 Friedel pairs measured divided by the number that would be
 possible theoretically, ignoring centric projections and
 systematic absences.
;
_reflns_threshold_expression       'I > 2\s(I)'
_computing_cell_refinement         'CrysAlisPro 1.171.40.53 (Rigaku OD, 2019)'
_computing_data_collection         'CrysAlisPro 1.171.40.53 (Rigaku OD, 2019)'
_computing_data_reduction          'CrysAlisPro 1.171.40.53 (Rigaku OD, 2019)'
_computing_molecular_graphics      'Olex2 (Dolomanov et al., 2009)'
_computing_publication_material    'Olex2 (Dolomanov et al., 2009)'
_computing_structure_refinement    'ShelXL (Sheldrick, 2015)'
_computing_structure_solution      'ShelXT (Sheldrick, 2015)'
_refine_diff_density_max           1.376
_refine_diff_density_min           -1.471
_refine_diff_density_rms           0.198
_refine_ls_extinction_coef         0.024(2)
_refine_ls_extinction_expression  
 'Fc^*^=kFc[1+0.001xFc^2^\l^3^/sin(2\q)]^-1/4^'
_refine_ls_extinction_method       'SHELXL-2018/3 (Sheldrick 2018)'
_refine_ls_goodness_of_fit_ref     1.052
_refine_ls_hydrogen_treatment      constr
_refine_ls_matrix_type             full
_refine_ls_number_parameters       407
_refine_ls_number_reflns           4641
_refine_ls_number_restraints       0
_refine_ls_R_factor_all            0.0739
_refine_ls_R_factor_gt             0.0645
_refine_ls_restrained_S_all        1.052
_refine_ls_shift/su_max            0.000
_refine_ls_shift/su_mean           0.000
_refine_ls_structure_factor_coef   Fsqd
_refine_ls_weighting_details      
 'w=1/[\s^2^(Fo^2^)+(0.1083P)^2^] where P=(Fo^2^+2Fc^2^)/3'
_refine_ls_weighting_scheme        calc
_refine_ls_wR_factor_gt            0.1586
_refine_ls_wR_factor_ref           0.1733
_refine_special_details            ?
_olex2_refinement_description
;
1. Fixed Uiso
 At 1.2 times of:
  All C(H) groups, All C(H,H) groups, All N(H) groups
2.a Secondary CH2 refined with riding coordinates:
 C14(H14A,H14B), C13(H13A,H13B)
2.b Aromatic/amide H refined with riding coordinates:
 C8(H8), C12(H12), C9(H9), C15(H15), C4(H4), C3(H3), C10(H10), N4(H4A), C2(H2),
  N1(H1), C20(H20), C19(H19), C24(H24), C23(H23), C25(H25), C1(H1A), C17(H17),
 C26(H26)
;
_atom_sites_solution_hydrogens     geom
_atom_sites_solution_primary       dual
_atom_sites_solution_secondary     ?
loop_
  _atom_site_label
  _atom_site_type_symbol
  _atom_site_fract_x
  _atom_site_fract_y
  _atom_site_fract_z
  _atom_site_U_iso_or_equiv
  _atom_site_adp_type
  _atom_site_occupancy
  _atom_site_site_symmetry_order
  _atom_site_calc_flag
  _atom_site_refinement_flags_posn
  _atom_site_refinement_flags_adp
  _atom_site_refinement_flags_occupancy
  _atom_site_disorder_assembly
  _atom_site_disorder_group
 Eu1 Eu 0.47348(4) 0.68154(3) 0.77548(2) 0.0479(2) Uani 1 1 d . . . . .
 O4 O 0.3481(7) 0.6023(6) 0.6718(4) 0.0663(17) Uani 1 1 d . . . . .
 O2 O 0.6403(6) 0.4454(5) 0.7666(4) 0.0633(17) Uani 1 1 d . . . . .
 O10 O 0.7544(7) 0.6640(7) 0.7871(5) 0.0675(18) Uani 1 1 d . . . . .
 O9 O 0.6260(7) 0.6254(7) 0.9009(4) 0.0724(18) Uani 1 1 d . . . . .
 O1 O 0.4737(6) 0.9083(6) 0.7798(4) 0.0575(15) Uani 1 1 d . . . . .
 O3 O 0.1930(7) 0.7781(6) 0.7347(4) 0.0623(16) Uani 1 1 d . . . . .
 N3 N 0.3734(8) 0.5102(7) 0.8735(5) 0.0580(19) Uani 1 1 d . . . . .
 N2 N 0.2822(8) 0.8045(7) 0.8926(5) 0.0559(17) Uani 1 1 d . . . . .
 C8 C 0.2821(10) 1.3005(9) 0.7528(7) 0.065(2) Uani 1 1 d . . . . .
 H8 H 0.290368 1.382617 0.720230 0.078 Uiso 1 1 calc R . . . .
 C12 C 0.2196(10) 0.9391(10) 0.9020(5) 0.059(2) Uani 1 1 d . . . . .
 H12 H 0.148552 0.962386 0.947414 0.071 Uiso 1 1 calc R . . . .
 O7 O 0.6360(7) 0.6882(7) 0.6381(5) 0.081(2) Uani 1 1 d . . . . .
 O8 O 0.5799(9) 0.8222(10) 0.5208(5) 0.105(3) Uani 1 1 d . . . . .
 C9 C 0.1594(10) 1.3179(10) 0.8133(8) 0.073(3) Uani 1 1 d . . . . .
 H9 H 0.087779 1.410350 0.821404 0.088 Uiso 1 1 calc R . . . .
 C15 C 0.4368(10) 0.3710(10) 0.8970(6) 0.059(2) Uani 1 1 d . . . . .
 H15 H 0.381891 0.332240 0.938780 0.071 Uiso 1 1 calc R . . . .
 O6 O 0.4112(8) 0.8547(7) 0.6268(5) 0.077(2) Uani 1 1 d . . . . .
 N7 N 0.7477(9) 0.6402(8) 0.8663(6) 0.065(2) Uani 1 1 d . . . . .
 C6 C 0.3928(9) 1.1630(8) 0.7400(6) 0.0511(19) Uani 1 1 d . . . . .
 N5 N 0.2150(9) 0.7035(8) 0.6779(5) 0.0593(19) Uani 1 1 d . . . . .
 C11 C 0.2468(9) 1.0575(9) 0.8505(6) 0.058(2) Uani 1 1 d . . . . .
 C4 C 0.5391(11) 1.2669(10) 0.6223(6) 0.067(2) Uani 1 1 d . . . . .
 H4 H 0.469199 1.362343 0.624514 0.081 Uiso 1 1 calc R . . . .
 C7 C 0.3737(8) 1.0382(8) 0.7887(6) 0.0505(19) Uani 1 1 d . . . . .
 C3 C 0.6635(12) 1.2370(12) 0.5656(7) 0.071(3) Uani 1 1 d . . . . .
 H3 H 0.676149 1.313393 0.528752 0.085 Uiso 1 1 calc R . . . .
 C5 C 0.5179(9) 1.1526(8) 0.6768(6) 0.054(2) Uani 1 1 d . . . . .
 O11 O 0.8496(9) 0.6323(10) 0.9062(6) 0.100(3) Uani 1 1 d . . . . .
 C10 C 0.1460(10) 1.1997(10) 0.8595(7) 0.067(3) Uani 1 1 d . . . . .
 H10 H 0.064492 1.213325 0.900038 0.081 Uiso 1 1 calc R . . . .
 C14 C 0.2241(10) 0.5860(10) 0.9156(6) 0.062(2) Uani 1 1 d . . . . .
 H14A H 0.196735 0.518129 0.957748 0.075 Uiso 1 1 calc R . . . .
 H14B H 0.143647 0.628581 0.876087 0.075 Uiso 1 1 calc R . . . .
 C13 C 0.2361(11) 0.7035(10) 0.9551(6) 0.064(2) Uani 1 1 d . . . . .
 H13A H 0.136353 0.756445 0.982376 0.077 Uiso 1 1 calc R . . . .
 H13B H 0.312251 0.659601 0.996898 0.077 Uiso 1 1 calc R . . . .
 O5 O 0.1165(9) 0.7242(10) 0.6314(6) 0.095(3) Uani 1 1 d . . . . .
 N4 N 0.8867(8) 0.3763(7) 0.6756(5) 0.063(2) Uani 1 1 d . . . . .
 H4A H 0.804633 0.439261 0.696794 0.076 Uiso 1 1 calc R . . . .
 C2 C 0.7698(12) 1.0992(12) 0.5612(7) 0.078(3) Uani 1 1 d . . . . .
 H2 H 0.853826 1.080994 0.522068 0.094 Uiso 1 1 calc R . . . .
 N1 N 0.6275(7) 1.0151(7) 0.6713(5) 0.0559(18) Uani 1 1 d . . . . .
 H1 H 0.618003 0.942747 0.704630 0.067 Uiso 1 1 calc R . . . .
 C18 C 0.6793(8) 0.3090(8) 0.8005(5) 0.0496(18) Uani 1 1 d . . . . .
 C16 C 0.5836(9) 0.2690(8) 0.8656(5) 0.0515(19) Uani 1 1 d . . . . .
 C20 C 0.8565(10) 0.0547(9) 0.8089(6) 0.061(2) Uani 1 1 d . . . . .
 H20 H 0.946808 -0.017332 0.790086 0.073 Uiso 1 1 calc R . . . .
 C19 C 0.7641(11) 0.0163(9) 0.8719(7) 0.070(3) Uani 1 1 d . . . . .
 H19 H 0.791694 -0.080386 0.895767 0.084 Uiso 1 1 calc R . . . .
 N6 N 0.5439(9) 0.7866(9) 0.5931(5) 0.065(2) Uani 1 1 d . . . . .
 C22 C 0.9219(9) 0.2337(9) 0.7037(6) 0.055(2) Uani 1 1 d . . . . .
 C24 C 1.1408(10) 0.1827(10) 0.6060(7) 0.069(3) Uani 1 1 d . . . . .
 H24 H 1.227023 0.115298 0.580881 0.083 Uiso 1 1 calc R . . . .
 C21 C 0.8191(9) 0.1988(8) 0.7721(6) 0.053(2) Uani 1 1 d . . . . .
 C23 C 1.0531(10) 0.1349(9) 0.6676(7) 0.065(2) Uani 1 1 d . . . . .
 H23 H 1.081774 0.035665 0.685268 0.078 Uiso 1 1 calc R . . . .
 C25 C 1.1038(12) 0.3298(11) 0.5804(7) 0.080(3) Uani 1 1 d . . . . .
 H25 H 1.166005 0.362483 0.540109 0.096 Uiso 1 1 calc R . . . .
 C1 C 0.7502(11) 0.9907(11) 0.6147(7) 0.074(3) Uani 1 1 d . . . . .
 H1A H 0.822750 0.896079 0.613040 0.089 Uiso 1 1 calc R . . . .
 C17 C 0.6298(11) 0.1222(9) 0.8996(6) 0.063(2) Uani 1 1 d . . . . .
 H17 H 0.567511 0.095300 0.942539 0.076 Uiso 1 1 calc R . . . .
 C26 C 0.9738(11) 0.4243(11) 0.6160(7) 0.082(3) Uani 1 1 d . . . . .
 H26 H 0.944367 0.523785 0.599073 0.099 Uiso 1 1 calc R . . . .

loop_
  _atom_site_aniso_label
  _atom_site_aniso_U_11
  _atom_site_aniso_U_22
  _atom_site_aniso_U_33
  _atom_site_aniso_U_23
  _atom_site_aniso_U_13
  _atom_site_aniso_U_12
 Eu1 0.0421(3) 0.0406(3) 0.0532(4) -0.00347(18) 0.00302(18) -0.01144(18)
 O4 0.065(4) 0.049(3) 0.077(5) -0.014(3) -0.006(3) -0.012(3)
 O2 0.053(3) 0.035(3) 0.084(5) 0.005(3) 0.002(3) -0.007(2)
 O10 0.052(3) 0.062(4) 0.081(5) -0.004(3) 0.006(3) -0.021(3)
 O9 0.057(3) 0.092(5) 0.066(5) 0.002(4) -0.002(3) -0.033(3)
 O1 0.048(3) 0.047(3) 0.071(4) -0.018(3) 0.010(3) -0.012(2)
 O3 0.056(3) 0.054(3) 0.062(4) -0.012(3) 0.000(3) -0.007(3)
 N3 0.050(4) 0.055(4) 0.070(5) 0.005(3) -0.003(3) -0.028(3)
 N2 0.052(4) 0.056(4) 0.058(5) -0.012(3) 0.001(3) -0.019(3)
 C8 0.067(5) 0.044(4) 0.082(7) -0.020(4) -0.004(5) -0.015(4)
 C12 0.057(5) 0.084(6) 0.039(5) -0.019(4) 0.001(4) -0.026(4)
 O7 0.055(4) 0.060(4) 0.098(6) 0.007(4) 0.010(4) -0.004(3)
 O8 0.100(6) 0.162(8) 0.056(5) 0.007(5) 0.002(4) -0.065(6)
 C9 0.056(5) 0.050(5) 0.112(9) -0.036(5) 0.005(5) -0.012(4)
 C15 0.061(5) 0.066(5) 0.057(6) 0.010(4) -0.014(4) -0.036(4)
 O6 0.071(4) 0.058(4) 0.093(6) -0.007(3) 0.006(4) -0.021(3)
 N7 0.056(4) 0.059(4) 0.075(6) 0.005(4) -0.009(4) -0.024(4)
 C6 0.048(4) 0.047(4) 0.062(6) -0.017(4) -0.004(4) -0.019(3)
 N5 0.056(4) 0.057(4) 0.062(5) 0.000(4) -0.007(4) -0.021(3)
 C11 0.048(4) 0.058(5) 0.068(6) -0.023(4) 0.005(4) -0.019(4)
 C4 0.072(6) 0.062(5) 0.065(7) -0.006(4) -0.011(5) -0.023(4)
 C7 0.043(4) 0.050(4) 0.061(6) -0.018(4) -0.006(4) -0.015(3)
 C3 0.090(7) 0.081(6) 0.052(6) -0.005(5) -0.007(5) -0.044(6)
 C5 0.052(4) 0.052(4) 0.065(6) -0.014(4) -0.011(4) -0.022(4)
 O11 0.068(4) 0.114(6) 0.122(8) 0.016(6) -0.039(5) -0.045(4)
 C10 0.059(5) 0.064(5) 0.082(8) -0.036(5) 0.008(5) -0.020(4)
 C14 0.056(5) 0.076(6) 0.051(6) 0.004(4) 0.008(4) -0.030(4)
 C13 0.064(5) 0.081(6) 0.046(5) -0.013(4) 0.009(4) -0.029(5)
 O5 0.070(5) 0.121(7) 0.088(6) -0.020(5) -0.022(4) -0.026(4)
 N4 0.060(4) 0.039(3) 0.073(6) -0.007(3) 0.003(4) -0.002(3)
 C2 0.075(6) 0.093(7) 0.085(8) -0.030(6) 0.018(6) -0.051(6)
 N1 0.047(3) 0.051(4) 0.071(5) -0.019(3) 0.004(3) -0.019(3)
 C18 0.046(4) 0.043(4) 0.058(5) -0.003(3) -0.014(4) -0.014(3)
 C16 0.056(4) 0.048(4) 0.053(5) 0.001(3) -0.018(4) -0.022(3)
 C20 0.061(5) 0.044(4) 0.074(7) -0.002(4) -0.022(5) -0.013(4)
 C19 0.074(6) 0.041(4) 0.094(8) 0.005(4) -0.032(5) -0.021(4)
 N6 0.063(4) 0.072(5) 0.061(5) -0.008(4) 0.006(4) -0.032(4)
 C22 0.051(4) 0.052(4) 0.055(6) -0.004(4) -0.012(4) -0.011(3)
 C24 0.048(4) 0.067(5) 0.075(7) -0.015(5) -0.002(4) -0.003(4)
 C21 0.051(4) 0.043(4) 0.065(6) -0.001(4) -0.019(4) -0.016(3)
 C23 0.051(4) 0.041(4) 0.091(8) -0.011(4) -0.016(5) -0.002(3)
 C25 0.072(6) 0.075(6) 0.067(7) 0.001(5) 0.009(5) -0.011(5)
 C1 0.059(5) 0.074(6) 0.094(8) -0.027(5) 0.016(5) -0.031(5)
 C17 0.078(6) 0.063(5) 0.054(6) 0.007(4) -0.018(4) -0.037(5)
 C26 0.067(6) 0.060(5) 0.083(8) 0.014(5) 0.014(5) -0.003(4)

_geom_special_details
;
 All esds (except the esd in the dihedral angle between two l.s. planes)
 are estimated using the full covariance matrix.  The cell esds are taken
 into account individually in the estimation of esds in distances, angles
 and torsion angles; correlations between esds in cell parameters are only
 used when they are defined by crystal symmetry.  An approximate (isotropic)
 treatment of cell esds is used for estimating esds involving l.s. planes.
;
loop_
  _geom_bond_atom_site_label_1
  _geom_bond_atom_site_label_2
  _geom_bond_distance
  _geom_bond_site_symmetry_2
  _geom_bond_publ_flag
 Eu1 O4 2.594(7) . ?
 Eu1 O2 2.295(5) . ?
 Eu1 O10 2.607(6) . ?
 Eu1 O9 2.511(7) . ?
 Eu1 O1 2.317(5) . ?
 Eu1 O3 2.550(6) . ?
 Eu1 N3 2.530(6) . ?
 Eu1 N2 2.580(7) . ?
 Eu1 O7 2.561(7) . ?
 Eu1 O6 2.712(7) . ?
 Eu1 N7 2.992(9) . ?
 Eu1 N5 2.996(8) . ?
 O4 N5 1.264(9) . ?
 O2 C18 1.312(9) . ?
 O10 N7 1.276(11) . ?
 O9 N7 1.262(9) . ?
 O1 C7 1.296(9) . ?
 O3 N5 1.252(10) . ?
 N3 C15 1.297(11) . ?
 N3 C14 1.453(11) . ?
 N2 C12 1.282(11) . ?
 N2 C13 1.466(11) . ?
 C8 H8 0.9300 . ?
 C8 C9 1.396(14) . ?
 C8 C6 1.398(11) . ?
 C12 H12 0.9300 . ?
 C12 C11 1.430(12) . ?
 O7 N6 1.221(10) . ?
 O8 N6 1.220(10) . ?
 C9 H9 0.9300 . ?
 C9 C10 1.339(14) . ?
 C15 H15 0.9300 . ?
 C15 C16 1.450(12) . ?
 O6 N6 1.267(9) . ?
 N7 O11 1.199(11) . ?
 C6 C7 1.431(11) . ?
 C6 C5 1.447(12) . ?
 N5 O5 1.206(11) . ?
 C11 C7 1.436(11) . ?
 C11 C10 1.394(11) . ?
 C4 H4 0.9300 . ?
 C4 C3 1.364(14) . ?
 C4 C5 1.395(12) . ?
 C3 H3 0.9300 . ?
 C3 C2 1.361(15) . ?
 C5 N1 1.371(10) . ?
 C10 H10 0.9300 . ?
 C14 H14A 0.9700 . ?
 C14 H14B 0.9700 . ?
 C14 C13 1.507(13) . ?
 C13 H13A 0.9700 . ?
 C13 H13B 0.9700 . ?
 N4 H4A 0.8600 . ?
 N4 C22 1.352(10) . ?
 N4 C26 1.343(12) . ?
 C2 H2 0.9300 . ?
 C2 C1 1.336(14) . ?
 N1 H1 0.8600 . ?
 N1 C1 1.354(11) . ?
 C18 C16 1.415(11) . ?
 C18 C21 1.429(11) . ?
 C16 C17 1.398(11) . ?
 C20 H20 0.9300 . ?
 C20 C19 1.366(13) . ?
 C20 C21 1.395(10) . ?
 C19 H19 0.9300 . ?
 C19 C17 1.376(13) . ?
 C22 C21 1.472(12) . ?
 C22 C23 1.382(11) . ?
 C24 H24 0.9300 . ?
 C24 C23 1.365(13) . ?
 C24 C25 1.384(13) . ?
 C23 H23 0.9300 . ?
 C25 H25 0.9300 . ?
 C25 C26 1.353(13) . ?
 C1 H1A 0.9300 . ?
 C17 H17 0.9300 . ?
 C26 H26 0.9300 . ?

loop_
  _geom_angle_atom_site_label_1
  _geom_angle_atom_site_label_2
  _geom_angle_atom_site_label_3
  _geom_angle
  _geom_angle_site_symmetry_1
  _geom_angle_site_symmetry_3
  _geom_angle_publ_flag
 O4 Eu1 O10 133.6(2) . . ?
 O4 Eu1 O6 63.9(2) . . ?
 O4 Eu1 N7 150.8(2) . . ?
 O4 Eu1 N5 24.83(19) . . ?
 O2 Eu1 O4 76.4(2) . . ?
 O2 Eu1 O10 72.6(2) . . ?
 O2 Eu1 O9 79.3(2) . . ?
 O2 Eu1 O1 141.3(2) . . ?
 O2 Eu1 O3 121.3(2) . . ?
 O2 Eu1 N3 70.3(2) . . ?
 O2 Eu1 N2 132.7(2) . . ?
 O2 Eu1 O7 73.9(2) . . ?
 O2 Eu1 O6 114.3(2) . . ?
 O2 Eu1 N7 75.8(2) . . ?
 O2 Eu1 N5 100.1(2) . . ?
 O10 Eu1 O6 99.1(2) . . ?
 O10 Eu1 N7 25.2(2) . . ?
 O10 Eu1 N5 152.3(2) . . ?
 O9 Eu1 O4 151.0(2) . . ?
 O9 Eu1 O10 49.7(2) . . ?
 O9 Eu1 O3 140.5(2) . . ?
 O9 Eu1 N3 77.4(2) . . ?
 O9 Eu1 N2 72.5(2) . . ?
 O9 Eu1 O7 113.4(2) . . ?
 O9 Eu1 O6 142.6(2) . . ?
 O9 Eu1 N7 24.6(2) . . ?
 O9 Eu1 N5 157.1(2) . . ?
 O1 Eu1 O4 129.4(2) . . ?
 O1 Eu1 O10 68.94(19) . . ?
 O1 Eu1 O9 79.6(2) . . ?
 O1 Eu1 O3 95.3(2) . . ?
 O1 Eu1 N3 134.7(2) . . ?
 O1 Eu1 N2 69.0(2) . . ?
 O1 Eu1 O7 85.3(2) . . ?
 O1 Eu1 O6 68.4(2) . . ?
 O1 Eu1 N7 71.6(2) . . ?
 O1 Eu1 N5 111.7(2) . . ?
 O3 Eu1 O4 49.04(18) . . ?
 O3 Eu1 O10 160.9(2) . . ?
 O3 Eu1 N2 69.2(2) . . ?
 O3 Eu1 O7 105.1(2) . . ?
 O3 Eu1 O6 64.0(2) . . ?
 O3 Eu1 N7 159.9(2) . . ?
 O3 Eu1 N5 24.44(19) . . ?
 N3 Eu1 O4 79.7(2) . . ?
 N3 Eu1 O10 119.5(2) . . ?
 N3 Eu1 O3 79.1(2) . . ?
 N3 Eu1 N2 67.0(2) . . ?
 N3 Eu1 O7 139.8(2) . . ?
 N3 Eu1 O6 139.4(2) . . ?
 N3 Eu1 N7 99.1(2) . . ?
 N3 Eu1 N5 80.8(2) . . ?
 N2 Eu1 O4 114.1(2) . . ?
 N2 Eu1 O10 112.3(2) . . ?
 N2 Eu1 O6 111.2(2) . . ?
 N2 Eu1 N7 91.5(2) . . ?
 N2 Eu1 N5 92.5(2) . . ?
 O7 Eu1 O4 74.5(2) . . ?
 O7 Eu1 O10 64.3(2) . . ?
 O7 Eu1 N2 152.5(2) . . ?
 O7 Eu1 O6 47.1(2) . . ?
 O7 Eu1 N7 89.3(3) . . ?
 O7 Eu1 N5 88.0(2) . . ?
 O6 Eu1 N7 121.4(2) . . ?
 O6 Eu1 N5 58.7(2) . . ?
 N7 Eu1 N5 175.6(2) . . ?
 N5 O4 Eu1 95.7(5) . . ?
 C18 O2 Eu1 145.5(5) . . ?
 N7 O10 Eu1 94.6(5) . . ?
 N7 O9 Eu1 99.6(6) . . ?
 C7 O1 Eu1 138.3(5) . . ?
 N5 O3 Eu1 98.1(5) . . ?
 C15 N3 Eu1 131.5(6) . . ?
 C15 N3 C14 115.5(7) . . ?
 C14 N3 Eu1 112.7(5) . . ?
 C12 N2 Eu1 129.6(6) . . ?
 C12 N2 C13 116.6(7) . . ?
 C13 N2 Eu1 113.8(5) . . ?
 C9 C8 H8 119.1 . . ?
 C9 C8 C6 121.7(9) . . ?
 C6 C8 H8 119.1 . . ?
 N2 C12 H12 116.4 . . ?
 N2 C12 C11 127.2(8) . . ?
 C11 C12 H12 116.4 . . ?
 N6 O7 Eu1 102.7(5) . . ?
 C8 C9 H9 120.4 . . ?
 C10 C9 C8 119.2(8) . . ?
 C10 C9 H9 120.4 . . ?
 N3 C15 H15 116.3 . . ?
 N3 C15 C16 127.4(8) . . ?
 C16 C15 H15 116.3 . . ?
 N6 O6 Eu1 93.8(5) . . ?
 O10 N7 Eu1 60.3(4) . . ?
 O9 N7 Eu1 55.8(5) . . ?
 O9 N7 O10 115.9(8) . . ?
 O11 N7 Eu1 174.8(8) . . ?
 O11 N7 O10 122.7(8) . . ?
 O11 N7 O9 121.4(10) . . ?
 C8 C6 C7 118.0(8) . . ?
 C8 C6 C5 119.0(8) . . ?
 C7 C6 C5 123.0(7) . . ?
 O4 N5 Eu1 59.5(4) . . ?
 O3 N5 Eu1 57.4(4) . . ?
 O3 N5 O4 116.1(8) . . ?
 O5 N5 Eu1 171.8(7) . . ?
 O5 N5 O4 120.8(9) . . ?
 O5 N5 O3 123.0(8) . . ?
 C12 C11 C7 123.4(7) . . ?
 C10 C11 C12 119.3(8) . . ?
 C10 C11 C7 117.3(8) . . ?
 C3 C4 H4 120.4 . . ?
 C3 C4 C5 119.2(9) . . ?
 C5 C4 H4 120.4 . . ?
 O1 C7 C6 120.5(7) . . ?
 O1 C7 C11 119.7(7) . . ?
 C6 C7 C11 119.7(7) . . ?
 C4 C3 H3 118.9 . . ?
 C2 C3 C4 122.2(9) . . ?
 C2 C3 H3 118.9 . . ?
 C4 C5 C6 127.0(8) . . ?
 N1 C5 C6 115.7(7) . . ?
 N1 C5 C4 117.2(8) . . ?
 C9 C10 C11 124.0(9) . . ?
 C9 C10 H10 118.0 . . ?
 C11 C10 H10 118.0 . . ?
 N3 C14 H14A 110.0 . . ?
 N3 C14 H14B 110.0 . . ?
 N3 C14 C13 108.6(7) . . ?
 H14A C14 H14B 108.3 . . ?
 C13 C14 H14A 110.0 . . ?
 C13 C14 H14B 110.0 . . ?
 N2 C13 C14 110.7(7) . . ?
 N2 C13 H13A 109.5 . . ?
 N2 C13 H13B 109.5 . . ?
 C14 C13 H13A 109.5 . . ?
 C14 C13 H13B 109.5 . . ?
 H13A C13 H13B 108.1 . . ?
 C22 N4 H4A 118.4 . . ?
 C26 N4 H4A 118.4 . . ?
 C26 N4 C22 123.2(7) . . ?
 C3 C2 H2 120.9 . . ?
 C1 C2 C3 118.2(9) . . ?
 C1 C2 H2 120.9 . . ?
 C5 N1 H1 119.2 . . ?
 C1 N1 C5 121.5(8) . . ?
 C1 N1 H1 119.2 . . ?
 O2 C18 C16 120.5(7) . . ?
 O2 C18 C21 120.3(7) . . ?
 C16 C18 C21 119.1(7) . . ?
 C18 C16 C15 123.6(7) . . ?
 C17 C16 C15 117.9(8) . . ?
 C17 C16 C18 118.5(8) . . ?
 C19 C20 H20 119.1 . . ?
 C19 C20 C21 121.8(8) . . ?
 C21 C20 H20 119.1 . . ?
 C20 C19 H19 120.3 . . ?
 C20 C19 C17 119.4(8) . . ?
 C17 C19 H19 120.3 . . ?
 O7 N6 Eu1 54.5(5) . . ?
 O7 N6 O6 116.2(8) . . ?
 O8 N6 Eu1 176.4(7) . . ?
 O8 N6 O7 122.0(8) . . ?
 O8 N6 O6 121.8(9) . . ?
 O6 N6 Eu1 61.8(5) . . ?
 N4 C22 C21 116.6(7) . . ?
 N4 C22 C23 117.2(8) . . ?
 C23 C22 C21 126.2(8) . . ?
 C23 C24 H24 119.4 . . ?
 C23 C24 C25 121.2(8) . . ?
 C25 C24 H24 119.4 . . ?
 C18 C21 C22 121.5(7) . . ?
 C20 C21 C18 118.9(8) . . ?
 C20 C21 C22 119.5(8) . . ?
 C22 C23 H23 120.0 . . ?
 C24 C23 C22 120.1(8) . . ?
 C24 C23 H23 120.0 . . ?
 C24 C25 H25 121.2 . . ?
 C26 C25 C24 117.6(9) . . ?
 C26 C25 H25 121.2 . . ?
 C2 C1 N1 121.6(9) . . ?
 C2 C1 H1A 119.2 . . ?
 N1 C1 H1A 119.2 . . ?
 C16 C17 H17 118.8 . . ?
 C19 C17 C16 122.3(9) . . ?
 C19 C17 H17 118.8 . . ?
 N4 C26 C25 120.8(9) . . ?
 N4 C26 H26 119.6 . . ?
 C25 C26 H26 119.6 . . ?

loop_
  _geom_torsion_atom_site_label_1
  _geom_torsion_atom_site_label_2
  _geom_torsion_atom_site_label_3
  _geom_torsion_atom_site_label_4
  _geom_torsion
  _geom_torsion_site_symmetry_1
  _geom_torsion_site_symmetry_2
  _geom_torsion_site_symmetry_3
  _geom_torsion_site_symmetry_4
  _geom_torsion_publ_flag
 Eu1 O4 N5 O3 -10.0(7) . . . . ?
 Eu1 O4 N5 O5 170.5(8) . . . . ?
 Eu1 O2 C18 C16 9.4(15) . . . . ?
 Eu1 O2 C18 C21 -170.7(7) . . . . ?
 Eu1 O10 N7 O9 4.9(8) . . . . ?
 Eu1 O10 N7 O11 -175.0(9) . . . . ?
 Eu1 O9 N7 O10 -5.2(8) . . . . ?
 Eu1 O9 N7 O11 174.7(8) . . . . ?
 Eu1 O1 C7 C6 -139.8(7) . . . . ?
 Eu1 O1 C7 C11 43.1(13) . . . . ?
 Eu1 O3 N5 O4 10.2(7) . . . . ?
 Eu1 O3 N5 O5 -170.3(8) . . . . ?
 Eu1 N3 C15 C16 -6.9(15) . . . . ?
 Eu1 N3 C14 C13 -52.0(8) . . . . ?
 Eu1 N2 C12 C11 -3.4(14) . . . . ?
 Eu1 N2 C13 C14 -35.1(9) . . . . ?
 Eu1 O7 N6 O8 -179.6(8) . . . . ?
 Eu1 O7 N6 O6 3.8(9) . . . . ?
 Eu1 O6 N6 O7 -3.5(8) . . . . ?
 Eu1 O6 N6 O8 179.9(8) . . . . ?
 O2 C18 C16 C15 2.3(13) . . . . ?
 O2 C18 C16 C17 179.8(8) . . . . ?
 O2 C18 C21 C20 -179.4(8) . . . . ?
 O2 C18 C21 C22 -0.9(12) . . . . ?
 N3 C15 C16 C18 -2.0(15) . . . . ?
 N3 C15 C16 C17 -179.5(9) . . . . ?
 N3 C14 C13 N2 57.8(10) . . . . ?
 N2 C12 C11 C7 -13.1(15) . . . . ?
 N2 C12 C11 C10 166.7(9) . . . . ?
 C8 C9 C10 C11 -1.0(17) . . . . ?
 C8 C6 C7 O1 -179.4(8) . . . . ?
 C8 C6 C7 C11 -2.3(12) . . . . ?
 C8 C6 C5 C4 -3.2(14) . . . . ?
 C8 C6 C5 N1 176.0(8) . . . . ?
 C12 N2 C13 C14 142.8(8) . . . . ?
 C12 C11 C7 O1 -2.5(13) . . . . ?
 C12 C11 C7 C6 -179.7(8) . . . . ?
 C12 C11 C10 C9 -178.7(10) . . . . ?
 C9 C8 C6 C7 2.5(14) . . . . ?
 C9 C8 C6 C5 -179.5(9) . . . . ?
 C15 N3 C14 C13 122.8(9) . . . . ?
 C15 C16 C17 C19 177.5(9) . . . . ?
 C6 C8 C9 C10 -0.9(16) . . . . ?
 C6 C5 N1 C1 179.9(8) . . . . ?
 C4 C3 C2 C1 -0.1(17) . . . . ?
 C4 C5 N1 C1 -0.8(13) . . . . ?
 C7 C6 C5 C4 174.7(9) . . . . ?
 C7 C6 C5 N1 -6.1(12) . . . . ?
 C7 C11 C10 C9 1.2(15) . . . . ?
 C3 C4 C5 C6 -179.3(9) . . . . ?
 C3 C4 C5 N1 1.6(14) . . . . ?
 C3 C2 C1 N1 0.9(17) . . . . ?
 C5 C6 C7 O1 2.7(13) . . . . ?
 C5 C6 C7 C11 179.8(8) . . . . ?
 C5 C4 C3 C2 -1.1(16) . . . . ?
 C5 N1 C1 C2 -0.4(15) . . . . ?
 C10 C11 C7 O1 177.7(8) . . . . ?
 C10 C11 C7 C6 0.5(13) . . . . ?
 C14 N3 C15 C16 179.5(9) . . . . ?
 C13 N2 C12 C11 179.1(9) . . . . ?
 N4 C22 C21 C18 7.1(12) . . . . ?
 N4 C22 C21 C20 -174.4(8) . . . . ?
 N4 C22 C23 C24 -0.2(14) . . . . ?
 C18 C16 C17 C19 -0.2(13) . . . . ?
 C16 C18 C21 C20 0.5(12) . . . . ?
 C16 C18 C21 C22 179.0(8) . . . . ?
 C20 C19 C17 C16 0.0(14) . . . . ?
 C19 C20 C21 C18 -0.7(13) . . . . ?
 C19 C20 C21 C22 -179.2(9) . . . . ?
 C22 N4 C26 C25 0.2(18) . . . . ?
 C24 C25 C26 N4 1.6(19) . . . . ?
 C21 C18 C16 C15 -177.6(8) . . . . ?
 C21 C18 C16 C17 -0.1(12) . . . . ?
 C21 C20 C19 C17 0.4(14) . . . . ?
 C21 C22 C23 C24 -178.0(9) . . . . ?
 C23 C22 C21 C18 -175.1(9) . . . . ?
 C23 C22 C21 C20 3.4(14) . . . . ?
 C23 C24 C25 C26 -2.8(17) . . . . ?
 C25 C24 C23 C22 2.1(16) . . . . ?
 C26 N4 C22 C21 177.1(10) . . . . ?
 C26 N4 C22 C23 -0.9(14) . . . . ?

loop_
  _refln_index_h
  _refln_index_k
  _refln_index_l
  _refln_F_squared_meas
  _refln_F_squared_sigma
  _refln_scale_group_code
 0 0 -3 103.717 9.83604 5
 0 0 3 93.7369 9.86444 19
 0 0 4 19.039 3.41405 1
 0 0 -4 33.916 3.17384 5
 0 0 -4 32.3532 3.20203 10
 0 0 4 31.514 3.22005 19
 0 0 -5 93.0116 8.53619 1
 0 0 -5 89.5178 8.2586 5
 0 0 -5 80.7532 8.28606 10
 0 0 5 73.1416 8.29323 19
 0 0 -6 200.467 18.9413 1
 0 0 -6 194.778 18.6856 10
 0 0 6 177.235 18.6945 19
 0 0 -7 308.074 33.3123 1
 0 0 7 276.208 33.0768 19
 0 0 -7 369.547 33.0508 5
 0 0 -7 322.221 33.0855 10
 0 0 -8 76.514 6.43792 5
 0 0 -8 57.0835 6.6926 1
 0 0 8 54.3587 6.45525 19
 0 0 8 60.8846 6.37971 16
 0 0 -8 54.3851 6.45498 10
 0 0 -9 355.359 38.4084 5
 0 0 9 388.325 39.1142 1
 0 0 10 19.2278 2.66554 13
 0 0 11 202.785 20.7097 13
 0 0 12 22.9765 3.38044 13
 0 0 12 33.4392 3.87297 9
 0 0 13 68.5488 7.10479 9
 0 0 13 52.4902 6.60818 13
 0 0 14 7.9406 1.83403 13
 0 0 15 17.5753 2.92257 13
 0 0 15 19.4878 3.28258 9
 0 0 16 20.9147 3.24338 13
 0 0 17 -0.88809 1.62065 9
 0 0 18 11.1518 2.27171 13
 0 0 19 0.2343 1.07469 13
 0 -1 19 7.19257 1.98324 13
 0 -1 18 -0.62554 1.54462 9
 0 -1 17 25.4096 3.95621 13
 0 -1 17 33.8888 4.76378 9
 0 -1 16 1.59267 1.25763 13
 0 -1 16 7.82136 2.21956 9
 0 -1 15 41.4483 5.15342 13
 0 -1 14 8.50187 1.86037 13
 0 -1 13 37.7557 4.61036 13
 0 -1 12 56.072 5.79806 9
 0 -1 12 38.8697 5.16278 13
 0 -1 11 101.335 9.09535 9
 0 -1 11 68.167 8.44212 13
 0 1 -7 2.67366 0.46854 10
 0 1 -6 471.07 41.1105 19
 0 -1 6 503.255 41.2956 13
 0 1 -6 373.179 40.9063 10
 0 -1 5 76.213 7.21799 13
 0 1 -5 68.8705 7.25341 1
 0 1 -5 65.9215 7.09859 19
 0 1 -4 27.1039 3.73048 13
 0 -1 4 39.7342 3.86043 13
 0 1 -4 44.6537 3.77232 4
 0 -1 3 68.2965 4.39938 13
 0 -1 3 92.4601 4.64723 9
 0 1 -2 204.133 18.9986 9
 0 -1 2 222.206 18.9975 2
 0 1 -2 222.286 19.002 4
 0 -1 2 206.794 18.9355 17
 0 1 -2 139.277 18.9153 13
 0 -1 1 15.2328 2.52439 9
 0 1 -1 22.6607 2.58365 4
 0 1 0 -0.01677 0.18547 4
 0 1 0 0.03669 0.24697 7
 0 -1 0 -0.01609 0.17045 3
 0 -1 0 0.24758 0.16415 18
 0 -1 0 -0.01612 0.18528 14
 0 -1 0 1.78575 0.23416 12
 0 1 1 418.021 2.54446 6
 0 1 1 459.731 2.94174 9
 0 1 2 0.32096 0.22066 4
 0 1 2 0.23001 0.2402 6
 0 1 2 0.48031 0.18752 8
 0 -1 -2 0.56555 0.261 4
 0 -1 -2 0.38539 0.45485 3
 0 -1 -2 0.81152 0.33309 15
 0 1 2 0.16118 0.26084 15
 0 1 2 0.48528 0.22911 12
 0 1 2 0.54622 0.34472 9
 0 -1 -2 0.55161 0.44765 9
 0 1 3 127.816 11.5725 4
 0 -1 -3 122.334 11.5488 8
 0 1 3 104.348 11.5191 8
 0 1 3 117.032 11.6569 15
 0 1 3 117.378 11.5762 10
 0 1 4 13.2088 1.76931 3
 0 -1 -4 16.1455 1.82105 3
 0 1 4 13.6002 1.53179 4
 0 1 4 12.9688 1.56084 10
 0 -1 -4 14.4884 1.55218 8
 0 1 5 196.584 15.6843 1
 0 1 5 132.214 15.6511 3
 0 1 5 161.271 15.4128 4
 0 1 5 131.267 15.3637 5
 0 1 5 160.602 15.4454 10
 0 -1 -5 176.029 15.4719 8
 0 1 6 126.368 9.89633 1
 0 1 6 97.881 9.47404 4
 0 1 6 73.3268 9.40227 5
 0 1 6 101.946 9.5232 10
 0 -1 -6 114.458 9.59505 8
 0 1 7 164.305 20.2175 5
 0 1 7 234.976 20.3092 4
 0 1 7 182.397 20.5742 3
 0 1 8 190.965 17.5383 4
 0 1 8 146.307 17.7959 3
 0 1 9 52.1524 7.41004 19
 0 1 9 68.5442 7.54958 12
 0 -1 -10 66.4613 6.30395 8
 0 1 10 55.2186 5.96648 4
 0 1 11 0.75252 1.2677 1
 0 -1 -11 0.19548 0.65107 8
 0 -1 -12 70.2881 7.52319 8
 0 1 13 0.64521 1.29991 1
 0 1 13 -0.19105 1.15475 9
 0 1 14 47.1364 5.7857 13
 0 1 15 9.69859 2.04812 13
 0 1 16 22.9834 3.64951 13
 0 1 16 31.2175 4.33251 9
 0 1 17 8.88733 2.12233 13
 0 1 18 1.5919 1.18626 13
 0 1 18 2.42612 1.69813 9
 0 1 19 5.94327 1.79367 13
 0 -2 18 4.57509 1.97691 9
 0 -2 17 0.98626 1.45489 2
 0 -2 17 2.88174 1.69709 9
 0 -2 16 7.95808 2.28422 2
 0 -2 15 -0.19305 1.16674 13
 0 -2 15 0.2208 1.22918 2
 0 -2 14 37.8066 5.24039 2
 0 -2 14 44.9746 5.17201 13
 0 -2 13 0.59274 1.21211 2
 0 -2 13 -0.16511 1.08487 13
 0 -2 12 90.7716 6.5462 9
 0 -2 12 63.5899 5.71321 13
 0 -2 11 55.1773 4.55522 9
 0 -2 11 38.2055 3.83067 13
 0 -2 10 148.596 13.1769 9
 0 -2 10 104.732 12.6723 13
 0 -2 10 128.514 12.9785 2
 0 2 -9 24.0177 3.28818 19
 0 -2 9 39.2744 3.93947 9
 0 -2 9 27.4579 3.50052 13
 0 -2 9 35.8963 3.78669 2
 0 -2 8 62.0631 6.80172 13
 0 2 -8 55.7465 6.61748 19
 0 -2 8 82.5811 7.08705 2
 0 2 -7 100.799 8.8032 19
 0 -2 7 70.6581 8.53313 4
 0 2 -7 117.003 8.72163 4
 0 -2 7 73.8718 8.41446 11
 0 -2 7 130.003 9.17475 2
 0 -2 6 1.46886 0.51265 4
 0 2 -6 -0.05668 0.54932 4
 0 2 -6 0.60219 0.41378 13
 0 -2 6 2.53928 0.89514 2
 0 -2 5 237.1 17.2454 2
 0 -2 5 212.71 17.0558 17
 0 2 -4 68.618 7.00639 9
 0 -2 4 100.047 7.14881 2
 0 2 -4 47.9493 6.85238 13
 0 -2 4 87.1398 6.96518 17
 0 2 -4 65.8999 6.75831 11
 0 2 -3 92.6529 9.29194 4
 0 -2 3 90.0933 9.25163 9
 0 2 -2 6.23403 0.88261 9
 0 2 -2 5.77622 0.82908 17
 0 2 -2 11.9359 1.20028 4
 0 -2 1 328.963 27.9967 3
 0 -2 1 287.693 27.9126 18
 0 -2 1 284.157 27.9319 9
 0 -2 1 238.905 27.8989 4
 0 -2 1 291.267 27.8714 12
 0 2 0 858.848 64.5714 4
 0 -2 0 819.11 64.5354 3
 0 2 0 566.94 64.4275 18
 0 -2 0 699.65 64.4598 18
 0 -2 0 485.726 64.4356 7
 0 2 0 579.121 64.4252 9
 0 -2 0 738.492 64.517 14
 0 2 0 611.477 64.4256 12
 0 -2 0 711.419 64.4497 12
 0 -2 0 724.352 64.4725 9
 0 -2 -1 660.961 76.7932 4
 0 -2 -1 920.117 76.871 14
 0 2 1 650.839 76.7897 14
 0 2 1 701.781 76.7751 9
 0 -2 -1 850.189 76.8176 9
 0 -2 -1 836.202 76.8132 12
 0 -2 -1 1042.07 76.9274 3
 0 2 2 584.246 50.4747 6
 0 -2 -2 428.251 50.3986 6
 0 2 2 567.644 50.5129 4
 0 2 2 435.057 50.4437 9
 0 -2 -2 542.445 50.5006 9
 0 -2 -2 544.079 50.4939 12
 0 2 2 488.08 50.528 3
 0 -2 -2 671.071 50.6599 3
 0 2 3 51.0972 4.71985 4
 0 2 3 52.2122 4.65077 6
 0 -2 -3 40.7104 4.65683 4
 0 2 3 44.2779 4.78642 3
 0 -2 -3 43.4093 4.75823 15
 0 -2 -3 63.8548 4.8889 9
 0 2 3 34.7007 4.63383 12
 0 2 4 137.571 10.1822 4
 0 2 4 130.141 10.1128 6
 0 2 4 94.0891 10.0103 8
 0 2 4 119.762 10.3635 3
 0 -2 -4 151.207 10.3837 15
 0 2 4 94.5639 10.1774 15
 0 2 4 129.906 10.1959 10
 0 2 4 120.161 10.2692 9
 0 2 4 90.0595 10.1036 12
 0 2 5 39.1621 3.54876 4
 0 -2 -5 34.3729 3.50933 8
 0 -2 -5 52.6636 4.0447 3
 0 2 5 28.16 3.57922 15
 0 2 5 33.6164 3.67869 9
 0 2 5 38.878 3.5827 10
 0 2 5 23.4178 3.47263 12
 0 2 6 159.876 18.5362 5
 0 2 6 220.104 18.6083 4
 0 -2 -6 222.919 18.6118 8
 0 -2 -6 289.78 19.2164 3
 0 2 6 195.212 18.8861 3
 0 2 6 151.928 18.6672 15
 0 2 6 209.973 18.6494 10
 0 2 6 193.126 18.8284 9
 0 2 6 136.651 18.5473 12
 0 2 7 27.9282 2.69791 4
 0 2 7 21.123 2.63335 5
 0 -2 -7 31.0112 2.76745 8
 0 -2 -7 40.2887 3.37404 3
 0 2 7 19.2844 2.79986 15
 0 2 7 19.9715 2.6767 12
 0 2 8 302.131 21.8146 1
 0 2 8 184.733 21.5355 3
 0 2 8 166.573 21.1659 5
 0 2 8 251.703 21.2669 4
 0 2 8 274.306 21.4069 10
 0 2 8 154.183 21.21 12
 0 -2 -8 278.49 21.386 8
 0 2 9 28.3797 2.80803 1
 0 2 9 21.2062 2.14551 4
 0 2 9 10.4854 2.06422 12
 0 2 9 22.0032 2.2844 10
 0 -2 -9 25.0304 2.33656 8
 0 2 10 183.787 14.4291 1
 0 2 10 115.724 13.6246 4
 0 2 10 142.528 13.8224 10
 0 -2 -10 150.671 13.8725 8
 0 -2 -11 20.372 2.58481 8
 0 2 11 24.1224 3.1458 1
 0 2 18 2.09386 1.2883 13
 0 2 19 3.38674 1.53417 13
 0 2 19 2.45317 1.82018 9
 0 -3 17 3.34507 1.44541 2
 0 -3 16 5.71984 1.75966 2
 0 -3 15 13.0667 2.64377 9
 0 -3 15 12.3305 2.36823 2
 0 -3 14 18.4568 3.07901 9
 0 -3 14 14.7837 2.65061 2
 0 -3 13 23.9508 3.46507 9
 0 -3 13 20.1204 3.13755 2
 0 -3 12 1.78285 1.32736 9
 0 -3 12 1.46839 1.1102 2
 0 3 -11 53.9608 6.91918 19
 0 -3 11 80.3609 7.62388 9
 0 -3 11 74.0202 7.33237 2
 0 3 -10 1.14536 0.78843 19
 0 -3 10 2.45121 1.26021 9
 0 -3 10 1.48179 1.02272 2
 0 3 -9 115.077 12.5636 19
 0 -3 9 116.51 12.4774 17
 0 -3 9 145.029 12.8393 2
 0 -3 8 3.11591 0.72739 17
 0 -3 8 1.71971 0.95395 2
 0 3 -7 240.289 26.4585 19
 0 -3 7 315.741 26.7686 9
 0 -3 7 258.76 26.5662 2
 0 -3 6 81.0743 9.08471 17
 0 -3 6 106.507 9.43278 9
 0 3 -5 43.1556 5.39623 2
 0 3 -5 54.5094 5.1779 11
 0 3 -4 67.0521 7.97737 2
 0 3 -4 72.5447 7.9316 17
 0 -3 4 74.5149 7.96346 4
 0 3 -3 5.57496 1.04703 4
 0 -3 3 2.48314 0.58615 4
 0 -3 3 4.54831 0.84696 9
 0 3 -3 2.69497 0.62551 9
 0 3 -3 2.05903 0.48497 17
 0 -3 3 3.23111 0.51941 12
 0 3 -2 281.003 18.6741 4
 0 -3 2 143.376 18.2636 4
 0 -3 2 246.613 18.5399 3
 0 -3 2 221.452 18.3641 18
 0 3 -2 127.709 18.2086 17
 0 -3 2 195.728 18.2542 12
 0 -3 2 223.994 18.4178 9
 0 -3 1 4.74286 0.88713 3
 0 -3 1 4.34096 0.77947 9
 0 3 -1 3.51935 0.66282 9
 0 -3 1 5.00655 0.75034 18
 0 -3 1 4.2693 0.67256 12
 0 -3 0 503.404 63.2464 4
 0 3 0 943.53 63.5298 4
 0 -3 0 817.024 63.423 3
 0 -3 0 717.565 63.309 18
 0 3 0 498.083 63.2179 18
 0 3 0 502.485 63.2131 9
 0 -3 0 773.458 63.4075 14
 0 -3 0 739.126 63.3278 9
 0 -3 0 718.775 63.2971 12
 0 -3 -1 150.638 17.2896 4
 0 3 1 246.464 17.4957 4
 0 -3 -1 155.752 17.2694 7
 0 -3 -1 246.78 17.5197 3
 0 -3 -1 228.985 17.4584 14
 0 3 1 134.897 17.2572 14
 0 3 1 143.926 17.2299 9
 0 3 1 140.491 17.2362 12
 0 -3 -1 216.649 17.3743 9
 0 -3 -1 216.985 17.3605 12
 0 -3 -2 528.112 59.5815 6
 0 3 2 726.375 59.6692 7
 0 3 2 439.636 59.5948 14
 0 -3 -2 653.36 59.682 12
 0 -3 -2 675.95 59.6935 9
 0 -3 -2 790.188 59.8801 3
 0 3 3 251.461 18.286 4
 0 -3 -3 242.792 18.2796 9
 0 3 3 156.138 18.098 9
 0 -3 -3 325.016 18.6503 3
 0 3 3 104.3 18.0694 3
 0 3 4 34.9012 2.72195 4
 0 -3 -4 4.5814 2.40287 6
 0 -3 -4 22.7319 2.53358 4
 0 3 4 35.9246 2.61419 6
 0 -3 -4 46.5953 3.19473 3
 0 3 4 28.3591 2.75936 3
 0 -3 -4 32.5812 2.80734 15
 0 -3 -4 38.4989 2.89724 9
 0 3 4 19.2002 2.48957 12
 0 3 4 21.6376 2.54109 9
 0 3 5 301.547 24.0804 6
 0 -3 -5 205.706 24.0744 4
 0 3 5 191.454 23.9265 8
 0 -3 -5 432.368 24.7901 3
 0 3 5 240.862 24.2687 3
 0 -3 -5 313.945 24.3557 15
 0 -3 -5 380.413 24.6427 9
 0 3 5 171.943 24.015 12
 0 3 5 292.559 24.1857 10
 0 3 6 1.7995 0.65747 4
 0 3 6 1.37632 0.48544 6
 0 3 6 0.89639 0.31 8
 0 -3 -6 1.11619 0.5262 4
 0 3 6 0.58299 0.6288 3
 0 -3 -6 3.4999 1.04296 3
 0 3 6 -0.07637 0.42024 15
 0 -3 -6 1.7968 0.83998 15
 0 3 6 0.95826 0.58162 10
 0 3 6 1.04105 0.50355 9
 0 3 6 0.85019 0.41966 12
 0 3 7 237.288 16.8014 6
 0 3 7 253.294 16.8682 4
 0 3 7 137.217 16.5409 8
 0 3 7 125.264 16.7528 15
 0 3 7 231.538 16.8983 10
 0 3 7 163.538 16.8692 9
 0 3 7 120.449 16.6518 12
 0 -3 -8 12.6635 1.7194 3
 0 3 8 7.83286 1.02994 4
 0 3 8 3.30126 0.78677 5
 0 3 8 7.76477 1.09562 10
 0 -3 -9 297.286 20.3801 3
 0 3 9 216.691 19.5733 4
 0 3 9 224.935 19.6906 10
 0 -3 -9 243.974 19.669 8
 0 3 10 15.5024 2.37776 1
 0 3 10 16.8087 2.08244 10
 0 3 10 15.9157 1.94856 4
 0 3 11 79.6627 8.89847 10
 0 3 11 98.25 9.36064 1
 0 3 12 27.8967 3.50628 10
 0 3 12 37.402 4.08881 1
 0 3 13 31.5156 4.12066 1
 0 3 14 5.88365 1.77699 1
 0 3 17 -0.57623 1.68861 1
 0 3 19 0.61226 1.44158 1
 0 -4 17 7.88542 2.17347 9
 0 -4 16 1.06151 1.39697 9
 0 -4 16 0.20797 1.11688 2
 0 -4 15 15.9247 2.72583 9
 0 -4 15 9.24929 2.23999 2
 0 -4 14 45.6958 5.37793 9
 0 -4 14 34.9904 4.87621 2
 0 -4 13 23.874 3.40919 9
 0 -4 13 17.8227 2.93206 2
 0 -4 12 100.522 10.0311 9
 0 -4 12 81.4132 9.68428 2
 0 4 -11 2.1582 0.94481 19
 0 -4 11 1.63569 1.13111 9
 0 4 -10 60.0289 7.41203 19
 0 -4 10 86.7537 7.94034 9
 0 -4 8 93.6561 10.4907 17
 0 4 -8 98.6967 10.6613 19
 0 -4 8 127.066 10.984 9
 0 -4 6 289.147 14.7692 9
 0 -4 6 107.348 13.7783 4
 0 -4 5 166.902 11.5647 9
 0 4 -5 181.611 11.7296 4
 0 -4 5 123.417 10.9825 12
 0 -4 4 10.557 1.69752 4
 0 -4 4 29.0196 2.41806 3
 0 4 -4 12.0825 1.79927 9
 0 -4 4 25.7778 2.20411 9
 0 4 -4 9.63776 1.63729 17
 0 -4 4 22.2877 1.75998 12
 0 -4 3 137.88 18.0693 4
 0 -4 3 291.132 18.6059 3
 0 -4 3 260.459 18.3227 18
 0 4 -3 144.235 18.0996 9
 0 -4 3 262.31 18.4296 9
 0 4 -3 126.681 18.0198 17
 0 -4 3 233.063 18.125 12
 0 4 -2 10.2346 1.46632 4
 0 -4 2 6.39122 1.09018 3
 0 -4 2 6.57873 1.03944 9
 0 4 -2 2.64631 0.70856 9
 0 -4 2 5.80337 0.92391 18
 0 -4 2 5.45528 0.78805 12
 0 4 -1 353.984 22.2271 4
 0 -4 1 140.094 21.63 4
 0 -4 1 285.719 21.9515 3
 0 -4 1 252.066 21.7815 18
 0 4 -1 149.705 21.6182 9
 0 -4 1 271.615 21.9573 14
 0 -4 1 253.02 21.737 12
 0 -4 1 271.056 21.8504 9
 0 -4 0 21.5467 2.89305 4
 0 -4 0 42.8151 3.27357 3
 0 -4 0 32.3324 3.01455 18
 0 4 0 21.261 2.83581 9
 0 -4 0 20.3244 2.90269 7
 0 4 0 20.9991 2.84264 18
 0 -4 0 33.2038 3.14761 14
 0 -4 0 35.814 3.01206 12
 0 -4 0 34.1742 3.0491 9
 0 4 1 497.235 29.4142 4
 0 -4 -1 233.21 28.9498 4
 0 -4 -1 482.77 29.392 3
 0 4 1 225.332 28.9041 18
 0 4 1 239.218 28.9002 9
 0 -4 -1 273.619 28.9592 7
 0 4 1 205.862 28.924 14
 0 -4 -1 432.688 29.2782 14
 0 4 1 257.095 28.936 12
 0 -4 -1 415.009 29.155 9
 0 -4 -1 411.517 29.1329 12
 0 -4 -2 1.02012 0.45152 4
 0 -4 -2 0.3154 0.44996 6
 0 4 2 0.43175 0.70655 4
 0 -4 -2 0.96633 0.6295 9
 0 4 2 0.10085 0.33221 9
 0 4 2 -0.06134 0.39333 3
 0 -4 -2 -0.08425 0.75248 3
 0 4 2 0.77258 0.41073 14
 0 4 2 -0.10551 0.30499 12
 0 -4 -2 0.60489 0.54799 12
 0 4 3 371.33 29.0387 4
 0 4 3 362.689 28.8952 7
 0 -4 -3 306.485 28.899 9
 0 -4 -4 2.4194 1.20624 6
 0 4 4 10.6253 1.38976 3
 0 4 4 7.76864 0.98684 20
 0 4 4 22.0512 1.55809 7
 0 4 4 9.87831 1.33571 14
 0 -4 -4 21.9054 1.73516 9
 0 4 4 9.68399 1.25432 12
 0 -4 -5 6.73523 4.02038 6
 0 -4 -5 38.097 4.19328 4
 0 4 5 75.0356 4.57978 4
 0 4 5 77.0303 4.42601 6
 0 4 5 33.9114 3.95213 20
 0 -4 -5 73.1826 4.71444 15
 0 -4 -5 92.4095 4.93249 9
 0 4 5 43.0074 4.25071 9
 0 4 6 203.086 15.5587 4
 0 4 6 210.526 15.4409 6
 0 -4 -6 107.272 15.3077 4
 0 4 6 109.259 15.1559 8
 0 -4 -6 209.364 15.7446 15
 0 4 6 197.574 15.5339 10
 0 -4 -6 275.506 16.1898 9
 0 4 6 105.215 15.2934 9
 0 -4 -6 284.674 16.2934 3
 0 4 7 195.93 19.9134 6
 0 4 7 206.409 20.0282 4
 0 -4 -7 214.178 20.2717 15
 0 4 7 189.315 20.0087 10
 0 4 8 208.899 22.6309 10
 0 4 8 217.546 22.5277 6
 0 4 8 223.699 22.6204 4
 0 -4 -9 119.851 9.61195 3
 0 4 9 84.5939 8.9267 10
 0 4 9 76.2943 8.82427 4
 0 4 10 160.907 18.0655 10
 0 -4 -10 222.588 18.7061 3
 0 -4 -11 2.03252 1.32977 3
 0 4 11 1.72197 0.80616 10
 0 4 11 1.27536 0.619 4
 0 4 12 52.1649 6.00608 10
 0 4 12 61.6906 6.43266 1
 0 4 13 8.62174 1.85837 1
 0 4 14 40.753 5.07066 1
 0 4 15 6.5483 1.9123 1
 0 4 16 18.5135 3.16155 1
 0 4 19 2.22183 1.8877 1
 0 4 19 9.47486 2.5343 9
 0 -5 15 0.75392 1.27012 9
 0 5 -11 10.2402 1.92355 19
 0 -5 11 14.0509 2.32046 9
 0 -5 10 10.499 2.05135 9
 0 -5 9 96.6744 10.373 9
 0 -5 7 156.118 16.0627 9
 0 -5 6 7.03035 1.35787 9
 0 -5 6 5.40746 1.35129 3
 0 5 -6 2.91411 1.32777 4
 0 -5 5 200.308 21.6801 18
 0 -5 5 243.022 22.032 3
 0 -5 5 219.083 21.8587 9
 0 -5 4 6.53476 1.23287 3
 0 -5 4 6.09369 1.18922 9
 0 -5 4 4.13426 0.94941 18
 0 -5 4 4.22569 0.7717 12
 0 -5 3 168.677 16.83 18
 0 -5 3 183.614 16.9554 9
 0 -5 3 189.128 17.0472 3
 0 -5 3 148.568 16.6761 12
 0 5 -2 50.9461 4.83761 4
 0 -5 2 47.1445 4.55149 3
 0 -5 2 37.2362 4.3226 18
 0 -5 2 38.9872 4.39516 9
 0 -5 2 39.4501 4.5233 14
 0 -5 2 36.2575 4.23728 12
 0 5 -1 243.136 16.1058 4
 0 -5 1 205.833 15.7665 3
 0 -5 1 177.369 15.5395 18
 0 -5 1 196.762 15.7552 14
 0 -5 1 175.58 15.5826 9
 0 -5 1 170.39 15.4789 12
 0 -5 0 46.6076 6.36555 7
 0 5 0 45.8081 6.29081 9
 0 -5 0 116.877 7.00168 3
 0 5 0 41.604 6.29512 18
 0 -5 0 95.7113 6.86052 14
 0 -5 0 89.856 6.60568 12
 0 -5 0 93.2079 6.69288 9
 0 -5 -1 39.3522 5.55702 7
 0 5 1 37.5811 5.51252 9
 0 -5 -1 72.6076 5.97578 14
 0 -5 -1 72.6527 5.81647 12
 0 -5 -1 69.4132 5.84822 9
 0 -5 -1 78.8658 6.07208 3
 0 -5 -2 372.418 25.9915 3
 0 5 2 360.713 25.9274 4
 0 -5 -2 294.946 25.6193 9
 0 -5 -3 0.24236 0.39017 6
 0 5 3 1.11768 0.87751 4
 0 -5 -3 0.23425 0.65348 9
 0 5 3 0.50764 0.44496 9
 0 -5 -3 1.04146 0.98248 3
 0 -5 -4 607.425 29.4814 3
 0 -5 -4 230.94 28.25 6
 0 5 4 498.731 28.9382 4
 0 5 4 216.736 28.3156 9
 0 5 5 124.595 9.77715 4
 0 5 5 110.907 9.51821 7
 0 -5 -5 94.2913 9.68204 15
 0 -5 -5 114.722 9.77543 9
 0 -5 -5 155.915 10.2997 3
 0 -5 -6 142.822 14.7427 15
 0 5 6 129.129 14.5665 10
 0 -5 -6 171.141 14.8895 9
 0 5 7 68.8885 7.78571 6
 0 -5 -7 103.39 8.5743 3
 0 5 7 64.7089 7.86971 10
 0 -5 -7 95.8279 8.49001 9
 0 -5 -7 76.7062 8.10385 15
 0 5 8 52.4564 5.77963 10
 0 -5 -8 54.9676 6.01309 15
 0 -5 -9 47.6856 5.06583 3
 0 5 9 34.9519 4.44867 10
 0 -5 -9 43.63 4.83027 15
 0 5 11 58.5908 7.03242 10
 0 -5 -11 82.2142 7.73359 3
 0 5 12 2.79327 0.9724 10
 0 5 13 63.2331 6.78865 10
 0 -5 -13 60.439 7.23747 3
 0 5 14 1.78546 1.24414 1
 0 5 15 36.3992 4.7835 10
 0 5 15 50.3664 5.34473 1
 0 5 16 0.64113 1.0801 1
 0 -6 13 17.6843 3.0254 9
 0 6 -12 1.50416 1.04683 19
 0 -6 12 3.38432 1.42321 9
 0 6 -11 27.1347 3.87266 19
 0 -6 11 35.8852 4.27433 9
 0 -6 10 9.81446 2.03569 9
 0 -6 9 35.9763 4.39518 3
 0 -6 9 31.3734 4.22378 9
 0 -6 8 42.7915 5.2394 3
 0 -6 8 44.6095 5.19924 9
 0 -6 7 66.6939 7.42102 3
 0 -6 7 66.551 7.34145 9
 0 -6 6 80.3375 8.87343 18
 0 -6 6 86.0883 9.08936 9
 0 -6 6 99.3191 9.29696 3
 0 6 -6 78.3354 9.2366 4
 0 -6 5 22.0223 2.90318 18
 0 -6 5 25.134 3.11905 9
 0 -6 5 28.4297 3.26396 3
 0 -6 4 84.938 9.46186 18
 0 -6 4 101.086 9.76474 3
 0 -6 4 92.8859 9.63781 9
 0 -6 3 2.12552 0.86886 3
 0 -6 3 1.43193 0.81396 9
 0 -6 3 1.3656 0.94929 14
 0 -6 3 0.59302 0.5897 18
 0 -6 3 1.23511 0.49337 12
 0 6 -2 131.671 9.79606 4
 0 -6 2 76.0567 9.0095 18
 0 -6 2 100.834 9.32455 3
 0 -6 2 88.289 9.28187 14
 0 -6 2 88.3137 9.14852 9
 0 -6 2 76.9108 8.95882 12
 0 -6 1 13.7963 2.15239 18
 0 -6 1 22.4226 2.57079 14
 0 -6 1 18.1294 2.19635 12
 0 -6 1 17.1209 2.26517 9
 0 -6 1 21.1691 2.50734 3
 0 6 0 212.796 18.3658 4
 0 -6 0 181.938 18.0861 14
 0 -6 0 155.025 17.8343 12
 0 -6 0 173.882 17.952 9
 0 -6 0 190.113 18.1426 3
 0 -6 -1 62.2455 6.53555 14
 0 -6 -1 53.6527 6.34273 9
 0 -6 -1 66.623 6.62829 3
 0 -6 -2 109.708 12.1217 9
 0 -6 -2 134.158 12.4691 3
 0 -6 -3 186.452 15.8248 3
 0 6 3 159.317 15.5878 4
 0 -6 -3 130.053 15.2926 9
 0 6 4 7.37789 1.47439 4
 0 -6 -4 6.03496 1.21788 9
 0 -6 -4 8.54659 1.6634 3
 0 6 5 88.1756 8.32439 4
 0 -6 -5 76.8086 8.15732 9
 0 6 5 69.6767 8.06413 10
 0 6 6 10.8242 1.8356 4
 0 -6 -6 9.11533 1.73625 15
 0 -6 -6 12.0657 1.88032 9
 0 6 6 9.90099 1.65707 10
 0 -6 -6 15.7334 2.26812 3
 0 6 7 59.5878 6.66935 4
 0 -6 -7 66.9687 6.82981 15
 0 6 7 55.3488 6.56805 10
 0 -6 -7 68.2942 6.92396 9
 0 6 8 0.77123 0.85489 4
 0 -6 -8 0.41432 0.79917 15
 0 6 8 1.1519 0.87749 10
 0 -6 -8 0.4977 0.95877 9
 0 -6 -8 1.21553 1.15772 3
 0 6 9 77.6051 8.38447 4
 0 -6 -9 83.8581 8.67461 15
 0 6 9 77.6361 8.39632 10
 0 6 10 26.6148 3.14031 4
 0 -6 -10 27.9794 3.49042 15
 0 6 10 20.4534 3.05016 10
 0 -6 -10 30.1389 3.82188 3
 0 6 11 32.217 3.94011 10
 0 6 11 33.745 3.88047 4
 0 6 12 40.3772 4.42387 10
 0 6 12 34.7198 4.25459 4
 0 6 13 1.15664 0.7965 10
 0 6 14 16.962 2.38417 10
 0 -6 -14 14.217 2.82183 3
 0 6 15 -0.38402 1.05033 1
 0 6 16 8.91386 1.99967 1
 0 6 17 -0.22445 1.13268 1
 0 -7 13 -1.25831 1.18436 3
 0 -7 13 1.88785 1.36008 9
 0 -7 12 8.50248 2.44428 3
 0 7 -12 12.5912 2.19893 19
 0 -7 12 14.324 2.52914 9
 0 -7 11 -0.20665 1.12976 9
 0 -7 11 0.66252 1.18479 3
 0 -7 10 12.7035 2.36093 9
 0 -7 10 9.94236 2.32515 3
 0 -7 9 0.89099 1.11354 9
 0 -7 9 1.16277 1.24414 3
 0 -7 8 25.1582 3.76357 9
 0 -7 8 35.9708 4.08794 3
 0 -7 7 28.6045 3.68124 9
 0 -7 7 27.8896 3.74624 3
 0 -7 6 32.4383 4.27451 9
 0 -7 6 37.339 4.4183 3
 0 7 -6 37.2015 4.57491 4
 0 -7 5 42.8738 4.96705 9
 0 -7 5 41.6277 5.01183 3
 0 -7 4 8.98551 1.8442 14
 0 -7 4 10.0521 1.57688 18
 0 -7 4 8.83587 1.75684 9
 0 -7 4 13.4147 1.96048 3
 0 -7 3 5.71377 1.28305 9
 0 -7 3 5.86353 1.33125 3
 0 -7 3 3.37926 0.9528 18
 0 -7 3 5.18733 1.35191 14
 0 7 -3 5.80212 1.67261 4
 0 -7 2 0.11431 0.74149 9
 0 -7 2 -0.27744 0.93457 14
 0 7 -2 -0.50476 1.27652 4
 0 -7 2 -0.13722 0.76399 3
 0 7 -1 32.3532 3.82508 4
 0 -7 1 28.4761 3.47101 14
 0 -7 1 23.38 3.25907 9
 0 -7 0 0.93661 0.85463 14
 0 -7 0 1.94592 1.06253 3
 0 7 1 140.22 12.3421 4
 0 -7 -1 131.467 12.144 3
 0 -7 -1 110.572 11.9461 14
 0 -7 -1 95.7546 11.7306 9
 0 -7 -2 10.0978 1.57466 9
 0 -7 -2 9.9693 1.97193 3
 0 7 3 86.6111 9.76735 7
 0 -7 -3 116.675 10.2149 3
 0 -7 -3 85.1806 9.62748 9
 0 -7 -4 12.6861 2.05202 9
 0 -7 -4 21.9417 2.74267 3
 0 7 5 15.4816 2.53235 4
 0 7 5 14.1013 2.21471 10
 0 -7 -5 16.1393 2.3311 9
 0 -7 -5 22.8927 2.83967 3
 0 7 6 21.7412 2.82182 4
 0 -7 -6 18.8273 2.61329 15
 0 -7 -6 18.3458 2.59905 9
 0 7 6 16.1768 2.44545 10
 0 -7 -6 21.2872 3.01064 3
 0 7 7 -0.2707 0.97627 4
 0 -7 -7 0.14721 0.83412 15
 0 -7 -7 0.87743 0.84274 9
 0 7 7 -0.22895 0.79894 10
 0 7 8 59.1041 6.75951 4
 0 -7 -8 54.2352 6.74384 15
 0 7 8 56.3723 6.6085 10
 0 -7 -8 63.1286 7.01157 9
 0 -7 -8 85.4568 7.49814 3
 0 7 9 0.66078 0.94409 4
 0 -7 -9 0.32045 0.86073 15
 0 7 9 0.12295 0.83953 10
 0 -7 -9 1.21868 1.28294 3
 0 7 10 45.7076 5.60413 4
 0 -7 -10 48.4234 5.84705 15
 0 7 10 49.7985 5.61401 10
 0 -7 -10 61.0403 6.4504 3
 0 7 11 4.4314 1.29721 4
 0 -7 -11 6.10199 1.8757 3
 0 7 12 17.1797 2.54421 4
 0 7 12 19.5765 2.6277 10
 0 7 13 10.5447 1.85272 10
 0 7 14 18.6389 2.59847 10
 0 -7 -14 14.5309 3.05196 3
 0 -7 -15 2.17946 1.56437 3
 0 7 16 7.49176 1.63214 10
 0 7 16 10.568 2.15455 1
 0 -8 11 7.33453 1.97231 3
 0 -8 10 0.65399 1.05295 3
 0 -8 9 19.8196 3.15579 3
 0 -8 8 1.36413 1.07369 3
 0 -8 7 67.5417 7.68744 3
 0 -8 6 7.29729 1.89098 14
 0 -8 6 8.37462 1.78792 3
 0 -8 5 78.6082 8.62256 14
 0 -8 5 75.4832 8.49496 3
 0 -8 4 32.0205 4.30366 14
 0 -8 4 35.7695 4.29109 3
 0 -8 3 62.9087 7.19266 14
 0 -8 3 63.9988 7.15953 3
 0 -8 2 42.0752 5.19506 14
 0 -8 2 44.4924 5.20112 3
 0 -8 1 40.3041 5.0698 14
 0 8 -1 50.8662 5.53696 4
 0 -8 1 39.5544 5.06257 3
 0 -8 0 80.1357 9.83712 14
 0 8 0 111.179 10.3605 4
 0 -8 0 92.6176 9.9683 3
 0 -8 -1 10.7336 1.97339 14
 0 -8 -1 9.90842 2.04003 3
 0 8 2 178.034 18.1511 4
 0 -8 -2 169.863 18.0606 3
 0 8 3 3.63031 1.20793 10
 0 -8 -3 6.65882 1.75605 3
 0 8 4 120.725 13.8896 10
 0 -8 -4 168.168 14.6353 3
 0 8 5 44.4612 5.78892 10
 0 -8 -5 73.7564 6.648 3
 0 8 6 50.6752 6.16929 10
 0 -8 -6 67.9073 6.92398 3
 0 -8 -7 28.8027 3.95499 15
 0 8 7 29.3846 3.82422 10
 0 -8 -7 42.6156 4.61112 3
 0 -8 -8 18.4463 2.65602 15
 0 8 8 15.5767 2.42689 10
 0 8 9 21.2012 2.98785 4
 0 -8 -9 17.297 2.83803 15
 0 8 9 17.167 2.66434 10
 0 -8 -9 29.1602 3.72654 3
 0 8 10 4.89853 1.46954 4
 0 -8 -10 4.22109 1.40952 15
 0 8 10 4.50609 1.26568 10
 0 8 11 26.6113 3.49559 4
 0 -8 -11 19.7439 3.62932 15
 0 8 11 25.1688 3.33841 10
 0 -8 -11 33.7587 4.29823 3
 0 8 12 0.15473 0.87713 4
 0 8 12 -0.44811 0.88943 10
 0 -8 -12 -0.71141 1.19683 3
 0 8 13 14.1308 2.26554 10
 0 8 14 4.11364 1.31485 10
 0 -8 -14 6.91171 1.98545 3
 0 8 15 8.12228 1.69812 10
 0 -9 9 8.19112 2.00216 3
 0 -9 8 18.9293 3.0934 14
 0 -9 8 16.8723 2.86189 3
 0 -9 7 4.2155 1.55251 14
 0 -9 7 5.58244 1.55159 3
 0 -9 6 28.8448 3.97034 14
 0 -9 6 27.2464 3.88594 3
 0 -9 5 2.44457 1.33074 14
 0 -9 5 1.17076 0.99734 3
 0 -9 4 25.5161 3.738 14
 0 9 -4 32.8242 4.24253 4
 0 -9 4 24.1791 3.61101 3
 0 -9 3 2.13192 1.22428 14
 0 -9 2 26.8199 3.74248 14
 0 -9 2 28.7566 3.79794 3
 0 -9 1 31.6294 4.32391 14
 0 -9 1 36.7422 4.46956 3
 0 -9 0 17.6623 3.0692 14
 0 9 0 27.9345 3.8411 4
 0 -9 0 23.9843 3.34998 3
 0 9 1 51.6424 6.04063 4
 0 -9 -1 44.1485 5.72864 3
 0 9 2 14.7136 2.2577 10
 0 -9 -2 17.5467 2.81861 3
 0 9 3 59.8097 5.85071 4
 0 9 3 37.3852 4.9221 10
 0 9 4 22.5873 3.50751 4
 0 9 4 19.7441 2.82159 10
 0 -9 -4 23.927 3.475 3
 0 9 5 47.7417 5.82475 10
 0 -9 -5 60.8859 6.57236 3
 0 9 6 0.7037 0.89339 10
 0 -9 -6 1.61154 1.41543 3
 0 -9 -7 16.6757 2.8376 15
 0 9 7 17.5858 2.68248 10
 0 -9 -7 27.0024 3.54067 3
 0 -9 -8 16.8659 2.79005 15
 0 9 8 15.9951 2.61801 10
 0 -9 -8 27.4987 3.55516 3
 0 -9 -9 5.36189 1.58717 15
 0 9 9 6.3454 1.55873 10
 0 -9 -9 9.47325 2.25524 3
 0 -9 -10 18.532 2.96821 15
 0 -9 -11 3.73548 1.49167 15
 0 9 11 8.15864 1.58379 10
 0 -9 -11 4.01845 1.73018 3
 0 -9 -12 10.4449 2.19878 15
 0 9 12 9.63915 1.97459 10
 0 -9 -12 12.5036 2.68122 3
 0 9 13 0.33447 0.80744 10
 0 -9 -13 0.78615 1.40645 3
 0 -10 6 5.43498 1.75296 14
 0 -10 6 3.41233 1.39417 3
 0 -10 5 9.65851 2.26093 14
 0 -10 5 14.1484 2.46011 3
 0 -10 4 0.22434 1.08179 14
 0 -10 3 20.1269 3.2677 14
 0 10 -3 25.2988 3.82173 4
 0 -10 3 20.7289 3.29925 3
 0 -10 2 2.11339 1.22881 14
 0 -10 2 1.31058 1.11422 3
 0 -10 1 20.5439 3.17236 14
 0 -10 1 20.7885 3.27268 3
 0 -10 0 6.84629 1.96261 3
 0 10 1 22.1105 3.6118 4
 0 -10 -1 15.5046 2.90317 3
 0 10 2 7.90547 2.30656 4
 0 -10 -2 8.55763 2.0411 3
 0 10 3 17.9694 3.02565 4
 0 10 3 11.4126 2.073 10
 0 -10 -3 15.2021 2.74845 3
 0 10 4 14.6204 2.44915 10
 0 -10 -4 21.8193 3.20444 3
 0 10 5 6.06058 2.08351 4
 0 10 5 3.94821 1.2323 10
 0 10 6 32.629 4.28649 4
 0 10 6 21.1605 3.40625 10
 0 -10 -6 36.1707 4.36862 3
 0 10 7 0.90487 1.50524 4
 0 -10 -7 -0.19998 0.91711 15
 0 10 7 -0.15981 0.87368 10
 0 -10 -7 -0.52433 1.29373 3
 0 10 8 16.3591 2.83077 4
 0 -10 -8 14.1355 2.42977 15
 0 10 8 10.399 2.11015 10
 0 -10 -8 15.0982 2.86353 3
 0 -10 -9 1.67661 1.10475 15
 0 -10 -9 -0.54301 1.40116 3
 0 -10 -10 7.02589 1.81212 15
 0 10 10 8.36708 1.75426 10
 0 -10 -10 9.2675 2.28687 3
 0 -10 -11 3.75039 1.49308 15
 0 10 11 4.86486 1.38554 10
 0 -11 0 17.4027 3.06227 3
 0 11 1 -0.56581 1.78633 4
 0 -11 -1 1.07148 1.2292 3
 0 11 3 3.05184 1.96125 4
 0 -11 -3 0.27514 1.33125 3
 0 11 4 16.3138 3.2619 4
 0 -11 -4 17.6848 3.21035 3
 0 11 5 11.9949 2.6961 4
 0 11 5 4.48821 1.45686 10
 0 11 6 3.96761 1.88242 4
 0 -11 -6 2.3685 1.13593 15
 0 11 6 2.21449 1.04237 10
 0 -11 -6 2.26888 1.4817 3
 -1 10 9 1.38316 1.00548 10
 1 -10 -8 11.2719 2.15174 15
 -1 10 8 9.53531 1.9006 10
 1 -10 -7 -0.20641 0.89607 15
 -1 10 7 0.16634 0.91004 10
 1 -10 -7 2.49954 1.43185 3
 1 -10 -6 18.1524 3.05714 15
 -1 10 6 19.669 2.9778 10
 1 -10 -6 31.0584 3.98019 3
 -1 10 5 0.32513 0.89462 10
 1 -10 -5 3.76723 1.72508 3
 -1 10 4 25.788 3.77607 4
 -1 10 4 18.7068 3.00399 10
 1 -10 -4 25.1088 3.75573 3
 -1 10 3 1.48215 1.5678 4
 -1 10 3 1.73591 1.02295 10
 1 -10 -2 7.49935 2.04153 3
 -1 10 1 12.2032 2.80061 4
 1 -10 -1 9.31834 2.30859 3
 -1 10 0 8.47194 2.51324 4
 1 -10 0 7.04208 2.01935 3
 1 -10 1 15.0749 2.72869 14
 -1 10 -1 19.1726 3.40664 4
 1 -10 1 15.1368 2.83291 3
 1 -10 2 2.40353 1.34517 14
 1 -10 2 2.85142 1.43717 3
 1 -10 3 13.4988 2.51767 14
 1 -10 3 11.29 2.42309 3
 1 -10 4 0.69616 1.14712 14
 -1 9 12 5.50119 1.65185 4
 -1 9 12 8.51855 1.6932 10
 1 -9 -12 6.67452 2.17223 3
 -1 9 11 2.04089 1.16226 4
 1 -9 -11 -0.21462 1.01833 15
 -1 9 11 2.63276 1.14278 10
 -1 9 10 8.80611 1.96039 4
 1 -9 -10 6.47527 1.7397 15
 -1 9 10 8.04704 1.72842 10
 1 -9 -10 8.11469 2.17956 3
 -1 9 9 2.53333 1.38582 4
 -1 9 9 3.94815 1.23328 10
 1 -9 -9 3.70146 1.50182 15
 -1 9 8 8.24388 1.95344 4
 1 -9 -8 6.69296 1.68572 15
 -1 9 8 8.38085 1.65366 10
 -1 9 7 21.5121 3.03259 4
 1 -9 -7 18.1927 2.78032 15
 -1 9 7 12.7434 2.4242 10
 1 -9 -7 23.6142 3.39028 3
 1 -9 -6 5.99549 1.54372 15
 -1 9 6 4.57657 1.41825 10
 1 -9 -6 8.81692 2.03013 3
 1 -9 -5 62.8674 7.50481 3
 1 -9 -4 1.20401 1.4601 3
 1 -9 -3 36.7025 4.95358 3
 1 -9 -2 0.67628 1.2567 3
 -1 9 1 24.8002 3.88912 4
 1 -9 -1 22.2849 3.46231 3
 1 -9 0 5.63914 1.58735 14
 1 -9 0 6.12982 1.77436 3
 1 -9 1 21.8361 3.05353 14
 -1 9 -1 18.7208 3.31002 4
 1 -9 1 15.6495 2.87435 3
 1 -9 2 16.3927 2.74581 14
 -1 9 -2 25.5762 3.45592 4
 1 -9 2 13.4994 2.65949 3
 1 -9 3 6.83983 1.83143 14
 1 -9 3 9.4557 1.96142 3
 1 -9 4 26.3975 3.77589 14
 1 -9 4 25.7348 3.78782 3
 1 -9 5 0.63417 1.045 14
 1 -9 5 0.64321 1.03557 3
 1 -9 6 20.1616 3.22508 14
 1 -9 6 20.4575 3.1825 3
 1 -9 7 -0.2292 0.96862 14
 1 -9 7 -1.35965 1.04297 3
 1 -9 8 9.36804 2.24684 14
 1 -9 8 12.858 2.42303 3
 -1 8 14 4.50399 1.33763 10
 1 -8 -14 4.1727 1.80884 3
 -1 8 13 12.4739 2.2257 4
 1 -8 -13 13.9657 2.934 3
 -1 8 12 -0.31937 0.8737 4
 -1 8 12 -0.1523 0.87839 10
 1 -8 -12 -0.73844 1.37078 3
 -1 8 11 15.3032 2.71757 4
 1 -8 -11 20.5347 3.06565 15
 -1 8 11 18.8751 2.73844 10
 1 -8 -11 25.8203 3.70111 3
 -1 8 10 3.08295 1.32275 4
 1 -8 -10 1.69495 1.21355 15
 -1 8 10 3.07407 1.14739 10
 1 -8 -10 1.93247 1.48012 3
 -1 8 9 32.6395 3.93596 4
 1 -8 -9 22.1983 3.73342 15
 -1 8 9 29.5287 3.72367 10
 1 -8 -9 43.5104 4.75569 3
 -1 8 8 15.9931 2.41529 4
 1 -8 -8 10.5894 2.11196 15
 -1 8 8 13.4146 2.15607 10
 -1 8 7 34.2585 4.04558 4
 1 -8 -7 27.8511 3.84155 15
 -1 8 7 24.8826 3.65602 10
 1 -8 -7 39.7351 4.51654 3
 -1 8 6 75.3186 7.71925 4
 1 -8 -6 61.1096 7.47026 15
 -1 8 5 11.5772 2.42581 4
 1 -8 -5 20.6969 2.955 3
 -1 8 4 161.045 16.8466 4
 1 -8 -3 2.22775 1.41415 3
 -1 8 2 101.176 10.4304 7
 1 -8 -2 88.9401 10.3561 3
 1 -8 -1 0.65132 0.79471 12
 1 -8 -1 2.20717 1.22865 3
 -1 8 0 50.6138 5.40645 4
 1 -8 0 41.5586 4.96833 14
 1 -8 0 34.5445 4.63053 12
 1 -8 0 45.3408 5.11081 3
 1 -8 1 2.51057 1.17637 3
 -1 8 -1 4.04702 1.78634 4
 1 -8 1 2.1669 1.17865 14
 1 -8 2 73.7702 8.25087 3
 1 -8 2 64.863 8.1092 14
 -1 8 -2 88.0528 8.59918 4
 1 -8 3 28.56 3.97885 18
 1 -8 3 37.4011 4.43051 3
 1 -8 3 32.2007 4.31661 14
 -1 8 -3 42.3088 4.75944 4
 1 -8 4 47.2559 5.34004 14
 1 -8 4 35.7312 4.88439 18
 1 -8 4 52.0532 5.44341 3
 1 -8 5 34.387 4.61255 14
 1 -8 5 37.5542 4.65144 3
 1 -8 6 2.98108 1.37639 14
 1 -8 6 3.54921 1.41263 3
 1 -8 7 24.6679 3.58739 3
 1 -8 8 1.50063 1.0916 3
 1 -8 9 15.4266 2.83596 3
 1 -8 10 -0.47377 1.143 3
 -1 7 16 2.16808 0.91636 10
 1 -7 -16 -0.25723 1.24693 3
 -1 7 15 8.8842 1.78004 10
 -1 7 14 5.15811 1.32938 10
 1 -7 -14 5.04755 1.99037 3
 1 -7 -13 10.3604 2.59607 3
 -1 7 12 8.5024 1.68494 10
 1 -7 -12 10.2982 2.56347 3
 -1 7 11 10.2673 1.87231 10
 1 -7 -11 13.5392 2.6732 3
 1 -7 -10 19.2429 2.93774 15
 -1 7 10 19.4434 2.67916 10
 -1 7 9 0.1409 0.96085 4
 1 -7 -9 -0.16461 0.93278 15
 -1 7 9 0.38989 0.82058 10
 1 -7 -9 0.63971 1.18722 3
 -1 7 8 36.0048 4.40635 4
 1 -7 -8 35.174 4.44164 15
 -1 7 8 34.563 4.30647 10
 1 -7 -8 43.3537 4.94615 3
 1 -7 -7 16.5614 2.68798 3
 -1 7 7 12.2989 2.19023 4
 1 -7 -7 15.3889 2.26654 15
 -1 7 6 42.4903 5.198 4
 1 -7 -6 47.7737 5.51447 3
 -1 7 5 15.2573 2.62049 4
 1 -7 -5 23.0177 2.97993 3
 -1 7 4 101.084 10.811 4
 -1 7 3 9.97782 1.8918 7
 -1 7 3 10.9466 2.02061 4
 1 -7 -3 7.78662 1.62571 12
 1 -7 -3 15.6917 2.24099 3
 -1 7 2 77.5189 8.12724 4
 1 -7 -2 67.5818 7.77361 12
 1 -7 -2 77.2726 8.17028 3
 1 -7 -1 35.9449 4.33486 3
 1 -7 -1 34.0775 4.02888 12
 1 -7 -1 34.2394 4.21279 14
 1 -7 0 4.88248 1.41395 3
 1 -7 0 3.89957 1.40927 14
 1 -7 0 6.0106 1.20766 12
 1 -7 1 86.5546 9.49843 18
 1 -7 1 94.8681 9.73227 14
 1 -7 1 79.6295 9.38483 12
 1 -7 1 112.67 9.9323 3
 -1 7 -2 1.32671 1.36485 4
 1 -7 2 1.38444 1.0006 3
 1 -7 2 0.8765 1.02238 14
 1 -7 2 1.17042 0.77285 18
 1 -7 2 0.2018 0.64157 12
 1 -7 3 33.0878 4.09753 18
 1 -7 3 38.538 4.3923 3
 -1 7 -3 39.3518 4.61161 4
 1 -7 3 32.3871 4.26796 14
 1 -7 4 13.0804 2.26923 3
 1 -7 4 13.8466 2.05587 18
 1 -7 4 12.9006 2.2431 14
 -1 7 -4 16.7527 2.59077 4
 1 -7 5 21.1754 3.01987 18
 -1 7 -5 29.7682 3.58211 4
 1 -7 5 23.4684 3.28689 3
 1 -7 6 10.9959 1.8803 18
 1 -7 6 12.5949 2.2023 3
 1 -7 7 54.4569 6.46611 3
 1 -7 8 16.322 2.78857 3
 1 -7 9 17.5487 3.016 3
 1 -7 10 13.6768 2.72681 3
 -1 7 -11 0.35278 0.90915 19
 1 -7 11 -0.24202 1.22114 3
 1 -7 12 9.9176 2.42588 3
 -1 6 17 -0.22039 1.06275 1
 -1 6 16 7.12728 1.59501 10
 -1 6 16 13.7134 2.23816 1
 -1 6 15 0.55251 0.82211 10
 1 -6 -15 -0.71104 1.31949 3
 -1 6 14 8.73999 1.66613 10
 1 -6 -13 -0.21701 1.16433 3
 -1 6 12 2.53268 1.03052 4
 -1 6 12 3.89788 1.11062 10
 -1 6 11 2.29909 1.00094 4
 -1 6 11 3.6341 1.04167 10
 1 -6 -11 4.2432 1.67501 3
 -1 6 10 19.8624 2.72661 4
 -1 6 10 18.4368 2.69515 10
 1 -6 -10 30.5062 3.6023 3
 -1 6 9 46.1433 5.00553 4
 1 -6 -9 36.9122 5.03176 15
 -1 6 9 37.885 4.87082 10
 1 -6 -9 67.2444 5.87457 3
 -1 6 8 6.77226 1.48877 4
 1 -6 -8 5.95534 1.43398 15
 1 -6 -7 95.0593 10.9976 15
 -1 6 7 97.2718 10.956 4
 1 -6 -6 4.08172 1.19087 15
 -1 6 6 3.64319 1.16151 7
 1 -6 -6 8.85245 1.76937 3
 -1 6 5 78.0092 9.47685 7
 1 -6 -5 123.655 10.1773 3
 -1 6 4 8.32648 1.47666 4
 1 -6 -4 5.02283 1.19882 12
 -1 6 3 55.5178 6.08094 4
 1 -6 -3 47.4345 5.88604 12
 1 -6 -3 68.3726 6.40563 3
 -1 6 2 79.8323 7.52839 4
 1 -6 -2 57.7476 7.11806 9
 1 -6 -2 66.5438 7.23948 12
 1 -6 -2 81.3358 7.61817 3
 -1 6 1 28.7502 3.11357 4
 1 -6 -1 22.5172 2.9791 3
 1 -6 -1 20.6115 2.85119 14
 1 -6 -1 20.4234 2.71941 12
 -1 6 0 80.8476 7.39362 4
 1 -6 0 61.9704 7.01521 18
 1 -6 0 69.5566 7.19033 14
 1 -6 0 65.7531 6.99303 12
 1 -6 0 59.6837 6.93306 9
 1 -6 1 32.4946 3.55005 18
 1 -6 1 33.0623 3.7229 3
 1 -6 1 33.2094 3.69032 14
 1 -6 1 25.0388 3.36995 12
 1 -6 1 29.2275 3.43938 9
 1 -6 2 107.786 11.4203 18
 1 -6 2 138.524 11.7556 3
 1 -6 2 112.983 11.5937 14
 1 -6 2 101.648 11.2984 12
 1 -6 2 106.02 11.3663 9
 -1 6 -3 30.6773 3.44046 4
 1 -6 3 30.0914 3.30843 3
 1 -6 3 20.7712 2.95734 18
 1 -6 3 27.054 3.23378 14
 1 -6 3 21.9904 2.85259 12
 1 -6 3 24.1854 2.99837 9
 1 -6 4 145.183 15.344 18
 1 -6 4 162.325 15.5996 3
 -1 6 -4 181.921 15.7515 4
 1 -6 4 130.085 15.2649 9
 1 -6 5 5.34259 1.23045 9
 1 -6 5 2.87748 0.9957 18
 1 -6 5 5.6437 1.42281 3
 1 -6 6 53.7206 6.21663 18
 1 -6 6 66.2234 6.60925 3
 1 -6 6 53.8396 6.25764 9
 1 -6 7 7.08083 1.53036 9
 1 -6 7 6.70301 1.65752 3
 1 -6 7 7.1761 1.37206 18
 1 -6 8 30.1675 3.85628 3
 1 -6 8 25.5274 3.5195 9
 1 -6 9 8.10666 2.06401 3
 1 -6 9 8.54687 1.7763 9
 1 -6 10 13.3478 2.33775 9
 -1 6 -11 6.2918 1.58718 19
 1 -6 11 12.1342 2.07637 9
 1 -6 12 2.08003 1.23537 9
 1 -6 13 12.9372 2.55169 9
 -1 5 17 6.26305 1.81999 1
 -1 5 16 4.11463 1.55291 1
 -1 5 15 18.9576 2.83355 10
 -1 5 15 28.8018 3.473 1
 -1 5 14 4.9878 1.21717 10
 -1 5 14 4.02984 1.45141 1
 1 -5 -13 79.3357 8.97703 3
 -1 5 12 8.13603 1.47771 10
 1 -5 -12 6.2195 2.00362 3
 -1 5 11 65.0721 6.83704 4
 -1 5 11 61.4153 6.81075 10
 -1 5 10 7.0447 1.41967 4
 -1 5 10 6.38863 1.32373 10
 1 -5 -10 9.16794 1.90276 3
 -1 5 9 35.4948 4.3165 4
 -1 5 9 35.677 4.30509 10
 1 -5 -9 49.2688 4.99232 3
 1 -5 -8 86.5254 10.523 15
 1 -5 -8 126.264 11.0385 3
 1 -5 -7 41.4589 5.41959 15
 1 -5 -7 65.5819 5.99819 3
 -1 5 6 101.065 10.6292 6
 -1 5 6 96.3995 10.6417 4
 1 -5 -6 97.0368 10.6843 15
 1 -5 -6 101.536 10.7951 9
 1 -5 -6 129.731 11.1292 3
 -1 5 5 58.5848 6.5525 4
 1 -5 -5 83.8321 7.03805 3
 1 -5 -5 51.9791 6.51181 15
 1 -5 -5 65.1514 6.57807 9
 1 -5 -5 57.2157 6.49218 12
 1 -5 -4 274.627 16.622 3
 -1 5 4 224.38 16.1059 4
 1 -5 -4 201.849 15.9449 12
 1 -5 -4 193.862 15.8797 9
 -1 5 4 217.63 15.9765 7
 1 -5 -3 4.2893 0.98254 9
 -1 5 3 5.58198 1.22774 7
 1 -5 -3 6.31622 1.08661 12
 1 -5 -3 5.41523 1.36453 3
 -1 5 2 159.392 14.9261 7
 1 -5 -2 169.672 15.0427 3
 1 -5 -2 140.307 14.7664 12
 1 -5 -2 130.385 14.6619 9
 -1 5 1 13.2471 1.9585 4
 1 -5 -1 14.0999 1.99678 3
 1 -5 -1 13.8712 1.8459 18
 1 -5 -1 14.9189 1.93492 14
 1 -5 -1 13.3164 1.73551 9
 1 -5 -1 12.3412 1.77079 12
 -1 5 0 53.6474 4.22104 4
 1 -5 0 47.5465 4.13322 3
 1 -5 0 38.4008 3.86885 18
 -1 5 0 18.1207 3.48592 9
 1 -5 0 46.5596 4.06005 14
 1 -5 0 43.0156 3.86227 12
 1 -5 0 41.667 3.83477 9
 -1 5 -1 83.0232 8.06578 4
 1 -5 1 83.7784 8.01891 3
 1 -5 1 77.5253 7.94213 14
 1 -5 1 70.0175 7.75926 12
 1 -5 1 69.255 7.75218 9
 1 -5 1 74.0885 7.84326 18
 1 -5 2 156.771 14.8366 3
 1 -5 2 141.594 14.6846 18
 1 -5 2 147.672 14.7765 14
 1 -5 2 137.891 14.5917 9
 1 -5 2 143.021 14.583 12
 1 -5 3 73.3852 7.07587 3
 1 -5 3 65.8552 6.88425 18
 1 -5 3 56.7345 6.76929 9
 -1 5 -3 75.4967 7.13891 4
 1 -5 3 60.8652 6.72475 12
 1 -5 4 16.9586 2.311 18
 1 -5 4 19.7575 2.36116 9
 1 -5 4 20.5967 2.58166 3
 1 -5 4 16.597 2.14179 12
 1 -5 5 132.754 15.1082 9
 1 -5 5 156.647 15.4138 3
 1 -5 5 138.873 15.1253 18
 -1 5 -5 182.308 15.4426 4
 1 -5 6 1.82122 0.91769 9
 1 -5 6 1.36599 0.95767 3
 1 -5 7 114.409 11.9442 9
 1 -5 9 55.4134 6.31058 9
 1 -5 10 3.05423 1.27253 9
 1 -5 14 20.7259 3.33093 9
 1 -5 15 0.24881 1.28261 9
 -1 4 18 -0.52687 1.20917 9
 -1 4 15 3.14393 1.31111 1
 -1 4 14 25.3464 3.24223 10
 -1 4 14 30.0978 3.77264 1
 -1 4 13 4.33352 1.11382 10
 -1 4 13 3.84286 1.34563 1
 -1 4 12 38.0175 4.3996 4
 -1 4 12 38.7168 4.47523 10
 1 -4 -12 46.5933 5.17239 3
 -1 4 11 2.27241 0.77954 4
 -1 4 11 2.49878 0.83977 10
 1 -4 -11 0.85097 1.09311 3
 -1 4 10 91.5437 9.98665 4
 -1 4 10 91.3187 10.0073 10
 1 -4 -10 123.671 10.7088 3
 -1 4 9 0.9563 0.62314 6
 -1 4 9 1.16061 0.63285 4
 -1 4 9 -0.08839 0.69214 10
 1 -4 -9 0.45606 0.96143 3
 -1 4 8 71.708 7.51992 4
 -1 4 8 66.0757 7.4568 6
 1 -4 -8 83.6264 8.01849 3
 -1 4 7 49.6497 4.38589 6
 -1 4 7 48.1254 4.41218 4
 1 -4 -7 63.1268 5.03647 3
 1 -4 -7 52.1852 4.61807 15
 -1 4 7 20.8897 4.07319 9
 -1 4 6 93.2135 6.04747 4
 -1 4 6 86.9855 5.95353 6
 -1 4 6 30.6213 5.40585 8
 1 -4 -6 81.8903 6.04267 15
 1 -4 -6 82.8426 5.96646 12
 -1 4 6 39.8767 5.52264 9
 -1 4 5 136.223 9.93513 6
 -1 4 5 142.506 10.0134 4
 1 -4 -5 52.9363 9.47 6
 -1 4 5 91.6712 9.43419 20
 1 -4 -5 182.106 10.5479 3
 1 -4 -5 121.527 9.96681 15
 1 -4 -5 121.644 9.8664 12
 -1 4 5 69.6431 9.55085 9
 1 -4 -5 137.347 10.1053 9
 -1 4 4 65.0821 4.26951 6
 1 -4 -4 23.8414 3.65584 6
 -1 4 4 57.2228 4.20069 4
 1 -4 -4 72.5286 4.64555 3
 -1 4 4 36.6267 3.53653 20
 -1 4 4 24.3881 3.70977 14
 1 -4 -4 59.9905 4.1215 9
 1 -4 -4 49.9154 4.03928 12
 -1 4 4 20.4828 3.62198 9
 -1 4 3 413.045 29.8689 7
 1 -4 -3 488.119 30.2048 3
 -1 4 3 204.384 29.51 14
 1 -4 -3 391.645 29.8041 12
 -1 4 3 228.936 29.482 9
 1 -4 -3 355.952 29.7088 9
 -1 4 2 39.1067 3.23694 4
 1 -4 -2 40.2083 3.33658 3
 -1 4 2 37.2716 3.2104 7
 -1 4 2 16.161 2.76348 14
 -1 4 2 18.5333 2.73236 9
 1 -4 -2 33.2534 3.04762 12
 1 -4 -2 32.4537 2.94111 9
 1 -4 -1 163.887 19.5053 6
 -1 4 1 300.51 19.8763 4
 1 -4 -1 149.936 19.4543 4
 -1 4 1 118.41 19.3958 3
 1 -4 -1 280.923 19.7352 18
 -1 4 1 158.074 19.3629 9
 1 -4 -1 290.11 19.8123 14
 1 -4 -1 260.32 19.5768 9
 1 -4 -1 285.649 19.7162 12
 -1 4 0 38.0034 3.17558 4
 1 -4 0 16.3131 2.74823 4
 1 -4 0 40.9355 3.23407 3
 1 -4 0 33.0689 3.01428 18
 1 -4 0 22.6023 2.65085 20
 -1 4 0 17.6872 2.69773 9
 1 -4 0 33.3836 3.07728 14
 1 -4 0 35.3291 3.00662 12
 1 -4 0 30.3322 2.89665 9
 -1 4 -1 145.404 9.29891 4
 1 -4 1 62.3911 8.78239 4
 1 -4 1 135.263 9.27179 3
 1 -4 1 123.451 9.13403 18
 1 -4 1 63.7142 8.67816 20
 1 -4 1 68.4098 8.87108 7
 -1 4 -1 67.4557 8.73981 9
 1 -4 1 131.008 9.20463 14
 1 -4 1 126.913 9.06581 12
 1 -4 1 115.595 8.96674 9
 1 -4 2 55.2893 4.35928 3
 1 -4 2 50.3485 4.19581 18
 1 -4 2 27.7514 3.78337 20
 -1 4 -2 64.1741 4.80432 7
 1 -4 2 46.9863 4.04545 9
 -1 4 -2 27.3667 3.80655 9
 1 -4 2 24.7537 3.8186 4
 -1 4 -2 57.5648 4.35205 4
 1 -4 2 49.6428 4.10619 12
 1 -4 3 369.363 18.6588 3
 1 -4 3 165.665 17.7616 20
 -1 4 -3 129.454 17.7289 17
 1 -4 3 315.34 18.2853 18
 1 -4 3 149.474 17.7572 4
 1 -4 3 308.091 18.1617 9
 -1 4 -3 134.699 17.7406 9
 1 -4 4 194.463 10.9901 3
 -1 4 -4 191.008 10.7663 4
 1 -4 4 72.2782 9.98008 4
 -1 4 -4 64.35 10.0047 9
 1 -4 4 171.583 10.5206 9
 -1 4 -5 172.187 9.66302 4
 1 -4 5 139.892 9.4293 9
 1 -4 6 246.739 24.8029 9
 1 -4 8 124.012 12.768 17
 1 -4 9 0.74058 1.02441 9
 -1 4 -10 55.4336 6.94207 19
 1 -4 10 83.1453 7.51349 9
 1 -4 11 5.42082 1.63334 9
 1 -4 12 32.1612 4.29906 9
 1 -4 13 16.9459 2.86561 9
 1 -4 14 14.5837 2.76065 9
 1 -4 15 26.3169 4.01815 9
 1 -4 16 2.11496 1.63499 9
 -1 3 19 0.29847 1.50621 9
 -1 3 16 60.7234 7.4531 9
 -1 3 15 0.21217 1.16004 1
 -1 3 14 23.2832 3.35892 1
 -1 3 13 38.8147 4.62548 10
 -1 3 13 48.4019 5.17976 1
 -1 3 12 27.4242 3.50214 10
 -1 3 12 38.3879 4.04301 1
 -1 3 11 62.8231 7.38007 1
 -1 3 11 70.4793 7.13692 10
 -1 3 11 67.708 7.08038 4
 -1 3 10 25.1252 2.90531 10
 -1 3 10 24.2646 2.87305 4
 -1 3 9 88.2399 9.59254 10
 -1 3 9 98.9684 9.62841 4
 1 -3 -8 5.2702 1.33441 3
 -1 3 8 3.24936 0.80415 4
 -1 3 8 3.76385 0.87547 6
 -1 3 7 97.2961 11.7694 5
 -1 3 7 94.9294 11.6635 8
 -1 3 7 85.1645 11.7828 15
 -1 3 7 131.278 11.9725 9
 -1 3 6 6.69622 0.99542 4
 -1 3 6 3.20302 0.71283 5
 1 -3 -6 11.5269 1.49742 3
 -1 3 6 2.98397 0.85757 3
 -1 3 6 2.62997 0.62149 8
 1 -3 -6 8.31307 1.21895 15
 -1 3 6 2.39111 0.71005 9
 1 -3 -6 6.72188 1.00638 12
 -1 3 5 669.116 41.7071 4
 -1 3 5 646.286 41.6439 6
 -1 3 5 214.548 41.3434 3
 -1 3 5 440.709 41.3003 20
 -1 3 5 344.102 41.3081 8
 1 -3 -5 639.615 41.748 15
 -1 3 5 291.208 41.3355 12
 1 -3 -5 608.908 41.6303 12
 -1 3 4 50.6572 3.48616 4
 1 -3 -4 23.1934 3.06301 6
 -1 3 4 31.6394 2.98666 20
 -1 3 4 22.7817 3.07108 18
 -1 3 4 14.7225 3.03045 3
 1 -3 -4 37.6529 3.35952 15
 1 -3 -4 44.6257 3.37569 12
 1 -3 -4 48.9308 3.59028 9
 -1 3 4 27.7075 3.08345 9
 -1 3 3 254.381 17.8274 4
 -1 3 3 260.289 17.8426 6
 -1 3 3 183.499 17.3876 20
 -1 3 3 119.141 17.4845 18
 1 -3 -3 306.553 18.1081 3
 -1 3 3 143.897 17.5311 14
 1 -3 -3 257.042 17.7339 9
 1 -3 -3 220.325 17.7118 12
 -1 3 3 115.543 17.4391 9
 1 -3 -2 86.4367 10.1728 6
 -1 3 2 150.054 10.4593 4
 1 -3 -2 91.6569 10.2355 4
 1 -3 -2 128.527 10.4321 3
 -1 3 2 69.9298 10.1259 3
 -1 3 2 80.6604 10.1474 18
 -1 3 2 111.784 10.0125 20
 -1 3 2 87.3793 10.15 14
 -1 3 2 91.9048 10.1051 9
 1 -3 -2 131.181 10.227 9
 1 -3 -2 135.977 10.3511 12
 -1 3 1 2.03838 0.73077 4
 1 -3 -1 0.57482 0.49325 6
 -1 3 1 0.10387 0.3526 3
 1 -3 -1 0.51258 0.43841 4
 1 -3 -1 0.39532 0.17649 20
 -1 3 1 0.2984 0.2009 20
 -1 3 1 0.55234 0.75423 7
 1 -3 -1 0.9623 0.43271 9
 -1 3 1 0.49534 0.2928 9
 1 -3 -1 1.05003 0.59455 14
 1 -3 -1 0.5398 0.49377 18
 1 -3 -1 0.21361 0.47873 12
 1 -3 0 105.716 11.5773 6
 -1 3 0 163.288 11.747 4
 1 -3 0 88.4449 11.4633 4
 1 -3 0 161.878 11.7402 3
 -1 3 0 80.4175 11.4663 3
 1 -3 0 153.764 11.6747 18
 1 -3 0 114.511 11.3743 20
 -1 3 0 82.5744 11.3812 9
 1 -3 0 147.46 11.6528 14
 1 -3 0 135.136 11.5078 9
 1 -3 0 149.787 11.725 12
 1 -3 1 14.6806 1.94474 20
 1 -3 1 23.9945 2.25751 18
 1 -3 1 22.5275 2.10245 9
 1 -3 1 25.5204 2.31783 3
 1 -3 1 14.5766 2.0202 4
 1 -3 2 195.503 27.354 20
 1 -3 2 359.541 27.5411 9
 1 -3 2 438.828 27.8863 3
 -1 3 -2 421.99 27.7092 4
 1 -3 2 222.031 27.3974 4
 1 -3 3 35.7333 2.45366 9
 1 -3 3 10.0914 2.15064 7
 -1 3 -3 16.695 2.14518 2
 1 -3 3 22.4923 2.14009 4
 -1 3 -3 17.5698 2.10289 17
 -1 3 -4 102.233 12.2814 2
 -1 3 -4 101.332 12.2323 17
 1 -3 4 121.281 12.2202 4
 1 -3 5 5.63378 0.89709 4
 -1 3 -5 14.6461 1.46686 4
 1 -3 5 10.9615 1.30229 17
 -1 3 -5 5.10771 0.83736 11
 1 -3 5 11.2264 1.38031 9
 1 -3 6 113.188 11.6667 9
 1 -3 7 183.887 15.6032 9
 1 -3 7 175.044 15.3928 17
 1 -3 8 42.889 4.95333 2
 1 -3 9 152.051 17.9433 17
 1 -3 9 210.946 18.4313 9
 1 -3 9 192.609 18.2631 2
 1 -3 10 14.8157 2.25486 17
 1 -3 10 20.9957 2.70051 2
 1 -3 11 37.9149 4.31917 17
 1 -3 11 35.3657 4.49947 2
 1 -3 12 5.18013 1.61281 2
 1 -3 13 29.5503 3.98664 2
 1 -3 14 0.59646 1.16607 2
 1 -3 15 33.0053 4.70172 9
 1 -3 15 32.1126 4.40457 2
 1 -3 16 -0.53876 1.55227 9
 1 -3 16 0.22337 1.24353 2
 1 -3 17 12.0205 2.70181 9
 1 -3 17 10.0828 2.2963 2
 -1 2 19 2.48806 1.7536 9
 -1 2 19 3.06748 1.43159 13
 -1 2 18 3.85943 1.52021 13
 -1 2 17 10.438 2.48448 9
 -1 2 17 7.22088 2.12548 13
 -1 2 14 2.02025 1.50093 9
 -1 2 12 8.80781 1.35918 10
 1 -2 -11 94.4236 9.04113 8
 -1 2 11 93.6578 9.28767 1
 -1 2 11 76.8561 8.79734 10
 1 -2 -10 92.2001 9.51798 8
 -1 2 10 112.276 9.8209 1
 -1 2 10 91.6178 9.38403 4
 -1 2 10 81.9379 9.31888 10
 1 -2 -9 44.6812 4.73072 8
 -1 2 9 33.6332 4.8092 1
 -1 2 9 50.6012 4.69354 4
 -1 2 9 41.6633 4.58212 10
 -1 2 8 142.991 10.2375 4
 1 -2 -8 143.56 10.3011 8
 -1 2 8 71.6741 10.0335 15
 -1 2 8 115.746 10.0761 10
 -1 2 8 68.8538 9.91279 12
 -1 2 7 109.572 6.76509 4
 -1 2 7 53.2549 6.38434 5
 -1 2 7 45.1115 6.306 8
 1 -2 -7 104.216 6.77817 8
 -1 2 7 74.8482 6.78611 3
 -1 2 7 60.8436 6.55491 15
 -1 2 7 53.8432 6.40457 12
 -1 2 6 26.9351 3.40613 6
 -1 2 6 49.1789 3.56028 4
 -1 2 6 25.3184 3.18852 8
 1 -2 -6 53.5077 3.92489 3
 -1 2 6 30.2046 3.46655 3
 -1 2 6 26.7742 3.32941 15
 1 -2 -6 34.0074 3.36599 12
 -1 2 6 24.5073 3.23966 12
 -1 2 5 52.4695 3.59837 4
 -1 2 5 27.5946 3.27842 5
 -1 2 5 42.0311 3.47735 6
 -1 2 5 24.6426 3.20461 8
 -1 2 5 35.2828 3.49303 3
 -1 2 5 19.5419 3.23088 15
 1 -2 -5 43.1673 3.43567 12
 -1 2 5 25.7703 3.25898 12
 -1 2 5 37.3511 3.47366 9
 -1 2 4 194.099 22.7418 5
 -1 2 4 291.476 22.859 6
 -1 2 4 183.65 22.7874 3
 -1 2 4 185.192 22.6888 8
 1 -2 -4 299.321 22.9226 15
 -1 2 4 248.225 22.8172 9
 1 -2 -4 273.589 22.8272 12
 1 -2 -3 59.0359 7.91095 6
 -1 2 3 117.651 8.20297 4
 -1 2 3 85.6319 7.87972 20
 -1 2 3 58.7332 7.90831 18
 -1 2 3 72.7286 8.00015 3
 1 -2 -3 137.105 8.40698 3
 1 -2 -3 87.1813 8.07033 15
 -1 2 3 70.1862 7.93264 9
 1 -2 -3 95.4016 8.05692 12
 1 -2 -2 151.939 17.0742 6
 -1 2 2 245.361 17.2891 4
 -1 2 2 250.299 17.2805 6
 -1 2 2 136.995 17.0494 18
 -1 2 2 190.783 16.9782 20
 -1 2 2 131.056 17.0564 3
 1 -2 -2 180.445 17.1977 3
 -1 2 2 155.408 17.0617 14
 -1 2 2 133.539 16.9893 9
 1 -2 -2 223.203 17.1222 9
 1 -2 -2 222.498 17.1977 12
 1 -2 -1 109.53 11.5963 4
 -1 2 1 179.528 11.7954 6
 -1 2 1 161.783 11.7061 4
 1 -2 -1 159.531 11.6983 3
 -1 2 1 101.639 11.5268 3
 -1 2 1 132.484 11.4574 20
 1 -2 -1 87.0214 11.3917 20
 1 -2 -1 143.845 11.6254 18
 -1 2 1 104.186 11.5319 18
 1 -2 -1 148.62 11.6202 14
 -1 2 1 100.996 11.4966 14
 -1 2 1 104.165 11.4437 9
 1 -2 -1 130.561 11.4978 9
 -1 2 0 81.502 6.68527 4
 1 -2 0 57.3289 6.57384 4
 1 -2 0 78.774 6.68307 3
 -1 2 0 54.1009 6.56793 3
 1 -2 0 80.1634 6.67127 18
 -1 2 0 52.8835 6.4588 9
 -1 2 0 77.063 6.74773 7
 1 -2 0 67.3307 6.59804 14
 1 -2 0 68.6323 6.50863 9
 1 -2 1 0.94005 0.38177 4
 1 -2 1 2.1364 0.65847 3
 1 -2 1 0.9875 0.36117 20
 -1 2 -1 0.88864 0.32894 9
 1 -2 1 0.88935 0.38784 9
 1 -2 2 10.5678 1.14356 20
 1 -2 2 13.1632 1.22834 9
 -1 2 -2 5.96977 1.10766 2
 1 -2 2 8.21854 1.08497 4
 1 -2 3 129.032 8.19798 9
 -1 2 -3 68.1986 7.98491 2
 -1 2 -3 67.5892 7.9477 17
 -1 2 -3 68.6823 7.84236 16
 -1 2 -3 116.03 8.09561 4
 1 -2 3 75.6572 7.91233 4
 -1 2 -4 25.5423 1.82804 4
 1 -2 4 16.206 1.51131 4
 -1 2 -4 14.5929 1.62655 9
 1 -2 4 1.87036 1.46344 7
 1 -2 4 24.5885 1.95265 9
 -1 2 -4 12.776 1.64349 2
 1 -2 4 24.7924 1.87717 17
 -1 2 -4 11.0632 1.52155 13
 -1 2 -4 14.0989 1.47462 11
 -1 2 -5 353.412 18.5895 4
 -1 2 -5 123.888 18.2836 9
 1 -2 5 298.458 18.6548 17
 -1 2 -5 163.251 18.1259 16
 -1 2 -5 161.45 18.2162 11
 1 -2 5 330.551 18.8537 2
 -1 2 -6 15.5467 1.63697 4
 1 -2 6 10.1022 1.32213 4
 1 -2 6 20.4736 2.00899 2
 1 -2 6 21.1636 1.84807 17
 -1 2 -6 8.17326 1.43675 13
 1 -2 7 132.915 12.6471 9
 1 -2 7 124.43 12.5396 2
 1 -2 7 112.253 12.3537 17
 1 -2 8 67.9369 7.43746 9
 1 -2 9 6.57419 1.48416 13
 1 -2 9 13.138 1.9693 9
 -1 2 -10 35.5159 4.67132 19
 1 -2 10 44.4767 5.03571 13
 1 -2 10 60.9853 5.56371 9
 1 -2 10 50.4258 5.27858 2
 1 -2 11 65.1017 8.03079 13
 1 -2 11 98.3317 8.65371 9
 1 -2 11 69.7791 8.24198 2
 1 -2 12 26.0552 3.81427 13
 1 -2 12 33.2853 4.26275 9
 1 -2 12 34.8078 4.2129 2
 1 -2 13 8.07068 2.0847 9
 1 -2 13 7.19342 1.92931 2
 1 -2 13 6.0019 1.58194 13
 1 -2 14 33.1024 4.2068 13
 1 -2 14 38.8551 4.66082 9
 1 -2 14 24.4045 4.10047 2
 1 -2 15 7.06789 2.05435 2
 1 -2 16 11.8184 2.59851 2
 -1 1 19 5.3188 1.71339 13
 -1 1 18 4.42758 1.5595 13
 -1 1 18 3.37112 1.86556 9
 -1 1 17 2.74266 1.35864 13
 -1 1 16 21.5775 3.43714 13
 -1 1 16 27.9974 4.27669 9
 -1 1 15 14.7151 2.55626 13
 -1 1 14 41.4494 5.09014 9
 -1 1 14 35.1466 4.76948 13
 1 -1 -13 1.386 0.85961 8
 1 -1 -12 106.041 11.0902 8
 -1 1 11 0.06481 0.45742 10
 1 -1 -11 -0.21147 0.72946 8
 -1 1 11 -0.15328 0.96755 9
 -1 1 10 104.423 11.2898 10
 1 -1 -10 126.506 11.5981 8
 1 -1 -9 1.62807 0.70323 8
 -1 1 9 1.14822 0.36936 16
 -1 1 9 1.01188 0.40677 12
 -1 1 9 1.61039 0.48159 10
 1 -1 -8 46.4924 3.80062 5
 1 -1 -8 52.8481 4.03281 8
 -1 1 8 25.4983 3.85678 3
 -1 1 8 50.1522 4.26078 1
 -1 1 8 27.207 3.59725 16
 -1 1 8 40.7245 3.71478 10
 -1 1 8 25.5812 3.61009 12
 1 -1 -7 5.42248 0.94917 8
 -1 1 7 4.0305 1.07695 1
 -1 1 7 3.26975 0.97399 3
 1 -1 -7 5.10242 0.82049 5
 -1 1 7 3.98662 0.68802 12
 -1 1 7 4.31731 0.75668 10
 1 -1 -6 98.2924 7.55654 8
 1 -1 -6 107.518 7.83387 3
 -1 1 6 58.8487 7.30085 5
 1 -1 -6 86.2659 7.43542 5
 -1 1 6 56.7611 7.28957 12
 1 -1 -5 221.31 16.1902 8
 -1 1 5 134.009 15.9838 8
 -1 1 5 142.33 16.1551 3
 -1 1 5 136.211 15.9899 5
 1 -1 -5 215.455 16.1416 5
 1 -1 -5 193.522 16.0672 12
 -1 1 5 139.398 15.9871 12
 1 -1 -4 156.845 13.2196 5
 -1 1 4 113.574 13.1195 5
 1 -1 -4 160.902 13.2506 8
 -1 1 4 101.296 13.0897 8
 -1 1 4 143.856 13.2832 3
 1 -1 -4 207.731 13.4722 3
 -1 1 4 118.864 13.1732 15
 -1 1 4 117.486 13.1201 12
 1 -1 -4 147.781 13.1627 12
 -1 1 3 486.003 47.7744 6
 -1 1 3 460.573 47.7062 5
 -1 1 3 549.108 47.8036 3
 -1 1 3 426.382 47.6749 8
 -1 1 3 459.547 47.705 15
 1 -1 -3 567.724 47.7322 12
 -1 1 2 74.4659 6.3747 5
 -1 1 2 64.818 6.30818 18
 -1 1 2 33.0837 6.25432 3
 1 -1 -2 117.242 6.57759 3
 1 -1 -2 93.5635 6.38956 15
 -1 1 2 55.1187 6.34215 9
 -1 1 1 690.725 70.4857 14
 -1 1 1 683.654 70.5138 3
 1 -1 -1 868.903 70.5787 3
 1 -1 -1 633.525 70.4619 20
 -1 1 1 796.065 70.4876 20
 -1 1 1 649.6 70.5172 18
 1 -1 -1 812.165 70.5549 18
 -1 1 0 9.32247 1.26095 3
 1 -1 0 12.7056 1.2958 3
 -1 1 0 9.9732 1.24567 20
 1 -1 0 10.5927 1.25426 20
 1 -1 0 9.98223 1.22341 14
 -1 1 0 13.8879 1.4223 6
 -1 1 0 14.4561 1.36275 4
 1 -1 1 198.909 20.515 20
 1 -1 1 216.952 20.4534 9
 -1 1 -1 265.261 20.6264 7
 -1 1 -1 168.489 20.4405 16
 1 -1 1 241.073 20.5567 17
 1 -1 1 180.004 20.4822 4
 -1 1 -1 251.332 20.5346 4
 1 -1 2 4.54265 0.60809 4
 -1 1 -2 3.6343 0.69213 2
 1 -1 2 5.30424 0.78485 2
 1 -1 2 3.06244 0.66026 20
 1 -1 2 5.96156 0.74535 9
 1 -1 2 5.05697 0.7574 17
 -1 1 -2 4.01479 0.54944 16
 -1 1 -2 4.9308 0.65051 13
 -1 1 -2 5.67548 0.65893 4
 -1 1 -3 5.71214 0.69747 4
 1 -1 3 4.68938 0.62962 4
 1 -1 3 5.66689 0.93717 2
 1 -1 3 6.05414 0.87733 17
 -1 1 -3 4.90143 0.67584 11
 1 -1 4 135.443 14.4127 4
 1 -1 4 160.028 14.753 2
 -1 1 -4 116.921 14.5228 13
 1 -1 4 168.505 14.5343 11
 -1 1 -5 25.815 1.99115 4
 1 -1 5 34.5227 2.40312 13
 -1 1 -5 20.1715 2.07807 13
 1 -1 5 34.5374 2.11972 11
 1 -1 6 227.843 16.7976 11
 1 -1 6 254.875 17.1295 13
 1 -1 7 0.43748 0.19433 4
 1 -1 7 1.03317 0.75458 13
 1 -1 7 1.27213 0.45453 11
 -1 1 -8 252.295 26.3537 19
 1 -1 8 291.899 26.6758 13
 -1 1 -9 6.25866 1.04108 19
 1 -1 9 6.49956 1.31193 13
 1 -1 10 222.185 18.5977 9
 1 -1 10 153.604 18.0633 13
 1 -1 11 36.0954 3.97189 9
 1 -1 11 22.69 3.37781 13
 1 -1 12 81.3125 8.87495 13
 1 -1 13 15.0186 2.46759 13
 1 -1 14 7.31431 2.11164 9
 1 -1 14 5.71301 1.62408 13
 1 -1 15 17.2161 2.81315 13
 1 -1 16 4.74056 1.64568 13
 1 -1 17 20.5196 3.30258 13
 1 -1 18 5.73407 2.2685 9
 1 -1 19 15.3117 3.05394 9
 1 -1 19 2.6517 1.94685 2
 1 -1 19 12.2344 2.35018 13
 -1 0 19 -0.68308 1.01792 13
 -1 0 19 -0.32512 1.49206 9
 -1 0 18 7.36543 1.83812 13
 -1 0 16 20.4877 3.16571 13
 -1 0 15 17.7761 2.91326 13
 -1 0 15 20.4651 3.44574 9
 -1 0 14 16.9239 2.68832 13
 1 0 -14 16.7843 2.58119 8
 -1 0 13 68.237 8.16494 13
 1 0 -13 72.0487 8.09277 8
 -1 0 13 90.8542 8.74647 9
 -1 0 12 23.3632 3.32725 13
 -1 0 12 33.8065 3.9207 9
 1 0 -12 24.5338 3.27899 8
 -1 0 11 184.794 19.0122 13
 1 0 -11 186.933 18.9352 8
 -1 0 10 1.47653 1.04331 9
 1 0 -10 1.49921 0.84464 8
 -1 0 10 -0.92627 1.16101 1
 -1 0 10 0.48393 0.8362 13
 1 0 -9 279.369 32.673 5
 -1 0 9 498.332 33.5888 9
 1 0 -9 392.402 33.1053 8
 -1 0 9 431.167 33.2799 13
 -1 0 9 297.559 32.6694 10
 1 0 -8 109.043 8.19675 5
 -1 0 8 35.56 8.22214 1
 -1 0 8 62.0546 8.08732 19
 -1 0 8 75.112 8.04326 16
 -1 0 8 71.9209 8.04813 12
 -1 0 8 108.778 8.15127 10
 1 0 -8 151.565 8.75428 8
 1 0 -7 362.491 31.4334 5
 -1 0 7 262.918 31.3203 16
 -1 0 7 273.645 31.3341 12
 -1 0 7 352.747 31.3721 10
 1 0 -6 111.962 9.78169 5
 1 0 -6 130.916 10.051 8
 -1 0 6 79.1363 9.66749 16
 -1 0 6 109.569 9.712 10
 -1 0 6 86.3882 9.68247 12
 1 0 -5 164.922 13.8413 5
 1 0 -5 193.097 14.0386 8
 -1 0 5 114.385 13.9016 1
 -1 0 5 155.636 14.0159 3
 -1 0 5 118.301 13.7362 16
 -1 0 5 131.126 13.7507 12
 1 0 -4 526.568 43.2995 8
 -1 0 4 465.396 43.3002 3
 -1 0 4 552.677 43.3395 1
 1 0 -4 436.652 43.1264 12
 1 0 -3 284.791 25.0348 5
 -1 0 3 293.705 25.0862 3
 -1 0 3 225.801 25.0296 1
 -1 0 3 228.668 25.0126 8
 1 0 -3 294.299 25.0885 8
 -1 0 3 219.296 24.9602 16
 1 0 -3 251.227 24.9735 16
 1 0 -3 266.448 24.9703 12
 1 0 -2 317.313 28.4371 3
 -1 0 2 331.837 28.4539 20
 1 0 -2 339.631 28.482 8
 -1 0 2 263.336 28.424 8
 -1 0 2 346.803 28.4651 9
 1 0 -2 314.658 28.4145 16
 -1 0 2 269.459 28.3958 16
 1 0 -2 329.896 28.4557 5
 1 0 -1 17.6215 1.55941 18
 -1 0 1 47.1371 1.82915 8
 1 0 -1 9.10858 1.56928 8
 -1 0 1 46.8328 1.7642 16
 1 0 -1 5.15353 1.51568 16
 -1 0 1 47.7757 1.69044 18
 1 0 -1 6.73388 1.53713 5
 1 0 1 0.06674 0.24528 2
 -1 0 -1 0.17077 0.26954 6
 -1 0 -1 0.80607 0.16721 5
 1 0 1 0.84822 0.29544 6
 1 0 1 0.10786 0.1764 13
 1 0 1 0.3276 0.22825 11
 -1 0 -2 734.323 63.0898 20
 1 0 2 585.465 63.0083 7
 -1 0 -6 174.894 17.3373 19
 1 0 8 47.1419 5.26229 13
 1 0 9 272.602 27.4144 13
 1 0 10 1.15911 0.87428 13
 1 0 10 1.0223 1.01329 9
 1 0 11 103.75 10.9993 13
 1 0 12 9.14739 1.87582 13
 1 0 13 33.3785 4.25047 13
 1 0 14 13.5461 2.49103 13
 1 0 14 17.4696 3.0186 9
 1 0 15 14.0992 2.54047 13
 1 0 16 21.8152 3.75836 9
 1 0 18 12.2943 2.67987 13
 1 0 18 19.4272 3.4899 9
 1 0 19 0.23904 1.06724 13
 -1 -1 17 20.0727 3.19798 13
 -1 -1 16 2.69838 1.36233 13
 1 1 -16 1.85643 1.17551 8
 -1 -1 16 2.17225 1.65522 9
 -1 -1 15 106.494 9.61665 9
 1 1 -15 76.0154 8.6938 8
 -1 -1 15 68.2423 8.63623 13
 -1 -1 14 13.2421 2.30217 13
 -1 -1 14 12.9945 2.65267 9
 -1 -1 13 33.7734 4.2253 13
 -1 -1 12 45.182 5.26711 13
 -1 -1 11 72.7957 7.8974 13
 1 1 -8 108.311 9.51215 1
 -1 -1 8 82.0122 9.22947 19
 -1 -1 7 0.76299 0.41397 19
 -1 -1 7 1.14827 0.27222 12
 -1 -1 7 1.00936 0.48273 4
 -1 -1 6 219.571 28.6128 19
 -1 -1 6 348.55 28.7579 4
 -1 -1 6 268.959 28.4963 12
 -1 -1 6 336.578 28.5259 10
 -1 -1 5 71.3501 6.37595 4
 -1 -1 5 46.6084 6.25066 19
 1 1 -5 54.5514 6.15017 16
 -1 -1 5 76.0572 6.44628 13
 -1 -1 5 64.2258 6.1402 10
 -1 -1 4 586.05 37.8998 4
 -1 -1 4 400.961 37.76 19
 1 1 -4 201.284 37.6787 1
 -1 -1 4 602.327 37.899 13
 1 1 -4 436.603 37.7864 13
 1 1 -4 478.497 37.6439 16
 -1 -1 4 324.597 37.5694 10
 1 1 -3 222.081 25.0906 1
 -1 -1 3 221.415 25.0639 19
 -1 -1 3 287.45 25.0951 13
 1 1 -3 262.069 24.9928 16
 1 1 -3 230.201 25.0451 13
 -1 -1 3 323.765 25.1723 4
 -1 -1 2 180.367 19.8027 2
 -1 -1 2 189.651 19.8569 19
 1 1 -1 280.994 22.583 19
 -1 -1 1 274.968 22.5582 20
 1 1 -1 223.448 22.521 20
 -1 -1 1 271.383 22.553 9
 1 1 -1 331.22 22.6828 4
 1 1 0 171.701 2.09756 8
 1 1 0 192.417 2.09516 14
 -1 -1 0 130.72 2.0452 9
 -1 -1 -1 767.693 79.0522 19
 1 1 1 819.232 79.057 19
 1 1 1 870.712 79.1314 20
 -1 -1 -1 830.646 79.1232 3
 1 1 1 909.769 79.1363 3
 -1 -1 -1 839.142 79.1013 15
 -1 -1 -1 671.47 79.0942 9
 1 1 2 76.7213 7.56881 1
 -1 -1 -2 82.8853 7.60909 9
 -1 -1 -2 79.0741 7.5564 20
 1 1 2 65.9728 7.53298 20
 1 1 3 402.599 39.7477 1
 1 1 4 48.7998 2.52666 4
 -1 -1 -4 30.9627 2.75211 1
 -1 -1 -5 88.3227 10.7862 1
 1 1 5 122.345 10.5816 4
 -1 -1 -5 106.532 10.7345 10
 1 1 5 100.019 10.5569 19
 1 1 6 79.8076 7.45403 5
 1 1 6 70.3333 7.45107 19
 -1 -1 -7 119.598 12.8549 10
 1 1 7 120.77 12.6756 5
 1 1 7 138.809 12.6761 4
 -1 -1 -8 82.8647 8.4409 10
 1 1 11 1.14585 1.38199 1
 1 1 14 52.7355 6.08636 13
 1 1 14 47.9691 6.30695 9
 1 1 15 6.72056 1.78946 13
 1 1 16 22.1588 3.38329 13
 1 1 17 8.60917 2.21235 13
 1 1 17 13.4536 2.92845 9
 1 1 18 10.6497 2.35382 13
 1 1 19 3.14692 1.5455 13
 1 1 19 1.30021 1.79199 9
 -1 -2 16 17.8596 3.23436 9
 -1 -2 15 4.29111 1.50197 13
 -1 -2 15 5.47269 1.96062 9
 -1 -2 14 31.4167 4.10661 13
 -1 -2 13 1.74797 1.10959 13
 -1 -2 12 66.0409 7.32281 13
 -1 -2 11 2.51941 1.0728 13
 -1 -2 10 140.436 14.4939 13
 -1 -2 9 69.2711 7.41857 13
 1 2 -8 5.30521 1.28159 1
 -1 -2 8 10.0382 1.46287 13
 -1 -2 8 10.0215 1.6621 9
 -1 -2 7 249.626 13.3005 9
 -1 -2 7 202.32 12.9264 2
 1 2 -6 3.88738 0.90293 19
 1 2 -6 2.68216 0.71661 9
 -1 -2 6 6.56013 1.20521 9
 1 2 -6 3.62621 0.47177 16
 -1 -2 6 4.14411 0.97934 2
 1 2 -5 298.845 26.3974 19
 1 2 -5 318.896 26.4724 4
 -1 -2 4 -0.04373 0.42679 2
 1 2 -4 0.22942 0.54315 19
 -1 -2 4 0.18939 0.65419 9
 1 2 -4 -0.11686 0.41247 9
 -1 -2 4 0.11436 0.24792 17
 1 2 -4 0.53301 0.59769 4
 1 2 -3 645.125 71.8583 2
 1 2 -3 651.015 71.9066 9
 -1 -2 3 787.131 71.7664 17
 1 2 -3 608.703 71.9971 4
 -1 -2 2 17.4812 1.58781 18
 -1 -2 2 20.5767 1.84262 9
 1 2 -2 15.4812 1.5755 17
 1 2 -2 9.27316 1.63206 2
 1 2 -1 483.343 49.1095 18
 -1 -2 1 629.845 49.2883 9
 1 2 -1 422.637 49.1922 9
 1 2 -1 524.639 49.1866 3
 -1 -2 1 575.802 49.1906 3
 -1 -2 1 465.263 49.1098 10
 -1 -2 0 317.812 26.0137 3
 1 2 0 214.272 25.939 3
 1 2 0 208.153 25.9248 20
 -1 -2 0 290.286 25.9652 20
 1 2 0 231.19 25.9868 9
 -1 -2 0 289.175 26.0311 14
 -1 -2 0 242.763 25.9422 10
 1 2 0 313.735 25.9943 10
 -1 -2 0 292.582 26.0415 9
 -1 -2 -1 341.835 29.9064 20
 1 2 1 273.013 29.8624 20
 -1 -2 -1 408.282 30.0474 3
 1 2 1 333.764 29.973 3
 1 2 1 245.519 29.9246 9
 -1 -2 -1 324.463 29.981 9
 1 2 1 336.674 29.9523 10
 -1 -2 -1 253.768 29.8957 10
 -1 -2 -2 4.30381 0.78994 3
 -1 -2 -2 3.11432 0.54127 20
 -1 -2 -2 3.65427 0.67044 9
 1 2 2 2.14434 0.56509 9
 1 2 2 3.80989 0.83857 4
 -1 -2 -2 2.57122 0.55785 10
 1 2 2 2.76017 0.63003 10
 1 2 3 6.61341 0.9131 4
 -1 -2 -3 4.65515 0.72826 4
 -1 -2 -3 6.03151 1.07789 3
 -1 -2 -3 5.07527 0.75305 20
 1 2 3 4.98641 0.76534 20
 -1 -2 -3 6.78956 0.9426 15
 -1 -2 -3 4.59513 0.7644 10
 -1 -2 -3 5.81829 0.95842 9
 1 2 3 6.18667 0.89011 10
 1 2 3 5.46119 0.84786 9
 -1 -2 -4 2.52353 0.48255 4
 -1 -2 -4 2.88815 0.7567 15
 1 2 4 2.45771 0.60558 15
 -1 -2 -4 3.28088 0.92332 9
 1 2 4 1.86744 0.63002 9
 1 2 5 1.4055 0.38581 4
 -1 -2 -5 0.14505 0.31529 4
 1 2 5 0.39921 0.72203 3
 -1 -2 -5 0.80203 0.80438 3
 1 2 5 0.53249 0.3846 20
 -1 -2 -5 1.05516 0.27342 8
 1 2 5 1.35485 0.53599 15
 1 2 5 0.82409 0.59665 9
 1 2 6 501.457 44.9714 4
 -1 -2 -6 519.819 44.963 8
 1 2 6 599.798 45.3838 1
 1 2 6 445.101 45.306 3
 1 2 6 371.202 45.1467 15
 1 2 6 432.543 45.2447 9
 -1 -2 -6 342.215 45.0046 10
 -1 -2 -7 7.18769 0.8708 8
 1 2 7 7.79849 1.37785 1
 1 2 7 5.62404 1.08685 15
 -1 -2 -7 4.14744 0.86096 10
 1 2 7 6.32419 1.17148 9
 1 2 8 211.987 13.4199 1
 1 2 8 112.315 12.5134 5
 -1 -2 -8 93.5214 12.5973 10
 -1 -2 -8 170.771 12.7065 8
 1 2 9 26.1645 2.52945 4
 -1 -2 -9 15.6517 2.58314 10
 -1 -2 -9 32.7929 2.78315 8
 -1 -2 -10 50.6639 5.36614 8
 1 2 13 0.46201 1.479 1
 1 2 15 13.5641 3.01529 1
 1 2 17 25.5413 4.19858 9
 1 2 18 2.36225 1.44634 13
 1 2 19 9.82908 2.32533 13
 -1 -3 17 0.83701 1.44033 9
 -1 -3 14 19.5282 2.9776 2
 -1 -3 13 41.3417 5.01491 2
 -1 -3 12 23.1732 3.17272 2
 -1 -3 11 115.189 12.0841 2
 1 3 -10 2.01397 0.85729 19
 -1 -3 10 2.21533 1.05599 2
 -1 -3 9 143.333 14.3386 9
 -1 -3 9 133.133 14.0757 2
 1 3 -8 33.9044 4.30879 19
 -1 -3 8 54.5392 4.78193 9
 -1 -3 8 34.6835 4.0981 17
 -1 -3 8 44.1812 4.43852 2
 -1 -3 7 25.9398 2.58443 2
 1 3 -7 27.3641 2.65902 19
 -1 -3 7 29.327 2.84634 9
 -1 -3 7 21.6314 2.25992 17
 1 3 -7 30.9765 2.64717 4
 -1 -3 7 8.06161 2.20487 4
 -1 -3 6 30.7947 3.12997 2
 1 3 -6 36.836 3.24563 19
 -1 -3 6 46.2187 3.49273 9
 1 3 -6 41.8005 3.33479 4
 -1 -3 6 11.0778 2.77813 4
 -1 -3 6 29.4452 2.84338 17
 -1 -3 5 156.457 13.3029 17
 1 3 -5 101.609 13.3889 9
 1 3 -4 138.522 11.5336 19
 -1 -3 4 147.57 11.5904 9
 1 3 -3 46.4312 6.41693 2
 -1 -3 3 82.1064 6.42566 18
 1 3 -3 55.1575 6.48387 9
 -1 -3 3 97.9311 6.76662 9
 1 3 -3 56.5791 6.34697 17
 -1 -3 3 68.2284 6.60341 4
 -1 -3 2 839.468 61.2511 3
 -1 -3 2 682.794 61.0579 18
 1 3 -2 502.598 61.1178 9
 -1 -3 2 830.055 61.3157 9
 -1 -3 2 425.078 61.1362 4
 1 3 -2 546.168 60.9891 12
 1 3 -2 711.093 61.0368 10
 -1 -3 1 1.62375 0.81083 4
 -1 -3 1 4.58307 0.7381 3
 1 3 -1 3.98277 0.65253 3
 -1 -3 1 5.27396 0.83615 9
 1 3 -1 2.94293 0.65676 9
 1 3 -1 3.36774 0.5395 18
 1 3 -1 5.28222 0.63899 10
 1 3 -1 3.57613 0.53259 12
 -1 -3 0 242.104 22.796 4
 -1 -3 0 316.91 22.8127 3
 1 3 0 204.975 22.6608 3
 1 3 0 194.176 22.6047 18
 1 3 0 194.946 22.6734 9
 -1 -3 0 296.291 22.838 14
 1 3 0 177.731 22.6062 12
 -1 -3 0 300.218 22.8288 9
 1 3 0 285.764 22.6997 10
 1 3 1 207.96 13.2985 4
 -1 -3 -1 188.158 13.1016 3
 -1 -3 -1 160.908 13.0223 14
 1 3 1 104.13 12.8611 9
 -1 -3 -1 147.736 12.9839 9
 -1 -3 -1 144.659 12.7963 20
 1 3 1 96.8956 12.7414 20
 -1 -3 -2 102.43 10.5595 20
 1 3 2 103.231 10.5416 20
 1 3 2 83.9621 10.6483 14
 -1 -3 -2 120.312 10.7727 9
 1 3 3 11.5025 1.24865 20
 -1 -3 -3 11.8403 1.20188 20
 1 3 3 9.68897 1.31277 9
 -1 -3 -3 3.69965 1.16181 6
 -1 -3 -3 18.4748 1.57109 9
 1 3 3 17.5882 1.48525 10
 -1 -3 -3 10.6714 1.29174 10
 -1 -3 -4 124.742 13.7369 4
 1 3 4 92.201 13.6482 20
 1 3 4 170.152 13.6189 7
 -1 -3 -4 190.101 14.0328 15
 -1 -3 -4 107.05 13.7333 10
 1 3 4 178.273 13.9066 10
 -1 -3 -4 198.357 14.0902 9
 1 3 4 115.488 13.7915 9
 -1 -3 -5 60.122 6.85692 4
 1 3 5 99.1242 7.04513 4
 1 3 5 48.2427 6.79783 20
 -1 -3 -5 126.982 7.62195 3
 1 3 5 47.1246 6.90201 15
 -1 -3 -5 100.749 7.27073 15
 1 3 5 94.2289 7.10063 10
 1 3 5 60.5375 6.97622 9
 -1 -3 -6 82.504 9.96943 4
 1 3 6 110.326 9.9038 6
 1 3 6 126.922 10.1135 4
 1 3 6 77.7222 9.97695 20
 1 3 6 69.9349 10.079 15
 -1 -3 -6 147.794 10.5407 15
 1 3 6 125.38 10.2316 10
 1 3 6 80.6023 10.112 9
 -1 -3 -6 156.935 10.7622 3
 1 3 7 240.169 23.7604 3
 1 3 7 170.144 23.444 15
 1 3 7 214.614 23.5515 9
 -1 -3 -8 26.1622 2.69148 3
 -1 -3 -8 6.23445 1.53167 4
 1 3 8 17.4824 1.69864 4
 1 3 8 23.488 2.11234 10
 -1 -3 -8 17.9284 1.64446 8
 1 3 9 94.8962 10.0841 4
 1 3 9 117.257 10.6569 1
 1 3 10 0.42374 0.37579 4
 1 3 10 0.1327 0.8614 1
 1 3 11 53.3665 6.11212 1
 1 3 16 0.8393 1.64084 1
 1 3 18 1.80102 1.98005 1
 1 3 19 0.31554 1.59208 1
 1 3 19 -0.2914 1.37102 9
 -1 -4 17 12.0593 2.73729 9
 -1 -4 16 -0.26426 1.1798 9
 -1 -4 15 20.5526 3.45485 9
 -1 -4 14 22.3964 3.49299 9
 -1 -4 13 13.2763 2.43711 2
 -1 -4 13 18.4204 2.86819 9
 -1 -4 12 9.0528 1.80425 2
 1 4 -12 7.05193 1.59927 19
 -1 -4 12 14.6259 2.3111 9
 -1 -4 11 -0.13397 0.79935 2
 -1 -4 11 2.358 1.25265 9
 1 4 -10 57.8521 6.39757 19
 1 4 -9 0.36023 0.7482 19
 1 4 -8 130.873 14.7421 19
 1 4 -8 157.462 14.7598 4
 1 4 -7 4.27629 1.03619 19
 1 4 -7 1.00239 0.99658 4
 -1 -4 7 4.2093 1.17631 9
 -1 -4 6 41.3737 4.50845 4
 1 4 -5 55.877 8.12759 2
 -1 -4 5 79.3946 8.2631 4
 1 4 -4 82.8316 12.8889 2
 -1 -4 4 195.582 13.373 3
 -1 -4 4 163.871 12.9941 18
 -1 -4 4 199.84 13.428 9
 1 4 -4 100.997 12.8426 17
 1 4 -4 141.643 12.8204 10
 -1 -4 3 328.507 24.3647 3
 -1 -4 3 279.398 24.0987 18
 1 4 -3 159.834 24.064 9
 -1 -4 3 339.152 24.4301 9
 -1 -4 3 198.243 24.1803 4
 1 4 -3 176.838 24.4718 4
 1 4 -3 265.789 24.0071 10
 -1 -4 2 159.009 14.1829 18
 -1 -4 2 204.791 14.5104 9
 1 4 -2 98.0879 14.155 9
 -1 -4 2 190.703 14.3952 3
 1 4 -2 159.614 14.1449 10
 1 4 -2 117.321 14.0746 12
 1 4 -1 101.655 14.171 3
 -1 -4 1 204.678 14.4411 3
 -1 -4 1 171.366 14.1775 20
 1 4 -1 113.463 14.19 9
 -1 -4 1 200.463 14.5095 14
 1 4 -1 116.413 14.1245 18
 1 4 -1 118.818 14.1024 12
 1 4 -1 177.339 14.2207 10
 -1 -4 1 192.85 14.4407 9
 -1 -4 0 0.74204 0.55205 4
 -1 -4 0 3.5327 0.7698 3
 1 4 0 2.29883 0.52292 3
 -1 -4 0 3.15169 0.82244 9
 1 4 0 1.43053 0.50053 9
 1 4 0 1.96061 0.46287 18
 -1 -4 0 2.76638 0.74253 14
 1 4 0 3.3674 0.59504 10
 1 4 0 1.88902 0.44936 12
 -1 -4 -1 180.652 20.9882 4
 1 4 1 409.025 21.6499 4
 1 4 1 156.476 20.9052 3
 -1 -4 -1 360.266 21.3531 3
 -1 -4 -1 256.378 20.8337 20
 1 4 1 165.281 20.8771 18
 -1 -4 -1 312.311 21.2644 14
 1 4 1 166.635 20.9443 14
 1 4 1 170.266 20.8936 12
 1 4 1 172.592 20.9301 9
 1 4 1 285.04 21.0584 10
 1 4 2 249.192 13.8639 4
 -1 -4 -2 151.497 13.1065 20
 1 4 2 124.71 13.0456 20
 -1 -4 -2 98.5403 13.113 7
 1 4 2 111.522 13.2497 14
 1 4 2 110.943 13.2219 9
 -1 -4 -2 192.215 13.5048 9
 1 4 2 115.648 13.2 12
 1 4 2 187.046 13.3782 10
 -1 -4 -3 70.8729 24.9084 6
 1 4 3 312.15 24.8255 20
 1 4 3 223.016 25.0037 14
 1 4 3 232.506 25.0023 9
 -1 -4 -3 402.015 25.3061 9
 1 4 3 396.023 25.193 10
 -1 -4 -5 147.496 17.5728 4
 1 4 5 183.46 17.8591 3
 -1 -4 -5 339.187 18.5019 3
 1 4 5 98.7609 17.44 20
 1 4 5 224.945 17.4962 7
 -1 -4 -5 246.612 17.9873 15
 -1 -4 -5 283.301 18.1127 9
 1 4 5 137.999 17.6339 9
 1 4 5 250.697 17.8557 10
 -1 -4 -6 44.5963 5.29215 4
 1 4 6 85.783 5.63995 4
 -1 -4 -6 105.464 6.36024 3
 1 4 6 35.3063 5.18203 20
 1 4 6 46.937 5.10355 8
 -1 -4 -6 90.8008 5.91307 15
 1 4 6 76.3884 5.63606 10
 1 4 6 41.4712 5.37746 9
 1 4 7 107.68 9.44152 4
 1 4 7 96.8233 9.19051 6
 -1 -4 -7 133.745 10.0449 3
 -1 -4 -7 111.778 9.75091 15
 -1 -4 -7 152.479 10.256 9
 1 4 7 108.153 9.52672 10
 1 4 8 162.377 10.9836 4
 1 4 8 169.725 11.1772 10
 1 4 9 8.02982 1.20669 4
 1 4 10 148.32 15.2683 10
 1 4 10 134.942 15.0616 4
 1 4 11 0.14082 0.90125 1
 1 4 12 50.656 5.91857 1
 1 4 13 3.18782 1.37948 1
 1 4 15 0.88858 1.34539 1
 1 4 18 1.54794 1.69921 1
 1 5 -12 64.6981 7.93153 19
 -1 -5 12 86.5221 8.48331 9
 1 5 -11 22.6094 3.24499 19
 -1 -5 11 28.6712 3.6376 9
 1 5 -10 52.6783 6.42877 19
 -1 -5 10 64.3701 6.72498 9
 1 5 -9 106.89 11.2955 19
 -1 -5 8 5.35487 1.4275 9
 -1 -5 7 120.252 12.5499 9
 -1 -5 6 0.11985 0.78749 9
 -1 -5 6 0.11659 0.73607 3
 -1 -5 5 110.139 12.5274 18
 -1 -5 5 135.49 12.8651 3
 -1 -5 5 147.295 12.9537 9
 -1 -5 4 2.56224 0.89751 9
 -1 -5 4 1.22979 0.53298 18
 -1 -5 4 2.77619 0.86715 3
 -1 -5 3 220.276 19.965 3
 -1 -5 3 180.941 19.7131 18
 -1 -5 3 220.542 20.0195 9
 1 5 -3 178.228 19.6481 10
 1 5 -2 287.837 21.4804 4
 -1 -5 2 240.617 20.9343 3
 -1 -5 2 174.918 20.6397 20
 -1 -5 2 200.854 20.705 18
 -1 -5 2 236.318 20.9525 9
 -1 -5 2 223.165 20.9877 14
 1 5 -2 195.425 20.6596 10
 -1 -5 1 383.62 23.0124 3
 1 5 -1 124.078 22.4613 3
 -1 -5 1 247.405 22.477 20
 1 5 -1 156.265 22.4992 9
 -1 -5 1 356.939 23.0491 14
 1 5 -1 200.352 22.4715 12
 1 5 -1 315.782 22.6547 10
 -1 -5 1 368.247 22.9867 9
 -1 -5 0 590.346 34.0515 3
 1 5 0 230.936 33.4863 3
 1 5 0 261.92 33.4662 18
 -1 -5 0 387.032 33.427 20
 1 5 0 244.105 33.4924 9
 -1 -5 0 571.566 34.0698 14
 -1 -5 0 553.532 33.9689 9
 1 5 0 273.8 33.4536 12
 1 5 0 466.432 33.6771 10
 1 5 1 78.4954 4.9209 4
 -1 -5 -1 68.8087 4.51944 3
 1 5 1 27.1671 3.87571 3
 -1 -5 -1 47.4379 3.77307 20
 1 5 1 27.9941 3.83165 18
 -1 -5 -1 22.9522 3.82273 7
 1 5 1 26.7585 3.8642 9
 -1 -5 -1 60.4088 4.38711 14
 1 5 1 53.4491 4.10189 10
 1 5 1 27.3164 3.83183 12
 -1 -5 -1 56.3495 4.29527 9
 1 5 2 99.4529 13.1966 18
 -1 -5 -2 103.247 13.178 7
 1 5 2 100.674 13.2491 9
 1 5 2 107.802 13.2246 12
 -1 -5 -3 5.0019 1.14108 3
 -1 -5 -3 2.20922 0.34099 20
 -1 -5 -3 2.23837 0.79806 9
 1 5 3 1.19206 0.5599 9
 -1 -5 -3 0.29266 0.53241 6
 1 5 3 3.85728 1.19693 4
 1 5 3 2.08552 0.54475 12
 1 5 3 2.46692 0.76267 10
 1 5 4 222.734 12.8619 10
 -1 -5 -4 219.991 12.9915 9
 1 5 5 5.75821 1.11758 10
 -1 -5 -5 5.18746 1.19287 9
 -1 -5 -6 432.927 48.1688 15
 -1 -5 -6 495.847 48.2885 9
 -1 -5 -6 560.15 48.5503 3
 1 5 7 37.6582 4.04282 4
 -1 -5 -7 35.0373 4.13866 15
 1 5 7 30.3642 3.95315 10
 -1 -5 -7 42.7934 4.39896 9
 1 5 8 211.157 22.6062 4
 -1 -5 -8 224.506 22.8646 15
 -1 -5 -8 288.256 23.3174 9
 1 5 8 201.008 22.6332 10
 -1 -5 -8 258.727 23.2077 3
 1 5 9 23.33 2.9441 10
 1 5 9 24.6749 2.87603 4
 -1 -5 -10 83.8861 7.427 3
 1 5 10 62.0317 6.79951 10
 1 5 10 57.0294 6.64752 4
 1 5 11 38.1823 4.09629 10
 1 5 11 32.5456 3.8936 4
 1 5 13 45.5026 5.455 1
 1 5 14 0.37061 1.26396 1
 1 5 15 23.053 3.44063 1
 -1 -6 14 -0.4879 1.30954 9
 -1 -6 13 28.8329 4.10669 9
 1 6 -12 2.03465 1.04181 19
 -1 -6 12 1.71028 1.36251 9
 1 6 -11 24.0349 3.53995 19
 -1 -6 11 31.5539 3.91825 9
 1 6 -10 0.64757 0.91757 19
 -1 -6 10 -0.18399 1.16169 9
 -1 -6 9 20.1361 3.19295 3
 1 6 -9 25.0488 3.26854 19
 -1 -6 9 27.126 3.429 9
 -1 -6 8 67.9677 7.69066 3
 -1 -6 8 71.9266 7.7711 9
 -1 -6 7 47.515 5.4163 3
 1 6 -7 46.5834 5.42396 19
 -1 -6 7 47.4774 5.49121 9
 -1 -6 6 88.4506 9.27647 3
 -1 -6 6 85.8483 9.30144 9
 -1 -6 5 21.9716 2.71443 3
 -1 -6 5 18.9293 2.70264 9
 -1 -6 4 47.7566 5.67592 18
 -1 -6 4 64.5163 6.08345 9
 -1 -6 4 65.7477 6.04371 3
 1 6 -4 44.9213 6.16893 4
 -1 -6 3 -0.3531 0.70324 14
 -1 -6 3 0.6763 0.47606 18
 -1 -6 3 0.95957 0.90648 9
 -1 -6 3 1.43551 0.74997 3
 -1 -6 2 141.644 12.9143 3
 -1 -6 2 133.611 12.9605 14
 1 6 -2 110.109 12.5751 10
 -1 -6 2 132.032 12.8813 9
 -1 -6 1 0.96952 0.76778 9
 -1 -6 1 0.80641 0.79031 3
 1 6 -1 2.15701 0.62211 10
 -1 -6 1 0.85944 0.84845 14
 -1 -6 0 259.409 17.2434 3
 -1 -6 0 230.625 17.1854 14
 1 6 0 191.672 16.7945 10
 -1 -6 0 239.57 17.1302 9
 1 6 1 57.5321 4.33908 4
 -1 -6 -1 12.5072 3.16519 7
 -1 -6 -1 47.2328 3.88653 14
 1 6 1 44.5724 3.57252 10
 -1 -6 -1 45.1431 3.77546 9
 -1 -6 -1 54.5809 4.01437 3
 1 6 2 40.3462 4.92054 10
 -1 -6 -2 58.3618 5.36483 3
 1 6 3 164.472 14.6253 4
 -1 -6 -3 129.25 14.2729 9
 1 6 3 120.72 14.1554 10
 -1 -6 -3 178.359 14.674 3
 1 6 4 26.5155 3.00317 4
 -1 -6 -4 18.5055 2.5902 9
 1 6 4 21.1278 2.59677 10
 1 6 5 71.3653 8.33771 10
 -1 -6 -5 99.6642 8.87948 3
 -1 -6 -6 0.59902 0.78169 15
 -1 -6 -6 1.27993 0.84361 9
 -1 -6 -6 0.75282 1.01789 3
 -1 -6 -7 97.8105 10.8973 15
 -1 -6 -7 114.951 11.0604 9
 1 6 7 90.3969 10.7229 10
 -1 -6 -7 132.189 11.3866 3
 -1 -6 -8 6.62737 1.45032 15
 -1 -6 -8 7.7705 1.69255 9
 1 6 8 6.37812 1.32744 10
 1 6 9 57.5406 6.5054 4
 -1 -6 -9 65.47 6.8054 15
 1 6 9 52.9567 6.47776 10
 -1 -6 -9 73.1629 7.10596 3
 1 6 10 10.4749 1.65736 10
 1 6 10 7.06573 1.47338 4
 1 6 11 34.4539 4.11158 10
 1 6 11 34.9829 4.04921 4
 1 6 13 17.774 2.42462 10
 -1 -6 -13 11.2548 2.65651 3
 1 6 14 22.1127 3.26606 1
 1 6 15 -0.19688 1.05635 1
 1 6 16 7.07399 1.93299 1
 1 6 17 0.70574 1.23941 1
 -1 -7 13 2.8738 1.43084 9
 1 7 -12 7.89562 1.88079 19
 -1 -7 12 10.9676 2.22667 9
 1 7 -11 2.4076 1.14916 19
 -1 -7 11 1.05004 1.18179 9
 -1 -7 11 1.7892 1.26672 3
 1 7 -10 16.9388 2.51075 19
 -1 -7 10 14.501 2.57748 9
 -1 -7 10 11.1515 2.35659 3
 -1 -7 9 -0.36306 1.1139 9
 -1 -7 9 -0.17315 1.01459 3
 -1 -7 8 46.8764 5.4492 9
 -1 -7 8 43.6705 5.31982 3
 -1 -7 7 8.47604 1.87264 9
 -1 -7 7 11.5874 1.91469 3
 -1 -7 6 69.1004 7.81704 9
 -1 -7 6 72.7918 7.78344 3
 -1 -7 5 41.3077 4.9528 9
 -1 -7 5 42.6148 4.89358 3
 -1 -7 4 34.0639 4.00948 9
 -1 -7 4 39.0536 4.06631 3
 1 7 -4 22.6558 4.37787 4
 -1 -7 4 32.9345 4.09132 14
 -1 -7 3 23.2051 3.00223 14
 -1 -7 3 21.4462 2.86815 3
 -1 -7 2 1.18945 0.90722 14
 -1 -7 2 0.71161 0.85279 9
 -1 -7 2 1.35123 0.8828 3
 -1 -7 1 60.8137 5.28005 3
 -1 -7 1 46.8435 5.16584 14
 1 7 -1 38.1366 4.76275 10
 -1 -7 1 42.1166 5.00402 9
 -1 -7 0 14.8051 2.12014 9
 -1 -7 0 14.8081 2.1882 14
 1 7 0 11.7841 1.83689 10
 -1 -7 0 19.8195 2.3325 3
 -1 -7 -1 157.385 16.657 14
 1 7 1 140.649 16.3784 10
 -1 -7 -1 150.379 16.5442 9
 -1 -7 -1 191.613 16.8566 3
 1 7 2 34.4675 3.84917 4
 1 7 2 22.0013 3.1289 10
 -1 -7 -2 33.5804 3.62845 3
 -1 -7 -3 67.8722 7.61846 9
 1 7 3 63.7535 7.49988 10
 -1 -7 -3 95.0564 8.12391 3
 1 7 4 75.4796 7.349 4
 1 7 4 53.0826 6.81363 10
 -1 -7 -4 61.6457 6.96757 9
 -1 -7 -4 85.5313 7.48225 3
 1 7 5 57.9444 6.34007 4
 -1 -7 -5 49.8911 6.01804 9
 1 7 5 50.328 5.93004 10
 -1 -7 -5 69.072 6.52159 3
 -1 -7 -6 63.508 7.1893 9
 1 7 6 66.1622 7.0786 10
 -1 -7 -6 67.2631 7.24095 15
 -1 -7 -7 23.619 3.04879 9
 -1 -7 -7 20.5965 2.94743 15
 -1 -7 -8 64.3854 6.43153 3
 1 7 8 46.8124 5.68227 10
 -1 -7 -8 50.329 5.87297 15
 -1 -7 -9 4.34123 1.70787 3
 1 7 9 5.61533 1.29492 10
 -1 -7 -9 4.13898 1.52054 9
 -1 -7 -9 6.89151 1.50233 15
 -1 -7 -10 62.1231 6.70396 3
 1 7 10 51.651 6.09636 10
 -1 -7 -10 54.5325 6.33861 15
 1 7 11 -0.26439 0.87999 10
 -1 -7 -13 7.67685 2.16033 3
 1 7 13 8.72212 1.65301 10
 -1 -7 -14 8.47842 2.31104 3
 1 7 15 1.56862 1.42257 1
 1 7 16 8.60038 2.06562 1
 1 7 17 0.22548 1.08731 1
 1 8 -12 3.94083 1.40588 19
 -1 -8 12 6.06418 1.79591 9
 1 8 -11 13.6669 2.54663 19
 -1 -8 11 17.0853 2.81497 9
 1 8 -10 6.9168 1.75577 19
 -1 -8 10 6.31327 1.82382 9
 -1 -8 10 9.4423 1.95711 3
 -1 -8 9 19.458 2.9421 9
 -1 -8 9 15.7804 2.80375 3
 1 8 -8 2.2212 1.1829 19
 -1 -8 8 0.93752 1.09611 9
 -1 -8 8 2.61732 1.16116 3
 -1 -8 7 54.3368 6.42844 9
 -1 -8 7 56.1419 6.37843 3
 -1 -8 6 1.64454 1.16229 9
 -1 -8 6 2.07081 1.07574 3
 -1 -8 5 36.5572 4.68778 3
 -1 -8 5 38.4801 4.85139 14
 -1 -8 5 44.0562 4.84421 9
 -1 -8 4 14.2812 2.27834 9
 -1 -8 4 16.154 2.32264 3
 -1 -8 4 15.2635 2.43914 14
 1 8 -4 10.0808 2.55158 4
 -1 -8 3 11.9762 2.10902 14
 -1 -8 3 11.0735 1.98008 9
 -1 -8 3 13.3326 2.10045 3
 1 8 -2 27.6808 3.88456 4
 -1 -8 2 25.6377 3.36169 14
 -1 -8 2 22.1777 3.17768 9
 -1 -8 1 55.4471 6.4032 14
 -1 -8 1 53.4503 6.29287 9
 -1 -8 1 60.9692 6.46694 3
 1 8 0 89.5138 8.27041 4
 -1 -8 0 61.441 7.64051 14
 -1 -8 0 65.7384 7.57446 9
 -1 -8 0 72.9286 7.76601 3
 -1 -8 -1 38.1469 4.32906 14
 -1 -8 -1 31.5356 4.0615 9
 1 8 1 30.0492 3.9011 10
 -1 -8 -1 43.5828 4.49323 3
 -1 -8 -2 167.139 13.3923 3
 1 8 2 165.912 13.5753 4
 -1 -8 -2 107.147 12.7779 9
 1 8 2 104.896 12.6512 10
 -1 -8 -3 0.90675 0.83409 9
 -1 -8 -3 0.88884 1.21557 3
 1 8 3 1.19468 0.8524 10
 1 8 3 0.35871 1.48865 4
 -1 -8 -4 86.6685 7.41586 3
 1 8 4 55.4768 6.66593 10
 -1 -8 -4 56.5484 6.74242 9
 -1 -8 -5 8.11548 1.60597 9
 1 8 5 8.87891 2.16818 4
 1 8 5 9.22388 1.62859 10
 -1 -8 -5 10.987 2.07105 3
 1 8 6 7.77737 1.93796 4
 -1 -8 -6 5.03426 1.41136 9
 -1 -8 -6 9.28568 1.95706 3
 1 8 7 31.6956 3.63281 4
 -1 -8 -7 28.9384 3.69332 3
 -1 -8 -7 17.6945 3.09278 9
 -1 -8 -7 21.7386 3.09579 15
 -1 -8 -8 7.37975 2.00724 3
 -1 -8 -8 5.66518 1.5879 9
 1 8 8 5.76833 1.41388 10
 -1 -8 -8 7.72638 1.64448 15
 1 8 9 42.6053 4.9167 10
 -1 -8 -9 41.798 5.30398 9
 -1 -8 -9 41.6958 5.0981 15
 -1 -8 -10 16.4518 3.07904 3
 1 8 10 16.5027 2.45097 10
 -1 -8 -10 15.23 2.63065 15
 -1 -8 -11 45.0466 5.61365 3
 1 8 11 40.1124 4.92988 10
 -1 -8 -11 42.3123 5.23616 15
 1 8 12 4.63464 1.30986 10
 1 8 14 0.3146 0.96525 10
 -1 -8 -14 -0.96349 1.16151 3
 -1 -8 -15 2.74157 1.72045 3
 1 8 16 1.05673 1.11657 1
 -1 -9 9 10.1626 2.17131 9
 1 9 -8 11.4745 2.15142 19
 -1 -9 8 6.31376 1.97575 14
 -1 -9 8 8.63755 2.04192 9
 -1 -9 8 12.173 2.09213 3
 -1 -9 7 4.72811 1.5713 14
 -1 -9 7 4.92065 1.57823 9
 -1 -9 7 6.16192 1.49628 3
 -1 -9 6 40.764 5.02562 14
 -1 -9 6 37.2623 4.78748 3
 -1 -9 5 2.15405 1.27117 14
 -1 -9 5 -0.17246 0.97863 9
 -1 -9 5 0.3555 0.97326 3
 1 9 -4 55.9293 6.90548 4
 -1 -9 4 59.6609 6.49086 3
 -1 -9 4 57.0004 6.54413 14
 -1 -9 4 50.0151 6.30797 9
 -1 -9 3 0.48193 0.89549 9
 -1 -9 3 0.37212 0.99919 14
 1 9 -3 0.71928 1.65471 4
 1 9 -2 57.8178 6.21166 4
 -1 -9 2 44.3769 5.49671 3
 -1 -9 2 41.1287 5.3713 9
 -1 -9 2 48.7617 5.63472 14
 -1 -9 1 28.5868 4.0226 14
 -1 -9 1 34.7839 4.16308 3
 -1 -9 0 31.8289 3.81142 14
 -1 -9 0 22.5441 3.42195 9
 -1 -9 0 29.8832 3.76487 3
 1 9 1 121.467 12.4639 4
 -1 -9 -1 106.805 12.1036 3
 -1 -9 -2 14.8615 2.26606 9
 1 9 2 14.083 2.15449 10
 -1 -9 -2 16.8985 2.69614 3
 -1 -9 -3 52.7521 5.47893 3
 1 9 3 59.2247 5.77342 4
 1 9 3 33.9767 4.71196 10
 -1 -9 -3 39.3211 4.90271 9
 -1 -9 -4 3.74325 1.12217 9
 1 9 4 4.97333 1.76251 4
 1 9 4 2.28913 1.02129 10
 -1 -9 -4 4.31975 1.53629 3
 1 9 5 78.564 7.82367 4
 -1 -9 -5 53.6086 7.14745 9
 -1 -9 -5 75.1897 7.76262 3
 -1 -9 -6 0.4353 1.33587 3
 1 9 7 109.432 9.6413 4
 -1 -9 -7 79.4808 9.14027 15
 1 9 7 73.9725 8.90315 10
 1 9 8 20.7175 3.22107 4
 -1 -9 -8 19.0918 2.91852 15
 1 9 8 17.644 2.73681 10
 -1 -9 -8 21.3001 3.42143 3
 1 9 9 42.8097 4.91953 4
 -1 -9 -9 31.0956 4.52175 15
 1 9 9 34.2132 4.43781 10
 -1 -9 -9 45.1067 5.30875 3
 1 9 10 38.8871 4.28195 4
 -1 -9 -10 25.3126 3.96388 15
 1 9 10 27.9603 3.78432 10
 1 9 11 7.73714 1.90048 4
 -1 -9 -11 7.09526 1.79729 15
 1 9 11 9.49778 1.79356 10
 -1 -9 -11 8.20182 2.3107 3
 1 9 12 19.4643 3.09653 4
 -1 -9 -12 17.6292 3.10974 15
 1 9 12 23.9101 3.05852 10
 -1 -9 -12 21.9845 3.55423 3
 -1 -9 -13 0.75304 1.29584 3
 1 9 14 13.901 2.26256 10
 -1 -9 -14 11.4324 2.73462 3
 -1 -10 7 7.75464 1.92307 14
 -1 -10 7 7.78784 1.81055 3
 -1 -10 6 9.76889 2.24336 14
 -1 -10 6 12.0119 2.1917 3
 -1 -10 5 21.9546 3.22426 14
 -1 -10 5 17.1866 2.90667 3
 -1 -10 4 3.24768 1.4358 14
 1 10 -4 -0.27925 1.64729 4
 -1 -10 4 2.62532 1.23597 3
 -1 -10 3 20.4384 3.19367 14
 1 10 -3 28.4852 3.9871 4
 -1 -10 3 17.4152 3.04639 3
 -1 -10 2 1.01742 1.17594 14
 -1 -10 2 0.8103 1.13126 3
 -1 -10 1 37.9798 4.88655 14
 1 10 -1 43.9411 5.58107 4
 -1 -10 1 35.3419 4.83957 3
 -1 -10 0 0.39626 1.06581 14
 -1 -10 0 1.28704 1.15343 3
 -1 -10 -1 51.8441 6.32218 3
 1 10 2 12.5376 2.79283 4
 -1 -10 -3 20.4199 3.28176 3
 1 10 4 12.1445 2.71331 4
 -1 -10 -4 16.0306 2.74182 3
 1 10 5 5.34478 1.93975 4
 1 10 5 2.20962 1.07783 10
 -1 -10 -5 1.41877 1.33781 3
 1 10 6 14.0283 2.71553 4
 1 10 6 11.5339 2.05052 10
 -1 -10 -6 14.3059 2.64198 3
 1 10 7 -0.46568 0.87947 10
 1 10 7 1.1215 1.47369 4
 1 10 8 11.5204 2.38163 4
 -1 -10 -8 9.93759 1.95198 15
 1 10 8 7.82404 1.76718 10
 -1 -10 -9 0.40753 1.02812 15
 1 10 9 -0.65459 0.97394 10
 -1 -10 -9 0.5128 1.26526 3
 -1 -10 -10 6.45866 1.74793 15
 1 10 10 8.06295 1.72516 10
 -1 -10 -11 1.72273 1.21381 15
 1 10 11 1.89306 1.11764 10
 -1 -10 -11 2.316 1.41957 3
 -1 -10 -12 6.84257 1.80902 15
 1 10 12 7.2298 1.68102 10
 -1 -10 -12 6.25097 2.05069 3
 -1 -11 3 4.42312 1.52811 14
 1 11 -3 5.26942 2.25111 4
 -1 -11 3 3.71966 1.48647 3
 -1 -11 2 8.67311 2.02908 14
 1 11 -2 10.7418 2.69446 4
 -1 -11 2 6.8016 1.90814 3
 -1 -11 1 3.60691 1.4052 14
 -1 -11 1 3.39725 1.48458 3
 1 11 0 24.4921 3.96943 4
 -1 -11 0 19.7849 3.3467 3
 -1 -11 -1 1.7752 1.37152 3
 -1 -11 -2 15.7269 2.88766 3
 -1 -11 -3 -0.76732 1.34755 3
 1 11 4 19.7165 3.54123 4
 1 11 5 3.72988 1.25316 10
 -1 -11 -5 6.84098 1.95031 3
 1 11 6 8.33875 2.30512 4
 1 11 6 2.9974 1.19601 10
 -1 -11 -6 6.70798 1.98697 3
 1 11 7 7.83022 1.75301 10
 1 11 7 10.042 2.41589 4
 1 11 8 2.2516 1.65016 4
 -1 -11 -8 1.08328 1.05467 15
 1 11 8 1.57051 0.98234 10
 1 11 9 11.0984 2.50929 4
 -1 -11 -9 8.37026 2.03959 15
 1 11 9 11.7927 2.10653 10
 -1 -11 -9 11.1069 2.53407 3
 2 -10 -5 -0.57336 1.31586 3
 2 -10 -4 18.8329 3.40779 3
 2 -10 -2 11.9608 2.6672 3
 -2 10 1 6.36052 2.19255 4
 2 -10 -1 7.05749 2.02651 3
 2 -10 0 4.45941 1.75655 3
 -2 9 10 5.70878 1.7443 4
 -2 9 10 7.62626 1.62879 10
 2 -9 -10 11.6341 2.4475 3
 -2 9 9 2.81667 1.36644 4
 -2 9 9 4.20944 1.3353 10
 -2 9 8 7.27515 1.86067 4
 -2 9 8 5.5486 1.59933 10
 2 -9 -8 12.5348 2.4557 3
 -2 9 7 15.2105 2.90331 4
 2 -9 -7 24.5277 3.49576 3
 -2 9 6 6.18307 1.85036 4
 -2 9 5 21.6621 3.43812 4
 2 -9 -5 23.4475 3.69683 3
 -2 9 4 5.52735 1.77864 4
 2 -9 -4 3.88284 1.762 3
 2 -9 -3 15.9951 3.00418 3
 2 -9 -2 -0.32931 0.79391 12
 2 -9 -2 0.48379 1.2977 3
 2 -9 -1 13.7266 2.1788 12
 2 -9 -1 12.3413 2.55667 3
 2 -9 0 2.99097 1.42109 3
 2 -9 1 15.7528 2.70006 14
 -2 9 -1 16.9539 3.13598 4
 2 -9 1 15.0095 2.7581 3
 2 -9 2 9.03302 1.97576 14
 2 -9 2 7.93146 1.98303 3
 2 -9 3 13.7464 2.59915 14
 -2 9 -3 18.422 3.12877 4
 2 -9 3 16.2899 2.81448 3
 2 -9 4 15.864 2.57349 14
 2 -9 4 10.8183 2.08832 18
 2 -9 4 13.4672 2.52205 3
 2 -9 5 2.63005 1.3002 14
 2 -9 5 3.77448 1.41598 3
 2 -9 6 13.1064 2.56064 14
 2 -9 6 14.3642 2.62378 3
 -2 8 13 6.98628 1.54689 4
 -2 8 13 4.881 1.33992 10
 2 -8 -13 3.67102 1.88261 3
 -2 8 12 0.51624 0.97494 4
 -2 8 12 -0.31976 0.82405 10
 2 -8 -12 -0.25811 1.27367 3
 -2 8 11 13.1779 2.38517 4
 -2 8 11 16.3739 2.40239 10
 -2 8 10 -0.17446 0.9539 4
 -2 8 10 -0.15585 0.9277 10
 2 -8 -10 -0.25531 1.25997 3
 -2 8 9 22.0697 3.20756 4
 -2 8 8 2.80948 1.2695 4
 -2 8 7 28.7339 4.30033 4
 2 -8 -7 45.3568 5.00943 3
 -2 8 6 33.8787 4.36469 4
 -2 8 5 47.2187 6.0555 4
 2 -8 -5 59.7538 6.56297 3
 -2 8 4 36.2302 4.28477 4
 2 -8 -4 28.9863 3.9208 12
 -2 8 3 35.2436 4.18017 4
 2 -8 -3 29.0908 3.81886 12
 2 -8 -3 28.7582 4.28174 3
 -2 8 2 17.1441 2.64471 4
 2 -8 -2 12.5927 2.111 12
 2 -8 -2 12.1126 2.47204 3
 2 -8 -1 -0.42304 0.77119 12
 2 -8 -1 0.40287 1.0808 3
 2 -8 0 24.5935 3.61305 3
 2 -8 0 24.845 3.23331 12
 2 -8 0 26.3282 3.45132 14
 2 -8 1 3.96461 1.32081 14
 2 -8 1 5.32481 1.50506 3
 2 -8 2 41.9473 5.44429 18
 2 -8 2 49.8946 5.79249 3
 -2 8 -2 61.5885 6.09575 4
 2 -8 2 43.0157 5.60744 14
 2 -8 3 11.399 2.3025 3
 2 -8 3 12.9544 2.1265 18
 2 -8 3 10.9642 2.21247 14
 -2 8 -3 15.497 2.62913 4
 2 -8 4 23.9826 3.67182 14
 2 -8 4 28.1246 3.59885 18
 2 -8 4 31.4804 3.93984 3
 2 -8 5 13.3626 2.27253 18
 2 -8 5 13.0396 2.5163 14
 2 -8 5 20.7397 2.86553 3
 2 -8 6 7.7618 1.93775 14
 2 -8 6 12.3301 2.24392 3
 2 -8 7 9.27997 2.11608 14
 2 -8 7 10.3462 2.21273 3
 2 -8 8 1.63766 1.26526 3
 2 -8 9 9.51826 2.2563 3
 -2 7 14 2.73317 1.09303 10
 -2 7 13 8.82259 1.71201 4
 -2 7 13 8.58786 1.67789 10
 -2 7 12 7.19988 1.7464 4
 -2 7 12 10.6764 1.81967 10
 2 -7 -12 15.698 2.82765 3
 -2 7 11 7.54256 1.63025 4
 -2 7 11 8.94524 1.68824 10
 2 -7 -11 7.89602 2.15358 3
 -2 7 10 21.9306 3.32846 4
 -2 7 10 26.0119 3.37562 10
 2 -7 -10 34.0262 4.20473 3
 -2 7 9 3.0925 1.28104 4
 2 -7 -9 6.35378 1.90677 3
 2 -7 -8 57.4984 6.89401 15
 -2 7 8 65.5766 6.9763 4
 2 -7 -7 0.85789 1.27724 3
 2 -7 -7 -0.77244 0.89141 15
 2 -7 -6 50.2341 5.51721 12
 2 -7 -6 45.2051 5.51354 15
 2 -7 -5 2.63836 1.41188 3
 2 -7 -5 1.51715 0.93556 12
 2 -7 -4 33.3571 4.03655 3
 -2 7 4 27.9471 3.68413 4
 2 -7 -4 24.9352 3.46957 12
 -2 7 4 30.1581 3.73771 7
 2 -7 -3 29.5849 3.75754 3
 2 -7 -3 22.6368 3.23971 12
 -2 7 3 28.8049 3.56068 4
 2 -7 -2 63.6038 6.88262 3
 2 -7 -2 54.4686 6.50891 12
 -2 7 2 62.9394 6.81284 4
 2 -7 -1 99.8294 10.0507 3
 -2 7 1 92.4742 9.92131 4
 2 -7 -1 85.9818 9.67345 12
 -2 7 0 30.7408 3.65262 4
 2 -7 0 29.447 3.62416 3
 2 -7 0 23.9879 3.27044 18
 2 -7 0 23.0117 3.34244 14
 2 -7 0 24.6347 3.2273 12
 2 -7 1 132.577 11.8433 3
 2 -7 1 107.241 11.4439 18
 2 -7 1 107.695 11.558 14
 2 -7 1 97.8597 11.3055 12
 -2 7 -1 109.917 11.8873 7
 2 -7 2 1.02691 1.06664 3
 2 -7 2 0.54466 0.90763 18
 2 -7 2 0.15344 0.94283 14
 2 -7 2 0.57834 0.78107 12
 2 -7 3 72.2745 8.13218 14
 2 -7 3 69.3791 7.99501 18
 2 -7 3 81.8895 8.30389 3
 2 -7 4 3.01428 1.09974 18
 2 -7 4 2.30112 1.1217 14
 -2 7 -4 2.73494 1.44814 4
 2 -7 4 4.85077 1.40907 3
 2 -7 5 26.0147 3.34962 3
 2 -7 5 19.7101 2.94333 18
 2 -7 5 21.5837 3.1508 14
 2 -7 6 7.84417 1.89919 3
 2 -7 6 6.83961 1.51379 18
 2 -7 7 15.5985 2.63714 3
 2 -7 7 11.894 2.17232 18
 2 -7 8 17.8399 3.09162 3
 2 -7 9 4.18266 1.63658 3
 2 -7 10 17.1955 3.11831 3
 2 -7 11 0.78082 1.22697 3
 -2 6 16 6.06706 1.44441 10
 2 -6 -15 0.23935 1.18134 3
 -2 6 14 18.6483 2.62028 10
 2 -6 -14 17.0306 3.20035 3
 -2 6 13 -0.13407 0.70532 10
 2 -6 -13 0.91443 1.24978 3
 -2 6 12 1.71217 0.89133 10
 2 -6 -12 -0.43867 1.10994 3
 -2 6 11 3.82619 1.17594 10
 2 -6 -11 3.41638 1.56581 3
 2 -6 -9 47.3023 5.18368 3
 2 -6 -9 33.6071 4.62006 15
 2 -6 -8 52.2618 5.46756 3
 2 -6 -8 36.152 4.8273 15
 2 -6 -7 93.3217 11.1558 15
 2 -6 -7 100.267 11.1545 12
 -2 6 6 7.86232 1.5729 4
 -2 6 6 6.9035 1.54728 7
 2 -6 -6 4.35583 1.2773 15
 2 -6 -6 6.34595 1.3788 12
 2 -6 -5 106.066 10.347 3
 -2 6 5 93.8805 10.0174 4
 2 -6 -5 89.4025 9.89458 12
 -2 6 5 91.9947 9.9407 7
 2 -6 -4 0.85731 1.07141 3
 -2 6 4 0.26662 0.98634 4
 2 -6 -4 1.17934 0.79043 12
 -2 6 4 1.49617 1.05365 7
 2 -6 -3 82.4425 7.73661 3
 2 -6 -3 58.827 7.21916 12
 -2 6 3 69.3125 7.43481 4
 2 -6 -2 14.811 2.22643 3
 2 -6 -2 12.2712 1.92659 12
 -2 6 1 58.5398 6.38054 4
 2 -6 -1 62.3608 6.47794 3
 2 -6 -1 56.0258 6.2425 18
 2 -6 -1 53.2015 6.26215 14
 2 -6 -1 56.3667 6.20451 12
 -2 6 0 2.4784 1.09866 4
 2 -6 0 1.86938 1.07744 3
 -2 6 0 2.0462 1.4287 7
 2 -6 0 1.35826 0.92166 14
 2 -6 0 2.4528 0.91635 18
 2 -6 0 2.04158 0.85411 12
 -2 6 -1 90.5696 8.61856 4
 2 -6 1 84.4771 8.58352 3
 2 -6 1 73.3388 8.36611 18
 2 -6 1 80.6272 8.45722 14
 2 -6 1 70.9024 8.27352 12
 -2 6 -2 82.1996 8.14495 4
 2 -6 2 79.4429 8.12211 3
 2 -6 2 70.9409 7.92317 18
 -2 6 -2 78.5314 8.41053 7
 2 -6 2 72.1823 7.96481 14
 2 -6 2 66.5492 7.78625 12
 2 -6 3 43.0456 5.3745 18
 2 -6 3 54.3966 5.6534 3
 2 -6 3 50.2979 5.51877 14
 2 -6 3 46.5276 5.26955 12
 2 -6 4 70.4501 8.1474 18
 2 -6 4 82.9524 8.40209 3
 2 -6 5 20.5088 2.96025 18
 2 -6 5 25.0246 3.2592 3
 2 -6 6 31.9628 4.1704 18
 2 -6 6 38.7675 4.55141 3
 2 -6 7 6.82472 1.602 18
 2 -6 7 11.7977 2.19458 3
 2 -6 8 30.5304 4.21033 3
 2 -6 9 -0.22505 1.23046 3
 2 -6 10 17.148 3.16154 3
 -2 5 15 4.67288 1.45082 1
 -2 5 14 4.00178 1.07677 10
 2 -5 -14 2.61731 1.49231 3
 -2 5 13 25.495 3.25335 4
 -2 5 13 24.0186 3.23419 10
 2 -5 -13 34.6577 4.16135 3
 -2 5 12 7.39801 1.59263 4
 -2 5 12 12.6094 1.76216 10
 2 -5 -12 11.4024 2.50217 3
 -2 5 11 49.6512 5.69692 4
 -2 5 11 46.7029 5.67687 10
 2 -5 -11 66.2273 6.54175 3
 -2 5 10 5.26575 1.29017 4
 2 -5 -10 4.08129 1.53416 3
 -2 5 9 63.7559 6.94945 4
 -2 5 8 45.3572 5.06858 4
 -2 5 8 44.3383 5.03928 6
 2 -5 -8 39.6332 5.04579 15
 2 -5 -8 39.1089 4.93327 12
 2 -5 -8 63.8342 5.71671 3
 -2 5 7 81.7754 8.90269 4
 -2 5 7 85.8054 8.93728 6
 2 -5 -7 74.8272 8.85069 15
 2 -5 -7 78.6129 8.83117 12
 2 -5 -7 114.117 9.49 3
 -2 5 6 133.35 12.9257 6
 -2 5 6 118.695 12.8501 4
 2 -5 -6 114.839 12.8003 15
 2 -5 -6 116.3 12.777 12
 2 -5 -6 152.404 13.2911 3
 2 -5 -5 82.1481 7.50387 3
 -2 5 5 65.13 7.1448 4
 2 -5 -5 58.1868 7.00653 12
 -2 5 4 36.9698 4.81329 7
 2 -5 -4 45.6918 5.07293 3
 -2 5 4 47.7983 4.94736 4
 2 -5 -4 42.2247 4.76263 12
 -2 5 3 9.23039 1.70898 7
 2 -5 -3 10.468 1.83922 3
 2 -5 -3 9.22667 1.52472 12
 -2 5 2 115.546 11.4215 7
 -2 5 2 113.836 11.4055 4
 2 -5 -2 100.388 11.2512 12
 2 -5 -2 110.468 11.4502 3
 -2 5 1 -0.21991 0.85075 4
 2 -5 -1 0.2404 0.8005 3
 2 -5 -1 0.19955 0.67298 18
 2 -5 -1 0.09978 0.68117 14
 2 -5 -1 1.15722 0.66615 12
 2 -5 0 200.485 19.1539 3
 2 -5 0 183.014 19.0005 18
 2 -5 0 190.149 19.019 14
 2 -5 0 181.036 18.9551 12
 -2 5 -1 46.244 5.03041 4
 2 -5 1 48.3884 5.11039 3
 2 -5 1 44.7849 4.99783 18
 -2 5 -1 54.5254 5.38474 7
 2 -5 1 41.2413 4.94948 14
 2 -5 1 39.3449 4.88022 12
 -2 5 -2 217.204 20.669 4
 2 -5 2 224.814 20.7676 3
 2 -5 2 200.539 20.619 18
 2 -5 2 189.227 20.5889 14
 2 -5 2 194.557 20.5274 12
 2 -5 3 59.6385 7.01086 18
 -2 5 -3 87.3531 7.6979 7
 -2 5 -3 61.1705 7.02727 4
 2 -5 3 64.7049 7.14145 3
 2 -5 4 55.2934 6.4466 18
 2 -5 4 65.144 6.71953 3
 -2 5 -5 77.725 8.80523 4
 2 -5 5 90.062 9.08751 3
 2 -5 6 1.70076 1.19855 3
 2 -5 7 87.5302 9.64338 3
 -2 4 15 11.893 2.19812 1
 -2 4 14 6.69984 1.3212 10
 -2 4 14 7.07747 1.73805 1
 -2 4 13 8.21416 1.36472 10
 2 -4 -13 3.339 1.66723 3
 -2 4 12 31.329 3.71818 4
 -2 4 12 31.7604 3.72351 10
 -2 4 11 -0.21851 0.72816 4
 -2 4 11 -0.62209 0.81004 10
 -2 4 10 50.1025 5.99499 4
 -2 4 10 54.987 6.09758 6
 2 -4 -10 67.8196 6.67265 3
 -2 4 9 4.78047 1.14587 6
 -2 4 9 3.7882 1.02325 4
 2 -4 -9 5.5541 1.54699 3
 -2 4 8 78.8735 8.58897 6
 -2 4 8 79.1732 8.57025 4
 2 -4 -8 74.9663 8.50796 12
 2 -4 -8 102.519 9.06402 3
 -2 4 7 33.1693 3.7891 4
 -2 4 7 32.7965 3.79069 6
 2 -4 -7 33.9869 3.85009 15
 2 -4 -7 29.4474 3.66099 12
 -2 4 6 168.651 16.8739 4
 -2 4 6 163.337 16.8783 6
 2 -4 -6 147.32 16.7857 15
 2 -4 -6 155.96 16.7814 12
 -2 4 5 38.601 4.22397 4
 -2 4 5 40.6736 4.28705 6
 2 -4 -5 29.2073 4.06178 15
 2 -4 -5 33.6316 4.09669 12
 2 -4 -5 53.1726 4.62151 3
 -2 4 4 156.625 10.9806 6
 -2 4 4 156.248 10.9296 4
 -2 4 4 64.9295 10.3245 14
 2 -4 -4 95.9418 10.5348 9
 2 -4 -4 136.073 10.7386 12
 -2 4 3 103.936 7.85123 4
 2 -4 -3 111.268 8.03798 3
 2 -4 -3 94.1758 7.70123 12
 2 -4 -3 99.8454 7.54095 9
 -2 4 2 1.13247 0.77379 4
 2 -4 -2 0.50177 0.71337 3
 2 -4 -2 0.89365 0.4422 9
 -2 4 2 0.57871 0.95032 7
 2 -4 -2 1.25595 0.72072 18
 2 -4 -2 0.76301 0.66097 12
 -2 4 1 397.903 30.4642 4
 2 -4 -1 393.625 30.4969 3
 2 -4 -1 351.944 30.3335 18
 2 -4 -1 342.893 30.288 14
 2 -4 -1 311.34 30.0502 9
 2 -4 -1 355.297 30.3606 12
 -2 4 1 392.235 30.501 7
 2 -4 0 5.44145 0.91826 9
 2 -4 0 6.05269 1.16325 18
 2 -4 0 6.43851 1.13025 14
 2 -4 0 5.92023 1.22135 3
 -2 4 -1 438.121 37.9416 4
 2 -4 1 427.231 37.994 3
 2 -4 1 413.944 37.9524 18
 2 -4 1 368.484 37.8288 14
 2 -4 1 328.667 37.6187 9
 2 -4 2 1.04144 0.72869 18
 -2 4 -2 0.55438 0.33466 16
 2 -4 2 0.56064 0.48454 9
 -2 4 -2 0.37564 1.15065 7
 2 -4 2 2.32642 0.87187 3
 2 -4 3 285.799 31.3681 9
 2 -4 3 368.584 31.8012 3
 -2 4 -3 327.705 31.5454 4
 2 -4 4 3.87603 0.92281 9
 2 -4 4 3.45027 1.15608 3
 -2 4 -4 2.77344 0.90232 4
 2 -4 5 57.6158 6.17509 9
 -2 4 -6 53.1828 5.81771 4
 2 -4 6 53.371 5.81113 9
 2 -4 8 88.3503 9.3791 17
 2 -4 9 4.74852 1.25204 17
 2 -4 9 4.36414 1.2946 9
 2 -4 10 67.3482 7.53838 9
 2 -4 11 0.713 1.1881 9
 2 -4 12 30.0249 4.07725 9
 2 -4 13 1.06014 1.16374 9
 2 -4 14 24.7103 3.71643 9
 2 -4 15 4.17252 1.62313 9
 2 -4 16 2.61341 1.47729 9
 -2 3 17 -1.02539 1.37884 9
 -2 3 14 26.385 3.86214 1
 -2 3 14 35.309 4.26135 9
 -2 3 13 22.4703 3.14967 10
 -2 3 13 39.1666 3.87608 1
 -2 3 12 42.3015 4.91588 1
 -2 3 12 39.592 4.58392 10
 -2 3 12 43.1322 4.67288 4
 2 -3 -11 30.5104 3.59997 3
 -2 3 11 22.0868 2.92315 10
 -2 3 11 25.3775 3.03326 4
 -2 3 10 24.3834 3.06483 6
 -2 3 10 22.0474 2.90748 4
 2 -3 -10 27.0514 3.36608 3
 -2 3 9 52.3224 5.67981 6
 -2 3 9 53.5043 5.65653 4
 -2 3 9 49.2364 5.5363 20
 2 -3 -8 15.7445 2.06155 3
 -2 3 8 11.4307 1.68466 4
 2 -3 -8 9.25172 1.50084 12
 -2 3 8 9.51531 1.47428 20
 -2 3 7 169.147 17.8754 20
 -2 3 7 192.476 18.1336 4
 -2 3 7 171.105 18.0527 6
 2 -3 -7 158.973 17.9663 12
 -2 3 6 12.7507 1.49805 6
 -2 3 6 11.872 1.54457 4
 2 -3 -6 17.6393 1.88077 3
 -2 3 6 8.29948 1.12871 20
 -2 3 6 3.84045 0.97584 8
 2 -3 -6 10.2729 1.41914 15
 -2 3 6 6.75759 1.11988 9
 2 -3 -6 10.8517 1.35043 12
 -2 3 5 221.582 16.4256 4
 -2 3 5 215.29 16.4026 6
 -2 3 5 165.981 15.9858 20
 -2 3 5 103.324 15.983 3
 2 -3 -5 243.984 16.668 3
 2 -3 -5 218.357 16.3239 15
 2 -3 -5 193.142 16.2382 12
 -2 3 5 110.053 15.9402 9
 -2 3 4 122.016 7.91522 4
 -2 3 4 86.5173 7.34204 20
 2 -3 -4 129.489 8.09063 3
 -2 3 4 45.8252 7.31939 3
 2 -3 -4 89.1187 7.60244 15
 -2 3 4 58.2062 7.34082 14
 2 -3 -4 96.3198 7.65285 12
 -2 3 4 56.9644 7.27832 9
 -2 3 3 56.7245 4.1307 6
 -2 3 3 58.4835 4.09452 4
 -2 3 3 24.1679 3.55147 18
 -2 3 3 45.2983 3.59116 20
 2 -3 -3 44.4456 4.01512 3
 -2 3 3 22.9227 3.5328 3
 -2 3 3 30.8712 3.55397 14
 2 -3 -3 53.3658 3.9552 12
 -2 3 3 28.2715 3.45487 9
 2 -3 -3 27.8607 3.59617 9
 -2 3 2 104.43 6.16246 6
 -2 3 2 98.6058 6.01838 4
 2 -3 -2 41.1419 5.49105 6
 -2 3 2 41.9052 5.4657 3
 2 -3 -2 103.478 6.04902 3
 2 -3 -2 87.3436 5.82927 18
 2 -3 -2 40.4043 5.30933 20
 -2 3 2 48.2989 5.43582 14
 -2 3 2 40.035 5.45919 18
 -2 3 2 48.5694 5.33517 9
 2 -3 -2 76.8862 5.53816 9
 -2 3 1 26.9626 2.28168 4
 2 -3 -1 13.0141 1.93964 6
 -2 3 1 11.3806 1.83949 3
 2 -3 -1 23.791 2.22368 3
 2 -3 -1 24.4919 2.1725 18
 2 -3 -1 13.3693 1.71922 20
 -2 3 1 15.7157 1.8187 20
 -2 3 1 13.3012 1.71503 9
 2 -3 -1 22.6703 2.05225 14
 2 -3 -1 20.7827 1.833 9
 -2 3 0 48.9552 4.13312 4
 2 -3 0 47.4947 4.11986 3
 -2 3 0 30.7646 3.75313 20
 2 -3 0 33.727 3.76797 20
 2 -3 0 47.8346 4.11331 18
 -2 3 0 56.5277 4.32611 7
 2 -3 0 47.8606 4.00988 14
 -2 3 0 21.4389 3.72007 16
 2 -3 0 39.4815 3.76946 9
 2 -3 1 17.0677 2.6663 4
 -2 3 -1 35.8871 2.98341 4
 2 -3 1 41.5925 3.12218 3
 2 -3 1 23.1408 2.69986 20
 -2 3 -1 20.122 2.54002 9
 2 -3 1 30.1763 2.86903 14
 -2 3 -1 17.5191 2.57372 16
 2 -3 1 38.2016 3.04443 18
 2 -3 1 29.4824 2.64775 9
 2 -3 2 208.959 18.6304 20
 -2 3 -2 161.639 18.4829 9
 -2 3 -2 147.764 18.4627 16
 2 -3 2 135.978 18.5318 4
 2 -3 3 19.931 1.94128 20
 -2 3 -3 13.4452 1.70797 16
 2 -3 3 15.608 1.86376 4
 2 -3 3 25.6051 2.0511 9
 -2 3 -3 9.18663 1.70338 9
 -2 3 -4 111.957 14.3658 13
 -2 3 -4 133.33 14.3154 16
 2 -3 4 145.04 14.4413 4
 -2 3 -5 0.60102 0.53127 4
 2 -3 5 0.45964 0.69133 17
 -2 3 -5 0.18558 0.23088 11
 -2 3 -5 0.12212 0.34723 9
 2 -3 5 1.4274 0.67843 9
 -2 3 -6 200.922 19.8885 4
 2 -3 6 194.707 19.9744 9
 2 -3 7 40.4862 4.60395 9
 2 -3 8 155.178 16.5588 17
 2 -3 8 170.9 16.6916 9
 2 -3 9 96.8358 10.7423 9
 2 -3 9 106.343 10.8204 2
 2 -3 10 40.5184 4.87898 17
 2 -3 10 44.2592 5.08365 2
 2 -3 11 34.5209 4.33792 17
 2 -3 11 38.5275 4.61687 2
 2 -3 12 11.4324 2.06025 17
 2 -3 12 14.2094 2.38622 2
 2 -3 13 15.2226 2.65973 2
 2 -3 14 1.475 1.26235 2
 2 -3 15 36.3823 4.86896 2
 2 -3 16 4.82273 1.72601 9
 2 -3 16 2.58738 1.46272 2
 2 -3 17 18.7759 3.24629 9
 2 -3 17 13.3113 2.75873 2
 -2 2 17 5.88379 2.11297 9
 -2 2 17 10.7721 2.12512 13
 -2 2 15 16.1575 3.05149 9
 2 -2 -12 -0.52689 0.88796 8
 -2 2 12 -0.59791 0.95714 1
 -2 2 12 -0.16018 0.57245 10
 2 -2 -11 114.412 10.5472 8
 -2 2 11 125.442 11.0243 9
 -2 2 11 119.209 10.6169 1
 -2 2 11 96.136 10.266 4
 -2 2 11 79.4313 10.0819 10
 2 -2 -10 9.02716 1.49122 8
 -2 2 10 5.86042 1.39159 1
 -2 2 10 7.41578 1.3115 4
 -2 2 8 23.5136 3.83124 6
 -2 2 8 20.7093 3.29495 15
 2 -2 -8 39.806 3.49354 12
 -2 2 7 24.82 2.30584 6
 2 -2 -7 33.6395 2.60481 3
 -2 2 7 11.5737 1.93568 3
 -2 2 7 18.412 1.95907 20
 -2 2 7 8.94867 1.67756 8
 -2 2 7 10.5756 1.77514 15
 2 -2 -7 24.8275 2.0544 12
 -2 2 6 68.6371 7.94747 5
 -2 2 6 149.797 8.55613 6
 -2 2 6 77.0278 8.09395 3
 -2 2 6 68.6279 7.91113 18
 -2 2 6 63.3426 7.88811 8
 -2 2 6 64.571 7.90594 16
 2 -2 -6 130.874 8.24748 12
 -2 2 5 61.273 7.66975 5
 -2 2 5 57.9343 7.67549 3
 2 -2 -5 146.924 8.33492 3
 -2 2 5 124.074 7.85255 20
 -2 2 5 59.2582 7.61786 18
 -2 2 5 59.9096 7.63523 8
 -2 2 5 59.1823 7.63164 16
 -2 2 5 96.4987 7.84571 9
 2 -2 -5 113.891 7.91662 12
 -2 2 4 483.806 28.5895 4
 -2 2 4 266.392 28.1099 5
 -2 2 4 148.975 27.9504 3
 -2 2 4 247.664 28.0434 18
 -2 2 4 259.66 28.0925 8
 -2 2 4 237.811 28.0391 16
 2 -2 -4 472.225 28.337 15
 -2 2 4 391.413 28.1542 9
 2 -2 -4 496.863 28.4076 12
 2 -2 -3 31.5347 4.48534 20
 -2 2 3 61.7744 4.64376 20
 -2 2 3 37.5223 4.60531 18
 2 -2 -3 78.6562 5.10844 3
 -2 2 3 38.5857 4.60654 3
 2 -2 -3 54.0353 4.73608 15
 -2 2 3 45.6056 4.59701 14
 -2 2 3 36.4695 4.59604 16
 -2 2 3 61.6356 5.10579 4
 -2 2 3 72.9384 5.02447 6
 -2 2 3 39.0988 4.6514 5
 2 -2 -2 95.3082 11.3496 6
 -2 2 2 103.146 11.3739 5
 -2 2 2 203.547 11.8213 4
 -2 2 2 107.437 11.3228 3
 2 -2 -2 160.947 11.57 3
 -2 2 2 160.99 11.3934 20
 2 -2 -2 166.031 11.5417 18
 2 -2 -2 90.7519 11.2171 20
 -2 2 2 115.294 11.285 14
 -2 2 2 98.2124 11.3125 16
 -2 2 2 98.5826 11.3223 18
 -2 2 2 102.73 11.1804 9
 -2 2 1 112.907 7.67127 6
 2 -2 -1 103.167 7.47773 3
 -2 2 1 57.1539 7.22485 3
 2 -2 -1 57.8963 7.14964 20
 -2 2 1 88.2898 7.3448 20
 2 -2 -1 97.8296 7.45694 18
 -2 2 1 62.4734 7.08174 9
 2 -2 -1 91.4121 7.31786 14
 2 -2 -1 69.4523 7.13076 9
 -2 2 0 97.0555 13.9826 5
 -2 2 0 230.101 14.3731 4
 2 -2 0 218.006 14.2851 3
 2 -2 0 151.334 14.0327 20
 -2 2 0 173.532 14.0963 20
 -2 2 0 113.134 13.8581 9
 2 -2 0 196.601 14.1152 14
 -2 2 0 106.142 13.969 16
 2 -2 0 216.722 14.305 18
 2 -2 0 142.491 13.8983 9
 2 -2 1 118.938 8.93329 3
 2 -2 1 91.5248 8.55685 9
 -2 2 -1 116.116 8.97224 7
 -2 2 -1 59.4164 8.56371 16
 2 -2 1 71.3201 8.73357 6
 -2 2 -1 113.297 8.84546 4
 -2 2 -2 89.1961 11.9602 2
 2 -2 2 121.746 12.0975 20
 -2 2 -2 202.363 12.2673 20
 -2 2 -2 87.3199 11.8885 9
 2 -2 2 179.455 12.0358 9
 -2 2 -2 96.5795 11.9172 16
 -2 2 -2 189.549 12.219 4
 2 -2 2 119.373 12.1714 6
 -2 2 -3 191.549 22.9466 2
 2 -2 3 234.665 23.0061 20
 -2 2 -3 185.057 22.8581 9
 2 -2 3 217.993 23.0489 7
 2 -2 3 388.634 23.1254 9
 -2 2 -3 193.676 22.8334 16
 -2 2 -3 181.234 22.8642 13
 2 -2 3 395.851 23.3679 17
 -2 2 -3 390.126 23.1463 4
 2 -2 4 29.1327 3.42001 4
 2 -2 4 36.1947 3.66152 7
 -2 2 -4 34.814 3.37914 16
 -2 2 -4 29.2329 3.44989 13
 -2 2 -4 30.3227 3.42311 11
 -2 2 -4 22.3718 3.4775 2
 2 -2 5 70.5123 8.06814 4
 -2 2 -5 135.949 8.32542 4
 2 -2 5 139.895 8.92317 2
 -2 2 -5 74.9431 8.017 16
 -2 2 -5 68.3363 8.14135 13
 -2 2 -5 69.9685 8.09961 11
 2 -2 6 0.74784 0.47492 20
 2 -2 6 1.70462 0.725 17
 2 -2 6 2.71972 0.91887 9
 2 -2 6 2.49557 0.92039 2
 2 -2 6 0.57757 0.31125 4
 2 -2 7 91.5755 9.63796 17
 2 -2 7 95.3547 9.7782 9
 2 -2 7 90.5915 9.72997 2
 2 -2 8 5.10824 1.18799 17
 2 -2 8 6.00017 1.41616 9
 2 -2 8 5.00285 1.44116 2
 2 -2 9 79.0831 9.28795 17
 2 -2 9 101.005 9.65645 9
 2 -2 9 89.9744 9.50552 2
 2 -2 10 16.866 2.71473 17
 2 -2 10 27.2343 3.25254 9
 2 -2 10 21.9673 3.03821 2
 2 -2 11 61.5998 7.05348 9
 2 -2 11 59.8226 6.95777 2
 2 -2 12 18.2772 2.76785 9
 2 -2 12 10.9885 2.4364 2
 2 -2 13 16.5392 2.99912 9
 2 -2 14 28.7625 4.28352 9
 2 -2 15 0.78612 1.46119 9
 2 -2 15 0.92432 1.39909 2
 2 -2 16 9.02501 2.41954 2
 2 -2 17 0.5121 1.34784 2
 2 -2 18 4.74832 1.87852 2
 -2 1 18 6.81586 1.84649 13
 -2 1 17 9.92823 2.06526 13
 -2 1 16 11.2184 2.4954 9
 -2 1 16 9.79709 2.06289 13
 -2 1 15 11.3992 2.14098 13
 -2 1 14 18.1982 3.18205 9
 -2 1 14 21.7948 3.06069 13
 2 -1 -13 4.45111 1.27491 8
 2 -1 -12 106.692 12.3436 8
 -2 1 12 140.481 12.8418 9
 -2 1 11 5.52017 1.54639 9
 2 -1 -11 7.55576 1.42729 8
 -2 1 11 6.05804 1.01017 10
 2 -1 -10 131.853 12.2816 8
 -2 1 10 133.239 12.3609 1
 2 -1 -10 111.65 11.9967 5
 -2 1 10 109.933 11.9082 10
 2 -1 -9 0.07531 0.50748 5
 2 -1 -9 -0.40514 0.73835 8
 -2 1 9 -0.2082 0.72657 1
 2 -1 -8 45.8102 4.22211 8
 -2 1 8 44.7948 4.19912 1
 -2 1 8 22.8628 3.92724 3
 2 -1 -8 39.6683 3.92916 12
 2 -1 -7 8.91333 1.1685 5
 -2 1 7 5.65272 1.07693 3
 -2 1 7 12.5773 1.46848 9
 -2 1 7 4.75232 0.91678 8
 2 -1 -7 11.6346 1.38927 8
 -2 1 7 4.53872 1.00043 15
 -2 1 7 5.47341 0.91254 16
 2 -1 -7 9.68983 1.08613 12
 2 -1 -6 34.8062 2.7333 5
 -2 1 6 16.0203 2.38776 5
 -2 1 6 12.1808 2.41633 3
 2 -1 -6 42.1162 3.00092 3
 -2 1 6 32.2547 2.725 20
 2 -1 -6 33.0657 2.80817 8
 -2 1 6 47.5212 2.95633 9
 -2 1 6 13.9689 2.3949 15
 -2 1 6 15.1779 2.34314 16
 2 -1 -6 26.8612 2.5074 12
 -2 1 5 39.0867 3.79254 5
 2 -1 -5 64.7976 4.10077 5
 -2 1 5 12.4581 3.57338 3
 2 -1 -5 76.9369 4.29399 3
 -2 1 5 35.5785 3.68115 18
 -2 1 5 32.4067 3.71279 8
 -2 1 5 34.8239 3.71777 16
 -2 1 5 42.1678 3.7928 15
 2 -1 -5 61.4924 3.93465 12
 2 -1 -4 161.319 10.5283 5
 -2 1 4 91.2499 10.2378 5
 -2 1 4 164.848 10.6258 6
 -2 1 4 71.6527 10.1787 3
 -2 1 4 90.327 10.1721 18
 -2 1 4 162.741 10.4126 20
 -2 1 4 85.907 10.2164 8
 -2 1 4 85.4899 10.1756 15
 -2 1 4 88.3643 10.1997 16
 2 -1 -4 150.047 10.4317 12
 2 -1 -3 86.994 8.80405 3
 -2 1 3 71.2173 8.67352 3
 -2 1 3 80.9147 8.6992 18
 2 -1 -3 68.4154 8.6493 20
 -2 1 3 83.6732 8.76847 8
 2 -1 -3 109.436 8.80488 15
 -2 1 3 76.492 8.70822 16
 2 -1 -3 149.632 9.06309 5
 -2 1 3 141.561 9.05513 6
 -2 1 2 2.26255 0.44642 3
 2 -1 -2 2.46723 0.62052 3
 2 -1 -2 2.83455 0.48271 15
 2 -1 -2 1.62026 0.50117 18
 -2 1 2 1.54434 0.43383 18
 -2 1 2 1.46659 0.48056 5
 -2 1 2 3.0062 0.52732 20
 2 -1 -2 1.46233 0.42562 20
 2 -1 -1 65.2247 5.67582 3
 -2 1 1 48.0773 5.58557 3
 2 -1 -1 64.0464 5.71196 16
 -2 1 1 45.0363 5.50495 14
 2 -1 -1 76.5836 5.81764 5
 2 -1 -1 72.2382 5.74261 18
 2 -1 -1 43.5536 5.55749 20
 -2 1 1 73.9776 5.71282 20
 2 -1 0 1.27387 0.53555 3
 2 -1 0 1.273 0.45404 20
 2 -1 0 1.64071 0.49885 16
 2 -1 0 1.37412 0.35803 14
 -2 1 0 2.31831 0.78341 6
 -2 1 -1 147.313 16.1469 2
 2 -1 1 197.802 16.2846 20
 2 -1 1 150.242 16.0216 9
 -2 1 -1 138.031 16.1018 16
 -2 1 -1 140.906 16.1389 17
 2 -1 1 226.845 16.2476 16
 2 -1 1 228.298 16.3361 17
 2 -1 1 166.494 16.2567 6
 2 -1 2 0.99213 0.54357 6
 -2 1 -2 0.28657 0.3491 5
 -2 1 -2 0.63692 0.39158 2
 -2 1 -2 2.34702 0.53271 4
 2 -1 2 1.6069 0.54137 20
 2 -1 2 0.62322 0.36942 9
 -2 1 -2 1.21057 0.75231 7
 2 -1 2 1.69175 0.44344 16
 2 -1 2 1.68701 0.62044 17
 -2 1 -2 1.25451 0.42122 17
 -2 1 -2 1.05608 0.30728 16
 -2 1 -2 0.73612 0.30649 13
 -2 1 -3 39.0563 18.4808 5
 -2 1 -3 294.852 18.6292 4
 2 -1 3 187.231 18.6554 7
 2 -1 3 305.276 18.8894 2
 2 -1 3 197.166 18.6461 20
 -2 1 -3 303.534 18.8571 20
 2 -1 3 306.878 18.8731 17
 2 -1 3 258.548 18.5761 16
 -2 1 -3 159.2 18.4459 16
 -2 1 -3 170.491 18.5024 13
 -2 1 -3 163.15 18.5028 11
 -2 1 -4 173.958 14.1818 4
 2 -1 4 206.502 14.5719 2
 2 -1 4 117.957 14.2468 7
 2 -1 4 146.605 14.3263 9
 2 -1 4 198.076 14.5208 17
 2 -1 4 169.837 14.3473 13
 -2 1 -4 101.698 14.1571 13
 2 -1 4 174.971 14.3175 11
 -2 1 -4 103.395 14.1441 11
 2 -1 6 136.135 11.1198 13
 2 -1 6 128.784 10.9212 11
 2 -1 6 120.893 11.3539 2
 -2 1 -7 16.8978 1.82943 4
 2 -1 7 18.2179 2.51305 2
 2 -1 7 18.8591 2.0343 11
 2 -1 7 15.5103 1.76359 16
 2 -1 7 19.0958 2.29611 13
 2 -1 8 315.071 26.3566 9
 2 -1 8 232.586 25.8139 11
 2 -1 8 269.476 26.0949 13
 2 -1 9 13.0565 1.75241 11
 2 -1 9 12.6755 2.02695 13
 2 -1 9 19.8391 2.45128 9
 2 -1 10 120.45 12.9663 11
 2 -1 10 143.792 13.4013 13
 2 -1 11 2.97782 1.20121 13
 2 -1 12 110.724 10.1057 9
 2 -1 12 76.1934 9.45995 13
 2 -1 13 5.90523 1.59405 13
 2 -1 14 18.8946 2.95493 13
 2 -1 15 46.2813 5.30377 9
 2 -1 15 28.3295 4.34691 13
 2 -1 16 3.13983 1.39201 13
 2 -1 17 3.09792 2.66747 2
 2 -1 18 0.2864 1.38133 2
 2 -1 18 0.47358 1.0279 13
 -2 0 18 11.4827 2.36843 13
 -2 0 18 16.3185 3.0738 9
 -2 0 17 2.17268 1.28062 13
 -2 0 17 1.96968 1.66102 9
 -2 0 16 29.0191 4.46806 9
 -2 0 15 9.82971 1.84998 13
 2 0 -15 6.06213 1.60203 8
 -2 0 14 33.8867 4.32571 13
 2 0 -14 35.0836 4.30683 8
 -2 0 13 27.564 3.47966 13
 2 0 -13 24.7815 3.38899 8
 -2 0 12 33.3137 2.96135 13
 2 0 -12 34.752 3.00794 8
 -2 0 12 38.9063 3.5162 9
 -2 0 11 78.5907 8.52012 13
 2 0 -11 68.4863 8.43296 8
 -2 0 11 103.397 9.06749 9
 2 0 -10 52.6548 3.12846 8
 -2 0 10 51.353 3.09998 13
 2 0 -10 35.3143 2.31053 5
 2 0 -9 63.4365 5.43523 5
 2 0 -9 75.1843 5.83596 8
 -2 0 9 90.4914 5.96607 13
 -2 0 9 56.0559 5.25089 10
 2 0 -8 0.66358 0.74011 8
 -2 0 8 0.18306 0.54535 3
 -2 0 8 0.20043 0.26488 16
 2 0 -8 0.38233 0.4652 5
 2 0 -7 246.565 20.1654 5
 -2 0 7 165.027 20.1315 3
 -2 0 7 208.118 20.2377 1
 -2 0 7 148.663 19.9319 16
 2 0 -7 226.831 20.0062 12
 2 0 -7 305.779 20.4837 8
 -2 0 6 2.57163 0.70759 1
 2 0 -6 2.33977 0.79742 8
 -2 0 6 1.61377 0.45338 16
 2 0 -6 2.52336 0.52286 12
 2 0 -5 367.562 29.307 5
 -2 0 5 401.882 29.296 1
 -2 0 5 188.817 29.1166 3
 -2 0 5 404.04 29.4272 20
 2 0 -5 407.127 29.4457 8
 -2 0 5 299.473 29.305 9
 -2 0 5 226.507 29.154 8
 2 0 -5 297.239 29.1587 16
 -2 0 5 232.268 29.099 16
 2 0 -5 350.158 29.167 12
 -2 0 4 50.0279 11.1434 3
 2 0 -4 214.034 11.5618 3
 -2 0 4 111.377 11.1873 18
 2 0 -4 184.993 11.5983 8
 2 0 -4 150.986 11.347 16
 -2 0 4 106.498 11.2409 16
 2 0 -4 174.201 11.4842 5
 -2 0 3 180.449 17.4906 18
 2 0 -3 279.905 17.8423 8
 -2 0 3 237.835 17.6334 9
 -2 0 3 170.609 17.5824 8
 2 0 -3 248.452 17.651 16
 -2 0 3 169.577 17.5402 16
 -2 0 3 106.963 17.4518 3
 2 0 -2 70.217 5.49927 18
 2 0 -2 51.8257 5.5046 20
 -2 0 2 76.2042 5.63407 20
 -2 0 2 72.4068 5.48381 9
 2 0 -2 32.0246 5.39497 9
 -2 0 2 51.6101 5.53414 8
 -2 0 2 49.9618 5.41177 15
 2 0 -2 74.2806 5.61773 16
 2 0 -2 51.6817 5.46338 3
 -2 0 1 49.6158 5.06449 3
 2 0 -1 55.9934 5.08395 3
 -2 0 1 57.8992 5.20675 20
 2 0 -1 45.9642 5.13973 20
 -2 0 1 50.6361 5.03675 9
 2 0 -1 59.272 5.21513 16
 -2 0 1 43.1668 5.12397 16
 -2 0 1 41.7666 5.0868 17
 -2 0 1 64.2798 5.29687 6
 2 0 0 18.5995 2.22346 20
 -2 0 0 26.7728 2.36313 20
 -2 0 0 19.4959 2.1262 2
 -2 0 0 16.7769 2.16568 17
 2 0 0 23.9265 2.26845 16
 -2 0 0 24.8258 2.3261 6
 2 0 0 24.9425 2.28363 5
 2 0 0 17.2361 2.23137 6
 -2 0 -1 137.132 12.1311 6
 -2 0 -1 140.044 12.1645 20
 -2 0 -1 118.859 12.0301 2
 2 0 1 127.86 12.0274 2
 2 0 1 130.238 12.0874 17
 2 0 1 123.893 12.0557 16
 2 0 1 122.886 12.0727 11
 2 0 1 102.685 11.9394 9
 2 0 2 434.768 50.4091 6
 2 0 2 496.337 50.3517 5
 -2 0 -2 649.5 50.5461 20
 2 0 2 596.862 50.4938 2
 2 0 2 518.076 50.3909 16
 2 0 2 544.419 50.3652 13
 2 0 2 408.862 50.3677 9
 2 0 2 554.714 50.4509 11
 2 0 3 264.135 27.625 5
 -2 0 -3 299.087 27.8368 20
 2 0 3 292.429 27.7742 11
 2 0 3 287.513 27.7368 13
 -2 0 -4 264.077 20.763 7
 2 0 4 240.004 20.7094 13
 2 0 4 228.166 20.6862 11
 -2 0 -5 83.986 9.05242 1
 -2 0 -5 84.821 8.65964 4
 2 0 5 110.963 9.08291 13
 2 0 6 93.5517 6.61744 13
 2 0 6 46.5542 6.21065 20
 2 0 7 91.499 11.7066 20
 2 0 7 108.202 11.7235 7
 2 0 8 84.8145 8.94971 13
 2 0 9 128.129 13.2764 13
 2 0 10 10.4996 1.80361 13
 2 0 11 132.599 14.9174 13
 2 0 11 161.542 15.2887 9
 2 0 12 -0.78727 1.11391 13
 2 0 13 89.3563 9.73826 13
 2 0 14 2.38379 1.30083 13
 2 0 15 16.6583 2.93552 13
 2 0 15 22.2267 3.45858 9
 2 0 17 11.1806 2.4209 13
 2 0 17 13.4539 2.97862 9
 2 0 18 4.6233 1.65798 13
 2 0 19 3.63751 1.59016 13
 2 0 19 3.37293 2.00595 9
 -2 -1 18 2.33304 1.55103 9
 -2 -1 16 -0.18679 1.0584 13
 -2 -1 15 55.6237 6.43861 13
 -2 -1 14 2.56751 1.11451 13
 2 1 -14 3.03236 1.28226 8
 -2 -1 13 83.4428 9.9183 13
 -2 -1 13 112.706 10.5512 9
 2 1 -13 92.1436 10.0459 8
 -2 -1 12 12.6606 2.07371 13
 -2 -1 12 15.8413 2.57082 9
 2 1 -12 11.96 2.13769 8
 -2 -1 11 81.3934 7.61771 9
 2 1 -11 61.6912 7.17538 8
 -2 -1 11 59.8655 7.07185 13
 -2 -1 10 32.8469 3.64121 9
 2 1 -10 26.7218 3.3067 8
 -2 -1 10 22.1449 3.13185 13
 2 1 -9 33.1137 4.39356 5
 -2 -1 9 63.6332 5.20744 9
 2 1 -9 49.4327 4.86272 8
 -2 -1 8 93.0071 11.9875 3
 -2 -1 8 105.976 11.7421 10
 -2 -1 8 210.384 12.7805 9
 2 1 -8 174.679 12.4635 8
 2 1 -7 9.85988 1.21156 16
 -2 -1 7 7.96616 1.39014 3
 2 1 -7 14.7416 1.73668 8
 -2 -1 6 741.776 61.4996 3
 2 1 -6 589.25 61.1503 16
 -2 -1 6 758.835 61.3785 13
 2 1 -6 573.309 61.091 12
 2 1 -6 866.27 61.6109 8
 2 1 -6 493.512 61.2624 9
 -2 -1 5 6.10447 2.37293 1
 -2 -1 5 30.2599 2.63276 3
 -2 -1 5 35.5366 2.86783 9
 2 1 -5 35.0091 2.86216 8
 -2 -1 5 30.8839 2.60635 13
 2 1 -5 26.8072 2.47217 16
 2 1 -5 24.4182 2.37513 12
 -2 -1 4 783.131 65.4619 20
 2 1 -4 625.795 65.2667 16
 -2 -1 4 664.035 65.2923 13
 -2 -1 4 638.536 65.2864 3
 -2 -1 3 50.6852 4.61001 3
 -2 -1 3 61.9582 4.83903 20
 -2 -1 3 41.1343 4.5178 18
 -2 -1 3 53.7696 4.75425 9
 2 1 -3 35.0731 4.65652 9
 2 1 -3 60.0356 4.85244 8
 2 1 -3 45.6245 4.62509 13
 2 1 -3 50.9264 4.68662 16
 -2 -1 3 46.849 4.62113 13
 -2 -1 3 38.0769 4.56288 11
 2 1 -2 72.69 7.54536 18
 -2 -1 2 99.7007 7.82199 20
 2 1 -2 94.9939 7.80627 8
 2 1 -2 75.614 7.6679 9
 -2 -1 2 68.2036 7.59791 11
 2 1 -1 21.1599 1.86496 8
 2 1 -1 14.8564 1.70624 9
 -2 -1 1 16.0082 1.75784 9
 -2 -1 1 14.2351 1.71269 11
 -2 -1 0 175.744 14.3744 20
 2 1 0 126.604 14.2804 20
 2 1 0 120.971 14.2192 9
 2 1 0 171.981 14.3427 8
 -2 -1 0 125.888 14.2649 8
 -2 -1 0 154.165 14.2616 9
 2 1 0 169.358 14.3332 11
 2 1 1 132.827 15.6263 6
 -2 -1 -1 216.766 15.7004 1
 -2 -1 -1 224.658 15.8395 20
 2 1 1 159.488 15.5886 15
 -2 -1 -1 116.837 15.5709 15
 -2 -1 -1 186.363 15.6617 9
 2 1 1 156.715 15.6293 9
 -2 -1 -2 1.737 0.46987 4
 2 1 2 2.82187 0.70878 4
 -2 -1 -2 0.89979 0.46437 6
 2 1 2 1.68312 0.65721 1
 -2 -1 -2 2.3625 0.56997 1
 -2 -1 -2 3.21115 0.71979 20
 2 1 2 1.42762 0.43367 9
 2 1 2 0.81158 0.39698 15
 -2 -1 -2 2.10353 0.55347 9
 -2 -1 -3 1526.64 150.286 1
 2 1 3 1363.4 150.251 20
 -2 -1 -3 1806.99 150.328 20
 -2 -1 -3 1534.21 150.141 7
 -2 -1 -3 1660.61 150.163 4
 2 1 3 1403.45 150.134 6
 -2 -1 -3 1754.71 150.396 9
 2 1 3 1369.46 150.229 9
 -2 -1 -4 1694.74 138.084 20
 2 1 4 1153.25 137.93 20
 -2 -1 -4 1620.58 137.9 7
 2 1 4 1298.36 137.831 4
 2 1 4 1391.79 138.01 9
 2 1 5 1096.18 107.957 9
 -2 -1 -6 131.833 15.7476 1
 -2 -1 -6 153.539 15.4165 19
 -2 -1 -7 59.0813 5.82401 1
 2 1 7 49.9754 5.63221 20
 2 1 9 52.0399 6.89502 7
 2 1 9 225.652 9.33546 1
 2 1 13 0.3531 1.05129 13
 2 1 14 73.7075 8.33257 13
 2 1 15 2.19392 1.30758 13
 2 1 15 1.61922 1.53179 9
 2 1 16 29.396 4.12015 13
 2 1 17 0.66871 1.17437 13
 2 1 18 20.1348 3.37811 13
 2 1 18 22.4426 3.95598 9
 2 1 19 -0.48928 1.18042 13
 2 2 -17 11.8083 2.38828 8
 -2 -2 17 15.6481 2.97444 9
 -2 -2 16 24.4539 3.85012 9
 2 2 -16 23.0155 3.47082 8
 -2 -2 15 -0.17835 0.99286 13
 2 2 -15 0.19667 1.13332 8
 -2 -2 14 47.203 5.62109 13
 2 2 -14 48.4817 5.76676 8
 -2 -2 13 7.94292 1.71205 13
 -2 -2 12 60.2039 6.73999 13
 -2 -2 11 9.0413 1.62907 13
 -2 -2 10 108.918 11.3592 13
 -2 -2 9 12.024 1.78852 13
 -2 -2 8 50.2538 6.28021 13
 -2 -2 8 79.1045 6.73893 9
 2 2 -7 64.1232 5.34652 16
 -2 -2 7 62.4388 5.20737 10
 -2 -2 6 15.1791 3.38319 4
 -2 -2 6 25.5176 3.4504 19
 2 2 -6 39.713 3.38087 16
 2 2 -6 25.8983 3.4274 13
 -2 -2 6 36.3286 3.22687 11
 -2 -2 5 130.829 14.7716 4
 -2 -2 5 237.923 14.8353 2
 -2 -2 5 117.726 14.6625 19
 -2 -2 5 247.496 15.1092 9
 2 2 -5 171.207 14.6097 16
 2 2 -5 120.638 14.6187 13
 2 2 -5 150.032 14.4491 12
 -2 -2 5 129.664 14.447 11
 -2 -2 4 146.968 10.7425 2
 -2 -2 4 142.489 10.9856 20
 -2 -2 4 81.4022 10.7247 19
 -2 -2 4 154.407 11.0043 9
 -2 -2 4 83.4431 10.8003 4
 2 2 -4 81.8413 10.6614 13
 -2 -2 3 376.57 37.2306 19
 2 2 -2 46.1738 4.55229 2
 -2 -2 2 49.7087 4.55284 3
 2 2 -2 37.7807 4.65196 20
 -2 -2 2 36.8698 4.66595 19
 -2 -2 2 52.2259 4.76336 9
 -2 -2 2 32.6514 4.79277 4
 2 2 -2 43.9894 5.15208 4
 2 2 -2 50.925 4.58119 11
 2 2 -1 3.47856 0.6583 20
 -2 -2 1 5.18202 0.78539 20
 -2 -2 1 4.49943 0.77373 9
 2 2 -1 5.18777 0.77717 8
 -2 -2 1 3.79611 0.53066 3
 2 2 -1 4.18431 0.5255 3
 2 2 -1 7.46841 1.01251 4
 -2 -2 0 84.2159 9.18564 3
 2 2 0 90.5244 9.16421 3
 -2 -2 0 75.2305 9.22006 19
 -2 -2 0 102.225 9.28827 20
 2 2 0 79.984 9.23144 20
 2 2 0 108.431 9.31193 19
 2 2 0 104.844 9.25491 8
 2 2 0 76.6444 9.17969 14
 -2 -2 0 98.8627 9.22567 14
 -2 -2 0 104.697 9.30038 9
 2 2 1 17.3426 1.87256 4
 -2 -2 -1 16.7154 1.55836 3
 2 2 1 13.6624 1.48683 19
 -2 -2 -1 11.9245 1.43649 19
 -2 -2 -1 15.8447 1.62786 20
 2 2 1 10.1429 1.4771 20
 2 2 1 12.7369 1.41788 8
 -2 -2 -1 12.3892 1.41768 8
 2 2 1 10.7865 1.43103 14
 -2 -2 -1 14.7206 1.56845 9
 -2 -2 -2 7.64285 0.9526 6
 2 2 2 9.6593 1.19458 3
 2 2 2 8.85081 0.99751 19
 2 2 2 8.22201 1.17028 20
 -2 -2 -2 11.479 1.29178 20
 -2 -2 -2 7.18839 0.92671 8
 -2 -2 -2 9.57825 1.12095 15
 -2 -2 -2 10.4576 1.19551 9
 -2 -2 -3 1256.25 124.943 6
 2 2 3 1290.53 125.155 1
 -2 -2 -3 1568.29 125.209 20
 2 2 3 1237.66 125.156 20
 -2 -2 -3 1197.69 124.944 8
 2 2 3 1084.01 125.094 15
 -2 -2 -3 1470.55 125.184 15
 -2 -2 -3 1483.36 125.221 9
 -2 -2 -4 506.663 43.0166 20
 2 2 4 357.763 42.9231 15
 2 2 4 549.058 43.1066 1
 2 2 4 377.577 43.0054 3
 2 2 5 245.268 29.053 20
 -2 -2 -5 390.775 29.2764 20
 2 2 5 423.828 29.4375 1
 2 2 5 271.84 28.872 7
 2 2 7 1.0234 0.47061 4
 -2 -2 -7 0.16032 0.24818 4
 2 2 7 0.41633 0.53757 3
 2 2 8 165.083 27.8847 20
 2 2 8 268.57 27.891 7
 2 2 11 0.41118 1.54518 1
 2 2 13 29.0419 4.21812 1
 2 2 17 28.2256 4.07204 13
 2 2 18 -0.71502 1.30481 13
 2 2 19 5.2059 1.85947 13
 2 3 -17 0.23103 1.06006 8
 -2 -3 17 0.54549 1.21794 9
 -2 -3 16 13.0735 2.67801 9
 -2 -3 15 18.4429 3.13246 9
 -2 -3 14 20.6544 3.34497 9
 -2 -3 13 16.7981 2.8699 9
 -2 -3 12 22.8646 3.35523 9
 -2 -3 11 40.7041 5.15714 2
 -2 -3 11 56.4012 5.67893 9
 -2 -3 10 4.75598 1.17498 2
 -2 -3 10 8.28859 1.67777 9
 -2 -3 9 162.088 17.0701 2
 -2 -3 9 178.672 17.3765 9
 -2 -3 8 4.62654 1.04254 2
 -2 -3 8 9.54518 1.54892 9
 2 3 -7 13.365 2.35723 1
 -2 -3 7 34.1024 2.64188 2
 -2 -3 6 147.688 14.8699 2
 -2 -3 5 295.351 16.8376 9
 2 3 -5 300.001 16.9791 4
 -2 -3 4 86.1723 7.65089 20
 2 3 -4 94.8439 7.74779 19
 -2 -3 4 66.1798 7.22214 18
 -2 -3 4 100.169 7.7612 9
 2 3 -3 323.641 39.0041 4
 2 3 -3 335.088 38.7559 2
 -2 -3 3 507.641 38.8736 3
 2 3 -3 556.708 39.1476 19
 -2 -3 3 540.419 39.1077 9
 2 3 -3 294.81 38.8236 9
 2 3 -3 404.298 38.6501 17
 -2 -3 3 374.883 38.6614 10
 -2 -3 2 31.474 2.99068 3
 2 3 -2 40.2913 3.29773 19
 -2 -3 2 36.37 3.15238 20
 -2 -3 2 34.9568 3.21994 9
 2 3 -2 7.97603 3.06232 4
 -2 -3 2 27.9277 2.90989 10
 2 3 -1 28.0973 3.46018 3
 2 3 -1 30.4003 3.52379 20
 2 3 -1 47.2634 3.77309 19
 -2 -3 1 44.3185 3.72855 9
 2 3 -1 28.2188 3.55144 9
 -2 -3 1 43.7881 3.66995 14
 -2 -3 1 33.4578 3.48614 10
 -2 -3 0 0.61198 1.02181 4
 -2 -3 0 5.74423 0.88328 3
 2 3 0 4.77994 0.71466 3
 -2 -3 0 6.79367 0.85503 20
 2 3 0 6.18701 0.79755 20
 -2 -3 0 7.64413 0.99255 9
 2 3 0 4.63682 0.8067 9
 -2 -3 0 5.81902 0.86961 14
 -2 -3 0 6.21688 0.80026 10
 2 3 1 60.0613 6.44701 20
 -2 -3 -1 75.9958 6.54904 20
 -2 -3 -1 87.4292 6.72863 3
 2 3 1 70.3245 6.51726 3
 2 3 1 52.7672 6.46468 14
 2 3 1 52.4331 6.48773 9
 -2 -3 -1 80.079 6.65351 9
 -2 -3 -1 55.9997 6.47019 10
 -2 -3 -2 128.285 13.2183 4
 2 3 2 114.661 13.0984 20
 -2 -3 -2 151.953 13.2191 20
 -2 -3 -2 191.685 13.3871 3
 2 3 2 146.93 13.2407 3
 2 3 2 105.494 13.1177 14
 -2 -3 -2 153.026 13.2766 9
 -2 -3 -2 113.185 13.122 10
 -2 -3 -3 101.835 11.976 4
 2 3 3 178.55 12.3096 4
 -2 -3 -3 126.482 12.0001 20
 2 3 3 96.002 11.9399 20
 -2 -3 -3 156.895 12.2403 3
 2 3 3 110.983 12.0743 3
 -2 -3 -3 115.717 12.0286 15
 -2 -3 -3 122.915 12.0777 9
 -2 -3 -4 235.859 20.6359 20
 2 3 4 188.33 20.6027 20
 2 3 4 216.766 20.7967 3
 -2 -3 -4 304.601 20.9868 3
 -2 -3 -4 252.487 20.7693 15
 2 3 4 152.474 20.5902 9
 -2 -3 -4 254.859 20.8079 9
 -2 -3 -4 159.498 20.559 10
 -2 -3 -5 41.311 3.00642 20
 -2 -3 -5 47.8111 3.37135 9
 2 3 5 25.2673 2.86774 9
 -2 -3 -5 24.334 2.79544 10
 -2 -3 -5 42.6403 3.20138 15
 2 3 6 90.6941 10.4527 20
 2 3 6 88.9559 10.5317 9
 2 3 7 136.606 8.07857 1
 2 3 7 56.7552 7.32123 20
 -2 -3 -7 98.8146 7.13725 8
 -2 -3 -7 20.7058 7.24104 4
 2 3 7 69.4448 7.50827 9
 2 3 8 0.21457 0.40411 20
 -2 -3 -8 1.75377 0.36082 8
 2 3 8 2.25258 1.02717 1
 2 3 8 2.26467 0.65005 4
 2 3 9 141.219 13.1689 1
 2 3 9 120.473 12.5775 4
 -2 -4 10 56.9667 4.61626 9
 -2 -4 10 23.4634 3.72136 2
 2 4 -9 20.0122 2.71777 19
 -2 -4 8 137.22 14.2431 9
 2 4 -7 1.55221 0.98996 4
 2 4 -7 3.82514 1.0643 19
 -2 -4 7 3.6283 1.07265 9
 2 4 -6 146.655 13.7241 4
 2 4 -6 122.3 13.5677 19
 -2 -4 6 131.573 13.6258 9
 -2 -4 5 31.9959 1.7788 18
 2 4 -5 44.498 2.75408 19
 -2 -4 5 47.7957 2.81352 9
 2 4 -4 504.672 36.1544 19
 -2 -4 4 487.792 35.9711 20
 -2 -4 4 462.563 35.858 3
 -2 -4 4 481.718 36.0726 9
 -2 -4 3 127.9 8.51188 3
 2 4 -3 61.1969 8.32689 9
 -2 -4 3 134.603 8.79511 9
 -2 -4 3 58.8349 8.41553 4
 2 4 -3 78.447 8.16156 12
 -2 -4 2 526.04 40.6589 20
 -2 -4 2 531.332 40.8023 9
 -2 -4 2 484.175 40.5893 3
 2 4 -1 80.5069 8.76136 3
 2 4 -1 89.0387 8.6844 18
 2 4 -1 75.6916 8.81402 9
 -2 -4 1 79.1824 8.69903 10
 -2 -4 0 59.9916 4.63827 3
 2 4 0 32.7445 4.35612 3
 -2 -4 0 50.8933 4.44438 20
 2 4 0 33.7546 4.42743 9
 -2 -4 0 56.7213 4.66434 14
 -2 -4 0 35.1179 4.34162 10
 -2 -4 0 57.0166 4.68661 9
 -2 -4 -1 92.9327 13.4856 4
 2 4 1 243.398 14.2534 4
 -2 -4 -1 206.846 13.8002 3
 2 4 1 115.425 13.4113 3
 -2 -4 -1 181.737 13.6662 14
 -2 -4 -1 108.736 13.3724 10
 2 4 1 118.135 13.3509 20
 -2 -4 -1 166.228 13.4523 20
 2 4 2 36.0775 3.79315 20
 -2 -4 -2 45.8236 3.95044 20
 -2 -4 -2 30.5051 3.83261 10
 2 4 2 27.6341 3.86215 9
 2 4 2 35.5774 3.91942 3
 -2 -4 -3 382.4 30.8573 20
 2 4 3 297.208 30.7516 20
 2 4 3 350.678 31.009 3
 -2 -4 -3 430.868 31.1086 9
 2 4 3 253.997 30.8398 9
 -2 -4 -3 247.043 30.7722 10
 2 4 4 0.51464 0.54263 3
 -2 -4 -4 0.74868 0.46581 20
 2 4 4 0.20424 0.46037 20
 -2 -4 -4 0.85351 0.77095 9
 -2 -4 -4 0.15618 0.22345 6
 -2 -4 -4 0.57625 0.44281 4
 -2 -4 -4 0.53781 0.43704 10
 -2 -4 -5 122.986 15.1996 4
 2 4 5 137.756 15.2587 20
 -2 -4 -5 214.949 15.3867 20
 -2 -4 -5 276.859 16.0278 3
 -2 -4 -5 219.3 15.6383 15
 2 4 5 107.611 15.2699 9
 -2 -4 -5 228.687 15.7224 9
 -2 -4 -5 111.151 15.2201 10
 2 4 6 5.17618 1.02093 4
 -2 -4 -6 2.11499 0.58032 4
 2 4 6 1.95923 0.68629 20
 -2 -4 -6 3.3111 1.11192 3
 -2 -4 -6 4.2314 1.05091 15
 -2 -4 -6 3.60896 1.07206 9
 -2 -4 -7 65.4716 9.55694 4
 2 4 7 143.729 9.98913 4
 2 4 7 68.1183 9.63737 20
 -2 -4 -7 158.9 10.4901 3
 -2 -4 -7 142.278 10.2805 15
 -2 -4 -7 171.996 10.6499 9
 2 4 8 42.3665 6.53912 20
 -2 -4 -8 54.9375 6.51394 4
 2 4 8 113.899 6.97048 4
 -2 -4 -8 128.314 7.73382 3
 2 4 9 17.2915 2.44386 1
 2 4 10 88.6796 9.49529 1
 2 4 11 2.5975 1.21906 1
 2 4 12 36.8613 4.62148 1
 2 4 17 7.22697 2.34959 1
 2 4 19 3.19262 1.92567 1
 -2 -5 16 9.61164 2.32076 9
 -2 -5 15 -0.75404 1.29755 9
 -2 -5 14 25.6672 3.88769 9
 -2 -5 13 3.29597 1.54997 9
 -2 -5 12 35.4314 4.65493 9
 2 5 -11 10.0139 1.95374 19
 -2 -5 11 13.1901 2.3113 9
 2 5 -9 103.424 11.2793 19
 -2 -5 9 110.483 11.4215 9
 2 5 -8 -0.5412 0.94422 19
 -2 -5 8 1.45718 1.10551 9
 2 5 -7 142.086 15.7062 19
 -2 -5 7 145.944 15.7327 9
 2 5 -7 175.393 15.8932 4
 2 5 -6 1.09917 0.89453 19
 -2 -5 6 1.21342 0.89794 9
 2 5 -6 -0.5754 0.98473 4
 -2 -5 6 1.6416 0.77869 3
 -2 -5 5 152.48 15.321 9
 -2 -5 5 147.317 15.1385 3
 -2 -5 4 1.68557 0.63802 20
 -2 -5 4 0.81756 0.76303 9
 2 5 -4 0.29952 0.31553 2
 -2 -5 4 0.98186 0.56001 3
 -2 -5 3 186.241 19.5016 20
 2 5 -3 193.47 19.7219 19
 -2 -5 3 197.747 19.5423 3
 -2 -5 3 206.938 19.7167 9
 -2 -5 2 48.6478 5.34796 9
 -2 -5 2 48.2922 5.33536 14
 -2 -5 2 50.2428 5.22139 3
 2 5 -1 48.3923 5.64679 18
 2 5 -1 30.6389 5.63247 3
 -2 -5 1 96.7957 6.12131 3
 -2 -5 1 95.2583 6.23255 14
 2 5 -1 49.9016 5.65451 12
 -2 -5 1 91.0856 6.225 9
 2 5 -1 69.9374 5.8295 10
 2 5 0 110.486 6.23455 4
 -2 -5 0 80.4783 5.26863 3
 2 5 0 33.2698 4.78542 3
 2 5 0 36.8561 4.74442 18
 -2 -5 0 56.5921 4.85589 20
 -2 -5 0 70.105 5.26362 14
 2 5 0 27.1911 4.721 12
 -2 -5 0 69.7722 5.28424 9
 2 5 0 68.9285 5.05152 10
 2 5 1 2.04467 0.46066 20
 -2 -5 -1 4.2652 0.64519 20
 2 5 1 2.1352 0.55589 9
 -2 -5 -1 2.75233 0.86791 14
 -2 -5 -1 4.91183 0.9809 3
 2 5 1 1.31306 0.54902 3
 -2 -5 -2 165.531 14.0975 20
 2 5 2 127.408 13.9645 20
 -2 -5 -2 254.874 14.7099 3
 -2 -5 -2 193.52 14.4655 9
 2 5 2 87.9311 14.0355 9
 -2 -5 -3 4.14608 0.67086 20
 2 5 3 3.63239 0.56317 20
 -2 -5 -3 4.78817 0.98182 9
 2 5 3 1.83694 0.68716 9
 -2 -5 -3 1.58599 0.54135 7
 2 5 3 2.19525 0.66206 3
 -2 -5 -3 7.05532 1.19477 3
 2 5 4 138.021 15.2893 20
 -2 -5 -4 156.41 15.3643 20
 -2 -5 -4 278.751 16.2425 3
 2 5 4 131.814 15.5131 3
 -2 -5 -4 107.372 15.3499 4
 2 5 4 223.728 15.7394 10
 -2 -5 -4 200.825 15.7519 9
 2 5 5 136.711 10.0635 4
 2 5 5 68.8698 9.44186 20
 -2 -5 -5 90.5803 9.4985 20
 -2 -5 -5 96.2174 9.77884 15
 -2 -5 -5 99.1955 9.81469 9
 2 5 5 107.609 9.76813 10
 -2 -5 -5 125.179 10.16 3
 2 5 6 231.544 21.7519 4
 -2 -5 -6 183.618 21.6596 15
 -2 -5 -6 190.347 21.721 9
 2 5 6 245.281 21.733 10
 -2 -5 -6 239.321 21.9761 3
 2 5 7 5.95587 1.247 4
 -2 -5 -7 4.85 1.14958 15
 -2 -5 -7 4.63536 1.26133 9
 -2 -5 -7 5.04062 1.33058 3
 -2 -5 -8 165.321 19.2179 15
 -2 -5 -8 217.907 19.5894 9
 -2 -5 -8 197.121 19.4732 3
 -2 -5 -9 43.5526 5.20351 3
 2 5 10 40.0195 4.76131 4
 -2 -5 -10 52.5165 5.39689 3
 2 5 11 64.5707 7.22895 1
 2 5 12 22.0795 3.12886 1
 2 5 13 49.6364 5.90682 1
 2 5 14 3.12252 1.41095 1
 2 5 19 0.98496 1.50871 1
 -2 -6 15 8.83505 2.25515 9
 -2 -6 14 2.93785 1.55079 9
 -2 -6 13 12.1851 2.47156 9
 -2 -6 12 0.64308 1.25722 9
 -2 -6 11 39.5669 5.03134 9
 2 6 -10 0.65886 1.02605 19
 -2 -6 10 0.18568 1.05282 9
 -2 -6 9 80.0546 9.47356 3
 2 6 -9 89.6762 9.68174 19
 -2 -6 9 102.162 9.85234 9
 2 6 -8 21.4118 3.16451 19
 -2 -6 8 28.289 3.37772 9
 -2 -6 8 22.7589 3.01443 3
 2 6 -8 22.4856 3.24813 4
 2 6 -7 73.7448 7.2411 19
 -2 -6 7 74.7844 7.23874 9
 -2 -6 7 70.022 6.99779 3
 2 6 -7 42.5797 7.00224 4
 -2 -6 6 66.7999 7.83724 20
 -2 -6 6 81.162 8.13785 9
 -2 -6 6 77.8704 7.92631 3
 -2 -6 5 15.1353 2.05005 20
 -2 -6 5 15.3433 2.29782 9
 -2 -6 5 15.9859 2.10137 3
 2 6 -4 143.13 14.7589 19
 -2 -6 4 144.689 14.7281 9
 -2 -6 4 141.958 14.5562 3
 -2 -6 3 7.34571 1.34019 20
 -2 -6 3 13.8077 1.80389 9
 -2 -6 3 13.2552 1.79444 14
 -2 -6 3 10.2333 1.49756 3
 -2 -6 2 150.172 14.0618 3
 -2 -6 2 119.669 13.8258 20
 -2 -6 2 143.146 14.1577 14
 -2 -6 2 156.558 14.1986 9
 2 6 -1 1.08147 1.41931 4
 -2 -6 1 2.60114 0.87868 3
 -2 -6 1 1.38658 0.5337 20
 -2 -6 1 2.01553 0.95383 9
 -2 -6 1 2.45874 0.91987 14
 2 6 -1 1.98054 0.68646 10
 -2 -6 0 194.679 16.3333 20
 2 6 0 104.837 16.2258 18
 -2 -6 0 288.503 16.9934 3
 -2 -6 0 261.646 16.9652 14
 2 6 0 108.553 16.2339 12
 -2 -6 0 253.408 16.9267 9
 2 6 0 235.428 16.6141 10
 2 6 1 76.09 5.32376 4
 2 6 1 23.1984 3.88813 18
 -2 -6 -1 60.676 4.60716 14
 2 6 1 24.4833 3.91515 12
 -2 -6 -1 59.3953 4.58248 9
 2 6 1 57.8242 4.35029 10
 -2 -6 -1 79.9013 4.84569 3
 -2 -6 -2 167.893 17.9834 9
 2 6 2 162.043 17.8621 10
 -2 -6 -2 222.053 18.2441 3
 -2 -6 -3 146.831 16.1439 9
 2 6 3 143.21 16.0452 10
 2 6 4 98.4954 11.1213 10
 -2 -6 -4 101.906 11.2179 9
 -2 -6 -4 140.482 11.6161 3
 2 6 5 82.764 7.02033 4
 -2 -6 -5 55.1932 6.62724 9
 2 6 5 56.3622 6.56776 10
 2 6 6 50.3335 5.00114 4
 -2 -6 -6 38.9792 4.78888 15
 -2 -6 -6 36.4356 4.75711 9
 -2 -6 -6 47.5324 5.07807 3
 2 6 7 91.8672 9.20315 4
 -2 -6 -7 101.978 9.50673 3
 -2 -6 -7 92.4698 9.30751 9
 2 6 7 74.5158 8.99577 10
 -2 -6 -7 81.3522 9.14938 15
 -2 -6 -8 16.4844 2.56947 3
 2 6 8 15.0265 2.28588 10
 -2 -6 -8 18.3224 2.43129 15
 -2 -6 -9 83.7666 8.17769 9
 -2 -6 -9 63.3572 7.743 15
 -2 -6 -10 6.42835 1.86313 3
 -2 -6 -12 -1.76912 1.30308 3
 2 6 13 20.9544 3.05782 1
 2 6 14 12.9271 2.32697 1
 2 6 15 6.55548 1.76282 1
 2 6 16 17.3848 3.06526 1
 -2 -7 13 3.83929 1.64042 9
 -2 -7 12 17.3987 2.97418 9
 2 7 -11 5.24884 1.48122 19
 -2 -7 11 4.01875 1.57739 9
 2 7 -10 7.68556 1.81339 19
 -2 -7 10 9.04466 2.05149 9
 2 7 -9 1.07222 1.01434 19
 -2 -7 9 0.18359 1.05975 9
 2 7 -8 13.7354 2.34762 19
 -2 -7 8 15.0496 2.44212 9
 -2 -7 8 13.2554 2.13124 3
 -2 -7 7 12.2274 2.22651 9
 -2 -7 7 13.6596 2.06127 3
 -2 -7 6 76.2549 7.85872 9
 -2 -7 6 66.6551 7.57258 3
 2 7 -5 22.6474 3.2804 19
 -2 -7 5 28.2698 3.37201 9
 -2 -7 5 24.6785 3.11479 3
 -2 -7 4 72.9589 8.15034 14
 -2 -7 4 75.9716 8.14896 9
 -2 -7 4 75.9988 7.99869 3
 -2 -7 3 63.6217 7.03804 14
 -2 -7 3 64.5544 6.92618 3
 -2 -7 2 15.6754 2.36057 14
 -2 -7 2 17.731 2.40822 9
 2 7 -1 54.1266 7.24089 4
 -2 -7 1 67.8012 6.98144 3
 -2 -7 1 67.9362 7.06622 14
 -2 -7 1 64.9545 7.01103 9
 -2 -7 0 1.20179 0.8611 9
 -2 -7 0 1.05298 0.8385 3
 2 7 0 0.56721 0.63133 10
 -2 -7 0 0.60984 0.77389 14
 -2 -7 -1 115.32 10.2699 3
 -2 -7 -1 91.9057 10.0447 9
 2 7 1 88.3184 9.86562 10
 -2 -7 -1 95.6516 10.0913 14
 -2 -7 -2 2.76673 0.92573 9
 2 7 2 1.81742 0.82378 10
 -2 -7 -3 94.7518 10.5408 9
 2 7 3 93.3544 10.43 10
 -2 -7 -3 124.359 10.8769 3
 2 7 4 23.7714 3.16157 10
 -2 -7 -4 25.0104 3.25941 9
 -2 -7 -4 34.7124 3.64722 3
 2 7 5 119.84 10.3442 4
 -2 -7 -5 88.8563 9.90414 9
 2 7 5 85.7808 9.79955 10
 2 7 6 30.559 3.66232 4
 -2 -7 -6 21.1615 3.27277 9
 2 7 6 28.8736 3.34747 10
 -2 -7 -6 31.0708 3.69746 3
 2 7 7 55.2185 5.85193 4
 -2 -7 -7 46.4416 5.67285 15
 -2 -7 -7 45.6205 5.68369 9
 -2 -7 -7 57.1031 6.04278 3
 2 7 8 39.4939 4.29049 4
 -2 -7 -8 32.9594 4.41116 3
 -2 -7 -8 35.3599 4.27007 9
 -2 -7 -8 29.7028 4.07827 15
 -2 -7 -9 12.7132 2.37173 3
 2 7 9 9.72709 1.80408 10
 -2 -7 -9 14.3802 2.28698 9
 -2 -7 -9 9.85028 1.93871 15
 -2 -7 -10 46.0508 5.6967 9
 -2 -7 -10 45.6787 5.47326 15
 -2 -7 -12 31.0832 4.36458 3
 -2 -7 -13 0.21492 1.2591 3
 2 7 14 6.69292 1.93888 1
 2 7 15 5.19201 1.69216 1
 2 7 16 3.88353 1.4678 1
 2 7 17 0.2336 1.17887 1
 2 8 -12 8.8192 2.03573 19
 -2 -8 12 11.1107 2.29195 9
 2 8 -11 10.8921 2.21892 19
 -2 -8 11 12.8326 2.45693 9
 2 8 -10 7.30001 1.75932 19
 -2 -8 10 6.4156 1.84158 9
 2 8 -9 9.86525 2.07036 19
 -2 -8 9 9.28809 2.07653 9
 2 8 -8 1.89253 1.17736 19
 -2 -8 8 4.58225 1.56794 9
 -2 -8 7 21.3418 3.11904 9
 -2 -8 7 20.7589 2.89353 3
 -2 -8 6 1.05653 1.05819 14
 -2 -8 6 1.51235 1.11374 9
 -2 -8 6 1.839 0.95263 3
 -2 -8 5 62.5142 7.29783 14
 -2 -8 5 62.6387 7.24306 9
 -2 -8 5 68.5367 7.15847 3
 -2 -8 4 3.17033 1.24158 14
 -2 -8 4 4.07416 1.27774 9
 -2 -8 4 2.53765 1.04044 3
 -2 -8 3 28.8378 3.61004 14
 -2 -8 3 26.7939 3.53334 9
 2 8 -2 26.4278 3.9037 4
 -2 -8 2 20.372 2.90693 3
 -2 -8 2 22.0814 3.01143 14
 -2 -8 2 21.2779 2.95788 9
 -2 -8 1 11.0712 2.0459 9
 -2 -8 1 13.5179 2.10768 14
 2 8 -1 13.3052 2.77996 4
 -2 -8 1 10.7233 1.97194 3
 -2 -8 0 23.2971 3.12644 14
 -2 -8 0 23.1362 3.10719 3
 2 8 1 45.2232 5.05589 4
 -2 -8 -1 39.3124 4.54261 3
 -2 -8 -1 39.8885 4.52107 14
 -2 -8 -1 33.6276 4.36029 9
 2 8 1 33.2742 4.16441 10
 2 8 2 37.6153 4.30798 10
 -2 -8 -3 10.0705 1.72291 9
 2 8 3 9.23868 1.66114 10
 -2 -8 -3 14.3052 2.16106 3
 -2 -8 -4 84.3926 7.5621 3
 2 8 4 82.794 7.65816 4
 2 8 4 57 6.94757 10
 -2 -8 -4 54.2706 6.98167 9
 -2 -8 -5 0.54003 0.85383 9
 2 8 5 -0.11839 0.86454 10
 -2 -8 -5 1.76412 1.18955 3
 2 8 6 86.2487 7.95081 4
 -2 -8 -6 58.2084 7.42913 15
 2 8 6 62.2861 7.36061 10
 -2 -8 -6 80.3914 7.99687 3
 2 8 7 10.2943 2.07358 4
 -2 -8 -7 5.53773 1.4643 15
 2 8 7 8.96228 1.58306 10
 -2 -8 -7 6.65561 1.62744 9
 -2 -8 -7 8.25846 1.99446 3
 2 8 8 61.6242 6.05008 4
 -2 -8 -8 41.8689 5.6619 15
 -2 -8 -8 49.8818 5.83442 9
 -2 -8 -9 20.8051 3.13252 15
 2 8 9 25.3801 3.28844 4
 -2 -8 -9 22.0019 3.56182 3
 2 8 10 23.0744 3.17839 4
 -2 -8 -10 21.074 3.17159 15
 -2 -8 -10 27.9017 3.67012 9
 2 8 10 22.1922 3.04091 10
 -2 -8 -10 18.5572 3.5078 3
 2 8 11 19.2998 2.90828 4
 -2 -8 -11 20.3003 3.02919 15
 -2 -8 -13 14.5119 2.83867 3
 -2 -8 -14 -0.70662 1.33626 3
 2 8 15 1.00421 1.30624 1
 2 8 16 1.92498 1.24687 1
 2 9 -10 3.98612 1.48454 19
 -2 -9 10 3.65865 1.56723 9
 2 9 -9 8.40897 2.04269 19
 -2 -9 9 11.0025 2.23617 9
 -2 -9 8 8.45027 1.97356 14
 2 9 -8 5.0057 1.70797 19
 -2 -9 8 6.76066 1.77602 9
 -2 -9 7 4.53971 1.55138 14
 -2 -9 7 5.44448 1.58071 9
 -2 -9 6 29.2881 4.00972 14
 -2 -9 5 0.93907 1.06827 14
 -2 -9 5 1.23435 1.03725 9
 -2 -9 5 0.80426 0.85142 3
 -2 -9 4 66.1349 7.51546 14
 -2 -9 4 65.752 7.44843 9
 -2 -9 3 3.56648 1.39971 14
 -2 -9 3 1.15351 1.1094 9
 -2 -9 3 3.18433 1.17359 3
 2 9 -2 37.531 6.1534 4
 -2 -9 2 47.1444 5.60093 3
 -2 -9 2 50.5739 5.74202 14
 -2 -9 2 53.9628 5.76778 9
 -2 -9 1 18.7506 3.11729 9
 -2 -9 1 22.7139 3.2397 14
 2 9 -1 34.4533 4.17621 4
 -2 -9 1 23.9479 3.24489 3
 -2 -9 0 29.4013 3.7076 14
 -2 -9 0 24.478 3.54953 9
 -2 -9 0 28.8967 3.72083 3
 -2 -9 -1 115.243 10.9965 3
 -2 -9 -1 82.3326 10.5978 9
 2 9 1 120.422 11.4241 4
 -2 -9 -2 37.5435 4.1841 3
 -2 -9 -2 27.0169 3.73954 9
 2 9 2 28.3952 3.63847 10
 -2 -9 -3 115.091 10.3711 3
 -2 -9 -3 87.5361 9.90492 9
 2 9 3 85.4186 9.74124 10
 -2 -9 -4 5.0973 1.2732 9
 2 9 4 5.09376 1.29525 10
 -2 -9 -4 6.52484 1.76947 3
 2 9 5 83.6848 7.46949 4
 -2 -9 -5 51.9489 6.6367 9
 2 9 5 53.3801 6.57851 10
 -2 -9 -5 68.6044 7.18782 3
 2 9 6 0.27326 0.93195 10
 2 9 7 47.47 5.10786 4
 -2 -9 -7 31.5286 4.57248 15
 -2 -9 -7 37.3165 4.67593 9
 2 9 7 36.9111 4.53216 10
 -2 -9 -7 42.9422 5.11474 3
 2 9 8 14.3615 2.53703 4
 -2 -9 -8 9.91091 2.09558 15
 -2 -9 -8 14.3218 2.33518 9
 -2 -9 -8 11.579 2.48545 3
 2 9 9 32.6435 3.86101 4
 -2 -9 -9 20.7043 3.41019 15
 -2 -9 -9 25.7618 3.62183 9
 2 9 10 27.7047 3.49381 4
 -2 -9 -10 17.5541 3.15018 15
 -2 -9 -10 26.4671 3.71428 9
 2 9 10 21.8443 3.16187 10
 -2 -9 -10 25.5478 3.79631 3
 2 9 11 24.3243 3.39578 4
 -2 -9 -11 23.8915 3.75859 3
 2 9 11 21.3927 3.12838 10
 -2 -9 -11 21.262 3.63711 9
 -2 -9 -11 21.8358 3.36073 15
 -2 -9 -12 8.10953 1.97717 15
 -2 -9 -13 5.97181 1.90451 3
 -2 -9 -14 2.48011 1.64751 3
 -2 -9 -15 0.25548 1.20228 3
 -2 -10 7 4.07683 1.46192 14
 -2 -10 7 0.84461 1.05929 9
 -2 -10 6 3.06173 1.40027 14
 -2 -10 6 5.29563 1.50767 9
 -2 -10 5 17.2047 2.88694 14
 -2 -10 5 17.4533 2.76746 9
 -2 -10 4 6.03583 1.56373 14
 -2 -10 4 7.39553 1.66941 9
 -2 -10 4 3.15518 1.23936 3
 -2 -10 3 30.2004 3.83535 14
 -2 -10 3 24.9538 3.62793 9
 -2 -10 3 24.4318 3.55815 3
 -2 -10 2 7.29603 1.79587 14
 -2 -10 2 3.49051 1.4591 9
 -2 -10 2 6.83972 1.61736 3
 2 10 -1 33.3265 5.09145 4
 -2 -10 1 33.7167 4.44541 3
 -2 -10 1 32.6848 4.44599 14
 -2 -10 1 36.3791 4.39238 9
 -2 -10 0 1.8716 1.16467 9
 -2 -10 0 2.98303 1.28476 3
 2 10 0 3.17136 1.96538 4
 -2 -10 0 3.81196 1.4716 14
 -2 -10 -1 27.8327 3.86639 3
 2 10 2 9.11775 2.55788 4
 -2 -10 -2 6.19368 1.59559 9
 -2 -10 -2 6.38462 1.77312 3
 -2 -10 -3 6.71677 1.73798 9
 -2 -10 -3 12.5693 2.21624 3
 -2 -10 -4 7.90821 1.97685 9
 -2 -10 -4 17.5768 2.68168 3
 2 10 4 13.4812 2.04571 10
 -2 -10 -5 4.80077 1.45017 9
 2 10 5 6.43549 1.45586 10
 -2 -10 -5 7.35614 1.92318 3
 2 10 6 22.7869 3.21459 4
 2 10 6 11.9234 2.26176 10
 2 10 7 12.5748 2.53116 4
 -2 -10 -7 5.84427 1.72355 9
 2 10 7 9.96046 1.79839 10
 -2 -10 -8 29.5547 4.35669 15
 -2 -10 -8 34.2891 4.50038 9
 -2 -10 -8 44.3664 5.12356 3
 -2 -10 -9 1.19037 1.0359 15
 -2 -10 -9 2.69038 1.45373 9
 2 10 10 31.4861 4.11593 4
 -2 -10 -10 25.8071 3.8465 15
 -2 -10 -10 30.7648 4.16628 9
 2 10 10 27.3971 3.68549 10
 -2 -10 -10 25.3176 4.19881 3
 2 10 11 1.85248 1.49395 4
 -2 -10 -11 1.68353 1.14122 15
 2 10 11 2.57087 1.1526 10
 -2 -10 -11 0.49418 1.31048 3
 -2 -10 -12 6.24879 1.74178 15
 -2 -10 -12 7.61071 2.10523 3
 -2 -10 -13 2.33584 1.5615 3
 -2 -11 4 2.79178 1.43245 14
 -2 -11 3 4.48843 1.54174 14
 -2 -11 3 6.07571 1.72295 3
 -2 -11 2 8.58698 2.01299 14
 -2 -11 2 8.77934 2.00777 3
 -2 -11 1 6.52175 1.70773 14
 2 11 -1 4.31629 2.14827 4
 -2 -11 1 3.15698 1.47181 3
 2 11 0 12.2833 3.39637 4
 -2 -11 0 17.5469 2.9009 3
 2 11 1 -0.29208 1.65504 4
 -2 -11 -2 17.8284 3.05155 3
 2 11 3 -0.2799 1.55938 4
 -2 -11 -3 -0.71934 1.2877 3
 -2 -11 -4 11.6667 2.4663 3
 2 11 5 1.93524 1.03248 10
 -2 -11 -5 1.48823 1.26329 3
 -2 -11 -8 3.82491 1.4603 15
 2 11 8 5.44226 2.04439 4
 -2 -11 -8 4.39087 1.8326 3
 2 11 9 6.31865 1.98809 4
 -2 -11 -9 4.71883 1.45275 15
 2 11 9 4.23708 1.45732 10
 2 11 10 -0.23844 1.35218 4
 -2 -11 -10 0.87203 1.02745 15
 2 11 10 1.08475 1.00823 10
 -2 -11 -10 0.26073 1.25842 3
 3 -9 -7 1.13048 1.30484 3
 -3 9 7 1.93556 1.20677 4
 -3 9 6 6.45276 1.82191 4
 3 -9 -5 9.09312 2.37674 3
 -3 9 5 13.3033 2.42489 4
 3 -9 -4 7.77643 2.11838 3
 3 -9 -4 7.19194 1.59218 12
 -3 9 4 4.56641 1.68799 4
 3 -9 -3 10.936 2.70509 3
 3 -9 -3 13.5346 2.32701 12
 -3 9 3 16.4521 2.76279 4
 3 -9 -2 0.2636 1.38884 3
 -3 9 2 0.44984 1.23206 4
 3 -9 -2 1.23826 0.93381 12
 -3 9 1 24.833 3.54948 7
 3 -9 -1 17.1949 2.7292 12
 3 -9 -1 15.151 3.07436 3
 3 -9 0 3.49121 1.56763 3
 3 -9 1 13.5722 2.62572 3
 -3 9 -2 3.97791 1.74066 4
 3 -9 2 4.67143 1.65046 3
 3 -9 3 7.46387 1.69918 18
 -3 8 11 12.6477 2.1919 10
 3 -8 -10 3.20167 1.69005 3
 3 -8 -9 25.6624 3.98296 3
 3 -8 -8 -0.26115 1.16594 3
 3 -8 -7 20.4081 3.41198 3
 3 -8 -6 5.17835 1.42408 12
 3 -8 -6 3.26438 1.59816 3
 3 -8 -5 20.0796 3.47727 3
 3 -8 -5 21.6022 3.03624 12
 -3 8 5 21.1675 3.14073 4
 3 -8 -4 14.397 2.3361 12
 -3 8 4 13.9768 2.48216 4
 3 -8 -3 27.205 3.81385 3
 -3 8 3 23.7849 3.44745 4
 3 -8 -3 21.4903 3.21104 12
 -3 8 2 32.6292 4.34785 7
 3 -8 -2 24.9937 4.09237 3
 3 -8 -2 28.9291 3.81837 12
 -3 8 2 33.7568 4.19731 4
 3 -8 -1 2.85562 1.52358 3
 3 -8 -1 6.47937 1.45538 12
 -3 8 1 5.5623 1.69857 4
 3 -8 0 38.3611 4.70648 3
 -3 8 0 33.9459 4.65919 4
 3 -8 0 32.8256 4.24185 12
 3 -8 1 7.33636 1.76814 3
 -3 8 -1 2.8098 1.70364 7
 3 -8 1 2.22923 1.077 18
 3 -8 1 2.27963 1.07684 12
 3 -8 2 29.8688 4.04416 18
 3 -8 2 34.9313 4.47705 3
 3 -8 3 2.28186 1.15126 18
 3 -8 3 4.86475 1.53973 3
 3 -8 4 21.8001 3.38925 18
 3 -8 4 31.4635 3.90891 3
 3 -8 5 4.01359 1.37124 14
 3 -8 5 2.196 1.14913 18
 3 -8 5 3.88226 1.47491 3
 3 -8 6 7.32138 1.85415 14
 3 -8 6 7.13083 1.76996 18
 3 -8 6 12.4854 2.28531 3
 3 -8 7 8.98767 2.09149 14
 3 -8 7 12.1932 2.40059 3
 3 -7 -13 9.84272 2.45748 3
 -3 7 13 11.115 1.91727 10
 -3 7 13 9.01874 1.89509 4
 3 -7 -12 9.73524 2.2887 3
 -3 7 12 6.50155 1.58884 10
 -3 7 12 7.7066 1.72714 4
 -3 7 11 3.26828 1.20229 4
 3 -7 -10 40.696 5.03301 3
 -3 7 10 31.0388 4.28229 4
 -3 7 9 4.31372 1.45715 4
 3 -7 -8 44.5629 5.41813 3
 3 -7 -8 38.9865 4.88397 12
 -3 7 8 40.3157 4.98413 4
 3 -7 -7 3.65527 1.59331 3
 3 -7 -7 1.41788 0.89239 12
 -3 7 7 3.76843 1.34474 4
 3 -7 -6 55.4012 5.63587 3
 -3 7 6 45.0319 5.12019 4
 3 -7 -6 33.2613 4.82677 12
 -3 7 5 3.59065 1.52453 7
 3 -7 -5 7.98858 1.92963 3
 3 -7 -5 5.13826 1.34408 12
 -3 7 5 6.59446 1.67972 4
 3 -7 -4 45.2698 5.16305 3
 -3 7 4 35.4221 4.70537 4
 3 -7 -4 38.1141 4.63505 12
 -3 7 3 17.3995 2.74709 7
 3 -7 -3 16.9826 2.43948 12
 3 -7 -3 13.8715 2.59324 3
 3 -7 -2 21.828 3.0351 12
 3 -7 -2 23.8444 3.406 3
 -3 7 1 20.4317 2.90075 4
 3 -7 -1 18.3109 2.66164 12
 3 -7 -1 18.895 2.97969 3
 -3 7 0 0.49719 1.06199 4
 3 -7 0 0.74641 1.16272 3
 3 -7 0 0.15236 0.92241 18
 3 -7 0 0.97345 0.82944 12
 -3 7 -1 53.2891 5.86342 4
 3 -7 1 52.7878 5.75162 18
 3 -7 1 46.198 5.67051 14
 3 -7 1 45.148 5.55817 12
 3 -7 1 50.7311 5.9134 3
 -3 7 -2 2.05065 1.27135 4
 3 -7 2 -0.18897 1.12472 3
 3 -7 2 -0.31401 0.8584 18
 3 -7 2 -0.32101 0.80995 14
 3 -7 2 -0.41243 0.8183 12
 3 -7 3 63.7652 7.30835 14
 3 -7 3 58.0961 7.21542 18
 3 -7 3 78.0012 7.64229 3
 3 -7 4 0.17008 0.89539 14
 3 -7 4 0.50424 0.98522 18
 3 -7 4 0.59327 1.08168 3
 3 -7 5 29.89 4.29635 14
 3 -7 5 32.2828 4.32055 18
 3 -7 5 44.7955 4.79256 3
 3 -7 6 4.36923 1.52295 14
 3 -7 6 4.8434 1.4224 18
 3 -7 6 6.2129 1.77145 3
 3 -7 7 12.9699 2.33973 18
 3 -7 7 15.2606 2.63388 3
 3 -7 8 16.7825 2.66395 18
 3 -7 8 15.9018 2.91736 3
 3 -7 9 10.7743 2.40261 3
 3 -7 10 14.9893 2.95701 3
 -3 6 14 11.692 1.98015 10
 -3 6 13 -0.57603 0.92199 10
 -3 6 13 0.15673 0.90359 4
 3 -6 -12 28.3371 4.01382 3
 -3 6 12 23.4416 3.32096 4
 3 -6 -11 4.02729 1.66213 3
 -3 6 11 5.19894 1.41408 4
 -3 6 10 27.8741 3.63472 4
 3 -6 -9 14.729 2.79014 3
 3 -6 -9 11.9833 2.08477 12
 -3 6 9 13.6588 2.2206 4
 3 -6 -8 63.0299 7.17564 12
 -3 6 8 67.519 7.31656 4
 3 -6 -7 62.0144 6.42447 3
 3 -6 -7 49.4513 5.85779 12
 -3 6 7 48.6467 5.95219 4
 3 -6 -6 69.8812 6.79742 3
 -3 6 6 55.4098 6.33299 4
 3 -6 -6 48.5198 6.1386 12
 3 -6 -5 64.0072 6.73039 3
 -3 6 5 59.9931 6.48211 4
 3 -6 -5 61.0622 6.3489 12
 -3 6 5 44.4253 6.27744 7
 3 -6 -4 4.77978 1.42853 3
 3 -6 -4 1.71633 0.88953 12
 -3 6 4 2.20734 1.28064 7
 3 -6 -3 49.0807 5.15474 3
 -3 6 3 41.3748 4.89899 4
 3 -6 -3 36.8156 4.72264 12
 -3 6 3 40.5153 4.93262 7
 3 -6 -2 -0.16565 0.97059 3
 -3 6 2 -0.58237 1.03913 4
 3 -6 -2 -0.12884 0.79073 12
 3 -6 -1 118.311 13.5285 18
 -3 6 1 138.265 13.6972 4
 3 -6 -1 131.5 13.576 12
 3 -6 -1 138.886 13.8039 3
 3 -6 0 8.17684 1.80049 3
 3 -6 0 8.09015 1.64907 14
 3 -6 0 10.5558 1.77719 18
 3 -6 0 9.02473 1.65933 12
 -3 6 -1 187.221 19.286 4
 3 -6 1 209.791 19.4913 3
 3 -6 1 179.908 19.2509 18
 -3 6 -1 237.918 19.8189 7
 3 -6 1 173.144 19.2003 14
 3 -6 1 172.245 19.1713 12
 -3 6 -2 67.9925 7.1899 4
 3 -6 2 59.8396 7.11878 18
 3 -6 2 76.5425 7.40304 3
 3 -6 2 59.8469 7.07991 14
 3 -6 2 62.4357 7.06034 12
 -3 6 -3 43.0131 4.86106 4
 3 -6 3 39.3064 4.83869 18
 3 -6 3 43.2446 5.01505 3
 3 -6 3 34.8988 4.74738 14
 3 -6 3 43.7202 4.78224 12
 3 -6 4 65.8501 7.61225 14
 3 -6 4 67.09 7.64124 18
 3 -6 4 75.4155 7.84709 3
 3 -6 5 0.96864 0.95362 18
 3 -6 5 1.66484 1.14142 3
 3 -6 6 18.3291 2.87674 18
 3 -6 6 23.0552 3.31399 3
 3 -6 7 3.55445 1.27503 18
 3 -6 7 2.9487 1.40337 3
 3 -6 8 13.7984 2.67492 3
 3 -6 9 0.48195 1.24288 3
 3 -6 10 37.8926 5.24327 3
 3 -6 11 16.5568 3.18414 3
 3 -6 12 13.2844 2.90452 3
 -3 5 14 3.55877 1.06816 10
 -3 5 13 18.1474 2.5818 10
 -3 5 13 19.3968 2.6773 4
 -3 5 12 2.97496 1.11365 4
 3 -5 -11 39.4 4.9014 3
 -3 5 11 32.9543 4.2113 4
 3 -5 -10 6.02007 1.72849 3
 -3 5 10 2.26875 1.12463 4
 3 -5 -9 66.3183 6.8474 3
 3 -5 -9 53.7274 6.28203 12
 -3 5 9 50.1771 6.28988 4
 -3 5 9 62.9244 6.52665 6
 3 -5 -8 4.09809 1.34268 3
 3 -5 -8 0.76004 0.811 12
 -3 5 8 3.71159 1.32054 6
 -3 5 8 1.53786 1.05725 4
 3 -5 -7 137.968 11.2296 3
 3 -5 -7 92.2474 10.5148 12
 -3 5 7 91.6049 10.5959 4
 -3 5 7 98.5693 10.6932 6
 3 -5 -6 28.5123 3.70449 12
 -3 5 6 32.7806 3.87096 4
 -3 5 6 32.8065 3.93243 6
 3 -5 -5 97.0574 8.8347 3
 3 -5 -5 71.6016 8.31557 12
 -3 5 5 72.658 8.42796 4
 -3 5 5 80.9239 8.56877 6
 3 -5 -4 103.326 9.79445 3
 -3 5 4 89.1255 9.54205 4
 3 -5 -4 81.099 9.38783 12
 3 -5 -3 14.1307 2.11777 3
 -3 5 3 10.2996 2.01409 7
 -3 5 3 13.9627 2.00023 4
 3 -5 -3 9.9954 1.78757 12
 3 -5 -2 169.859 18.0047 3
 3 -5 -2 162.411 17.8367 18
 -3 5 2 190.339 18.0055 4
 3 -5 -2 181.658 17.9025 12
 -3 5 2 175.516 17.9902 7
 -3 5 1 15.6015 2.27701 4
 -3 5 1 14.3234 2.39514 7
 3 -5 -1 14.2479 2.1197 14
 3 -5 -1 16.4893 2.24277 18
 3 -5 -1 17.4147 2.27559 12
 -3 5 0 91.088 9.5878 4
 3 -5 0 86.0544 9.54014 18
 3 -5 0 87.2994 9.47827 14
 3 -5 0 91.0562 9.60899 12
 3 -5 0 99.2756 9.69809 3
 3 -5 1 0.54268 0.85659 3
 3 -5 1 0.63241 0.85225 18
 3 -5 1 -0.21892 0.66179 14
 -3 5 -1 0.11974 0.84524 4
 3 -5 2 50.2137 6.00218 14
 3 -5 2 56.2137 6.15925 18
 3 -5 2 60.132 6.24997 3
 3 -5 3 25.9077 3.192 18
 3 -5 3 23.0337 3.02516 14
 -3 5 -3 21.2028 2.95269 4
 3 -5 3 25.4527 3.21125 3
 3 -5 4 60.3417 6.66056 18
 -3 5 -4 50.8639 6.42822 4
 3 -5 4 74.4307 6.92837 3
 3 -5 5 32.8157 4.2185 3
 3 -5 6 11.2289 2.253 3
 3 -5 7 72.3714 8.27112 3
 3 -5 8 0.86931 1.35534 3
 -3 4 14 7.50931 1.42145 10
 -3 4 13 17.7268 2.57588 4
 -3 4 13 18.7698 2.51063 10
 -3 4 12 42.1119 5.21483 4
 3 -4 -12 53.9008 5.82104 3
 -3 4 11 9.29688 1.70294 4
 -3 4 10 111.304 11.9174 6
 -3 4 10 113.592 11.8687 4
 3 -4 -10 101.465 11.733 12
 3 -4 -10 141.104 12.3909 3
 3 -4 -9 0.11473 0.75377 12
 -3 4 9 -0.13092 0.94426 4
 -3 4 8 176.885 19.3704 4
 3 -4 -8 172.497 19.2566 12
 -3 4 7 -0.13088 0.97457 6
 3 -4 -7 0.43459 0.62757 12
 -3 4 7 1.12672 0.89434 4
 -3 4 6 133.96 12.8831 4
 -3 4 6 134.268 12.9362 6
 3 -4 -6 101.931 12.6079 15
 3 -4 -6 115.441 12.6903 12
 3 -4 -6 157.014 13.1807 3
 -3 4 5 24.7064 3.15028 4
 -3 4 5 29.0801 3.30903 6
 3 -4 -5 22.8083 2.94936 15
 3 -4 -5 22.8706 3.02256 12
 3 -4 -5 27.72 3.31245 3
 -3 4 4 98.745 9.60478 4
 3 -4 -4 119.524 9.8513 3
 3 -4 -4 72.1943 9.31302 15
 3 -4 -4 90.4499 9.46932 12
 3 -4 -3 95.3009 9.14776 3
 -3 4 3 86.8609 9.02601 4
 -3 4 3 91.9876 9.18422 6
 3 -4 -3 83.0787 8.95362 12
 3 -4 -3 74.9142 8.86095 18
 3 -4 -2 93.6679 9.1179 3
 3 -4 -2 82.4787 8.96251 18
 -3 4 2 93.2472 9.10192 4
 3 -4 -2 76.9195 8.9644 12
 3 -4 -1 204.58 21.3438 3
 3 -4 -1 199.584 21.2951 18
 -3 4 1 212.851 21.4303 7
 3 -4 -1 205.383 21.2018 14
 -3 4 1 240.416 21.4277 4
 3 -4 0 38.3545 4.21556 3
 3 -4 0 35.77 4.17359 18
 -3 4 0 38.4198 4.34393 7
 3 -4 0 33.3491 4.02721 14
 -3 4 0 36.2434 4.1651 4
 3 -4 1 329.511 30.4928 3
 3 -4 1 269.822 30.2491 14
 -3 4 -1 320.823 30.4217 4
 3 -4 1 310.798 30.4615 18
 3 -4 2 2.87871 1.07529 3
 3 -4 2 2.05055 0.84909 14
 3 -4 2 2.64883 1.04168 18
 3 -4 3 228.206 22.128 3
 -3 4 -3 210.267 21.8648 4
 3 -4 4 6.87714 1.56664 3
 -3 4 -5 111.296 9.31013 7
 -3 4 -5 70.7736 8.38095 4
 3 -4 5 79.5755 8.78711 3
 3 -4 9 2.8832 1.16376 17
 3 -4 10 67.2196 7.52471 17
 3 -4 11 0.68215 0.93467 17
 -3 3 13 0.82249 0.68028 10
 -3 3 12 23.4617 3.26318 6
 3 -3 -11 20.5449 3.16131 3
 -3 3 11 22.0617 2.96809 6
 3 -3 -10 37.9609 4.30921 3
 3 -3 -10 27.2331 3.74111 12
 -3 3 10 39.3092 4.08441 4
 3 -3 -9 27.5472 3.51684 3
 3 -3 -9 24.8641 3.09114 12
 -3 3 9 26.0295 3.28447 4
 -3 3 9 25.402 3.26411 6
 -3 3 8 10.6096 1.69564 4
 3 -3 -8 7.45943 1.35833 12
 -3 3 7 73.8971 8.02685 20
 -3 3 7 75.4004 8.27585 6
 -3 3 7 88.8463 8.41378 4
 3 -3 -7 68.6562 8.09243 12
 3 -3 -7 93.1992 8.53969 3
 3 -3 -6 -0.12716 0.89746 3
 -3 3 6 -0.11975 0.7868 4
 3 -3 -6 -0.09405 0.577 15
 3 -3 -6 0.6433 0.64864 12
 -3 3 5 282.776 23.1309 4
 -3 3 5 205.101 22.5949 20
 3 -3 -5 313.414 23.2156 3
 3 -3 -5 227.588 22.8319 12
 3 -3 -5 193.406 22.6853 15
 -3 3 4 1.42885 0.57986 20
 3 -3 -4 0.95405 0.57165 15
 3 -3 -4 0.74402 0.64259 12
 3 -3 -3 254.645 22.1168 3
 -3 3 3 242.155 22.1352 4
 -3 3 3 247.521 22.1735 6
 -3 3 3 187.422 21.7457 20
 3 -3 -3 207.89 21.9074 18
 3 -3 -2 64.5756 6.43872 3
 -3 3 2 62.3331 6.48279 4
 3 -3 -2 54.1538 6.31412 18
 3 -3 -1 145.119 12.4543 3
 -3 3 1 86.3697 12.0873 20
 3 -3 -1 143.931 12.4539 18
 3 -3 -1 126.19 12.2298 14
 -3 3 1 155.663 12.5645 4
 3 -3 0 127.804 12.4282 3
 3 -3 0 140.259 12.5091 18
 -3 3 0 93.4307 12.1622 20
 -3 3 0 142.473 12.6239 7
 3 -3 0 123.134 12.2797 14
 -3 3 0 138.305 12.4987 4
 3 -3 1 31.5441 3.3051 3
 -3 3 -1 22.3025 3.00413 20
 -3 3 -1 31.6098 3.42514 7
 3 -3 1 26.0813 3.07301 14
 3 -3 1 28.0667 3.271 18
 -3 3 -1 31.6649 3.28294 4
 3 -3 2 167.624 10.4317 3
 -3 3 -2 157.17 10.1732 4
 -3 3 -2 138.815 10.0187 20
 3 -3 3 3.76073 1.10824 3
 -3 3 -3 1.34748 0.40666 16
 -3 3 -3 1.67799 0.4884 5
 -3 3 -3 5.64166 0.95726 4
 -3 3 -4 213.818 22.2757 4
 3 -3 4 207.644 22.1883 9
 3 -3 6 47.8856 5.70925 9
 3 -3 6 63.3587 6.05842 17
 3 -3 7 28.8062 3.45947 9
 3 -3 9 56.4331 6.30581 9
 3 -3 9 55.3866 6.31843 17
 3 -3 10 51.8223 5.52174 9
 3 -3 10 41.277 5.27562 17
 3 -3 11 48.7289 6.13551 2
 3 -3 11 55.8284 6.11778 17
 3 -3 12 1.56478 1.44862 2
 3 -3 13 18.1641 3.06558 2
 3 -3 14 -0.88628 1.3215 2
 3 -3 15 17.8259 3.02948 9
 3 -3 15 15.208 2.89011 2
 3 -3 16 -0.52847 1.30483 9
 3 -3 16 -0.49166 1.268 2
 -3 2 15 1.80473 1.12118 20
 -3 2 14 1.32871 0.98157 20
 -3 2 13 64.427 7.18038 20
 -3 2 12 1.51102 0.9399 20
 -3 2 12 2.20529 1.02008 4
 -3 2 12 1.30159 1.09503 9
 -3 2 11 185.003 17.117 9
 -3 2 11 133.781 16.8303 6
 -3 2 11 177.765 16.8346 1
 3 -2 -10 17.8182 2.53907 3
 3 -2 -10 13.6989 1.98085 12
 -3 2 10 15.8487 2.19054 20
 -3 2 9 87.0378 8.278 6
 3 -2 -9 65.3517 7.79868 12
 -3 2 9 81.2422 7.98874 20
 3 -2 -8 60.982 5.90292 3
 -3 2 8 51.9722 5.60333 20
 -3 2 8 53.7365 5.80698 6
 3 -2 -8 45.5863 5.49651 12
 -3 2 7 34.6204 3.5339 20
 -3 2 7 42.5883 3.86953 6
 3 -2 -7 32.6251 3.49354 12
 -3 2 7 21.8461 3.3675 9
 -3 2 6 56.3305 4.99962 9
 3 -2 -6 89.1963 5.63239 3
 3 -2 -6 66.6367 5.16176 12
 -3 2 5 27.1799 2.31827 20
 -3 2 5 9.09674 2.00814 3
 3 -2 -5 39.7734 2.84174 3
 3 -2 -5 29.0023 2.50232 12
 -3 2 4 273.711 19.3571 20
 3 -2 -4 361.743 19.8695 3
 -3 2 4 145.606 19.1443 3
 -3 2 4 174.322 19.1243 14
 3 -2 -4 236.064 19.3184 15
 -3 2 4 120.962 19.1127 18
 -3 2 4 317.923 19.784 6
 -3 2 3 5.40062 0.86273 20
 3 -2 -3 2.27439 0.63709 20
 3 -2 -3 4.07069 0.94178 3
 -3 2 3 3.55345 0.70608 3
 3 -2 -3 6.21233 0.86101 15
 3 -2 -3 6.83424 1.01548 18
 -3 2 3 4.31871 0.66446 14
 -3 2 3 4.66712 0.58467 9
 -3 2 2 267.589 40.1749 16
 3 -2 -2 546.871 40.4935 3
 -3 2 2 317.776 40.1924 3
 -3 2 2 599.289 40.4555 20
 3 -2 -2 626.554 40.5668 18
 3 -2 -1 85.0701 6.78729 3
 -3 2 1 95.0765 7.09207 6
 -3 2 1 79.1989 7.02468 4
 3 -2 -1 87.9944 6.86982 18
 -3 2 1 72.5599 6.70812 20
 3 -2 -1 39.0267 6.43708 20
 3 -2 0 545.031 41.4721 3
 3 -2 0 315.597 41.1701 20
 -3 2 0 482.002 41.3867 20
 -3 2 0 244.447 41.1242 16
 3 -2 0 501.119 41.2606 14
 3 -2 0 558.434 41.5357 18
 -3 2 0 616.66 41.7591 6
 -3 2 0 615.887 41.6649 4
 3 -2 1 22.5905 2.05999 3
 3 -2 1 15.6574 1.7822 20
 -3 2 -1 19.6292 1.89669 20
 3 -2 1 16.6922 1.48202 9
 -3 2 -1 9.45345 1.61661 17
 -3 2 -1 9.29005 1.56512 16
 3 -2 1 10.137 1.72748 6
 -3 2 -2 148.232 19.5052 2
 3 -2 2 375.999 20.2683 3
 -3 2 -2 256.626 19.7904 20
 -3 2 -2 352.218 20.1997 7
 -3 2 -2 140.3 19.4523 16
 -3 2 -2 155.73 19.5059 5
 -3 2 -2 347.144 19.9924 4
 3 -2 3 51.4233 5.47125 20
 -3 2 -3 90.2999 5.78338 20
 3 -2 3 60.1919 5.29906 9
 3 -2 3 91.1168 5.88591 17
 -3 2 -3 36.175 5.18699 16
 -3 2 -3 39.4221 5.20911 13
 -3 2 -3 83.8971 5.61354 4
 -3 2 -3 42.76 5.25171 5
 -3 2 -4 48.7597 5.15254 5
 3 -2 4 54.7784 5.40455 20
 -3 2 -4 38.6137 5.12997 11
 -3 2 -4 42.9764 5.09699 16
 3 -2 5 109.917 10.3372 20
 -3 2 -5 87.9856 10.1095 13
 -3 2 -5 80.698 10.0835 11
 -3 2 -6 4.28909 0.94172 11
 -3 2 -6 18.0817 2.13982 7
 3 -2 6 17.8141 1.69396 9
 3 -2 7 139.319 13.5163 9
 3 -2 7 113.458 13.6004 2
 3 -2 7 136.812 13.5183 17
 3 -2 8 22.979 2.89518 9
 3 -2 8 17.7063 2.86475 2
 3 -2 8 23.055 2.87597 17
 3 -2 9 154.308 14.7692 9
 3 -2 9 147.812 14.7295 2
 3 -2 9 125.487 14.5174 17
 3 -2 10 4.90706 1.43172 9
 3 -2 10 4.46445 1.4445 2
 3 -2 10 3.80186 1.24609 17
 3 -2 11 92.3131 9.55013 9
 3 -2 11 96.0973 9.54251 2
 3 -2 11 73.8083 9.19704 17
 3 -2 12 53.1151 5.67339 9
 3 -2 12 40.1827 5.31935 2
 3 -2 12 40.2354 5.17632 17
 3 -2 13 17.1301 2.90105 9
 3 -2 13 14.7865 2.77074 2
 3 -2 13 15.213 2.53068 17
 3 -2 14 12.3554 2.57052 9
 3 -2 14 13.502 2.71801 2
 3 -2 14 13.6054 2.35832 17
 3 -2 15 0.52093 1.34776 9
 3 -2 15 2.14416 1.54969 2
 3 -2 16 12.9011 2.62967 2
 3 -2 17 0.25992 1.28286 2
 -3 1 18 -0.95518 1.33111 20
 -3 1 18 -0.28108 1.25647 9
 -3 1 17 14.1247 2.99905 9
 3 -1 -14 4.60199 1.48234 8
 3 -1 -13 31.4791 4.09221 8
 -3 1 13 34.4786 4.35592 9
 -3 1 12 13.1495 2.25985 20
 3 -1 -12 15.6757 2.32151 8
 -3 1 12 13.2975 2.37736 9
 3 -1 -11 12.2327 1.93677 5
 -3 1 11 15.7092 2.28927 20
 3 -1 -11 17.5206 2.40589 8
 -3 1 10 131.62 12.9377 1
 -3 1 10 144.785 13.0568 20
 3 -1 -10 144.578 13.1286 8
 3 -1 -10 122.31 12.8019 5
 3 -1 -10 105.394 12.62 12
 -3 1 9 0.42895 0.66877 20
 -3 1 9 -0.12018 0.71648 9
 3 -1 -9 0.62371 0.82064 8
 -3 1 9 0.6854 0.64467 1
 3 -1 -9 0.64507 0.47277 12
 -3 1 8 228.879 20.2061 20
 3 -1 -8 234.194 20.4018 8
 -3 1 8 170.79 20.1188 9
 3 -1 -8 211.134 20.1386 5
 3 -1 -8 179.351 19.9282 12
 3 -1 -7 14.6896 1.64611 5
 3 -1 -7 16.6152 1.81047 3
 -3 1 7 14.8148 1.64193 20
 -3 1 7 11.2529 1.48399 9
 -3 1 7 5.43676 1.12786 18
 3 -1 -7 10.4454 1.35835 12
 3 -1 -6 39.9038 2.70838 5
 3 -1 -6 46.1647 2.82253 3
 -3 1 6 6.56947 1.94275 3
 -3 1 6 18.3518 2.06081 18
 -3 1 6 43.7628 2.67727 20
 -3 1 6 9.2411 2.0036 9
 -3 1 6 20.8136 2.13256 15
 3 -1 -6 31.4546 2.37959 12
 3 -1 -5 83.8176 3.76858 3
 -3 1 5 12.297 2.72074 3
 -3 1 5 72.1552 3.52763 20
 -3 1 5 33.3373 2.9254 18
 -3 1 5 26.2979 2.93726 8
 -3 1 5 15.9395 2.74263 15
 -3 1 5 27.7039 2.92991 16
 3 -1 -5 63.9285 3.6202 5
 3 -1 -4 104.546 7.17 3
 -3 1 4 51.825 6.7517 3
 3 -1 -4 37.5808 6.72223 20
 -3 1 4 126.328 7.21004 20
 -3 1 4 62.8447 6.90545 8
 -3 1 4 59.2105 6.85095 16
 -3 1 4 66.1529 6.84022 18
 -3 1 4 131.863 7.51829 6
 3 -1 -4 134.818 7.46618 5
 -3 1 4 65.8761 6.91714 5
 3 -1 -3 221.724 17.0252 3
 -3 1 3 142.621 16.742 3
 -3 1 3 246.855 17.0139 20
 3 -1 -3 125.249 16.7546 20
 3 -1 -3 223.461 16.9568 18
 -3 1 3 135.02 16.8672 8
 -3 1 3 125.619 16.7844 16
 3 -1 -3 216.123 17.0291 16
 -3 1 3 266.049 17.2822 6
 3 -1 -3 277.118 17.2804 5
 -3 1 3 126.778 16.818 5
 -3 1 2 490.636 25.1801 6
 3 -1 -2 505.323 25.1634 5
 -3 1 2 460.174 24.91 20
 3 -1 -2 442.414 24.8988 18
 3 -1 -2 395.213 24.7838 3
 -3 1 2 270.665 24.5565 3
 -3 1 2 289.11 24.4517 14
 3 -1 -2 381.561 24.5715 15
 3 -1 -2 455.32 24.9728 16
 -3 1 2 231.598 24.5932 16
 -3 1 2 71.2782 24.3707 9
 3 -1 -1 294.16 21.8001 3
 -3 1 1 159.121 21.6255 17
 3 -1 -1 292.833 21.9047 16
 3 -1 -1 306.964 21.9043 18
 3 -1 -1 165.898 21.7169 6
 3 -1 -1 166.552 21.6288 20
 -3 1 1 316.12 21.9306 20
 3 -1 0 25.4827 2.23726 3
 3 -1 0 23.7571 2.26003 16
 -3 1 0 12.3552 2.02099 17
 3 -1 0 20.4355 1.99682 14
 3 -1 0 22.6858 2.28606 5
 -3 1 0 13.0521 2.02919 5
 -3 1 0 26.6521 2.47566 6
 3 -1 0 15.1993 2.08548 20
 -3 1 0 25.0154 2.36801 20
 3 -1 1 240.272 15.9244 3
 -3 1 -1 137.429 15.5627 2
 3 -1 1 166.861 15.7322 20
 -3 1 -1 246.911 15.9308 20
 3 -1 1 235.459 15.8517 16
 -3 1 -1 116.223 15.5423 16
 -3 1 -1 138.075 15.4761 13
 -3 1 -1 127.109 15.5878 17
 3 -1 1 137.446 15.6998 6
 -3 1 -1 269.919 16.1226 6
 -3 1 -2 1.7878 0.71693 20
 3 -1 2 1.25483 0.62547 20
 3 -1 2 0.59582 0.36208 9
 -3 1 -2 0.88113 0.38766 17
 3 -1 2 1.56902 0.54558 16
 -3 1 -2 0.80464 0.32031 16
 -3 1 -2 1.27092 0.45145 2
 -3 1 -3 332.87 23.4151 4
 3 -1 3 227.77 23.3456 6
 -3 1 -3 193.085 23.1169 5
 3 -1 3 229.865 23.3659 20
 -3 1 -3 363 23.6081 20
 -3 1 -3 365.105 23.6284 7
 -3 1 -3 201.705 23.1269 13
 3 -1 3 390.529 23.6796 17
 -3 1 -3 159.488 23.1268 11
 3 -1 4 66.2193 8.2677 6
 3 -1 4 128.706 8.63591 2
 3 -1 4 71.7301 8.29639 20
 -3 1 -4 111.492 8.55142 20
 -3 1 -4 132.297 8.70846 7
 3 -1 4 125.165 8.64709 17
 3 -1 4 105.606 8.28133 16
 -3 1 -4 61.4518 8.11228 13
 -3 1 -4 51.6742 8.094 11
 3 -1 5 481.952 38.4647 17
 3 -1 5 397.403 38.0655 16
 -3 1 -5 407.195 38.0307 4
 3 -1 5 515.296 38.4995 2
 -3 1 -6 93.3727 10.0637 4
 3 -1 6 127.303 10.6582 2
 3 -1 6 105.197 10.3207 11
 3 -1 6 88.3093 10.1005 16
 3 -1 6 125.182 10.6194 17
 3 -1 6 107.693 10.3795 13
 3 -1 7 52.7977 4.83463 2
 3 -1 7 33.9921 4.08137 16
 3 -1 7 50.6776 4.72371 17
 3 -1 8 64.9659 5.73472 2
 3 -1 8 40.8451 5.06665 11
 3 -1 9 0.47934 1.11788 2
 3 -1 9 1.03548 0.60061 11
 3 -1 9 0.35593 0.71058 13
 3 -1 9 1.41691 1.04651 9
 3 -1 10 81.9298 7.644 2
 3 -1 10 68.0753 7.13108 13
 3 -1 10 53.5312 6.76147 11
 3 -1 10 72.7443 7.36423 9
 3 -1 11 0.97851 1.30228 2
 3 -1 11 -0.14571 0.9817 13
 3 -1 12 88.3487 10.0936 13
 3 -1 12 95.9854 10.4737 2
 3 -1 12 100.087 10.4716 9
 3 -1 13 0.68097 1.45262 2
 3 -1 13 0.17255 1.074 13
 3 -1 13 -0.43871 1.36531 9
 3 -1 14 26.8667 4.14595 2
 3 -1 15 15.6488 3.11025 2
 3 -1 15 19.3192 3.26364 9
 3 -1 16 0.54115 1.42909 2
 3 -1 16 1.92927 1.28221 13
 3 -1 17 7.75562 2.2037 2
 3 -1 17 6.11899 1.82752 13
 3 -1 18 -0.28894 1.42705 2
 3 -1 18 -0.72127 1.26611 13
 3 0 -15 0.72467 1.01106 8
 3 0 -14 28.3811 3.84592 8
 -3 0 14 38.9491 4.40843 9
 -3 0 14 25.1421 3.66046 13
 -3 0 13 2.85039 1.07482 13
 3 0 -13 2.08719 1.10608 8
 -3 0 13 1.97314 1.3808 9
 -3 0 12 29.6262 3.45929 13
 3 0 -12 25.825 3.53074 8
 -3 0 12 24.75 3.59837 9
 -3 0 11 55.0757 6.28741 13
 3 0 -11 51.6628 6.36275 8
 -3 0 11 70.6769 6.79578 9
 -3 0 10 63.5083 6.67837 20
 3 0 -10 72.3164 6.76491 8
 -3 0 10 63.1834 6.75186 9
 -3 0 10 63.8906 6.53717 13
 3 0 -10 48.4513 6.3073 5
 3 0 -9 72.1857 7.61716 5
 -3 0 9 92.7672 7.98607 20
 3 0 -9 89.2066 7.9529 8
 -3 0 9 56.9166 7.69556 9
 -3 0 9 85.3009 7.75711 13
 3 0 -9 62.4842 7.40603 12
 -3 0 8 9.70434 1.48826 20
 3 0 -8 10.6261 1.54011 8
 -3 0 8 9.09619 1.52025 9
 3 0 -8 7.16274 1.26954 5
 -3 0 8 12.8801 1.45961 13
 3 0 -8 6.25353 1.10877 12
 3 0 -7 220.038 16.649 5
 -3 0 7 71.9307 16.2031 3
 -3 0 7 237.401 16.6151 1
 -3 0 7 114.829 16.1927 18
 -3 0 7 246.154 16.8171 20
 3 0 -7 255.241 16.9359 8
 -3 0 7 275.918 16.9286 9
 -3 0 7 265.472 16.7455 13
 3 0 -7 192.707 16.3825 12
 3 0 -6 4.12973 0.86949 5
 3 0 -6 3.20327 0.98368 3
 -3 0 6 2.91416 0.76245 1
 -3 0 6 4.93384 1.0177 20
 3 0 -6 5.77717 1.13866 8
 3 0 -6 4.38292 0.77667 16
 -3 0 6 2.63552 0.53298 18
 3 0 -6 3.40965 0.69524 12
 3 0 -5 232.393 17.628 16
 -3 0 5 289.109 17.875 20
 -3 0 5 140.417 17.3439 18
 3 0 -5 285.695 18.0052 8
 -3 0 5 118.309 17.4121 8
 -3 0 4 2.09941 0.52007 3
 -3 0 4 7.03731 0.93027 20
 -3 0 4 5.22702 0.71375 9
 -3 0 4 2.48951 0.63908 8
 3 0 -4 6.76608 1.15568 8
 -3 0 4 2.32286 0.49419 18
 -3 0 4 3.46247 0.63828 16
 -3 0 4 2.25179 0.56712 15
 3 0 -4 4.97002 0.79035 16
 3 0 -4 4.98942 0.87414 5
 3 0 -3 192.175 22.0685 3
 -3 0 3 205.323 21.9941 3
 -3 0 3 336.203 22.3691 20
 3 0 -3 155.616 22.0562 20
 3 0 -3 278.036 22.1334 18
 -3 0 3 288.811 22.0958 9
 -3 0 3 178.455 22.1258 8
 3 0 -3 256.528 22.0867 9
 -3 0 3 216.197 21.9906 15
 -3 0 3 175.59 22.0817 16
 3 0 -3 327.654 22.4214 5
 3 0 -2 134.514 13.7142 3
 -3 0 2 131.203 13.6402 3
 -3 0 2 186.922 13.926 20
 3 0 -2 177.028 13.8142 18
 3 0 -2 112.161 13.7439 20
 -3 0 2 145.118 13.6445 9
 -3 0 2 109.635 13.7757 8
 -3 0 2 107.316 13.662 17
 -3 0 2 105.603 13.7153 16
 3 0 -2 188.482 13.9631 16
 -3 0 2 194.113 14.0736 6
 3 0 -2 193.328 14.0174 5
 -3 0 1 119.716 8.82331 6
 3 0 -1 124.298 8.79917 5
 3 0 -1 115.624 8.53606 3
 -3 0 1 128.221 8.79849 20
 3 0 -1 60.7639 8.37685 9
 -3 0 1 71.681 8.48667 17
 3 0 -1 122.341 8.77059 16
 -3 0 1 63.8038 8.50795 16
 -3 0 1 89.2358 8.3968 9
 3 0 0 232.765 33.1029 6
 -3 0 0 436.401 33.3322 6
 -3 0 0 296.213 33.0122 2
 3 0 0 445.569 33.1636 3
 3 0 0 284.772 33.1205 20
 -3 0 0 492.025 33.3924 20
 3 0 0 290.702 32.9439 9
 3 0 0 445.388 33.2357 17
 3 0 0 428.851 33.278 16
 -3 0 0 264.726 33.0586 17
 -3 0 0 384.359 32.97 9
 3 0 1 16.0394 1.5485 5
 3 0 1 9.9595 1.45264 6
 -3 0 -1 11.2176 1.38166 2
 3 0 1 16.3891 1.58694 16
 3 0 1 17.0221 1.61748 17
 3 0 1 10.5128 1.25088 9
 -3 0 -1 8.96019 1.34924 11
 3 0 2 163.674 21.6409 6
 3 0 2 240.999 21.6927 5
 3 0 2 191.157 21.7454 20
 -3 0 -2 277.33 21.8803 20
 3 0 2 265.123 21.7351 2
 3 0 2 274.361 21.8439 17
 3 0 2 247.936 21.7394 16
 3 0 2 259.322 21.8041 11
 3 0 2 170.398 21.534 9
 3 0 3 0.11844 0.46498 6
 3 0 3 0.45519 0.39528 5
 -3 0 -3 1.06638 0.74716 7
 3 0 3 0.37656 0.64228 2
 -3 0 -3 1.38507 0.69699 20
 3 0 3 0.2821 0.70583 17
 3 0 3 0.34928 0.46359 16
 3 0 3 0.7473 0.42722 13
 3 0 3 0.61564 0.54441 11
 3 0 4 644.337 63.5724 5
 3 0 4 459.506 63.6211 6
 3 0 4 762.137 63.9292 2
 -3 0 -4 745.596 63.87 20
 -3 0 -4 702.017 63.7577 7
 3 0 4 632.936 63.6397 16
 3 0 4 675.94 63.6831 13
 3 0 4 702.946 63.783 11
 3 0 5 61.1261 8.11924 6
 -3 0 -5 101.606 8.47255 20
 3 0 5 77.5879 8.09556 16
 3 0 5 87.411 8.24797 13
 3 0 5 88.7936 8.30268 11
 -3 0 -6 383.149 34.2556 4
 3 0 6 427.004 34.6505 13
 3 0 6 423.717 34.6319 11
 3 0 7 38.9535 3.18313 13
 3 0 7 33.3072 2.98619 11
 3 0 7 15.6263 2.61771 7
 3 0 8 60.3382 4.80548 13
 3 0 8 54.6498 4.5908 11
 3 0 8 27.6232 4.208 7
 3 0 9 22.5009 2.83723 13
 3 0 9 20.6749 2.62192 11
 3 0 10 28.7461 3.48697 13
 3 0 10 25.9995 3.21383 11
 3 0 11 98.1112 9.61049 13
 3 0 11 82.7776 9.23629 11
 3 0 12 0.15895 1.01958 13
 3 0 12 1.82263 1.43666 9
 3 0 13 120.402 12.8068 13
 3 0 15 23.7858 3.3891 13
 3 0 15 19.8818 3.78138 9
 3 0 16 6.05361 1.73354 13
 3 0 17 6.41616 1.84168 13
 3 0 17 3.52331 1.99264 9
 3 0 18 2.79705 1.45596 13
 -3 -1 18 3.05882 1.65625 9
 3 1 -16 1.81458 1.19435 8
 -3 -1 15 23.2356 3.39463 13
 3 1 -15 24.0161 3.58712 8
 -3 -1 15 34.9054 4.14476 9
 -3 -1 14 1.20879 0.88947 13
 -3 -1 14 2.77749 1.38842 9
 3 1 -14 -0.17969 1.10581 8
 -3 -1 13 73.117 8.79908 13
 -3 -1 13 100.837 9.39685 9
 3 1 -13 81.7757 9.04181 8
 -3 -1 12 1.64447 0.94292 13
 -3 -1 12 0.71525 1.10657 9
 3 1 -12 2.20455 1.10852 8
 -3 -1 11 62.551 6.62327 9
 3 1 -11 53.8033 6.41484 8
 -3 -1 11 56.6697 6.27541 13
 -3 -1 10 40.814 4.03151 9
 3 1 -10 37.6843 3.94893 8
 3 1 -10 23.269 3.4168 5
 -3 -1 10 32.7361 3.65669 13
 -3 -1 9 75.9035 6.68262 9
 3 1 -9 66.2656 6.57547 8
 -3 -1 9 58.2645 6.28651 13
 3 1 -9 48.3219 6.17142 5
 -3 -1 8 96.7365 8.53951 20
 3 1 -8 102.163 8.611 8
 -3 -1 8 79.6087 8.22543 13
 3 1 -8 64.0786 8.03545 16
 3 1 -8 83.0693 8.26573 5
 -3 -1 7 0.32647 0.78602 1
 -3 -1 7 9.96927 1.40207 20
 3 1 -7 8.57537 1.3498 8
 -3 -1 7 10.027 1.34167 9
 3 1 -7 7.96178 0.94603 16
 3 1 -7 6.29161 0.82065 12
 -3 -1 7 7.68327 1.02223 13
 -3 -1 6 198.111 6.24884 20
 3 1 -6 211.642 6.51507 8
 -3 -1 6 171.194 5.46084 13
 3 1 -6 164.662 5.43309 16
 -3 -1 5 19.697 1.99154 18
 -3 -1 5 34.4739 2.61213 20
 3 1 -5 31.3003 2.59919 8
 -3 -1 5 35.1899 2.49237 9
 3 1 -5 17.7062 2.22018 9
 3 1 -5 27.6517 2.29421 16
 -3 -1 5 27.7156 2.18807 13
 -3 -1 5 0.10806 2.00878 4
 3 1 -4 210.06 17.5307 16
 -3 -1 4 191.486 17.3611 13
 -3 -1 4 244.081 17.7349 20
 3 1 -4 235.739 17.7479 8
 3 1 -4 113.681 17.3702 9
 -3 -1 4 217.386 17.5413 9
 -3 -1 4 119.195 17.4095 8
 3 1 -3 72.3793 6.53047 18
 -3 -1 3 100.313 6.94696 20
 3 1 -3 91.4592 6.94305 8
 -3 -1 3 50.1295 6.63808 8
 -3 -1 3 64.1464 6.50745 17
 3 1 -3 88.3955 6.79349 16
 -3 -1 3 45.1903 6.43852 3
 -3 -1 3 87.2493 6.51707 1
 -3 -1 2 275.245 21.489 20
 -3 -1 2 235.324 21.2877 9
 3 1 -2 297.569 21.5781 8
 3 1 -2 195.078 21.2492 9
 -3 -1 2 176.077 21.1818 17
 3 1 -2 265.739 21.4489 16
 3 1 -2 248.089 21.2477 18
 -3 -1 2 168.7 21.2304 11
 3 1 -1 122.588 11.8633 3
 -3 -1 1 153.198 12.1948 20
 3 1 -1 105.74 11.9399 9
 3 1 -1 134.112 11.9888 17
 3 1 -1 149.21 12.176 16
 -3 -1 1 91.1783 11.9662 11
 -3 -1 1 121.141 11.9737 9
 -3 -1 0 28.9803 2.68426 6
 -3 -1 0 33.0669 2.77981 20
 -3 -1 0 18.9459 2.5285 8
 3 1 0 21.3519 2.43809 9
 3 1 0 27.5824 2.55369 17
 -3 -1 0 19.358 2.49496 11
 -3 -1 -1 242.414 28.4485 4
 -3 -1 -1 371.286 28.5613 20
 3 1 1 358.039 28.3282 2
 3 1 1 270.439 28.1872 15
 3 1 1 336.896 28.4445 11
 3 1 1 231.897 28.233 9
 -3 -1 -1 292.556 28.272 9
 -3 -1 -2 407.079 36.3368 6
 3 1 2 285.576 36.243 6
 3 1 2 327.724 36.2327 9
 3 1 2 453.311 36.4599 11
 -3 -1 -2 384.624 36.2921 9
 -3 -1 -2 469.048 36.5374 20
 -3 -1 -3 258.029 21.9066 1
 3 1 3 173.741 21.6505 6
 -3 -1 -3 247.287 21.7576 6
 -3 -1 -3 220.815 21.8031 9
 3 1 3 288.209 21.9472 11
 3 1 3 194.53 21.6805 9
 3 1 4 11.9652 1.68761 20
 -3 -1 -4 17.6868 1.84959 20
 -3 -1 -4 11.8777 1.59249 7
 3 1 4 11.1146 1.57249 9
 3 1 6 69.1553 8.78817 20
 3 1 6 91.4893 8.54301 5
 3 1 6 66.2728 8.79117 9
 3 1 7 236.695 22.2386 5
 3 1 7 214.528 22.7077 9
 3 1 7 198.348 22.4196 7
 3 1 8 16.0018 1.91257 7
 3 1 12 78.7901 8.705 13
 3 1 13 19.5448 3.03309 13
 3 1 14 70.9483 8.03328 13
 3 1 15 1.80497 1.27828 13
 3 1 16 10.1923 2.22301 13
 3 1 17 0.44802 1.24783 13
 3 1 18 5.6411 1.71333 13
 3 1 19 -0.31475 1.48119 9
 -3 -2 17 8.15469 2.22915 9
 3 2 -17 8.60884 2.01935 8
 3 2 -16 7.79447 1.81872 8
 -3 -2 16 5.91974 1.90362 9
 3 2 -15 7.00087 1.78124 8
 -3 -2 12 48.6757 6.31893 13
 3 2 -12 74.8171 6.86538 8
 -3 -2 11 2.24617 0.92997 13
 3 2 -11 4.01826 1.32962 8
 -3 -2 10 116.735 12.2941 9
 3 2 -10 116.722 12.2818 8
 -3 -2 9 0.6562 0.90988 9
 3 2 -9 1.19183 0.92853 8
 3 2 -8 72.0353 9.16602 16
 -3 -2 8 110.507 9.75133 20
 3 2 -8 111.713 9.77936 8
 -3 -2 8 123.133 9.81276 9
 3 2 -7 71.6812 8.9221 16
 -3 -2 7 105.701 9.38907 20
 -3 -2 7 109.223 9.3951 9
 3 2 -7 100.643 9.4079 8
 3 2 -6 145.69 14.079 16
 -3 -2 6 102.964 14.1989 4
 -3 -2 5 160.272 16.0178 4
 -3 -2 5 169.983 15.7207 2
 3 2 -5 168.522 15.7144 1
 -3 -2 5 250.451 16.2509 20
 3 2 -5 206.273 15.8746 16
 3 2 -5 142.836 15.7491 13
 -3 -2 5 119.605 15.6184 11
 -3 -2 4 220.331 20.4394 4
 3 2 -4 193.358 20.0538 1
 -3 -2 4 263.964 20.0694 2
 -3 -2 4 147.058 20.1905 19
 3 2 -4 175.476 20.2188 9
 3 2 -4 307.995 20.5978 8
 3 2 -4 243 20.285 16
 3 2 -4 172.874 20.1107 13
 -3 -2 4 176.266 20.0697 11
 -3 -2 3 134.745 12.6323 4
 3 2 -3 91.5593 12.3791 20
 -3 -2 3 190.565 12.7418 20
 -3 -2 3 161.627 12.5715 9
 3 2 -3 97.881 12.3683 9
 3 2 -3 176.784 12.7032 8
 3 2 -3 101.293 12.2862 13
 -3 -2 3 141.993 12.3706 11
 3 2 -2 12.999 1.89981 20
 -3 -2 2 21.2941 2.11663 20
 -3 -2 2 19.6285 2.00465 9
 3 2 -2 13.8687 1.88143 9
 3 2 -2 23.4331 2.14911 8
 -3 -2 2 16.0342 2.08078 4
 -3 -2 1 194.088 19.927 4
 -3 -2 1 239.447 19.919 20
 3 2 -1 163.742 19.7781 20
 3 2 -1 145.333 19.7227 9
 3 2 -1 239.093 19.8934 8
 -3 -2 1 154.783 19.7497 8
 3 2 -1 208.949 19.6662 17
 -3 -2 1 210.882 19.6796 14
 3 2 -1 251.754 19.8339 11
 -3 -2 1 226.863 19.811 9
 -3 -2 0 97.0629 5.86501 20
 3 2 0 55.1457 5.58789 20
 3 2 0 60.5716 5.54712 9
 3 2 0 82.9303 5.69437 8
 -3 -2 0 62.0629 5.57579 8
 3 2 0 27.9754 5.35863 3
 3 2 0 97.6982 5.79162 11
 -3 -2 0 80.5961 5.66012 9
 -3 -2 -1 107.111 9.49185 4
 -3 -2 -1 131.209 9.59676 20
 3 2 1 79.5365 9.35612 20
 -3 -2 -1 92.1755 9.27226 15
 3 2 1 92.1317 9.25842 14
 -3 -2 -1 113.159 9.40738 9
 3 2 1 82.1978 9.30671 9
 -3 -2 -1 79.0491 9.28484 8
 3 2 2 120.555 12.5536 3
 -3 -2 -2 111.517 12.4602 8
 -3 -2 -2 142.408 12.5267 15
 3 2 2 115.622 12.5225 9
 -3 -2 -2 144.724 12.6049 9
 -3 -2 -3 432.129 40.8229 6
 3 2 3 365.618 40.9903 20
 -3 -2 -3 538.222 41.1208 20
 3 2 3 385.068 40.8718 15
 3 2 3 343.977 40.8911 9
 -3 -2 -3 482.714 41.0158 9
 3 2 4 76.706 8.50241 6
 -3 -2 -4 76.1545 8.65191 1
 3 2 4 87.8699 8.79375 20
 -3 -2 -4 123.769 8.92808 20
 3 2 4 82.2541 8.65327 15
 -3 -2 -4 135.817 9.01005 9
 3 2 4 68.2939 8.61477 9
 -3 -2 -5 60.4263 6.70657 1
 3 2 5 61.4415 6.74671 20
 -3 -2 -5 72.9105 6.56284 7
 3 2 5 46.9929 6.60984 15
 3 2 5 59.4927 6.69089 9
 -3 -2 -6 238.713 29.448 1
 3 2 6 541.53 30.428 1
 3 2 6 281.089 29.2733 6
 3 2 6 230.751 29.4263 9
 -3 -2 -6 478.088 29.8675 20
 -3 -2 -7 1.33459 0.55584 1
 3 2 7 1.69028 0.62492 20
 -3 -2 -7 0.2598 0.4186 4
 3 2 7 2.30908 0.72176 9
 3 2 8 121.171 12.1296 7
 3 2 10 73.8195 8.35631 1
 3 2 16 0.87473 1.26304 13
 3 2 17 13.0023 2.55377 13
 3 2 18 1.40609 1.59407 9
 3 2 18 -1.19123 1.37382 13
 3 2 19 3.47869 1.47191 13
 -3 -3 17 -0.26655 1.37438 9
 3 3 -17 -0.46753 1.15423 8
 -3 -3 16 20.5735 3.45673 9
 3 3 -16 21.9156 3.35761 8
 -3 -3 15 5.62648 1.70883 9
 3 3 -15 3.43536 1.47399 8
 3 3 -14 26.9281 3.93446 8
 -3 -3 14 29.8583 4.09123 9
 -3 -3 13 20.1536 3.14715 9
 3 3 -13 19.7929 3.08954 8
 -3 -3 12 36.1315 4.35486 9
 3 3 -12 29.8159 4.20604 8
 -3 -3 11 2.53506 1.25855 9
 3 3 -11 4.04205 1.41887 8
 -3 -3 10 13.0537 2.18191 9
 3 3 -10 11.7106 2.15147 8
 -3 -3 8 4.19234 1.25718 20
 -3 -3 8 4.92575 1.23554 9
 -3 -3 7 298.953 26.4092 20
 -3 -3 7 245.687 26.0092 2
 -3 -3 6 24.7515 2.06066 2
 -3 -3 6 33.6525 2.6428 20
 -3 -3 6 34.4722 2.67742 9
 3 3 -6 24.8059 2.10147 16
 3 3 -6 11.8366 1.9534 13
 3 3 -6 1.86115 2.00903 4
 -3 -3 5 115.234 4.96459 20
 -3 -3 5 113.204 4.97057 9
 -3 -3 4 0.56643 0.44819 19
 -3 -3 4 0.78854 0.68492 20
 -3 -3 4 0.38191 0.66349 9
 3 3 -4 0.14326 0.30329 13
 -3 -3 3 172.347 14.1094 20
 -3 -3 3 170.599 14.0672 9
 3 3 -3 187.628 14.1811 8
 -3 -3 3 133.241 13.7104 3
 3 3 -3 148.662 13.7664 11
 -3 -3 2 3.64277 0.54082 3
 -3 -3 2 3.97164 0.86557 20
 -3 -3 2 3.74726 0.89067 9
 3 3 -2 6.96589 1.00303 8
 3 3 -2 2.73487 0.6841 9
 3 3 -2 4.99901 1.33058 4
 3 3 -2 4.99533 0.6935 11
 -3 -3 1 93.5855 10.5289 3
 3 3 -1 91.8569 10.4873 3
 -3 -3 1 138.697 10.8305 20
 3 3 -1 78.5621 10.615 9
 3 3 -1 141.969 10.814 8
 -3 -3 1 133.488 10.6893 14
 -3 -3 0 128.312 16.5568 3
 3 3 0 183.118 16.5671 3
 -3 -3 0 224.157 16.8432 20
 -3 -3 0 143.129 16.657 19
 3 3 0 145.823 16.6683 20
 3 3 0 212.961 16.7436 8
 3 3 0 127.107 16.6375 9
 -3 -3 0 203.147 16.7006 14
 -3 -3 0 221.34 16.845 9
 3 3 1 32.9479 2.65841 4
 3 3 1 19.828 2.06716 3
 -3 -3 -1 28.065 2.2002 3
 -3 -3 -1 12.9487 2.00938 19
 3 3 1 14.4937 2.05097 20
 3 3 1 21.9722 2.0716 8
 3 3 1 14.9499 2.01545 14
 -3 -3 -1 25.5315 2.29477 9
 3 3 1 15.1506 2.0658 9
 -3 -3 -2 507.471 39.5024 20
 3 3 2 303.995 39.276 20
 3 3 2 383.588 39.1998 8
 3 3 2 355.174 39.316 3
 -3 -3 -2 487.093 39.4123 3
 -3 -3 -2 457.975 39.4351 9
 -3 -3 -3 70.3056 7.48515 6
 3 3 3 61.9681 7.6673 20
 -3 -3 -3 87.4909 7.81783 20
 -3 -3 -3 65.9617 7.47862 8
 -3 -3 -3 85.0445 7.72405 15
 -3 -3 -3 84.7249 7.781 9
 3 3 4 226.191 25.8187 3
 3 3 4 328.165 25.9191 1
 3 3 4 231.065 25.7974 20
 -3 -3 -4 305.567 25.8808 20
 -3 -3 -4 226.82 25.5106 8
 -3 -3 -4 315.149 25.905 15
 -3 -3 -4 320.169 25.9417 9
 -3 -3 -5 0.10971 0.49142 4
 3 3 5 0.48892 0.73364 1
 3 3 5 0.18402 0.64343 3
 -3 -3 -5 0.35914 0.65573 20
 3 3 5 -0.15579 0.62008 20
 -3 -3 -5 0.53024 0.23767 8
 3 3 5 0.79225 0.50998 15
 -3 -3 -5 0.89597 0.82279 9
 3 3 6 232.092 24.748 6
 3 3 6 206.461 25.0395 20
 -3 -3 -6 346.31 25.3298 20
 3 3 6 191.447 25.0147 15
 -3 -3 -6 455.652 25.8028 9
 3 3 6 399.305 25.552 1
 3 3 7 9.74744 1.58594 15
 3 3 7 11.9401 1.27228 6
 3 3 8 146.529 15.1688 1
 3 3 12 0.68842 1.50918 1
 3 3 16 -0.2879 1.81756 1
 3 3 19 -0.25462 1.10475 13
 -3 -4 16 -0.25577 1.34551 9
 3 4 -16 0.72728 1.2753 8
 -3 -4 15 16.5591 2.78829 9
 3 4 -15 10.8102 2.39868 8
 -3 -4 14 1.56792 1.2783 9
 -3 -4 13 30.9962 4.20956 9
 -3 -4 10 66.3258 7.42662 9
 -3 -4 9 61.7064 6.91876 9
 -3 -4 8 201.613 20.531 20
 -3 -4 7 13.632 2.05236 20
 -3 -4 7 14.0981 2.14273 9
 -3 -4 6 161.807 16.5134 9
 -3 -4 5 0.4547 0.65673 20
 3 4 -5 0.21378 0.694 19
 -3 -4 5 0.79128 0.83311 9
 3 4 -5 0.12296 0.82895 4
 -3 -4 5 0.27362 0.42041 3
 -3 -4 4 122.727 11.7419 3
 -3 -4 4 141.707 12.0533 20
 -3 -4 4 141.224 12.0975 9
 3 4 -4 97.2225 11.5891 11
 3 4 -3 3.37942 0.74891 2
 -3 -4 3 7.039 0.82969 3
 -3 -4 3 6.52667 1.14338 20
 -3 -4 3 8.01365 1.21646 9
 3 4 -3 10.423 1.59693 4
 -3 -4 3 5.27025 0.73539 10
 -3 -4 2 376.069 33.2581 3
 3 4 -2 263.015 33.0758 18
 3 4 -2 458.46 33.6578 19
 -3 -4 2 433.591 33.5108 20
 -3 -4 2 425.599 33.5655 9
 -3 -4 2 377.748 33.421 14
 3 4 -2 572.295 34.1819 4
 3 4 -1 65.366 5.09628 4
 3 4 -1 29.3347 4.12255 20
 3 4 -1 51.7571 4.47386 19
 -3 -4 1 50.4596 4.35375 20
 -3 -4 1 45.9817 4.23492 3
 3 4 -1 28.1184 4.03972 3
 -3 -4 1 50.4363 4.34038 14
 -3 -4 1 50.4626 4.43814 9
 -3 -4 0 121.179 18.9039 4
 -3 -4 0 239.347 18.937 3
 3 4 0 154.95 18.6789 3
 3 4 0 256.473 19.0381 19
 -3 -4 0 223.668 18.8927 20
 3 4 0 152.336 18.7547 20
 -3 -4 0 229.138 18.9285 14
 -3 -4 0 230.341 19.0187 9
 3 4 1 147.585 15.5692 3
 3 4 1 203.186 15.7787 19
 -3 -4 -1 197.746 15.7583 20
 3 4 1 126.238 15.5631 20
 3 4 1 189.292 15.6256 8
 3 4 1 108.41 15.54 14
 -3 -4 -1 193.857 15.8449 9
 -3 -4 -2 0.37796 0.70816 20
 3 4 2 1.44593 0.44713 20
 3 4 2 1.75401 0.59827 19
 3 4 2 1.2089 0.39913 8
 3 4 2 0.89314 0.49547 14
 3 4 2 1.24158 0.55138 3
 3 4 3 457.386 41.8775 19
 3 4 3 312.75 41.8403 20
 -3 -4 -3 521.653 42.0754 20
 3 4 3 388.74 41.7136 8
 -3 -4 -3 637.099 42.2726 3
 -3 -4 -3 472.652 42.1004 9
 -3 -4 -4 18.8307 2.55565 4
 3 4 4 18.3875 2.51328 20
 -3 -4 -4 27.3783 2.63178 20
 3 4 4 24.7998 2.40427 19
 3 4 4 22.2535 2.66177 3
 -3 -4 -4 37.6383 2.98398 3
 -3 -4 -4 27.9931 2.70034 15
 3 4 4 14.2034 2.4384 9
 -3 -4 -4 15.0637 2.43138 10
 -3 -4 -4 29.2605 2.76139 9
 -3 -4 -5 95.6718 11.6193 4
 3 4 5 98.3977 11.6911 20
 -3 -4 -5 142.096 11.8382 20
 3 4 5 121.763 11.505 19
 -3 -4 -5 171.649 12.1415 3
 -3 -4 -5 150.889 11.9377 15
 3 4 5 69.5784 11.604 9
 -3 -4 -5 153.371 12.0088 9
 3 4 6 3.40761 0.84822 20
 3 4 6 3.33958 0.52776 19
 -3 -4 -6 4.08292 1.22044 3
 3 4 6 1.59109 0.81117 3
 -3 -4 -6 5.32674 1.08338 15
 -3 -4 -6 6.11533 1.20518 9
 3 4 7 124.604 10.0085 1
 -3 -4 -7 70.1831 9.45047 4
 -3 -4 -7 164.276 10.4869 9
 3 4 7 97.7859 9.33239 19
 3 4 7 66.977 9.59748 20
 -3 -4 -7 130.287 9.95638 20
 3 4 8 153.673 14.7606 4
 3 4 8 134.755 14.8983 1
 3 4 9 75.6456 7.67319 4
 3 4 9 69.8598 7.95945 1
 3 4 10 118.967 12.5659 1
 3 4 19 1.96593 1.86632 1
 -3 -5 15 0.74676 1.20231 9
 -3 -5 14 12.1381 2.47414 9
 -3 -5 13 -0.21808 1.19235 9
 -3 -5 10 35.5913 4.50105 9
 -3 -5 9 12.3056 2.19314 20
 -3 -5 9 15.6437 2.40123 9
 3 5 -8 83.3186 9.32882 19
 -3 -5 8 87.9406 9.28176 20
 -3 -5 8 89.0606 9.36206 9
 -3 -5 7 60.0367 6.15615 20
 -3 -5 7 64.9361 6.30825 9
 3 5 -7 38.4833 6.36269 4
 3 5 -6 27.2404 3.38294 19
 -3 -5 6 26.8313 3.34385 9
 -3 -5 6 24.1703 3.02533 3
 3 5 -6 33.1019 3.61744 4
 3 5 -5 140.278 14.3964 19
 -3 -5 5 135.613 14.2358 20
 -3 -5 5 138.385 14.3407 9
 -3 -5 5 126.653 14.0366 3
 3 5 -5 192.613 14.822 4
 -3 -5 4 5.21429 0.93379 3
 -3 -5 4 6.24888 1.14894 20
 3 5 -4 7.70088 1.41134 19
 -3 -5 4 6.53039 1.29515 9
 -3 -5 3 127.442 13.6364 20
 3 5 -3 152.61 13.8886 19
 -3 -5 3 140.029 13.7782 9
 -3 -5 3 115.599 13.4731 3
 3 5 -2 0.29148 0.71827 19
 -3 -5 2 0.71764 0.62115 20
 -3 -5 2 1.54815 0.83758 9
 -3 -5 2 0.55967 0.59212 14
 -3 -5 2 0.51196 0.47536 3
 -3 -5 1 60.5523 4.56159 3
 3 5 -1 24.4555 4.22063 3
 -3 -5 1 57.4835 4.69192 14
 -3 -5 1 31.338 4.23705 10
 -3 -5 1 65.2965 4.83684 9
 3 5 -1 64.065 4.81715 19
 -3 -5 1 55.0583 4.52666 20
 3 5 0 47.0802 6.02606 3
 -3 -5 0 96.8718 6.52581 14
 -3 -5 0 50.9329 6.04909 10
 -3 -5 0 93.1072 6.60059 9
 3 5 0 45.2529 6.03308 20
 -3 -5 0 86.2844 6.28969 20
 3 5 1 54.4464 7.50803 14
 3 5 1 72.9345 7.52246 3
 3 5 1 71.6724 7.50849 20
 3 5 2 87.3268 9.44391 3
 3 5 2 65.566 9.39147 14
 -3 -5 -2 141.156 9.87104 9
 -3 -5 -2 75.2727 9.39033 10
 -3 -5 -2 134.076 9.65498 20
 3 5 2 80.9445 9.3581 20
 3 5 2 138.23 9.67149 19
 3 5 3 67.2653 6.82084 3
 3 5 3 60.6178 6.62277 20
 3 5 3 50.8177 6.68894 14
 -3 -5 -3 48.2949 6.64146 10
 -3 -5 -4 92.7084 13.8815 4
 -3 -5 -4 222.439 14.4871 3
 -3 -5 -4 147.027 13.9482 20
 3 5 4 108.408 13.8241 20
 3 5 4 140.271 13.6732 8
 -3 -5 -4 177.99 14.192 15
 -3 -5 -4 177.622 14.2543 9
 3 5 5 14.3178 2.36393 20
 -3 -5 -5 21.3172 2.50178 20
 -3 -5 -5 32.2671 2.94921 3
 -3 -5 -5 22.467 2.65506 15
 3 5 5 29.1523 3.09739 4
 3 5 6 92.0903 6.08917 4
 -3 -5 -6 31.8435 5.21967 4
 3 5 6 38.7336 5.33816 20
 -3 -5 -6 78.5164 5.99903 3
 -3 -5 -6 70.5016 5.76424 15
 -3 -5 -6 69.9368 5.81901 9
 -3 -5 -7 2.36346 0.63397 4
 -3 -5 -7 4.08174 0.8743 20
 3 5 7 1.70361 0.72628 20
 -3 -5 -7 3.85305 0.96885 15
 -3 -5 -7 3.9951 1.15578 9
 -3 -5 -7 5.14163 1.25184 3
 -3 -5 -8 114.056 12.6182 15
 -3 -5 -8 129.535 12.836 9
 -3 -5 -8 122.807 12.7529 3
 3 5 9 37.6996 4.27475 4
 3 5 10 51.3567 5.88448 1
 3 5 11 30.1003 3.96427 1
 3 5 12 19.657 2.99591 1
 3 5 13 18.4183 2.96719 1
 3 5 14 1.7448 1.54871 1
 3 5 18 0.32021 1.6159 1
 -3 -6 14 0.68667 1.10788 20
 -3 -6 14 1.46309 1.33666 9
 -3 -6 13 4.05015 1.60206 20
 -3 -6 13 6.64862 1.87375 9
 -3 -6 12 0.39545 1.01988 20
 -3 -6 12 0.42898 1.17322 9
 -3 -6 11 21.7026 3.41474 20
 -3 -6 11 30.2508 3.7665 9
 3 6 -10 0.52147 0.96766 19
 -3 -6 10 0.16526 0.92002 20
 -3 -6 10 -0.74786 1.12995 9
 -3 -6 9 59.783 7.02456 20
 -3 -6 9 68.4397 7.30376 9
 -3 -6 8 58.5141 6.77593 20
 3 6 -8 58.587 6.88539 19
 -3 -6 8 62.0017 6.94871 9
 3 6 -8 66.6348 7.03337 4
 3 6 -7 107.344 11.7516 19
 -3 -6 7 114.876 11.7817 9
 -3 -6 6 106.554 12.0089 20
 3 6 -6 108.813 12.2169 19
 -3 -6 6 117.694 12.2392 9
 3 6 -6 147.154 12.6249 4
 3 6 -5 46.995 4.95132 19
 -3 -6 5 43.8359 4.6756 20
 -3 -6 5 41.0367 4.81385 9
 -3 -6 5 37.4893 4.47281 3
 3 6 -5 40.4866 5.13431 4
 3 6 -4 58.2018 5.85966 19
 -3 -6 4 49.4314 5.69176 9
 -3 -6 4 48.5319 5.42885 3
 3 6 -3 21.0449 2.64778 19
 -3 -6 3 20.9362 2.41134 20
 -3 -6 3 21.2926 2.62117 9
 -3 -6 3 21.7031 2.57499 14
 -3 -6 3 15.0321 2.27551 3
 -3 -6 2 108.966 11.2035 3
 -3 -6 2 106.805 11.1636 20
 -3 -6 2 111.592 11.3369 14
 -3 -6 2 112.316 11.3874 9
 -3 -6 1 11.866 1.59638 20
 -3 -6 1 12.1632 1.8854 9
 -3 -6 1 12.6343 1.81529 14
 -3 -6 1 12.4216 1.72476 3
 -3 -6 0 244.054 15.7574 3
 -3 -6 0 180.994 15.3503 20
 3 6 0 218.072 15.72 19
 -3 -6 0 217.854 15.7218 14
 -3 -6 0 215.348 15.7973 9
 3 6 1 1.12604 0.49828 3
 -3 -6 -1 4.18039 0.97657 3
 -3 -6 -1 4.60978 0.82537 20
 -3 -6 -1 4.02438 1.05022 9
 -3 -6 -1 4.25097 0.99709 14
 -3 -6 -1 1.70194 0.54717 10
 -3 -6 -2 109.846 11.6897 20
 -3 -6 -2 141.355 12.06 3
 -3 -6 -2 104.286 11.8821 9
 -3 -6 -3 136.454 14.5982 20
 3 6 3 177.757 15.2996 4
 -3 -6 -3 141.2 14.8314 9
 -3 -6 -4 50.037 6.56721 20
 -3 -6 -4 79.3107 7.17176 3
 -3 -6 -4 65.1947 6.90897 9
 -3 -6 -5 55.1282 6.52025 20
 -3 -6 -5 83.2527 7.02024 9
 3 6 6 119.651 11.0289 4
 -3 -6 -6 91.6028 10.7242 15
 -3 -6 -6 99.1632 10.7955 9
 -3 -6 -6 109.633 10.9937 3
 3 6 7 55.8572 5.8765 4
 -3 -6 -7 54.2321 5.92574 3
 -3 -6 -7 51.099 5.80246 9
 -3 -6 -7 46.2853 5.66999 15
 -3 -6 -8 0.76122 0.91066 9
 -3 -6 -8 1.05581 0.77845 15
 -3 -6 -9 113.576 11.6954 3
 -3 -6 -9 119.306 11.823 9
 -3 -6 -9 98.8903 11.515 15
 -3 -6 -10 22.5772 3.27955 3
 3 6 11 43.6586 5.24694 1
 3 6 12 7.0998 1.74634 1
 3 6 13 43.332 5.32533 1
 3 6 14 11.5674 2.27187 1
 3 6 15 19.123 3.25174 1
 3 6 16 14.9059 2.92373 1
 -3 -7 13 5.33648 1.66979 20
 -3 -7 13 6.26671 1.87937 9
 -3 -7 12 9.52433 2.08625 20
 -3 -7 12 12.2268 2.43049 9
 -3 -7 11 3.83007 1.36157 20
 3 7 -11 1.76636 1.20454 19
 -3 -7 11 4.01163 1.55103 9
 -3 -7 10 15.9499 2.60165 20
 -3 -7 10 19.2432 2.95055 9
 3 7 -9 3.27019 1.33424 19
 -3 -7 9 5.5704 1.54469 9
 -3 -7 8 40.9565 5.38074 20
 3 7 -8 48.8408 5.71229 19
 -3 -7 8 55.6081 5.82037 9
 3 7 -8 49.6324 5.75425 4
 3 7 -7 4.02699 1.31242 19
 -3 -7 7 3.47602 1.11329 20
 -3 -7 7 2.15341 1.2367 9
 3 7 -7 3.47267 1.47033 4
 3 7 -6 118.868 11.3561 19
 -3 -7 6 95.302 10.9183 20
 -3 -7 6 109.636 11.2372 9
 3 7 -6 102.179 11.4655 4
 3 7 -5 1.07392 0.9894 19
 -3 -7 5 1.45281 1.066 9
 3 7 -4 74.7868 7.37268 19
 -3 -7 4 56.2642 7.09888 14
 -3 -7 4 73.004 7.31033 9
 -3 -7 4 63.3049 6.96147 3
 -3 -7 3 42.5291 4.75796 14
 -3 -7 3 39.1457 4.75072 9
 -3 -7 2 31.5386 4.02228 14
 -3 -7 2 36.1824 4.13873 9
 -3 -7 2 35.1698 3.95608 3
 -3 -7 1 67.3042 7.58633 14
 -3 -7 1 69.0054 7.61721 9
 -3 -7 1 75.1692 7.55487 3
 -3 -7 0 26.5552 3.4495 14
 -3 -7 0 28.6572 3.53388 9
 -3 -7 0 30.453 3.48421 3
 -3 -7 -1 118.713 13.4688 9
 -3 -7 -1 146.074 13.6171 3
 -3 -7 -2 57.7586 5.84463 3
 -3 -7 -2 41.6027 5.60262 9
 3 7 2 63.9375 6.47182 4
 -3 -7 -3 212.734 19.904 3
 3 7 3 226.958 20.3667 4
 -3 -7 -3 166.215 19.6882 9
 -3 -7 -4 4.55061 1.15958 9
 -3 -7 -4 3.43564 1.22219 3
 3 7 5 157.848 14.0987 4
 -3 -7 -5 111.985 13.6303 9
 -3 -7 -5 142.556 13.9193 3
 -3 -7 -6 10.263 1.90206 15
 3 7 6 17.4191 2.47599 4
 -3 -7 -7 64.4254 6.9521 3
 -3 -7 -7 57.522 6.65988 9
 -3 -7 -7 59.4379 6.65469 15
 -3 -7 -8 48.4392 5.47283 3
 -3 -7 -8 47.578 5.35121 9
 -3 -7 -8 39.9403 5.14371 15
 -3 -7 -9 15.7763 2.66705 3
 -3 -7 -9 16.1155 2.43054 15
 -3 -7 -10 14.2593 3.00339 3
 -3 -7 -10 29.8979 3.45096 9
 -3 -7 -10 18.4274 2.88477 15
 -3 -7 -12 7.74327 2.03998 3
 3 7 13 0.35403 1.05406 1
 3 7 14 18.8251 2.92492 1
 3 7 15 1.03404 1.19601 1
 3 7 16 10.1126 2.26276 1
 3 7 18 1.0765 1.41961 1
 3 8 -12 7.84445 1.91863 19
 -3 -8 12 6.23648 1.89625 9
 -3 -8 11 7.72962 2.00177 9
 3 8 -10 11.2829 2.28842 19
 -3 -8 10 13.1935 2.47571 9
 3 8 -9 6.9499 1.80636 19
 -3 -8 9 9.82476 2.03032 9
 3 8 -8 9.06212 1.91258 19
 -3 -8 8 7.95089 1.89974 9
 3 8 -7 19.4935 2.8536 19
 -3 -8 7 14.9996 2.65372 9
 -3 -8 6 2.51785 1.24508 14
 3 8 -6 2.33197 1.18604 19
 -3 -8 6 2.2268 1.1905 9
 3 8 -5 77.7896 8.1955 19
 -3 -8 5 69.7235 8.00379 14
 -3 -8 5 71.39 8.06106 9
 -3 -8 4 0.60373 1.00702 14
 -3 -8 4 0.92634 1.05527 9
 -3 -8 3 83.6425 8.98436 3
 -3 -8 3 82.3528 9.12579 14
 -3 -8 3 88.3481 9.19969 9
 3 8 -2 15.3222 2.34527 19
 -3 -8 2 14.9317 2.29699 14
 -3 -8 2 18.0651 2.43307 9
 -3 -8 2 11.8932 2.09094 3
 -3 -8 1 31.865 3.90938 14
 -3 -8 1 34.0705 3.97539 9
 -3 -8 1 28.8489 3.79596 3
 -3 -8 0 49.6699 5.99969 14
 -3 -8 0 57.4258 6.07256 3
 -3 -8 -1 46.9543 5.41439 9
 -3 -8 -1 47.3449 5.4495 3
 -3 -8 -2 34.058 3.64415 3
 3 8 2 18.4275 3.83497 4
 -3 -8 -3 47.019 5.04027 3
 -3 -8 -3 32.5623 4.74528 9
 3 8 3 55.3531 5.56509 4
 -3 -8 -4 32.6812 3.79071 3
 -3 -8 -4 24.7779 3.47355 9
 -3 -8 -5 0.27714 0.88761 9
 3 8 5 0.73105 1.52663 4
 -3 -8 -6 73.0735 7.23866 3
 -3 -8 -6 59.9911 6.84288 9
 -3 -8 -6 55.5772 6.76932 15
 -3 -8 -7 4.54103 1.25427 9
 -3 -8 -7 4.06929 1.25949 15
 -3 -8 -8 38.0302 4.43973 3
 -3 -8 -8 29.832 4.00726 9
 -3 -8 -8 29.7436 3.9596 15
 -3 -8 -9 30.6166 4.35633 3
 -3 -8 -9 30.3121 4.07453 9
 -3 -8 -9 32.2598 3.98908 15
 -3 -8 -10 14.813 3.04427 3
 -3 -8 -10 26.9945 3.34756 9
 -3 -8 -10 18.1936 2.85555 15
 -3 -8 -11 15.0539 3.2073 3
 -3 -8 -11 27.9147 3.62209 9
 -3 -8 -11 19.4095 3.04174 15
 -3 -8 -13 7.10818 2.33578 3
 3 8 14 -0.19119 1.10185 1
 3 8 15 11.4445 2.32819 1
 3 8 16 0.21989 1.17978 1
 3 8 17 3.27327 1.51037 1
 3 9 -10 -0.22185 1.01737 19
 -3 -9 10 0.23182 1.16966 9
 3 9 -9 12.3495 2.38616 19
 -3 -9 9 12.0468 2.49249 9
 -3 -9 8 5.39385 1.70959 14
 3 9 -8 6.80923 1.74762 19
 -3 -9 8 7.28489 1.88752 9
 -3 -9 7 6.32104 1.67782 14
 3 9 -7 5.35632 1.61733 19
 -3 -9 7 4.32443 1.53705 9
 -3 -9 6 26.5962 3.76338 14
 3 9 -6 27.9392 3.85885 19
 -3 -9 5 4.67439 1.44 9
 -3 -9 5 3.95292 1.37575 14
 -3 -9 4 49.6872 6.17413 9
 -3 -9 4 57.7149 6.30114 14
 -3 -9 3 2.90357 1.17769 14
 -3 -9 3 2.18875 1.22735 9
 -3 -9 2 44.3625 5.44032 3
 -3 -9 2 47.8005 5.59218 14
 -3 -9 2 49.944 5.62028 9
 -3 -9 1 0.16145 1.06077 14
 -3 -9 1 0.49136 1.04815 9
 -3 -9 1 -0.30934 0.82974 3
 -3 -9 0 23.6331 3.31396 14
 -3 -9 0 24.5696 3.32362 9
 -3 -9 0 25.8207 3.36369 3
 3 9 1 18.7929 3.18938 4
 -3 -9 -1 13.7067 2.26314 9
 -3 -9 -1 13.9703 2.45511 3
 -3 -9 -2 69.7963 6.88825 3
 -3 -9 -2 51.5926 6.52686 9
 3 9 2 57.8698 7.41005 4
 -3 -9 -3 88.9271 8.81469 3
 -3 -9 -3 63.3996 8.43664 9
 3 9 3 98.048 9.31748 4
 -3 -9 -4 46.5519 6.13719 9
 -3 -9 -4 68.641 6.61598 3
 -3 -9 -5 73.2821 7.83691 3
 3 9 5 75.6716 8.15196 4
 -3 -9 -5 60.2581 7.4703 9
 -3 -9 -6 3.48259 1.2591 9
 -3 -9 -6 4.15487 1.3557 15
 3 9 6 8.66136 2.20422 4
 -3 -9 -6 4.84119 1.65238 3
 -3 -9 -7 55.0874 5.98304 3
 -3 -9 -7 47.6794 5.57916 9
 -3 -9 -7 41.4154 5.46998 15
 -3 -9 -8 0.17716 0.93416 9
 -3 -9 -8 1.19733 0.98775 15
 -3 -9 -9 25.6387 3.93395 3
 -3 -9 -9 26.1145 3.62023 9
 -3 -9 -9 26.3275 3.61252 15
 -3 -9 -10 0.42638 1.18711 3
 -3 -9 -10 0.18411 0.88801 15
 -3 -9 -11 9.05153 2.32931 3
 -3 -9 -11 15.1519 2.7298 9
 -3 -9 -11 13.4507 2.35703 15
 -3 -9 -12 3.15247 1.56389 3
 -3 -9 -12 2.95288 1.32771 15
 -3 -9 -14 6.51646 2.00474 3
 3 9 15 2.47103 1.30437 1
 -3 -10 8 11.5299 2.32952 14
 3 10 -8 10.1838 2.24512 19
 -3 -10 7 1.5219 1.17853 14
 3 10 -7 2.46715 1.3455 19
 -3 -10 7 1.29024 1.29093 9
 -3 -10 6 9.65504 2.05082 14
 3 10 -6 8.85599 2.09732 19
 -3 -10 6 11.4045 2.26422 9
 -3 -10 5 11.0612 2.2526 14
 -3 -10 5 12.787 2.32891 9
 -3 -10 4 12.1909 2.35524 14
 -3 -10 4 13.7188 2.37089 9
 -3 -10 3 26.2707 3.63588 14
 3 10 -3 23.3864 3.5269 19
 -3 -10 3 26.0209 3.58054 9
 -3 -10 2 3.57117 1.47985 14
 -3 -10 2 4.5314 1.52539 9
 -3 -10 1 37.919 4.9335 3
 -3 -10 1 44.7192 5.11169 14
 -3 -10 1 39.9392 5.00219 9
 -3 -10 0 0.17496 0.97597 9
 -3 -10 0 1.13715 1.01861 3
 -3 -10 -1 55.7741 5.79685 3
 -3 -10 -1 39.8024 5.40629 9
 -3 -10 -2 4.09072 1.4074 9
 -3 -10 -2 4.67355 1.54025 3
 3 10 2 2.1419 2.06728 4
 -3 -10 -3 12.2564 2.32517 9
 -3 -10 -3 14.1091 2.51933 3
 3 10 3 21.3642 3.5613 4
 -3 -10 -4 12.6826 2.33446 9
 -3 -10 -4 15.5526 2.65281 3
 3 10 4 17.6427 3.35526 4
 -3 -10 -5 3.56878 1.35965 9
 -3 -10 -6 11.4479 2.27677 9
 3 10 6 17.7881 2.98471 4
 -3 -10 -7 9.1455 1.87956 15
 -3 -10 -7 7.67881 1.83553 9
 -3 -10 -7 11.8731 2.48935 3
 -3 -10 -8 20.1473 3.04724 9
 -3 -10 -8 19.9711 3.02892 15
 -3 -10 -9 0.227 1.17048 3
 -3 -10 -9 0.20499 1.01215 9
 -3 -10 -9 0.58121 0.95666 15
 -3 -10 -10 27.0603 4.21864 3
 -3 -10 -10 32.5085 4.16553 9
 -3 -10 -10 25.5163 3.79995 15
 -3 -10 -11 2.38314 1.51183 3
 -3 -10 -11 3.93141 1.49127 9
 -3 -10 -11 2.68002 1.35129 15
 -3 -10 -12 11.9838 2.54663 3
 -3 -10 -12 9.28265 2.40325 9
 -3 -10 -12 9.63328 2.08156 15
 -3 -10 -13 1.97735 1.38959 3
 -3 -11 5 8.96037 2.0747 14
 -3 -11 5 9.2624 2.0601 9
 -3 -11 4 3.584 1.46622 14
 -3 -11 4 4.34343 1.49619 9
 -3 -11 3 8.86203 1.95155 14
 -3 -11 3 6.57675 1.74404 9
 -3 -11 2 7.20888 1.79101 14
 -3 -11 2 7.51227 1.8177 9
 -3 -11 1 7.33201 1.69554 14
 -3 -11 1 4.31895 1.47561 9
 -3 -11 0 5.18395 1.48895 9
 -3 -11 -1 1.32956 1.04312 9
 -3 -11 -1 0.65512 1.12994 3
 -3 -11 -2 14.7882 2.7276 9
 -3 -11 -2 21.1863 3.08557 3
 3 11 2 17.8918 3.57577 4
 -3 -11 -3 -0.189 1.12488 9
 -3 -11 -3 -0.22392 1.15414 3
 3 11 3 0.28717 1.83776 4
 -3 -11 -4 23.9234 3.76206 9
 -3 -11 -4 30.9052 4.25711 3
 3 11 4 36.9262 4.91445 4
 -3 -11 -5 -0.18427 1.09664 9
 3 11 5 0.8203 1.77331 4
 -3 -11 -7 3.28907 1.27551 9
 3 11 7 4.37566 1.93092 4
 -3 -11 -7 4.08198 1.60011 3
 3 11 8 13.6371 2.64247 4
 -3 -11 -8 8.40812 1.9064 15
 -3 -11 -8 8.29383 1.94561 9
 -3 -11 -9 1.67356 1.16969 15
 -3 -11 -9 1.0931 1.08431 9
 -3 -11 -9 0.48744 1.26087 3
 -3 -11 -10 4.68165 1.52065 15
 -3 -11 -10 4.67965 1.58096 9
 -3 -11 -10 6.89631 2.00433 3
 -3 -11 -11 1.31563 1.15197 15
 -3 -11 -11 3.35782 1.57692 9
 -3 -11 -11 3.04558 1.59536 3
 3 12 3 7.13607 2.85026 4
 -3 -12 -3 10.2084 2.29073 3
 3 12 4 2.18579 1.9448 4
 -3 -12 -4 0.25406 1.10433 3
 3 12 5 10.5687 2.79934 4
 -4 8 8 -0.41357 1.10981 4
 4 -8 -8 -0.19307 0.81316 12
 4 -8 -8 -0.55247 1.1987 3
 4 -8 -7 11.9416 2.17619 12
 4 -8 -7 12.2006 2.55366 3
 4 -8 -6 0.74643 0.8833 12
 4 -8 -6 1.60952 1.41441 3
 4 -8 -5 7.92773 1.6605 12
 4 -8 -5 3.98887 1.71242 3
 4 -8 -4 10.7891 2.01092 12
 -4 8 3 8.15344 1.97288 4
 4 -8 -3 10.4791 1.94684 12
 4 -8 -3 6.95762 2.13096 3
 -4 8 2 10.3744 2.2776 4
 4 -8 -2 11.0411 2.03486 12
 4 -8 -2 11.5569 2.44491 3
 -4 8 1 3.6505 1.56659 4
 4 -8 -1 4.73211 1.35791 12
 4 -8 -1 4.37297 1.67064 3
 -4 8 0 17.2517 2.93905 4
 4 -8 0 16.0679 2.59647 12
 4 -8 0 17.437 3.03567 3
 -4 8 -1 -0.20244 1.10666 4
 4 -8 1 0.95118 1.1998 3
 4 -8 1 -0.51477 0.82727 12
 4 -8 1 0.38339 0.94594 18
 4 -8 2 21.9527 3.3755 18
 -4 8 -2 28.854 4.20043 7
 4 -8 3 0.39423 0.90464 18
 4 -8 3 -0.95969 1.28756 3
 4 -8 4 15.655 2.65077 18
 4 -8 4 16.5813 2.92121 3
 4 -8 5 1.43931 1.08859 18
 4 -8 5 0.99039 1.30825 3
 4 -7 -9 9.43605 1.83918 12
 4 -7 -8 13.9472 2.42375 12
 4 -7 -8 19.5027 3.03162 3
 4 -7 -7 1.72082 1.0437 12
 4 -7 -7 0.24374 1.33532 3
 4 -7 -6 21.3278 3.54808 3
 -4 7 6 25.0675 3.45665 4
 4 -7 -6 24.0117 3.2814 12
 4 -7 -5 0.47908 1.24325 3
 -4 7 5 1.87146 1.19039 4
 4 -7 -5 1.51174 0.97894 12
 -4 7 5 2.22377 1.39999 7
 4 -7 -4 24.085 3.841 3
 -4 7 4 27.5751 3.77254 4
 4 -7 -4 29.1123 3.68076 12
 -4 7 4 27.226 3.74578 7
 4 -7 -3 10.5298 2.67337 3
 4 -7 -3 16.6201 2.41519 12
 -4 7 3 14.4102 2.53331 4
 4 -7 -2 22.1974 3.43137 3
 4 -7 -2 20.7192 3.01485 12
 4 -7 -1 31.9647 4.0382 18
 4 -7 -1 28.8892 3.91664 12
 4 -7 -1 33.0081 4.29362 3
 -4 7 0 18.5599 2.73567 4
 4 -7 0 15.9812 2.79988 3
 4 -7 0 14.6081 2.53018 18
 4 -7 0 17.45 2.55231 12
 4 -7 1 31.1222 3.8434 18
 -4 7 -1 24.5149 3.71148 4
 4 -7 1 29.1168 3.72824 12
 -4 7 -2 5.37066 1.505 4
 4 -7 2 3.73965 1.32276 18
 4 -7 2 4.18619 1.31378 12
 4 -7 2 6.07131 1.77892 3
 4 -7 3 18.8274 2.93768 18
 4 -7 3 21.567 3.22831 3
 4 -7 4 0.57313 0.92108 18
 4 -7 4 -0.64982 1.06889 3
 4 -7 5 20.7186 3.14201 18
 4 -7 5 21.4978 3.33953 3
 4 -7 6 0.40748 0.8857 18
 4 -7 6 0.93035 1.17498 3
 4 -7 7 12.1906 2.34145 18
 4 -7 7 14.0435 2.62215 3
 4 -7 8 6.6707 1.7213 18
 4 -7 8 7.08079 1.90704 3
 -4 6 13 0.35063 0.8658 4
 -4 6 12 16.0236 2.53308 4
 -4 6 11 0.70533 0.96644 4
 4 -6 -10 18.3274 2.6567 12
 -4 6 10 17.0979 2.72564 4
 4 -6 -9 6.88238 1.54072 12
 -4 6 9 5.27188 1.61756 4
 4 -6 -8 22.0225 3.06122 12
 -4 6 8 21.8606 3.14325 4
 4 -6 -7 19.9959 2.87226 3
 4 -6 -7 14.963 2.39365 12
 -4 6 7 13.5582 2.45361 4
 4 -6 -6 18.8782 3.07105 3
 -4 6 6 16.2007 2.78593 4
 4 -6 -6 21.1191 2.82312 12
 -4 6 5 35.27 5.27113 7
 4 -6 -5 50.5177 5.73445 3
 -4 6 5 53.6945 5.55504 4
 4 -6 -5 45.9002 5.31653 12
 -4 6 4 -0.68074 1.27882 7
 4 -6 -4 1.40551 1.13778 3
 -4 6 4 0.84518 1.15273 4
 4 -6 -4 -0.15098 0.81023 12
 -4 6 3 76.0242 8.84043 7
 4 -6 -3 77.5469 8.9002 3
 -4 6 3 88.7304 8.87764 4
 4 -6 -3 77.874 8.68624 12
 4 -6 -2 -0.18258 0.99835 3
 -4 6 2 -0.17565 1.34551 7
 4 -6 -2 -0.30298 0.9565 18
 4 -6 -2 -0.15004 0.86484 12
 4 -6 -1 54.2488 6.23956 18
 -4 6 1 62.423 6.38576 4
 4 -6 -1 48.9945 6.1668 12
 4 -6 -1 55.5616 6.38467 3
 -4 6 0 0.78209 1.04079 4
 4 -6 0 -0.15066 0.80825 12
 4 -6 0 -0.15479 0.83037 18
 4 -6 1 14.7204 2.42845 3
 4 -6 1 14.0297 2.33713 18
 4 -6 1 14.2683 2.30531 12
 4 -6 2 56.2957 6.64081 18
 -4 6 -2 60.0799 6.99796 7
 4 -6 2 54.6967 6.54193 12
 4 -6 2 64.3982 6.83212 3
 4 -6 3 13.5706 2.3796 3
 4 -6 3 13.5705 2.30901 18
 -4 6 -3 12.3192 2.15531 4
 4 -6 4 68.3589 7.87312 18
 4 -6 4 71.8071 7.98167 3
 4 -6 5 4.62236 1.47289 18
 4 -6 5 8.49566 1.85276 3
 4 -6 6 34.0995 4.36285 18
 4 -6 6 32.2442 4.45765 3
 4 -6 7 -0.19357 1.00155 18
 4 -6 7 -1.59465 1.29366 3
 4 -6 8 18.8972 3.25776 18
 4 -6 8 31.4948 3.951 3
 4 -6 9 0.76326 1.31342 3
 4 -6 10 12.9575 2.73917 3
 4 -6 11 3.70952 1.78788 3
 -4 5 14 6.31552 1.4232 10
 -4 5 13 17.5103 2.65555 4
 -4 5 12 1.1365 1.01665 4
 -4 5 11 34.3494 4.41663 4
 4 -5 -11 36.8884 4.36605 12
 -4 5 10 0.16213 0.85359 4
 4 -5 -10 0.58476 0.81462 12
 -4 5 9 40.949 5.16341 4
 -4 5 9 48.1118 5.43057 6
 4 -5 -9 39.2999 5.04564 12
 4 -5 -9 52.3389 5.67865 3
 -4 5 8 10.3446 2.0609 6
 -4 5 8 11.9983 2.01704 4
 4 -5 -8 9.34705 1.75145 12
 4 -5 -8 9.07053 2.01976 3
 -4 5 7 37.6945 5.0015 4
 -4 5 7 47.0831 5.27243 6
 4 -5 -7 38.9534 4.89295 12
 4 -5 -7 50.1291 5.40409 3
 -4 5 6 1.87856 1.30641 6
 -4 5 6 1.87191 1.1862 4
 4 -5 -6 3.29217 1.11693 12
 4 -5 -6 2.78768 1.24551 3
 -4 5 5 51.5722 6.19547 4
 -4 5 5 62.4927 6.48251 6
 4 -5 -5 46.4668 6.0337 12
 4 -5 -5 64.7322 6.52686 3
 -4 5 4 74.9065 8.088 4
 4 -5 -4 75.8306 8.00814 12
 4 -5 -4 68.9615 8.12062 3
 -4 5 3 12.6096 2.02704 4
 -4 5 3 9.40661 2.11298 7
 4 -5 -3 9.7844 1.96477 3
 4 -5 -3 10.2529 1.77873 18
 4 -5 -3 10.5818 1.83887 12
 4 -5 -2 105.569 10.7612 3
 4 -5 -2 94.6002 10.5813 18
 -4 5 2 95.9799 10.746 7
 -4 5 2 101.216 10.684 4
 4 -5 -2 105.64 10.6982 12
 4 -5 -1 0.75694 1.00146 3
 -4 5 1 1.88765 1.36968 7
 4 -5 -1 1.08749 0.86598 18
 -4 5 1 1.42829 1.08984 4
 4 -5 0 97.1335 10.8057 18
 4 -5 0 102.954 10.8843 3
 -4 5 0 107.079 10.8688 4
 -4 5 -1 3.80858 1.65316 7
 4 -5 1 5.30473 1.41079 18
 4 -5 1 4.70528 1.33898 3
 4 -5 2 121.419 12.3051 18
 4 -5 2 116.795 12.2661 3
 -4 5 -2 110.932 12.1084 4
 -4 5 -3 0.96214 1.53019 7
 4 -5 3 0.63637 1.03437 18
 -4 5 -3 1.01817 0.94963 4
 4 -5 3 0.49178 0.94745 3
 4 -5 4 78.4216 8.84498 18
 4 -5 4 83.6768 8.94621 3
 4 -5 5 20.0204 2.94361 18
 4 -5 5 19.0092 3.04107 3
 4 -5 6 33.5435 4.43767 3
 4 -5 7 46.4743 5.77648 3
 4 -5 8 3.25501 1.56056 3
 4 -5 9 50.2065 6.3295 3
 -4 4 13 16.1473 2.45021 4
 -4 4 12 18.4477 2.77295 4
 4 -4 -11 31.024 4.05871 12
 -4 4 11 35.3131 4.34794 6
 -4 4 11 36.7478 4.28553 4
 4 -4 -10 32.8469 3.82597 12
 -4 4 10 29.5743 3.94731 4
 -4 4 10 30.5962 4.04852 6
 4 -4 -9 15.0773 2.29348 12
 -4 4 9 18.2911 2.59672 4
 4 -4 -8 119.238 13.051 12
 -4 4 8 128.782 13.2721 4
 -4 4 8 133.399 13.3592 6
 4 -4 -7 0.49345 0.78189 12
 4 -4 -7 0.50545 1.09494 3
 -4 4 7 1.36117 1.08147 4
 4 -4 -6 187.978 20.4146 12
 -4 4 6 209.846 20.6354 4
 -4 4 6 210.787 20.6933 6
 4 -4 -5 10.8394 2.0162 3
 -4 4 5 9.75497 1.9355 4
 4 -4 -5 12.8373 1.88735 12
 -4 4 5 10.4806 2.04839 6
 4 -4 -4 73.5294 8.64526 3
 -4 4 4 85.0288 8.76575 4
 4 -4 -4 83.6532 8.66717 12
 4 -4 -3 50.9994 5.53722 18
 -4 4 3 49.3103 5.63828 4
 -4 4 3 55.6073 5.83476 6
 4 -4 -3 43.8622 5.54443 3
 4 -4 -2 59.4162 6.8762 18
 4 -4 -2 66.4779 7.00925 3
 -4 4 2 65.989 7.02494 4
 4 -4 -1 97.4465 10.2621 18
 -4 4 1 93.2963 10.3756 7
 4 -4 -1 96.7639 10.2661 3
 -4 4 1 101.559 10.3091 4
 4 -4 0 56.0953 6.78447 18
 -4 4 0 67.8426 7.02198 7
 4 -4 0 62.0703 6.81585 3
 -4 4 0 65.0585 6.85042 4
 4 -4 1 88.1464 9.41477 18
 -4 4 -1 85.8948 9.47086 7
 -4 4 -1 87.5186 9.31905 4
 4 -4 1 90.9529 9.40903 3
 4 -4 2 2.73179 1.16269 18
 -4 4 -2 3.34313 0.99472 4
 4 -4 2 3.11206 1.1168 3
 4 -4 3 62.4243 6.86236 18
 -4 4 -3 56.8391 6.6387 4
 4 -4 3 67.9225 6.94383 3
 -4 4 -4 24.0742 3.16779 4
 4 -4 4 30.3782 3.62426 3
 4 -4 5 38.0159 4.74642 3
 4 -4 6 16.5559 2.77317 3
 4 -4 10 42.4801 5.20565 17
 4 -4 11 0.19005 0.9999 17
 4 -4 12 14.2255 2.4835 17
 4 -4 13 0.20835 0.95567 17
 -4 3 12 50.6424 5.86861 4
 -4 3 11 14.9181 2.24242 6
 4 -3 -11 8.95108 1.70162 12
 -4 3 11 11.9924 2.04303 4
 -4 3 10 61.1003 6.58597 6
 -4 3 10 58.7452 6.4987 4
 4 -3 -10 53.4189 6.20712 12
 -4 3 9 8.6109 1.85089 6
 4 -3 -9 9.8914 1.6773 12
 -4 3 9 13.9313 2.05521 4
 -4 3 8 8.30902 1.77509 6
 4 -3 -8 8.39751 1.56638 12
 4 -3 -8 13.3463 2.06765 3
 -4 3 8 11.7814 1.95453 4
 4 -3 -7 21.8984 2.86233 12
 4 -3 -7 23.6576 3.07524 3
 -4 3 7 22.8641 3.10118 4
 4 -3 -6 3.10227 0.97187 12
 4 -3 -6 1.79082 1.04134 3
 -4 3 6 0.71837 0.98537 4
 -4 3 5 132.967 12.4912 4
 -4 3 5 131.35 12.457 6
 4 -3 -5 114.512 12.2117 12
 4 -3 -5 101.634 12.2158 3
 4 -3 -4 1.2472 0.89106 3
 -4 3 4 1.23527 1.00998 4
 4 -3 -4 1.68169 0.79106 18
 -4 3 4 1.35633 1.09554 6
 4 -3 -3 137.747 16.7713 3
 -4 3 3 201.092 17.1521 4
 -4 3 3 192.946 17.1464 6
 4 -3 -3 156.42 16.7773 18
 4 -3 -2 5.72652 1.18461 18
 -4 3 2 5.32424 1.11803 20
 4 -3 -2 4.51532 1.13792 3
 -4 3 1 124.82 16.5386 20
 4 -3 -1 176.585 16.8576 18
 -4 3 1 207.264 17.173 6
 -4 3 1 197.048 17.0159 4
 4 -3 -1 175.267 16.8049 3
 4 -3 0 72.6303 7.30626 18
 -4 3 0 57.3846 7.02188 20
 4 -3 0 69.1948 7.21064 3
 -4 3 0 77.5056 7.35896 4
 4 -3 1 44.4719 4.6546 3
 -4 3 -1 34.0416 4.3939 20
 4 -3 1 36.6688 4.37041 14
 4 -3 1 48.4051 4.76742 18
 -4 3 -1 44.6004 4.65547 4
 -4 3 -1 46.5948 4.87073 7
 -4 3 -2 92.7327 10.221 7
 -4 3 -2 94.8154 10.0587 4
 4 -3 2 103.29 10.2189 3
 -4 3 -3 2.07008 0.82219 20
 4 -3 3 3.12992 1.1034 3
 -4 3 -3 4.45765 1.01188 4
 4 -3 4 95.6874 9.93285 3
 -4 3 -4 90.3955 9.56454 4
 -4 3 -5 2.81557 1.44232 7
 4 -3 6 72.1984 7.88481 17
 4 -3 7 6.02361 1.51066 17
 -4 3 -7 6.5995 1.88732 7
 4 -3 11 25.2358 3.54236 17
 4 -3 12 2.51591 1.22957 17
 4 -3 13 13.3715 2.45681 17
 4 -3 14 0.62171 1.00098 17
 -4 2 14 0.20131 1.01593 6
 -4 2 13 20.5938 2.80796 6
 -4 2 13 10.6261 2.34529 4
 -4 2 11 84.6391 8.14813 20
 4 -2 -11 65.3707 7.80107 12
 -4 2 11 79.2808 8.32821 6
 -4 2 10 9.46163 1.70155 20
 4 -2 -10 9.13585 1.52788 12
 -4 2 10 12.3903 2.06482 6
 -4 2 9 74.4954 8.0655 20
 4 -2 -9 67.5486 7.91954 12
 -4 2 9 95.6723 8.4981 6
 -4 2 8 13.9313 1.98208 20
 -4 2 8 15.626 2.25414 6
 4 -2 -8 13.2349 1.94968 12
 -4 2 7 85.5655 9.16721 20
 4 -2 -7 105.475 9.48446 3
 -4 2 7 89.0708 9.42377 6
 4 -2 -7 79.4209 9.15787 12
 -4 2 6 88.8697 9.80611 20
 4 -2 -6 106.746 10.1048 3
 4 -2 -6 94.9879 9.92318 12
 4 -2 -5 17.2005 2.31927 3
 -4 2 5 19.4285 2.45602 6
 -4 2 5 15.4271 2.09442 20
 4 -2 -4 306.637 30.4229 18
 -4 2 4 303.988 30.3957 20
 4 -2 -3 28.9852 2.50668 3
 -4 2 3 9.80262 1.91916 3
 -4 2 3 33.2269 2.82992 6
 4 -2 -3 26.2034 2.39119 18
 4 -2 -2 182.825 18.6934 3
 -4 2 2 195.904 18.9393 6
 4 -2 -2 182.85 18.7278 18
 -4 2 2 184.48 18.6872 20
 4 -2 -1 7.34422 1.12606 3
 4 -2 -1 7.40169 1.20239 18
 -4 2 1 9.70488 1.52773 6
 4 -2 -1 3.47378 0.78369 20
 4 -2 0 82.3845 7.07808 3
 4 -2 0 71.9117 6.78946 14
 4 -2 0 85.9164 7.19378 18
 -4 2 0 84.785 7.27665 4
 -4 2 0 95.2939 7.46293 6
 -4 2 0 69.9551 7.02985 20
 4 -2 0 37.6476 6.69988 20
 4 -2 1 28.5834 2.60382 3
 4 -2 1 11.7783 2.18325 20
 -4 2 -1 20.0582 2.4094 20
 4 -2 1 20.8643 2.2267 14
 -4 2 -1 25.8783 2.63688 4
 -4 2 -2 131.903 11.4423 20
 -4 2 -2 138.778 11.6509 7
 4 -2 2 140.171 11.6023 3
 -4 2 -2 152.263 11.5989 4
 4 -2 3 32.8512 4.32481 20
 -4 2 -3 58.1012 4.6311 20
 -4 2 -3 68.4997 4.91298 7
 -4 2 -3 24.7629 4.05964 5
 -4 2 -3 68.0409 4.66564 4
 4 -2 4 105.114 10.2203 17
 -4 2 -4 93.0463 9.93179 4
 -4 2 -4 95.0529 10.0818 20
 -4 2 -5 61.4733 6.44462 4
 4 -2 7 58.4604 6.53734 17
 4 -2 9 105.078 11.5572 2
 4 -2 9 110.644 11.5136 17
 4 -2 10 12.8902 2.45812 2
 4 -2 10 15.4403 2.38911 17
 4 -2 11 95.5491 9.90616 2
 4 -2 11 83.9064 9.70091 17
 4 -2 12 28.5741 4.0312 2
 4 -2 12 29.1541 3.92789 17
 4 -2 13 8.43869 2.1552 2
 4 -2 13 10.4165 2.08871 17
 4 -2 14 13.7786 2.5523 2
 4 -2 14 10.2938 2.20942 17
 4 -2 15 2.91242 1.49966 2
 4 -2 15 1.26094 1.09796 17
 4 -2 16 9.68797 2.32556 2
 4 -2 16 7.40011 1.91017 17
 -4 1 17 11.2445 2.33815 20
 -4 1 16 2.89202 1.36939 20
 -4 1 15 24.0713 3.4903 20
 -4 1 14 3.97586 1.32359 20
 4 -1 -14 5.33222 1.56277 8
 -4 1 13 17.7119 2.76758 20
 4 -1 -13 19.1459 2.94957 8
 4 -1 -12 47.1691 5.81149 5
 -4 1 12 57.5319 6.13825 20
 4 -1 -12 56.7205 6.23121 8
 -4 1 11 24.6903 3.18551 20
 4 -1 -11 22.8298 3.02357 5
 4 -1 -10 154.643 15.6692 12
 -4 1 9 35.5185 3.44829 20
 4 -1 -9 26.7271 3.02595 12
 -4 1 9 15.9706 3.32963 6
 -4 1 8 180.791 17.2077 20
 4 -1 -8 144.043 16.9423 12
 -4 1 8 189.261 17.4723 6
 4 -1 -8 182.005 17.2422 5
 4 -1 -7 2.44691 0.73918 12
 4 -1 -7 2.45938 0.87366 5
 -4 1 6 154.679 16.1841 20
 -4 1 6 166.056 16.4196 6
 4 -1 -6 160.979 16.3183 5
 -4 1 5 129.086 11.0796 20
 -4 1 5 82.8498 10.7209 9
 -4 1 5 130.839 11.3098 6
 4 -1 -5 146.353 11.3211 5
 4 -1 -4 121.864 10.2525 18
 -4 1 4 133.257 10.3646 20
 -4 1 4 96.9058 9.96025 9
 4 -1 -4 110.824 10.2884 3
 -4 1 4 138.79 10.6415 6
 4 -1 -4 144.867 10.6126 5
 4 -1 -3 185.44 15.0818 3
 -4 1 3 190.201 15.1315 20
 4 -1 -3 182.351 15.0474 18
 -4 1 3 138.414 14.669 9
 4 -1 -3 200.062 15.2233 16
 -4 1 3 201.377 15.3704 6
 4 -1 -3 211.291 15.386 5
 4 -1 -2 276.603 20.6613 3
 4 -1 -2 198.651 20.3414 15
 4 -1 -2 279.583 20.8223 16
 4 -1 -2 314.648 20.997 5
 -4 1 2 283.438 20.8079 20
 4 -1 -2 275.107 20.7536 18
 4 -1 -1 335.676 24.9441 3
 -4 1 1 145.507 24.6851 17
 4 -1 -1 322.385 25.094 16
 4 -1 -1 344.93 25.0987 18
 4 -1 -1 381.855 25.2702 5
 -4 1 1 358.843 25.3157 6
 -4 1 1 348.32 25.1622 20
 4 -1 -1 161.832 24.7185 20
 4 -1 0 70.6747 4.78276 3
 -4 1 0 30.3416 4.37975 2
 -4 1 0 30.4956 4.41001 17
 4 -1 0 74.7409 4.91517 16
 -4 1 0 40.001 4.2752 13
 4 -1 0 62.403 4.41256 14
 -4 1 0 32.6177 4.4436 5
 -4 1 0 83.9048 5.24514 6
 4 -1 0 31.3977 4.44434 20
 -4 1 -1 231.51 26.8198 2
 4 -1 1 485.619 27.3519 3
 4 -1 1 461.127 27.3218 16
 -4 1 -1 174.939 26.786 16
 4 -1 1 451.23 27.3549 5
 -4 1 -1 201.303 26.8251 5
 -4 1 -1 455.459 27.3963 20
 4 -1 1 235.387 26.9419 20
 -4 1 -2 7.36974 1.24398 2
 4 -1 2 9.56375 1.48477 20
 -4 1 -2 14.3375 1.69242 20
 4 -1 2 16.3486 1.74856 17
 -4 1 -2 9.78859 1.15505 13
 4 -1 2 14.7398 1.53539 16
 -4 1 -2 6.43636 1.19221 5
 4 -1 3 98.3944 8.9317 20
 -4 1 -3 165.349 9.35169 20
 4 -1 3 55.7377 8.4698 9
 -4 1 -3 175.074 9.42181 7
 -4 1 -3 91.7548 8.57578 13
 -4 1 -3 77.6531 8.57253 5
 -4 1 -4 126.396 9.39457 20
 -4 1 -4 130.39 9.40872 7
 4 -1 4 77.485 8.87144 9
 4 -1 4 120.115 9.13233 16
 4 -1 4 138.685 9.51344 17
 -4 1 -4 116.132 9.1394 4
 -4 1 -5 152.749 14.6679 20
 4 -1 5 154.116 14.7104 17
 4 -1 5 126.068 14.3571 16
 4 -1 5 142.206 14.5929 2
 -4 1 -5 153.877 14.6696 7
 4 -1 6 42.6801 4.78232 17
 4 -1 6 38.2947 4.42056 16
 4 -1 6 46.6238 4.81034 2
 4 -1 7 30.0888 3.56795 17
 4 -1 7 25.4911 3.10088 16
 4 -1 7 33.7578 3.62275 2
 4 -1 8 40.0348 4.27277 2
 4 -1 8 36.0489 4.12397 17
 4 -1 8 27.8456 3.82214 13
 4 -1 8 32.145 3.83279 11
 4 -1 8 35.2112 4.04455 9
 4 -1 9 14.2858 2.22471 2
 4 -1 9 14.6278 2.18171 17
 4 -1 9 8.79629 1.67103 11
 4 -1 9 13.6858 1.93018 13
 4 -1 9 8.58345 1.84528 9
 4 -1 10 85.817 8.47441 2
 4 -1 10 73.8423 8.27758 17
 4 -1 10 68.3866 8.05876 13
 4 -1 11 2.69827 1.44781 2
 4 -1 11 1.92486 1.20991 17
 4 -1 11 1.78322 1.10164 13
 4 -1 12 39.5922 5.42194 13
 4 -1 12 60.3517 6.00957 9
 4 -1 13 0.70298 1.03176 13
 4 -1 14 9.83184 2.08152 13
 4 -1 15 3.05762 1.40182 13
 4 -1 15 2.62354 1.63392 9
 4 -1 16 4.54429 1.57453 13
 4 -1 17 10.1801 2.43963 2
 4 -1 17 6.62685 1.83399 13
 4 -1 17 7.80753 1.93417 17
 4 0 -15 0.80534 1.05945 8
 -4 0 15 -0.21494 1.03664 9
 4 0 -14 42.243 5.08305 8
 -4 0 14 37.8309 4.97013 9
 -4 0 13 6.24984 1.58507 20
 -4 0 13 7.0673 1.75131 9
 4 0 -13 5.60814 1.61967 8
 4 0 -12 24.9794 3.74505 5
 -4 0 12 38.8756 4.24559 20
 4 0 -12 39.2144 4.32759 8
 -4 0 12 34.9999 4.19061 9
 -4 0 11 37.6176 4.41608 20
 4 0 -11 39.0904 4.55982 8
 -4 0 11 32.4916 4.3057 9
 4 0 -10 21.0998 2.75247 5
 -4 0 10 23.0417 2.9614 20
 4 0 -10 19.9693 2.96156 8
 -4 0 10 21.9052 2.87522 9
 4 0 -9 50.8581 5.76234 5
 -4 0 9 54.3449 5.91151 20
 4 0 -9 57.6879 6.0492 8
 -4 0 9 49.0364 5.76247 9
 4 0 -8 21.7934 2.76367 8
 4 0 -8 19.5778 2.53479 5
 4 0 -8 18.8721 2.32473 12
 -4 0 7 140.943 13.2644 20
 4 0 -7 133.822 13.195 5
 4 0 -7 112.658 12.9794 12
 4 0 -7 149.91 13.4543 8
 -4 0 7 122.815 13.0515 9
 4 0 -6 -0.39074 0.63391 5
 -4 0 6 0.20323 0.45689 9
 4 0 -6 0.47623 0.50841 16
 -4 0 6 0.34963 0.38677 13
 4 0 -5 309.413 26.9446 3
 -4 0 5 312.501 27.1028 20
 -4 0 5 260.634 26.8119 9
 4 0 -5 280.293 26.9799 16
 -4 0 5 269.555 26.7307 13
 -4 0 5 183.193 27.0332 6
 4 0 -5 281.101 27.0847 5
 4 0 -4 41.6528 4.13427 3
 -4 0 4 28.4402 3.91325 3
 4 0 -4 22.8275 4.00161 20
 4 0 -4 42.0082 4.10425 18
 -4 0 4 52.6445 4.40506 20
 -4 0 4 44.129 4.03905 9
 4 0 -4 51.8862 4.36385 16
 -4 0 4 44.6678 3.95086 13
 4 0 -4 52.6558 4.47137 5
 4 0 -3 252.381 24.6249 3
 -4 0 3 190.508 24.4692 3
 4 0 -3 313.77 24.7215 18
 -4 0 3 355.316 24.9384 20
 4 0 -3 152.429 24.5513 20
 -4 0 3 275.372 24.5223 9
 4 0 -3 329.737 24.6224 9
 -4 0 3 175.301 24.5119 17
 -4 0 3 261.44 24.4137 13
 -4 0 3 348.056 25.1129 6
 4 0 -3 364.926 25.0534 5
 4 0 -2 26.9796 2.19589 3
 -4 0 2 33.7233 2.59701 20
 4 0 -2 34.4688 2.43862 18
 -4 0 2 25.9158 2.0343 9
 4 0 -2 8.37872 1.9366 9
 -4 0 2 17.1953 2.10923 17
 4 0 -2 36.0376 2.64034 16
 -4 0 2 16.5108 2.16415 16
 4 0 -2 38.3871 2.72659 5
 -4 0 1 293.512 20.4977 6
 4 0 -1 301.685 20.4591 5
 4 0 -1 258.826 20.0851 3
 -4 0 1 162.081 19.9341 2
 -4 0 1 143.172 19.9884 17
 4 0 -1 303.705 20.4484 16
 -4 0 1 195.108 19.8898 9
 4 0 0 28.8678 2.45102 5
 -4 0 0 31.0284 2.56736 6
 4 0 0 29.1911 2.2422 3
 -4 0 0 16.9256 2.00734 2
 -4 0 0 28.0756 2.57437 20
 4 0 0 17.0388 2.15194 20
 4 0 0 16.3463 1.89442 9
 -4 0 0 14.3693 2.04925 17
 4 0 0 30.5585 2.46841 16
 -4 0 0 12.5571 2.0345 11
 -4 0 0 17.8015 1.92705 9
 4 0 1 36.0878 4.44645 6
 4 0 1 69.1996 4.72515 5
 4 0 1 39.298 4.48136 20
 -4 0 -1 42.8872 4.37986 2
 4 0 1 71.8061 4.777 16
 4 0 1 40.2385 4.1944 9
 -4 0 -1 29.2388 4.30847 11
 4 0 2 211.31 15.6187 5
 -4 0 -2 207.254 15.758 6
 4 0 2 119.439 15.4723 20
 -4 0 -2 221.051 15.8059 20
 4 0 2 222.154 15.7608 17
 4 0 2 209.259 15.6598 16
 4 0 2 147.572 15.2633 9
 -4 0 -2 84.9007 15.2944 11
 4 0 3 11.5644 1.39432 5
 4 0 3 12.9416 1.54232 2
 -4 0 -3 12.1151 1.65738 20
 4 0 3 7.39833 1.46159 20
 4 0 3 13.7815 1.64058 17
 4 0 3 11.2609 1.46262 16
 4 0 3 11.0431 1.26219 13
 4 0 3 6.63203 1.17922 9
 4 0 4 273.333 24.6744 5
 4 0 4 156.353 24.5947 6
 4 0 4 333.826 24.9642 2
 -4 0 -4 308.521 24.9919 20
 -4 0 -4 289.251 24.8552 7
 4 0 4 327.018 25.0548 17
 4 0 4 268.824 24.653 13
 4 0 4 196.255 24.5658 9
 4 0 5 1.90547 0.68318 6
 4 0 5 3.94274 0.71404 5
 4 0 5 2.68175 1.04432 2
 4 0 5 5.26722 1.21055 17
 4 0 5 3.45769 0.73972 16
 4 0 5 2.08727 0.67919 9
 4 0 5 4.1986 0.91108 11
 4 0 5 3.24763 0.75404 13
 -4 0 -5 4.62026 1.07511 20
 4 0 6 228.951 18.3007 2
 4 0 6 207.48 17.9458 13
 4 0 6 189.352 17.8136 16
 4 0 6 211.705 18.0514 11
 -4 0 -6 235.169 18.2483 20
 4 0 7 7.74363 1.55486 2
 4 0 7 5.81936 1.20077 11
 4 0 7 5.57016 0.95687 16
 4 0 8 71.4342 6.34216 2
 4 0 8 46.3362 5.43506 16
 4 0 8 54.3667 5.74464 11
 4 0 9 47.4862 5.28121 11
 4 0 10 21.0905 2.73621 11
 4 0 11 81.6502 8.70577 11
 4 0 12 0.47519 1.0137 13
 4 0 12 -0.36544 1.15345 9
 4 0 13 61.1963 6.99555 13
 4 0 14 0.18482 1.08278 13
 4 0 15 15.9771 2.76526 13
 4 0 15 18.6063 3.22645 9
 4 0 16 2.31024 1.25092 13
 4 0 17 9.34225 2.54435 9
 4 0 17 12.9287 2.78114 2
 4 0 17 4.65246 1.75608 13
 4 0 18 5.01338 2.24572 2
 4 0 18 3.52932 1.53593 13
 -4 -1 17 4.08561 1.66531 20
 4 1 -17 4.48323 1.4706 8
 -4 -1 17 5.68132 1.62706 9
 -4 -1 16 2.4817 1.4069 20
 4 1 -16 4.71924 1.48607 8
 -4 -1 15 16.649 2.87729 20
 4 1 -15 17.881 2.84269 8
 -4 -1 14 4.90189 1.59854 20
 4 1 -14 6.3549 1.68667 8
 4 1 -13 57.0521 6.65732 8
 4 1 -12 0.85341 1.01923 8
 -4 -1 11 67.6503 6.69439 20
 4 1 -11 70.4087 6.77349 8
 4 1 -11 47.7009 6.18348 5
 -4 -1 10 94.4494 9.08601 20
 4 1 -10 86.4273 9.06683 8
 4 1 -10 74.9425 8.71169 5
 -4 -1 9 77.1375 7.63087 20
 -4 -1 9 74.4051 7.53848 9
 4 1 -9 70.5443 7.64253 8
 4 1 -9 60.4723 7.32942 5
 4 1 -8 26.2871 3.62829 16
 -4 -1 8 31.4304 3.67235 13
 -4 -1 8 40.8048 4.105 20
 -4 -1 8 40.509 3.97943 9
 4 1 -8 42.2207 4.20019 8
 -4 -1 7 89.2773 8.60299 20
 -4 -1 7 85.308 8.43911 9
 4 1 -7 85.9484 8.63845 8
 4 1 -7 67.2965 8.24978 16
 4 1 -7 86.0684 8.50566 5
 -4 -1 6 123.26 10.3728 20
 4 1 -6 113.905 10.3769 8
 4 1 -6 116.776 10.2881 5
 -4 -1 6 79.9512 9.85024 13
 4 1 -5 16.1858 1.89552 8
 4 1 -5 5.50561 1.3215 9
 -4 -1 5 16.5967 1.57953 9
 4 1 -5 12.3577 1.58315 16
 4 1 -5 16.4249 1.79361 5
 4 1 -4 388.119 37.0724 18
 -4 -1 4 526.47 37.5421 20
 4 1 -4 232.05 37.074 9
 4 1 -4 553.249 37.6956 8
 -4 -1 4 427.375 37.2091 9
 4 1 -4 488.35 37.4134 16
 -4 -1 4 428.917 37.0255 1
 -4 -1 4 289.43 36.9355 3
 4 1 -4 527.926 37.1503 3
 -4 -1 3 40.3109 5.15422 3
 4 1 -3 54.8055 5.24762 3
 4 1 -3 68.3967 5.37994 18
 -4 -1 3 85.112 5.80874 20
 -4 -1 3 66.9908 5.40105 9
 4 1 -3 45.2061 5.32851 9
 4 1 -3 82.7298 5.73225 16
 -4 -1 3 42.2959 5.30497 11
 -4 -1 2 468.675 45.8514 2
 -4 -1 2 680.782 46.3945 20
 4 1 -2 419.113 45.9685 9
 -4 -1 2 569.719 46.0381 9
 -4 -1 2 388.518 45.9492 17
 4 1 -2 723.426 46.4117 16
 -4 -1 2 360.063 45.9887 11
 -4 -1 1 96.4874 7.52307 6
 4 1 -1 74.4331 7.04209 3
 -4 -1 1 100.629 7.54166 20
 4 1 -1 58.6722 7.06543 9
 4 1 -1 94.0846 7.47296 16
 -4 -1 1 75.5096 7.12106 9
 -4 -1 1 48.0213 7.11127 11
 -4 -1 0 87.4543 6.82782 6
 -4 -1 0 95.1312 6.97307 20
 4 1 0 58.3173 6.43466 9
 -4 -1 0 49.9724 6.58217 8
 4 1 0 95.7941 6.89871 16
 4 1 0 83.8659 6.76839 11
 -4 -1 0 43.6389 6.48747 11
 -4 -1 -1 144.29 12.6141 6
 -4 -1 -1 180.995 12.871 20
 4 1 1 138.874 12.4107 2
 4 1 1 163.708 12.6255 17
 4 1 1 127.291 12.2546 13
 -4 -1 -1 84.7867 12.3813 11
 -4 -1 -1 131.775 12.3834 9
 4 1 1 99.2084 12.3094 9
 4 1 2 49.6674 5.43099 6
 -4 -1 -2 85.7914 5.71996 6
 -4 -1 -2 99.4736 6.0348 20
 4 1 2 100.753 5.64495 2
 4 1 2 95.5764 5.82283 17
 4 1 2 18.9022 5.16057 15
 4 1 2 63.5522 5.35754 9
 4 1 2 98.7083 5.87117 11
 -4 -1 -2 72.7925 5.45936 9
 4 1 3 184.402 13.0272 2
 -4 -1 -3 115.846 12.7984 1
 -4 -1 -3 174.483 13.1107 20
 -4 -1 -3 118.162 12.8296 9
 4 1 3 170.375 13.0408 11
 4 1 3 111.599 12.6559 9
 4 1 3 84.8299 12.648 6
 -4 -1 -3 153.404 12.904 6
 -4 -1 -3 127.838 12.9287 4
 -4 -1 -4 92.9986 7.29607 20
 4 1 4 47.9806 6.82194 6
 4 1 4 80.8241 6.92402 5
 4 1 4 97.5896 7.30464 11
 4 1 4 55.6403 6.8439 9
 -4 -1 -5 351.163 35.1605 1
 -4 -1 -5 489.877 35.3743 20
 -4 -1 -5 439.637 35.0668 7
 4 1 5 261.761 34.8685 6
 4 1 5 503.238 35.3762 11
 4 1 5 283.186 34.9151 9
 4 1 6 2.8521 0.72166 6
 4 1 6 4.23564 0.99452 11
 4 1 6 2.53378 0.74755 9
 4 1 7 201.839 19.7487 5
 4 1 7 136.245 19.8421 6
 4 1 7 289.935 20.4384 11
 -4 -1 -7 310.393 20.5755 20
 4 1 8 0.65534 0.72048 11
 4 1 9 31.5163 3.83816 13
 4 1 10 26.0301 3.38241 13
 4 1 11 47.9381 5.57721 13
 4 1 12 44.273 5.32785 13
 4 1 13 12.4662 2.30577 13
 4 1 14 26.4928 3.71286 13
 4 1 15 0.20019 1.24614 13
 4 1 16 9.76033 2.20296 13
 4 1 17 1.11807 1.18137 13
 -4 -2 17 8.95708 2.09709 20
 4 2 -17 5.11757 1.6791 8
 -4 -2 17 6.80319 1.93041 9
 -4 -2 16 3.27367 1.55258 20
 -4 -2 16 3.30633 1.4865 9
 4 2 -16 3.56259 1.38623 8
 -4 -2 15 10.0683 2.22042 20
 -4 -2 15 8.36277 2.13204 9
 4 2 -15 10.6326 2.13405 8
 -4 -2 14 7.54411 1.91063 20
 4 2 -14 8.25937 1.92687 8
 -4 -2 14 8.16707 1.93681 9
 -4 -2 13 29.5135 3.96869 20
 -4 -2 13 28.9184 3.93911 9
 4 2 -13 27.4598 3.87966 8
 -4 -2 12 60.8516 7.1087 20
 -4 -2 12 62.7159 7.07658 9
 4 2 -12 63.2833 7.16422 8
 4 2 -11 6.64268 1.51315 8
 -4 -2 11 5.6249 1.46952 9
 4 2 -11 3.66057 0.98536 5
 -4 -2 10 128.189 12.9378 20
 -4 -2 10 136.091 12.9272 9
 4 2 -10 134.514 13.0324 8
 4 2 -10 105.24 12.5866 5
 -4 -2 9 38.6837 4.48698 20
 -4 -2 9 38.7262 4.44418 9
 4 2 -9 35.4487 4.49917 8
 -4 -2 8 118.456 11.7368 20
 -4 -2 8 106.916 11.5771 9
 4 2 -8 111.276 11.7408 8
 4 2 -7 2.1742 0.63264 16
 -4 -2 7 3.0084 0.99067 20
 4 2 -7 3.15255 1.01131 8
 4 2 -6 90.6135 10.4624 16
 -4 -2 6 116.119 10.793 20
 -4 -2 6 102.999 10.6077 9
 4 2 -6 114.108 10.8183 8
 -4 -2 5 122.14 8.64503 20
 -4 -2 5 98.4513 8.33609 9
 4 2 -5 107.004 8.57387 8
 4 2 -5 96.9207 8.28537 16
 -4 -2 4 35.4758 3.19471 20
 -4 -2 4 31.3678 2.95871 9
 4 2 -4 39.4147 3.25092 8
 4 2 -4 31.0823 2.97281 16
 4 2 -4 24.044 2.7062 13
 -4 -2 4 16.4762 2.64914 11
 4 2 -3 266.684 23.0712 18
 -4 -2 3 296.614 23.3447 9
 4 2 -3 364.665 23.6722 8
 4 2 -3 177.012 23.1482 9
 4 2 -3 325.754 23.4946 16
 4 2 -3 218.084 23.0721 13
 -4 -2 3 166.222 23.1009 11
 -4 -2 2 43.588 3.89307 20
 4 2 -2 20.4897 3.54917 20
 4 2 -2 46.7813 3.93035 8
 -4 -2 2 41.4264 3.67071 9
 -4 -2 2 34.3227 3.44753 14
 -4 -2 2 31.4561 3.61018 11
 -4 -2 1 383.236 26.4502 20
 4 2 -1 204.674 26.1239 20
 4 2 -1 183.044 26.0415 9
 4 2 -1 391.159 26.4477 8
 -4 -2 1 191.551 26.0843 8
 4 2 -1 346.405 26.1028 17
 -4 -2 1 309.826 26.1435 9
 4 2 0 25.9409 2.14549 2
 -4 -2 0 31.8692 2.70793 20
 4 2 0 14.0974 2.27828 20
 -4 -2 0 15.7378 2.27855 8
 4 2 0 16.9799 2.24254 9
 4 2 0 28.9426 2.37195 17
 -4 -2 0 15.9982 2.11223 15
 4 2 0 30.9121 2.55212 11
 -4 -2 -1 104.681 9.09557 6
 -4 -2 -1 89.5081 8.89258 1
 -4 -2 -1 132.642 9.39919 20
 4 2 1 63.975 8.9775 20
 -4 -2 -1 71.3789 8.9482 8
 4 2 1 83.5205 8.82717 14
 -4 -2 -1 97.4247 8.88754 15
 -4 -2 -1 111.993 9.0482 9
 4 2 1 120.669 9.25848 11
 4 2 1 70.8587 8.90042 9
 -4 -2 -2 89.4756 9.08292 1
 -4 -2 -2 136.049 9.57815 20
 4 2 2 69.1611 9.15795 20
 -4 -2 -2 72.9897 9.07904 8
 -4 -2 -2 101.188 9.15753 6
 -4 -2 -2 85.8906 9.1977 4
 4 2 2 124.739 9.44135 11
 4 2 2 75.5054 9.06524 9
 -4 -2 -2 106.046 9.17769 9
 -4 -2 -3 364.117 39.94 4
 -4 -2 -3 431.728 39.9339 6
 -4 -2 -3 555.93 40.2974 20
 4 2 3 315.464 39.9971 20
 -4 -2 -3 381.431 39.9308 1
 4 2 3 367.815 39.8526 15
 4 2 3 494.844 40.2085 11
 -4 -2 -3 450.308 40.0281 9
 4 2 4 163.028 16.3805 6
 -4 -2 -4 203.952 16.5177 4
 -4 -2 -4 182.987 16.5225 1
 4 2 4 164.328 16.6347 20
 4 2 4 127.986 16.3506 15
 4 2 4 164.776 16.4657 9
 -4 -2 -5 87.9588 8.0606 4
 -4 -2 -5 71.0206 8.06587 1
 -4 -2 -5 110.601 8.41393 20
 -4 -2 -5 85.5251 7.98138 7
 4 2 5 57.6692 7.96075 15
 -4 -2 -5 115.252 8.51534 9
 4 2 5 61.9842 7.98582 9
 -4 -2 -6 41.0216 4.80411 1
 4 2 6 38.957 4.76103 9
 4 2 6 40.7561 4.61317 6
 -4 -2 -7 129.563 8.79858 20
 4 2 7 66.3917 8.06315 6
 4 2 15 11.977 2.31183 13
 4 2 16 1.51351 1.21279 13
 4 2 17 2.9484 1.42104 13
 4 2 18 0.28168 1.35802 9
 4 2 18 -0.23763 1.11803 13
 4 2 19 6.92127 1.96018 13
 -4 -3 16 11.8247 2.55301 20
 4 3 -16 15.3781 2.68631 8
 -4 -3 15 -0.67896 1.23729 20
 4 3 -15 0.44112 1.06343 8
 -4 -3 14 16.2566 2.81413 20
 4 3 -14 15.0616 2.66289 8
 -4 -3 13 31.0159 4.39769 20
 4 3 -13 37.2992 4.55208 8
 -4 -3 12 43.6092 5.58637 20
 -4 -3 12 47.7896 5.62578 9
 4 3 -12 49.1281 5.70422 8
 -4 -3 11 49.0123 5.75339 9
 -4 -3 9 52.3435 5.86385 20
 -4 -3 9 50.294 5.79137 9
 -4 -3 8 -0.13045 0.81213 20
 -4 -3 8 0.60796 0.85834 9
 4 3 -7 59.6346 7.22202 16
 -4 -3 7 81.1105 7.69123 20
 4 3 -7 88.368 7.80442 8
 4 3 -6 0.54977 0.47844 16
 4 3 -6 0.91713 0.7935 8
 -4 -3 6 0.68181 0.70545 9
 -4 -3 5 193.607 18.7486 20
 -4 -3 5 176.796 18.6207 9
 4 3 -5 186.146 18.7431 8
 4 3 -4 37.4658 4.67697 13
 -4 -3 4 72.8064 5.18062 9
 4 3 -4 34.2381 4.77105 9
 4 3 -4 81.5515 5.39439 8
 -4 -3 3 338.163 29.4955 20
 4 3 -3 341.883 29.5039 8
 -4 -3 3 311.897 29.3659 9
 4 3 -3 293.066 29.9106 4
 4 3 -3 251.237 29.1545 11
 -4 -3 2 184.506 14.488 20
 4 3 -2 172.155 14.43 8
 -4 -3 2 166.719 14.3425 9
 -4 -3 2 137.327 14.1213 14
 4 3 -2 172.38 14.2459 11
 -4 -3 1 105.651 15.2345 4
 -4 -3 1 205.741 15.4285 20
 4 3 -1 106.627 15.1277 20
 4 3 -1 105.106 15.0773 9
 4 3 -1 191.519 15.3389 8
 -4 -3 1 178.274 15.1112 14
 -4 -3 1 191.238 15.3124 9
 4 3 -1 206.073 15.3088 11
 -4 -3 0 252.645 17.8055 20
 4 3 0 124.526 17.4395 20
 4 3 0 229.694 17.6198 8
 -4 -3 0 147.848 17.4452 8
 4 3 0 133.75 17.4212 9
 4 3 0 114.158 17.2716 3
 4 3 0 277.877 17.4176 1
 4 3 0 344.426 17.9148 11
 -4 -3 0 235.539 17.651 9
 -4 -3 -1 3.99072 1.02089 20
 4 3 1 2.1757 0.55049 20
 -4 -3 -1 3.12909 0.77601 9
 4 3 1 3.5043 0.73428 8
 4 3 1 2.0836 0.49301 14
 -4 -3 -1 0.46189 0.63794 4
 -4 -3 -2 386.72 29.9665 6
 4 3 2 162.931 29.7772 3
 4 3 2 568.571 30.2256 1
 4 3 2 231.791 29.9233 20
 -4 -3 -2 466.96 30.3665 20
 -4 -3 -2 263.735 29.8396 8
 -4 -3 -2 404.776 29.9739 15
 4 3 2 245.534 29.8944 9
 -4 -3 -2 412.473 30.1226 9
 4 3 3 -0.08045 0.62215 20
 -4 -3 -3 0.37924 0.3408 19
 -4 -3 -3 0.08708 0.88361 20
 4 3 3 -0.13384 0.45649 9
 -4 -3 -3 0.21343 0.31785 8
 -4 -3 -3 -0.33861 0.62536 9
 -4 -3 -3 0.86028 0.51217 15
 -4 -3 -3 0.04021 0.38331 6
 4 3 4 189.369 22.2521 20
 -4 -3 -4 341.162 22.5744 20
 -4 -3 -4 193.357 21.9894 19
 -4 -3 -4 198.6 22.02 8
 -4 -3 -4 266.993 22.0742 6
 4 3 4 186.963 22.1645 9
 -4 -3 -4 300.41 22.436 9
 -4 -3 -5 22.4516 1.97793 6
 -4 -3 -5 16.9432 1.84039 19
 4 3 5 13.2808 2.18011 20
 -4 -3 -5 26.3015 2.4497 20
 4 3 5 12.23 2.08971 3
 4 3 5 13.1309 2.01853 15
 4 3 5 13.7193 2.06752 9
 -4 -3 -5 26.0121 2.48037 9
 -4 -3 -6 285.384 25.973 4
 4 3 6 232.88 25.7637 6
 4 3 6 187.829 25.9081 15
 -4 -3 -6 441.813 26.7525 9
 -4 -3 -6 378.832 26.392 20
 -4 -3 -8 584.294 63.6377 20
 4 3 8 758.974 64.2601 1
 4 3 11 246.344 25.4197 1
 4 3 12 0.46188 1.53729 1
 4 3 19 1.75757 1.35791 13
 -4 -4 16 1.24012 1.30928 20
 -4 -4 16 1.00399 1.27115 9
 -4 -4 15 16.0723 2.72133 20
 -4 -4 15 10.8417 2.42547 9
 -4 -4 14 0.87101 1.22896 20
 4 4 -14 3.09134 1.42744 8
 -4 -4 14 2.64235 1.42355 9
 -4 -4 13 31.2274 4.32963 20
 -4 -4 13 32.1645 4.2759 9
 4 4 -13 31.7958 4.35481 8
 -4 -4 12 3.76206 1.3965 20
 -4 -4 12 3.21778 1.40493 9
 4 4 -12 1.5852 1.19063 8
 -4 -4 11 87.1299 9.61769 9
 4 4 -11 88.8966 9.7119 8
 4 4 -10 72.7721 8.13648 8
 -4 -4 9 110.138 12.2418 20
 -4 -4 9 114.281 12.2597 9
 4 4 -9 127.916 12.4625 8
 -4 -4 8 95.0937 10.601 20
 -4 -4 8 99.9661 10.6103 9
 4 4 -8 107.788 10.7871 8
 -4 -4 7 90.6037 9.39122 20
 -4 -4 7 84.6289 9.31686 9
 4 4 -7 89.7466 9.45852 8
 -4 -4 6 120.111 12.4567 9
 4 4 -6 120.872 12.5501 8
 -4 -4 5 0.10724 0.74897 20
 -4 -4 5 -0.09951 0.73343 9
 4 4 -5 0.90104 0.73107 8
 -4 -4 4 171.501 17.084 20
 4 4 -4 177.61 17.1184 8
 -4 -4 4 157.506 17.0175 9
 -4 -4 3 26.6663 2.60925 20
 4 4 -3 27.6853 2.61577 8
 -4 -4 3 22.1814 2.50402 9
 -4 -4 3 15.0767 2.05117 3
 4 4 -3 21.4253 2.19543 11
 -4 -4 2 157.085 10.9665 20
 -4 -4 2 138.776 10.7152 14
 4 4 -2 175.018 10.7912 11
 -4 -4 2 144.878 10.9116 9
 4 4 -1 187.404 11.11 4
 -4 -4 1 79.0875 9.83036 3
 -4 -4 1 124.663 10.224 20
 4 4 -1 59.0723 9.89689 9
 4 4 -1 136.495 10.2055 8
 -4 -4 1 118.131 10.0537 14
 -4 -4 1 131.736 10.257 9
 4 4 0 359.046 20.4338 4
 -4 -4 0 190.282 19.4409 3
 4 4 0 173.529 19.3491 3
 -4 -4 0 253.063 19.7715 20
 -4 -4 0 235.336 19.5836 14
 -4 -4 0 246.887 19.7629 9
 4 4 0 225.373 19.5979 8
 4 4 0 117.91 19.4308 9
 4 4 1 67.2815 7.25285 3
 -4 -4 -1 105.371 7.4569 3
 4 4 1 86.2568 7.36063 8
 4 4 1 57.8799 7.24813 14
 4 4 1 47.8357 7.26253 9
 -4 -4 -1 98.8682 7.61602 9
 4 4 2 150.419 8.31411 4
 4 4 2 58.2513 7.36543 3
 4 4 2 53.2164 7.35869 20
 -4 -4 -2 117.179 7.87056 20
 4 4 2 90.2553 7.38437 8
 4 4 2 59.2487 7.34392 14
 -4 -4 -2 100.19 7.7018 9
 4 4 2 53.759 7.37788 9
 4 4 3 243.639 32.0849 20
 -4 -4 -3 411.979 32.2552 15
 4 4 3 218.705 32.0718 9
 -4 -4 -3 415.875 32.3873 9
 -4 -4 -4 15.0705 2.52514 4
 -4 -4 -4 20.4646 2.22539 6
 -4 -4 -4 28.2729 2.73881 20
 4 4 4 27.0156 2.60131 1
 4 4 4 12.4526 2.38644 3
 -4 -4 -4 30.1433 2.65158 15
 -4 -4 -4 23.6244 2.65469 9
 -4 -4 -5 217.167 23.2066 6
 -4 -4 -5 280.724 23.6933 20
 4 4 5 308.384 23.7388 1
 -4 -4 -5 278.143 23.6663 15
 -4 -4 -5 284.768 23.7351 9
 4 4 6 1.3437 0.87555 3
 4 4 6 13.5877 1.58302 1
 -4 -4 -6 6.57936 1.09865 4
 4 4 6 17.6851 1.74744 4
 -4 -4 -6 12.6055 1.6243 9
 -4 -4 -6 10.7525 1.39136 20
 4 4 7 1.43602 0.93219 1
 4 4 7 1.34089 0.7253 4
 -4 -4 -7 1.31622 0.99549 9
 -4 -4 -7 0.68796 0.77528 20
 4 4 8 65.7463 7.03517 4
 -4 -4 -8 72.7409 7.52117 9
 -4 -4 -8 63.5767 7.14936 20
 4 4 13 8.57109 2.29755 1
 4 4 17 0.30695 1.54899 1
 -4 -5 15 2.14731 1.39258 20
 4 5 -15 5.20207 1.64105 8
 -4 -5 14 6.92981 1.85306 20
 4 5 -14 4.25039 1.62258 8
 -4 -5 14 3.92144 1.58832 9
 -4 -5 13 0.86391 1.25592 9
 4 5 -13 2.93814 1.49447 8
 -4 -5 12 31.8091 4.27852 9
 4 5 -12 31.3695 4.33036 8
 -4 -5 11 0.18658 1.09422 9
 4 5 -11 -0.99576 1.20476 8
 -4 -5 10 74.1925 7.62908 20
 -4 -5 10 61.3133 7.51501 9
 -4 -5 9 32.8247 2.76871 20
 -4 -5 9 31.3576 2.80664 9
 -4 -5 8 84.5282 9.13201 20
 -4 -5 8 85.1702 9.18152 9
 -4 -5 7 51.1912 6.08798 20
 -4 -5 7 58.8355 6.20826 9
 -4 -5 6 60.4671 6.66431 9
 -4 -5 5 38.6107 4.57093 20
 -4 -5 5 42.1664 4.66871 9
 -4 -5 4 0.53904 0.77122 9
 4 5 -4 0.60903 1.12264 4
 -4 -5 3 201.508 20.7858 20
 4 5 -3 220.758 20.9483 19
 -4 -5 3 193.849 20.7987 9
 -4 -5 3 185.746 20.6713 14
 -4 -5 2 0.72932 0.48527 3
 -4 -5 2 0.75419 0.68597 20
 -4 -5 2 0.66392 0.72246 9
 -4 -5 2 0.2252 0.57858 14
 4 5 -2 1.87091 1.14495 4
 -4 -5 1 200.611 24.119 3
 -4 -5 1 245.939 24.2951 20
 4 5 -1 258.067 24.3205 8
 -4 -5 1 236.687 24.2644 14
 -4 -5 1 250.622 24.3991 9
 -4 -5 0 92.0264 7.71225 3
 -4 -5 0 85.925 7.78068 20
 4 5 0 42.3025 7.48673 20
 4 5 0 86.6713 7.7064 8
 -4 -5 0 82.4429 7.73696 14
 -4 -5 0 95.9607 7.96081 9
 -4 -5 -1 95.0249 7.81874 3
 -4 -5 -1 89.5919 7.8674 20
 4 5 1 83.8691 7.66776 8
 4 5 1 40.8439 7.52384 14
 -4 -5 -1 84.8856 7.93074 9
 4 5 2 158.801 12.6193 19
 -4 -5 -2 168.823 12.7587 20
 4 5 2 140.027 12.3988 8
 4 5 2 73.4 12.3418 14
 -4 -5 -2 170.955 12.7262 3
 4 5 2 103.538 12.411 3
 -4 -5 -3 71.6158 4.99278 3
 4 5 3 57.4593 4.65789 19
 4 5 3 27.9765 4.42481 20
 4 5 3 48.1738 4.40095 8
 4 5 3 27.0998 4.4584 14
 -4 -5 -3 57.4186 4.91582 9
 4 5 4 214.722 26.7787 3
 -4 -5 -4 357.687 26.9998 20
 4 5 4 304.106 26.7069 19
 4 5 4 183.282 26.6461 20
 4 5 4 265.653 26.5085 8
 -4 -5 -4 322.857 26.9374 15
 -4 -5 -4 338.508 27.0635 9
 -4 -5 -5 31.2404 3.2679 15
 4 5 5 19.2705 3.12332 3
 4 5 5 29.8424 2.95466 19
 -4 -5 -6 189.064 16.8751 3
 -4 -5 -6 162.442 16.6563 15
 -4 -5 -6 177.91 16.774 9
 -4 -5 -6 141.398 16.5234 20
 4 5 7 2.06184 0.91541 1
 -4 -5 -7 2.10681 0.8865 15
 -4 -5 -7 2.20763 0.91951 9
 -4 -5 -7 2.07404 0.88356 20
 -4 -5 -8 49.776 6.02141 20
 -4 -5 -8 70.3727 6.53532 9
 4 5 8 53.338 6.14062 1
 -4 -5 -9 15.5531 2.53222 9
 4 5 9 13.1919 2.22102 1
 4 5 10 85.6211 9.31707 1
 4 5 12 78.1115 8.81582 1
 4 5 16 -0.59384 1.68322 1
 4 5 18 0.63133 1.52312 1
 4 6 -14 2.75151 1.51873 8
 -4 -6 14 0.7272 1.17767 9
 -4 -6 13 6.16955 1.75566 9
 -4 -6 12 4.97096 1.61526 20
 -4 -6 12 5.14806 1.65573 9
 -4 -6 11 36.1655 4.95987 20
 -4 -6 11 46.6559 5.24934 9
 -4 -6 10 1.72636 1.06959 20
 -4 -6 10 1.29961 1.14875 9
 -4 -6 9 86.9067 9.0738 20
 -4 -6 9 78.6634 9.09745 9
 -4 -6 8 2.06506 1.14162 20
 -4 -6 8 3.83604 1.35213 9
 -4 -6 7 49.986 5.7374 20
 -4 -6 7 51.0922 5.8381 9
 4 6 -6 1.2079 1.02619 19
 -4 -6 6 1.64243 0.97719 20
 -4 -6 6 1.27195 1.02839 9
 4 6 -6 1.40788 1.2217 4
 -4 -6 5 5.81397 1.26354 20
 4 6 -5 4.74951 1.48697 4
 -4 -6 5 3.43022 1.21502 9
 -4 -6 4 21.076 2.57412 9
 -4 -6 4 14.7746 2.33171 14
 4 6 -4 22.6605 3.00475 4
 -4 -6 3 8.32748 1.5008 14
 4 6 -3 14.5062 2.293 4
 -4 -6 3 8.90807 1.4934 20
 4 6 -3 8.83509 1.63703 19
 4 6 -2 229.658 20.7876 19
 -4 -6 2 199.291 20.5242 20
 -4 -6 2 190.061 20.5456 14
 -4 -6 2 206.899 20.6964 9
 4 6 -1 24.1058 3.05274 4
 -4 -6 1 14.9305 2.09716 3
 4 6 -1 21.2435 2.41901 19
 -4 -6 1 14.4225 2.0783 20
 -4 -6 1 17.6588 2.31442 9
 -4 -6 1 14.646 2.16163 14
 4 6 0 217.234 19.9731 19
 -4 -6 0 184.279 19.7708 20
 -4 -6 0 191.503 19.8621 14
 -4 -6 0 202.944 19.9955 9
 -4 -6 -1 5.47654 1.10816 3
 -4 -6 -1 4.20521 1.01411 20
 4 6 1 4.64495 1.08755 19
 -4 -6 -1 6.46652 1.22218 9
 -4 -6 -2 35.175 4.10684 20
 4 6 2 38.843 4.13356 19
 4 6 2 32.2676 3.89052 8
 -4 -6 -2 45.0786 4.29763 3
 -4 -6 -2 39.6045 4.29078 9
 -4 -6 -3 4.753 1.14573 20
 4 6 3 5.32312 1.04951 19
 -4 -6 -3 9.15013 1.40209 9
 -4 -6 -4 102.462 9.11685 3
 -4 -6 -4 83.2295 8.98271 9
 -4 -6 -4 84.6457 8.84729 20
 4 6 4 77.9691 8.72819 19
 -4 -6 -5 105.841 9.03542 3
 -4 -6 -5 85.7579 8.76921 15
 -4 -6 -5 83.352 8.80014 9
 4 6 5 73.1838 8.46156 19
 -4 -6 -6 58.3679 6.28265 15
 -4 -6 -6 57.939 6.34791 9
 -4 -6 -6 55.9479 6.11896 20
 -4 -6 -7 80.0765 7.39499 3
 -4 -6 -7 65.5028 7.10837 15
 -4 -6 -7 74.4439 7.28154 9
 -4 -6 -7 54.1823 6.85535 20
 -4 -6 -8 1.64895 1.04066 3
 -4 -6 -8 2.41404 0.94572 15
 -4 -6 -8 1.67244 1.07894 9
 -4 -6 -8 2.09324 0.87416 20
 -4 -6 -9 105.225 11.3343 9
 4 6 10 0.73023 0.97408 1
 -4 -6 -10 0.61141 1.23353 9
 4 6 11 114.614 12.1635 1
 4 6 12 3.35451 1.37924 1
 4 6 13 48.5752 5.87843 1
 4 6 14 5.12096 1.80833 1
 -4 -7 13 9.12784 2.05007 20
 -4 -7 13 9.85473 2.30936 9
 -4 -7 12 9.23665 1.96951 20
 -4 -7 12 8.9963 2.10723 9
 -4 -7 11 12.2218 2.27817 20
 -4 -7 11 11.8393 2.41832 9
 -4 -7 10 28.9098 3.92462 20
 -4 -7 10 30.6607 4.07561 9
 -4 -7 9 17.3162 2.69782 20
 -4 -7 9 18.0973 2.85594 9
 -4 -7 8 47.976 5.77339 20
 4 7 -8 54.7815 6.08472 19
 -4 -7 8 49.5622 5.97168 9
 -4 -7 7 0.56917 0.91069 20
 -4 -7 7 -0.84079 1.17359 9
 4 7 -7 0.9671 1.16904 4
 4 7 -6 146.788 14.197 19
 -4 -7 6 126.137 13.8763 20
 -4 -7 6 133.666 14.0836 9
 4 7 -5 8.27281 1.74009 19
 -4 -7 5 7.33639 1.47817 20
 -4 -7 5 7.24778 1.67942 9
 -4 -7 5 5.51549 1.45716 14
 4 7 -5 10.6528 2.11727 4
 -4 -7 4 102.55 11.0085 14
 -4 -7 4 103.58 11.0977 9
 4 7 -4 120.53 11.2673 19
 -4 -7 4 98.4688 10.8802 20
 4 7 -3 46.9212 4.782 4
 -4 -7 3 30.8897 3.83585 14
 -4 -7 3 36.2738 4.04122 9
 4 7 -3 35.2051 4.05631 19
 -4 -7 3 26.1568 3.64474 20
 -4 -7 2 59.7569 6.66997 14
 -4 -7 2 62.669 6.77765 9
 4 7 -2 68.2679 6.86849 19
 -4 -7 2 57.6288 6.49551 20
 -4 -7 1 105.545 11.0569 3
 4 7 -1 120.479 11.2841 19
 -4 -7 1 96.9062 10.9067 20
 -4 -7 1 106.055 11.1264 14
 -4 -7 1 113.863 11.2597 9
 -4 -7 0 19.0996 2.55691 20
 4 7 0 24.4128 2.85696 19
 -4 -7 0 18.3323 2.77264 9
 -4 -7 0 22.0033 2.76667 14
 -4 -7 0 23.7523 2.77012 3
 4 7 1 121.067 13.1868 19
 -4 -7 -1 142.432 13.301 3
 -4 -7 -1 123.289 13.2811 9
 -4 -7 -2 22.7681 2.95268 9
 -4 -7 -3 96.5224 9.52889 3
 -4 -7 -3 82.9049 9.43686 9
 -4 -7 -4 12.115 1.91066 9
 -4 -7 -5 144.862 12.8955 3
 -4 -7 -5 111.176 12.6521 9
 -4 -7 -5 115.944 12.6117 15
 -4 -7 -6 66.4152 7.24183 3
 -4 -7 -6 64.1234 7.10011 15
 -4 -7 -7 54.8746 6.0129 9
 -4 -7 -7 50.3117 5.889 15
 -4 -7 -8 47.8667 5.27942 3
 -4 -7 -8 41.4369 5.11387 9
 -4 -7 -8 41.4382 5.03439 15
 -4 -7 -9 11.0874 2.1425 9
 -4 -7 -9 11.4908 1.98312 15
 -4 -7 -10 34.0419 4.17018 9
 -4 -7 -10 26.4723 3.87328 3
 4 7 11 0.63 1.0098 1
 4 7 12 17.7802 2.76315 1
 4 7 13 2.42636 1.32406 1
 4 7 14 12.8831 2.47518 1
 4 7 15 -0.22161 1.1424 1
 4 7 16 10.9172 2.58183 1
 -4 -8 12 13.3263 2.61567 9
 -4 -8 11 2.30168 1.45026 9
 -4 -8 10 24.2078 3.63566 9
 4 8 -9 20.8541 3.21178 19
 -4 -8 9 21.3188 3.24571 9
 -4 -8 8 18.7146 2.8685 9
 4 8 -8 14.6919 2.84526 4
 4 8 -7 26.5067 3.75732 19
 -4 -8 7 28.2703 3.76678 9
 4 8 -6 11.9442 2.16976 19
 -4 -8 6 9.87732 2.06358 9
 4 8 -6 15.444 2.73793 4
 -4 -8 6 11.283 2.05119 14
 -4 -8 5 10.0605 1.92599 14
 4 8 -5 11.953 2.11985 19
 4 8 -4 15.3424 2.52828 19
 -4 -8 4 18.158 2.61993 9
 -4 -8 4 15.5405 2.42997 14
 4 8 -4 14.0049 2.96818 4
 4 8 -3 62.3859 6.4151 19
 -4 -8 3 51.471 6.16412 14
 -4 -8 3 52.6593 6.24088 9
 -4 -8 2 2.6067 1.1579 14
 4 8 -2 3.14317 1.20767 19
 -4 -8 2 2.36636 1.17357 9
 -4 -8 1 127.313 14.2033 14
 -4 -8 1 144.186 14.3836 9
 4 8 -1 143.262 14.3406 19
 -4 -8 0 65.1987 6.58089 3
 -4 -8 0 53.3579 6.4833 14
 -4 -8 -1 49.2028 5.64572 9
 -4 -8 -2 37.0044 4.41915 3
 4 8 3 24.452 3.28615 19
 -4 -8 -3 35.1385 3.72368 3
 -4 -8 -3 26.8648 3.50053 9
 -4 -8 -4 23.451 3.15247 3
 -4 -8 -4 23.009 3.07283 9
 -4 -8 -5 6.47699 1.42387 9
 -4 -8 -6 89.0023 8.74658 3
 -4 -8 -6 70.7607 8.40048 15
 -4 -8 -6 78.5764 8.53833 9
 -4 -8 -7 0.91727 1.01095 9
 -4 -8 -7 1.31122 0.87461 15
 4 8 7 1.29987 1.35836 4
 -4 -8 -7 1.15632 1.06331 3
 4 8 8 54.2056 5.96643 4
 -4 -8 -8 46.9825 5.62917 9
 -4 -8 -8 44.7375 5.51486 15
 4 8 9 17.9249 2.83491 4
 -4 -8 -9 14.5928 2.51832 15
 -4 -8 -9 18.3034 2.77245 9
 -4 -8 -10 25.8292 3.21045 15
 -4 -8 -10 18.378 3.18975 3
 4 8 10 20.4652 3.16698 4
 -4 -8 -11 10.7421 2.57133 3
 -4 -8 -11 24.1473 3.23588 9
 4 8 13 16.8349 2.73996 1
 4 8 14 2.17129 1.31425 1
 4 8 15 13.3226 2.54149 1
 4 8 16 -0.22883 1.10344 1
 4 9 -10 -0.22964 1.05332 19
 -4 -9 10 -0.23203 1.19608 9
 -4 -9 9 23.6215 3.60186 9
 -4 -9 8 5.91315 1.63729 14
 4 9 -8 5.77626 1.7153 19
 -4 -9 8 6.7123 1.79776 9
 4 9 -7 10.7167 2.17337 19
 -4 -9 7 9.58128 2.0778 9
 4 9 -7 11.8888 2.50749 4
 -4 -9 7 9.55252 1.98041 14
 4 9 -6 21.8728 3.27943 19
 -4 -9 6 19.1238 3.04765 14
 4 9 -6 25.4734 3.8334 4
 4 9 -5 8.10901 1.86883 19
 -4 -9 5 6.59403 1.77255 9
 -4 -9 5 10.8189 1.95681 14
 4 9 -5 10.9941 2.53303 4
 4 9 -4 36.3901 4.3217 19
 -4 -9 4 26.2935 3.99304 14
 -4 -9 4 36.2735 4.27026 9
 -4 -9 3 18.1361 2.68613 14
 4 9 -3 17.2513 2.70116 19
 -4 -9 3 16.4559 2.67671 9
 4 9 -2 75.8682 8.3767 19
 -4 -9 2 73.945 8.31561 14
 -4 -9 2 76.952 8.41573 9
 -4 -9 1 -0.1549 0.96417 14
 -4 -9 1 0.5023 1.11413 9
 -4 -9 0 67.2894 7.88722 14
 -4 -9 0 77.1029 8.02835 9
 -4 -9 -1 5.2158 1.40697 3
 -4 -9 -1 5.18897 1.47515 9
 -4 -9 -2 35.9118 3.99752 3
 4 9 2 26.4499 3.67703 19
 -4 -9 -3 8.49601 1.67007 9
 -4 -9 -3 9.06743 1.88734 3
 -4 -9 -4 41.2523 4.9656 9
 -4 -9 -5 36.4369 4.40234 3
 -4 -9 -5 31.2605 4.15582 9
 -4 -9 -6 16.9703 2.87005 9
 4 9 6 30.7932 3.78042 4
 4 9 7 82.6939 7.45882 4
 -4 -9 -7 56.8767 6.67346 15
 -4 -9 -7 52.1272 6.65755 9
 -4 -9 -7 55.0805 6.82766 3
 4 9 8 1.01348 1.39232 4
 -4 -9 -8 1.00276 0.94565 15
 -4 -9 -8 2.81254 1.18181 9
 -4 -9 -8 2.4591 1.31592 3
 4 9 9 36.7268 4.60114 4
 -4 -9 -9 29.5907 4.21341 9
 -4 -9 -9 32.7024 4.17533 15
 4 9 10 1.53651 1.4756 4
 -4 -9 -10 3.55778 1.47895 9
 -4 -9 -10 2.17326 1.15104 15
 -4 -9 -11 9.434 2.55622 3
 -4 -9 -11 18.5033 2.90835 9
 -4 -9 -11 16.3151 2.63254 15
 -4 -9 -12 3.26823 1.64302 3
 -4 -9 -12 3.92844 1.62177 9
 -4 -9 -13 4.59791 1.71837 3
 4 9 14 4.72601 1.63133 1
 4 9 15 2.09423 1.22413 1
 -4 -10 8 15.793 2.81246 14
 4 10 -8 17.2842 2.8551 19
 -4 -10 7 -0.20799 1.00284 14
 4 10 -7 -0.44818 1.02774 19
 -4 -10 7 0.43655 1.17102 9
 -4 -10 6 15.741 2.61254 14
 4 10 -6 14.3524 2.59091 19
 -4 -10 6 13.2772 2.54473 9
 4 10 -5 13.1181 2.49266 19
 -4 -10 5 11.1782 2.34499 9
 -4 -10 5 16.6848 2.57074 14
 4 10 -5 12.7273 2.94718 4
 -4 -10 4 9.37788 1.9159 14
 4 10 -4 8.75064 1.98252 19
 -4 -10 4 6.49392 1.78935 9
 -4 -10 3 19.1183 2.98945 14
 4 10 -3 21.0376 3.08543 19
 -4 -10 3 19.4819 3.04138 9
 -4 -10 2 11.3801 2.06449 14
 -4 -10 2 8.26999 1.93088 9
 -4 -10 1 28.7997 3.85163 14
 -4 -10 0 0.53424 1.0275 9
 4 10 1 36.1928 4.67646 19
 -4 -10 -1 42.226 4.88806 9
 4 10 2 0.75181 0.83238 19
 -4 -10 -2 2.27136 1.11067 9
 -4 -10 -2 1.44853 1.0687 3
 -4 -10 -3 20.6487 3.20643 9
 -4 -10 -3 25.1971 3.37628 3
 -4 -10 -4 11.3677 2.21746 9
 -4 -10 -4 14.6738 2.48761 3
 -4 -10 -5 3.6035 1.34274 9
 -4 -10 -5 5.33644 1.71482 3
 4 10 6 35.2979 4.7626 4
 -4 -10 -6 37.9653 4.56691 3
 -4 -10 -6 29.2563 4.0952 15
 -4 -10 -6 29.9407 4.13471 9
 -4 -10 -7 1.07987 1.04222 9
 -4 -10 -7 0.71501 0.94593 15
 4 10 7 2.17233 1.78054 4
 4 10 8 17.2408 3.22381 4
 -4 -10 -8 14.5908 2.57432 15
 -4 -10 -8 18.5315 2.76688 9
 -4 -10 -8 16.298 2.9171 3
 4 10 9 1.79369 1.56517 4
 -4 -10 -9 0.94034 1.00966 15
 -4 -10 -9 0.20351 0.9341 9
 -4 -10 -9 -0.42786 0.98185 3
 4 10 10 11.578 2.39631 4
 -4 -10 -10 9.17374 2.05173 9
 -4 -10 -10 8.11183 1.88548 15
 -4 -10 -11 -0.72086 1.21477 9
 -4 -10 -11 -0.81149 1.06989 15
 -4 -10 -12 2.99485 1.56983 3
 -4 -10 -12 4.77307 1.74183 9
 -4 -10 -12 7.37519 1.71474 15
 -4 -10 -13 -0.71229 1.19999 3
 -4 -10 -14 0.4969 1.28144 3
 4 11 -5 11.7093 2.48035 19
 -4 -11 5 18.3761 2.79912 9
 -4 -11 5 11.4755 2.41227 14
 4 11 -5 15.1297 3.36095 4
 -4 -11 4 2.35277 1.28757 14
 4 11 -4 4.20703 1.52087 19
 -4 -11 4 2.8695 1.28531 9
 -4 -11 3 12.2675 2.29641 14
 4 11 -3 11.2184 2.27335 19
 -4 -11 3 12.0779 2.33851 9
 -4 -11 2 3.67048 1.37059 14
 -4 -11 1 13.3152 2.37167 9
 -4 -11 0 7.48616 1.81338 9
 4 11 1 9.17292 1.89717 19
 4 11 2 27.6518 3.62975 19
 -4 -11 -2 26.6083 3.77106 9
 -4 -11 -3 2.10243 1.27256 9
 -4 -11 -4 40.5714 5.47216 3
 -4 -11 -4 42.675 5.22468 9
 -4 -11 -5 0.56487 1.01231 9
 -4 -11 -5 0.87324 1.25978 3
 -4 -11 -6 16.8108 2.60839 15
 -4 -11 -6 11.2412 2.41975 9
 -4 -11 -6 19.6427 3.11669 3
 -4 -11 -7 -0.19477 0.96186 9
 -4 -11 -7 -0.19574 0.96663 15
 4 11 7 -1.34967 1.6805 4
 4 11 8 7.12229 2.61308 4
 -4 -11 -8 12.0149 2.14808 15
 -4 -11 -8 8.04614 1.97125 9
 -4 -11 -8 13.9154 2.60619 3
 4 11 9 5.27472 2.10442 4
 -4 -11 -9 2.65954 1.22018 15
 -4 -11 -9 3.0387 1.38713 9
 -4 -11 -9 3.23635 1.47285 3
 4 11 10 6.60907 2.06263 4
 -4 -11 -10 2.60687 1.62277 3
 -4 -11 -10 6.93766 1.79661 9
 -4 -11 -10 3.9401 1.43712 15
 -4 -11 -11 7.02537 2.06095 3
 -4 -11 -11 7.94099 1.89841 15
 -4 -12 -1 0.42202 1.08833 9
 4 12 2 5.96035 1.48846 19
 -4 -12 -2 2.95072 1.37885 9
 -4 -12 -3 3.32549 1.35192 9
 -4 -12 -4 1.62938 1.16492 9
 -4 -12 -5 7.89569 1.88375 9
 -4 -12 -6 1.67844 1.15029 15
 -4 -12 -6 0.4132 0.99992 9
 -4 -12 -6 0.73053 1.23176 3
 -4 -12 -7 10.2477 2.04527 15
 -4 -12 -7 8.60674 2.03012 9
 -5 7 8 6.15996 1.74658 4
 5 -7 -8 8.36869 1.78502 12
 5 -7 -7 1.3238 0.98331 12
 5 -7 -6 14.2318 2.41448 12
 -5 7 5 0.2087 1.18314 7
 5 -7 -5 -1.27157 1.31142 3
 5 -7 -5 -0.18523 0.85046 12
 -5 7 4 16.974 2.85636 7
 5 -7 -4 15.9024 2.85175 3
 5 -7 -4 15.2148 2.50175 12
 -5 7 4 14.0003 2.59706 4
 5 -7 -3 -0.2427 1.11622 3
 -5 7 3 1.39973 1.1744 4
 5 -7 -3 1.46203 0.98408 12
 -5 7 2 16.8194 3.18513 7
 -5 7 2 24.2513 3.22199 4
 5 -7 -2 21.9479 3.04597 12
 5 -7 -2 16.5292 3.11813 3
 -5 7 1 3.86497 1.50287 4
 5 -7 -1 2.52219 1.34043 3
 5 -7 -1 4.22729 1.35246 12
 5 -7 -1 3.0503 1.23175 18
 5 -7 0 10.9025 2.49008 3
 5 -7 0 15.1887 2.3958 18
 5 -7 0 13.4076 2.30459 12
 -5 7 -1 9.38086 1.98874 4
 -5 7 -1 13.0261 2.68125 7
 5 -7 1 7.71471 2.06769 3
 5 -7 1 9.23023 1.89486 12
 5 -7 1 8.23265 1.85362 18
 5 -7 2 7.13869 1.87006 3
 5 -7 2 6.12254 1.57537 12
 5 -7 2 5.99416 1.61111 18
 5 -7 3 12.7192 2.43332 18
 5 -7 3 13.4149 2.58234 3
 5 -7 4 2.14371 1.18068 18
 -5 7 -4 3.82538 2.02405 7
 5 -7 4 3.05529 1.42404 3
 5 -7 5 11.4937 2.28756 18
 5 -7 5 11.6379 2.44339 3
 -5 6 11 0.58756 1.03034 4
 5 -6 -11 -0.36004 0.86801 12
 -5 6 10 15.4753 2.60091 4
 5 -6 -10 15.7495 2.48896 12
 -5 6 9 4.49214 1.42737 4
 5 -6 -9 4.20004 1.22542 12
 -5 6 8 14.3862 2.58216 4
 5 -6 -8 14.0668 2.33356 12
 -5 6 7 5.02043 1.54581 4
 5 -6 -7 4.29946 1.28167 12
 -5 6 6 2.87246 1.29547 4
 5 -6 -6 2.03855 1.09754 12
 -5 6 5 8.03543 2.24535 7
 5 -6 -5 12.3028 2.43606 3
 -5 6 5 17.2694 2.55852 4
 5 -6 -5 17.1365 2.42402 12
 -5 6 4 -0.19501 1.2986 7
 5 -6 -4 0.89023 1.09944 3
 -5 6 4 1.1245 1.06307 4
 5 -6 -4 0.34379 0.9057 12
 -5 6 3 27.1228 4.79257 7
 5 -6 -3 45.0954 5.22724 3
 -5 6 3 47.5725 5.15887 4
 5 -6 -3 47.5551 5.07233 12
 -5 6 2 -0.18272 1.08762 4
 5 -6 -2 -0.20393 1.11502 3
 -5 6 2 0.19781 1.4116 7
 5 -6 -2 0.17052 0.9495 18
 5 -6 -2 -0.69057 0.94401 12
 5 -6 -1 40.0355 4.99838 18
 5 -6 -1 40.035 5.09592 3
 5 -6 -1 43.4292 5.07624 12
 -5 6 0 -0.17277 0.99575 4
 -5 6 0 2.55192 1.55016 7
 5 -6 0 -0.1752 0.84488 18
 5 -6 0 0.70263 0.9242 12
 5 -6 0 -0.39308 1.0943 3
 -5 6 -1 16.1716 2.59884 4
 5 -6 1 18.4325 2.73115 18
 5 -6 1 16.1517 2.68913 12
 5 -6 1 17.7615 2.88978 3
 5 -6 2 0.3779 0.99424 18
 5 -6 2 -1.0032 1.07662 3
 5 -6 3 12.8916 2.31858 18
 5 -6 3 12.6864 2.44494 3
 5 -6 4 8.76556 1.82514 18
 5 -6 4 4.01198 1.55378 3
 5 -6 5 8.7901 1.94747 18
 5 -6 5 7.03411 1.83682 3
 5 -6 6 25.4566 3.70163 18
 5 -6 6 25.2346 3.7554 3
 5 -6 7 0.65977 1.08735 18
 5 -6 7 0.72928 1.17395 3
 5 -6 8 13.4485 2.64109 18
 5 -6 8 19.7546 3.1379 3
 5 -6 9 0.45896 1.02444 18
 5 -6 9 -0.26945 1.26785 3
 -5 5 12 9.54335 1.86964 4
 5 -5 -12 7.00941 1.63085 12
 -5 5 11 10.8264 2.10552 4
 5 -5 -11 11.3744 1.96962 12
 -5 5 10 2.58583 1.23768 4
 5 -5 -10 2.40674 1.05523 12
 -5 5 9 19.2969 3.23585 4
 -5 5 9 22.5653 3.51085 6
 5 -5 -9 28.2239 3.3289 12
 -5 5 8 0.20267 1.19007 6
 -5 5 8 1.09473 0.96338 4
 5 -5 -8 1.09919 0.90868 12
 -5 5 7 44.0293 5.22788 4
 5 -5 -7 41.5473 5.05262 12
 -5 5 6 3.55194 1.60176 6
 -5 5 6 2.4766 1.26092 4
 5 -5 -6 2.33724 1.02965 12
 -5 5 5 43.8191 5.41573 4
 -5 5 5 46.4505 5.63979 6
 5 -5 -5 47.4864 5.36406 12
 5 -5 -5 43.0121 5.54062 3
 -5 5 4 32.2118 4.07907 4
 5 -5 -4 35.1711 4.02995 12
 5 -5 -4 26.0217 4.0154 3
 -5 5 3 22.408 3.12467 4
 -5 5 3 16.7237 3.03534 7
 5 -5 -3 19.41 3.06372 3
 5 -5 -3 20.0699 2.9434 18
 5 -5 -3 26.9537 3.1684 12
 5 -5 -2 100.476 11.0135 3
 5 -5 -2 102.123 10.9432 18
 -5 5 2 85.2806 11.0004 7
 -5 5 2 107.733 11.0446 4
 5 -5 -2 121.007 11.1675 12
 5 -5 -1 17.7115 2.90047 3
 -5 5 1 17.4413 2.91594 7
 5 -5 -1 22.2334 2.89693 18
 -5 5 1 20.2303 2.86765 4
 5 -5 0 69.1379 7.21209 18
 5 -5 0 59.0958 7.12278 3
 -5 5 0 60.6435 7.0857 4
 -5 5 0 66.1568 7.33024 7
 5 -5 1 9.90384 1.8687 3
 5 -5 1 7.44377 1.74951 18
 -5 5 -1 8.74621 1.77205 4
 5 -5 2 39.9935 4.98153 3
 5 -5 2 42.2344 5.07488 18
 5 -5 3 10.2984 1.97981 3
 5 -5 3 10.0028 1.97195 18
 -5 5 -3 7.11338 1.62615 4
 5 -5 4 67.6957 8.85293 18
 -5 5 -4 100.589 9.44014 7
 5 -5 4 82.6489 9.004 3
 5 -5 5 47.6127 5.67616 18
 5 -5 5 45.3768 5.69788 3
 5 -5 6 66.8916 7.7647 3
 5 -5 7 28.3942 4.07151 3
 5 -5 8 6.10654 1.82494 3
 5 -5 9 5.71545 1.89767 3
 5 -5 10 2.77725 1.62337 3
 5 -5 11 7.39525 2.23188 3
 -5 4 14 1.5873 1.04476 4
 -5 4 13 12.7375 2.2416 4
 5 -4 -12 5.36662 1.29346 12
 -5 4 12 4.15548 1.37252 4
 5 -4 -11 16.4849 2.38836 12
 -5 4 11 13.8727 2.48869 4
 -5 4 10 12.9937 2.42775 6
 5 -4 -10 13.3112 2.08448 12
 -5 4 10 11.824 2.27772 4
 -5 4 9 6.46078 1.76654 6
 5 -4 -9 9.70693 1.69425 12
 -5 4 9 9.06103 1.89277 4
 -5 4 8 42.9063 4.87129 4
 5 -4 -8 35.6954 4.55739 12
 -5 4 7 6.10466 1.71796 6
 5 -4 -7 3.00906 1.15989 12
 -5 4 7 5.73031 1.5671 4
 -5 4 6 93.7979 10.2163 4
 -5 4 6 101.605 10.3772 6
 5 -4 -6 89.5227 10.0308 12
 -5 4 5 0.18028 1.19977 6
 5 -4 -5 -0.43589 0.80916 12
 -5 4 5 1.17847 1.16164 4
 5 -4 -5 0.67838 1.0558 3
 -5 4 4 81.9473 9.11719 4
 -5 4 4 90.2921 9.30014 6
 5 -4 -4 85.0597 9.10436 12
 5 -4 -4 78.6981 9.05979 3
 5 -4 -3 4.90369 1.5078 3
 -5 4 3 9.67934 1.80642 4
 5 -4 -3 7.82781 1.47922 18
 -5 4 3 8.74087 1.9513 6
 5 -4 -2 48.815 5.69284 18
 5 -4 -2 46.302 5.70638 3
 -5 4 2 57.7683 5.92085 4
 5 -4 -1 54.7844 5.83317 18
 -5 4 1 38.0388 5.80905 7
 -5 4 1 60.8563 5.95318 4
 5 -4 0 35.1286 4.17916 18
 -5 4 0 27.8004 4.17862 7
 5 -4 0 36.5903 4.15904 3
 -5 4 0 34.7421 4.1448 4
 5 -4 1 61.8403 6.56134 18
 -5 4 -1 59.2499 6.61476 7
 -5 4 -1 56.8235 6.41302 4
 5 -4 1 52.9525 6.39924 3
 5 -4 2 0.75624 0.96005 3
 5 -4 2 1.90577 1.08751 18
 -5 4 -2 0.65905 0.91492 4
 -5 4 -3 37.8749 4.41052 7
 5 -4 3 31.1366 4.07548 3
 -5 4 -3 28.8167 3.82234 4
 5 -4 3 34.139 4.15614 18
 5 -4 4 3.454 1.35328 3
 -5 4 -5 45.4596 5.47447 7
 5 -4 5 41.4542 5.26381 3
 5 -4 6 -1.61605 1.31963 3
 -5 4 -7 87.1597 8.33615 7
 5 -4 7 56.399 7.74699 3
 5 -4 8 4.7241 1.78293 3
 5 -4 13 0.22668 1.0931 17
 -5 3 13 0.17961 0.96366 4
 -5 3 12 21.511 3.21797 4
 -5 3 11 0.93729 1.02739 6
 5 -3 -11 0.52175 0.67626 12
 -5 3 11 1.0776 1.02016 4
 -5 3 10 35.5476 4.33387 6
 -5 3 10 35.973 4.29501 4
 5 -3 -10 29.5316 3.90039 12
 -5 3 9 9.17732 1.95689 6
 5 -3 -9 8.95176 1.66779 12
 -5 3 9 11.4542 2.04063 4
 5 -3 -8 19.9897 2.6617 12
 -5 3 8 18.4775 2.91075 4
 -5 3 7 50.4287 5.94664 4
 5 -3 -7 50.2454 5.68273 12
 -5 3 6 2.80058 1.26193 6
 5 -3 -6 1.32869 0.89024 12
 -5 3 6 1.70211 1.13185 4
 -5 3 5 98.9988 10.665 4
 5 -3 -4 12.2506 2.20224 3
 -5 3 4 13.3702 2.2407 4
 5 -3 -4 13.875 2.0221 18
 -5 3 4 15.6499 2.39814 6
 5 -3 -3 60.5 6.68425 3
 -5 3 3 63.6682 6.93548 6
 -5 3 3 69.025 6.97244 4
 5 -3 -3 54.2945 6.55469 18
 5 -3 -2 0.12052 0.71724 18
 5 -3 -2 -0.12017 0.7372 3
 -5 3 2 0.15194 1.08416 4
 5 -3 -1 57.6208 6.65243 3
 -5 3 1 69.7152 7.08332 6
 5 -3 -1 60.134 6.74817 18
 5 -3 0 16.6207 2.33349 18
 5 -3 0 12.7679 2.11486 3
 -5 3 0 19.4109 2.44587 4
 -5 3 -1 77.4669 9.19057 7
 5 -3 1 84.1768 9.03103 3
 5 -3 1 94.3526 9.20993 18
 -5 3 -1 84.58 9.09019 4
 -5 3 -2 38.7966 5.09771 7
 5 -3 2 45.2694 5.06939 3
 -5 3 -2 47.2261 5.04207 4
 5 -3 3 1.72104 1.04201 3
 -5 3 -3 1.0167 0.80707 4
 -5 3 -4 92.0055 8.37752 7
 5 -3 4 72.287 8.12812 3
 -5 3 -4 66.084 7.78658 4
 5 -3 5 2.43107 1.31362 3
 -5 3 -6 133.781 14.1723 7
 5 -3 8 68.8398 8.31135 17
 -5 3 -8 84.4729 8.7082 7
 5 -3 9 2.85552 1.34285 17
 -5 2 14 3.65155 1.45598 6
 -5 2 13 13.0589 2.51811 6
 -5 2 12 0.78493 1.13339 6
 -5 2 11 28.137 3.87725 6
 5 -2 -10 5.79421 1.22831 12
 5 -2 -9 37.5162 4.53395 12
 -5 2 9 44.1211 4.97928 6
 5 -2 -8 -0.11436 0.70191 12
 -5 2 8 1.28798 1.0023 6
 -5 2 7 67.8521 7.45112 20
 5 -2 -7 64.7557 7.50755 12
 -5 2 7 81.9012 7.88382 6
 -5 2 6 36.2425 4.25386 6
 -5 2 6 32.443 3.8792 20
 -5 2 5 68.8337 7.3436 20
 -5 2 4 40.5961 4.58773 20
 5 -2 -4 40.6398 4.55307 18
 5 -2 -3 13.2679 1.95535 3
 5 -2 -3 14.0907 1.92724 18
 -5 2 3 12.2167 2.15981 6
 -5 2 3 13.5205 1.96049 20
 5 -2 -2 37.554 4.86836 3
 -5 2 2 50.5074 5.32115 6
 -5 2 2 45.7705 5.02957 20
 5 -2 -2 50.5002 5.09045 18
 5 -2 -1 4.9911 1.04106 3
 5 -2 -1 5.93359 1.23919 18
 -5 2 1 5.41815 1.44052 6
 -5 2 1 4.6332 1.21154 20
 5 -2 0 168.054 16.3412 3
 5 -2 0 165.347 16.4689 18
 -5 2 0 173.841 16.6434 6
 -5 2 0 142.83 16.3012 20
 5 -2 1 3.91987 1.02891 3
 -5 2 -1 3.25515 1.22426 4
 -5 2 -2 70.9927 7.86603 20
 -5 2 -2 67.3387 7.98833 7
 -5 2 -2 82.278 8.03294 4
 5 -2 2 77.5052 7.96914 3
 -5 2 -3 22.9808 3.20173 7
 5 -2 3 24.6792 3.10494 3
 -5 2 -4 16.9831 2.50412 7
 -5 2 -4 15.2338 2.10775 4
 5 -2 5 24.5592 3.10746 17
 -5 2 -5 19.1299 2.85451 20
 -5 2 -5 24.4922 3.13054 7
 5 -2 9 70.1141 7.918 17
 5 -2 10 0.37687 1.19004 17
 5 -2 12 4.8573 1.88 2
 5 -2 13 15.5276 2.66347 17
 5 -2 13 11.2284 2.7154 2
 5 -2 14 6.42481 1.78887 17
 5 -2 14 4.98565 1.95305 2
 5 -2 15 4.36503 1.59921 17
 5 -2 15 7.24848 2.10429 2
 -5 1 14 7.00058 1.76303 20
 -5 1 13 31.4091 4.11496 20
 -5 1 12 7.3829 2.00282 6
 5 -1 -12 9.3532 1.70387 5
 -5 1 12 10.2975 1.89075 20
 -5 1 11 16.226 2.62936 6
 5 -1 -11 10.7207 2.05109 5
 -5 1 11 16.9277 2.35852 20
 5 -1 -10 43.9089 5.1252 5
 -5 1 9 -0.17183 1.03847 6
 5 -1 -9 -0.40126 0.6154 12
 -5 1 9 1.07005 0.92277 20
 -5 1 8 111.413 10.9715 6
 5 -1 -8 90.8437 10.4779 12
 -5 1 8 109.28 10.7007 20
 -5 1 7 9.11397 1.78071 6
 5 -1 -7 7.53131 1.5743 5
 -5 1 7 7.08159 1.46864 20
 5 -1 -6 160.142 15.3434 5
 -5 1 6 139.606 15.0871 20
 -5 1 5 62.5131 6.83487 6
 5 -1 -5 64.2599 6.80219 5
 -5 1 5 58.8523 6.59144 20
 5 -1 -4 84.6536 8.51506 16
 -5 1 4 85.2817 8.6679 6
 5 -1 -4 91.3167 8.68049 5
 -5 1 4 80.2036 8.45223 20
 5 -1 -4 69.4728 8.29368 18
 5 -1 -3 52.3932 6.419 3
 5 -1 -3 63.0021 6.6319 16
 -5 1 3 65.6331 6.78604 6
 5 -1 -3 72.9747 6.82195 5
 -5 1 3 62.2252 6.61795 20
 5 -1 -3 60.3926 6.50204 18
 5 -1 -2 71.1674 8.98133 3
 5 -1 -2 96.8597 9.27955 16
 5 -1 -2 106.766 9.42975 5
 -5 1 2 92.11 9.26939 20
 5 -1 -2 90.9644 9.19288 18
 5 -1 -1 19.7213 2.47091 16
 5 -1 -1 19.3072 2.43381 18
 5 -1 -1 18.4043 2.28009 3
 -5 1 1 19.1417 2.519 20
 5 -1 0 24.6421 2.95597 3
 5 -1 0 26.6781 3.12984 16
 5 -1 0 25.9915 3.15406 5
 -5 1 0 26.9891 3.29941 6
 5 -1 1 142.102 14.7852 3
 5 -1 1 143.862 14.8585 16
 5 -1 1 156.706 14.9307 5
 -5 1 -1 142.164 14.8876 20
 5 -1 2 17.4515 2.3319 3
 5 -1 2 15.2963 2.22414 16
 -5 1 -2 21.8579 2.60776 6
 5 -1 3 101.767 10.1875 17
 5 -1 3 97.3431 10.0115 16
 -5 1 -3 96.2884 10.0862 20
 -5 1 -3 91.2669 10.1232 7
 -5 1 -4 58.2236 6.39446 7
 -5 1 -5 122.528 13.4133 4
 5 -1 5 149.602 13.8054 17
 -5 1 -6 30.9378 3.81603 20
 5 -1 7 155.74 14.9071 17
 5 -1 7 133.06 14.7831 2
 -5 1 -7 140.295 14.7632 7
 5 -1 8 56.2819 6.33175 2
 5 -1 8 54.6863 6.342 17
 5 -1 9 17.8278 2.80343 2
 5 -1 9 19.464 2.85563 17
 5 -1 10 65.9756 6.55847 2
 5 -1 10 47.6752 6.01996 11
 5 -1 10 55.5067 6.40246 17
 5 -1 11 -0.3808 1.09725 17
 5 -1 11 1.16504 1.24268 2
 5 -1 12 41.3742 5.63883 17
 5 -1 12 54.6562 5.99628 2
 5 -1 13 0.4197 1.21038 17
 5 -1 13 0.67282 1.29343 2
 5 -1 14 25.8637 3.8558 17
 5 -1 14 27.1249 4.00069 2
 5 -1 15 1.3675 1.20582 17
 5 -1 15 1.25536 1.27333 2
 5 -1 16 7.54406 1.9703 17
 5 -1 16 8.69225 2.21857 2
 -5 0 16 18.4555 3.05604 20
 5 0 -16 17.9588 3.10875 8
 5 0 -15 -0.91887 1.13714 8
 5 0 -14 38.1912 5.06511 8
 -5 0 13 5.09399 1.57476 20
 5 0 -13 3.97184 1.49206 8
 5 0 -12 15.8574 2.45821 5
 -5 0 12 18.9776 2.80871 20
 5 0 -12 19.5427 2.96102 8
 5 0 -11 34.849 4.59147 5
 -5 0 11 43.3442 4.88733 20
 5 0 -11 43.272 5.05639 8
 -5 0 10 61.1863 6.87163 20
 5 0 -9 42.6845 4.93655 5
 -5 0 8 137.965 14.0008 6
 5 0 -8 151.928 13.718 5
 5 0 -8 111.493 13.3289 12
 -5 0 8 141.622 13.6808 20
 5 0 -7 72.8379 8.43689 16
 5 0 -7 83.2005 8.65487 5
 -5 0 7 89.4248 8.6729 20
 5 0 -6 18.6695 2.46976 16
 5 0 -6 21.732 2.65961 5
 -5 0 6 18.2905 2.51792 20
 5 0 -5 274.538 29.0241 16
 -5 0 5 309.397 29.2957 6
 5 0 -5 305.105 29.187 5
 -5 0 5 281.887 29.0635 20
 5 0 -4 42.7399 4.58363 16
 -5 0 4 45.6907 4.80248 6
 5 0 -4 45.8981 4.71487 5
 -5 0 4 41.7561 4.58138 20
 5 0 -4 34.7325 4.34432 18
 5 0 -3 156.28 11.6663 16
 -5 0 3 162.356 11.8263 6
 5 0 -3 165.621 11.7915 5
 -5 0 3 154.967 11.6615 20
 5 0 -3 140.221 11.4131 18
 5 0 -2 3.10506 0.67544 3
 5 0 -2 3.92878 0.83922 18
 -5 0 2 1.88811 0.54501 17
 5 0 -2 4.80664 1.02257 16
 5 0 -2 5.82088 1.07243 5
 -5 0 2 4.64105 1.08489 20
 5 0 -1 89.3333 10.1851 3
 5 0 -1 113.257 10.5458 16
 -5 0 1 100.428 10.5314 6
 5 0 -1 109.088 10.5376 5
 -5 0 1 110.129 10.5705 20
 5 0 0 16.002 1.95591 3
 5 0 0 19.1977 2.24916 16
 5 0 0 14.7499 2.13654 5
 -5 0 0 17.811 2.30477 6
 -5 0 0 15.895 2.29698 20
 5 0 1 113.331 13.8254 3
 5 0 1 154.516 14.0675 5
 -5 0 -1 142.109 14.1147 6
 5 0 1 140.785 14.008 17
 5 0 1 153.658 14.0844 16
 -5 0 -2 262.608 26.1973 20
 5 0 2 265.518 26.1398 16
 5 0 2 255.053 26.0747 5
 -5 0 -2 261.172 26.2003 6
 5 0 3 48.8483 5.01198 17
 5 0 3 44.2566 4.86496 16
 5 0 3 38.8782 4.76282 5
 -5 0 -3 48.4783 5.03498 6
 5 0 4 76.6077 8.15359 5
 5 0 4 77.8074 8.26296 2
 -5 0 -4 76.5502 8.36137 20
 -5 0 -4 72.0613 8.25476 7
 5 0 4 86.7955 8.43888 17
 5 0 4 76.1894 8.22629 16
 5 0 4 90.0654 8.40943 11
 5 0 5 -0.21035 0.45545 5
 5 0 5 -0.71925 0.81653 2
 5 0 5 0.24489 0.74046 17
 5 0 5 -0.34668 0.58441 16
 5 0 5 -0.19659 0.45802 13
 -5 0 -5 -0.09711 0.80486 7
 5 0 6 108.511 10.0422 17
 5 0 6 81.0475 9.58807 16
 5 0 6 102.2 9.90941 2
 5 0 7 4.4544 1.22495 2
 5 0 7 5.50544 1.34122 17
 5 0 7 3.55603 0.87753 16
 5 0 7 3.20307 0.89345 13
 -5 0 -7 4.62528 1.32428 20
 5 0 8 156.312 13.6 2
 5 0 8 139.662 13.547 17
 5 0 8 112.623 13.0809 13
 5 0 8 121.463 13.2192 11
 5 0 9 43.0077 5.14776 13
 5 0 9 41.9089 5.17319 11
 -5 0 -9 56.5987 5.49717 7
 5 0 10 35.1912 3.95024 2
 5 0 10 23.5216 3.23238 13
 5 0 10 24.2277 3.27202 11
 5 0 11 10.9942 2.56433 9
 5 0 11 31.5406 3.535 2
 5 0 11 18.9157 2.57909 11
 5 0 11 19.5503 2.68293 13
 5 0 12 0.66538 1.23482 2
 5 0 12 -0.41372 0.69597 11
 5 0 12 -0.15812 0.94113 13
 5 0 13 12.8546 2.61361 2
 5 0 13 9.24306 1.92233 13
 5 0 14 4.63777 1.84657 2
 5 0 14 4.09219 1.40595 13
 5 0 15 25.7853 3.86223 2
 5 0 15 15.0905 2.82575 13
 5 0 16 1.95527 1.61092 2
 5 0 16 0.21059 1.0646 13
 5 0 17 16.9274 3.32457 2
 -5 -1 16 2.58431 1.38546 20
 5 1 -16 3.53612 1.55697 8
 -5 -1 15 17.5968 3.00482 20
 5 1 -15 17.6529 3.01122 8
 -5 -1 14 2.29471 1.24108 20
 5 1 -14 2.12964 1.24622 8
 -5 -1 13 43.8035 5.2529 20
 5 1 -13 39.6109 5.19548 8
 5 1 -12 0.57861 1.03468 8
 5 1 -12 -0.13081 0.67425 5
 -5 -1 11 43.1883 5.05172 20
 5 1 -11 50.5538 5.24182 8
 5 1 -11 35.0892 4.67478 5
 -5 -1 10 24.275 2.89697 20
 5 1 -10 17.095 2.77922 8
 -5 -1 10 19.0993 2.51973 9
 5 1 -10 14.4432 2.38013 5
 5 1 -9 28.8594 3.88835 16
 -5 -1 9 41.2826 4.40175 20
 5 1 -9 44.5515 4.5838 8
 -5 -1 8 36.8942 3.956 20
 5 1 -8 34.6244 4.02623 8
 5 1 -8 26.025 3.5159 16
 5 1 -8 32.6791 3.78061 5
 -5 -1 7 74.9296 7.19779 20
 5 1 -7 75.8838 7.33683 8
 -5 -1 7 57.9736 6.80086 9
 5 1 -7 60.1508 6.86143 16
 5 1 -7 67.106 7.07157 5
 5 1 -6 73.8814 8.33833 16
 -5 -1 6 88.5547 8.57461 20
 5 1 -6 97.4778 8.78923 8
 -5 -1 6 73.1512 8.21476 9
 5 1 -5 78.8759 7.9953 16
 -5 -1 5 80.3644 8.06454 20
 -5 -1 5 71.2047 7.74736 9
 -5 -1 4 164.884 14.8213 20
 5 1 -4 123.863 14.4196 18
 -5 -1 4 136.43 14.4504 9
 5 1 -4 162.926 14.7902 16
 5 1 -4 184.508 14.9625 5
 -5 -1 3 2.66421 0.98995 20
 -5 -1 3 2.52755 0.56926 9
 5 1 -3 4.6636 1.01558 16
 5 1 -3 2.3784 0.62203 18
 5 1 -3 3.96356 1.0264 5
 -5 -1 2 304.595 22.5516 6
 5 1 -2 326.42 22.5728 5
 -5 -1 2 328.21 22.5385 20
 5 1 -2 294.794 22.441 16
 -5 -1 2 230.563 21.9553 9
 5 1 -1 1.00633 0.3471 3
 -5 -1 1 0.88656 0.86715 20
 -5 -1 1 0.77486 0.37076 9
 5 1 -1 1.18792 0.70105 16
 -5 -1 1 1.20903 0.72653 6
 5 1 -1 2.58397 0.78684 5
 -5 -1 0 229.688 21.3489 6
 5 1 0 243.497 21.382 5
 -5 -1 0 260.631 21.5176 20
 5 1 0 190.854 21.0016 3
 5 1 0 240.287 21.2426 17
 -5 -1 0 189.28 20.9615 9
 5 1 1 17.4238 2.10582 5
 -5 -1 -1 16.5873 2.11345 6
 5 1 1 19.0457 2.07565 17
 5 1 1 15.7767 2.11032 16
 5 1 1 16.5006 2.16742 11
 -5 -1 -1 12.194 1.73623 9
 -5 -1 -1 19.3791 2.31959 20
 5 1 2 38.4799 4.52171 5
 -5 -1 -2 45.6124 4.80606 20
 5 1 2 40.4753 4.60053 17
 5 1 2 42.7287 4.63537 16
 5 1 2 42.674 4.65203 11
 -5 -1 -3 76.9838 7.74549 20
 5 1 3 78.7966 7.53218 2
 5 1 3 80.5467 7.7142 17
 5 1 3 65.2757 7.30057 13
 5 1 3 76.234 7.64599 16
 -5 -1 -3 68.1447 7.58644 6
 -5 -1 -4 5.1764 1.06609 6
 -5 -1 -4 2.50969 0.87238 4
 5 1 4 3.48242 0.7903 5
 5 1 4 6.37554 1.11998 2
 -5 -1 -4 2.79927 0.78519 1
 -5 -1 -4 4.80351 1.16223 20
 5 1 4 4.77544 1.14569 17
 5 1 4 3.94942 0.96087 16
 5 1 4 3.81449 1.02351 11
 5 1 4 6.22468 0.86148 13
 5 1 5 39.1719 4.08341 2
 -5 -1 -5 36.6697 4.03763 20
 -5 -1 -5 25.9347 3.73958 7
 5 1 5 34.6078 3.74434 13
 5 1 5 40.0774 4.04842 11
 5 1 6 11.4731 1.87991 2
 -5 -1 -6 8.91044 1.59468 20
 -5 -1 -6 7.81857 1.41465 7
 5 1 6 8.33878 1.19514 5
 5 1 6 12.6514 1.72906 11
 5 1 6 7.64641 1.32399 13
 -5 -1 -7 117.682 11.6886 20
 5 1 7 109.426 11.5877 11
 5 1 7 108 11.4347 13
 -5 -1 -8 -0.68335 1.00656 20
 5 1 8 -0.12618 0.77412 11
 5 1 8 0.65076 0.79063 13
 -5 -1 -9 98.5949 9.99881 7
 5 1 9 90.5894 9.95589 13
 5 1 9 94.8969 10.0455 11
 5 1 10 18.9091 2.55163 11
 5 1 10 15.4201 2.44759 13
 5 1 11 29.0335 3.48876 13
 5 1 11 23.9757 3.31972 11
 5 1 12 18.8683 2.77794 11
 5 1 12 21.2757 2.91406 13
 5 1 13 9.75613 1.77661 11
 5 1 13 8.52597 1.88687 13
 5 1 14 11.0002 2.15992 13
 5 1 15 3.1776 1.49541 13
 5 1 17 0.66136 1.13808 13
 5 1 18 4.40345 1.6917 13
 -5 -2 16 3.40463 1.445 20
 5 2 -16 1.65217 1.35902 8
 -5 -2 15 2.97336 1.55162 20
 5 2 -15 6.98708 1.81654 8
 -5 -2 14 12.8671 2.48049 20
 5 2 -14 13.5156 2.49143 8
 -5 -2 13 18.9997 3.02365 20
 5 2 -13 20.1205 3.10806 8
 -5 -2 12 43.8617 5.1566 20
 -5 -2 12 37.2746 4.91469 9
 5 2 -12 43.1158 5.15763 8
 5 2 -11 1.80166 1.16737 8
 -5 -2 11 3.57391 1.17056 9
 -5 -2 10 76.5556 7.53952 20
 5 2 -10 69.5308 7.492 8
 5 2 -10 57.6522 7.11832 5
 -5 -2 9 33.1609 4.05358 20
 -5 -2 9 32.916 3.84378 9
 5 2 -9 33.884 4.10516 8
 5 2 -9 28.8842 3.80391 5
 5 2 -8 60.2997 7.36355 16
 -5 -2 8 82.5045 7.88565 20
 -5 -2 8 71.913 7.55003 9
 5 2 -8 80.4648 7.8991 8
 5 2 -7 4.23982 0.95052 16
 5 2 -7 6.34222 1.41044 8
 -5 -2 7 4.11246 1.04006 9
 5 2 -6 83.8495 9.12421 16
 -5 -2 6 104.814 9.44411 20
 -5 -2 6 78.3582 9.06739 9
 5 2 -6 95.1601 9.42321 8
 5 2 -5 53.3203 5.91492 16
 -5 -2 5 62.9224 6.13167 20
 -5 -2 5 50.6361 5.83843 9
 5 2 -5 57.6427 6.15286 8
 -5 -2 4 99.1179 7.01577 20
 -5 -2 4 81.1555 6.59786 9
 5 2 -4 104.119 7.15946 8
 5 2 -4 84.7753 6.80379 16
 -5 -2 3 96.291 7.48347 20
 5 2 -3 75.2838 6.97449 18
 5 2 -3 96.0059 7.55724 8
 -5 -2 3 81.1396 7.11976 9
 5 2 -3 97.3741 7.44435 16
 -5 -2 2 0.20777 0.85367 6
 -5 -2 2 -0.18903 0.77669 20
 -5 -2 2 0.21359 0.41676 9
 5 2 -2 0.27533 0.63324 16
 -5 -2 2 0.06269 0.33649 11
 -5 -2 1 69.4668 6.00886 6
 -5 -2 1 67.4193 6.01924 20
 5 2 -1 35.3655 5.50553 9
 5 2 -1 59.6601 5.64587 17
 5 2 -1 66.04 5.9686 16
 5 2 -1 61.238 5.82033 11
 -5 -2 1 58.1679 5.64249 9
 -5 -2 0 11.1403 1.60348 20
 -5 -2 0 4.48738 0.99133 8
 5 2 0 6.00863 0.95526 9
 -5 -2 0 9.45654 1.35434 6
 -5 -2 0 9.86832 1.09946 9
 -5 -2 -1 82.3992 7.31817 6
 5 2 1 78.4955 7.02774 2
 -5 -2 -1 72.0728 7.051 1
 -5 -2 -1 98.5808 7.64424 20
 -5 -2 -1 45.0797 7.06562 8
 5 2 1 45.3161 6.9776 9
 5 2 1 95.1383 7.33251 17
 -5 -2 -1 79.244 7.14089 9
 5 2 1 88.5804 7.41979 11
 5 2 2 20.5284 1.72796 2
 5 2 2 8.32262 1.44403 9
 -5 -2 -2 7.44761 1.505 8
 5 2 2 20.9331 1.98969 11
 -5 -2 -2 13.2597 1.61193 9
 -5 -2 -2 17.5843 1.79622 6
 -5 -2 -3 104.731 7.45542 20
 5 2 3 36.8414 6.7389 6
 -5 -2 -3 93.4666 7.06386 6
 5 2 3 58.1114 6.79104 9
 5 2 3 105.346 7.37457 11
 -5 -2 -3 71.9336 6.92886 9
 -5 -2 -4 9.82406 1.49317 20
 5 2 4 4.57769 0.95056 9
 -5 -2 -4 9.25142 1.27076 9
 5 2 4 12.5891 1.57023 11
 -5 -2 -4 7.91524 1.15432 6
 -5 -2 -4 4.81483 0.96682 4
 5 2 4 4.78832 0.98142 6
 -5 -2 -5 38.374 3.46304 20
 5 2 5 21.8176 2.87021 6
 5 2 5 45.0688 3.54656 11
 5 2 5 19.5339 2.87469 9
 -5 -2 -6 83.5169 6.73684 20
 -5 -2 -6 70.1373 6.28661 7
 5 2 6 100.383 6.92 11
 -5 -2 -7 34.2582 4.34255 20
 -5 -2 -7 34.7614 4.06637 7
 5 2 7 46.2446 4.51211 11
 -5 -2 -8 107.171 10.1658 20
 -5 -2 -8 88.533 9.74984 7
 5 2 13 11.0118 2.13471 13
 5 2 14 11.8449 2.25084 13
 5 2 15 5.05916 1.61345 13
 5 2 16 10.2666 2.20505 13
 5 2 17 5.16173 1.67947 13
 5 2 18 1.6795 1.53388 9
 5 2 18 0.70493 1.2157 13
 -5 -3 16 7.2748 2.01236 20
 5 3 -16 6.80462 1.95735 8
 -5 -3 16 7.492 1.94257 9
 -5 -3 15 1.65404 1.22067 20
 5 3 -15 0.23243 1.04078 8
 -5 -3 15 0.87648 1.13238 9
 -5 -3 14 14.846 2.60447 20
 5 3 -14 11.9359 2.4387 8
 -5 -3 14 13.6778 2.43454 9
 -5 -3 13 9.74399 2.09635 20
 5 3 -13 10.4668 2.15856 8
 -5 -3 13 7.37998 1.88507 9
 -5 -3 12 37.0555 4.38596 20
 -5 -3 12 32.6372 4.17745 9
 5 3 -12 27.7118 4.16513 8
 -5 -3 11 45.1863 5.15365 20
 -5 -3 11 37.2133 4.87848 9
 5 3 -11 42.5668 5.11333 8
 5 3 -10 4.34615 1.43352 8
 -5 -3 9 53.6267 5.85569 20
 -5 -3 9 45.7289 5.58488 9
 5 3 -9 51.3144 5.84605 8
 -5 -3 8 1.47027 1.03109 20
 5 3 -8 1.49757 1.03816 8
 -5 -3 8 0.47945 0.82356 9
 5 3 -7 53.3801 6.67507 16
 -5 -3 7 72.3302 7.1375 20
 -5 -3 7 65.7152 6.90081 9
 5 3 -7 75.2829 7.18222 8
 5 3 -6 0.89165 0.89004 8
 -5 -3 6 0.19417 0.68661 9
 5 3 -5 198.286 20.3135 16
 -5 -3 5 221.497 20.5442 20
 -5 -3 5 183.796 20.2734 9
 5 3 -5 216.585 20.5434 8
 5 3 -4 45.3841 4.93898 16
 5 3 -4 49.1807 5.06791 8
 -5 -3 4 41.2211 4.82312 9
 -5 -3 3 101.501 10.0419 14
 -5 -3 3 137.079 10.5998 20
 5 3 -3 143.326 10.6278 8
 -5 -3 3 119.509 10.3255 9
 -5 -3 2 250.951 18.7948 20
 5 3 -2 246.367 18.7677 8
 -5 -3 2 186.706 18.2616 14
 -5 -3 2 220.045 18.5279 9
 5 3 -2 218.437 18.5174 11
 -5 -3 1 93.2141 8.21418 20
 5 3 -1 44.9129 7.75576 9
 5 3 -1 97.9566 8.19503 8
 5 3 -1 87.0879 7.81836 17
 -5 -3 1 86.5237 7.97833 9
 5 3 -1 95.5128 8.05958 11
 -5 -3 0 269.027 17.7884 20
 5 3 0 122.851 17.1677 9
 -5 -3 0 112.324 17.1777 8
 5 3 0 215.641 17.3267 17
 5 3 0 255.367 17.6136 11
 -5 -3 0 217.964 17.4068 9
 -5 -3 -1 91.3971 6.80985 20
 -5 -3 -1 41.9979 6.17972 8
 5 3 1 43.2921 6.16501 9
 -5 -3 -1 75.131 6.1887 15
 -5 -3 -1 71.3425 6.38008 9
 5 3 1 76.5223 6.57152 11
 -5 -3 -2 126.268 15.783 4
 -5 -3 -2 247.75 16.3184 20
 -5 -3 -2 115.517 15.6164 8
 -5 -3 -2 195.007 15.7181 15
 5 3 2 252.194 16.2363 11
 5 3 2 113.376 15.6198 9
 -5 -3 -2 197.068 15.874 9
 -5 -3 -3 3.37776 0.71214 6
 -5 -3 -3 4.57047 1.23124 20
 -5 -3 -3 1.81642 0.55547 8
 -5 -3 -3 1.96518 0.70192 9
 5 3 3 2.03309 0.64851 9
 5 3 4 66.1412 10.584 3
 -5 -3 -4 181.063 11.2989 20
 -5 -3 -4 91.0258 10.5667 8
 -5 -3 -4 141.221 10.7083 6
 -5 -3 -4 108.29 10.8076 4
 5 3 4 84.3574 10.6287 9
 -5 -3 -4 147.07 10.9393 9
 5 3 5 0.19342 0.48855 3
 5 3 5 1.70433 1.06415 1
 5 3 5 0.41597 0.42044 9
 5 3 5 0.14267 0.33649 15
 -5 -3 -5 -0.19649 0.67029 9
 5 3 6 40.6321 3.21687 1
 -5 -3 -6 27.3609 2.61357 20
 -5 -3 -6 15.565 1.95814 7
 -5 -3 -6 25.5371 2.5942 9
 5 3 6 9.54313 1.92638 15
 -5 -3 -8 75.2418 8.1364 20
 -5 -3 -9 34.9412 4.22876 20
 5 3 17 7.1614 1.94966 13
 5 3 18 0.71716 1.18172 13
 -5 -4 15 9.96226 2.34283 20
 5 4 -15 11.5993 2.42765 8
 -5 -4 14 2.51236 1.41515 20
 5 4 -14 1.60976 1.31797 8
 -5 -4 13 25.0271 3.69166 20
 5 4 -13 25.2656 3.71496 8
 -5 -4 12 5.7906 1.68629 20
 5 4 -12 4.28712 1.56656 8
 -5 -4 12 5.02078 1.50612 9
 -5 -4 11 60.5889 7.03889 20
 -5 -4 11 60.0707 6.92867 9
 5 4 -11 61.5354 7.04866 8
 -5 -4 10 37.0199 4.44374 9
 5 4 -10 34.4289 4.53253 8
 -5 -4 9 55.2084 6.64556 20
 -5 -4 9 57.1187 6.55627 9
 5 4 -9 64.624 6.82278 8
 -5 -4 8 33.515 4.09063 20
 -5 -4 8 31.1919 3.9421 9
 5 4 -8 32.6624 4.08789 8
 5 4 -7 82.4471 9.97401 16
 -5 -4 7 116.777 10.5261 20
 -5 -4 7 97.6255 10.2789 9
 5 4 -7 112.605 10.5121 8
 5 4 -6 49.9667 5.82065 16
 -5 -4 6 53.8308 6.00319 9
 5 4 -6 64.888 6.25426 8
 -5 -4 5 3.61923 1.04619 20
 5 4 -5 3.2635 1.14399 8
 -5 -4 5 0.92656 0.80357 9
 -5 -4 4 312.557 29.9254 20
 5 4 -4 307.699 29.92 8
 -5 -4 4 279.839 29.777 9
 -5 -4 3 43.2758 3.58584 20
 5 4 -3 43.6165 3.55729 8
 -5 -4 3 35.7569 3.35754 9
 -5 -4 3 33.1028 3.09036 14
 -5 -4 2 150.28 14.14 20
 5 4 -2 147.206 14.0836 8
 -5 -4 2 124.711 13.8059 14
 5 4 -2 142.519 13.9204 11
 -5 -4 2 137.073 14.0159 9
 -5 -4 1 6.57075 1.32613 20
 5 4 -1 6.81875 1.18903 8
 -5 -4 1 7.28487 1.24921 9
 -5 -4 1 5.95943 0.96807 14
 5 4 -1 8.17002 1.19896 11
 -5 -4 0 152.294 15.6415 20
 5 4 0 147.612 15.4798 8
 -5 -4 0 144.127 15.521 9
 5 4 0 174.861 15.6315 11
 -5 -4 -1 18.7889 2.20443 20
 -5 -4 -1 8.75164 1.63678 19
 5 4 1 17.2886 1.86872 8
 -5 -4 -1 19.1338 1.983 9
 -5 -4 -2 164.825 13.4059 6
 -5 -4 -2 221.03 13.9269 20
 -5 -4 -2 93.9248 13.1817 19
 -5 -4 -2 107.979 13.2156 8
 -5 -4 -2 168.054 13.3589 15
 5 4 2 110.052 13.1956 14
 -5 -4 -2 179.478 13.5784 9
 -5 -4 -3 157.493 14.1153 6
 -5 -4 -3 98.0171 14.0029 19
 -5 -4 -3 182.075 14.2676 15
 5 4 3 102.129 14.0367 14
 -5 -4 -3 175.257 14.3991 9
 -5 -4 -4 24.9678 3.11595 6
 -5 -4 -4 35.275 3.41056 15
 -5 -4 -4 31.8433 3.46582 9
 -5 -4 -4 32.3004 3.6147 20
 -5 -4 -5 143.761 9.51107 20
 -5 -4 -5 146.437 9.43809 9
 -5 -4 -6 1.37598 0.88144 9
 -5 -4 -6 1.52436 0.89129 20
 -5 -4 -7 20.7138 2.5508 9
 -5 -4 -7 14.0537 2.26908 20
 -5 -4 -9 138.82 15.2352 20
 5 4 9 163.057 15.7581 1
 5 4 12 48.2429 6.10792 1
 5 4 13 1.26096 1.55201 1
 -5 -5 14 9.84274 2.29475 20
 5 5 -14 9.77805 2.24494 8
 -5 -5 14 11.1253 2.2625 9
 -5 -5 13 0.87964 1.12123 20
 -5 -5 13 2.76331 1.35143 9
 -5 -5 12 33.8109 4.51335 20
 -5 -5 12 33.7852 4.45186 9
 -5 -5 11 0.19349 1.04106 20
 -5 -5 11 1.66961 1.17374 9
 -5 -5 10 48.3036 5.77938 9
 5 5 -10 49.6709 5.90642 8
 -5 -5 9 8.95165 1.83004 20
 5 5 -9 11.2668 2.0067 8
 -5 -5 9 5.86601 1.69205 9
 -5 -5 8 20.1753 2.76852 20
 5 5 -8 18.3003 2.78964 8
 -5 -5 8 17.3545 2.70589 9
 -5 -5 7 62.8746 6.66556 20
 -5 -5 7 55.9918 6.53141 9
 5 5 -7 58.4198 6.63871 8
 5 5 -6 43.1278 4.911 8
 -5 -5 6 39.5576 4.74894 9
 -5 -5 5 98.3076 10.1155 20
 -5 -5 5 92.9921 10.0425 9
 -5 -5 4 1.34648 0.66654 14
 -5 -5 4 2.1652 0.98432 20
 -5 -5 4 2.85496 0.97062 9
 -5 -5 3 165.8 18.5638 14
 -5 -5 3 200.656 18.8348 20
 5 5 -3 202.481 18.826 8
 -5 -5 2 -0.29713 0.80848 20
 -5 -5 2 0.49681 0.76959 9
 5 5 -2 1.02387 0.71443 8
 -5 -5 2 0.57114 0.54879 14
 5 5 -2 0.57149 0.52815 11
 -5 -5 1 169.924 16.8715 20
 5 5 -1 171.899 16.8021 8
 -5 -5 1 152.131 16.6655 14
 -5 -5 1 178.238 16.8996 9
 5 5 0 6.44971 1.61356 4
 -5 -5 0 4.59767 1.16942 20
 -5 -5 0 4.49862 1.08947 9
 5 5 0 4.41952 0.94427 8
 -5 -5 -1 154.041 14.8757 20
 5 5 1 125.679 14.5783 8
 -5 -5 -1 138.078 14.7789 9
 5 5 2 84.2599 5.9109 4
 -5 -5 -2 65.6944 5.15032 3
 -5 -5 -2 62.7458 5.38476 20
 5 5 2 47.508 4.91605 8
 -5 -5 -2 57.0242 5.26546 9
 5 5 2 25.7707 4.79825 14
 -5 -5 -3 111.169 8.046 20
 -5 -5 -3 95.4025 7.69202 15
 -5 -5 -3 96.5927 7.86563 9
 5 5 4 185.068 14.0821 4
 -5 -5 -4 129.087 13.6842 20
 5 5 4 126.109 13.5148 1
 -5 -5 -4 126.609 13.5251 15
 -5 -5 -4 125.498 13.6219 9
 -5 -5 -5 51.6928 5.73387 20
 5 5 5 50.0033 5.65254 1
 -5 -5 -5 46.0495 5.57942 15
 5 5 5 66.8964 6.0053 4
 5 5 6 136.433 11.2526 4
 -5 -5 -6 90.3209 10.9252 20
 5 5 6 104.918 11.0131 1
 -5 -5 -6 103.553 11.0029 15
 -5 -5 -6 105.509 11.0619 9
 5 5 7 0.12372 0.77006 1
 5 5 7 -0.11101 0.79207 4
 -5 -5 -7 0.3997 0.82926 9
 -5 -5 -7 -0.2196 0.76626 20
 5 5 8 74.2639 7.58861 4
 -5 -5 -8 84.6791 7.96024 9
 -5 -5 -8 58.9128 7.50917 20
 -5 -5 -9 0.37757 0.78359 20
 5 5 9 -0.16245 1.15934 1
 -5 -5 -9 0.18375 1.14382 9
 5 5 14 1.64014 1.58337 1
 5 5 16 -0.88223 1.54935 1
 -5 -6 13 4.31482 1.61042 20
 5 6 -13 9.83449 2.12132 8
 -5 -6 13 7.66793 1.99274 9
 -5 -6 12 3.40458 1.41549 20
 5 6 -12 4.08896 1.56014 8
 -5 -6 12 4.4387 1.54096 9
 -5 -6 11 23.991 3.70235 9
 5 6 -11 30.3161 3.93675 8
 -5 -6 10 2.02799 1.28577 9
 5 6 -10 1.81756 1.27101 8
 -5 -6 9 41.6214 4.89847 20
 -5 -6 9 36.6701 4.82371 9
 5 6 -9 40.9519 4.99149 8
 -5 -6 8 1.13954 1.02951 20
 -5 -6 8 0.65231 1.12678 9
 5 6 -8 0.17563 0.97975 8
 -5 -6 7 32.8494 3.98515 20
 -5 -6 7 28.5996 3.94739 9
 5 6 -7 33.1557 4.0883 8
 -5 -6 6 0.71419 0.92864 9
 5 6 -6 0.60457 0.98236 8
 -5 -6 5 42.1493 5.59134 14
 -5 -6 5 56.6549 5.87876 20
 5 6 -5 56.9068 5.92376 8
 -5 -6 5 56.7695 5.93069 9
 -5 -6 4 38.4545 4.8082 14
 -5 -6 4 48.5304 5.0528 20
 5 6 -4 50.306 5.12801 8
 -5 -6 4 41.6035 4.98797 9
 5 6 -3 53.9807 4.92814 4
 -5 -6 3 34.85 4.09237 20
 5 6 -3 38.2614 4.16912 8
 -5 -6 3 31.9482 3.97687 14
 -5 -6 3 30.4323 4.09739 9
 -5 -6 2 123.622 13.93 20
 5 6 -2 142.876 14.0059 8
 -5 -6 2 120.252 13.8569 14
 -5 -6 2 138.611 14.0762 9
 -5 -6 1 2.80851 0.86361 14
 -5 -6 1 3.36823 1.03294 20
 -5 -6 1 4.44761 1.14582 9
 5 6 -1 2.39911 0.82149 8
 -5 -6 0 124.26 13.7389 20
 5 6 0 123.715 13.617 8
 -5 -6 0 137.828 13.877 9
 -5 -6 -1 2.67009 0.90976 9
 5 6 1 1.43183 0.59771 8
 5 6 1 2.30762 1.28722 4
 -5 -6 -2 29.5103 3.40478 20
 5 6 2 23.7771 3.02088 8
 -5 -6 -2 29.2267 3.24226 3
 5 6 2 40.0471 3.99153 4
 -5 -6 -3 1.4838 0.91086 20
 -5 -6 -3 1.01842 0.78646 9
 -5 -6 -3 0.68043 0.65377 3
 5 6 4 35.9949 3.90472 4
 -5 -6 -4 28.0887 3.33181 20
 -5 -6 -4 29.5433 3.3422 3
 -5 -6 -4 21.3766 3.13446 15
 -5 -6 -4 27.8367 3.34686 9
 -5 -6 -5 74.4284 7.39299 3
 -5 -6 -5 59.8905 7.17558 15
 -5 -6 -5 61.5561 7.2797 9
 -5 -6 -5 61.8898 7.21381 20
 -5 -6 -6 55.2468 6.29088 15
 -5 -6 -6 63.3105 6.4486 9
 -5 -6 -6 55.6525 6.25573 20
 5 6 7 47.3522 5.00447 1
 -5 -6 -7 41.8717 4.95902 15
 -5 -6 -7 45.4134 5.11591 9
 -5 -6 -7 40.7869 4.88125 20
 -5 -6 -8 7.85361 1.51825 20
 -5 -6 -8 11.2957 1.88109 9
 5 6 8 7.53687 1.60952 1
 -5 -6 -9 36.4402 4.49027 20
 -5 -6 -9 44.9816 4.92049 9
 5 6 9 36.4185 4.61109 1
 -5 -6 -10 11.9416 2.30769 9
 5 6 10 9.80359 2.04701 1
 5 6 12 -0.20206 1.27564 1
 -5 -7 12 5.15557 1.67398 9
 5 7 -12 6.05492 1.75824 8
 -5 -7 11 9.65549 2.09545 20
 -5 -7 11 11.2936 2.19179 9
 5 7 -11 8.70467 2.14317 8
 -5 -7 10 21.8739 3.22962 20
 -5 -7 10 19.4163 3.19932 9
 5 7 -10 23.5766 3.40728 8
 -5 -7 9 6.47366 1.66473 20
 -5 -7 9 7.06063 1.84525 9
 5 7 -9 12.0568 2.07092 8
 -5 -7 8 26.0837 3.44323 20
 -5 -7 8 24.3351 3.51471 9
 -5 -7 7 1.39829 1.01205 20
 -5 -7 7 0.50804 1.04317 9
 -5 -7 6 28.7731 4.18619 14
 -5 -7 6 41.5372 4.45486 20
 -5 -7 6 42.9839 4.61007 9
 -5 -7 5 3.67041 1.22074 20
 -5 -7 5 3.58385 1.3392 9
 5 7 -5 2.69592 1.70313 4
 -5 -7 5 4.53422 1.1196 14
 -5 -7 4 17.8175 2.78295 9
 -5 -7 4 19.4191 2.62534 14
 5 7 -4 25.5472 3.47194 4
 -5 -7 3 47.7422 5.87966 20
 5 7 -3 63.8448 6.29322 19
 -5 -7 3 51.6912 5.92694 14
 -5 -7 3 58.1239 6.15561 9
 5 7 -2 62.2083 5.51793 4
 -5 -7 2 33.6693 4.37633 20
 5 7 -2 40.6429 4.5043 8
 -5 -7 2 37.1764 4.45778 14
 -5 -7 2 38.2906 4.60738 9
 5 7 -1 88.8227 7.6062 4
 -5 -7 1 54.0897 6.50332 20
 5 7 -1 60.9739 6.52838 8
 -5 -7 1 54.3173 6.51856 14
 -5 -7 1 66.9809 6.81857 9
 -5 -7 0 46.7729 5.17909 20
 5 7 0 46.6719 5.08925 8
 -5 -7 -1 65.3456 8.03361 9
 5 7 1 71.0537 7.97362 19
 5 7 2 10.3356 1.62602 19
 -5 -7 -2 9.74544 1.6926 20
 5 7 3 79.3917 8.85714 19
 -5 -7 -3 81.0608 8.96223 20
 -5 -7 -3 96.0746 9.08159 3
 -5 -7 -3 87.2997 9.11442 9
 5 7 4 0.929 0.64948 19
 -5 -7 -4 2.07859 0.87885 20
 -5 -7 -4 2.08193 0.84415 9
 -5 -7 -4 0.95966 0.84853 3
 -5 -7 -5 79.805 7.91776 3
 -5 -7 -5 67.6852 7.69442 15
 -5 -7 -5 73.9089 7.85658 9
 -5 -7 -5 69.2594 7.62611 20
 -5 -7 -6 11.8356 1.83512 15
 -5 -7 -6 12.1382 2.01945 3
 -5 -7 -6 10.2409 1.69912 20
 -5 -7 -7 33.9926 4.09945 3
 -5 -7 -7 31.6053 4.03314 9
 -5 -7 -7 32.795 3.97265 15
 -5 -7 -8 9.05856 2.14162 3
 -5 -7 -8 16.9427 2.43301 9
 -5 -7 -8 16.4172 2.25428 15
 5 7 9 23.3651 3.52561 1
 -5 -7 -9 29.3571 3.80842 9
 -5 -7 -9 34.3582 3.80811 15
 5 7 10 32.8728 4.26071 1
 -5 -7 -10 37.0563 4.59743 9
 5 7 11 21.338 3.15677 1
 -5 -7 -11 23.339 3.54106 9
 5 7 12 18.0491 2.97257 1
 5 7 13 0.20197 1.14441 1
 -5 -8 11 0.63047 1.1513 20
 -5 -8 11 0.92422 1.24177 9
 -5 -8 10 20.658 3.19023 20
 -5 -8 10 21.5322 3.36427 9
 -5 -8 9 13.7646 2.2444 20
 -5 -8 9 9.32477 2.20997 9
 -5 -8 8 10.0849 1.96297 20
 -5 -8 8 7.81453 2.0501 9
 -5 -8 7 11.0744 1.95133 14
 -5 -8 7 10.1394 2.1162 9
 5 8 -6 8.09832 1.86162 19
 -5 -8 6 5.38477 1.45829 14
 5 8 -6 5.18395 2.06547 4
 -5 -8 6 9.10792 1.81521 9
 5 8 -5 46.403 5.40323 4
 -5 -8 5 33.2682 4.61307 14
 -5 -8 5 45.188 4.96272 9
 -5 -8 4 10.1421 2.0051 9
 -5 -8 4 10.8561 1.93347 14
 5 8 -4 14.578 2.76901 4
 5 8 -3 102.872 11.2547 19
 -5 -8 3 92.5651 11.042 14
 -5 -8 3 103.02 11.2319 9
 -5 -8 2 -0.26084 0.97126 14
 5 8 -2 -0.45341 0.9006 19
 -5 -8 2 -0.76382 1.04255 9
 -5 -8 1 113.566 13.0838 14
 -5 -8 1 121.385 13.2642 9
 5 8 -1 121.454 13.1952 19
 5 8 0 22.5286 3.22097 19
 5 8 0 33.4876 4.23818 4
 5 8 1 39.1429 4.69934 19
 -5 -8 -1 42.3129 4.84215 9
 5 8 2 28.6791 3.48416 19
 5 8 3 10.6712 1.72891 19
 -5 -8 -3 11.3503 1.97898 9
 5 8 4 29.5788 3.74333 19
 -5 -8 -4 39.0479 4.12354 3
 -5 -8 -4 31.5277 4.04777 9
 -5 -8 -5 2.71132 1.1696 3
 -5 -8 -5 3.16273 1.14825 9
 -5 -8 -6 105.662 10.8767 15
 -5 -8 -6 99.1569 10.9221 9
 -5 -8 -7 -0.43133 0.92114 15
 -5 -8 -7 -0.46618 1.04771 9
 -5 -8 -8 80.6305 8.71641 3
 -5 -8 -8 78.6751 8.68741 9
 -5 -8 -8 77.0472 8.571 15
 -5 -8 -9 1.94419 1.30077 3
 -5 -8 -9 1.46174 1.19857 9
 -5 -8 -9 2.07559 1.11606 15
 -5 -8 -10 23.1345 3.27737 15
 5 8 11 6.74735 1.68832 1
 -5 -8 -11 10.7706 2.23138 9
 5 8 12 9.75381 2.105 1
 5 8 13 5.38743 1.69136 1
 5 8 14 4.39598 1.60077 1
 5 8 15 2.71283 1.41212 1
 5 8 16 1.00823 1.43146 1
 -5 -9 9 18.7971 3.03302 14
 -5 -9 9 21.0524 3.26659 9
 -5 -9 8 0.18603 0.92101 14
 -5 -9 8 1.89783 1.29572 9
 5 9 -7 13.6262 2.50873 19
 5 9 -7 10.069 2.70526 4
 -5 -9 7 14.0057 2.35443 14
 -5 -9 6 12.786 2.27197 9
 5 9 -6 9.26292 2.4309 4
 -5 -9 6 10.8738 2.02819 14
 -5 -9 5 10.0961 2.06533 9
 -5 -9 5 8.54943 1.8277 14
 5 9 -5 14.1308 2.70243 4
 5 9 -4 17.4051 2.78413 19
 -5 -9 4 15.5205 2.68737 9
 -5 -9 4 17.3571 2.65495 14
 5 9 -4 22.1447 3.54202 4
 -5 -9 3 13.5913 2.30117 14
 5 9 -3 14.7695 2.42246 19
 -5 -9 3 13.4835 2.38746 9
 5 9 -2 45.1063 4.83481 4
 5 9 -2 28.937 3.63481 19
 -5 -9 2 19.4904 3.31859 14
 -5 -9 2 28.8916 3.69693 9
 -5 -9 1 1.19093 0.9671 14
 5 9 -1 1.58922 1.14613 19
 -5 -9 1 2.74141 1.28544 9
 5 9 0 77.8877 8.30824 19
 -5 -9 0 73.0587 8.32185 9
 5 9 1 4.41874 1.2704 19
 -5 -9 -1 4.66794 1.42566 9
 5 9 2 30.2064 3.74657 19
 5 9 3 7.6037 1.54939 19
 -5 -9 -3 10.2817 1.85946 9
 -5 -9 -4 6.73858 1.56835 9
 -5 -9 -5 14.2337 2.22337 15
 -5 -9 -5 14.5953 2.35216 9
 -5 -9 -5 13.4553 2.39921 3
 -5 -9 -6 15.1135 2.26795 15
 -5 -9 -6 11.684 2.23248 9
 -5 -9 -6 12.6199 2.39481 3
 -5 -9 -7 18.5354 2.88417 15
 -5 -9 -7 21.303 3.02555 9
 -5 -9 -7 23.138 3.14196 3
 -5 -9 -8 5.90743 1.83608 3
 -5 -9 -8 8.77666 1.78846 9
 -5 -9 -8 7.02802 1.59516 15
 -5 -9 -9 19.7455 3.17984 3
 -5 -9 -9 21.1202 3.15575 9
 -5 -9 -9 22.0274 3.0702 15
 -5 -9 -10 0.21019 1.19099 9
 -5 -9 -10 0.17963 0.96379 15
 -5 -9 -11 8.27841 2.20158 3
 -5 -9 -11 11.2326 2.31945 9
 -5 -9 -11 10.5171 2.07804 15
 5 9 12 0.17825 0.99307 1
 -5 -9 -12 0.76255 1.28307 9
 5 9 13 6.09701 1.63953 1
 5 9 14 6.28855 1.69868 1
 5 9 15 2.62219 1.36494 1
 -5 -10 7 0.66119 1.15936 9
 5 10 -7 -0.52682 1.32906 4
 -5 -10 7 0.19866 0.88675 14
 -5 -10 6 19.6726 2.81769 9
 -5 -10 6 11.4203 2.25447 14
 5 10 -6 11.0757 2.96516 4
 5 10 -5 4.6368 1.6143 19
 -5 -10 5 4.94376 1.596 9
 -5 -10 5 4.90263 1.44762 14
 5 10 -5 6.32818 2.08604 4
 -5 -10 4 7.87682 1.84521 14
 5 10 -4 9.47821 1.98697 19
 -5 -10 4 11.4092 2.15772 9
 5 10 -3 9.85178 2.1775 19
 -5 -10 3 15.8675 2.46072 9
 -5 -10 3 10.5905 2.0967 14
 5 10 -3 14.6404 3.07607 4
 5 10 -2 9.9913 2.06555 19
 -5 -10 2 11.2706 2.20206 9
 -5 -10 2 10.5577 1.96571 14
 5 10 -2 9.5458 2.76492 4
 5 10 -1 15.6162 2.5157 19
 -5 -10 1 14.0072 2.52151 9
 5 10 0 2.86297 1.24185 19
 -5 -10 0 3.63005 1.41217 9
 5 10 1 28.1292 3.48292 19
 -5 -10 -1 22.8453 3.46112 9
 5 10 2 1.35255 0.97524 19
 -5 -10 -2 -0.35568 1.16893 9
 5 10 3 36.8972 4.14463 19
 -5 -10 -3 29.5195 4.22727 9
 -5 -10 -4 0.17734 1.11959 9
 -5 -10 -5 14.9671 2.56553 9
 -5 -10 -6 23.464 3.0663 3
 -5 -10 -6 13.971 2.71697 9
 -5 -10 -7 3.9835 1.49879 3
 -5 -10 -7 4.50414 1.36727 15
 -5 -10 -8 29.745 4.062 9
 -5 -10 -8 30.4758 3.96595 15
 -5 -10 -9 2.27441 1.30513 3
 -5 -10 -9 2.41828 1.20027 9
 -5 -10 -9 2.01316 1.07674 15
 -5 -10 -10 10.1111 2.29494 3
 -5 -10 -10 13.7933 2.44082 9
 -5 -10 -10 11.2049 2.17297 15
 -5 -10 -11 0.80813 0.95385 15
 -5 -10 -12 5.18287 1.7819 3
 -5 -10 -12 12.1146 2.44444 9
 5 10 14 6.88826 1.71904 1
 -5 -11 4 0.40707 0.98128 14
 5 11 -4 -0.219 1.08067 19
 -5 -11 4 -0.22405 1.15476 9
 5 11 -3 20.6883 3.17469 19
 -5 -11 3 19.4907 3.15119 9
 5 11 -3 24.2646 4.13687 4
 -5 -11 3 16.7493 2.98378 14
 -5 -11 2 3.14356 1.3891 14
 5 11 -2 3.05974 1.32301 19
 5 11 -1 15.3964 2.55424 19
 -5 -11 1 13.3205 2.55717 9
 5 11 0 5.20864 1.49098 19
 -5 -11 0 5.40144 1.64499 9
 5 11 1 6.35444 1.5455 19
 5 11 2 13.1187 2.16709 19
 -5 -11 -2 10.9409 2.21508 9
 -5 -11 -3 0.78632 1.15408 9
 -5 -11 -4 18.8995 3.00045 9
 -5 -11 -5 -0.38007 1.00035 9
 -5 -11 -6 7.69439 1.78624 9
 -5 -11 -7 0.57193 1.02424 15
 -5 -11 -8 2.143 1.3507 3
 -5 -11 -8 2.01956 1.23898 9
 -5 -11 -8 2.32699 1.17354 15
 -5 -11 -9 -0.21477 1.03544 9
 -5 -11 -9 0.1985 1.00152 15
 -5 -11 -10 3.19967 1.43482 9
 -5 -11 -10 3.03526 1.31322 15
 -5 -11 -11 3.93826 1.59278 3
 -5 -11 -11 2.74502 1.37044 15
 5 12 0 7.69812 1.82782 19
 5 12 1 1.16274 0.96069 19
 -5 -12 -1 0.64678 1.09167 9
 5 12 2 6.95465 1.62778 19
 -5 -12 -2 4.49872 1.6124 9
 -5 -12 -3 2.76235 1.31247 9
 -5 -12 -4 5.63651 1.72006 9
 -5 -12 -5 5.30061 1.65965 9
 -5 -12 -6 -0.83146 1.16005 9
 -5 -12 -7 8.92031 1.95375 15
 -5 -12 -7 10.1263 2.07657 9
 -6 6 7 4.25989 1.49043 4
 6 -6 -7 3.98318 1.39805 12
 -6 6 6 9.92797 2.04861 4
 -6 6 6 3.52309 1.77855 7
 6 -6 -6 13.0837 2.07419 12
 -6 6 5 7.51835 1.80203 4
 6 -6 -5 5.90469 1.55651 12
 -6 6 5 2.63474 1.56267 7
 -6 6 4 5.98974 1.72101 4
 6 -6 -4 7.94573 1.70149 12
 -6 6 4 3.45522 1.65642 7
 -6 6 3 20.9801 2.93834 4
 6 -6 -3 21.4983 2.90916 12
 -6 6 3 10.1517 2.70183 7
 -6 6 2 3.00289 1.37679 4
 -6 6 2 3.29656 1.70593 7
 6 -6 -2 3.23282 1.232 18
 6 -6 -2 2.16999 1.13266 12
 6 -6 -1 21.7605 3.74175 3
 6 -6 -1 32.0297 3.95878 18
 -6 6 1 30.7113 3.90292 4
 6 -6 -1 28.997 3.89456 12
 -6 6 0 0.70264 1.53907 7
 6 -6 0 0.3925 0.94658 18
 6 -6 0 -0.60089 1.11541 12
 6 -6 0 -0.65088 1.04638 3
 -6 6 -1 10.8921 2.08123 4
 6 -6 1 10.7316 2.13868 18
 6 -6 2 6.25069 1.64556 18
 6 -6 2 2.64107 1.36999 3
 6 -6 3 7.65374 1.86523 18
 -6 6 -3 7.42043 2.22162 7
 6 -6 3 6.90439 1.88011 3
 6 -6 4 11.2977 2.33939 18
 6 -6 4 11.8824 2.37184 3
 6 -6 5 10.9768 2.25709 18
 6 -6 5 9.94003 2.21206 3
 6 -6 6 9.09892 2.10134 18
 6 -6 6 7.37352 2.00282 3
 -6 6 -6 10.7211 2.63046 7
 -6 5 10 2.88643 1.28931 4
 6 -5 -10 2.29931 1.12896 12
 -6 5 9 20.4059 3.37364 6
 -6 5 9 22.3818 3.22938 4
 6 -5 -9 18.6324 2.9197 12
 -6 5 8 -0.20398 1.05209 4
 6 -5 -8 0.87078 0.8796 12
 -6 5 7 25.6741 3.90377 6
 -6 5 7 21.4278 3.50013 4
 6 -5 -7 29.2374 3.59291 12
 -6 5 6 0.44798 1.15445 6
 -6 5 6 0.59959 1.09259 4
 6 -5 -6 -0.35445 0.93226 12
 -6 5 5 21.4911 3.1114 4
 6 -5 -5 18.4042 2.9255 12
 -6 5 4 3.27053 1.40392 4
 6 -5 -4 5.09805 1.4023 12
 6 -5 -3 31.5625 3.65858 18
 -6 5 3 15.18 3.43332 7
 -6 5 3 28.0502 3.63102 4
 6 -5 -3 32.6729 3.79409 12
 6 -5 -2 28.5595 3.5349 18
 -6 5 2 35.9981 3.79007 4
 -6 5 2 14.4721 3.35318 7
 6 -5 -1 19.5748 2.75218 3
 -6 5 1 11.3626 2.68746 7
 6 -5 -1 20.2346 2.74211 18
 -6 5 1 14.1786 2.61347 4
 6 -5 0 44.718 4.7108 18
 -6 5 0 31.1048 4.35203 4
 -6 5 0 32.4884 4.54405 7
 6 -5 1 4.16851 1.44264 3
 6 -5 1 5.30449 1.49648 18
 -6 5 -1 3.5763 1.27214 4
 6 -5 2 36.5055 4.87347 18
 6 -5 2 41.0997 4.93352 3
 -6 5 -2 35.8707 4.67292 4
 -6 5 -2 42.3951 5.13632 7
 6 -5 3 0.79166 1.0264 3
 6 -5 3 1.64425 1.17 18
 6 -5 4 30.8412 4.42306 3
 6 -5 4 37.1414 4.58529 18
 6 -5 5 0.65064 1.04638 18
 6 -5 5 0.21522 1.13282 3
 6 -5 6 17.0838 2.88595 18
 6 -5 6 17.198 2.9434 3
 6 -5 7 10.8985 2.35523 3
 -6 5 -7 10.7843 2.65644 7
 6 -5 8 5.87915 1.93171 3
 6 -5 9 9.72626 2.34844 3
 6 -4 -12 1.94578 0.95927 12
 -6 4 12 0.61067 1.10021 4
 -6 4 11 14.6375 2.65859 4
 6 -4 -11 15.7184 2.48938 12
 -6 4 11 18.1718 2.97558 6
 -6 4 10 8.70341 2.01349 4
 6 -4 -10 8.84042 1.72467 12
 -6 4 10 8.81931 2.08543 6
 6 -4 -9 3.49811 1.227 12
 -6 4 9 7.64038 1.77326 4
 -6 4 8 28.0367 3.87986 4
 6 -4 -8 26.0293 3.61219 12
 -6 4 8 31.9076 4.18559 6
 -6 4 7 1.21377 1.26589 4
 6 -4 -7 0.65243 0.91741 12
 -6 4 7 3.17797 1.43322 6
 6 -4 -6 43.5686 5.2884 12
 -6 4 6 41.9437 5.42373 4
 -6 4 6 48.4319 5.67135 6
 -6 4 5 4.96995 1.58073 4
 6 -4 -5 4.90197 1.39343 12
 -6 4 4 79.3987 8.90725 4
 -6 4 4 96.9048 9.22466 6
 6 -4 -4 71.2923 8.59977 18
 -6 4 3 0.72106 1.12281 4
 -6 4 3 0.81496 1.40623 6
 6 -4 -3 0.15109 0.84225 18
 6 -4 -2 67.7223 8.09127 18
 -6 4 2 83.051 8.37841 4
 6 -4 -1 22.6049 2.99434 3
 -6 4 1 14.9061 2.97734 7
 6 -4 -1 23.3203 3.03936 18
 -6 4 1 22.6405 3.09456 4
 6 -4 0 54.1289 6.08601 18
 -6 4 0 42.1495 5.96177 7
 6 -4 0 56.523 6.04299 3
 -6 4 0 54.2601 6.01468 4
 -6 4 -1 17.8575 3.14136 7
 6 -4 1 22.063 3.0882 3
 -6 4 -1 24.0567 3.16646 4
 6 -4 1 25.6734 3.31221 18
 6 -4 2 12.1911 2.15255 3
 6 -4 2 14.2932 2.28344 18
 -6 4 -2 10.6224 2.03066 4
 6 -4 3 32.1411 4.06518 18
 -6 4 -3 29.1369 4.1149 7
 6 -4 3 28.7277 3.92242 3
 6 -4 4 1.53921 1.11146 18
 6 -4 4 0.18496 1.01415 3
 6 -4 5 90.4068 10.007 3
 6 -4 6 1.71023 1.32211 3
 6 -4 7 57.7354 6.96895 3
 -6 4 -8 1.02084 1.69943 7
 6 -4 8 0.48994 1.26432 3
 6 -4 9 13.4214 2.77703 3
 6 -4 10 1.40855 1.602 3
 -6 3 13 2.01046 1.18692 6
 -6 3 13 1.43004 1.12925 4
 -6 3 12 11.1109 2.20669 6
 -6 3 12 8.37303 1.96912 4
 -6 3 11 0.63839 1.16334 6
 6 -3 -11 -0.14606 0.73702 12
 -6 3 11 0.61499 1.07839 4
 6 -3 -10 13.7325 2.30983 12
 -6 3 10 21.5892 2.96714 4
 -6 3 9 9.10418 1.969 6
 6 -3 -9 8.74485 1.6306 12
 -6 3 9 6.86427 1.89546 4
 -6 3 8 36.356 4.68045 4
 6 -3 -8 34.893 4.31754 12
 -6 3 7 44.8022 5.43765 4
 -6 3 7 43.2344 5.44718 6
 6 -3 -7 43.384 5.14432 12
 -6 3 6 37.6193 4.30399 4
 6 -3 -6 25.5797 3.77468 12
 -6 3 5 56.0281 6.90625 4
 -6 3 5 64.3209 7.07536 6
 -6 3 4 0.74377 1.14202 4
 6 -3 -4 0.6591 0.82235 18
 -6 3 4 0.18663 1.19562 6
 -6 3 3 83.5507 8.5439 6
 -6 3 3 78.6642 8.45755 4
 6 -3 -3 68.0969 8.07465 18
 -6 3 2 4.56966 1.50894 4
 6 -3 -2 4.89211 1.2428 18
 -6 3 2 5.07352 1.64213 6
 -6 3 1 69.1594 7.66451 6
 6 -3 -1 64.8757 7.33995 18
 6 -3 0 1.69907 1.0084 18
 6 -3 0 2.42841 0.97281 3
 -6 3 0 1.91322 1.16712 4
 6 -3 1 81.0831 8.36135 18
 -6 3 -1 60.952 8.18326 7
 6 -3 1 76.9986 8.1651 3
 -6 3 -1 84.0727 8.32017 4
 6 -3 2 21.0642 2.89595 18
 -6 3 -2 16.1215 2.81429 7
 6 -3 2 20.0803 2.74735 3
 -6 3 -2 19.2873 2.69801 4
 -6 3 -3 31.7662 4.3277 7
 -6 3 -3 33.4537 4.14948 4
 6 -3 3 38.68 4.39445 3
 6 -3 4 48.7744 5.76763 3
 6 -3 5 2.40057 1.32432 3
 6 -3 6 13.1756 2.45679 3
 6 -3 7 0.66081 1.33281 3
 6 -3 9 0.4171 1.0978 17
 6 -3 10 10.46 2.22306 17
 6 -3 11 0.6887 1.13483 17
 6 -3 12 9.06795 2.12359 17
 -6 2 13 5.27512 1.5976 6
 -6 2 13 2.77579 1.45055 4
 -6 2 12 5.10852 1.64568 6
 -6 2 11 13.7553 2.56489 6
 6 -2 -10 0.64903 0.72542 12
 6 -2 -9 30.055 3.87923 12
 -6 2 9 36.2948 4.36295 6
 6 -2 -8 2.58278 0.95731 12
 -6 2 8 1.10738 1.11511 6
 6 -2 -7 39.4892 4.92965 12
 -6 2 7 47.0358 5.28992 6
 -6 2 6 8.73053 1.96764 6
 6 -2 -4 3.094 0.94674 18
 -6 2 4 3.35942 1.39262 6
 -6 2 3 41.8069 4.83358 6
 6 -2 -3 36.5912 4.42872 18
 6 -2 -2 6.41561 1.41913 18
 -6 2 2 10.3579 1.95483 6
 6 -2 -1 6.08506 1.42366 18
 -6 2 1 8.62877 1.87592 6
 -6 2 1 6.41793 1.48624 20
 -6 2 0 60.1949 6.88948 20
 6 -2 0 73.587 7.11502 18
 6 -2 0 64.207 6.85115 3
 -6 2 0 50.2834 6.93143 4
 -6 2 0 75.2294 7.31283 6
 6 -2 1 0.70092 0.83225 3
 -6 2 -1 2.22804 1.265 4
 -6 2 -2 98.8201 11.4125 20
 -6 2 -2 100.583 11.586 7
 6 -2 2 116.419 11.5504 3
 -6 2 -2 130.042 11.7237 4
 -6 2 -3 5.92481 1.46646 20
 -6 2 -3 6.90303 1.82888 7
 6 -2 3 9.10546 1.66465 3
 -6 2 -3 10.5476 1.75644 4
 -6 2 -4 56.3709 5.93973 20
 -6 2 -4 60.9796 6.14588 7
 6 -2 4 41.91 5.86106 3
 -6 2 -5 33.9502 4.15509 20
 6 -2 6 42.6819 5.16127 17
 6 -2 7 27.0895 3.73336 17
 -6 2 -9 26.7396 3.87208 7
 6 -2 12 2.07048 1.3841 17
 6 -2 13 19.6408 3.28016 17
 6 -2 14 2.19465 1.32572 17
 -6 1 14 0.96022 1.18831 6
 -6 1 13 15.2267 2.77819 6
 -6 1 12 4.80574 1.56218 6
 -6 1 11 8.27554 2.01644 6
 6 -1 -11 7.23446 1.64985 5
 -6 1 10 18.4612 2.81705 6
 6 -1 -10 16.3404 2.5099 5
 -6 1 10 14.3788 2.40809 20
 -6 1 9 15.8136 2.76853 6
 6 -1 -9 14.7982 2.50289 5
 6 -1 -9 17.6711 2.35188 12
 -6 1 9 17.541 2.50634 20
 6 -1 -8 32.8638 4.0276 12
 -6 1 8 35.0128 4.12845 20
 -6 1 7 1.01337 1.11952 6
 -6 1 7 1.91069 1.00484 20
 -6 1 6 43.1379 4.95402 20
 6 -1 -5 5.8888 1.23994 18
 -6 1 5 7.33528 1.64074 6
 -6 1 5 8.16979 1.51755 20
 6 -1 -4 59.1776 7.41862 16
 -6 1 4 77.8149 7.62824 20
 6 -1 -4 72.8461 7.39612 18
 6 -1 -3 47.1261 5.50173 16
 6 -1 -3 48.8317 5.3964 18
 -6 1 3 51.1437 5.57827 20
 6 -1 -2 66.8086 7.2525 16
 -6 1 2 65.6448 7.39426 6
 6 -1 -2 67.4757 7.18771 18
 -6 1 2 66.621 7.28593 20
 6 -1 -1 42.8813 5.174 16
 6 -1 -1 48.0853 5.29114 5
 -6 1 1 50.5704 5.44331 6
 -6 1 1 44.7188 5.26527 20
 6 -1 -1 45.3355 5.17028 18
 6 -1 0 12.2152 2.01272 16
 -6 1 0 15.9033 2.29008 6
 6 -1 0 16.0043 2.13599 5
 -6 1 0 11.2368 2.0449 20
 6 -1 1 92.6528 10.0026 3
 6 -1 1 102.422 10.1891 16
 6 -1 1 102.494 10.2223 5
 -6 1 -1 90.7337 10.1344 20
 6 -1 2 15.3491 2.40223 3
 6 -1 2 22.0629 2.61788 16
 -6 1 -2 22.4408 2.85845 6
 -6 1 -3 126.162 10.9447 20
 6 -1 3 122.323 10.8421 16
 6 -1 3 74.8619 10.596 3
 6 -1 4 1.58212 0.98524 17
 6 -1 4 1.23484 0.79794 16
 -6 1 -4 0.63004 0.82272 20
 -6 1 -4 0.39002 1.02793 7
 6 -1 5 104.812 10.8361 16
 -6 1 -5 100.205 10.9746 20
 -6 1 -5 106.923 11.024 7
 6 -1 6 14.6116 2.01978 16
 -6 1 -6 14.7548 2.30286 20
 -6 1 -6 12.9135 2.34876 7
 6 -1 7 116.186 11.6322 17
 -6 1 -7 100.952 11.4013 20
 -6 1 -8 16.4592 2.80083 7
 6 -1 8 20.0037 2.92748 17
 6 -1 10 22.6936 3.23907 17
 6 -1 10 18.4553 3.07604 2
 6 -1 11 3.94033 1.61759 17
 6 -1 11 5.00272 1.73936 2
 6 -1 12 21.3309 3.38564 17
 6 -1 12 21.6208 3.41889 2
 6 -1 13 0.22736 1.17235 17
 6 -1 13 -0.91088 1.24535 2
 6 -1 14 13.1837 2.71647 17
 6 -1 14 18.8613 3.18098 2
 6 -1 15 -0.48756 1.23012 17
 6 -1 15 0.25437 1.25534 2
 -6 0 15 2.916 1.68175 6
 -6 0 15 1.12945 1.17628 20
 -6 0 14 16.0573 3.22328 6
 6 0 -12 20.6459 2.99955 5
 -6 0 12 22.5331 3.21358 20
 6 0 -11 0.80448 0.81811 5
 -6 0 11 1.4028 1.03213 20
 -6 0 10 44.6099 5.50153 6
 6 0 -10 43.2983 5.16146 5
 -6 0 10 42.8928 5.18703 20
 -6 0 8 63.4111 6.77112 6
 -6 0 8 53.3164 6.38163 20
 6 0 -7 105.273 12.4456 16
 -6 0 7 141.658 12.9765 6
 6 0 -7 131.221 12.7586 5
 -6 0 7 117.412 12.5873 20
 6 0 -6 22.3932 3.04037 16
 -6 0 6 27.3356 3.40606 6
 6 0 -6 28.7383 3.36345 5
 -6 0 6 21.8036 3.07272 20
 6 0 -5 133.679 14.3077 16
 6 0 -5 148.151 14.4916 5
 -6 0 5 137.015 14.3399 20
 6 0 -4 0.59405 0.66281 16
 6 0 -4 0.57275 0.5393 18
 -6 0 4 0.14004 0.95577 6
 6 0 -4 0.40886 0.81223 5
 -6 0 4 0.12131 0.84769 20
 6 0 -3 92.9157 10.0472 16
 -6 0 3 100.113 10.2077 6
 6 0 -3 107.736 10.2315 5
 -6 0 3 92.4261 10.0896 20
 6 0 -3 90.6747 9.86813 18
 -6 0 2 18.4659 2.76132 6
 6 0 -2 22.3822 2.80433 5
 -6 0 2 21.2383 2.82088 20
 6 0 -2 20.5547 2.56707 18
 6 0 -1 115.963 12.1768 16
 6 0 -1 122.143 12.2424 5
 -6 0 1 113.867 12.2278 20
 6 0 0 17.6656 2.39355 16
 -6 0 0 15.5398 2.40345 6
 6 0 0 18.7096 2.40821 5
 -6 0 0 16.3032 2.47143 20
 6 0 1 90.1218 9.30949 16
 -6 0 -1 90.9884 9.38365 6
 -6 0 -1 82.7977 9.32966 20
 -6 0 -2 120.87 10.7156 20
 6 0 2 121.742 10.6213 5
 -6 0 -2 123.694 10.7578 6
 6 0 2 131.229 10.7227 17
 6 0 2 123.64 10.6731 16
 6 0 3 18.9208 2.49976 5
 -6 0 -3 20.2637 2.75064 6
 6 0 3 20.0372 2.60724 16
 -6 0 -4 208.633 20.9778 20
 6 0 4 220.194 21.0722 17
 6 0 4 211.374 20.877 16
 6 0 4 191.862 20.7448 5
 -6 0 -5 -0.39094 0.9405 20
 -6 0 -5 -1.93998 1.05404 7
 6 0 5 0.43628 0.68931 16
 6 0 5 -0.08986 0.56824 5
 6 0 6 115.876 11.8637 2
 -6 0 -6 105.01 11.8805 20
 -6 0 -6 105.358 11.7542 7
 6 0 6 124.51 12.0703 17
 6 0 6 109.657 11.7096 16
 6 0 6 125.41 11.9697 11
 6 0 7 0.64631 1.03409 17
 6 0 7 -0.10359 0.60694 16
 6 0 7 0.13776 0.92812 2
 -6 0 -7 0.29102 0.93125 20
 6 0 8 46.5911 5.79416 17
 6 0 8 59.34 5.87619 2
 -6 0 -8 43.6832 5.72518 20
 6 0 9 6.11222 1.61951 2
 6 0 9 6.39962 1.67782 17
 6 0 9 4.12408 1.24836 11
 -6 0 -10 24.5249 3.48212 7
 6 0 10 24.8759 3.62241 17
 6 0 10 27.7253 3.67835 2
 6 0 11 13.3403 2.54118 17
 6 0 11 15.1431 2.66067 2
 6 0 12 17.9329 2.91073 17
 6 0 12 14.087 2.78025 2
 6 0 13 19.9132 3.37798 17
 6 0 13 23.6392 3.56113 2
 6 0 14 11.6006 2.37482 17
 6 0 14 10.4221 2.4796 2
 6 0 15 11.0617 2.41931 17
 6 0 15 9.67474 2.47143 2
 6 0 16 1.01506 1.32565 17
 6 0 16 4.11148 1.6706 2
 -6 -1 15 11.2666 2.28615 20
 6 1 -15 9.83222 2.40692 8
 -6 -1 14 2.21669 1.35912 20
 6 1 -14 5.07197 1.67886 8
 -6 -1 13 24.3519 3.60149 20
 6 1 -13 26.287 3.83489 8
 6 1 -12 4.1881 1.63462 8
 6 1 -12 2.65844 1.0188 5
 6 1 -11 8.37315 2.09463 8
 6 1 -11 10.5906 1.86465 5
 -6 -1 10 7.20966 1.59135 20
 6 1 -10 3.96815 1.48303 8
 6 1 -10 2.54798 1.09354 5
 -6 -1 9 71.1154 6.94859 20
 6 1 -9 63.1491 6.7614 5
 6 1 -9 52.2314 6.47208 16
 -6 -1 8 18.5315 2.47256 20
 6 1 -8 15.3948 2.32834 5
 6 1 -8 12.5471 2.04796 16
 -6 -1 7 105.736 10.5723 20
 6 1 -7 94.286 10.3485 16
 -6 -1 6 1.02704 0.97725 20
 -6 -1 6 -0.16152 1.10416 6
 6 1 -6 1.13232 0.73871 16
 6 1 -5 68.2847 7.12647 5
 -6 -1 5 61.2759 7.00524 20
 -6 -1 4 12.3997 1.98564 20
 -6 -1 4 11.5815 2.06267 6
 6 1 -4 13.5727 2.05487 5
 6 1 -4 14.7051 2.01063 16
 -6 -1 3 8.5935 1.52257 20
 -6 -1 3 6.89676 1.46793 6
 6 1 -3 8.80576 1.49845 5
 6 1 -3 7.57844 1.38461 16
 6 1 -3 5.15363 1.08242 18
 -6 -1 2 139.086 13.5439 20
 -6 -1 2 137.342 13.5068 6
 6 1 -2 142.811 13.5273 5
 6 1 -2 145.865 13.5113 16
 6 1 -2 106.484 13.1826 18
 -6 -1 1 0.73301 0.92776 20
 -6 -1 1 -0.1135 0.75637 6
 6 1 -1 0.68757 0.82757 5
 6 1 -1 0.56936 0.68947 16
 -6 -1 0 181.837 17.8754 20
 6 1 0 166.791 17.7237 5
 6 1 0 176.44 17.7677 16
 -6 -1 -1 0.89854 0.95754 20
 -6 -1 -1 1.08227 0.82411 6
 6 1 1 0.20796 0.62285 5
 6 1 1 0.97042 0.71086 17
 6 1 1 0.78213 0.7375 16
 -6 -1 -2 116.101 11.1991 20
 6 1 2 97.0321 10.9182 5
 -6 -1 -2 101.174 10.9994 6
 6 1 2 113.625 11.0339 17
 -6 -1 -3 23.5727 2.85601 20
 6 1 3 20.3393 2.70814 16
 -6 -1 -3 19.2726 2.65273 6
 6 1 4 86.3279 9.69663 5
 -6 -1 -4 92.21 9.84642 6
 6 1 4 95.7987 9.7614 2
 6 1 4 98.011 9.97753 17
 6 1 4 99.607 9.89954 16
 6 1 4 96.1418 9.9581 11
 6 1 5 65.873 5.82558 2
 -6 -1 -5 55.1687 5.87191 20
 6 1 5 59.9308 5.98647 17
 6 1 5 50.7368 5.72312 16
 6 1 5 49.1301 5.54695 5
 -6 -1 -5 40.745 5.56643 7
 6 1 6 50.4333 5.09017 2
 -6 -1 -6 42.7177 5.08039 20
 -6 -1 -6 35.8604 4.80407 7
 6 1 6 56.4267 5.34556 17
 6 1 6 40.2696 4.88987 16
 6 1 6 47.1544 5.12219 11
 6 1 7 148.459 13.0392 17
 6 1 7 110.468 12.4875 16
 6 1 7 128.269 12.7665 11
 -6 -1 -7 112.165 12.7147 20
 6 1 8 19.4103 2.63408 2
 6 1 8 12.9889 2.05858 16
 6 1 8 16.1347 2.31888 11
 -6 -1 -8 14.7777 2.44267 20
 6 1 9 69.7776 7.58322 2
 6 1 9 63.2718 7.29861 11
 6 1 10 2.39284 1.54116 2
 6 1 10 1.98279 1.02316 11
 6 1 11 34.5876 4.32726 2
 6 1 11 24.8181 3.57977 11
 6 1 12 14.0531 2.76237 2
 6 1 12 11.5989 2.09922 11
 6 1 13 20.0765 3.10782 2
 6 1 13 11.3573 2.07492 11
 6 1 13 9.68888 2.0447 13
 6 1 14 9.16701 2.48389 2
 6 1 14 8.20413 1.83959 13
 6 1 15 5.97083 2.32455 2
 6 1 15 4.28772 1.40699 13
 6 1 16 9.29638 2.36487 2
 6 1 16 2.68355 1.36842 13
 6 1 17 -0.30297 1.56152 2
 6 1 17 0.21788 0.99917 13
 -6 -2 15 12.8866 2.64974 20
 6 2 -15 15.5476 2.80166 8
 -6 -2 14 5.0473 1.81232 20
 6 2 -14 10.1385 2.13287 8
 -6 -2 13 11.8582 2.26694 20
 6 2 -13 9.43377 2.15597 8
 -6 -2 12 9.12465 1.99474 20
 6 2 -12 8.09917 2.00641 8
 6 2 -12 7.85934 1.60614 5
 -6 -2 11 17.8546 2.61914 20
 6 2 -11 16.9396 2.63622 8
 6 2 -11 10.8778 2.07939 5
 6 2 -10 35.7606 4.50646 8
 6 2 -10 32.0819 4.06718 5
 6 2 -9 0.95587 0.6695 16
 -6 -2 9 1.99548 1.09768 20
 6 2 -9 0.54288 1.06528 8
 -6 -2 8 125.937 11.5737 20
 6 2 -8 120.368 11.6596 8
 6 2 -8 88.0121 11.0735 16
 6 2 -8 115.603 11.4288 5
 -6 -2 7 9.99019 1.76321 20
 6 2 -7 7.86241 1.75284 8
 6 2 -7 7.88318 1.44987 16
 6 2 -7 8.72995 1.66776 5
 -6 -2 6 58.4689 6.26267 20
 6 2 -6 55.0381 6.31928 8
 6 2 -6 55.5854 6.23633 5
 6 2 -6 53.0961 6.04534 16
 -6 -2 5 9.26254 1.66343 20
 6 2 -5 8.56155 1.50354 16
 -6 -2 4 52.2899 5.54463 20
 -6 -2 4 49.1322 5.69189 6
 6 2 -4 46.3431 5.4216 16
 -6 -2 3 22.4984 2.94002 20
 -6 -2 3 20.1785 2.95142 6
 6 2 -3 25.5034 2.9201 16
 -6 -2 2 36.9546 4.2054 6
 -6 -2 2 34.0234 4.18489 20
 6 2 -1 142.749 13.513 16
 -6 -2 1 120.332 13.4008 6
 -6 -2 0 6.24165 1.3748 20
 -6 -2 0 4.08402 0.74821 9
 6 2 0 4.6401 1.10445 16
 -6 -2 0 4.75041 1.09382 6
 -6 -2 -1 108.039 11.2278 6
 6 2 1 115.674 11.217 17
 6 2 1 120.833 11.4138 16
 6 2 1 115.804 11.3225 11
 -6 -2 -1 90.7746 10.9619 9
 -6 -2 -1 133.437 11.574 20
 -6 -2 -2 11.2063 1.67713 6
 -6 -2 -2 10.3564 1.47406 9
 6 2 2 13.0507 1.71398 17
 -6 -2 -3 32.1092 3.80001 20
 6 2 3 36.1994 3.70422 17
 6 2 3 35.9961 3.75656 11
 -6 -2 -3 24.4192 3.37109 9
 6 2 4 10.375 1.53923 2
 -6 -2 -4 10.4524 1.53613 6
 6 2 4 9.55528 1.61711 11
 -6 -2 -4 6.90132 1.50091 9
 -6 -2 -4 11.7942 1.80995 20
 6 2 5 42.4551 4.12629 2
 -6 -2 -5 34.9954 4.07898 20
 6 2 5 29.1264 3.72334 5
 -6 -2 -5 32.3755 3.83787 6
 6 2 5 34.6978 4.08399 11
 -6 -2 -6 32.7522 3.78488 20
 -6 -2 -6 26.0361 3.42267 7
 6 2 6 40.7695 3.96815 11
 6 2 6 29.2382 3.40856 5
 -6 -2 -7 53.0686 6.36017 7
 6 2 7 76.3561 6.90508 11
 6 2 8 88.4762 9.5411 11
 6 2 9 5.08438 1.4166 11
 -6 -2 -9 2.91995 1.225 20
 6 2 10 48.3973 5.94953 13
 6 2 10 58.9216 6.18722 11
 6 2 11 1.05632 0.91922 13
 6 2 11 1.31399 1.01413 11
 6 2 12 32.228 4.14536 13
 6 2 12 33.0817 4.18009 11
 6 2 13 -0.51804 0.90838 11
 6 2 13 0.35089 1.04416 13
 6 2 14 21.3003 3.10951 11
 6 2 14 22.8646 3.26319 13
 6 2 15 1.7895 1.15911 13
 6 2 16 12.6064 2.4041 13
 6 2 17 2.64979 1.33961 13
 -6 -3 14 11.3556 2.42635 20
 6 3 -14 10.8312 2.27331 8
 -6 -3 13 2.00539 1.4008 20
 6 3 -13 2.01486 1.30502 8
 -6 -3 12 20.073 3.02672 20
 6 3 -12 14.207 2.72111 8
 -6 -3 11 2.16061 1.36845 20
 6 3 -11 2.80265 1.37762 8
 -6 -3 11 3.2541 1.17535 9
 6 3 -11 3.01239 1.0648 5
 -6 -3 10 41.3665 4.72966 20
 -6 -3 10 35.9196 4.3717 9
 6 3 -10 35.5976 4.61795 8
 6 3 -10 33.2025 4.34662 5
 -6 -3 9 37.8458 4.74935 9
 6 3 -9 45.4042 5.09812 8
 6 3 -8 7.00253 1.35818 16
 -6 -3 8 8.78624 1.74366 20
 6 3 -8 12.822 1.93433 8
 -6 -3 8 6.34218 1.44641 9
 6 3 -7 87.0043 9.89603 16
 -6 -3 7 107.715 10.291 20
 -6 -3 7 85.9371 9.91618 9
 6 3 -7 114.089 10.3987 8
 6 3 -6 0.10737 0.63134 16
 6 3 -6 1.30924 0.98153 8
 -6 -3 6 0.8796 0.69197 9
 -6 -3 5 70.5272 7.35226 20
 6 3 -5 75.16 7.46528 8
 -6 -3 5 60.677 7.04813 9
 6 3 -4 0.1105 0.65766 16
 -6 -3 4 -0.12125 0.78638 20
 6 3 -4 -0.51735 0.89231 8
 -6 -3 4 0.64842 0.63244 9
 -6 -3 3 63.0669 6.42396 20
 6 3 -3 68.3299 6.50588 8
 6 3 -3 61.5433 6.3609 16
 -6 -3 3 48.759 6.052 9
 -6 -3 2 18.3404 2.35619 9
 -6 -3 2 22.6956 2.74282 20
 6 3 -1 96.165 9.5511 11
 -6 -3 1 82.6134 9.3801 9
 -6 -3 1 104.325 9.79502 20
 -6 -3 0 52.2926 5.24577 6
 6 3 0 47.3949 4.99591 17
 -6 -3 0 41.0052 4.96166 9
 -6 -3 0 53.3137 5.43919 20
 -6 -3 -1 81.927 8.93934 6
 -6 -3 -1 103.528 9.31797 20
 -6 -3 -1 77.2989 8.82325 9
 6 3 1 98.8235 9.13317 11
 6 3 1 83.7547 8.89233 17
 -6 -3 -2 23.6932 2.939 20
 6 3 2 27.1291 2.84561 11
 -6 -3 -2 17.1797 2.40385 9
 -6 -3 -3 2.91566 1.24388 20
 -6 -3 -3 2.79361 0.83649 9
 6 3 3 4.75867 1.14574 11
 6 3 4 84.4459 7.88451 11
 -6 -3 -4 62.9384 7.53028 9
 -6 -3 -4 74.1954 7.78766 20
 -6 -3 -5 0.88173 0.92764 20
 6 3 5 -0.26709 0.81923 11
 -6 -3 -5 -0.1512 0.58447 6
 -6 -3 -6 80.8051 8.83558 20
 -6 -3 -6 76.3149 8.78203 9
 6 3 6 91.8249 8.97657 11
 -6 -3 -7 46.1006 5.96099 20
 6 3 7 65.1912 6.26066 11
 -6 -3 -8 66.8386 7.39868 20
 -6 -3 -9 10.3439 1.94538 20
 -6 -3 -10 18.6583 2.86213 20
 6 3 16 1.08499 1.234 13
 6 3 17 5.18283 1.66959 13
 -6 -4 14 0.24308 1.17385 20
 6 4 -14 1.91881 1.42901 8
 -6 -4 14 0.41767 0.96002 9
 -6 -4 13 24.7524 3.74731 20
 6 4 -13 31.2525 3.99081 8
 -6 -4 13 21.6762 3.48039 9
 -6 -4 12 0.43144 1.11201 20
 6 4 -12 0.64755 1.18015 8
 -6 -4 12 -0.18178 0.91741 9
 -6 -4 11 26.8992 3.55282 20
 6 4 -11 23.0055 3.42253 8
 -6 -4 11 20.2742 3.17073 9
 -6 -4 10 3.78766 1.39384 20
 6 4 -10 4.40014 1.50456 8
 -6 -4 10 2.64195 1.23835 9
 6 4 -9 11.8221 2.2224 8
 -6 -4 9 12.7416 2.11566 9
 -6 -4 8 50.3741 5.66003 20
 -6 -4 8 45.0705 5.41506 9
 6 4 -8 47.795 5.64563 8
 6 4 -7 51.6159 6.62344 16
 -6 -4 7 75.853 7.16118 20
 -6 -4 7 65.2222 6.86181 9
 6 4 -7 67.8276 7.09552 8
 6 4 -6 39.8873 4.90696 16
 -6 -4 6 49.6283 5.24625 20
 6 4 -6 47.0516 5.2092 8
 -6 -4 6 43.3239 4.97704 9
 6 4 -5 50.7806 6.14095 16
 -6 -4 5 62.6673 6.42503 20
 6 4 -5 64.4179 6.43722 8
 -6 -4 5 53.7908 6.13852 9
 -6 -4 4 69.2734 7.07163 20
 6 4 -4 68.4406 7.03856 8
 -6 -4 4 57.7478 6.78908 9
 -6 -4 3 0.94638 0.88463 20
 6 4 -3 0.92288 0.83689 8
 -6 -4 3 0.72561 0.65342 9
 6 4 -3 1.04283 0.5559 11
 -6 -4 2 98.9438 9.85078 20
 6 4 -2 95.9415 9.77921 8
 -6 -4 2 87.0646 9.59169 9
 -6 -4 1 10.6504 1.82805 20
 -6 -4 1 9.40498 1.56496 9
 6 4 -1 12.8348 1.73242 8
 6 4 -1 11.1718 1.6013 11
 -6 -4 0 157.09 16.8496 9
 6 4 0 180.17 17.003 11
 -6 -4 -1 36.1182 4.12041 6
 -6 -4 -1 32.4051 4.05732 9
 6 4 1 39.6206 4.26503 11
 -6 -4 -1 43.2494 4.47846 20
 -6 -4 -2 167.988 18.6246 6
 -6 -4 -2 175.605 18.7035 9
 6 4 2 214.336 18.9839 11
 -6 -4 -2 208.085 19.0354 20
 -6 -4 -3 46.9105 5.7419 6
 -6 -4 -3 51.6758 5.8954 9
 -6 -4 -4 28.1691 3.6021 9
 -6 -4 -4 37.2731 3.98066 20
 -6 -4 -5 108.136 11.721 9
 -6 -4 -5 120.7 11.9261 20
 -6 -4 -6 5.63937 1.34918 9
 -6 -4 -6 7.22706 1.44602 20
 -6 -4 -7 137.59 12.8257 9
 -6 -4 -7 108.937 12.5912 20
 6 4 8 0.53838 1.22472 1
 -6 -4 -10 28.8575 3.76878 20
 -6 -5 13 1.17627 1.27233 20
 6 5 -13 1.65641 1.3272 8
 -6 -5 13 2.08395 1.23136 9
 -6 -5 12 20.605 3.25075 20
 6 5 -12 22.3437 3.31825 8
 -6 -5 12 18.6801 3.05897 9
 -6 -5 11 -1.24772 1.20083 20
 6 5 -11 -0.42138 1.11101 8
 -6 -5 11 -0.72813 1.11938 9
 -6 -5 10 47.331 5.59554 20
 -6 -5 10 41.5933 5.39006 9
 6 5 -10 48.1163 5.65688 8
 6 5 -9 2.59457 1.19656 8
 -6 -5 9 0.93991 1.0015 9
 -6 -5 8 51.1712 6.03904 20
 -6 -5 8 53.475 5.95111 9
 6 5 -8 50.4559 6.04585 8
 -6 -5 7 32.1722 3.8498 20
 6 5 -7 28.1679 3.74062 8
 -6 -5 7 26.7683 3.62105 9
 -6 -5 6 93.5173 9.8319 20
 6 5 -6 95.4066 9.85573 8
 -6 -5 6 86.4077 9.6692 9
 -6 -5 5 123.889 12.8982 20
 6 5 -5 123.85 12.8903 8
 -6 -5 5 121.971 12.7748 9
 -6 -5 4 44.5489 5.43994 20
 6 5 -4 52.5123 5.51643 8
 -6 -5 3 140.561 14.3111 20
 6 5 -3 140.531 14.275 8
 6 5 -3 113.503 14.8273 4
 -6 -5 3 148.12 14.2588 9
 -6 -5 2 2.01842 1.046 20
 6 5 -2 2.61893 0.89543 8
 -6 -5 2 2.06958 0.85104 9
 -6 -5 1 91.8952 9.34329 20
 6 5 -1 85.8448 9.15884 8
 6 5 -1 88.5492 9.16063 11
 -6 -5 1 85.5742 9.20961 9
 -6 -5 0 6.12133 1.39086 20
 6 5 0 5.39055 1.06795 8
 -6 -5 0 4.6291 1.09841 9
 6 5 0 5.65928 1.15362 11
 -6 -5 -1 77.3343 7.55628 20
 6 5 1 64.8709 7.19673 8
 -6 -5 -1 67.6848 7.31151 9
 -6 -5 -2 3.95441 1.2557 20
 -6 -5 -2 3.41168 0.85756 9
 -6 -5 -2 2.26063 0.66502 15
 -6 -5 -2 1.40229 0.72513 6
 -6 -5 -3 40.9557 4.66303 15
 -6 -5 -3 41.2422 4.82376 9
 -6 -5 -3 51.6302 5.14619 20
 -6 -5 -4 28.4825 3.48268 15
 -6 -5 -4 31.2486 3.64443 9
 -6 -5 -4 34.2933 3.84643 20
 -6 -5 -5 75.2449 8.29788 9
 -6 -5 -5 81.9222 8.43801 20
 -6 -5 -6 84.1073 8.84888 9
 -6 -5 -6 81.1934 8.81111 20
 -6 -5 -7 15.9948 2.30057 9
 -6 -5 -7 13.3126 2.2021 20
 -6 -5 -8 93.5383 9.44262 9
 -6 -5 -8 80.5215 9.17137 20
 -6 -5 -9 1.49652 1.12293 9
 -6 -5 -10 5.4696 1.482 20
 6 5 10 8.244 2.1452 1
 6 5 13 1.02594 1.55336 1
 -6 -6 13 10.1021 2.25825 20
 6 6 -13 10.9323 2.26238 8
 -6 -6 13 8.82465 2.08121 9
 -6 -6 12 5.43789 1.64871 20
 6 6 -12 2.07286 1.25313 8
 -6 -6 12 6.42914 1.65286 9
 -6 -6 11 13.8632 2.54277 20
 6 6 -11 16.7555 2.64161 8
 -6 -6 11 9.96977 2.26781 9
 -6 -6 10 2.2004 1.23847 20
 6 6 -10 1.2285 1.06846 8
 -6 -6 10 1.84899 1.21074 9
 6 6 -9 15.5302 2.45258 8
 -6 -6 9 10.8322 2.19627 9
 -6 -6 8 2.63051 1.26321 20
 6 6 -8 4.11406 1.36698 8
 -6 -6 8 2.9589 1.29736 9
 -6 -6 7 40.1278 4.58668 20
 6 6 -7 34.0578 4.48557 8
 -6 -6 7 34.9135 4.43854 9
 6 6 -6 -1.07978 1.68031 4
 -6 -6 6 0.30053 0.94879 20
 -6 -6 6 0.28711 0.95544 9
 6 6 -6 0.92162 0.92859 8
 -6 -6 5 44.201 5.02737 20
 6 6 -5 42.5627 5.00464 8
 -6 -6 5 41.3956 4.96038 9
 -6 -6 4 22.2503 3.03883 20
 6 6 -4 23.4799 3.0529 8
 -6 -6 4 23.8933 3.0623 9
 -6 -6 3 23.0045 2.97857 20
 6 6 -3 26.1665 3.0295 8
 -6 -6 3 19.97 2.9159 9
 -6 -6 2 44.543 5.13108 20
 6 6 -2 45.1016 5.06041 8
 -6 -6 2 45.928 5.14305 9
 -6 -6 1 35.1648 4.0812 20
 6 6 -1 30.7741 3.85809 8
 -6 -6 1 37.4765 4.08552 9
 -6 -6 0 59.1502 5.99832 20
 6 6 0 48.7264 5.67271 8
 -6 -6 0 54.2242 5.89063 9
 -6 -6 -1 16.1174 2.2442 20
 -6 -6 -1 15.3233 2.11791 9
 6 6 1 12.8289 1.85505 8
 -6 -6 -2 78.0692 8.57253 20
 6 6 2 107.841 9.20373 4
 -6 -6 -2 69.6806 8.44059 9
 -6 -6 -3 0.1265 0.97799 20
 -6 -6 -3 -0.11668 0.70516 9
 -6 -6 -3 0.08967 0.51673 15
 6 6 3 -0.16124 0.95961 4
 -6 -6 -4 14.9062 2.21764 20
 -6 -6 -4 12.1142 2.02536 9
 -6 -6 -4 14.612 1.97141 15
 6 6 4 15.9497 2.41992 4
 -6 -6 -5 14.8318 2.25701 20
 -6 -6 -5 16.8966 2.30349 9
 -6 -6 -5 12.5421 2.04107 15
 6 6 5 21.7938 2.62169 4
 6 6 6 46.5551 4.83657 4
 6 6 6 44.4615 4.65551 1
 -6 -6 -6 35.1317 4.50624 15
 -6 -6 -6 36.4112 4.6097 9
 6 6 7 22.7081 2.84574 1
 6 6 7 21.5623 2.86005 4
 -6 -6 -7 20.356 2.79402 9
 -6 -6 -7 16.7746 2.67866 20
 -6 -6 -8 22.92 2.96729 9
 -6 -6 -8 18.6617 2.73189 20
 -6 -6 -9 40.1932 4.36977 9
 -6 -6 -9 27.651 3.91287 20
 -6 -6 -10 2.50248 1.41956 9
 -6 -6 -10 1.85725 1.03961 20
 6 6 14 2.49778 1.76892 1
 -6 -7 12 0.92493 1.09073 20
 -6 -7 12 0.67753 1.09161 9
 -6 -7 11 2.60967 1.2878 20
 -6 -7 11 1.28446 1.24797 9
 -6 -7 10 4.66236 1.63252 9
 -6 -7 9 1.91275 1.18151 20
 -6 -7 9 5.1852 1.5446 9
 6 7 -9 5.83295 1.52799 8
 6 7 -8 -0.29419 1.82878 4
 -6 -7 8 12.3176 2.02949 20
 -6 -7 8 13.2422 2.11897 9
 6 7 -8 10.8967 2.03449 8
 -6 -7 7 2.97841 1.24742 20
 -6 -7 7 3.21766 1.26344 9
 6 7 -7 0.87391 0.95915 8
 -6 -7 6 44.0017 5.49701 20
 6 7 -6 52.7792 5.69123 8
 -6 -7 6 47.0321 5.59302 9
 -6 -7 5 0.57476 1.00434 20
 -6 -7 4 66.0959 7.12988 20
 -6 -7 4 63.0195 7.17479 9
 -6 -7 3 1.1412 0.93052 20
 -6 -7 3 0.84783 0.96946 9
 6 7 -3 1.24366 0.80316 8
 -6 -7 2 35.6317 4.51148 20
 6 7 -2 37.5118 4.43708 8
 -6 -7 2 40.2633 4.40441 14
 -6 -7 2 41.776 4.64842 9
 6 7 -1 2.02373 1.5105 4
 -6 -7 1 2.1945 1.03945 20
 -6 -7 1 2.07465 1.07771 9
 6 7 -1 3.15996 0.87948 8
 -6 -7 0 49.5649 5.26772 20
 6 7 0 40.7323 4.9727 8
 -6 -7 0 43.8199 5.2758 9
 6 7 0 59.8317 5.95203 4
 -6 -7 -1 20.8242 2.77122 20
 -6 -7 -1 19.7786 2.77738 9
 6 7 2 20.6607 3.09998 4
 -6 -7 -2 18.8086 2.54495 20
 -6 -7 -2 15.9838 2.51852 9
 -6 -7 -3 55.2835 6.27409 20
 6 7 3 73.5157 6.91198 4
 -6 -7 -3 49.3319 6.24159 9
 -6 -7 -4 4.76511 1.25669 20
 -6 -7 -4 1.44948 0.94834 9
 -6 -7 -4 3.58939 0.98464 15
 6 7 4 3.93051 1.56819 4
 6 7 5 101.521 8.41395 4
 -6 -7 -5 61.8802 7.53546 15
 -6 -7 -5 63.3326 7.68198 9
 -6 -7 -5 76.0994 7.73055 20
 -6 -7 -6 2.05314 0.92143 15
 6 7 6 3.39277 1.38034 4
 6 7 7 121.89 10.0764 4
 6 7 7 73.7338 9.42938 1
 -6 -7 -7 90.769 9.57431 15
 -6 -7 -7 99.5036 9.75136 9
 -6 -7 -7 83.7688 9.50767 20
 6 7 8 0.55563 0.94711 1
 -6 -7 -8 0.28808 0.9218 15
 -6 -7 -8 0.65138 0.9842 9
 -6 -7 -8 -0.8659 0.81276 20
 -6 -7 -9 33.8783 4.41689 20
 -6 -7 -9 42.4261 4.82357 9
 6 7 9 38.7369 4.5935 1
 -6 -7 -10 5.27533 1.40078 20
 -6 -7 -10 5.30631 1.66122 9
 6 7 10 8.71067 1.80784 1
 -6 -7 -11 13.3741 2.6267 9
 6 7 12 14.3319 2.65286 1
 -6 -8 10 14.3174 2.58799 9
 6 8 -10 13.1149 2.49315 8
 -6 -8 9 3.12602 1.3352 20
 -6 -8 9 3.2947 1.41856 9
 6 8 -9 5.1076 1.52994 8
 -6 -8 8 7.6756 1.77441 20
 -6 -8 8 8.79359 1.8732 9
 6 8 -8 7.9713 1.84501 8
 -6 -8 7 8.70603 1.96919 20
 -6 -8 7 10.587 2.136 9
 6 8 -7 16.9757 2.40532 8
 6 8 -6 16.2748 2.57466 8
 -6 -8 5 41.5045 5.30465 20
 6 8 -5 52.5619 5.55153 8
 -6 -8 5 46.4476 5.53703 9
 -6 -8 4 6.68338 1.49575 20
 -6 -8 4 5.9155 1.63644 9
 6 8 -4 8.33978 1.62674 8
 6 8 -3 74.4891 7.01843 4
 -6 -8 3 47.0075 5.9587 20
 6 8 -3 54.8786 6.05256 8
 -6 -8 3 51.9769 5.96285 14
 -6 -8 3 53.0318 6.16092 9
 -6 -8 2 10.2522 1.93718 20
 -6 -8 2 12.9762 2.18538 9
 6 8 -2 12.728 1.92156 8
 -6 -8 2 11.1289 1.89145 14
 6 8 -2 15.9573 2.81705 4
 -6 -8 1 46.035 5.38244 20
 -6 -8 1 49.7323 5.60027 9
 6 8 0 26.7515 3.60441 4
 -6 -8 0 15.5018 2.61589 20
 -6 -8 0 21.2936 2.823 9
 6 8 1 90.8326 8.23684 4
 -6 -8 -1 56.4599 7.24646 9
 6 8 2 10.1378 1.71175 19
 -6 -8 -2 9.77801 1.83702 9
 6 8 2 14.782 2.7425 4
 6 8 3 17.2809 2.46813 19
 -6 -8 -3 20.8724 2.7657 9
 -6 -8 -4 15.666 2.51673 15
 6 8 4 31.9652 3.66577 4
 -6 -8 -4 18.7346 2.74627 9
 -6 -8 -5 1.03408 0.80073 15
 6 8 5 -0.20743 1.36735 4
 -6 -8 -5 2.3594 1.10264 9
 6 8 6 83.9364 7.69149 4
 -6 -8 -6 61.212 6.82138 15
 -6 -8 -6 52.5633 6.84563 9
 -6 -8 -7 2.84252 1.2232 9
 -6 -8 -7 1.81884 0.95179 15
 6 8 7 4.37474 1.77998 4
 6 8 8 30.8885 4.23989 1
 -6 -8 -8 42.039 4.60556 9
 -6 -8 -8 36.4753 4.37574 15
 6 8 9 0.59061 0.86623 1
 -6 -8 -9 0.18488 1.04857 9
 -6 -8 -9 0.65006 0.96838 15
 6 8 10 9.98986 2.00866 1
 6 8 11 1.41224 1.05873 1
 -6 -8 -11 4.51511 1.62682 9
 6 8 12 4.01137 1.47448 1
 6 8 13 3.52368 1.38797 1
 6 8 14 2.55468 1.44657 1
 -6 -9 9 11.7626 2.33661 9
 6 9 -9 11.6316 2.36234 8
 6 9 -8 0.84878 1.11931 8
 -6 -9 7 14.6828 2.59862 9
 6 9 -7 14.8867 2.53396 8
 -6 -9 6 6.66386 1.71129 9
 6 9 -6 7.20622 1.71946 8
 6 9 -5 9.64917 2.90774 4
 -6 -9 5 11.3591 2.17242 9
 6 9 -5 11.9793 2.10654 8
 -6 -9 4 16.5312 2.57413 9
 6 9 -4 12.4519 2.21596 8
 6 9 -4 16.7564 3.29276 4
 -6 -9 4 14.2192 2.30382 14
 -6 -9 3 16.0542 2.50614 14
 -6 -9 3 18.8827 2.80332 9
 6 9 -2 11.6746 2.12244 19
 -6 -9 2 10.6952 1.94354 14
 6 9 -2 13.7659 2.9884 4
 -6 -9 2 13.4108 2.31771 9
 6 9 -1 38.0846 5.29701 4
 6 9 0 53.6304 5.91001 4
 -6 -9 0 35.8668 4.93194 9
 -6 -9 -1 0.81652 0.97518 9
 6 9 2 90.4451 8.50003 4
 -6 -9 -2 57.2485 7.3954 9
 6 9 3 13.6352 2.90298 4
 -6 -9 -3 12.4414 2.19436 9
 -6 -9 -4 19.5132 2.88709 9
 -6 -9 -5 9.02917 1.86304 9
 -6 -9 -5 9.76197 1.79577 15
 -6 -9 -6 10.0669 2.02412 9
 -6 -9 -6 12.2283 1.97756 15
 -6 -9 -7 17.5297 2.71539 9
 -6 -9 -7 17.3178 2.57072 15
 -6 -9 -8 23.4422 3.14588 9
 -6 -9 -8 18.047 2.81209 15
 -6 -9 -9 20.524 3.02403 9
 -6 -9 -9 18.5134 2.84768 15
 6 9 10 1.77037 1.11431 1
 -6 -9 -10 3.1265 1.34786 9
 -6 -9 -10 1.45434 1.06533 15
 6 9 11 12.7906 2.31106 1
 -6 -9 -11 14.0415 2.62003 9
 6 9 12 0.18503 0.95387 1
 -6 -9 -12 0.25474 1.16837 9
 6 9 13 6.60867 1.75599 1
 6 9 14 2.1445 1.38838 1
 -6 -10 7 0.89422 1.12816 9
 6 10 -7 -0.20724 0.9506 8
 6 10 -6 3.38093 2.42968 4
 -6 -10 6 12.9399 2.22284 9
 -6 -10 5 1.04242 1.11927 9
 -6 -10 5 1.25748 0.98301 14
 6 10 -5 -1.10533 1.4249 4
 -6 -10 4 17.0488 2.73154 14
 6 10 -4 20.0065 3.00428 19
 -6 -10 4 17.5898 2.86939 9
 -6 -10 3 4.86262 1.57309 9
 6 10 -3 7.16745 2.24559 4
 -6 -10 3 4.55791 1.33932 14
 -6 -10 2 4.55497 1.62652 9
 6 10 -2 7.49089 2.24254 4
 -6 -10 2 4.82902 1.35026 14
 6 10 -1 17.1014 3.14062 4
 -6 -10 1 9.33301 2.09362 9
 6 10 0 0.28905 1.60984 4
 6 10 0 0.49894 0.84049 19
 -6 -10 0 0.55553 1.03199 9
 6 10 1 31.7094 4.45784 4
 6 10 1 23.8363 3.30931 19
 -6 -10 -1 23.1212 3.45827 9
 6 10 2 -0.8552 1.74881 4
 6 10 2 0.44094 0.78858 19
 -6 -10 -2 0.1796 1.16487 9
 -6 -10 -3 29.1552 3.87307 9
 -6 -10 -4 -0.18041 1.0045 9
 -6 -10 -5 20.0965 3.01314 9
 -6 -10 -6 1.25367 1.08423 9
 -6 -10 -6 2.96695 1.19281 15
 -6 -10 -7 14.1809 2.33153 15
 -6 -10 -8 8.16436 2.00865 9
 -6 -10 -8 14.6348 2.20668 15
 -6 -10 -9 8.72023 1.98041 9
 -6 -10 -9 8.76606 1.87048 15
 -6 -10 -10 5.90739 1.91204 3
 -6 -10 -10 11.8728 2.17821 9
 -6 -10 -10 7.52526 1.75859 15
 -6 -10 -11 1.6109 1.04979 15
 6 10 12 4.43901 1.43689 1
 -6 -10 -12 7.47986 1.97308 9
 6 10 13 -0.39572 0.95507 1
 -6 -10 -13 -0.57121 1.31058 9
 -6 -11 4 0.22798 1.12631 9
 6 11 -4 0.29944 1.37425 4
 -6 -11 4 0.97307 1.02519 14
 -6 -11 3 15.3377 2.84146 9
 -6 -11 3 17.2271 2.72368 14
 6 11 -3 18.4921 3.47452 4
 6 11 -2 1.40773 1.27121 19
 -6 -11 2 0.85171 1.09948 9
 6 11 -2 -0.30807 1.58923 4
 6 11 -1 5.94314 1.63989 19
 -6 -11 1 5.76534 1.65015 9
 6 11 0 3.63157 1.36074 19
 -6 -11 0 4.67427 1.52366 9
 6 11 0 5.03065 2.2576 4
 6 11 1 1.72263 1.02256 19
 6 11 1 1.58947 1.74569 4
 -6 -11 -2 5.15867 1.57423 9
 -6 -11 -3 1.17717 1.09829 9
 -6 -11 -4 6.96296 1.72979 9
 -6 -11 -5 -0.35389 0.89297 15
 -6 -11 -5 0.19213 0.94827 9
 -6 -11 -6 8.6993 1.84375 15
 -6 -11 -6 9.89874 2.03812 9
 -6 -11 -7 -0.74167 0.91785 15
 -6 -11 -8 2.24934 1.12841 15
 -6 -11 -8 1.2189 1.12347 9
 -6 -11 -9 0.76881 0.85943 15
 -6 -11 -9 0.21549 0.9632 9
 -6 -11 -10 0.59672 0.98584 15
 -6 -11 -10 1.37466 1.10841 9
 -6 -11 -11 0.21005 0.91117 15
 -6 -11 -11 -0.24466 1.09206 9
 -6 -12 -2 5.84979 1.72596 9
 -6 -12 -3 0.21468 1.05959 9
 -6 -12 -4 3.37312 1.37128 9
 -6 -12 -5 4.47486 1.39017 15
 -6 -12 -5 3.96269 1.49771 9
 -6 -12 -6 1.38519 1.02939 15
 -6 -12 -6 1.46729 1.13308 9
 -7 5 6 0.75565 1.32539 6
 -7 5 6 -0.44175 1.03972 4
 7 -5 -6 0.797 0.91431 12
 -7 5 5 13.1739 2.50725 4
 7 -5 -5 15.33 2.53144 12
 -7 5 4 0.8508 1.05115 4
 -7 5 4 -0.67787 1.38732 7
 7 -5 -4 1.63455 1.09756 12
 -7 5 3 15.6064 2.5866 4
 7 -5 -3 19.2825 2.62494 18
 7 -5 -3 21.1426 2.82994 12
 -7 5 3 5.84413 2.31453 7
 -7 5 2 3.30984 1.64395 7
 -7 5 2 1.83558 1.182 4
 7 -5 -2 2.86743 1.21556 18
 -7 5 1 2.20119 1.64158 7
 -7 5 1 9.69969 1.88543 4
 7 -5 -1 8.4106 1.77232 18
 -7 5 0 10.063 2.51421 7
 -7 5 0 11.3572 2.31006 4
 7 -5 0 20.828 2.73406 18
 -7 5 -1 1.49888 1.15003 4
 7 -5 1 2.70983 1.25672 18
 7 -5 2 12.5018 2.45816 18
 -7 5 -2 14.24 2.85662 7
 7 -5 3 0.22728 1.0147 18
 7 -5 4 16.9378 2.85677 18
 7 -5 4 14.8735 2.67372 3
 7 -5 5 0.24278 1.11358 18
 7 -5 5 0.2304 0.99967 3
 -7 4 9 13.7566 2.61626 6
 7 -4 -9 9.78882 1.99221 12
 -7 4 9 11.8965 2.37481 4
 -7 4 8 30.1884 3.99655 6
 7 -4 -8 22.029 3.28276 12
 -7 4 8 19.8225 3.47849 4
 -7 4 7 11.418 2.31663 6
 7 -4 -7 6.58464 1.59854 12
 -7 4 7 5.28957 1.79548 4
 7 -4 -6 24.6386 3.58886 12
 -7 4 6 28.4974 3.85718 4
 -7 4 5 4.14154 1.73028 6
 7 -4 -5 1.53051 1.13113 12
 -7 4 5 3.42668 1.61323 4
 -7 4 4 31.2946 4.09986 6
 -7 4 4 23.9908 3.7022 4
 7 -4 -3 0.51046 0.9128 18
 -7 4 3 -0.40413 1.08397 4
 7 -4 -2 45.0607 5.28392 18
 -7 4 2 41.8855 5.31704 4
 -7 4 1 6.3807 2.17209 7
 7 -4 -1 18.9005 2.50982 18
 -7 4 1 15.5279 2.47657 4
 7 -4 0 32.505 3.76546 18
 -7 4 0 18.0028 3.49528 7
 -7 4 0 27.6662 3.62271 4
 7 -4 1 32.7126 3.62565 18
 -7 4 -1 27.2751 3.29081 4
 -7 4 -1 11.9751 3.08846 7
 7 -4 2 10.2934 2.05654 18
 -7 4 -2 5.96776 1.96253 7
 7 -4 3 30.2645 4.18438 18
 7 -4 4 1.73121 1.22009 18
 7 -4 4 2.19444 1.18443 3
 7 -4 5 28.9953 3.87434 18
 7 -4 5 22.9135 3.64091 3
 -7 4 -6 -0.23734 1.58155 7
 7 -4 6 -1.12035 1.13379 3
 7 -4 7 10.7646 2.30106 3
 7 -4 8 4.57319 1.6653 3
 -7 3 11 0.22877 1.10314 4
 7 -3 -10 25.1809 3.31309 12
 -7 3 10 22.7282 3.68301 4
 -7 3 9 4.59241 1.59656 6
 7 -3 -9 3.32153 1.12161 12
 -7 3 9 2.05045 1.32816 4
 -7 3 8 15.5307 2.82909 6
 7 -3 -8 16.0991 2.47933 12
 -7 3 8 15.5557 2.86192 4
 7 -3 -7 13.7329 2.36988 12
 -7 3 7 15.3615 2.67446 4
 -7 3 6 28.067 3.97616 6
 7 -3 -6 25.6915 3.69631 12
 -7 3 6 28.0641 3.92204 4
 -7 3 5 30.1449 4.10567 6
 -7 3 5 26.7219 3.98042 4
 -7 3 4 25.1366 3.53278 4
 7 -3 -4 19.1506 2.99374 18
 -7 3 4 29.0512 3.73253 6
 -7 3 3 45.7001 5.45974 4
 7 -3 -3 41.2867 5.06789 18
 -7 3 2 1.60037 1.22956 4
 7 -3 -2 2.5309 1.06311 18
 -7 3 2 2.88465 1.60861 6
 7 -3 -1 63.5293 7.19544 18
 7 -3 0 4.23424 1.40518 18
 -7 3 0 3.63254 1.39202 4
 7 -3 1 80.4324 7.15167 18
 -7 3 -1 41.6505 6.59081 7
 -7 3 -1 65.672 6.83174 4
 7 -3 2 1.69227 1.14409 18
 -7 3 -2 2.20823 1.44245 7
 -7 3 -2 3.392 1.20117 4
 7 -3 3 34.731 4.0822 18
 -7 3 -3 22.6264 3.6848 7
 7 -3 4 7.0774 1.68852 3
 7 -3 5 1.95568 1.23225 3
 7 -3 6 9.02128 2.14075 3
 -7 3 -7 6.30271 1.86654 7
 7 -3 7 2.27762 1.46548 3
 7 -3 8 10.8186 2.32561 3
 -7 3 -9 2.25218 1.45975 7
 7 -3 9 2.38203 1.51658 3
 -7 2 12 8.93032 2.1383 6
 -7 2 12 6.49665 1.80544 4
 -7 2 11 8.43917 2.04879 6
 -7 2 10 3.76792 1.59028 6
 7 -2 -9 26.1574 3.43673 12
 -7 2 9 26.367 3.80554 6
 7 -2 -8 0.15556 0.81844 12
 -7 2 6 8.04847 2.00719 6
 -7 2 5 59.0856 6.95363 6
 7 -2 -4 4.88775 1.24453 18
 -7 2 4 5.64923 1.66578 6
 -7 2 3 29.5113 4.05559 6
 7 -2 -3 30.4037 3.72485 18
 7 -2 -2 7.20407 1.5376 18
 -7 2 2 9.24813 2.07392 6
 7 -2 -1 -0.15316 0.80582 18
 -7 2 0 25.1501 4.39345 4
 -7 2 0 43.614 4.73158 6
 7 -2 0 41.4688 4.52857 18
 7 -2 1 0.97996 0.94276 18
 -7 2 -1 0.17217 1.042 4
 -7 2 -2 43.7793 6.56169 7
 -7 2 -2 85.1388 7.06122 4
 -7 2 -3 1.82245 1.38405 7
 -7 2 -4 40.6016 4.96944 7
 -7 2 -5 3.20143 1.23672 20
 7 -2 5 3.82412 1.48552 3
 -7 2 -6 9.36329 1.84869 20
 7 -2 6 5.65622 1.96446 3
 7 -2 8 0.2119 1.06935 17
 7 -2 9 13.0256 2.52531 17
 -7 1 11 10.0161 2.20416 6
 -7 1 10 16.5405 2.63039 6
 7 -1 -10 10.4838 2.16635 5
 -7 1 9 16.7505 2.78459 6
 7 -1 -9 15.0751 2.57113 5
 7 -1 -8 34.2441 4.11892 5
 7 -1 -8 27.6719 3.7491 12
 -7 1 7 5.37998 1.63553 6
 7 -1 -7 5.12047 1.51655 5
 -7 1 6 73.2024 8.7175 6
 7 -1 -6 84.4327 8.79991 5
 7 -1 -5 1.75308 1.14986 5
 7 -1 -4 92.9901 9.30858 5
 -7 1 4 77.2549 9.06024 20
 -7 1 3 7.42512 1.74586 20
 -7 1 3 9.70438 1.93682 6
 7 -1 -3 9.14416 1.73206 5
 7 -1 -3 6.23938 1.47328 16
 7 -1 -3 5.06369 1.29746 18
 -7 1 2 117.531 12.1735 20
 7 -1 -2 107.126 11.9705 18
 7 -1 -2 120.315 12.2527 5
 7 -1 -2 117.616 12.1338 16
 7 -1 -1 47.7463 5.77529 18
 7 -1 -1 51.2224 5.94113 5
 -7 1 1 55.328 6.08646 6
 7 -1 -1 52.7412 5.89065 16
 -7 1 0 48.3025 5.93836 20
 7 -1 0 50.1377 5.97013 5
 -7 1 0 61.1218 6.25999 6
 7 -1 0 55.1867 6.00217 16
 7 -1 0 50.6589 5.93739 18
 -7 1 -1 84.2415 9.16635 20
 -7 1 -1 89.3161 9.36404 6
 7 -1 1 82.8762 9.15027 16
 -7 1 -2 17.9724 2.7096 6
 7 -1 2 15.951 2.43207 16
 7 -1 3 95.854 10.1825 16
 -7 1 -3 95.8276 10.2421 20
 7 -1 4 4.85141 1.18737 16
 -7 1 -4 2.58885 1.12489 20
 -7 1 -4 4.63276 1.52276 7
 7 -1 5 55.6661 5.27722 17
 7 -1 5 43.5111 4.8216 16
 -7 1 -5 39.4295 4.86703 20
 -7 1 -5 31.5697 4.79782 7
 -7 1 -6 0.46773 0.9599 20
 7 -1 6 1.29995 1.09085 17
 -7 1 -7 29.2743 3.8997 20
 7 -1 10 17.9743 3.09664 17
 7 -1 11 9.25646 2.24334 17
 7 -1 12 12.5627 2.54804 17
 -7 0 13 1.25552 1.27022 6
 7 0 -13 0.74849 0.94852 5
 -7 0 12 14.0148 2.67836 6
 -7 0 12 13.9133 2.49282 20
 -7 0 11 1.14047 1.32951 6
 7 0 -11 2.03554 0.99377 5
 -7 0 11 2.73811 1.16951 20
 -7 0 10 31.4927 4.08326 6
 7 0 -10 30.5574 3.88814 5
 -7 0 10 23.965 3.64001 20
 -7 0 9 24.4038 3.60208 6
 7 0 -9 28.0212 3.56678 5
 -7 0 9 22.6738 3.32795 20
 -7 0 8 66.0507 7.41814 6
 7 0 -8 70.1549 7.33526 5
 -7 0 8 56.9805 7.04599 20
 7 0 -7 29.2008 3.76763 5
 -7 0 7 27.1539 3.64364 20
 -7 0 6 9.05621 1.79385 20
 -7 0 6 6.15013 1.7861 6
 7 0 -6 10.8333 1.7581 16
 -7 0 5 35.1037 4.21743 20
 7 0 -5 32.6247 4.10509 16
 -7 0 4 -0.29358 1.14532 20
 -7 0 4 -0.16205 1.00864 6
 7 0 -4 0.56599 0.77358 16
 -7 0 3 61.5501 7.32378 20
 -7 0 3 73.6484 7.48543 6
 7 0 -3 64.3185 7.26753 16
 -7 0 2 5.72864 1.47558 20
 -7 0 2 2.29667 1.2971 6
 7 0 -2 3.6324 1.15371 16
 7 0 -2 2.49405 0.92389 18
 -7 0 1 87.3658 9.2523 20
 -7 0 1 85.4605 9.25092 6
 7 0 -1 87.7228 9.19476 16
 7 0 -1 81.797 9.03526 18
 7 0 0 41.1132 4.96251 5
 -7 0 0 43.9075 5.06719 6
 -7 0 -1 68.0378 7.93652 20
 7 0 1 79.3363 7.98217 5
 -7 0 -1 71.1854 8.00185 6
 7 0 1 73.1323 7.94825 16
 -7 0 -2 83.3883 9.12298 20
 7 0 2 84.4846 9.04486 5
 7 0 2 85.6387 9.10327 16
 7 0 3 78.0746 8.86874 5
 -7 0 -3 86.777 9.08957 6
 7 0 3 88.5532 9.07124 17
 7 0 3 82.8397 8.97745 16
 -7 0 -4 45.0832 5.51334 20
 7 0 4 49.1836 5.51787 16
 7 0 4 49.6744 5.41143 5
 7 0 5 13.1585 2.03669 16
 -7 0 -5 11.9689 2.08392 20
 -7 0 -5 10.7372 2.01382 7
 7 0 6 28.2679 3.2788 17
 7 0 6 23.1948 2.89041 16
 -7 0 -6 20.7307 2.94699 20
 -7 0 -6 15.9543 2.79217 7
 7 0 7 0.18333 1.05642 17
 -7 0 -7 -0.31798 0.9609 20
 -7 0 -8 28.3774 3.79188 20
 7 0 9 12.9294 2.28608 17
 7 0 9 10.0331 2.15785 2
 -7 0 -9 8.19483 1.97326 7
 7 0 10 37.8112 4.75973 2
 7 0 10 35.213 4.5195 11
 7 0 10 35.8754 4.77126 17
 7 0 11 7.89522 2.14281 2
 7 0 11 11.1219 2.05353 11
 7 0 11 11.932 2.34382 17
 7 0 12 10.6158 2.2174 2
 7 0 12 6.53642 1.68841 11
 7 0 12 14.3537 2.49221 17
 7 0 13 7.21717 1.9182 17
 7 0 13 7.84346 2.10435 2
 7 0 14 -0.2499 1.08447 17
 7 0 14 1.21989 1.28377 2
 7 0 15 8.27189 2.11638 17
 7 0 15 7.95057 2.13649 2
 -7 -1 13 9.03254 2.54352 6
 7 1 -13 12.8827 2.17817 5
 -7 -1 13 13.5815 2.45387 20
 -7 -1 12 4.65598 1.52981 20
 7 1 -11 26.396 3.61108 5
 -7 -1 10 -0.67376 1.29474 6
 7 1 -10 0.1748 0.82339 5
 -7 -1 10 -0.89832 1.11893 20
 -7 -1 9 47.3027 5.21177 6
 7 1 -9 34.6798 4.63749 5
 -7 -1 9 36.0058 4.6876 20
 7 1 -8 8.09552 1.44515 16
 7 1 -8 5.70693 1.51958 5
 -7 -1 8 4.7747 1.49203 20
 7 1 -7 48.7617 5.64354 16
 -7 -1 7 51.566 6.02316 6
 7 1 -7 53.2531 5.87149 5
 -7 -1 7 46.6783 5.70867 20
 7 1 -6 41.1531 4.90153 16
 -7 -1 6 45.3213 5.22899 6
 7 1 -6 42.047 5.04605 5
 -7 -1 6 41.6066 5.00606 20
 7 1 -5 64.6371 7.34985 16
 -7 -1 5 70.9043 7.61256 6
 7 1 -5 67.1814 7.48712 5
 -7 -1 5 67.7963 7.46405 20
 7 1 -4 75.8379 7.95421 5
 -7 -1 4 68.4844 7.85894 20
 7 1 -3 47.0009 5.254 16
 -7 -1 3 41.7652 5.22607 6
 7 1 -3 51.403 5.36817 5
 -7 -1 3 41.3435 5.26864 20
 7 1 -2 125.15 12.9055 16
 -7 -1 2 114.135 12.8533 6
 7 1 -2 125.278 12.9189 5
 -7 -1 2 130.02 13.0047 20
 7 1 -1 0.82936 0.88907 16
 -7 -1 1 0.40617 1.00106 6
 7 1 -1 0.94942 0.86079 5
 -7 -1 1 1.60413 1.12049 20
 7 1 0 155.109 15.6357 16
 7 1 0 142.055 15.5444 5
 -7 -1 0 158.509 15.7484 20
 7 1 1 6.08143 1.36984 16
 7 1 1 4.85561 1.23077 5
 7 1 2 131.378 13.4719 17
 7 1 2 133.068 13.5394 16
 7 1 2 123.864 13.4102 5
 -7 -1 -2 124.021 13.4751 6
 -7 -1 -2 140.4 13.6489 20
 7 1 3 28.3003 3.49006 16
 7 1 3 23.8048 3.30193 5
 -7 -1 -3 29.2796 3.52741 6
 -7 -1 -3 30.9129 3.61243 20
 7 1 4 100.06 10.0356 17
 7 1 4 100.861 9.98181 16
 7 1 4 86.5496 9.73967 5
 -7 -1 -4 89.8467 9.88676 6
 -7 -1 -5 47.3866 5.97327 20
 7 1 5 62.3262 6.1996 17
 7 1 5 50.4608 5.9029 16
 7 1 5 54.3886 6.06727 11
 7 1 6 27.6496 3.14055 17
 7 1 6 21.5294 2.74415 16
 -7 -1 -6 20.9354 2.89683 20
 -7 -1 -6 15.1218 2.58067 7
 7 1 7 63.8561 6.15133 2
 -7 -1 -7 50.9489 6.11265 20
 -7 -1 -7 40.1995 5.77144 7
 7 1 7 66.7424 6.40811 17
 7 1 7 54.532 5.98188 16
 7 1 7 55.8983 6.17441 11
 7 1 8 14.4389 2.31926 17
 7 1 8 12.3098 2.07949 2
 -7 -1 -8 8.10594 1.9853 20
 7 1 9 45.9887 5.62106 17
 7 1 9 53.7433 5.61181 2
 -7 -1 -9 38.6425 5.37354 20
 7 1 10 0.1889 1.28796 2
 7 1 10 -0.2081 1.19917 17
 7 1 11 42.6074 4.83715 2
 7 1 11 32.1545 4.38383 11
 7 1 11 33.063 4.66118 17
 7 1 12 2.88491 1.46994 2
 7 1 12 1.38886 1.20759 17
 7 1 12 1.79419 1.08402 11
 7 1 13 14.5165 2.69192 17
 7 1 13 9.30821 1.99882 11
 7 1 14 2.76898 1.40264 17
 -7 -2 13 9.69583 2.22105 20
 7 2 -13 12.1056 2.49911 8
 -7 -2 12 6.94554 1.73982 20
 7 2 -12 6.25777 1.92213 8
 7 2 -12 3.42753 1.25102 5
 -7 -2 11 11.9829 2.28866 20
 7 2 -11 12.8373 2.57525 8
 7 2 -11 11.6544 2.09688 5
 7 2 -9 7.24262 1.46983 16
 7 2 -9 9.90743 1.82867 5
 -7 -2 9 11.1955 2.03362 20
 7 2 -8 85.5393 10.0037 16
 7 2 -8 103.347 10.3409 5
 -7 -2 8 101.396 10.327 20
 -7 -2 7 0.58434 1.12245 6
 7 2 -7 0.16005 0.90686 5
 -7 -2 7 -0.77568 1.04514 20
 7 2 -6 51.0997 5.80555 16
 -7 -2 6 51.6712 5.90545 20
 7 2 -5 0.67564 0.78198 16
 7 2 -5 0.30913 0.92267 5
 -7 -2 5 1.29953 0.97535 20
 7 2 -4 9.10085 1.5398 16
 -7 -2 4 7.73945 1.65378 6
 7 2 -4 7.06443 1.55171 5
 -7 -2 4 5.283 1.52072 20
 7 2 -3 7.36692 1.51653 16
 -7 -2 3 7.39944 1.63674 6
 7 2 -3 7.76202 1.59457 5
 -7 -2 3 8.42076 1.6611 20
 7 2 -2 49.8936 5.82943 16
 7 2 -2 53.777 5.92123 5
 7 2 -1 89.2534 8.96429 16
 -7 -2 1 70.69 8.77034 6
 7 2 -1 87.2576 8.96816 5
 -7 -2 1 89.4518 9.05155 20
 -7 -2 0 63.1754 7.30061 6
 7 2 0 70.5351 7.41523 5
 -7 -2 0 70.7365 7.55192 20
 7 2 1 156.942 16.4126 16
 7 2 1 155.94 16.3598 5
 -7 -2 -1 167.518 16.5623 20
 -7 -2 -2 2.59939 1.0013 6
 7 2 2 1.90715 0.9183 5
 7 2 2 1.93775 0.94325 17
 7 2 2 2.55102 1.04822 16
 7 2 2 1.1683 0.88731 11
 -7 -2 -2 3.06203 1.33516 20
 7 2 3 136.652 15.085 5
 -7 -2 -3 137.272 15.0928 6
 7 2 3 149.18 15.1915 17
 7 2 3 158.86 15.3051 16
 7 2 3 156.409 15.3129 11
 -7 -2 -3 155.05 15.3507 20
 7 2 4 15.8123 2.30117 17
 7 2 4 14.5188 2.25276 16
 -7 -2 -4 14.507 2.15383 6
 -7 -2 -4 15.4059 2.32631 20
 7 2 5 41.7 5.28613 5
 -7 -2 -5 46.4632 5.4251 6
 7 2 5 59.3366 5.8001 17
 7 2 5 54.7319 5.65156 16
 7 2 5 52.0835 5.69761 11
 -7 -2 -5 48.0823 5.63082 20
 -7 -2 -6 0.10124 0.82505 7
 7 2 6 -0.1582 0.99862 17
 7 2 6 0.39389 0.69067 16
 7 2 6 1.07166 1.03132 11
 -7 -2 -6 -1.02731 1.16569 20
 -7 -2 -7 22.7522 3.23956 20
 7 2 7 26.448 3.36808 11
 7 2 7 24.1964 3.23188 2
 -7 -2 -8 14.0657 2.44929 20
 7 2 8 20.4747 2.70253 11
 7 2 8 16.7888 2.65865 2
 -7 -2 -9 25.7449 3.6707 20
 7 2 9 24.7394 3.61817 11
 7 2 9 34.2379 4.02062 2
 -7 -2 -10 36.4477 5.26057 20
 7 2 10 54.822 5.79963 2
 7 2 10 45.222 5.34904 11
 7 2 11 4.49379 1.79818 2
 7 2 11 2.69982 1.283 11
 7 2 12 25.7837 3.57454 11
 7 2 13 0.56346 0.98954 11
 7 2 14 10.495 2.08908 11
 7 2 16 3.30283 1.84333 2
 -7 -3 13 2.8032 1.42846 20
 7 3 -13 1.72564 1.3149 8
 -7 -3 12 16.0372 2.68379 20
 7 3 -12 14.091 2.70356 8
 7 3 -12 11.8261 2.1661 5
 -7 -3 11 -0.20476 1.09959 20
 7 3 -11 -0.66871 1.26387 8
 -7 -3 10 23.6869 3.25512 20
 7 3 -10 20.8914 3.26458 8
 7 3 -10 17.9919 2.86578 5
 7 3 -9 17.3128 2.76199 8
 7 3 -9 14.8525 2.47907 5
 -7 -3 8 27.5706 3.7136 20
 7 3 -8 29.6013 3.83144 8
 7 3 -8 25.3531 3.39603 16
 7 3 -8 29.4825 3.71015 5
 7 3 -7 76.3181 9.16516 16
 -7 -3 7 89.5964 9.46747 20
 7 3 -7 102.971 9.73553 8
 7 3 -6 3.62569 1.09703 16
 -7 -3 6 4.24227 1.31183 20
 7 3 -6 3.94315 1.42566 8
 7 3 -5 41.73 4.94493 16
 -7 -3 5 44.6177 5.09099 20
 7 3 -4 1.43865 0.84137 16
 -7 -3 4 0.15884 0.97817 6
 -7 -3 4 0.99778 1.00965 20
 7 3 -3 31.2369 4.02642 16
 -7 -3 3 34.6571 4.20036 6
 -7 -3 3 36.2016 4.18815 20
 7 3 -2 3.21982 1.08385 16
 -7 -3 2 3.68826 1.16073 6
 -7 -3 2 2.69551 1.17942 20
 7 3 -1 78.7619 7.8428 16
 -7 -3 1 64.8742 7.62275 6
 -7 -3 1 72.2165 7.85244 20
 7 3 0 44.5074 5.30726 16
 -7 -3 0 48.994 5.47431 20
 -7 -3 -1 135.421 14.1387 20
 -7 -3 -2 41.3437 5.26967 6
 7 3 2 52.5145 5.39721 17
 7 3 2 55.0075 5.57817 11
 -7 -3 -3 14.6016 2.07924 6
 7 3 3 12.9057 2.10502 17
 7 3 3 18.9687 2.42563 11
 -7 -3 -3 16.7716 2.43897 20
 -7 -3 -4 62.1195 6.45364 20
 7 3 4 63.3771 6.43114 11
 -7 -3 -4 49.4954 6.04962 6
 -7 -3 -5 -0.14318 0.92911 20
 7 3 5 0.89933 1.02247 11
 -7 -3 -6 49.9086 5.96223 20
 7 3 6 55.1597 6.07349 11
 -7 -3 -7 1.32878 1.02113 20
 7 3 7 2.28201 1.15035 11
 7 3 8 65.0831 7.34238 11
 7 3 9 22.2497 3.1934 11
 -7 -3 -10 20.4263 3.28377 20
 7 3 10 26.7509 3.43221 11
 7 3 11 22.8569 3.32061 11
 7 3 12 6.99248 1.69757 11
 7 3 13 9.0665 1.96973 11
 7 3 14 2.74672 1.18039 11
 7 3 15 6.40673 1.7099 11
 -7 -4 13 11.0189 2.34706 20
 7 4 -13 11.2377 2.45198 8
 -7 -4 12 0.9083 1.19636 20
 7 4 -12 0.46444 1.17358 8
 -7 -4 11 28.8103 3.90627 20
 7 4 -11 24.8643 3.77517 8
 7 4 -11 25.3948 3.51876 5
 -7 -4 10 -0.59703 1.23888 20
 7 4 -10 0.20785 1.02594 8
 -7 -4 9 34.8666 4.34713 20
 7 4 -9 30.9087 4.27185 8
 7 4 -8 11.2806 2.13427 8
 7 4 -7 32.8104 4.343 16
 -7 -4 7 44.6056 4.8454 20
 7 4 -7 41.6206 4.79829 8
 7 4 -6 44.182 5.21006 16
 -7 -4 6 46.1315 5.42945 20
 7 4 -6 48.563 5.50529 8
 7 4 -5 29.2174 3.81583 16
 -7 -4 5 31.8467 3.97704 20
 7 4 -5 34.7121 4.03711 8
 -7 -4 4 39.8396 4.43842 20
 7 4 -4 38.7192 4.43947 8
 7 4 -4 35.4292 4.2567 16
 -7 -4 4 32.2554 4.03424 9
 7 4 -3 3.77392 1.14647 16
 -7 -4 3 1.69666 1.13255 20
 -7 -4 3 2.83851 0.89514 9
 7 4 -3 4.01108 1.18349 8
 -7 -4 2 79.2276 7.7404 20
 -7 -4 2 64.1409 7.31236 9
 -7 -4 1 -0.14184 1.08876 20
 -7 -4 1 0.90362 0.6203 9
 7 4 -1 0.96412 0.67063 11
 -7 -4 0 102.834 9.54204 20
 -7 -4 0 76.5814 9.00228 9
 7 4 0 96.5326 9.2641 11
 -7 -4 0 84.0295 9.16789 6
 -7 -4 -1 29.018 3.43385 20
 -7 -4 -1 20.9978 2.8321 9
 7 4 1 28.4263 3.1545 11
 -7 -4 -1 23.1212 2.93897 6
 -7 -4 -2 83.2952 8.11605 20
 7 4 2 88.393 8.01991 11
 -7 -4 -2 64.6085 7.60498 9
 -7 -4 -2 67.4406 7.62198 6
 7 4 3 110.287 9.75684 11
 -7 -4 -3 82.7253 9.28751 9
 -7 -4 -3 85.7906 9.25319 6
 -7 -4 -4 35.0122 3.81738 20
 7 4 4 34.1815 3.80443 11
 -7 -4 -4 23.2583 3.33908 9
 -7 -4 -5 127.441 12.8609 20
 7 4 5 135.416 12.9742 11
 -7 -4 -5 110.461 12.6144 9
 -7 -4 -6 6.53162 1.54649 20
 7 4 6 7.98145 1.70063 11
 -7 -4 -7 59.9828 7.67616 20
 -7 -4 -7 69.2163 7.76597 9
 7 4 7 88.3558 8.06161 11
 -7 -4 -8 -0.44451 1.01075 20
 7 4 8 -0.17229 1.00973 11
 -7 -4 -9 50.606 5.89146 20
 -7 -4 -10 1.31591 1.06052 20
 -7 -4 -11 32.5899 4.23268 20
 -7 -5 12 21.6286 3.44927 20
 7 5 -12 22.3752 3.48852 8
 -7 -5 11 0.65603 1.15639 20
 7 5 -11 1.7655 1.21224 8
 -7 -5 11 1.252 1.11951 9
 -7 -5 10 31.1875 4.34621 20
 -7 -5 10 30.3487 4.14285 9
 7 5 -10 38.5266 4.57645 8
 -7 -5 9 1.14582 1.19449 20
 7 5 -9 0.98366 1.12086 8
 -7 -5 9 1.42238 0.99076 9
 7 5 -8 38.1766 4.49232 8
 -7 -5 8 31.1872 4.16813 9
 -7 -5 7 4.9154 1.45305 20
 7 5 -7 3.96404 1.33517 8
 -7 -5 7 3.97708 1.20062 9
 7 5 -6 57.2081 6.85229 16
 -7 -5 6 69.4757 7.18002 20
 7 5 -6 68.4471 7.19089 8
 -7 -5 6 60.7693 6.90148 9
 7 5 -5 39.4752 4.74257 16
 -7 -5 5 41.68 4.9141 20
 7 5 -5 42.0372 4.91367 8
 -7 -5 4 99.3305 10.1622 20
 7 5 -4 101.65 10.1484 8
 -7 -5 4 86.2102 9.89596 9
 -7 -5 3 80.7105 8.58242 20
 7 5 -3 83.4503 8.52716 8
 -7 -5 3 73.7594 8.33217 9
 -7 -5 2 33.4962 3.8712 20
 7 5 -2 28.9057 3.64679 8
 -7 -5 2 28.6144 3.55844 9
 -7 -5 1 56.0644 6.2974 20
 7 5 -1 56.2568 6.10598 8
 7 5 -1 53.6925 6.00273 11
 -7 -5 0 -0.42872 1.18458 20
 -7 -5 0 0.7206 0.61409 9
 7 5 0 0.46315 0.65734 11
 -7 -5 -1 88.101 8.47352 20
 -7 -5 -1 69.7476 8.04674 6
 -7 -5 -1 67.875 8.04954 9
 7 5 1 89.3359 8.31795 11
 -7 -5 -2 2.33177 1.2123 20
 -7 -5 -2 1.9842 0.77655 9
 7 5 2 1.61707 0.91633 11
 7 5 3 130.407 12.0079 11
 -7 -5 -3 102.326 11.6444 9
 -7 -5 -4 20.2901 2.86726 20
 -7 -5 -4 15.7207 2.40549 9
 7 5 4 23.2182 2.84243 11
 -7 -5 -5 88.0728 9.00018 20
 -7 -5 -5 78.8925 8.77813 9
 -7 -5 -6 52.5079 5.90086 9
 -7 -5 -7 16.3296 2.56098 20
 -7 -5 -7 19.2189 2.62884 9
 -7 -5 -8 37.9757 5.10644 20
 -7 -5 -8 52.3471 5.40631 9
 -7 -5 -9 0.75004 0.92316 20
 -7 -5 -10 31.1649 4.04217 20
 -7 -5 -11 0.84501 1.02474 20
 -7 -6 12 6.41702 1.92426 20
 7 6 -12 9.10169 2.09466 8
 -7 -6 12 6.85211 1.74454 9
 -7 -6 11 13.8604 2.3829 20
 7 6 -11 8.39381 2.04237 8
 -7 -6 11 7.25665 1.85743 9
 -7 -6 10 2.91936 1.4313 20
 7 6 -10 5.35232 1.58199 8
 -7 -6 10 6.67285 1.64059 9
 -7 -6 9 17.7876 2.86108 20
 7 6 -9 18.3145 2.86133 8
 -7 -6 9 16.511 2.73657 9
 7 6 -8 6.59836 1.70527 8
 -7 -6 8 6.1832 1.56257 9
 -7 -6 7 43.1918 5.01601 20
 7 6 -7 43.0879 5.01866 8
 -7 -6 7 36.0621 4.77705 9
 -7 -6 6 2.29758 1.2497 20
 7 6 -6 3.27256 1.24618 8
 -7 -6 6 2.6003 1.20713 9
 -7 -6 5 45.9272 4.90868 20
 7 6 -5 39.6815 4.7615 8
 -7 -6 5 35.3285 4.62938 9
 -7 -6 4 3.23826 1.15239 20
 7 6 -4 1.26501 0.81682 8
 -7 -6 4 1.7204 0.99141 9
 -7 -6 3 14.7414 2.30397 20
 7 6 -3 13.5259 2.15917 8
 -7 -6 3 14.1267 2.14034 9
 -7 -6 2 29.0625 3.25152 20
 7 6 -2 25.6104 3.01148 8
 7 6 -2 11.7068 3.73216 4
 -7 -6 2 20.9976 2.99117 9
 -7 -6 1 24.4599 3.05338 20
 7 6 -1 19.3119 2.68087 8
 -7 -6 0 15.8305 2.34943 9
 7 6 0 15.3864 2.24461 8
 7 6 0 19.3147 2.39253 11
 -7 -6 -1 16.8703 2.56902 20
 7 6 1 15.4628 2.10527 8
 7 6 1 16.1297 2.31723 11
 -7 -6 -2 64.4667 6.84633 20
 -7 -6 -2 57.1974 6.5712 9
 -7 -6 -3 2.48497 0.89628 9
 -7 -6 -4 55.7062 6.34265 9
 -7 -6 -4 59.7292 6.53096 20
 -7 -6 -5 10.6968 1.93633 20
 -7 -6 -6 25.7614 3.41141 9
 -7 -6 -6 27.8792 3.47664 20
 -7 -6 -7 6.05283 1.44535 9
 -7 -6 -7 7.35865 1.56255 20
 -7 -6 -8 20.3665 2.80114 9
 -7 -6 -8 16.2194 2.60768 20
 -7 -6 -9 19.9488 3.00365 9
 -7 -6 -11 22.6611 3.26199 20
 7 6 13 12.7311 2.78581 1
 -7 -7 11 6.84388 1.81137 20
 7 7 -11 7.71739 1.86765 8
 -7 -7 11 5.08117 1.71206 9
 -7 -7 10 3.61919 1.48689 20
 7 7 -10 3.97608 1.44854 8
 -7 -7 10 4.43081 1.51955 9
 -7 -7 9 10.1857 2.05971 20
 7 7 -9 10.1834 2.07 8
 -7 -7 9 7.93367 1.95062 9
 7 7 -8 7.40063 1.81535 8
 -7 -7 8 9.11707 1.87504 9
 -7 -7 7 8.68743 1.87901 20
 7 7 -7 7.63432 1.77791 8
 -7 -7 7 10.3452 1.90064 9
 -7 -7 6 27.9153 3.60862 20
 -7 -7 6 21.481 3.44079 9
 7 7 -6 32.0375 3.74281 8
 7 7 -5 -0.92809 1.84429 4
 -7 -7 5 8.18545 1.65502 20
 7 7 -5 8.7912 1.65125 8
 -7 -7 5 9.75387 1.82407 9
 -7 -7 4 66.5385 7.66831 20
 7 7 -4 76.8936 7.72247 8
 -7 -7 4 65.4846 7.63498 9
 -7 -7 3 2.20795 1.18278 20
 7 7 -3 2.51438 1.0029 8
 -7 -7 3 2.46394 1.08262 9
 -7 -7 2 47.4725 5.46275 20
 7 7 -2 44.5728 5.27245 8
 -7 -7 2 49.6355 5.50476 9
 -7 -7 1 2.31693 1.15042 20
 7 7 -1 4.41869 1.04358 8
 -7 -7 0 38.0953 4.52379 9
 -7 -7 -1 7.82069 1.8138 20
 -7 -7 -1 10.0567 1.71807 9
 -7 -7 -2 34.5411 4.15105 20
 -7 -7 -2 31.9264 4.03977 9
 -7 -7 -3 36.8313 4.3397 20
 -7 -7 -3 31.9736 4.08013 9
 -7 -7 -4 7.34383 1.65928 20
 -7 -7 -4 6.86368 1.42936 9
 -7 -7 -5 52.7797 6.29064 20
 7 7 5 71.699 6.83625 4
 -7 -7 -5 51.8251 6.27256 9
 7 7 6 5.70817 1.55838 4
 -7 -7 -6 3.58019 1.22424 20
 -7 -7 -6 4.14534 1.25649 9
 7 7 7 35.8535 4.3256 4
 -7 -7 -7 34.7204 4.221 9
 -7 -7 -7 31.7541 4.10808 20
 -7 -7 -8 1.34366 1.03646 9
 -7 -7 -8 0.9818 0.95151 20
 -7 -7 -9 12.8504 2.31429 9
 -7 -7 -10 6.20319 1.77826 9
 -7 -7 -11 7.66093 1.72078 20
 7 7 13 4.52778 1.89033 1
 7 7 16 8.64812 2.43644 1
 -7 -8 9 0.81436 1.00791 20
 -7 -8 9 0.82363 1.06436 9
 7 8 -9 0.85498 1.25467 8
 -7 -8 8 11.7612 2.35076 9
 7 8 -8 15.4426 2.48854 8
 7 8 -7 0.33583 1.79224 4
 -7 -8 7 4.66939 1.45195 20
 -7 -8 7 6.9228 1.61817 9
 7 8 -7 5.99606 1.52139 8
 -7 -8 6 11.8806 2.3029 20
 -7 -8 6 16.6944 2.54513 9
 7 8 -6 15.6874 2.4538 8
 -7 -8 5 15.5022 2.45675 20
 -7 -8 5 16.6196 2.59697 9
 7 8 -5 14.7948 2.42327 8
 -7 -8 4 10.8833 2.02576 20
 -7 -8 4 12.0789 2.12456 9
 7 8 -4 11.2378 1.97531 8
 -7 -8 3 28.3701 3.63975 20
 7 8 -3 26.8092 3.54426 8
 -7 -8 3 29.249 3.74791 9
 -7 -8 2 1.33617 1.07658 20
 -7 -8 2 0.98057 0.9483 9
 -7 -8 1 15.1467 2.43661 20
 -7 -8 1 15.4497 2.44904 9
 -7 -8 0 -0.14636 1.0783 20
 -7 -8 0 -0.4565 1.03799 9
 7 8 1 30.1617 3.91677 4
 -7 -8 -1 23.227 3.12886 20
 -7 -8 -1 19.1026 3.01347 9
 7 8 2 2.38057 1.41175 4
 -7 -8 -2 0.58324 1.10603 20
 -7 -8 -2 1.94326 1.01841 9
 -7 -8 -3 51.2399 6.52939 9
 7 8 3 74.1051 7.26343 4
 -7 -8 -4 24.6262 3.35511 20
 7 8 4 27.3628 3.87572 4
 -7 -8 -4 24.7439 3.3582 9
 -7 -8 -5 12.9186 2.00277 20
 -7 -8 -5 10.0184 2.01616 9
 -7 -8 -6 35.9806 4.30313 15
 -7 -8 -7 1.81278 0.99844 15
 -7 -8 -7 1.61368 1.04632 9
 -7 -8 -8 19.642 2.90309 15
 -7 -8 -8 23.4115 3.12627 9
 -7 -8 -9 0.56985 1.00075 9
 -7 -8 -11 0.46799 1.18152 9
 -7 -9 8 -0.21385 1.07956 9
 7 9 -8 1.04138 1.18051 8
 -7 -9 7 25.2897 3.44174 9
 7 9 -7 19.2988 3.1586 8
 -7 -9 6 4.96161 1.54725 9
 7 9 -6 2.90612 1.16982 8
 -7 -9 5 16.7182 2.85969 9
 7 9 -5 19.876 2.82387 8
 -7 -9 4 8.06844 1.83142 9
 -7 -9 3 16.2947 2.69444 9
 7 9 -2 16.3276 3.40473 4
 -7 -9 2 19.9802 2.96304 9
 7 9 -1 1.52349 1.5698 4
 -7 -9 1 2.27199 1.23511 9
 7 9 0 54.7225 6.11457 4
 -7 -9 0 39.32 5.27035 9
 7 9 1 1.92372 1.52959 4
 -7 -9 -2 64.394 7.28 9
 7 9 3 0.69653 1.34081 4
 -7 -9 -3 1.00811 0.97221 9
 7 9 4 46.1377 5.59207 4
 -7 -9 -4 34.5137 4.53332 15
 -7 -9 -4 42.0791 4.86946 9
 -7 -9 -5 6.31651 1.33965 15
 7 9 5 6.885 2.07563 4
 -7 -9 -5 3.46324 1.39781 9
 -7 -9 -6 12.8208 2.08453 15
 7 9 6 10.5662 2.73796 4
 -7 -9 -6 13.78 2.30087 9
 -7 -9 -7 5.40096 1.3266 15
 7 9 7 5.94084 1.88511 4
 -7 -9 -7 6.05995 1.58267 9
 7 9 8 4.89873 1.71464 4
 -7 -9 -8 7.90886 1.5633 15
 -7 -9 -8 4.36488 1.45101 9
 -7 -9 -9 11.7885 2.02331 15
 -7 -9 -9 9.2033 2.00691 9
 -7 -9 -10 -1.70649 1.22006 9
 -7 -9 -11 13.1936 2.55679 9
 -7 -9 -12 1.27748 1.17834 9
 -7 -10 6 15.4621 2.74757 9
 -7 -10 5 0.21272 1.11915 9
 -7 -10 4 23.6581 3.53095 9
 7 10 -3 -1.14972 1.54567 4
 -7 -10 3 2.45596 1.20366 9
 7 10 -2 6.12756 2.25471 4
 7 10 -1 5.43761 2.2234 4
 -7 -10 1 6.51514 1.69752 9
 -7 -10 0 5.2428 1.57363 9
 7 10 1 12.2447 2.77785 4
 7 10 2 11.9224 2.82193 4
 -7 -10 -2 10.2742 2.12523 9
 7 10 3 30.7168 4.4612 4
 -7 -10 -3 22.3798 3.42909 9
 -7 -10 -4 0.75898 0.84983 15
 7 10 4 2.05974 1.67219 4
 -7 -10 -4 0.71917 1.03995 9
 -7 -10 -5 21.9663 3.09675 15
 -7 -10 -5 24.2186 3.36443 9
 -7 -10 -6 0.79726 0.85668 15
 -7 -10 -6 0.1819 1.03162 9
 -7 -10 -7 5.58541 1.44905 15
 7 10 7 9.32988 2.39954 4
 -7 -10 -7 8.5421 1.78793 9
 7 10 8 0.23694 1.2523 4
 -7 -10 -8 1.3495 0.9131 15
 -7 -10 -8 1.9193 1.14873 9
 -7 -10 -9 5.49899 1.52153 15
 -7 -10 -9 6.33878 1.73608 9
 -7 -10 -10 1.70815 1.11891 15
 -7 -10 -10 0.88459 1.09858 9
 -7 -10 -12 7.49035 2.16211 9
 7 11 -2 -1.48305 1.49866 4
 -7 -11 2 -0.21304 0.9802 9
 -7 -11 1 9.20527 2.02717 9
 7 11 0 3.81527 1.80919 4
 -7 -11 0 1.0218 1.15157 9
 7 11 1 1.46681 1.78361 4
 -7 -11 -1 2.22051 1.21701 9
 7 11 2 4.12478 2.1094 4
 -7 -11 -2 3.41167 1.38172 9
 -7 -11 -3 5.77979 1.60112 9
 -7 -11 -4 4.71114 1.26603 15
 -7 -11 -4 3.33427 1.39633 9
 -7 -11 -5 4.12867 1.30974 15
 7 11 5 4.29145 2.04013 4
 -7 -11 -5 4.47745 1.53528 9
 -7 -11 -6 12.6494 2.15207 15
 7 11 6 14.8656 3.19632 4
 -7 -11 -6 9.81643 2.20229 9
 7 11 7 -0.27712 1.30396 4
 -7 -11 -7 0.35841 0.84333 15
 7 11 8 14.4686 2.82643 4
 -7 -11 -8 8.03019 1.82715 15
 -7 -11 -8 7.57309 1.91809 9
 -7 -11 -9 0.94187 0.93752 15
 -7 -11 -9 1.73333 1.1907 9
 -7 -11 -10 -0.19851 0.80913 15
 -7 -11 -10 -0.2299 1.10859 9
 -8 4 4 14.1251 2.58604 4
 -8 4 3 -0.22333 1.1269 4
 8 -4 -3 0.37851 0.79654 18
 -8 4 2 15.8652 2.50396 4
 -8 4 2 4.79614 2.11659 7
 8 -4 -2 14.0966 2.24775 18
 -8 4 1 -0.22495 1.34433 7
 -8 4 1 1.46307 1.06163 4
 8 -4 -1 1.98559 1.09233 18
 -8 4 0 5.78145 2.07933 7
 -8 4 0 12.2504 2.23895 4
 8 -4 0 14.5023 2.32607 18
 8 -4 1 10.044 2.02643 18
 -8 4 -1 5.11259 1.86316 7
 8 -4 2 10.6608 2.26638 18
 8 -4 3 8.00263 2.01243 18
 8 -4 4 1.46039 1.26263 18
 -8 3 7 7.46981 2.08833 6
 8 -3 -7 5.30968 1.59321 12
 -8 3 7 4.92544 1.80726 4
 -8 3 6 15.3654 2.79933 6
 8 -3 -6 13.1044 2.48718 12
 -8 3 6 12.637 2.67191 4
 -8 3 5 8.17106 2.18483 6
 -8 3 5 5.73494 1.75525 4
 -8 3 4 10.3106 2.30821 4
 8 -3 -4 9.7352 1.8732 18
 -8 3 3 11.4697 2.38317 4
 8 -3 -3 10.105 1.96224 18
 -8 3 3 14.1668 2.62005 6
 8 -3 -2 1.41072 0.95162 18
 -8 3 2 0.4642 1.2253 6
 8 -3 -1 37.415 4.76613 18
 -8 3 0 1.21966 1.09834 4
 8 -3 0 2.33749 1.20213 18
 -8 3 0 0.41642 1.28401 7
 8 -3 1 33.9847 3.87197 18
 -8 3 -1 32.1625 3.70524 4
 -8 3 -1 14.9855 3.30004 7
 8 -3 2 2.33634 1.31032 18
 -8 3 -2 0.40522 1.37193 7
 8 -3 3 15.707 2.58913 18
 -8 3 -3 9.86404 2.36688 7
 8 -3 4 2.90188 1.37876 18
 -8 3 -7 0.46733 1.39137 7
 8 -2 -9 12.9721 2.22034 12
 8 -2 -8 0.35898 0.92656 12
 -8 2 8 0.94719 1.24671 6
 -8 2 7 19.4622 3.21835 6
 -8 2 5 26.8919 3.96727 6
 -8 2 4 6.16077 1.90624 6
 -8 2 3 36.0784 4.23536 6
 8 -2 -3 24.2244 3.55891 18
 -8 2 2 11.702 2.71568 4
 8 -2 -2 16.7856 2.41278 18
 -8 2 1 -0.42115 1.30391 4
 -8 2 1 2.92305 1.40053 6
 8 -2 -1 2.73768 1.06454 18
 -8 2 0 12.5575 2.4134 4
 -8 2 0 12.9467 2.48732 6
 8 -2 0 13.1712 2.29718 18
 8 -2 1 1.30565 0.96811 18
 -8 2 -1 0.96567 1.15508 4
 8 -2 2 12.2736 2.20165 18
 -8 2 -2 9.5844 1.96863 4
 -8 2 -2 8.82424 2.06337 7
 -8 2 -3 0.55326 1.24351 7
 -8 2 -4 6.28988 1.80539 7
 -8 2 -8 4.91263 1.74926 7
 -8 2 -10 3.65517 1.66984 7
 8 -2 10 4.49888 1.68998 17
 -8 1 10 8.28087 2.04726 6
 -8 1 9 11.9182 2.41731 6
 -8 1 8 10.4797 2.24019 6
 8 -1 -7 6.62174 1.68491 5
 -8 1 6 27.822 4.05217 6
 8 -1 -6 29.88 4.03597 5
 -8 1 5 1.24052 1.32216 6
 8 -1 -5 2.98636 1.25711 5
 8 -1 -4 38.1267 4.87978 5
 -8 1 4 38.554 4.92335 6
 -8 1 3 -0.39869 1.27671 6
 8 -1 -3 -0.56843 1.09303 5
 8 -1 -2 53.6185 6.06484 18
 -8 1 2 55.664 6.38345 6
 8 -1 -2 50.0442 6.12274 16
 -8 1 1 25.3678 3.20361 6
 8 -1 -1 18.1141 2.75687 16
 8 -1 -1 14.8642 2.5648 18
 -8 1 0 48.1965 5.95337 20
 8 -1 0 49.568 5.98669 18
 8 -1 0 59.841 6.1662 16
 -8 1 -1 25.0082 3.59501 20
 -8 1 -1 32.4046 3.98808 6
 8 -1 1 28.5703 3.71204 16
 8 -1 1 28.4358 3.73913 18
 -8 1 -2 15.2596 2.61254 20
 8 -1 2 22.3242 2.84399 16
 -8 1 -3 11.053 1.94838 20
 8 -1 3 11.8733 2.01442 16
 -8 1 -3 7.79691 1.99155 7
 8 -1 4 10.552 1.80252 16
 -8 1 -4 7.37993 1.69146 20
 -8 1 -4 7.71569 1.87043 7
 8 -1 5 16.9748 2.31058 16
 -8 1 -5 13.2045 2.28409 20
 -8 1 -5 9.01142 2.1497 7
 -8 1 -7 19.9224 3.27987 20
 8 -1 7 29.5832 3.74124 17
 8 -1 8 11.5347 2.36282 17
 -8 0 10 17.966 3.08312 6
 -8 0 9 2.66472 1.46438 6
 8 0 -9 4.51644 1.44367 5
 -8 0 8 22.8528 3.48353 6
 8 0 -8 25.3214 3.43933 5
 -8 0 8 20.7012 3.29034 20
 8 0 -7 14.1241 2.40849 5
 -8 0 7 11.7322 2.34053 20
 -8 0 6 17.858 2.81165 20
 -8 0 6 17.8009 2.93967 6
 8 0 -6 21.4705 3.0016 5
 8 0 -6 18.0544 2.79153 16
 -8 0 5 42.1915 4.94503 6
 8 0 -5 38.568 4.83245 5
 8 0 -5 35.0712 4.62521 16
 -8 0 4 18.5377 2.85669 20
 8 0 -4 22.9131 2.99653 5
 8 0 -4 13.6707 2.49268 16
 -8 0 3 46.6886 5.9414 20
 8 0 -3 54.1799 6.11084 5
 8 0 -3 53.2188 5.99814 16
 -8 0 2 1.20208 1.24292 20
 -8 0 2 1.06653 1.20192 6
 8 0 -2 1.23058 1.0675 5
 8 0 -2 0.81676 0.97768 16
 8 0 -1 51.5816 6.31397 18
 8 0 -1 59.8504 6.59571 5
 -8 0 1 60.5163 6.65066 6
 8 0 -1 57.8602 6.50264 16
 -8 0 0 24.3498 3.54526 20
 8 0 0 27.4313 3.59705 5
 -8 0 0 26.8765 3.68004 6
 8 0 0 28.6893 3.59784 16
 -8 0 -1 22.2589 3.41325 20
 8 0 1 25.408 3.3916 5
 -8 0 -1 29.1726 3.62532 6
 8 0 1 26.0587 3.44069 16
 -8 0 -2 34.8595 3.99364 6
 -8 0 -2 25.2445 3.67204 20
 8 0 3 19.6419 2.60645 5
 -8 0 -3 15.487 2.59237 20
 -8 0 -4 3.72196 1.21105 20
 8 0 4 4.74232 1.25256 16
 -8 0 -4 0.45439 1.1264 7
 8 0 5 10.7087 1.97832 17
 8 0 5 12.1272 1.81372 16
 -8 0 -5 6.81314 1.62344 20
 -8 0 -5 2.55063 1.45764 7
 8 0 6 23.6318 3.03238 16
 -8 0 -6 21.9659 3.13005 20
 -8 0 -6 18.5357 2.93028 7
 -8 0 -8 31.4047 4.2483 20
 8 0 9 2.94309 1.49633 17
 8 0 10 16.8345 2.96262 17
 8 0 13 2.58409 1.48365 17
 8 0 13 2.32754 1.44795 2
 -8 -1 11 25.7648 3.90654 6
 8 1 -11 22.6085 3.53745 5
 -8 -1 11 27.9764 3.71457 20
 -8 -1 10 0.94268 1.08076 6
 -8 -1 10 -0.76882 1.07002 20
 -8 -1 9 38.7875 4.66792 6
 8 1 -9 31.1044 4.28152 5
 -8 -1 9 30.2739 4.21004 20
 -8 -1 8 3.24878 1.29207 20
 -8 -1 8 2.53436 1.38671 6
 8 1 -8 2.54041 1.23543 5
 8 1 -8 1.41423 0.90121 16
 -8 -1 7 41.2061 5.19624 20
 8 1 -7 46.5617 5.33091 5
 8 1 -7 40.7891 5.03846 16
 -8 -1 6 16.1533 2.6621 20
 -8 -1 6 18.5638 2.85463 6
 8 1 -6 18.6362 2.80476 5
 8 1 -6 17.0838 2.59623 16
 -8 -1 5 16.3342 2.65783 20
 -8 -1 5 17.2385 2.75859 6
 8 1 -5 17.814 2.76387 5
 8 1 -5 18.1767 2.63544 16
 -8 -1 4 44.9967 5.44962 6
 8 1 -4 44.3851 5.42046 5
 8 1 -4 46.7739 5.36943 16
 -8 -1 3 5.68609 1.59343 6
 8 1 -3 6.13693 1.52778 5
 -8 -1 3 6.96301 1.71984 20
 -8 -1 2 100.67 10.8522 20
 8 1 -2 101.106 10.8296 5
 8 1 -2 100.292 10.8156 16
 -8 -1 1 3.74811 1.48596 20
 8 1 -1 6.70488 1.50974 5
 8 1 -1 4.88209 1.38534 16
 8 1 0 105.463 11.8757 5
 -8 -1 0 112.929 11.9492 6
 8 1 0 121.124 12.0485 16
 -8 -1 -1 2.95747 1.27151 20
 -8 -1 -1 0.15314 1.04565 6
 8 1 1 0.14932 0.8479 5
 8 1 1 0.32059 0.87812 16
 -8 -1 -2 39.7539 4.95677 20
 8 1 2 40.3969 4.85633 5
 -8 -1 -2 40.3045 4.91934 6
 8 1 2 45.1108 5.02478 16
 -8 -1 -3 6.26074 1.52813 20
 8 1 3 6.17998 1.39021 5
 8 1 3 5.89247 1.42641 17
 8 1 3 6.413 1.49516 16
 -8 -1 -4 30.2604 4.26103 20
 -8 -1 -4 37.0612 4.35041 6
 8 1 4 38.3248 4.37023 16
 8 1 5 6.99718 1.49522 16
 -8 -1 -5 3.85662 1.34426 20
 8 1 6 10.7514 1.98935 17
 8 1 6 8.99575 1.69584 16
 -8 -1 -6 10.9944 1.93809 20
 -8 -1 -6 5.28073 1.56881 7
 8 1 7 20.6184 2.72093 16
 -8 -1 -7 20.4201 2.89907 20
 -8 -1 -7 15.1617 2.55226 7
 8 1 8 -0.18325 1.05683 11
 8 1 8 -0.6067 1.20434 17
 -8 -1 -9 23.1897 3.80532 20
 8 1 9 30.2798 3.93972 11
 8 1 9 35.5981 4.23013 17
 8 1 10 0.66751 1.12455 17
 8 1 11 8.89187 2.13767 2
 8 1 11 11.9264 2.40424 17
 8 1 12 0.21665 1.04591 2
 8 1 12 -0.79486 1.08767 11
 8 1 12 -0.4872 1.3572 17
 8 1 13 3.91817 1.48262 2
 8 1 13 3.22105 1.40692 11
 8 1 13 4.56821 1.68798 17
 8 1 14 1.5786 1.24213 17
 8 1 14 0.4914 1.27051 2
 8 2 -12 3.15451 1.19937 5
 -8 -2 12 3.50235 1.40034 20
 8 2 -11 11.8509 2.2643 5
 -8 -2 11 14.8817 2.52515 20
 -8 -2 10 11.6544 2.49113 6
 8 2 -10 12.2483 2.26179 5
 -8 -2 10 13.5878 2.3724 20
 8 2 -9 3.11979 1.01374 16
 -8 -2 9 3.01199 1.56238 6
 8 2 -9 6.00397 1.50559 5
 -8 -2 9 3.00817 1.3145 20
 8 2 -8 28.219 3.74022 16
 8 2 -8 28.6926 3.95693 5
 -8 -2 8 33.7715 4.07194 20
 8 2 -7 1.5135 0.88789 16
 -8 -2 7 2.04031 1.35081 6
 -8 -2 7 1.76623 1.1575 20
 -8 -2 6 31.9124 4.35339 6
 -8 -2 6 35.0327 4.33566 20
 8 2 -5 1.42314 1.01981 16
 -8 -2 5 1.97577 1.27077 6
 8 2 -5 2.7855 1.2597 5
 -8 -2 5 2.72906 1.26069 20
 8 2 -4 47.1895 5.4623 16
 8 2 -4 47.1773 5.52892 5
 -8 -2 4 44.3301 5.49191 20
 8 2 -3 3.81255 1.25781 16
 -8 -2 3 4.26829 1.37858 6
 8 2 -3 5.28871 1.42469 5
 8 2 -2 103.087 11.0421 16
 8 2 -2 107.444 11.0836 5
 -8 -2 2 99.6016 11.1103 20
 8 2 -1 37.9353 4.4379 16
 -8 -2 1 34.8267 4.32937 6
 8 2 -1 33.8747 4.35789 5
 -8 -2 1 36.976 4.54254 20
 8 2 0 73.0435 8.02431 16
 8 2 0 72.3638 7.965 5
 -8 -2 0 72.2772 8.12242 20
 8 2 1 97.9481 9.85445 16
 8 2 1 90.5743 9.70861 5
 -8 -2 -1 84.839 9.63339 6
 8 2 2 4.96803 1.38452 16
 8 2 2 4.3585 1.24265 5
 -8 -2 -2 4.78412 1.53239 20
 8 2 3 51.313 5.74272 5
 -8 -2 -3 48.6654 5.75215 6
 -8 -2 -3 53.1641 5.9381 20
 8 2 4 -0.3032 0.85889 17
 8 2 4 0.15358 0.82389 16
 8 2 4 -0.16164 0.88365 11
 -8 -2 -4 0.15888 1.00295 20
 8 2 5 33.9346 4.10284 17
 8 2 5 30.8231 3.97396 16
 -8 -2 -5 30.0721 3.88337 6
 -8 -2 -5 33.3463 4.09518 20
 8 2 6 1.37776 1.04307 17
 8 2 6 1.36073 0.93 16
 8 2 6 -0.17417 0.93684 11
 -8 -2 -6 0.48858 0.9564 20
 8 2 7 37.8687 4.72493 17
 8 2 7 40.0345 4.54375 16
 -8 -2 -7 33.5423 4.5384 20
 8 2 8 18.8076 2.88756 17
 8 2 8 15.4446 2.47871 16
 -8 -2 -8 18.0218 2.75361 20
 8 2 9 34.3416 4.2272 17
 8 2 9 29.3675 4.01234 11
 -8 -2 -9 26.9647 3.92619 20
 8 2 10 30.1872 3.86656 17
 8 2 10 27.8343 3.66609 11
 -8 -2 -10 20.3565 3.48468 20
 8 2 11 0.93134 1.36938 17
 8 2 11 4.94286 1.46694 11
 8 2 12 12.2047 2.56189 17
 8 2 12 12.6019 2.34849 11
 8 2 13 0.20312 0.82787 11
 8 2 14 6.98684 1.73018 11
 8 3 -12 15.9895 2.72551 5
 -8 -3 12 21.4264 3.18101 20
 -8 -3 11 0.64735 1.09058 20
 8 3 -10 15.8306 2.57274 5
 -8 -3 10 15.568 2.67525 20
 8 3 -9 0.56164 0.91058 5
 -8 -3 9 2.52703 1.2664 20
 -8 -3 8 9.17907 2.14125 6
 -8 -3 8 8.63386 1.92555 20
 8 3 -7 38.5371 5.43494 16
 8 3 -7 53.9613 5.87592 5
 -8 -3 7 58.1073 5.89138 20
 8 3 -6 5.84141 1.46024 16
 -8 -3 6 8.95061 1.88246 6
 8 3 -6 6.71832 1.63526 5
 -8 -3 6 7.95941 1.76138 20
 8 3 -5 73.826 8.1477 16
 8 3 -5 75.3068 8.30895 5
 -8 -3 5 73.6853 8.25407 20
 8 3 -4 0.30838 0.77799 16
 -8 -3 4 1.52273 1.16724 6
 8 3 -4 -0.34676 0.96521 5
 -8 -3 4 -1.00727 1.24889 20
 8 3 -3 24.2207 3.00006 16
 -8 -3 3 18.185 2.87184 6
 8 3 -3 19.2164 2.87796 5
 -8 -3 3 19.8966 2.97697 20
 8 3 -2 3.56644 1.19914 16
 -8 -3 2 2.18924 1.09032 6
 -8 -3 2 3.17136 1.41157 20
 8 3 -1 36.666 4.63847 16
 -8 -3 1 37.575 4.5456 6
 -8 -3 1 42.2195 4.84912 20
 8 3 0 32.5275 3.8694 16
 -8 -3 0 26.5171 3.61419 6
 -8 -3 0 30.8139 3.90691 20
 8 3 1 89.1126 8.5942 16
 -8 -3 -1 64.7504 8.18522 6
 -8 -3 -1 86.9432 8.69061 20
 8 3 2 46.4056 5.45029 16
 8 3 3 11.5614 1.79264 17
 8 3 3 10.7161 1.91957 16
 -8 -3 -3 7.76962 1.95037 20
 8 3 4 23.2532 3.11772 17
 8 3 4 22.4787 2.99676 5
 -8 -3 -4 22.8815 2.9756 6
 -8 -3 -4 24.9048 3.24388 20
 -8 -3 -5 -0.16129 1.00444 20
 8 3 5 -0.67061 1.04404 11
 8 3 5 -0.15473 0.89227 17
 -8 -3 -6 9.53217 2.00535 20
 8 3 6 14.3982 2.21071 11
 8 3 6 10.1137 2.07448 17
 -8 -3 -7 1.13803 1.01593 20
 8 3 7 0.71602 1.00063 11
 8 3 8 32.6714 4.26471 11
 -8 -3 -9 1.03837 1.14376 20
 8 3 9 1.52852 1.24529 11
 -8 -3 -10 22.9758 3.57718 20
 8 3 10 27.5009 3.69642 11
 -8 -3 -11 3.83437 1.39382 20
 8 3 11 3.01972 1.34781 11
 8 3 12 1.84217 1.19323 11
 8 3 13 1.2494 1.18609 11
 8 3 14 0.21116 0.94274 11
 8 3 15 7.46492 1.77602 11
 -8 -4 11 14.7571 2.76044 20
 8 4 -11 17.9878 3.13375 8
 8 4 -11 17.2202 2.69578 5
 -8 -4 10 1.04414 1.20361 20
 8 4 -10 -0.23084 1.08639 8
 8 4 -10 0.1936 0.8645 5
 -8 -4 9 16.032 2.79773 20
 8 4 -9 18.6845 2.99573 8
 8 4 -9 17.1202 2.77754 5
 -8 -4 8 1.87818 1.16121 20
 8 4 -8 3.36531 1.36809 8
 8 4 -7 18.3799 2.88787 16
 -8 -4 7 27.3216 3.366 20
 8 4 -7 23.5442 3.42471 8
 8 4 -6 31.6033 4.21831 16
 -8 -4 6 39.5352 4.55178 20
 8 4 -5 19.4676 2.84326 16
 -8 -4 5 22.4415 3.10308 20
 -8 -4 4 31.2905 4.55483 6
 -8 -4 4 42.4703 4.68923 20
 8 4 -3 6.05818 1.51568 16
 -8 -4 3 7.6405 1.7087 6
 -8 -4 3 8.83106 1.87599 20
 8 4 -2 50.2345 5.46902 16
 -8 -4 2 42.7181 5.29615 6
 -8 -4 2 45.3353 5.4706 20
 8 4 -1 0.15872 0.94479 16
 -8 -4 1 0.26528 0.8717 6
 -8 -4 1 0.16563 1.28063 20
 -8 -4 0 101.566 10.9576 20
 -8 -4 -1 10.0678 1.82703 6
 -8 -4 -1 17.7158 2.45568 20
 -8 -4 -2 62.1495 7.39686 6
 8 4 2 82.3691 7.79473 11
 8 4 3 28.5559 3.69611 11
 -8 -4 -3 29.1338 3.82328 20
 -8 -4 -4 34.3888 4.34678 20
 8 4 4 37.6744 4.37776 11
 8 4 4 32.2856 4.15833 17
 -8 -4 -5 21.1947 3.1207 20
 8 4 5 25.2657 3.28113 11
 -8 -4 -6 22.8268 3.01818 20
 8 4 6 17.8492 2.94484 11
 -8 -4 -7 31.1131 4.02995 20
 8 4 7 32.0511 4.12813 11
 -8 -4 -8 0.32798 0.92189 20
 8 4 8 3.41706 1.34588 11
 -8 -4 -9 44.7474 5.91778 20
 8 4 9 60.7806 6.29265 11
 8 4 10 0.20118 1.0371 11
 -8 -4 -11 10.9786 2.24063 20
 8 4 11 12.3734 2.33352 11
 8 4 12 1.89678 1.26799 11
 8 4 13 8.58008 2.02984 11
 8 4 14 0.21757 0.94399 11
 8 4 15 11.2231 2.25188 11
 8 5 -11 6.90622 1.89669 8
 -8 -5 10 31.1338 4.14788 20
 8 5 -10 25.9741 4.02629 8
 -8 -5 9 1.22208 1.20158 20
 8 5 -9 1.723 1.28969 8
 -8 -5 8 18.7433 3.07538 20
 8 5 -8 23.9643 3.39988 8
 -8 -5 7 0.55124 1.12907 20
 8 5 -7 0.77218 1.1143 8
 -8 -5 6 19.3018 2.8867 20
 8 5 -6 17.0316 2.79162 8
 8 5 -5 5.63056 1.4276 16
 -8 -5 5 7.05222 1.72015 20
 8 5 -5 6.28271 1.57979 8
 8 5 -4 30.7521 3.93631 16
 -8 -5 4 31.4743 4.0612 20
 8 5 -4 31.6678 4.05091 8
 8 5 -3 30.9015 3.88834 16
 -8 -5 3 29.8618 3.96242 20
 -8 -5 2 54.9587 5.84657 20
 -8 -5 2 43.773 5.57221 6
 -8 -5 1 67.0041 7.45999 20
 8 5 -1 64.4982 7.15256 11
 -8 -5 1 66.64 7.25619 6
 -8 -5 0 7.29748 1.75813 20
 -8 -5 0 2.57678 1.07442 6
 -8 -5 -1 107.427 9.91195 20
 8 5 1 103.187 9.67197 11
 -8 -5 -1 73.0723 9.29622 6
 -8 -5 -2 4.05062 1.5507 20
 8 5 2 3.54661 1.24928 11
 8 5 3 60.0372 6.78785 11
 -8 -5 -4 11.9056 2.21104 20
 8 5 4 13.4086 2.24834 11
 -8 -5 -5 19.8596 3.02591 20
 8 5 5 24.4985 3.21447 11
 8 5 6 31.4154 4.07896 11
 -8 -5 -7 23.2636 3.19546 20
 -8 -5 -7 20.8138 3.08702 9
 8 5 7 24.018 3.36018 11
 -8 -5 -8 30.1798 4.12627 20
 -8 -5 -8 30.0854 4.18838 9
 8 5 8 41.4753 4.55073 11
 8 5 9 8.90568 1.98179 11
 8 5 10 60.4209 7.09416 11
 -8 -5 -11 0.1805 1.05745 20
 -8 -6 10 10.7252 2.17212 20
 8 6 -10 6.3258 1.86002 8
 -8 -6 9 10.1679 2.20499 20
 8 6 -9 14.9297 2.46222 8
 -8 -6 8 3.34556 1.46562 20
 8 6 -8 2.83254 1.34616 8
 -8 -6 7 23.3753 3.55676 20
 8 6 -7 27.9308 3.66833 8
 -8 -6 6 0.35674 1.1275 20
 8 6 -6 0.89418 1.08243 8
 -8 -6 5 63.7239 6.68046 20
 8 6 -5 61.8311 6.61536 8
 8 6 -5 51.3532 6.38521 16
 -8 -6 5 53.3055 6.3256 9
 -8 -6 4 1.02223 1.12909 20
 8 6 -4 1.11034 0.98423 8
 -8 -6 4 2.15802 0.90955 9
 -8 -6 3 23.7485 3.27331 20
 8 6 -3 24.1312 3.12197 8
 -8 -6 3 21.2149 2.99209 9
 -8 -6 2 17.7061 2.81193 20
 8 6 -2 19.5349 2.66561 8
 -8 -6 1 6.80361 1.41545 9
 -8 -6 0 58.3087 5.90604 20
 -8 -6 0 43.4161 5.42208 9
 -8 -6 -1 1.32843 1.17558 20
 -8 -6 -1 3.29322 0.99587 9
 8 6 1 3.12974 1.10093 11
 -8 -6 -2 70.2265 6.91021 20
 -8 -6 -2 50.0719 6.38969 9
 8 6 2 62.1484 6.69589 11
 -8 -6 -3 2.1679 0.91446 9
 8 6 3 3.56499 1.31234 11
 -8 -6 -4 43.3335 4.94878 20
 8 6 4 47.2535 4.99489 11
 -8 -6 -4 33.0842 4.58209 9
 -8 -6 -5 1.88551 1.16115 20
 -8 -6 -5 0.12976 0.75389 9
 8 6 5 2.29289 1.102 11
 -8 -6 -6 19.1222 2.77666 20
 -8 -6 -6 18.153 2.69356 9
 -8 -6 -7 -0.78343 0.98955 20
 -8 -6 -7 0.3112 0.89715 9
 -8 -6 -8 23.4553 3.23669 20
 -8 -6 -9 10.1894 2.07841 20
 -8 -6 -9 14.2684 2.43858 9
 -8 -6 -10 6.84809 1.68189 20
 -8 -6 -11 13.5287 2.40675 20
 -8 -6 -12 0.36909 1.02799 20
 -8 -7 9 9.51161 2.06652 20
 8 7 -9 12.2658 2.29326 8
 -8 -7 9 10.1026 2.01941 9
 -8 -7 8 6.81279 1.76695 20
 8 7 -8 6.3068 1.64373 8
 -8 -7 7 7.42362 1.83234 20
 8 7 -7 10.8779 1.97373 8
 -8 -7 7 6.82627 1.65097 9
 -8 -7 6 9.07459 1.89726 20
 8 7 -6 8.5588 1.7631 8
 -8 -7 6 6.72725 1.62366 9
 -8 -7 5 4.586 1.37352 20
 8 7 -5 3.83978 1.2323 8
 -8 -7 5 2.99115 1.10799 9
 -8 -7 4 28.1686 3.61875 20
 8 7 -4 28.5822 3.52398 8
 -8 -7 4 22.083 3.35662 9
 -8 -7 3 8.35755 1.87369 20
 8 7 -3 9.59835 1.70411 8
 -8 -7 3 8.80214 1.75158 9
 -8 -7 2 30.7122 3.87659 20
 8 7 -2 26.8085 3.51311 8
 8 7 -1 0.6135 1.64556 4
 -8 -7 1 -0.1414 0.84149 9
 -8 -7 0 27.5049 3.5167 20
 -8 -7 0 22.8538 3.19691 9
 -8 -7 -1 10.1319 2.09843 20
 -8 -7 -1 8.81029 1.69891 9
 -8 -7 -2 32.9371 4.09068 20
 -8 -7 -2 25.6385 3.70091 9
 8 7 2 35.7794 3.992 11
 -8 -7 -3 34.6254 4.20025 9
 -8 -7 -4 7.41087 1.68256 20
 -8 -7 -4 5.70918 1.37934 9
 -8 -7 -5 30.8498 3.93185 20
 -8 -7 -6 0.30823 0.88806 20
 -8 -7 -6 -0.29423 0.78921 9
 -8 -7 -7 12.777 2.09376 20
 -8 -7 -7 10.9363 2.05886 9
 -8 -7 -8 0.15712 0.85984 20
 -8 -7 -8 0.69592 0.91602 9
 -8 -7 -9 10.4318 2.04241 20
 -8 -7 -10 1.4661 1.00529 20
 -8 -7 -10 0.64679 1.16173 9
 -8 -7 -11 10.7485 2.12755 20
 -8 -7 -12 3.23316 1.32031 20
 -8 -8 8 19.7753 3.03659 20
 8 8 -8 18.2432 2.94362 8
 -8 -8 8 16.8954 2.87717 9
 -8 -8 7 1.15452 1.14725 20
 8 8 -7 0.77772 0.8706 8
 -8 -8 7 0.37832 0.87021 9
 -8 -8 6 14.0287 2.28402 20
 8 8 -6 10.7118 2.05204 8
 -8 -8 6 9.81894 2.00923 9
 -8 -8 5 6.9949 1.65485 20
 8 8 -5 5.57067 1.47727 8
 -8 -8 5 5.78971 1.57013 9
 8 8 -4 0.69462 2.00717 4
 -8 -8 4 5.26668 1.4959 20
 8 8 -4 4.84954 1.29373 8
 -8 -8 4 3.60971 1.33866 9
 -8 -8 3 10.8963 2.05951 20
 -8 -8 3 11.4159 2.10735 9
 -8 -8 2 2.39134 1.2015 20
 -8 -8 1 28.7126 3.72709 9
 -8 -8 0 0.67167 1.2496 20
 -8 -8 0 0.15398 0.91698 9
 -8 -8 -1 42.7061 5.38127 20
 -8 -8 -1 47.6736 5.37241 9
 -8 -8 -2 1.67449 1.34557 20
 -8 -8 -2 2.29919 1.00187 9
 -8 -8 -3 39.4936 4.77608 9
 -8 -8 -4 10.2532 1.88188 20
 -8 -8 -4 7.95831 1.61375 9
 -8 -8 -5 11.2079 1.99158 20
 -8 -8 -5 10.8877 2.01589 9
 -8 -8 -6 9.73823 1.83307 20
 -8 -8 -6 9.31426 1.88419 9
 -8 -8 -7 1.38052 1.03616 20
 -8 -8 -7 0.3291 0.90281 9
 -8 -8 -8 16.7997 2.73962 20
 -8 -8 -8 22.2322 2.99212 9
 -8 -8 -9 0.3094 0.8457 20
 -8 -8 -9 -0.38598 0.99466 9
 -8 -8 -10 24.9305 3.656 9
 -8 -8 -11 1.41553 1.29716 9
 8 9 -6 -1.12613 1.89499 4
 -8 -9 6 0.37719 0.97403 20
 -8 -9 6 0.80226 1.03559 9
 8 9 -6 1.68563 1.09886 8
 -8 -9 5 14.8249 2.50243 20
 -8 -9 5 15.0634 2.58439 9
 -8 -9 4 4.10744 1.3874 20
 -8 -9 4 4.04595 1.40273 9
 -8 -9 3 7.1952 1.79557 20
 -8 -9 3 11.2956 2.01616 9
 -8 -9 2 10.4646 2.11574 9
 -8 -9 1 3.66916 1.3234 9
 -8 -9 0 16.6071 2.67632 9
 -8 -9 -1 -0.50953 0.96354 9
 -8 -9 -2 18.6846 2.84337 9
 -8 -9 -3 1.34333 1.08261 9
 -8 -9 -4 14.9347 2.53209 9
 8 9 4 18.8659 3.34505 4
 -8 -9 -5 1.99945 1.12313 9
 8 9 5 6.3732 1.86467 4
 8 9 6 5.04153 1.89601 4
 -8 -9 -7 2.28848 1.16995 9
 8 9 7 3.1071 1.45173 4
 -8 -9 -8 0.93595 1.08256 9
 -8 -9 -9 2.2041 1.17469 9
 -8 -9 -10 1.72279 1.1893 9
 -8 -9 -11 5.82389 1.74047 9
 -8 -9 -12 -0.26455 1.24495 9
 -8 -10 4 14.0773 2.54726 9
 -8 -10 2 9.0531 1.92448 9
 -8 -10 1 0.19334 0.99665 9
 -8 -10 0 5.48708 1.60869 9
 -8 -10 -1 12.5475 2.29927 9
 8 10 1 11.3639 2.72797 4
 -8 -10 -2 21.0842 3.30609 9
 8 10 2 26.3 3.93219 4
 -8 -10 -3 27.3696 4.12872 9
 8 10 3 42.8725 5.01598 4
 -8 -10 -4 2.70838 1.34703 9
 8 10 4 7.71013 2.20881 4
 -8 -10 -5 16.5713 2.75265 9
 8 10 5 19.2556 3.21787 4
 -8 -10 -6 2.03107 1.1457 9
 8 10 6 1.39527 1.30597 4
 -8 -10 -7 2.0733 1.15712 9
 -8 -10 -8 2.54997 1.15764 9
 -8 -10 -9 6.27843 1.67424 9
 -8 -10 -10 1.78038 1.13636 9
 8 11 0 -1.51461 1.5356 4
 -8 -11 -1 3.45672 1.30356 9
 8 11 1 4.95814 2.09287 4
 -8 -11 -2 1.01601 1.07582 9
 8 11 2 1.69764 1.52271 4
 -8 -11 -3 3.20137 1.31837 9
 -8 -11 -4 2.94009 1.2365 9
 -8 -11 -5 0.97276 1.0731 9
 8 11 5 2.38962 1.48499 4
 -8 -11 -6 1.78486 1.12057 9
 8 11 6 2.31393 1.61168 4
 -8 -11 -7 0.20137 0.89934 9
 8 11 7 0.497 1.16958 4
 -8 -11 -8 5.984 1.67184 9
 -9 2 5 15.1565 2.78127 6
 -9 2 5 11.8767 2.61022 4
 -9 2 4 0.48754 1.25691 6
 -9 2 4 0.25316 1.19167 4
 -9 2 3 15.0956 2.86791 4
 -9 2 2 3.97952 1.67118 6
 -9 2 2 6.4679 1.90047 4
 -9 2 1 9.77952 2.28052 4
 -9 2 1 12.6184 2.45275 6
 9 -2 -1 9.65971 2.08706 18
 -9 2 0 10.2447 2.34094 4
 9 -2 0 16.5911 2.5499 18
 -9 2 -1 0.2086 1.34487 7
 9 -2 1 2.92444 1.25383 18
 -9 2 -2 5.745 2.00459 7
 9 -2 2 20.0645 2.69632 18
 -9 2 -3 0.20183 1.27662 7
 9 -2 3 1.55619 1.17224 18
 -9 2 -4 7.13981 2.02065 7
 -9 1 7 12.8327 2.60292 6
 -9 1 6 9.45973 2.26544 6
 -9 1 4 35.3195 4.80543 6
 -9 1 3 0.22327 1.24312 6
 -9 1 2 25.3882 3.77616 6
 -9 1 0 12.399 2.51044 6
 9 -1 0 13.8019 2.30343 18
 9 -1 0 13.5802 2.34813 16
 -9 1 -1 1.26009 1.44066 6
 9 -1 1 4.96928 1.45863 18
 9 -1 1 0.37837 0.94692 16
 9 -1 2 14.4091 2.55885 18
 9 -1 2 14.561 2.448 16
 -9 1 -3 1.50245 1.26975 7
 9 -1 3 2.94152 1.15005 16
 -9 1 -4 2.02178 1.35103 7
 9 -1 4 7.76201 1.62251 16
 -9 1 -5 4.77524 1.53215 7
 -9 0 8 4.22602 1.61623 6
 -9 0 7 0.91271 1.22732 6
 -9 0 5 14.6307 2.5964 6
 9 0 -5 12.4782 2.29797 16
 -9 0 4 8.00949 2.00095 6
 9 0 -4 9.06305 1.85254 16
 -9 0 3 34.1897 4.77914 20
 -9 0 3 38.0337 4.87713 6
 9 0 -3 40.7756 4.84515 16
 -9 0 2 1.62132 1.3355 6
 9 0 -2 0.74919 0.97081 16
 -9 0 1 28.7159 4.04611 20
 -9 0 1 30.7688 4.13068 6
 9 0 -1 29.6293 3.9375 16
 -9 0 0 0.17837 1.18708 20
 -9 0 0 0.38905 1.04381 6
 9 0 0 0.18483 0.89141 16
 -9 0 -1 11.689 2.29431 20
 9 0 1 13.1178 2.30146 5
 9 0 1 15.5796 2.38776 16
 -9 0 -2 10.9875 2.29585 20
 -9 0 -2 15.9448 2.58132 6
 9 0 2 14.4475 2.30888 5
 9 0 2 13.9356 2.32812 16
 9 0 3 19.8566 3.01228 16
 -9 0 -3 20.9795 3.02507 20
 9 0 4 21.8776 2.54554 16
 -9 0 -4 16.8007 2.38922 20
 -9 0 -4 4.58224 1.82944 7
 9 0 5 11.2746 1.88455 16
 -9 0 -5 10.5745 1.90985 20
 -9 0 -5 3.97881 1.56314 7
 9 0 6 16.8787 2.5089 17
 -9 0 -6 8.65136 1.91228 20
 -9 0 -6 7.45774 1.88111 7
 9 0 7 0.22504 1.05901 17
 -9 0 -8 8.40548 1.98399 20
 -9 -1 9 15.8163 2.63796 6
 9 1 -9 15.8791 2.57133 5
 -9 -1 9 7.96011 2.09054 20
 -9 -1 8 0.90816 1.17111 6
 9 1 -8 -1.10498 1.11602 5
 -9 -1 8 -0.20605 0.99452 20
 -9 -1 7 12.7856 2.44643 20
 9 1 -7 13.3817 2.28062 16
 -9 -1 6 3.56947 1.4097 6
 9 1 -6 1.08745 1.00849 16
 -9 -1 5 16.2292 2.83138 20
 -9 -1 5 20.848 3.02431 6
 9 1 -5 17.8326 2.78901 16
 -9 -1 4 18.9846 3.27463 20
 -9 -1 4 21.7829 3.27956 6
 9 1 -4 23.4954 3.34605 5
 9 1 -4 24.2266 3.2525 16
 -9 -1 3 21.9632 3.50853 20
 -9 -1 3 25.4863 3.52434 6
 9 1 -3 26.233 3.55559 5
 9 1 -3 22.3754 3.33142 16
 -9 -1 2 17.2724 3.02152 20
 9 1 -2 20.6876 3.07241 5
 9 1 -2 22.0344 3.04425 16
 -9 -1 1 7.60655 1.84765 6
 9 1 -1 11.6801 2.09151 5
 -9 -1 0 7.32892 1.95062 20
 -9 -1 0 6.96267 1.80156 6
 9 1 0 9.4752 1.89202 16
 -9 -1 -1 0.54917 1.19597 20
 -9 -1 -1 2.62394 1.33496 6
 9 1 1 1.48006 1.0581 16
 -9 -1 -2 5.66382 1.52793 20
 -9 -1 -2 7.04375 1.7155 6
 9 1 2 5.98908 1.47433 5
 9 1 2 8.63695 1.73394 16
 -9 -1 -3 -0.53284 1.0064 20
 -9 -1 -3 -0.16788 0.98351 6
 9 1 3 -0.31717 0.76475 5
 9 1 3 0.36359 0.89724 16
 -9 -1 -4 17.5532 2.88926 20
 9 1 4 21.4718 3.00511 17
 9 1 4 19.0676 2.89972 16
 -9 -1 -5 7.47681 1.6828 20
 9 1 5 8.31548 1.73478 17
 9 1 5 5.14864 1.45605 16
 -9 -1 -5 1.97544 1.24081 7
 9 1 6 18.9322 2.39163 16
 -9 -1 -6 14.3981 2.27961 20
 -9 -1 -6 5.04704 1.84096 7
 -9 -1 -7 10.0113 2.06511 20
 9 1 8 4.50031 1.57877 17
 9 1 9 4.19494 1.53493 17
 -9 -1 -9 4.75386 1.57906 20
 9 2 -9 2.56301 1.03966 16
 -9 -2 9 5.71118 1.7034 6
 9 2 -9 6.90926 1.61881 5
 -9 -2 9 2.94661 1.39926 20
 9 2 -8 13.2843 2.37853 16
 -9 -2 8 16.6999 2.87375 6
 9 2 -8 17.7073 2.79397 5
 -9 -2 8 17.0762 2.73908 20
 9 2 -7 1.56729 0.99654 16
 9 2 -7 1.44298 1.17629 5
 -9 -2 7 1.21474 1.21304 20
 9 2 -6 18.5856 2.88944 16
 -9 -2 6 19.2165 3.11801 6
 9 2 -6 21.252 3.10457 5
 -9 -2 6 20.7529 3.18367 20
 9 2 -5 2.12267 1.10056 16
 -9 -2 5 3.09693 1.28489 6
 9 2 -5 2.35538 1.21802 5
 -9 -2 5 0.19684 1.14903 20
 9 2 -4 26.4624 3.62908 16
 9 2 -4 30.1004 3.80703 5
 -9 -2 4 23.032 3.6588 20
 9 2 -3 5.50813 1.53093 16
 -9 -2 3 5.69761 1.64905 6
 9 2 -3 7.64824 1.7496 5
 -9 -2 3 7.73445 1.89473 20
 9 2 -2 24.452 3.59634 16
 -9 -2 2 25.6052 3.61966 6
 9 2 -2 30.4329 3.7304 5
 -9 -2 2 25.9761 3.76536 20
 9 2 -1 34.0476 4.59137 16
 9 2 -1 36.2826 4.56829 5
 -9 -2 1 37.4109 4.56032 6
 -9 -2 1 38.5256 4.76097 20
 9 2 0 18.4721 2.71694 16
 -9 -2 0 13.9646 2.51069 6
 9 2 0 17.7549 2.63258 5
 9 2 1 18.692 2.81529 16
 9 2 1 19.3426 2.76433 5
 -9 -2 -1 17.4342 2.94642 20
 9 2 2 4.66168 1.43204 16
 -9 -2 -2 2.50185 1.20641 6
 9 2 2 4.56055 1.28928 5
 -9 -2 -2 3.20137 1.49333 20
 9 2 3 17.5521 2.70302 16
 -9 -2 -3 14.9736 2.48682 6
 9 2 3 19.1942 2.58385 5
 -9 -2 -3 14.7354 2.68595 20
 9 2 4 0.70166 1.01303 16
 -9 -2 -4 0.14885 0.92888 6
 -9 -2 -4 1.60626 1.23309 20
 9 2 5 40.662 5.13553 16
 -9 -2 -5 44.7311 5.26894 20
 9 2 6 0.95664 1.01186 17
 9 2 6 1.54599 1.05894 16
 -9 -2 -6 0.71793 1.03951 20
 9 2 7 20.2098 2.88509 16
 9 2 7 21.6304 3.14392 11
 -9 -2 -7 16.3331 2.83706 20
 9 2 8 7.42517 1.76031 17
 -9 -2 -8 3.12756 1.34919 20
 9 2 9 4.22038 1.57003 17
 9 2 10 6.99179 1.82954 17
 9 2 10 6.59674 1.70217 11
 -9 -2 -10 4.62395 1.60561 20
 9 2 11 2.6782 1.49212 17
 9 2 11 4.55112 1.46774 11
 9 2 12 9.91791 2.24824 17
 9 2 12 6.16302 1.76606 11
 -9 -3 9 2.54227 1.26577 20
 9 3 -8 7.84639 1.63855 16
 -9 -3 8 6.89297 1.98017 6
 9 3 -8 7.61273 1.82199 5
 -9 -3 8 11.1504 2.06948 20
 -9 -3 7 10.7396 2.21681 6
 9 3 -7 7.70598 1.81677 5
 -9 -3 7 7.27338 1.87271 20
 9 3 -6 11.4772 2.16503 16
 -9 -3 6 12.5225 2.40661 6
 9 3 -6 11.7883 2.3219 5
 -9 -3 6 15.9163 2.54906 20
 9 3 -5 33.7213 4.80836 16
 -9 -3 5 41.7 5.0811 6
 9 3 -5 44.8292 5.13507 5
 -9 -3 5 41.6309 5.07917 20
 9 3 -4 2.32969 1.27131 16
 9 3 -3 59.5713 6.53972 16
 -9 -3 3 50.8826 6.3463 6
 -9 -3 3 57.6748 6.60033 20
 9 3 -2 1.06794 0.93803 16
 9 3 -2 -0.18294 1.02004 5
 -9 -3 2 1.34166 1.3982 20
 9 3 -1 33.5444 4.15145 16
 -9 -3 1 30.6948 3.9896 6
 9 3 -1 30.9968 4.12969 5
 -9 -3 1 31.4752 4.24024 20
 9 3 0 1.2481 1.11892 16
 9 3 0 1.70867 1.02689 5
 -9 -3 0 1.33854 1.28034 20
 9 3 1 19.7285 2.86386 5
 9 3 2 -0.53567 0.93936 16
 -9 -3 -2 0.42158 0.84939 6
 -9 -3 -2 0.73233 1.29215 20
 9 3 3 21.2359 2.85981 16
 -9 -3 -3 15.2211 2.45082 6
 -9 -3 -3 18.2335 2.83188 20
 9 3 4 23.0227 3.20213 5
 9 3 4 23.8461 3.39999 16
 9 3 4 27.6562 3.5355 11
 -9 -3 -4 25.3708 3.48842 20
 9 3 5 5.74375 1.54451 17
 9 3 5 3.36404 1.27615 16
 9 3 5 5.42821 1.52932 11
 9 3 6 33.6351 4.25992 17
 9 3 6 37.5407 4.27975 16
 -9 -3 -6 27.0033 4.08577 20
 9 3 7 0.19285 1.1113 17
 9 3 7 -0.17366 0.89507 16
 -9 -3 -7 -0.17813 0.97381 20
 9 3 8 9.85608 2.18882 17
 9 3 8 10.7962 2.03605 16
 -9 -3 -8 10.7207 2.12822 20
 9 3 9 0.21797 1.10014 17
 9 3 9 -0.62658 1.07686 11
 -9 -3 -9 -0.37278 1.09218 20
 9 3 10 8.7534 2.15167 17
 9 3 10 14.9751 2.46375 11
 -9 -3 -10 9.71278 2.11871 20
 9 3 11 -0.48614 1.30398 17
 9 3 11 0.8664 1.1164 11
 -9 -3 -11 -0.40696 1.00415 20
 9 3 12 8.89524 2.11734 17
 9 3 12 5.95158 1.70283 11
 9 3 13 6.03318 1.68436 11
 -9 -4 9 7.59378 2.36403 6
 -9 -4 9 12.3802 2.28365 20
 9 4 -8 0.20977 0.93634 5
 -9 -4 8 -0.41554 1.07086 20
 9 4 -7 11.1263 2.09349 16
 9 4 -7 14.5644 2.45302 5
 -9 -4 7 13.4233 2.40277 20
 9 4 -6 7.1137 1.56778 16
 -9 -4 6 6.92912 1.79511 6
 9 4 -6 7.57641 1.74282 5
 -9 -4 6 4.16837 1.61745 20
 9 4 -5 19.2558 3.07369 16
 9 4 -5 26.7091 3.43566 5
 -9 -4 5 22.1979 3.34672 20
 9 4 -4 21.1951 2.9807 16
 -9 -4 4 19.4076 2.99129 6
 -9 -4 4 18.7979 3.11337 20
 9 4 -3 12.8536 2.21631 16
 -9 -4 3 10.9265 2.09961 6
 -9 -4 2 32.5137 4.16898 6
 -9 -4 2 35.626 4.49256 20
 9 4 -1 -0.17976 0.9646 16
 -9 -4 1 0.87846 0.87163 6
 -9 -4 1 -0.38003 1.2162 20
 9 4 0 38.1986 4.81654 16
 -9 -4 0 39.198 4.93015 20
 9 4 1 0.90861 0.99761 16
 -9 -4 -1 0.52899 0.79235 6
 -9 -4 -1 2.46679 1.50995 20
 9 4 2 19.7248 2.98521 16
 9 4 3 -0.36502 1.01665 16
 -9 -4 -4 17.317 2.76659 20
 9 4 5 16.0688 2.59687 11
 -9 -4 -5 15.3877 2.55732 20
 -9 -4 -6 36.0152 4.41338 20
 9 4 6 35.0965 4.46963 11
 9 4 6 31.6275 4.3214 17
 -9 -4 -7 20.7848 3.16494 20
 9 4 7 20.0542 3.24144 11
 9 4 7 25.8737 3.39568 17
 -9 -4 -8 1.78575 1.22958 20
 9 4 8 5.71689 1.59546 11
 -9 -4 -9 8.1432 1.89405 20
 9 4 9 11.5629 2.23122 11
 9 4 10 1.08169 1.12005 11
 -9 -4 -11 5.53101 1.67104 20
 9 4 11 8.8452 1.92549 11
 -9 -4 -12 0.41236 1.02039 20
 9 4 12 1.35159 1.11432 11
 9 4 13 4.78357 1.56842 11
 -9 -5 9 3.90862 1.43782 20
 9 5 -9 3.59347 1.55664 8
 -9 -5 8 12.4124 2.42154 20
 9 5 -8 13.866 2.51804 8
 -9 -5 7 1.43353 1.22686 20
 9 5 -6 19.6734 2.95631 16
 -9 -5 6 21.1823 3.26842 20
 9 5 -5 1.72 1.05926 16
 -9 -5 5 3.42192 1.46189 6
 -9 -5 5 4.3343 1.51927 20
 9 5 -4 21.3815 3.20413 16
 -9 -5 4 24.2513 3.43556 20
 9 5 -3 3.57446 1.34798 16
 -9 -5 3 5.95289 1.72225 20
 9 5 -2 32.3767 4.11434 16
 -9 -5 2 29.5714 3.91205 6
 -9 -5 2 31.2946 4.18535 20
 9 5 -1 38.435 4.58303 16
 -9 -5 1 40.9271 4.69892 20
 -9 -5 1 30.3372 4.23673 6
 -9 -5 0 8.12849 2.07699 20
 -9 -5 -1 42.1622 5.31583 20
 -9 -5 -3 18.3808 3.04481 20
 9 5 3 20.4832 2.91253 11
 -9 -5 -4 -0.17661 1.23283 20
 9 5 4 -0.3597 0.90789 11
 -9 -5 -5 13.0711 2.44843 20
 9 5 5 17.447 2.65892 11
 9 5 6 5.29908 1.59051 11
 -9 -5 -7 18.4727 2.93494 20
 9 5 7 21.3117 3.16015 11
 -9 -5 -8 16.1842 2.68033 20
 9 5 8 17.9775 2.93563 11
 -9 -5 -9 2.33247 1.2556 20
 9 5 9 3.65958 1.47749 11
 -9 -5 -10 6.07299 1.72814 20
 9 5 10 12.5877 2.26774 11
 -9 -5 -11 -0.19177 0.9891 20
 9 5 11 -0.67711 0.97979 11
 -9 -5 -12 4.82579 1.62261 20
 9 5 12 6.65711 1.79502 11
 9 5 13 1.63212 1.23689 11
 -9 -6 8 3.39106 1.42861 20
 9 6 -8 3.11369 1.45865 8
 -9 -6 7 10.7309 2.26955 20
 9 6 -7 11.5512 2.32166 8
 -9 -6 6 -0.40413 1.18373 20
 9 6 -6 0.2012 0.99298 8
 9 6 -5 21.6277 3.14448 16
 -9 -6 5 22.294 3.32339 20
 9 6 -5 22.2432 3.26027 8
 9 6 -4 0.17828 0.92009 16
 -9 -6 4 0.97671 1.16352 20
 9 6 -3 24.5737 3.00187 16
 -9 -6 3 21.776 3.05469 20
 -9 -6 3 10.6729 2.59252 6
 -9 -6 1 25.9828 3.69062 20
 -9 -6 0 52.8389 6.29726 20
 -9 -6 -1 5.64381 1.76551 20
 9 6 1 6.06836 1.42268 11
 -9 -6 -2 40.2569 4.84362 20
 9 6 2 34.982 4.57205 11
 -9 -6 -3 0.54901 1.23572 20
 9 6 3 1.04942 0.9421 11
 -9 -6 -4 12.6837 2.33085 20
 9 6 4 12.1341 2.21778 11
 -9 -6 -5 4.67583 1.4069 20
 9 6 5 2.68904 1.22833 11
 -9 -6 -6 34.2974 4.45476 20
 9 6 6 36.672 4.65546 11
 -9 -6 -7 -0.17248 1.02667 20
 9 6 7 -0.2076 1.11381 11
 -9 -6 -8 26.0976 3.78991 20
 9 6 8 31.3275 4.09961 11
 -9 -6 -9 4.55155 1.43134 20
 9 6 9 4.13124 1.57658 11
 -9 -6 -10 3.58756 1.34284 20
 9 6 10 7.35571 1.72796 11
 -9 -6 -11 3.17869 1.36395 20
 9 6 11 7.06187 1.83179 11
 -9 -6 -12 1.17435 0.96925 20
 9 6 12 0.46125 1.00371 11
 9 6 13 4.45176 1.619 11
 -9 -7 7 6.4813 1.79166 20
 9 7 -7 7.2295 1.78641 8
 -9 -7 6 3.66793 1.52638 20
 9 7 -6 3.53221 1.27103 8
 -9 -7 5 2.99122 1.27995 20
 9 7 -5 0.18393 0.95307 8
 -9 -7 4 15.5234 2.61103 20
 9 7 -4 13.5515 2.33726 8
 -9 -7 3 4.2709 1.50136 20
 9 7 -3 4.12428 1.27056 8
 -9 -7 1 3.9936 1.54759 20
 -9 -7 0 21.196 3.25959 20
 -9 -7 -1 3.57301 1.52143 20
 -9 -7 -2 5.6358 1.69987 20
 9 7 2 5.73037 1.48254 11
 9 7 3 7.677 1.79247 11
 -9 -7 -4 10.0656 2.099 20
 9 7 4 10.5412 2.03016 11
 -9 -7 -5 6.5941 1.67083 20
 -9 -7 -5 5.06756 1.34924 9
 9 7 5 7.452 1.73139 11
 -9 -7 -6 2.22543 1.21504 20
 -9 -7 -6 1.8307 1.00115 9
 9 7 6 3.0403 1.2985 11
 -9 -7 -7 10.2953 2.07377 20
 -9 -7 -7 11.3268 2.15051 9
 9 7 7 16.9358 2.6845 11
 -9 -7 -8 1.0294 1.11926 20
 -9 -7 -8 1.442 1.11238 9
 -9 -7 -9 4.684 1.4744 20
 -9 -7 -9 8.05381 1.82978 9
 -9 -7 -10 0.17539 0.84561 20
 -9 -7 -10 -0.22494 1.08448 9
 -9 -7 -12 1.90933 1.2197 20
 -9 -8 6 8.08162 1.98363 20
 9 8 -6 6.78836 1.66167 8
 -9 -8 5 4.23799 1.48946 20
 9 8 -5 3.63012 1.26628 8
 -9 -8 4 4.98414 1.61481 20
 -9 -8 4 4.0464 1.34095 9
 -9 -8 3 5.09704 1.67396 20
 -9 -8 2 2.95138 1.11548 9
 -9 -8 1 24.8665 3.43403 20
 -9 -8 1 21.2109 3.09066 9
 -9 -8 0 0.75969 1.26415 20
 -9 -8 0 0.15659 0.84069 9
 -9 -8 -1 44.2229 4.86137 20
 9 8 1 31.8889 5.33757 4
 -9 -8 -1 32.9743 4.41584 9
 9 8 2 -0.95495 1.70985 4
 -9 -8 -2 0.93749 1.23499 20
 -9 -8 -2 1.56055 1.0549 9
 -9 -8 -3 11.2676 2.02371 9
 -9 -8 -4 1.80284 1.21791 20
 -9 -8 -4 2.13771 1.10262 9
 9 8 4 5.69848 1.42728 11
 -9 -8 -5 13.2161 2.2592 20
 -9 -8 -6 3.20937 1.22053 20
 -9 -8 -6 2.26374 1.06738 9
 -9 -8 -7 5.91327 1.54497 20
 -9 -8 -7 5.85541 1.6522 9
 -9 -8 -8 10.6137 2.1333 20
 -9 -8 -8 13.6609 2.31057 9
 -9 -8 -9 1.36023 1.05154 20
 -9 -8 -10 8.57753 1.83618 20
 -9 -8 -10 10.3711 2.15806 9
 -9 -8 -11 0.98037 1.15715 9
 -9 -9 4 3.02131 1.32756 20
 -9 -9 4 1.94919 1.16604 9
 9 9 -3 -0.38222 1.82939 4
 -9 -9 3 4.36162 1.48354 20
 -9 -9 3 4.84808 1.4406 9
 9 9 -2 -0.74987 1.93645 4
 -9 -9 2 1.79854 0.99112 9
 -9 -9 1 6.93389 1.78513 20
 -9 -9 1 4.90909 1.46616 9
 -9 -9 0 5.91729 1.66701 20
 -9 -9 0 6.92303 1.59834 9
 -9 -9 -1 0.94137 1.22588 20
 -9 -9 -1 1.20454 0.91171 9
 -9 -9 -2 13.131 2.32592 20
 -9 -9 -2 10.9433 2.10561 9
 -9 -9 -3 -0.33732 0.88783 9
 -9 -9 -4 7.05001 1.65031 9
 -9 -9 -5 0.16961 0.89234 9
 -9 -9 -6 5.71571 1.4967 9
 -9 -9 -7 3.21589 1.2583 9
 -9 -9 -8 3.27691 1.2585 9
 -9 -9 -9 4.72721 1.52282 9
 -9 -9 -11 4.31837 1.61251 9
 -9 -10 1 -0.19316 0.95335 9
 -9 -10 0 5.89774 1.56776 9
 -9 -10 -1 4.15077 1.33459 9
 -9 -10 -2 2.42932 1.23512 9
 -9 -10 -3 8.43937 1.81466 9
 -9 -10 -4 -0.90827 1.13413 9
 -9 -10 -5 6.21828 1.61037 9
 -9 -10 -7 3.43538 1.23475 9
 -9 -10 -8 0.80437 1.03943 9
 10 0 -3 12.9304 2.47323 16
 -10 0 3 15.8731 2.78909 6
 10 0 -3 15.4624 2.71312 5
 10 0 -2 5.91605 1.6265 16
 -10 0 2 5.17872 1.78277 6
 10 0 -2 7.73036 1.82818 5
 10 0 -1 13.8814 2.50088 16
 -10 0 1 15.4206 2.6659 6
 10 0 -1 13.0697 2.4829 5
 10 0 0 1.87452 1.18057 16
 10 0 0 2.69156 1.23295 5
 10 0 1 14.0495 2.61306 16
 -10 0 -1 19.8159 2.98679 6
 10 0 2 4.08929 1.40195 16
 10 0 3 21.3895 3.24506 16
 -10 0 -4 9.89576 1.91061 20
 -10 0 -4 2.98375 1.56577 7
 10 0 5 12.8624 2.08747 16
 -10 0 -5 9.20604 1.98831 20
 -10 0 -5 3.99277 1.62855 7
 -10 0 -6 8.56265 1.70926 20
 -10 0 -6 1.46207 1.30681 7
 -10 -1 5 9.98932 2.18626 20
 -10 -1 5 7.86515 2.0366 6
 10 1 -5 12.7538 2.37982 5
 10 1 -5 10.2826 2.05877 16
 -10 -1 4 2.62334 1.37259 20
 10 1 -4 3.62972 1.44053 5
 10 1 -4 5.34856 1.48301 16
 -10 -1 3 11.1283 2.41444 20
 -10 -1 3 13.2341 2.52028 6
 10 1 -3 12.8358 2.46176 5
 10 1 -3 13.805 2.40626 16
 10 1 -2 11.3967 2.16224 5
 10 1 -2 7.81338 1.90907 16
 -10 -1 1 5.01125 1.821 20
 -10 -1 1 5.52589 1.68158 6
 10 1 -1 5.62469 1.57662 5
 10 1 -1 6.95789 1.68144 16
 -10 -1 0 6.85144 1.9263 20
 -10 -1 0 11.8046 2.256 6
 10 1 0 12.4772 2.13426 5
 10 1 0 10.2058 2.05987 16
 -10 -1 -1 4.90376 1.46189 20
 -10 -1 -1 4.30705 1.41499 6
 10 1 1 3.09976 1.29333 5
 10 1 1 3.04526 1.31616 16
 -10 -1 -2 16.9342 2.59566 6
 -10 -1 -2 11.3389 2.42231 20
 -10 -1 -3 1.32472 1.15109 6
 10 1 4 14.1541 2.45303 16
 -10 -1 -4 12.065 2.28923 20
 10 1 5 0.59771 0.89281 16
 -10 -1 -5 0.95632 1.12315 20
 -10 -1 -5 1.00997 1.17736 7
 10 1 6 6.76753 1.80171 17
 10 1 6 7.63892 1.71924 16
 -10 -1 -6 6.18222 1.65003 20
 10 1 7 2.56122 1.29326 17
 -10 -1 -7 2.15942 1.1355 20
 10 2 -6 6.95442 1.81727 16
 -10 -2 6 11.9466 2.26143 6
 10 2 -6 12.1071 2.32167 5
 -10 -2 6 11.0265 2.29314 20
 10 2 -5 -0.19944 0.89063 16
 -10 -2 5 1.0642 1.1852 6
 10 2 -5 1.12045 1.10614 5
 -10 -2 5 -0.44354 1.25676 20
 10 2 -4 18.2672 2.90804 16
 -10 -2 4 16.4899 2.88606 6
 10 2 -4 21.033 3.08177 5
 -10 -2 4 15.5755 2.91578 20
 10 2 -3 1.68851 1.09477 5
 -10 -2 3 0.64887 1.29308 20
 10 2 -2 15.3468 2.60671 16
 10 2 -2 15.7983 2.57801 5
 -10 -2 2 12.1068 2.5369 20
 10 2 -1 2.28547 1.19313 16
 -10 -2 1 1.31836 1.13766 6
 10 2 -1 2.38467 1.14259 5
 10 2 0 4.56894 1.4979 16
 10 2 0 4.66314 1.39283 5
 -10 -2 0 2.28389 1.46534 20
 10 2 1 2.27431 1.25865 16
 -10 -2 -1 2.89378 1.23221 6
 10 2 1 3.55445 1.25732 5
 -10 -2 -1 2.0091 1.3127 20
 10 2 2 2.65913 1.22269 16
 -10 -2 -2 2.28862 1.21071 6
 10 2 2 3.40959 1.23318 5
 -10 -2 -2 1.56762 1.24372 20
 10 2 3 21.964 3.22926 16
 -10 -2 -3 19.1697 3.21447 20
 10 2 4 1.79376 1.18142 16
 -10 -2 -4 1.90628 1.26547 20
 10 2 5 39.0317 4.66378 16
 -10 -2 -5 31.9141 4.46289 20
 10 2 6 0.38922 1.0844 16
 -10 -2 -6 0.57718 1.12795 20
 10 2 7 11.7861 2.08869 16
 -10 -2 -7 8.75493 2.02559 20
 10 2 8 0.23314 0.94995 17
 -10 -2 -8 -0.19786 1.01978 20
 10 2 9 7.48287 1.94243 17
 -10 -2 -9 5.11956 1.6358 20
 10 3 -6 8.93393 1.90478 16
 -10 -3 6 9.21334 2.02737 6
 10 3 -6 7.94303 1.98461 5
 -10 -3 6 8.09324 2.12359 20
 10 3 -5 11.2796 2.12561 16
 -10 -3 5 9.22672 2.06709 6
 -10 -3 5 10.4321 2.34243 20
 10 3 -4 10.5817 2.10794 16
 -10 -3 4 10.3006 2.29163 20
 10 3 -3 23.7466 3.53623 16
 -10 -3 3 26.1515 3.62557 6
 -10 -3 3 23.6564 3.68774 20
 10 3 -2 3.68531 1.36002 16
 -10 -3 2 2.17424 1.14978 6
 10 3 -2 2.60196 1.28004 5
 -10 -3 2 4.50384 1.69902 20
 10 3 -1 16.6721 2.86862 16
 10 3 -1 21.3427 2.99235 5
 -10 -3 1 17.6055 3.11707 20
 10 3 0 0.81047 1.08961 16
 10 3 0 0.74998 0.98922 5
 10 3 1 34.2492 3.86107 16
 -10 -3 -1 19.9413 3.25998 6
 -10 -3 -1 25.0673 3.67708 20
 10 3 2 4.0099 1.40902 16
 -10 -3 -2 4.20002 1.30583 6
 -10 -3 -2 2.00763 1.45745 20
 10 3 3 33.9859 4.2932 16
 -10 -3 -3 29.2427 4.18987 20
 10 3 4 21.9655 3.10312 16
 -10 -3 -4 16.1587 2.8381 20
 10 3 5 7.07316 1.80202 16
 -10 -3 -5 6.89971 1.86511 20
 -10 -3 -6 24.3847 3.50876 20
 10 3 7 1.08842 1.12832 11
 -10 -3 -7 1.35693 1.14178 20
 10 3 8 5.05117 1.61069 17
 10 3 9 -0.91928 1.13419 17
 10 3 9 1.36655 1.17399 11
 -10 -3 -9 -0.19968 1.05051 20
 10 3 10 8.4331 2.05641 17
 10 3 10 9.76235 2.03816 11
 -10 -3 -10 5.57946 1.79249 20
 10 4 -6 0.19683 0.85406 16
 -10 -4 6 0.21528 1.10973 6
 -10 -4 6 0.22514 1.18446 20
 10 4 -5 28.3449 3.77507 16
 -10 -4 5 24.5654 3.67797 6
 10 4 -4 5.96276 1.57692 16
 10 4 -4 4.30005 1.46621 5
 -10 -4 4 5.48415 1.85807 20
 10 4 -3 7.59627 1.8359 16
 -10 -4 3 7.57941 1.8253 6
 10 4 -3 8.8151 1.98589 5
 -10 -4 3 8.65335 2.16071 20
 10 4 -2 22.6789 3.21198 16
 10 4 -2 21.7464 3.18359 5
 -10 -4 2 16.6895 3.18876 20
 10 4 -1 0.80635 1.01899 16
 -10 -4 1 1.96724 0.97761 6
 10 4 -1 0.19896 0.93814 5
 -10 -4 1 -0.85015 1.2465 20
 10 4 0 5.8515 1.69004 16
 -10 -4 0 6.7665 1.58855 6
 10 4 0 7.5021 1.72227 5
 -10 -4 0 8.26079 2.0108 20
 10 4 1 1.11306 1.03849 5
 10 4 2 4.66031 1.56096 16
 10 4 2 4.98748 1.44632 5
 -10 -4 -2 8.28674 1.94483 20
 10 4 3 -0.20278 1.0233 16
 10 4 3 0.33937 0.73628 5
 -10 -4 -3 0.39131 1.12759 20
 10 4 4 18.7701 2.98267 16
 10 4 4 19.6741 2.9763 11
 -10 -4 -4 17.6571 2.88262 20
 10 4 5 6.83561 1.77958 16
 10 4 5 8.22367 1.87765 11
 -10 -4 -5 5.62088 1.62532 20
 10 4 6 20.3065 2.97947 16
 -10 -4 -6 16.5849 2.82926 20
 10 4 7 6.3111 1.73742 16
 -10 -4 -7 7.87753 1.81601 20
 10 4 8 2.3451 1.26131 17
 10 4 8 1.3636 1.01953 16
 -10 -4 -8 1.93231 1.16356 20
 10 4 9 1.12687 1.16619 17
 10 4 9 1.72679 0.99429 16
 10 4 9 1.59491 1.15425 11
 -10 -4 -9 0.19431 0.96443 20
 10 4 10 0.4751 1.03201 17
 10 4 10 0.69857 1.09706 11
 10 4 11 5.23894 1.69347 17
 10 4 11 4.94332 1.5825 11
 -10 -4 -11 1.46555 1.27138 20
 10 5 -6 14.4079 2.5319 16
 10 5 -6 19.1247 2.89956 5
 -10 -5 6 13.9858 2.71933 20
 10 5 -5 0.58069 0.88798 16
 -10 -5 5 -0.20604 1.06224 6
 -10 -5 5 0.22225 1.14575 20
 10 5 -4 22.3879 3.35889 16
 -10 -5 4 23.4438 3.37415 6
 10 5 -3 -0.59606 1.06662 16
 -10 -5 3 2.33779 1.10391 6
 -10 -5 3 1.08113 1.40288 20
 10 5 -2 15.071 2.55758 16
 -10 -5 2 13.2652 2.60803 20
 10 5 -1 4.68102 1.59659 16
 -10 -5 1 4.68439 1.63396 20
 10 5 0 8.40608 1.82968 16
 -10 -5 0 5.51763 1.80403 20
 10 5 1 17.7232 3.00045 16
 -10 -5 -1 21.4158 3.25018 20
 10 5 2 3.50959 1.33446 16
 -10 -5 -2 0.40763 1.30023 20
 10 5 3 28.476 3.7105 11
 -10 -5 -3 24.4869 3.68733 20
 -10 -5 -4 0.38613 1.03638 20
 10 5 5 18.6127 2.89683 11
 -10 -5 -5 16.2214 2.73186 20
 10 5 6 0.84285 1.06925 11
 -10 -5 -6 1.50775 1.10985 20
 10 5 7 15.708 2.62888 11
 -10 -5 -7 11.0491 2.22807 20
 10 5 8 5.13718 1.58576 11
 -10 -5 -8 4.00594 1.43117 20
 10 5 9 5.47771 1.67692 11
 -10 -5 -9 4.2482 1.42596 20
 10 5 10 10.7519 2.10565 11
 -10 -5 -10 5.70303 1.7331 20
 10 5 11 0.23909 1.12744 11
 -10 -5 -11 1.42505 1.05194 20
 10 6 -5 13.9241 2.43256 16
 -10 -6 5 15.3977 2.80512 20
 10 6 -4 -0.78982 0.99716 16
 -10 -6 4 -0.19665 0.92618 6
 -10 -6 4 0.43951 1.34874 20
 10 6 -3 18.5521 2.86274 16
 -10 -6 3 17.8154 2.6888 6
 -10 -6 3 14.3423 2.79629 20
 10 6 -2 2.25359 1.21382 16
 -10 -6 2 1.28593 1.45523 20
 10 6 -1 17.7881 2.93184 16
 -10 -6 1 18.4423 3.0443 20
 -10 -6 0 -0.84243 1.332 20
 -10 -6 -1 9.23592 2.17302 20
 10 6 3 4.55468 1.39175 11
 -10 -6 -3 5.20801 1.68612 20
 10 6 4 18.5961 2.88072 11
 -10 -6 -4 17.0627 2.87375 20
 10 6 5 1.8477 1.17198 11
 -10 -6 -5 1.15293 1.06023 20
 10 6 6 9.78253 2.12714 11
 10 6 7 0.66312 1.18854 11
 -10 -6 -7 0.94287 0.99527 20
 10 6 8 9.31662 2.02558 11
 -10 -6 -8 4.18222 1.47341 20
 10 6 9 -0.23264 1.03845 11
 -10 -6 -9 0.37715 0.972 20
 10 6 10 2.61883 1.39641 11
 -10 -6 -10 2.68685 1.2555 20
 10 6 11 2.67163 1.32899 11
 10 7 -4 7.63513 1.84581 16
 -10 -7 4 8.83743 2.12758 20
 10 7 -3 1.8432 1.17367 16
 -10 -7 3 1.7437 1.36806 20
 -10 -7 2 13.9825 2.64625 20
 -10 -7 1 1.06574 1.23268 20
 -10 -7 0 12.8345 2.48805 20
 -10 -7 -1 -0.42159 1.33125 20
 10 7 3 0.75735 0.89602 11
 -10 -7 -3 1.42315 1.25091 20
 10 7 4 8.59908 1.85878 11
 -10 -7 -4 7.46102 1.89191 20
 10 7 5 1.87918 1.28004 11
 -10 -7 -5 2.45962 1.19702 20
 10 7 6 7.14684 1.82351 11
 -10 -7 -6 5.46739 1.57814 20
 10 7 7 10.5507 2.20547 11
 -10 -7 -7 9.56775 1.97012 20
 10 7 8 0.92508 1.06533 11
 -10 -7 -8 1.11719 1.00393 20
 10 7 9 10.6874 2.20792 11
 -10 -7 -9 7.66861 1.851 20
 10 7 10 0.2416 1.13698 11
 -10 -8 3 2.19209 1.40033 20
 -10 -8 2 10.5775 2.34775 20
 -10 -8 1 6.83251 1.93105 20
 -10 -8 0 4.62786 1.59904 20
 -10 -8 -1 21.4387 3.36389 20
 -10 -8 -3 23.4131 3.47591 20
 10 8 4 -0.40583 0.95525 11
 -10 -8 -4 -0.195 1.31404 20
 10 8 5 17.8626 2.83879 11
 -10 -8 -5 15.3285 2.63344 20
 10 8 6 1.99062 1.21061 11
 -10 -8 -6 2.97482 1.29025 20
 10 8 7 10.704 2.07755 11
 -10 -8 -7 4.61786 1.49168 20
 10 8 8 6.51704 1.65965 11
 -10 -8 -8 2.19483 1.1077 20
 10 8 9 0.23755 1.03089 11
 -10 -8 -9 0.36667 0.94539 20
 -10 -9 0 1.26405 1.24027 20
 -10 -9 -1 4.20236 1.50702 20
 -10 -9 -3 -0.20084 1.1954 20
 -10 -9 -4 6.00236 1.64676 20
 10 9 5 -0.31884 1.42332 4
 -10 -9 -5 -0.18522 1.01279 20
 10 9 6 13.5002 2.39244 11
 -10 -9 -6 9.73356 2.08804 20
 -10 -9 -7 1.30088 0.92588 9
 11 3 -1 14.1896 2.79371 16
 -11 -3 1 18.7547 2.88554 6
 11 3 -1 19.3459 2.92466 5
 11 3 0 -0.45845 0.9653 16
 11 3 0 0.20774 0.95336 5
 -11 -3 0 -1.36716 1.45862 20
 11 3 1 11.1581 2.33237 16
 11 3 1 13.6126 2.27011 5
 -11 -3 -1 9.42317 2.26504 20
 11 3 2 4.71485 1.50049 16
 -11 -3 -2 1.48641 1.2541 20
 11 3 3 4.4684 1.57036 16
 -11 -3 -3 2.10619 1.30789 20
 11 3 4 7.05371 1.80974 16
 11 3 5 1.52879 1.22718 16
 -11 -3 -5 1.86075 1.20296 20
 11 4 -2 9.85798 1.98708 16
 -11 -4 2 9.2865 1.94818 6
 11 4 -2 6.36274 1.76612 5
 -11 -4 2 6.88409 2.04208 20
 11 4 -1 -0.22414 1.05456 16
 11 4 -1 0.42698 0.95292 5
 -11 -4 1 -0.47038 1.39969 20
 11 4 0 14.5401 2.80744 16
 11 4 0 20.6603 2.95897 5
 11 4 1 0.44853 1.05602 16
 11 4 1 0.99615 0.91465 5
 -11 -4 -1 -0.44277 1.4364 20
 11 4 2 25.2539 3.48587 16
 11 4 2 20.0645 3.08637 5
 -11 -4 -2 18.3774 3.23141 20
 11 4 3 -0.66525 1.01891 16
 -11 -4 -3 -0.63756 1.09719 20
 11 4 4 18.3385 3.00344 16
 -11 -4 -4 16.8842 2.88842 20
 -11 -4 -5 1.22687 1.18441 20
 -11 -4 -6 10.2507 2.15394 20
 11 5 -2 10.2069 2.2067 16
 11 5 -2 10.6184 2.22553 5
 -11 -5 2 10.6252 2.4224 20
 11 5 -1 2.67482 1.25474 16
 11 5 -1 1.09767 1.07461 5
 -11 -5 1 2.35162 1.49603 20
 11 5 0 6.38047 1.66774 5
 -11 -5 0 5.15738 1.85211 20
 11 5 1 10.3586 2.22502 16
 11 5 1 8.21636 1.93378 5
 11 5 2 0.45181 1.09286 16
 11 5 2 1.18524 0.97894 5
 -11 -5 -2 1.10687 1.27882 20
 -11 -5 -3 11.9262 2.40824 20
 11 5 3 9.50044 2.23347 16
 -11 -5 -4 1.46832 1.1256 20
 11 5 4 -0.42984 1.01158 11
 11 5 4 0.22541 1.03409 16
 -11 -5 -5 4.5737 1.52349 20
 11 5 5 4.93858 1.65107 16
 -11 -5 -6 0.20583 0.94391 20
 11 5 6 -0.45977 1.0542 11
 11 5 6 0.22228 0.99215 16
 -11 -5 -7 5.68691 1.5789 20
 11 5 7 5.50663 1.5821 16
 -11 -6 1 7.49918 1.95544 20
 11 6 -1 4.29579 1.61799 16
 -11 -6 0 0.23214 1.4038 20
 11 6 0 0.68408 1.07392 16
 11 6 1 16.1025 2.80762 16
 -11 -6 -2 6.05163 1.99751 20
 11 6 2 7.88806 1.80399 11
 11 6 2 8.53006 2.03252 16
 -11 -6 -3 6.261 1.98707 20
 11 6 3 10.3738 2.08622 16
 -11 -6 -4 11.526 2.29432 20
 -11 -6 -5 -0.41624 1.05087 20
 11 6 6 4.79625 1.55411 11
 -11 -6 -7 0.40431 1.08472 20
 11 6 7 -0.70214 1.04493 11
 -11 -7 -2 9.76064 2.21191 20
 -11 -7 -3 1.49303 1.3166 20
 -11 -7 -4 5.57732 1.61269 20
 11 7 4 5.33812 1.61489 11
 -11 -7 -5 2.86779 1.3057 20
 11 7 5 2.87654 1.26362 11

_iucr_refine_instructions_details
;
TITL eulnh_a.res in P-1
    eulnh.res
    created by SHELXL-2018/3 at 19:15:14 on 10-Nov-2020
REM Old TITL EuLNH in P1
REM SHELXT solution in P-1: R1 0.185, Rweak 0.008, Alpha 0.054
REM <I/s> 0.000 for 0 systematic absences, Orientation as input
REM Formula found by SHELXT: C20 C4 O5 Eu
CELL 0.71073 9.4102 10.1547 16.4151 79.409 82.49 66.174
ZERR 2 0.0007 0.0007 0.0008 0.005 0.006 0.007
LATT 1
SFAC C H Eu N O
UNIT 52 44 2 14 22

L.S. 10
PLAN  5
MORE -1
BOND $H
CONF
fmap 2
acta
REM <olex2.extras>
REM <HklSrc "%.\\EuLNH.hkl">
REM </olex2.extras>

WGHT    0.108300
EXTI    0.024357
FVAR       0.20193
EU1   3    0.473476    0.681544    0.775483    11.00000    0.04211    0.04061 =
         0.05323   -0.00347    0.00302   -0.01144
O4    5    0.348078    0.602259    0.671848    11.00000    0.06467    0.04937 =
         0.07729   -0.01367   -0.00594   -0.01225
O2    5    0.640320    0.445369    0.766587    11.00000    0.05264    0.03489 =
         0.08448    0.00520    0.00248   -0.00657
O10   5    0.754443    0.664006    0.787067    11.00000    0.05201    0.06218 =
         0.08130   -0.00359    0.00557   -0.02080
O9    5    0.626027    0.625417    0.900912    11.00000    0.05727    0.09169 =
         0.06573    0.00201   -0.00171   -0.03286
O1    5    0.473727    0.908287    0.779757    11.00000    0.04814    0.04652 =
         0.07097   -0.01760    0.01030   -0.01163
O3    5    0.193019    0.778096    0.734704    11.00000    0.05645    0.05438 =
         0.06194   -0.01190    0.00029   -0.00678
N3    4    0.373400    0.510244    0.873474    11.00000    0.05031    0.05473 =
         0.07025    0.00505   -0.00269   -0.02800
N2    4    0.282157    0.804466    0.892581    11.00000    0.05165    0.05615 =
         0.05772   -0.01165    0.00090   -0.01875
C8    1    0.282061    1.300541    0.752833    11.00000    0.06656    0.04439 =
         0.08173   -0.01993   -0.00379   -0.01521
AFIX  43
H8    2    0.290368    1.382617    0.720230    11.00000   -1.20000
AFIX   0
C12   1    0.219551    0.939114    0.902003    11.00000    0.05665    0.08438 =
         0.03911   -0.01918    0.00137   -0.02630
AFIX  43
H12   2    0.148552    0.962386    0.947414    11.00000   -1.20000
AFIX   0
O7    5    0.635953    0.688164    0.638062    11.00000    0.05519    0.06041 =
         0.09819    0.00706    0.00977   -0.00439
O8    5    0.579852    0.822182    0.520798    11.00000    0.09993    0.16182 =
         0.05574    0.00748    0.00204   -0.06488
C9    1    0.159352    1.317858    0.813301    11.00000    0.05585    0.05019 =
         0.11159   -0.03570    0.00480   -0.01215
AFIX  43
H9    2    0.087779    1.410350    0.821404    11.00000   -1.20000
AFIX   0
C15   1    0.436826    0.371009    0.897010    11.00000    0.06078    0.06610 =
         0.05727    0.01014   -0.01356   -0.03647
AFIX  43
H15   2    0.381891    0.332240    0.938780    11.00000   -1.20000
AFIX   0
O6    5    0.411182    0.854651    0.626829    11.00000    0.07144    0.05790 =
         0.09342   -0.00664    0.00620   -0.02144
N7    4    0.747654    0.640188    0.866293    11.00000    0.05600    0.05942 =
         0.07479    0.00525   -0.00932   -0.02389
C6    1    0.392779    1.162990    0.740027    11.00000    0.04821    0.04729 =
         0.06215   -0.01722   -0.00446   -0.01894
N5    4    0.215048    0.703457    0.677929    11.00000    0.05590    0.05656 =
         0.06246   -0.00044   -0.00687   -0.02137
C11   1    0.246754    1.057452    0.850464    11.00000    0.04838    0.05813 =
         0.06845   -0.02339    0.00493   -0.01900
C4    1    0.539090    1.266912    0.622265    11.00000    0.07171    0.06235 =
         0.06481   -0.00613   -0.01115   -0.02278
AFIX  43
H4    2    0.469199    1.362343    0.624514    11.00000   -1.20000
AFIX   0
C7    1    0.373710    1.038231    0.788662    11.00000    0.04288    0.05004 =
         0.06075   -0.01774   -0.00639   -0.01529
C3    1    0.663521    1.237023    0.565619    11.00000    0.08979    0.08064 =
         0.05235   -0.00458   -0.00736   -0.04386
AFIX  43
H3    2    0.676149    1.313393    0.528752    11.00000   -1.20000
AFIX   0
C5    1    0.517885    1.152629    0.676802    11.00000    0.05171    0.05219 =
         0.06498   -0.01398   -0.01093   -0.02237
O11   5    0.849565    0.632304    0.906167    11.00000    0.06803    0.11425 =
         0.12179    0.01605   -0.03868   -0.04528
C10   1    0.145977    1.199666    0.859485    11.00000    0.05885    0.06442 =
         0.08150   -0.03610    0.00811   -0.02041
AFIX  43
H10   2    0.064492    1.213325    0.900038    11.00000   -1.20000
AFIX   0
C14   1    0.224067    0.585955    0.915586    11.00000    0.05588    0.07614 =
         0.05062    0.00442    0.00799   -0.03020
AFIX  23
H14A  2    0.196735    0.518129    0.957748    11.00000   -1.20000
H14B  2    0.143647    0.628581    0.876087    11.00000   -1.20000
AFIX   0
C13   1    0.236063    0.703463    0.955122    11.00000    0.06443    0.08069 =
         0.04565   -0.01290    0.00906   -0.02858
AFIX  23
H13A  2    0.136353    0.756445    0.982376    11.00000   -1.20000
H13B  2    0.312251    0.659601    0.996898    11.00000   -1.20000
AFIX   0
O5    5    0.116540    0.724209    0.631419    11.00000    0.07033    0.12125 =
         0.08828   -0.02046   -0.02191   -0.02602
N4    4    0.886710    0.376281    0.675555    11.00000    0.05951    0.03851 =
         0.07284   -0.00657    0.00291   -0.00229
AFIX  43
H4A   2    0.804633    0.439261    0.696794    11.00000   -1.20000
AFIX   0
C2    1    0.769842    1.099176    0.561232    11.00000    0.07539    0.09272 =
         0.08527   -0.03007    0.01789   -0.05129
AFIX  43
H2    2    0.853826    1.080994    0.522068    11.00000   -1.20000
AFIX   0
N1    4    0.627476    1.015139    0.671332    11.00000    0.04677    0.05097 =
         0.07119   -0.01881    0.00445   -0.01861
AFIX  43
H1    2    0.618003    0.942747    0.704630    11.00000   -1.20000
AFIX   0
C18   1    0.679288    0.308995    0.800519    11.00000    0.04589    0.04313 =
         0.05760   -0.00278   -0.01384   -0.01393
C16   1    0.583613    0.268955    0.865606    11.00000    0.05644    0.04765 =
         0.05301    0.00111   -0.01837   -0.02207
C20   1    0.856480    0.054674    0.808910    11.00000    0.06136    0.04378 =
         0.07408   -0.00247   -0.02244   -0.01342
AFIX  43
H20   2    0.946808   -0.017332    0.790086    11.00000   -1.20000
AFIX   0
C19   1    0.764071    0.016347    0.871891    11.00000    0.07449    0.04148 =
         0.09355    0.00496   -0.03220   -0.02097
AFIX  43
H19   2    0.791694   -0.080386    0.895767    11.00000   -1.20000
AFIX   0
N6    4    0.543893    0.786637    0.593087    11.00000    0.06286    0.07225 =
         0.06068   -0.00823    0.00598   -0.03197
C22   1    0.921875    0.233659    0.703711    11.00000    0.05118    0.05167 =
         0.05453   -0.00444   -0.01153   -0.01093
C24   1    1.140837    0.182731    0.606038    11.00000    0.04833    0.06674 =
         0.07512   -0.01483   -0.00180   -0.00300
AFIX  43
H24   2    1.227023    0.115298    0.580881    11.00000   -1.20000
AFIX   0
C21   1    0.819098    0.198835    0.772051    11.00000    0.05108    0.04288 =
         0.06472   -0.00080   -0.01911   -0.01635
C23   1    1.053139    0.134851    0.667612    11.00000    0.05146    0.04146 =
         0.09076   -0.01100   -0.01595   -0.00196
AFIX  43
H23   2    1.081774    0.035665    0.685268    11.00000   -1.20000
AFIX   0
C25   1    1.103792    0.329816    0.580380    11.00000    0.07230    0.07467 =
         0.06712    0.00120    0.00878   -0.01117
AFIX  43
H25   2    1.166005    0.362483    0.540109    11.00000   -1.20000
AFIX   0
C1    1    0.750246    0.990714    0.614729    11.00000    0.05932    0.07360 =
         0.09434   -0.02730    0.01638   -0.03144
AFIX  43
H1A   2    0.822750    0.896079    0.613040    11.00000   -1.20000
AFIX   0
C17   1    0.629776    0.122242    0.899639    11.00000    0.07831    0.06315 =
         0.05444    0.00724   -0.01810   -0.03717
AFIX  43
H17   2    0.567511    0.095300    0.942539    11.00000   -1.20000
AFIX   0
C26   1    0.973777    0.424334    0.616019    11.00000    0.06656    0.05975 =
         0.08346    0.01436    0.01446   -0.00272
AFIX  43
H26   2    0.944367    0.523785    0.599073    11.00000   -1.20000
AFIX   0
HKLF 4


REM  eulnh_a.res in P-1
REM wR2 = 0.1733, GooF = S = 1.052, Restrained GooF = 1.052 for all data
REM R1 = 0.0645 for 3898 Fo > 4sig(Fo) and 0.0739 for all 4641 data
REM 407 parameters refined using 0 restraints

END  
     
WGHT      0.1083      0.0000 

REM Highest difference peak  1.376,  deepest hole -1.471,  1-sigma level  0.198
Q1    1   0.4793  0.7791  0.6978  11.00000  0.05    1.34
Q2    1   0.5392  0.5392  0.7413  11.00000  0.05    1.16
Q3    1   0.4023  0.8205  0.8107  11.00000  0.05    1.15
Q4    1   0.5732  0.7198  0.7017  11.00000  0.05    1.13
Q5    1   0.4876  0.5910  0.8573  11.00000  0.05    1.05

  REM The information below was added by Olex2.
  REM
  REM R1 = 0.0645 for 3898 Fo > 4sig(Fo) and 0.0739 for all 13229 data
  REM n/a parameters refined using n/a restraints
  REM Highest difference peak 1.38, deepest hole -1.47
  REM Mean Shift 0, Max Shift 0.000.

  REM +++ Tabular Listing of Refinement Information +++
  REM R1_all = 0.0739
  REM R1_gt = 0.0645
  REM wR_ref = 0.1733
  REM GOOF = 1.052
  REM Shift_max = 0.000
  REM Shift_mean = 0
  REM Reflections_all = 13229
  REM Reflections_gt = 3898
  REM Parameters = n/a
  REM Hole = -1.47
  REM Peak = 1.38
  REM Flack = n/a

  
;
_olex2_submission_special_instructions  'No special instructions were received'
_oxdiff_exptl_absorpt_empirical_details
;
Empirical correction (ABSPACK) includes:
- Absorption correction using spherical harmonics
- Frame scaling
;
_oxdiff_exptl_absorpt_empirical_full_max  1.671
_oxdiff_exptl_absorpt_empirical_full_min  0.675
