# Supplementary material for: Thermosensitive visible-light-excited visible-/NIR-luminescent complexes with lanthanide sensitized by the π-electronic system through intramolecular H-bonding
Source: Front Chem. 2022 Dec 7;10:1047960. doi: 10.3389/fchem.2022.1047960 (PMC9768490; doi:10.3389/fchem.2022.1047960)
Supplement: Supplementary file 2 [file DataSheet1.zip › Supplementary_material/GdLNH_HO_MH.cif]

data_gdlnh0127
_audit_creation_date               2020-02-10
_audit_creation_method
;
Olex2 1.3-ac4
(compiled 2019.04.23 svn.r3594 for Rigaku Oxford Diffraction, GUI svn.r5739)
;
_shelx_SHELXL_version_number       '2018/3'
_audit_contact_author_address      ?
_audit_contact_author_email        ?
_audit_contact_author_name         ''
_audit_contact_author_phone        ?
_publ_contact_author_id_orcid      ?
_publ_section_references
;
Dolomanov, O.V., Bourhis, L.J., Gildea, R.J, Howard, J.A.K. & Puschmann, H.
 (2009), J. Appl. Cryst. 42, 339-341.

Sheldrick, G.M. (2015). Acta Cryst. C71, 3-8.
;
_chemical_name_common              ?
_chemical_name_systematic          ?
_chemical_formula_moiety           'C26 H22 Gd N7 O11'
_chemical_formula_sum              'C26 H22 Gd N7 O11'
_chemical_formula_weight           765.75
_chemical_melting_point            ?
_chemical_oxdiff_formula           C26H22N7O11Gd
loop_
  _atom_type_symbol
  _atom_type_description
  _atom_type_scat_dispersion_real
  _atom_type_scat_dispersion_imag
  _atom_type_scat_source
 'C' 'C' 0.0033 0.0016 'International Tables Vol C Tables 4.2.6.8 and 6.1.1.4'
 'H' 'H' 0.0000 0.0000 'International Tables Vol C Tables 4.2.6.8 and 6.1.1.4'
 'Gd' 'Gd' -0.1653 3.9035
 'International Tables Vol C Tables 4.2.6.8 and 6.1.1.4'
 'N' 'N' 0.0061 0.0033 'International Tables Vol C Tables 4.2.6.8 and 6.1.1.4'
 'O' 'O' 0.0106 0.0060 'International Tables Vol C Tables 4.2.6.8 and 6.1.1.4'

_shelx_space_group_comment
;
The symmetry employed for this shelxl refinement is uniquely defined
by the following loop, which should always be used as a source of
symmetry information in preference to the above space-group names.
They are only intended as comments.
;
_space_group_crystal_system        'triclinic'
_space_group_IT_number             2
_space_group_name_H-M_alt          'P -1'
_space_group_name_Hall             '-P 1'
loop_
  _space_group_symop_operation_xyz
 'x, y, z'
 '-x, -y, -z'

_cell_length_a                     9.3963(8)
_cell_length_b                     10.1033(8)
_cell_length_c                     16.1106(14)
_cell_angle_alpha                  79.716(7)
_cell_angle_beta                   83.070(7)
_cell_angle_gamma                  66.031(8)
_cell_volume                       1373.1(2)
_cell_formula_units_Z              2
_cell_measurement_reflns_used      8020
_cell_measurement_temperature      100.00(10)
_cell_measurement_theta_max        27.3530
_cell_measurement_theta_min        2.2240
_shelx_estimated_absorpt_T_max     0.789
_shelx_estimated_absorpt_T_min     0.789
_exptl_absorpt_coefficient_mu      2.492
_exptl_absorpt_correction_T_max    1.00000
_exptl_absorpt_correction_T_min    0.84145
_exptl_absorpt_correction_type     multi-scan
_exptl_absorpt_process_details
;
CrysAlisPro 1.171.40.53 (Rigaku Oxford Diffraction, 2019)
Empirical absorption correction using spherical harmonics,
 implemented in SCALE3 ABSPACK scaling algorithm.
;
_exptl_absorpt_special_details     ?
_exptl_crystal_colour              'clear light yellow'
_exptl_crystal_colour_lustre       clear
_exptl_crystal_colour_modifier     light
_exptl_crystal_colour_primary      yellow
_exptl_crystal_density_diffrn      1.852
_exptl_crystal_density_meas        ?
_exptl_crystal_density_method      ?
_exptl_crystal_description         plate
_exptl_crystal_F_000               758
_exptl_crystal_preparation         ?
_exptl_crystal_size_max            0.1
_exptl_crystal_size_mid            0.1
_exptl_crystal_size_min            0.1
_exptl_transmission_factor_max     ?
_exptl_transmission_factor_min     ?
_diffrn_reflns_av_R_equivalents    0.0554
_diffrn_reflns_av_unetI/netI       0.0723
_diffrn_reflns_Laue_measured_fraction_full  0.994
_diffrn_reflns_Laue_measured_fraction_max  0.935
_diffrn_reflns_limit_h_max         13
_diffrn_reflns_limit_h_min         -13
_diffrn_reflns_limit_k_max         14
_diffrn_reflns_limit_k_min         -13
_diffrn_reflns_limit_l_max         22
_diffrn_reflns_limit_l_min         -22
_diffrn_reflns_number              24100
_diffrn_reflns_point_group_measured_fraction_full  0.994
_diffrn_reflns_point_group_measured_fraction_max  0.935
_diffrn_reflns_theta_full          25.242
_diffrn_reflns_theta_max           30.576
_diffrn_reflns_theta_min           2.375
_diffrn_ambient_environment        N~2~
_diffrn_ambient_temperature        100.00(10)
_diffrn_detector                   'Rigaku HyPix-3000 area detector'
_diffrn_detector_area_resol_mean   10.0
_diffrn_detector_type              'HPC area detector'
_diffrn_measured_fraction_theta_full  0.994
_diffrn_measured_fraction_theta_max  0.935
_diffrn_measurement_details
;
List of Runs (angles in degrees, time in seconds):

  # Type    Start    End  Width  t~exp~   \w     \q     \k     \f   Frames
--------------------------------------------------------------------------
  1  \w    -73.00  14.00   0.50    2.56    --   20.00  54.00 150.00  174
  2  \w     35.00 109.00   0.50    2.56    --   20.00  54.00 150.00  148
  3  \w    -70.00 -41.00   0.50    2.56    --   20.00  54.00  30.00   58
  4  \w    -31.00  65.00   0.50    2.56    --   20.00  54.00  30.00  192
  5  \w     79.00 110.00   0.50    2.56    --   20.00  54.00  30.00   62
  6  \w    -72.00  23.00   0.50    2.56    --   20.00  54.00-120.00  190
  7  \w     40.00  66.00   0.50    2.56    --   20.00  54.00-120.00   52
  8  \w    -65.00 -39.00   0.50    2.56    --   20.00  54.00-180.00   52
  9  \w     -1.00  91.00   0.50    2.56    --   20.00  54.00-180.00  184
 10  \w    -66.00  67.00   0.50    2.56    --   20.00  54.00  90.00  266
 11  \w     71.00  96.00   0.50    2.56    --   20.00  54.00  90.00   50
 12  \w    -73.00  56.00   0.50    2.56    --   20.00  54.00 -30.00  258
 13  \w    -38.00 -13.00   0.50    2.56    --   20.00  54.00 120.00   50
 14  \w     17.00  42.00   0.50    2.56    --   20.00  54.00 120.00   50
 15  \w    -66.00 -40.00   0.50    2.56    --   20.00  54.00  60.00   52
 16  \w      0.00  25.00   0.50    2.56    --   20.00  54.00  60.00   50
 17  \w    -67.00 -15.00   0.50    2.56    --   20.00  54.00 -67.01  104
;
_diffrn_measurement_device         'fixed-chi diffractometer'
_diffrn_measurement_device_type    'Rigaku XtaLAB mini2'
_diffrn_measurement_method         '\w scans'
_diffrn_orient_matrix_type        
 'CrysAlisPro convention (1999,Acta A55,543-557)'
_diffrn_orient_matrix_UB_11        -0.0707435000
_diffrn_orient_matrix_UB_12        0.0135995000
_diffrn_orient_matrix_UB_13        0.0249291000
_diffrn_orient_matrix_UB_21        -0.0287128000
_diffrn_orient_matrix_UB_22        -0.0254001000
_diffrn_orient_matrix_UB_23        -0.0299362000
_diffrn_orient_matrix_UB_31        0.0318643000
_diffrn_orient_matrix_UB_32        -0.0720805000
_diffrn_orient_matrix_UB_33        0.0221428000
_diffrn_oxdiff_digest_frames
;
0172d899897e62cdf7124cbbf605d0396a01992a93e
;
_diffrn_oxdiff_digest_hkl
;
01d4f396ee2a5a4e7820dd548e8532b387ea3e
;
_diffrn_radiation_monochromator    'curved graphite'
_diffrn_radiation_probe            x-ray
_diffrn_radiation_type             'Mo K\a'
_diffrn_radiation_wavelength       0.71073
_diffrn_source                     'Sealed X-ray tube'
_diffrn_source_type                'Sealed X-ray tube'
_reflns_Friedel_coverage           0.000
_reflns_Friedel_fraction_full      .
_reflns_Friedel_fraction_max       .
_reflns_number_gt                  6570
_reflns_number_total               7892
_reflns_odcompleteness_completeness  99.38
_reflns_odcompleteness_iscentric   1
_reflns_odcompleteness_theta       25.30
_reflns_special_details
;
 Reflections were merged by SHELXL according to the crystal
 class for the calculation of statistics and refinement.
 
 _reflns_Friedel_fraction is defined as the number of unique
 Friedel pairs measured divided by the number that would be
 possible theoretically, ignoring centric projections and
 systematic absences.
;
_reflns_threshold_expression       'I > 2\s(I)'
_computing_cell_refinement         'CrysAlisPro 1.171.40.53 (Rigaku OD, 2019)'
_computing_data_collection         'CrysAlisPro 1.171.40.53 (Rigaku OD, 2019)'
_computing_data_reduction          'CrysAlisPro 1.171.40.53 (Rigaku OD, 2019)'
_computing_molecular_graphics      'Olex2 (Dolomanov et al., 2009)'
_computing_publication_material    'Olex2 (Dolomanov et al., 2009)'
_computing_structure_refinement    'ShelXL (Sheldrick, 2015)'
_computing_structure_solution      'ShelXT (Sheldrick, 2015)'
_refine_diff_density_max           1.091
_refine_diff_density_min           -1.646
_refine_diff_density_rms           0.152
_refine_ls_extinction_coef         .
_refine_ls_extinction_method       none
_refine_ls_goodness_of_fit_ref     0.985
_refine_ls_hydrogen_treatment      constr
_refine_ls_matrix_type             full
_refine_ls_number_parameters       406
_refine_ls_number_reflns           7892
_refine_ls_number_restraints       0
_refine_ls_R_factor_all            0.0510
_refine_ls_R_factor_gt             0.0378
_refine_ls_restrained_S_all        0.985
_refine_ls_shift/su_max            0.002
_refine_ls_shift/su_mean           0.000
_refine_ls_structure_factor_coef   Fsqd
_refine_ls_weighting_details      
 'w=1/[\s^2^(Fo^2^)+(0.0292P)^2^] where P=(Fo^2^+2Fc^2^)/3'
_refine_ls_weighting_scheme        calc
_refine_ls_wR_factor_gt            0.0726
_refine_ls_wR_factor_ref           0.0769
_refine_special_details            ?
_olex2_refinement_description
;
1. Fixed Uiso
 At 1.2 times of:
  All C(H) groups, All C(H,H) groups, All N(H) groups
2.a Secondary CH2 refined with riding coordinates:
 C14(H14A,H14B), C13(H13A,H13B)
2.b Aromatic/amide H refined with riding coordinates:
 N4(H4), N1(H1), C15(H15), C8(H8), C20(H20), C12(H12), C18(H18), C9(H9),
 C10(H10), C19(H19), C23(H23), C24(H24), C3(H3), C2(H2), C1(H1A), C4(H4A),
 C26(H26), C25(H25)
;
_atom_sites_solution_hydrogens     geom
_atom_sites_solution_primary       dual
_atom_sites_solution_secondary     ?
loop_
  _atom_site_label
  _atom_site_type_symbol
  _atom_site_fract_x
  _atom_site_fract_y
  _atom_site_fract_z
  _atom_site_U_iso_or_equiv
  _atom_site_adp_type
  _atom_site_occupancy
  _atom_site_site_symmetry_order
  _atom_site_calc_flag
  _atom_site_refinement_flags_posn
  _atom_site_refinement_flags_adp
  _atom_site_refinement_flags_occupancy
  _atom_site_disorder_assembly
  _atom_site_disorder_group
 Gd1 Gd 0.47530(2) 0.68010(2) 0.77399(2) 0.01420(5) Uani 1 1 d . . . . .
 O2 O 0.6436(2) 0.4441(2) 0.76352(14) 0.0170(5) Uani 1 1 d . . . . .
 O1 O 0.4826(3) 0.9043(2) 0.78216(14) 0.0185(5) Uani 1 1 d . . . . .
 O4 O 0.3550(3) 0.5988(3) 0.66777(14) 0.0208(5) Uani 1 1 d . . . . .
 O7 O 0.4056(3) 0.8571(3) 0.62858(15) 0.0232(5) Uani 1 1 d . . . . .
 O3 O 0.1940(3) 0.7724(3) 0.73419(14) 0.0206(5) Uani 1 1 d . . . . .
 O10 O 0.7558(3) 0.6598(3) 0.78587(14) 0.0213(5) Uani 1 1 d . . . . .
 O6 O 0.6354(3) 0.6870(3) 0.63545(15) 0.0240(6) Uani 1 1 d . . . . .
 O9 O 0.6262(3) 0.6211(3) 0.90173(14) 0.0215(5) Uani 1 1 d . . . . .
 O8 O 0.5682(3) 0.8310(3) 0.51806(15) 0.0308(6) Uani 1 1 d . . . . .
 O11 O 0.8535(3) 0.6280(3) 0.90760(16) 0.0306(6) Uani 1 1 d . . . . .
 O5 O 0.1188(3) 0.7172(3) 0.62636(15) 0.0294(6) Uani 1 1 d . . . . .
 N3 N 0.3770(3) 0.5065(3) 0.87115(16) 0.0160(6) Uani 1 1 d . . . . .
 N5 N 0.2188(3) 0.6969(3) 0.67441(17) 0.0179(6) Uani 1 1 d . . . . .
 N4 N 0.8930(3) 0.3770(3) 0.67303(16) 0.0187(6) Uani 1 1 d . . . . .
 H4 H 0.809644 0.439918 0.693976 0.022 Uiso 1 1 calc R . . . .
 N2 N 0.2848(3) 0.8015(3) 0.89328(16) 0.0165(6) Uani 1 1 d . . . . .
 N1 N 0.6334(3) 1.0132(3) 0.67159(17) 0.0186(6) Uani 1 1 d . . . . .
 H1 H 0.622385 0.941522 0.705525 0.022 Uiso 1 1 calc R . . . .
 N7 N 0.7487(3) 0.6362(3) 0.86590(18) 0.0201(6) Uani 1 1 d . . . . .
 N6 N 0.5389(3) 0.7907(3) 0.59264(17) 0.0208(6) Uani 1 1 d . . . . .
 C21 C 0.8241(4) 0.1959(3) 0.76912(19) 0.0149(6) Uani 1 1 d . . . . .
 C7 C 0.3788(4) 1.0365(4) 0.7903(2) 0.0157(7) Uani 1 1 d . . . . .
 C6 C 0.3944(4) 1.1635(4) 0.7408(2) 0.0153(6) Uani 1 1 d . . . . .
 C15 C 0.4406(4) 0.3676(4) 0.8950(2) 0.0181(7) Uani 1 1 d . . . . .
 H15 H 0.385447 0.328378 0.936688 0.022 Uiso 1 1 calc R . . . .
 C11 C 0.2494(4) 1.0581(4) 0.8493(2) 0.0165(7) Uani 1 1 d . . . . .
 C17 C 0.6837(4) 0.3072(4) 0.79792(19) 0.0160(7) Uani 1 1 d . . . . .
 C8 C 0.2825(4) 1.3025(4) 0.7521(2) 0.0189(7) Uani 1 1 d . . . . .
 H8 H 0.291977 1.384401 0.719212 0.023 Uiso 1 1 calc R . . . .
 C16 C 0.5887(4) 0.2654(4) 0.86397(19) 0.0161(7) Uani 1 1 d . . . . .
 C20 C 0.8628(4) 0.0492(4) 0.8067(2) 0.0194(7) Uani 1 1 d . . . . .
 H20 H 0.953546 -0.023064 0.787682 0.023 Uiso 1 1 calc R . . . .
 C22 C 0.9276(4) 0.2328(4) 0.7016(2) 0.0164(7) Uani 1 1 d . . . . .
 C12 C 0.2206(4) 0.9372(4) 0.90197(19) 0.0177(7) Uani 1 1 d . . . . .
 H12 H 0.147424 0.961422 0.946962 0.021 Uiso 1 1 calc R . . . .
 C5 C 0.5247(4) 1.1495(4) 0.6772(2) 0.0167(7) Uani 1 1 d . . . . .
 C18 C 0.6347(4) 0.1175(4) 0.8985(2) 0.0194(7) Uani 1 1 d . . . . .
 H18 H 0.571831 0.091051 0.941541 0.023 Uiso 1 1 calc R . . . .
 C9 C 0.1584(4) 1.3215(4) 0.8108(2) 0.0209(7) Uani 1 1 d . . . . .
 H9 H 0.085411 1.415027 0.817223 0.025 Uiso 1 1 calc R . . . .
 C10 C 0.1439(4) 1.2009(4) 0.8595(2) 0.0195(7) Uani 1 1 d . . . . .
 H10 H 0.062264 1.214117 0.900352 0.023 Uiso 1 1 calc R . . . .
 C19 C 0.7700(4) 0.0095(4) 0.8710(2) 0.0227(8) Uani 1 1 d . . . . .
 H19 H 0.798022 -0.087720 0.895304 0.027 Uiso 1 1 calc R . . . .
 C23 C 1.0586(4) 0.1326(4) 0.6639(2) 0.0182(7) Uani 1 1 d . . . . .
 H23 H 1.085286 0.032753 0.680043 0.022 Uiso 1 1 calc R . . . .
 C24 C 1.1488(4) 0.1813(4) 0.6027(2) 0.0206(7) Uani 1 1 d . . . . .
 H24 H 1.236392 0.113865 0.577849 0.025 Uiso 1 1 calc R . . . .
 C3 C 0.6706(4) 1.2369(4) 0.5639(2) 0.0222(8) Uani 1 1 d . . . . .
 H3 H 0.683505 1.314003 0.527249 0.027 Uiso 1 1 calc R . . . .
 C2 C 0.7777(4) 1.0949(4) 0.5596(2) 0.0231(8) Uani 1 1 d . . . . .
 H2 H 0.860907 1.075840 0.519585 0.028 Uiso 1 1 calc R . . . .
 C1 C 0.7588(4) 0.9824(4) 0.6157(2) 0.0231(8) Uani 1 1 d . . . . .
 H1A H 0.831088 0.886595 0.615336 0.028 Uiso 1 1 calc R . . . .
 C4 C 0.5451(4) 1.2651(4) 0.6221(2) 0.0204(7) Uani 1 1 d . . . . .
 H4A H 0.474164 1.360763 0.624596 0.025 Uiso 1 1 calc R . . . .
 C14 C 0.2239(4) 0.5828(4) 0.9137(2) 0.0197(7) Uani 1 1 d . . . . .
 H14A H 0.196361 0.514162 0.955652 0.024 Uiso 1 1 calc R . . . .
 H14B H 0.143794 0.626851 0.872871 0.024 Uiso 1 1 calc R . . . .
 C26 C 0.9796(4) 0.4277(4) 0.6146(2) 0.0239(8) Uani 1 1 d . . . . .
 H26 H 0.951090 0.527978 0.599358 0.029 Uiso 1 1 calc R . . . .
 C13 C 0.2373(4) 0.7000(4) 0.9557(2) 0.0212(7) Uani 1 1 d . . . . .
 H13A H 0.137529 0.753858 0.983082 0.025 Uiso 1 1 calc R . . . .
 H13B H 0.313430 0.654332 0.998638 0.025 Uiso 1 1 calc R . . . .
 C25 C 1.1101(4) 0.3314(4) 0.5776(2) 0.0228(8) Uani 1 1 d . . . . .
 H25 H 1.171614 0.364586 0.536781 0.027 Uiso 1 1 calc R . . . .

loop_
  _atom_site_aniso_label
  _atom_site_aniso_U_11
  _atom_site_aniso_U_22
  _atom_site_aniso_U_33
  _atom_site_aniso_U_23
  _atom_site_aniso_U_13
  _atom_site_aniso_U_12
 Gd1 0.01223(8) 0.01320(8) 0.01484(8) -0.00126(6) 0.00185(6) -0.00364(6)
 O2 0.0124(12) 0.0119(12) 0.0215(12) 0.0001(9) 0.0022(9) -0.0013(10)
 O1 0.0144(12) 0.0134(12) 0.0239(12) -0.0063(10) 0.0056(10) -0.0020(10)
 O4 0.0196(13) 0.0158(13) 0.0239(12) -0.0045(10) 0.0001(10) -0.0035(11)
 O7 0.0162(13) 0.0199(13) 0.0279(13) -0.0036(11) 0.0025(10) -0.0023(11)
 O3 0.0192(13) 0.0199(13) 0.0197(12) -0.0068(10) 0.0024(10) -0.0039(11)
 O10 0.0192(13) 0.0217(14) 0.0204(12) -0.0003(10) 0.0013(10) -0.0070(11)
 O6 0.0181(13) 0.0138(13) 0.0281(13) 0.0022(10) 0.0063(10) 0.0017(11)
 O9 0.0159(12) 0.0265(14) 0.0203(12) 0.0022(10) -0.0007(10) -0.0089(11)
 O8 0.0302(15) 0.0402(17) 0.0191(13) 0.0019(12) 0.0039(11) -0.0148(14)
 O11 0.0222(14) 0.0351(17) 0.0358(15) 0.0085(12) -0.0121(12) -0.0154(13)
 O5 0.0219(14) 0.0391(17) 0.0260(14) -0.0045(12) -0.0092(11) -0.0087(13)
 N3 0.0121(14) 0.0162(15) 0.0180(13) -0.0026(11) -0.0011(11) -0.0037(12)
 N5 0.0153(15) 0.0174(15) 0.0191(14) 0.0010(12) 0.0002(11) -0.0064(13)
 N4 0.0157(15) 0.0161(15) 0.0191(14) -0.0009(11) 0.0008(11) -0.0021(12)
 N2 0.0135(14) 0.0199(15) 0.0144(13) -0.0032(11) 0.0015(11) -0.0052(12)
 N1 0.0127(14) 0.0140(15) 0.0263(15) -0.0051(12) 0.0013(12) -0.0023(12)
 N7 0.0155(15) 0.0173(16) 0.0265(15) -0.0010(12) -0.0021(12) -0.0061(13)
 N6 0.0224(16) 0.0276(17) 0.0165(14) -0.0065(12) 0.0048(12) -0.0141(14)
 C21 0.0140(16) 0.0151(17) 0.0163(15) -0.0021(13) -0.0035(12) -0.0057(14)
 C7 0.0126(16) 0.0172(17) 0.0187(16) -0.0070(13) 0.0005(13) -0.0059(14)
 C6 0.0131(16) 0.0163(17) 0.0180(15) -0.0063(13) -0.0006(12) -0.0059(14)
 C15 0.0174(17) 0.0233(19) 0.0153(15) 0.0017(13) -0.0020(13) -0.0111(15)
 C11 0.0130(16) 0.0163(17) 0.0182(16) -0.0057(13) -0.0009(13) -0.0023(14)
 C17 0.0160(17) 0.0153(17) 0.0169(15) -0.0013(13) -0.0047(13) -0.0058(14)
 C8 0.0206(18) 0.0130(17) 0.0240(17) -0.0066(14) 0.0007(14) -0.0065(15)
 C16 0.0163(17) 0.0174(17) 0.0171(15) -0.0025(13) -0.0027(13) -0.0087(14)
 C20 0.0173(17) 0.0157(17) 0.0230(17) -0.0037(14) -0.0037(14) -0.0031(14)
 C22 0.0152(17) 0.0135(16) 0.0189(16) -0.0041(13) -0.0019(13) -0.0032(14)
 C12 0.0112(16) 0.0253(19) 0.0146(15) -0.0063(13) 0.0032(12) -0.0049(15)
 C5 0.0179(17) 0.0174(17) 0.0165(15) -0.0070(13) -0.0014(13) -0.0069(14)
 C18 0.0229(19) 0.0205(18) 0.0175(16) -0.0019(14) -0.0002(14) -0.0119(16)
 C9 0.0159(17) 0.0140(17) 0.0304(19) -0.0113(15) 0.0027(14) -0.0012(14)
 C10 0.0132(17) 0.0244(19) 0.0213(17) -0.0120(14) 0.0038(13) -0.0055(15)
 C19 0.025(2) 0.0146(18) 0.0263(18) 0.0037(14) -0.0057(15) -0.0072(16)
 C23 0.0153(17) 0.0161(17) 0.0222(17) -0.0056(14) -0.0021(13) -0.0038(14)
 C24 0.0132(17) 0.0188(18) 0.0233(17) -0.0073(14) -0.0001(13) 0.0018(14)
 C3 0.0236(19) 0.026(2) 0.0195(17) -0.0044(15) 0.0003(14) -0.0124(17)
 C2 0.0181(18) 0.030(2) 0.0250(18) -0.0096(16) 0.0057(14) -0.0134(17)
 C1 0.0135(17) 0.023(2) 0.0320(19) -0.0127(16) 0.0068(15) -0.0052(15)
 C4 0.0247(19) 0.0165(18) 0.0183(16) -0.0041(14) -0.0004(14) -0.0058(15)
 C14 0.0129(17) 0.0229(19) 0.0208(17) 0.0025(14) 0.0021(13) -0.0076(15)
 C26 0.0220(19) 0.0154(18) 0.0269(18) 0.0036(15) 0.0017(15) -0.0033(15)
 C13 0.0193(18) 0.025(2) 0.0160(16) -0.0037(14) 0.0086(13) -0.0074(16)
 C25 0.0205(19) 0.0219(19) 0.0210(17) 0.0001(14) 0.0021(14) -0.0055(16)

_geom_special_details
;
 All esds (except the esd in the dihedral angle between two l.s. planes)
 are estimated using the full covariance matrix.  The cell esds are taken
 into account individually in the estimation of esds in distances, angles
 and torsion angles; correlations between esds in cell parameters are only
 used when they are defined by crystal symmetry.  An approximate (isotropic)
 treatment of cell esds is used for estimating esds involving l.s. planes.
;
loop_
  _geom_bond_atom_site_label_1
  _geom_bond_atom_site_label_2
  _geom_bond_distance
  _geom_bond_site_symmetry_2
  _geom_bond_publ_flag
 Gd1 O2 2.287(2) . ?
 Gd1 O1 2.321(2) . ?
 Gd1 O4 2.569(2) . ?
 Gd1 O7 2.653(2) . ?
 Gd1 O3 2.542(2) . ?
 Gd1 O10 2.587(2) . ?
 Gd1 O6 2.544(2) . ?
 Gd1 O9 2.486(2) . ?
 Gd1 N3 2.523(3) . ?
 Gd1 N5 2.986(3) . ?
 Gd1 N2 2.575(3) . ?
 Gd1 N7 2.958(3) . ?
 O2 C17 1.310(4) . ?
 O1 C7 1.314(4) . ?
 O4 N5 1.268(3) . ?
 O7 N6 1.278(3) . ?
 O3 N5 1.276(3) . ?
 O10 N7 1.267(3) . ?
 O6 N6 1.232(3) . ?
 O9 N7 1.278(3) . ?
 O8 N6 1.234(3) . ?
 O11 N7 1.225(3) . ?
 O5 N5 1.219(3) . ?
 N3 C15 1.287(4) . ?
 N3 C14 1.478(4) . ?
 N4 H4 0.8600 . ?
 N4 C22 1.361(4) . ?
 N4 C26 1.339(4) . ?
 N2 C12 1.280(4) . ?
 N2 C13 1.469(4) . ?
 N1 H1 0.8600 . ?
 N1 C5 1.352(4) . ?
 N1 C1 1.357(4) . ?
 C21 C17 1.433(4) . ?
 C21 C20 1.411(4) . ?
 C21 C22 1.471(4) . ?
 C7 C6 1.436(4) . ?
 C7 C11 1.418(4) . ?
 C6 C8 1.399(4) . ?
 C6 C5 1.476(4) . ?
 C15 H15 0.9300 . ?
 C15 C16 1.449(5) . ?
 C11 C12 1.458(4) . ?
 C11 C10 1.405(4) . ?
 C17 C16 1.423(4) . ?
 C8 H8 0.9300 . ?
 C8 C9 1.381(4) . ?
 C16 C18 1.402(4) . ?
 C20 H20 0.9300 . ?
 C20 C19 1.383(4) . ?
 C22 C23 1.391(4) . ?
 C12 H12 0.9300 . ?
 C5 C4 1.400(4) . ?
 C18 H18 0.9300 . ?
 C18 C19 1.383(5) . ?
 C9 H9 0.9300 . ?
 C9 C10 1.374(4) . ?
 C10 H10 0.9300 . ?
 C19 H19 0.9300 . ?
 C23 H23 0.9300 . ?
 C23 C24 1.377(4) . ?
 C24 H24 0.9300 . ?
 C24 C25 1.402(5) . ?
 C3 H3 0.9300 . ?
 C3 C2 1.386(5) . ?
 C3 C4 1.380(5) . ?
 C2 H2 0.9300 . ?
 C2 C1 1.378(5) . ?
 C1 H1A 0.9300 . ?
 C4 H4A 0.9300 . ?
 C14 H14A 0.9700 . ?
 C14 H14B 0.9700 . ?
 C14 C13 1.518(5) . ?
 C26 H26 0.9300 . ?
 C26 C25 1.367(5) . ?
 C13 H13A 0.9700 . ?
 C13 H13B 0.9700 . ?
 C25 H25 0.9300 . ?

loop_
  _geom_angle_atom_site_label_1
  _geom_angle_atom_site_label_2
  _geom_angle_atom_site_label_3
  _geom_angle
  _geom_angle_site_symmetry_1
  _geom_angle_site_symmetry_3
  _geom_angle_publ_flag
 O2 Gd1 O1 139.33(8) . . ?
 O2 Gd1 O4 75.46(8) . . ?
 O2 Gd1 O7 115.49(8) . . ?
 O2 Gd1 O3 120.62(8) . . ?
 O2 Gd1 O10 71.79(8) . . ?
 O2 Gd1 O6 73.33(8) . . ?
 O2 Gd1 O9 79.19(8) . . ?
 O2 Gd1 N3 70.47(8) . . ?
 O2 Gd1 N5 99.13(8) . . ?
 O2 Gd1 N2 132.92(8) . . ?
 O2 Gd1 N7 75.35(8) . . ?
 O1 Gd1 O4 131.71(8) . . ?
 O1 Gd1 O7 68.98(8) . . ?
 O1 Gd1 O3 98.22(8) . . ?
 O1 Gd1 O10 67.73(8) . . ?
 O1 Gd1 O6 85.55(8) . . ?
 O1 Gd1 O9 78.37(8) . . ?
 O1 Gd1 N3 134.96(8) . . ?
 O1 Gd1 N5 114.74(8) . . ?
 O1 Gd1 N2 69.53(8) . . ?
 O1 Gd1 N7 69.89(8) . . ?
 O4 Gd1 O7 64.54(7) . . ?
 O4 Gd1 O10 132.12(8) . . ?
 O4 Gd1 N5 24.96(7) . . ?
 O4 Gd1 N2 114.92(8) . . ?
 O4 Gd1 N7 149.40(8) . . ?
 O7 Gd1 N5 59.08(7) . . ?
 O7 Gd1 N7 121.89(7) . . ?
 O3 Gd1 O4 49.81(7) . . ?
 O3 Gd1 O7 64.19(7) . . ?
 O3 Gd1 O10 162.50(7) . . ?
 O3 Gd1 O6 105.89(8) . . ?
 O3 Gd1 N5 25.07(7) . . ?
 O3 Gd1 N2 68.92(8) . . ?
 O3 Gd1 N7 160.31(8) . . ?
 O10 Gd1 O7 99.95(7) . . ?
 O10 Gd1 N5 151.88(7) . . ?
 O10 Gd1 N7 25.31(7) . . ?
 O6 Gd1 O4 73.77(8) . . ?
 O6 Gd1 O7 48.71(8) . . ?
 O6 Gd1 O10 64.02(8) . . ?
 O6 Gd1 N5 87.95(8) . . ?
 O6 Gd1 N2 152.93(8) . . ?
 O6 Gd1 N7 89.21(8) . . ?
 O9 Gd1 O4 149.91(8) . . ?
 O9 Gd1 O7 143.25(7) . . ?
 O9 Gd1 O3 139.45(7) . . ?
 O9 Gd1 O10 50.54(7) . . ?
 O9 Gd1 O6 113.99(8) . . ?
 O9 Gd1 N3 77.11(8) . . ?
 O9 Gd1 N5 155.95(7) . . ?
 O9 Gd1 N2 72.21(8) . . ?
 O9 Gd1 N7 25.30(7) . . ?
 N3 Gd1 O4 79.32(8) . . ?
 N3 Gd1 O7 138.75(8) . . ?
 N3 Gd1 O3 77.68(8) . . ?
 N3 Gd1 O10 119.51(8) . . ?
 N3 Gd1 O6 139.13(8) . . ?
 N3 Gd1 N5 79.73(8) . . ?
 N3 Gd1 N2 67.24(9) . . ?
 N3 Gd1 N7 99.32(8) . . ?
 N2 Gd1 O7 109.75(8) . . ?
 N2 Gd1 O10 112.96(8) . . ?
 N2 Gd1 N5 92.90(8) . . ?
 N2 Gd1 N7 91.85(8) . . ?
 N7 Gd1 N5 174.34(8) . . ?
 C17 O2 Gd1 144.9(2) . . ?
 C7 O1 Gd1 135.79(19) . . ?
 N5 O4 Gd1 96.23(18) . . ?
 N6 O7 Gd1 93.61(18) . . ?
 N5 O3 Gd1 97.35(18) . . ?
 N7 O10 Gd1 93.90(17) . . ?
 N6 O6 Gd1 100.20(19) . . ?
 N7 O9 Gd1 98.46(18) . . ?
 C15 N3 Gd1 131.9(2) . . ?
 C15 N3 C14 115.1(3) . . ?
 C14 N3 Gd1 112.69(19) . . ?
 O4 N5 Gd1 58.80(15) . . ?
 O4 N5 O3 115.6(3) . . ?
 O3 N5 Gd1 57.58(15) . . ?
 O5 N5 Gd1 171.5(2) . . ?
 O5 N5 O4 121.7(3) . . ?
 O5 N5 O3 122.7(3) . . ?
 C22 N4 H4 117.7 . . ?
 C26 N4 H4 117.7 . . ?
 C26 N4 C22 124.6(3) . . ?
 C12 N2 Gd1 128.7(2) . . ?
 C12 N2 C13 117.0(3) . . ?
 C13 N2 Gd1 114.1(2) . . ?
 C5 N1 H1 118.0 . . ?
 C5 N1 C1 124.1(3) . . ?
 C1 N1 H1 118.0 . . ?
 O10 N7 Gd1 60.79(15) . . ?
 O10 N7 O9 116.8(3) . . ?
 O9 N7 Gd1 56.24(15) . . ?
 O11 N7 Gd1 174.4(2) . . ?
 O11 N7 O10 122.2(3) . . ?
 O11 N7 O9 121.0(3) . . ?
 O6 N6 O7 117.4(3) . . ?
 O6 N6 O8 122.0(3) . . ?
 O8 N6 O7 120.5(3) . . ?
 C17 C21 C22 120.9(3) . . ?
 C20 C21 C17 119.1(3) . . ?
 C20 C21 C22 120.0(3) . . ?
 O1 C7 C6 121.1(3) . . ?
 O1 C7 C11 120.9(3) . . ?
 C11 C7 C6 118.0(3) . . ?
 C7 C6 C5 121.1(3) . . ?
 C8 C6 C7 119.4(3) . . ?
 C8 C6 C5 119.5(3) . . ?
 N3 C15 H15 116.4 . . ?
 N3 C15 C16 127.2(3) . . ?
 C16 C15 H15 116.4 . . ?
 C7 C11 C12 122.7(3) . . ?
 C10 C11 C7 119.8(3) . . ?
 C10 C11 C12 117.5(3) . . ?
 O2 C17 C21 120.5(3) . . ?
 O2 C17 C16 121.0(3) . . ?
 C16 C17 C21 118.5(3) . . ?
 C6 C8 H8 119.1 . . ?
 C9 C8 C6 121.8(3) . . ?
 C9 C8 H8 119.1 . . ?
 C17 C16 C15 123.2(3) . . ?
 C18 C16 C15 117.5(3) . . ?
 C18 C16 C17 119.3(3) . . ?
 C21 C20 H20 119.0 . . ?
 C19 C20 C21 122.0(3) . . ?
 C19 C20 H20 119.0 . . ?
 N4 C22 C21 117.6(3) . . ?
 N4 C22 C23 116.8(3) . . ?
 C23 C22 C21 125.6(3) . . ?
 N2 C12 C11 127.4(3) . . ?
 N2 C12 H12 116.3 . . ?
 C11 C12 H12 116.3 . . ?
 N1 C5 C6 117.1(3) . . ?
 N1 C5 C4 117.3(3) . . ?
 C4 C5 C6 125.7(3) . . ?
 C16 C18 H18 118.7 . . ?
 C19 C18 C16 122.5(3) . . ?
 C19 C18 H18 118.7 . . ?
 C8 C9 H9 120.3 . . ?
 C10 C9 C8 119.3(3) . . ?
 C10 C9 H9 120.3 . . ?
 C11 C10 H10 119.2 . . ?
 C9 C10 C11 121.6(3) . . ?
 C9 C10 H10 119.2 . . ?
 C20 C19 C18 118.6(3) . . ?
 C20 C19 H19 120.7 . . ?
 C18 C19 H19 120.7 . . ?
 C22 C23 H23 120.0 . . ?
 C24 C23 C22 120.0(3) . . ?
 C24 C23 H23 120.0 . . ?
 C23 C24 H24 119.6 . . ?
 C23 C24 C25 120.8(3) . . ?
 C25 C24 H24 119.6 . . ?
 C2 C3 H3 119.7 . . ?
 C4 C3 H3 119.7 . . ?
 C4 C3 C2 120.6(3) . . ?
 C3 C2 H2 120.6 . . ?
 C1 C2 C3 118.9(3) . . ?
 C1 C2 H2 120.6 . . ?
 N1 C1 C2 119.1(3) . . ?
 N1 C1 H1A 120.4 . . ?
 C2 C1 H1A 120.4 . . ?
 C5 C4 H4A 120.0 . . ?
 C3 C4 C5 120.0(3) . . ?
 C3 C4 H4A 120.0 . . ?
 N3 C14 H14A 110.2 . . ?
 N3 C14 H14B 110.2 . . ?
 N3 C14 C13 107.5(3) . . ?
 H14A C14 H14B 108.5 . . ?
 C13 C14 H14A 110.2 . . ?
 C13 C14 H14B 110.2 . . ?
 N4 C26 H26 120.2 . . ?
 N4 C26 C25 119.7(3) . . ?
 C25 C26 H26 120.2 . . ?
 N2 C13 C14 110.8(3) . . ?
 N2 C13 H13A 109.5 . . ?
 N2 C13 H13B 109.5 . . ?
 C14 C13 H13A 109.5 . . ?
 C14 C13 H13B 109.5 . . ?
 H13A C13 H13B 108.1 . . ?
 C24 C25 H25 120.9 . . ?
 C26 C25 C24 118.2(3) . . ?
 C26 C25 H25 120.9 . . ?

loop_
  _geom_torsion_atom_site_label_1
  _geom_torsion_atom_site_label_2
  _geom_torsion_atom_site_label_3
  _geom_torsion_atom_site_label_4
  _geom_torsion
  _geom_torsion_site_symmetry_1
  _geom_torsion_site_symmetry_2
  _geom_torsion_site_symmetry_3
  _geom_torsion_site_symmetry_4
  _geom_torsion_publ_flag
 Gd1 O2 C17 C21 -170.4(2) . . . . ?
 Gd1 O2 C17 C16 10.2(5) . . . . ?
 Gd1 O1 C7 C6 -136.9(3) . . . . ?
 Gd1 O1 C7 C11 44.3(4) . . . . ?
 Gd1 O4 N5 O3 -9.7(3) . . . . ?
 Gd1 O4 N5 O5 170.1(2) . . . . ?
 Gd1 O7 N6 O6 -1.9(3) . . . . ?
 Gd1 O7 N6 O8 178.6(3) . . . . ?
 Gd1 O3 N5 O4 9.9(3) . . . . ?
 Gd1 O3 N5 O5 -169.9(2) . . . . ?
 Gd1 O10 N7 O9 5.6(3) . . . . ?
 Gd1 O10 N7 O11 -174.5(3) . . . . ?
 Gd1 O6 N6 O7 2.0(3) . . . . ?
 Gd1 O6 N6 O8 -178.5(3) . . . . ?
 Gd1 O9 N7 O10 -5.9(3) . . . . ?
 Gd1 O9 N7 O11 174.2(3) . . . . ?
 Gd1 N3 C15 C16 -7.0(5) . . . . ?
 Gd1 N3 C14 C13 -52.6(3) . . . . ?
 Gd1 N2 C12 C11 -5.5(5) . . . . ?
 Gd1 N2 C13 C14 -35.0(3) . . . . ?
 O2 C17 C16 C15 2.7(5) . . . . ?
 O2 C17 C16 C18 179.3(3) . . . . ?
 O1 C7 C6 C8 -179.1(3) . . . . ?
 O1 C7 C6 C5 2.1(5) . . . . ?
 O1 C7 C11 C12 -2.0(5) . . . . ?
 O1 C7 C11 C10 177.1(3) . . . . ?
 N3 C15 C16 C17 -2.7(5) . . . . ?
 N3 C15 C16 C18 -179.3(3) . . . . ?
 N3 C14 C13 N2 57.7(3) . . . . ?
 N4 C22 C23 C24 1.9(5) . . . . ?
 N4 C26 C25 C24 -0.2(5) . . . . ?
 N1 C5 C4 C3 1.3(5) . . . . ?
 C21 C17 C16 C15 -176.7(3) . . . . ?
 C21 C17 C16 C18 -0.2(4) . . . . ?
 C21 C20 C19 C18 0.5(5) . . . . ?
 C21 C22 C23 C24 -178.1(3) . . . . ?
 C7 C6 C8 C9 1.2(5) . . . . ?
 C7 C6 C5 N1 -4.2(4) . . . . ?
 C7 C6 C5 C4 175.6(3) . . . . ?
 C7 C11 C12 N2 -13.7(5) . . . . ?
 C7 C11 C10 C9 3.1(5) . . . . ?
 C6 C7 C11 C12 179.1(3) . . . . ?
 C6 C7 C11 C10 -1.9(5) . . . . ?
 C6 C8 C9 C10 0.0(5) . . . . ?
 C6 C5 C4 C3 -178.5(3) . . . . ?
 C15 N3 C14 C13 122.1(3) . . . . ?
 C15 C16 C18 C19 177.0(3) . . . . ?
 C11 C7 C6 C8 -0.2(4) . . . . ?
 C11 C7 C6 C5 -179.0(3) . . . . ?
 C17 C21 C20 C19 -0.5(5) . . . . ?
 C17 C21 C22 N4 5.9(4) . . . . ?
 C17 C21 C22 C23 -174.0(3) . . . . ?
 C17 C16 C18 C19 0.2(5) . . . . ?
 C8 C6 C5 N1 177.0(3) . . . . ?
 C8 C6 C5 C4 -3.2(5) . . . . ?
 C8 C9 C10 C11 -2.2(5) . . . . ?
 C16 C18 C19 C20 -0.3(5) . . . . ?
 C20 C21 C17 O2 -179.1(3) . . . . ?
 C20 C21 C17 C16 0.3(4) . . . . ?
 C20 C21 C22 N4 -173.8(3) . . . . ?
 C20 C21 C22 C23 6.3(5) . . . . ?
 C22 N4 C26 C25 2.2(5) . . . . ?
 C22 C21 C17 O2 1.1(4) . . . . ?
 C22 C21 C17 C16 -179.4(3) . . . . ?
 C22 C21 C20 C19 179.3(3) . . . . ?
 C22 C23 C24 C25 -0.1(5) . . . . ?
 C12 N2 C13 C14 141.0(3) . . . . ?
 C12 C11 C10 C9 -177.8(3) . . . . ?
 C5 N1 C1 C2 -1.2(5) . . . . ?
 C5 C6 C8 C9 180.0(3) . . . . ?
 C10 C11 C12 N2 167.2(3) . . . . ?
 C23 C24 C25 C26 -0.8(5) . . . . ?
 C3 C2 C1 N1 2.2(5) . . . . ?
 C2 C3 C4 C5 -0.3(5) . . . . ?
 C1 N1 C5 C6 179.2(3) . . . . ?
 C1 N1 C5 C4 -0.6(5) . . . . ?
 C4 C3 C2 C1 -1.5(5) . . . . ?
 C14 N3 C15 C16 179.5(3) . . . . ?
 C26 N4 C22 C21 177.0(3) . . . . ?
 C26 N4 C22 C23 -3.1(5) . . . . ?
 C13 N2 C12 C11 179.2(3) . . . . ?

loop_
  _refln_index_h
  _refln_index_k
  _refln_index_l
  _refln_F_squared_meas
  _refln_F_squared_sigma
 -13 -7 -6 183.86 40.28
 -13 -7 -5 38.42 30.23
 -13 -7 -4 264.27 48.64
 -13 -7 -3 -5.29 29.09
 -13 -6 -6 44.28 26.55
 -13 -6 -5 109.13 35.25
 -13 -6 -4 -5.37 25.22
 -13 -6 -3 184.79 41.7
 -13 -6 -2 10.34 26.44
 -13 -5 -6 -21.96 26.74
 -13 -5 -5 146.37 36.99
 -13 -5 -4 5.33 25.02
 -13 -5 -3 -5.24 27.63
 -13 -5 -2 144.21 36.99
 -13 -4 -4 213.41 43.5
 -13 -4 -3 15.78 26.05
 -13 -4 -2 357.35 52.14
 -13 -4 -1 30.49 30.5
 -13 -3 -2 31.36 27.18
 -13 -3 -1 190.22 41.5
 -12 -10 0 414.1 49.48
 -12 -10 1 9.9 18.99
 -12 -9 0 130.74 29.89
 -12 -9 1 414.91 50.34
 -12 -9 2 59.62 25.95
 -12 -9 3 224.9 38.18
 -12 -8 1 302.63 41.49
 -12 -8 2 313.03 45.13
 -12 -8 3 70.65 25.61
 -12 -8 4 155.45 32.94
 -12 -7 -9 147.57 34.93
 -12 -7 -8 32.45 25.91
 -12 -7 -7 234.91 45.34
 -12 -7 -6 42.08 27.38
 -12 -7 -5 88 33.67
 -12 -7 -4 289.69 46.37
 -12 -7 -3 -14.93 24.65
 -12 -7 -2 452.22 56.06
 -12 -7 1 -18.53 21.78
 -12 -7 2 206.62 35.3
 -12 -7 3 79.4 28.26
 -12 -7 4 102.36 28.92
 -12 -7 5 42.09 22.89
 -12 -6 -11 -5.54 23.49
 -12 -6 -10 154.08 38.25
 -12 -6 -9 21.77 24.12
 -12 -6 -8 155.6 36.06
 -12 -6 -7 -10.61 26.26
 -12 -6 -6 270.81 44.01
 -12 -6 -5 30.79 26.69
 -12 -6 -4 226.94 42.16
 -12 -6 -3 292.17 47.27
 -12 -6 -2 63.01 32.92
 -12 -6 2 4.74 20.09
 -12 -6 3 383.25 48.79
 -12 -6 4 71.04 26.95
 -12 -6 5 161.93 35.84
 -12 -6 6 53.68 26.25
 -12 -5 -11 185.9 38.33
 -12 -5 -10 43.37 26.91
 -12 -5 -9 236.07 43.18
 -12 -5 -8 5.3 22.97
 -12 -5 -7 250.81 42.59
 -12 -5 -6 5.16 23.33
 -12 -5 -5 253.73 44.43
 -12 -5 -4 134.99 34.71
 -12 -5 -3 132.71 35.54
 -12 -5 -2 33.64 25.75
 -12 -5 -1 131.78 33.8
 -12 -5 2 427.77 50.82
 -12 -5 3 19.27 21.35
 -12 -5 4 179.46 34.48
 -12 -5 5 20.58 21.33
 -12 -5 6 148.29 34.23
 -12 -4 -11 199.58 40.72
 -12 -4 -10 21.45 23.26
 -12 -4 -9 85.13 29.13
 -12 -4 -8 147.54 35.37
 -12 -4 -7 57.28 25.49
 -12 -4 -6 261.9 43.08
 -12 -4 -5 192.93 39.19
 -12 -4 -4 239.55 42.39
 -12 -4 -3 -24.58 27.77
 -12 -4 -2 594.47 63.53
 -12 -4 -1 89.9 30.54
 -12 -4 3 232.7 37.81
 -12 -4 4 78.76 26.58
 -12 -4 5 310 45.05
 -12 -4 6 26.17 21.19
 -12 -3 -10 405.57 53.24
 -12 -3 -9 -10.6 22.99
 -12 -3 -8 168.38 35.21
 -12 -3 -7 31.28 24.53
 -12 -3 -6 67.07 30.39
 -12 -3 -5 183.62 36.75
 -12 -3 -4 15.12 24.54
 -12 -3 -3 347.83 48.67
 -12 -3 -2 -14.68 26.18
 -12 -3 -1 293.6 45.04
 -12 -3 0 -4.72 25.97
 -12 -3 4 67.92 26.14
 -12 -3 5 70.28 24.24
 -12 -3 6 222.55 38.59
 -12 -2 -8 52.96 26.34
 -12 -2 -7 194.81 39.17
 -12 -2 -6 83.65 30.51
 -12 -2 -5 186.61 41.26
 -12 -2 -4 25.66 24.57
 -12 -2 -3 136.81 34.27
 -12 -2 -2 115.06 34.86
 -12 -2 -1 24.65 25.62
 -12 -2 0 169.75 38.3
 -12 -2 4 234.46 38.09
 -12 -2 5 89.1 26.04
 -12 -2 6 296.36 42.88
 -12 -1 -6 106.12 32.56
 -12 -1 -5 -15.79 25.19
 -12 -1 -4 292.34 47.09
 -12 -1 -3 5.17 24.26
 -12 -1 -2 204.23 40.07
 -12 -1 -1 105.85 34.15
 -12 -1 0 168.94 38.68
 -12 -1 1 215.14 41.76
 -12 -1 5 197.86 36.43
 -12 0 -2 15.61 24.44
 -12 0 -1 314.03 48.62
 -12 0 0 45.76 30.56
 -12 0 1 390.1 53.04
 -11 -12 -6 360.67 47.54
 -11 -12 -5 18.61 24.53
 -11 -12 -2 179.37 33.87
 -11 -11 -9 19.52 22.07
 -11 -11 -8 72.17 28.39
 -11 -11 -7 123.06 31.1
 -11 -11 -6 60.44 28.33
 -11 -11 -5 136.57 32.26
 -11 -11 -4 17.8 23.81
 -11 -11 -2 4.61 19.1
 -11 -11 -1 255.42 39.18
 -11 -11 0 -14.54 21.92
 -11 -11 1 193.36 35.33
 -11 -11 2 65.9 28.04
 -11 -10 -2 319.9 41.66
 -11 -10 -1 27.11 20.04
 -11 -10 0 251.24 39
 -11 -10 1 14.37 19.84
 -11 -10 2 446.33 52.02
 -11 -10 3 35.19 23.66
 -11 -10 4 164.55 34.09
 -11 -9 -1 277.17 38.99
 -11 -9 0 71.62 23.49
 -11 -9 1 342.16 45.21
 -11 -9 2 57.18 22.54
 -11 -9 3 416.58 49.49
 -11 -9 4 -5.03 18.76
 -11 -9 5 329.58 46.36
 -11 -9 6 36.81 24.75
 -11 -8 -1 404.72 46.46
 -11 -8 0 77.94 24.09
 -11 -8 1 135.06 29.47
 -11 -8 2 340.04 45.47
 -11 -8 3 182.77 33.94
 -11 -8 4 336.95 45.16
 -11 -8 5 15.25 19.51
 -11 -8 6 447.8 54.74
 -11 -8 7 16.01 22.11
 -11 -7 -7 144.43 32.86
 -11 -7 -6 49.01 25.93
 -11 -7 -5 154.11 35.31
 -11 -7 -4 231.2 40.36
 -11 -7 -3 87.77 32.6
 -11 -7 -2 432.7 51.41
 -11 -7 -1 8.78 26.32
 -11 -7 0 287.06 39.22
 -11 -7 1 26.37 20.29
 -11 -7 2 163.76 32.26
 -11 -7 3 65.92 23.13
 -11 -7 4 209.39 37.1
 -11 -7 5 115.26 28.81
 -11 -7 6 46.31 25.57
 -11 -7 7 279.41 44.37
 -11 -7 8 16.17 23.37
 -11 -6 -12 146.31 33.11
 -11 -6 -11 36.37 25.34
 -11 -6 -10 139.26 33.61
 -11 -6 -9 -15.3 25.26
 -11 -6 -8 326.45 46.2
 -11 -6 -7 -9.87 22.3
 -11 -6 -6 242.79 40.67
 -11 -6 -5 -9.51 23.93
 -11 -6 -4 368.7 49.21
 -11 -6 -3 333.86 46.88
 -11 -6 -2 313.13 44.55
 -11 -6 -1 405.97 51.7
 -11 -6 0 37.12 19.8
 -11 -6 1 176.57 31.04
 -11 -6 2 44.82 20.76
 -11 -6 3 204.35 36.43
 -11 -6 4 14.41 18.94
 -11 -6 5 485.71 54.38
 -11 -6 6 107.12 28.5
 -11 -6 7 314.33 45.63
 -11 -6 8 300.55 44.35
 -11 -6 9 87.77 31.63
 -11 -5 -14 114.88 33.81
 -11 -5 -13 5.22 21.62
 -11 -5 -12 233.63 41.59
 -11 -5 -11 127.97 33.59
 -11 -5 -10 268.33 44.29
 -11 -5 -9 204.92 39.28
 -11 -5 -8 14.78 21.82
 -11 -5 -7 353.64 48.48
 -11 -5 -6 -4.78 21.16
 -11 -5 -5 154.79 34.17
 -11 -5 -4 -4.61 22.84
 -11 -5 -3 370.37 47.86
 -11 -5 -2 110.64 31.67
 -11 -5 -1 341.93 45.14
 -11 -5 0 240.88 39.49
 -11 -5 1 125.99 27.49
 -11 -5 2 292.83 39.37
 -11 -5 3 27.25 19.3
 -11 -5 4 338.83 45.46
 -11 -5 5 -9.73 19.67
 -11 -5 6 210.9 37.38
 -11 -5 7 31 21.95
 -11 -5 8 349.98 48.39
 -11 -5 9 86.87 27.19
 -11 -4 -14 25.68 22.3
 -11 -4 -13 374.29 53.16
 -11 -4 -12 25.42 23.01
 -11 -4 -11 126.22 31.19
 -11 -4 -10 10.01 22.17
 -11 -4 -9 153.14 33.3
 -11 -4 -8 151.25 32.3
 -11 -4 -7 216.57 38.55
 -11 -4 -6 470.5 53.97
 -11 -4 -5 51.4 23.26
 -11 -4 -4 996.7 81.16
 -11 -4 -3 4.52 22.73
 -11 -4 -2 1056.15 83.98
 -11 -4 -1 -8.7 24.86
 -11 -4 0 553.32 58.01
 -11 -4 1 12.34 17.05
 -11 -4 2 386.06 45.58
 -11 -4 3 268 39.53
 -11 -4 4 50.98 23.07
 -11 -4 5 566.28 59.35
 -11 -4 6 -4.96 19.01
 -11 -4 7 316.72 45.6
 -11 -4 8 5.26 21.26
 -11 -4 9 490.57 56.97
 -11 -3 -14 192.1 40.84
 -11 -3 -13 40.51 25.55
 -11 -3 -12 206.8 38.58
 -11 -3 -11 5.02 22.24
 -11 -3 -10 328.09 46.9
 -11 -3 -9 -4.93 21.83
 -11 -3 -8 429.67 52.82
 -11 -3 -7 149.72 33.99
 -11 -3 -6 558.37 60.16
 -11 -3 -5 89.52 28.56
 -11 -3 -4 320.82 46.24
 -11 -3 -3 45.8 24.58
 -11 -3 -2 58.59 25.91
 -11 -3 -1 394.1 48.97
 -11 -3 0 17.36 24.51
 -11 -3 1 842.22 72.8
 -11 -3 2 4.21 18.24
 -11 -3 3 372.93 44.83
 -11 -3 4 54.74 22.73
 -11 -3 5 241.24 38.74
 -11 -3 6 229.85 39.55
 -11 -3 7 272.39 42.03
 -11 -3 8 290.82 43.68
 -11 -3 9 42.76 25.18
 -11 -2 -13 133.22 35.29
 -11 -2 -13 110.57 30.66
 -11 -2 -12 182.04 37.4
 -11 -2 -12 166.06 36.46
 -11 -2 -11 165.44 35.96
 -11 -2 -10 110 30.76
 -11 -2 -9 149.01 34.91
 -11 -2 -8 -4.94 23.18
 -11 -2 -7 396.5 51.02
 -11 -2 -6 106.82 30.51
 -11 -2 -5 542.47 60.28
 -11 -2 -4 104.24 31.27
 -11 -2 -3 285.32 43.98
 -11 -2 -2 253.31 42.1
 -11 -2 -1 367.3 47.09
 -11 -2 0 254.22 42.64
 -11 -2 1 126.99 34.11
 -11 -2 3 -4.34 17.53
 -11 -2 4 333.66 44.27
 -11 -2 5 -4.68 18.43
 -11 -2 6 271.06 40
 -11 -2 7 164.94 34.1
 -11 -2 8 154.33 34.31
 -11 -2 9 148.31 33.9
 -11 -1 -12 -14.96 26.67
 -11 -1 -12 5.04 22.32
 -11 -1 -11 77.69 31.8
 -11 -1 -11 55.59 28.69
 -11 -1 -10 47.19 28.39
 -11 -1 -10 55.54 28.96
 -11 -1 -9 90.8 31.22
 -11 -1 -8 45.17 26.92
 -11 -1 -7 189.13 36.53
 -11 -1 -6 29.62 26.43
 -11 -1 -5 14.68 21.22
 -11 -1 -4 425.57 52.5
 -11 -1 -3 9.58 22.07
 -11 -1 -2 466.98 53.4
 -11 -1 -1 41.9 26.02
 -11 -1 0 338.97 45.54
 -11 -1 1 202.84 38.55
 -11 -1 2 141.69 33.44
 -11 -1 3 204.97 34.38
 -11 -1 4 -4.54 19.66
 -11 -1 5 169.43 33.64
 -11 -1 6 9.74 17.61
 -11 -1 7 396.98 50.19
 -11 -1 8 -10.35 19.84
 -11 -1 9 286.81 43.2
 -11 0 -10 297.1 45.64
 -11 0 -10 127.81 34.81
 -11 0 -9 86.71 32.94
 -11 0 -9 117.52 31.36
 -11 0 -8 225.24 40.7
 -11 0 -8 290.38 43.89
 -11 0 -7 187.55 37.43
 -11 0 -6 110.75 31.3
 -11 0 -5 254.66 42.61
 -11 0 -4 93.92 29.96
 -11 0 -3 307.93 45.46
 -11 0 -2 4.84 23.56
 -11 0 -1 472.44 55.89
 -11 0 0 33.01 25.97
 -11 0 1 604.41 62.38
 -11 0 2 191.71 37.32
 -11 0 4 298.19 41.79
 -11 0 5 342.67 44.54
 -11 0 6 196.81 36.23
 -11 0 7 152.26 33.54
 -11 0 8 365.67 49.39
 -11 1 -8 19.73 26
 -11 1 -8 15.53 22.93
 -11 1 -7 337.15 48.35
 -11 1 -7 334.75 47.62
 -11 1 -6 4.71 23.74
 -11 1 -6 35.88 24.96
 -11 1 -5 218.95 39.87
 -11 1 -4 15.15 23.28
 -11 1 -3 265.36 41.89
 -11 1 -2 293.18 45.7
 -11 1 -1 63.87 28.59
 -11 1 0 709.3 69.22
 -11 1 1 33.55 28.45
 -11 1 2 425.39 52.71
 -11 1 5 43.38 22.73
 -11 1 6 109.64 29.65
 -11 2 -5 -14.61 26.05
 -11 2 -3 46.25 25.53
 -11 2 -2 198.78 40.2
 -11 2 -1 91.09 31.98
 -11 2 0 140.27 36.54
 -11 2 1 262.8 44.3
 -11 2 2 161.67 36.24
 -11 2 3 409.89 51.9
 -10 -13 -5 340.82 47.67
 -10 -12 -9 38.75 25.21
 -10 -12 -8 195.7 36.25
 -10 -12 -7 14.08 22.05
 -10 -12 -6 175.1 36.3
 -10 -12 -5 -4.52 22.74
 -10 -12 -4 223.22 36.72
 -10 -12 -4 220.71 38.67
 -10 -12 -3 32.62 20.69
 -10 -12 -2 161.98 32.84
 -10 -12 -1 19.44 21.54
 -10 -12 0 183.14 34.58
 -10 -12 1 105.77 29.35
 -10 -12 1 138.76 33.14
 -10 -12 2 42.63 23.92
 -10 -11 -12 154.66 32.63
 -10 -11 -11 -4.79 21.66
 -10 -11 -10 146.82 31.93
 -10 -11 -9 9.35 21.55
 -10 -11 -8 391.32 49.03
 -10 -11 -7 176.51 34.75
 -10 -11 -6 612.85 60.91
 -10 -11 -5 256.58 39.41
 -10 -11 -4 85.53 25.22
 -10 -11 -4 42.5 22.25
 -10 -11 -3 206.01 34.25
 -10 -11 -3 269.29 39.21
 -10 -11 -2 4.49 18.59
 -10 -11 -1 298.78 41.67
 -10 -11 0 4.7 19
 -10 -11 1 403.47 49.23
 -10 -11 1 450.77 50.71
 -10 -11 2 63.71 24.69
 -10 -11 2 4.46 18.08
 -10 -11 3 349.81 45.88
 -10 -11 3 293.98 41.98
 -10 -11 4 208.33 38.04
 -10 -11 4 207.88 36.56
 -10 -11 5 87.37 25.16
 -10 -10 -14 23.79 19.26
 -10 -10 -13 104.17 28.49
 -10 -10 -12 42.33 22.98
 -10 -10 -11 195.71 34.69
 -10 -10 -10 36.82 21.28
 -10 -10 -9 208.87 35.73
 -10 -10 -8 13.42 21.01
 -10 -10 -7 175.74 33.78
 -10 -10 -6 137.93 31.36
 -10 -10 -5 105.57 28.74
 -10 -10 -4 99 27.79
 -10 -10 -3 98.46 25.07
 -10 -10 -3 36.22 24.05
 -10 -10 -2 84.49 24.77
 -10 -10 -1 56.48 23.05
 -10 -10 0 263.75 38.66
 -10 -10 1 64.27 24.38
 -10 -10 2 381.42 47.8
 -10 -10 2 404.56 46.84
 -10 -10 3 96.41 26.01
 -10 -10 3 56.11 23.67
 -10 -10 4 137.84 33.89
 -10 -10 4 129.4 30.3
 -10 -10 5 15.08 20.33
 -10 -10 5 4.61 19.53
 -10 -10 6 35.8 23.22
 -10 -10 6 57.04 22.84
 -10 -10 7 31.18 25.34
 -10 -10 7 34.26 20.33
 -10 -9 -15 125.13 30.2
 -10 -9 -3 -3.85 17.04
 -10 -9 -2 91.79 25.11
 -10 -9 -1 94.86 25.41
 -10 -9 0 110.84 26.37
 -10 -9 1 303.45 40.94
 -10 -9 2 158.59 31.02
 -10 -9 3 438.17 50.65
 -10 -9 3 459.97 48.53
 -10 -9 4 38.25 22.14
 -10 -9 4 54.55 21.9
 -10 -9 5 514.59 56.58
 -10 -9 5 497.15 52.56
 -10 -9 6 65.08 26.87
 -10 -9 6 40.7 22.14
 -10 -9 7 188.87 37.61
 -10 -9 7 271.43 39.57
 -10 -9 8 57.22 26.29
 -10 -9 8 48.35 24.06
 -10 -9 9 164.49 34.3
 -10 -8 -2 49.19 20.65
 -10 -8 -1 681.43 59.9
 -10 -8 0 171.64 30.65
 -10 -8 1 279.51 38.84
 -10 -8 2 500.8 53.37
 -10 -8 3 231.41 36.48
 -10 -8 4 336.88 43.22
 -10 -8 4 256 36.43
 -10 -8 5 43.27 23.52
 -10 -8 5 57.57 21.8
 -10 -8 6 266.61 41.14
 -10 -8 6 329.68 41.55
 -10 -8 7 -15.15 22.37
 -10 -8 7 -4.46 18.47
 -10 -8 8 453.68 54.52
 -10 -8 8 509.11 55.12
 -10 -8 9 10.5 20.69
 -10 -8 9 -14.38 22.1
 -10 -8 10 138.35 36.15
 -10 -8 10 183.42 35.81
 -10 -7 -2 115.88 25.73
 -10 -7 -1 -11.38 16.44
 -10 -7 0 363.17 41.79
 -10 -7 1 8.23 16.64
 -10 -7 2 405.45 47.21
 -10 -7 3 17.67 17.87
 -10 -7 4 497.86 52.8
 -10 -7 5 221.61 35.92
 -10 -7 6 160.1 33.04
 -10 -7 6 101.54 25.84
 -10 -7 7 249.06 39.6
 -10 -7 7 199.75 34.22
 -10 -7 8 20.4 20.65
 -10 -7 8 35.51 22.37
 -10 -7 9 474.07 53.36
 -10 -7 9 314.45 44.49
 -10 -7 10 52.97 25.48
 -10 -7 10 62.46 25.83
 -10 -7 11 231.3 42.52
 -10 -7 11 338.11 45.11
 -10 -6 -11 197.49 36.58
 -10 -6 -10 133.48 30.21
 -10 -6 -9 18.86 20.45
 -10 -6 -8 190.38 36.73
 -10 -6 -7 27.34 21.04
 -10 -6 -6 331.3 44.7
 -10 -6 -5 87.48 28.26
 -10 -6 -4 484.44 53.27
 -10 -6 -3 138.4 31.02
 -10 -6 -2 733.25 65.39
 -10 -6 -1 186.65 31.02
 -10 -6 -1 211.51 36.9
 -10 -6 0 38.31 19.37
 -10 -6 0 42.87 22.63
 -10 -6 1 420.14 46.49
 -10 -6 2 58.39 22.15
 -10 -6 3 477.05 50.68
 -10 -6 4 -8.98 16.23
 -10 -6 5 491.99 54.35
 -10 -6 6 -4.79 18.35
 -10 -6 7 310.41 43.44
 -10 -6 7 345.85 43.18
 -10 -6 8 172.08 33.94
 -10 -6 8 115.34 28.07
 -10 -6 9 207.31 38.64
 -10 -6 9 277.28 37.94
 -10 -6 10 180.11 36.47
 -10 -6 10 121.23 29.69
 -10 -6 11 26.98 25.36
 -10 -6 11 9.69 19.6
 -10 -5 -14 257.6 42.52
 -10 -5 -13 -4.86 20.11
 -10 -5 -12 307.97 43.54
 -10 -5 -11 -4.75 20.16
 -10 -5 -10 403.2 49.65
 -10 -5 -9 152.3 33.1
 -10 -5 -8 199.7 35.6
 -10 -5 -7 418.9 50.02
 -10 -5 -6 78.62 26.15
 -10 -5 -5 534.83 55.22
 -10 -5 -4 -21 22.15
 -10 -5 -3 683.14 63.19
 -10 -5 -2 16.11 20.93
 -10 -5 -1 430.19 44.14
 -10 -5 -1 487.84 51.46
 -10 -5 0 130.28 27.07
 -10 -5 0 103.49 28.27
 -10 -5 1 147.83 28.34
 -10 -5 1 149 31.82
 -10 -5 2 300.04 39.3
 -10 -5 3 63.28 21.44
 -10 -5 4 617.66 59.46
 -10 -5 5 27.22 18.38
 -10 -5 6 511.49 55.72
 -10 -5 7 9.68 20.53
 -10 -5 8 275.95 38.33
 -10 -5 8 268.97 41.56
 -10 -5 9 125.64 27.39
 -10 -5 9 102.3 29.38
 -10 -5 10 208.83 35.39
 -10 -5 10 324.74 45.48
 -10 -5 11 94.71 26.6
 -10 -5 11 48.12 26.24
 -10 -5 12 123.05 29.78
 -10 -5 12 48.98 28.96
 -10 -4 -14 73.55 31.4
 -10 -4 -14 14.41 20.87
 -10 -4 -13 463.78 54.02
 -10 -4 -13 461.44 54.38
 -10 -4 -12 14.17 22.6
 -10 -4 -11 232.85 39.68
 -10 -4 -10 27.63 20.43
 -10 -4 -9 59.15 24.49
 -10 -4 -8 98.31 26.58
 -10 -4 -7 184.65 33.91
 -10 -4 -6 563.37 57.08
 -10 -4 -5 276.5 39.51
 -10 -4 -4 375.4 45.59
 -10 -4 -3 12.29 20.29
 -10 -4 -2 148.28 30.68
 -10 -4 -1 11.77 20.07
 -10 -4 0 138.1 29.71
 -10 -4 0 133.97 25.94
 -10 -4 1 22.49 20.89
 -10 -4 1 7.58 14.14
 -10 -4 2 543.27 52.62
 -10 -4 3 152.88 28.87
 -10 -4 4 215.01 35.59
 -10 -4 5 753.69 66.89
 -10 -4 6 41.59 20.55
 -10 -4 7 291.62 42.82
 -10 -4 8 24.65 20.93
 -10 -4 9 319.19 45.31
 -10 -4 10 17.77 20.08
 -10 -4 10 -10.4 24.43
 -10 -4 11 339.32 44.27
 -10 -4 11 351.02 49.14
 -10 -4 12 82.37 25.42
 -10 -4 12 70.52 31.61
 -10 -3 -16 15.23 25.55
 -10 -3 -15 206.69 40.24
 -10 -3 -14 142.75 35.06
 -10 -3 -13 183.29 37.71
 -10 -3 -13 164.44 34.94
 -10 -3 -12 422.61 52.56
 -10 -3 -12 475.82 53.23
 -10 -3 -11 33.71 25.63
 -10 -3 -11 50.96 24.14
 -10 -3 -10 439.56 48.49
 -10 -3 -10 324.75 44.84
 -10 -3 -9 -9.05 18.74
 -10 -3 -8 268.17 40.17
 -10 -3 -7 30.89 20
 -10 -3 -6 838.64 71.48
 -10 -3 -5 300.13 41.27
 -10 -3 -4 776.6 67.26
 -10 -3 -3 597.42 58.32
 -10 -3 -2 269.11 38.47
 -10 -3 -1 700.54 62.88
 -10 -3 0 7.09 15.37
 -10 -3 0 31.38 21.58
 -10 -3 1 500.69 50.45
 -10 -3 1 495.09 51.82
 -10 -3 2 63.67 25.54
 -10 -3 2 73.56 23.44
 -10 -3 3 1076.15 81.21
 -10 -3 4 126.08 27.25
 -10 -3 5 353.85 43.07
 -10 -3 6 253.75 37.22
 -10 -3 7 183.34 34.82
 -10 -3 8 431.91 50.91
 -10 -3 9 79.95 25.83
 -10 -3 10 566.01 60.67
 -10 -3 11 5.29 23.89
 -10 -3 12 233.04 37.57
 -10 -3 12 308.57 45.24
 -10 -3 13 14.84 21.45
 -10 -2 -15 35.49 27.92
 -10 -2 -14 324.3 49.04
 -10 -2 -13 123.36 32.42
 -10 -2 -13 144.83 33.31
 -10 -2 -12 155.76 34.9
 -10 -2 -12 102.28 30.88
 -10 -2 -11 212 37.58
 -10 -2 -11 189.89 35.55
 -10 -2 -10 51.07 26.45
 -10 -2 -10 36.77 22.07
 -10 -2 -9 208.54 36.38
 -10 -2 -9 173.52 34.22
 -10 -2 -8 98.36 29.21
 -10 -2 -8 85.93 27.46
 -10 -2 -7 322.7 42.91
 -10 -2 -6 26.57 20.44
 -10 -2 -5 1310.25 95.23
 -10 -2 -4 -4.3 20.95
 -10 -2 -3 733.37 65.6
 -10 -2 -2 33.41 21.74
 -10 -2 -1 45.15 24.42
 -10 -2 0 104.85 29.12
 -10 -2 1 15.83 22.07
 -10 -2 1 18.31 15.19
 -10 -2 2 345.53 40.13
 -10 -2 2 306.23 39.85
 -10 -2 3 84.28 23.28
 -10 -2 4 606.55 57.05
 -10 -2 5 -4.35 16.69
 -10 -2 6 248.6 37.95
 -10 -2 7 -4.68 18.43
 -10 -2 8 227.05 36.55
 -10 -2 9 129.44 32.4
 -10 -2 10 56.26 23.72
 -10 -2 11 136.18 31.35
 -10 -2 12 10.73 22.22
 -10 -1 -14 5.07 24.68
 -10 -1 -13 285.74 45.46
 -10 -1 -12 66.99 28.73
 -10 -1 -12 14.06 20.81
 -10 -1 -11 315.35 45.25
 -10 -1 -11 388.57 48.29
 -10 -1 -10 121.19 32.1
 -10 -1 -10 98.05 28.77
 -10 -1 -9 177.97 34.92
 -10 -1 -9 162.63 35.06
 -10 -1 -8 158.88 32.79
 -10 -1 -8 87.43 30.81
 -10 -1 -7 76.59 28.54
 -10 -1 -7 104.99 28.9
 -10 -1 -6 171.8 33.44
 -10 -1 -5 35.73 21.04
 -10 -1 -4 387.88 47.01
 -10 -1 -3 4.35 20.41
 -10 -1 -2 389.51 47.34
 -10 -1 -1 59.09 26.3
 -10 -1 0 327.59 43.08
 -10 -1 1 73.44 25.52
 -10 -1 2 300.63 40.77
 -10 -1 2 286.76 37.67
 -10 -1 3 308.01 39.08
 -10 -1 4 198.68 32.43
 -10 -1 5 246.3 36.13
 -10 -1 6 4.56 16.5
 -10 -1 7 174.83 34.1
 -10 -1 8 24.39 20.71
 -10 -1 9 396.9 49.14
 -10 -1 10 159.93 33.5
 -10 -1 11 433.2 53.05
 -10 0 -13 68.66 33.29
 -10 0 -13 92.11 30.57
 -10 0 -12 72.54 34.33
 -10 0 -12 132.94 33.54
 -10 0 -11 10.18 27.59
 -10 0 -11 4.86 25.59
 -10 0 -11 -4.76 21.93
 -10 0 -10 264.78 47.45
 -10 0 -10 396.62 50.48
 -10 0 -10 355.89 47.52
 -10 0 -9 14.66 25.04
 -10 0 -9 32.04 23.81
 -10 0 -9 47.3 23.85
 -10 0 -8 310.73 43.81
 -10 0 -8 282.23 43.75
 -10 0 -7 85.94 27.35
 -10 0 -7 46.59 22.87
 -10 0 -6 375.44 46.24
 -10 0 -6 378.53 47.07
 -10 0 -5 291.05 40.74
 -10 0 -5 315.26 43.12
 -10 0 -4 821.77 71.84
 -10 0 -3 646.52 61.47
 -10 0 -2 123.36 30.1
 -10 0 -1 622.84 60.75
 -10 0 0 25.74 21.27
 -10 0 1 448.25 51.11
 -10 0 2 8.33 22.97
 -10 0 2 63.09 23.16
 -10 0 3 487.36 52.5
 -10 0 3 502.81 51.16
 -10 0 4 244.97 37.44
 -10 0 5 268.15 38.72
 -10 0 6 199.3 35.56
 -10 0 7 110.26 30.16
 -10 0 8 351.4 47.09
 -10 0 9 40.74 22.63
 -10 0 10 365.95 49.66
 -10 0 11 74.94 28.43
 -10 1 -12 71.25 34.48
 -10 1 -11 152.08 34.66
 -10 1 -11 149.76 33.92
 -10 1 -10 31.86 28.42
 -10 1 -10 4.94 26.84
 -10 1 -10 38.66 23.95
 -10 1 -9 448.56 52.42
 -10 1 -9 481.69 54.48
 -10 1 -8 23.47 23.25
 -10 1 -8 4.8 21.7
 -10 1 -7 412.13 50.62
 -10 1 -7 419.06 51.99
 -10 1 -6 71.3 27.54
 -10 1 -6 75.65 26.57
 -10 1 -5 91.06 29.64
 -10 1 -5 89.24 27.84
 -10 1 -4 316.8 45.36
 -10 1 -4 418.71 50.04
 -10 1 -3 296.65 42.05
 -10 1 -3 280.99 43.63
 -10 1 -2 314.51 43.22
 -10 1 -1 275.01 42.19
 -10 1 0 249.8 39.63
 -10 1 1 -4.4 22.49
 -10 1 2 429.98 50.1
 -10 1 3 4.22 20.55
 -10 1 3 21.4 23.22
 -10 1 4 536.71 54.35
 -10 1 5 68.5 26.3
 -10 1 6 331.06 44.1
 -10 1 7 117.29 31.41
 -10 1 8 211.46 37.2
 -10 1 9 295.1 44.12
 -10 1 10 5.31 21.46
 -10 2 -10 89.64 33.98
 -10 2 -10 165.21 35.96
 -10 2 -10 220.53 38.78
 -10 2 -9 121.24 33.13
 -10 2 -9 157.17 35.43
 -10 2 -8 311.79 46.56
 -10 2 -8 352.53 47.17
 -10 2 -7 9.69 23.17
 -10 2 -7 9.77 22.95
 -10 2 -6 293.53 44.23
 -10 2 -6 247.7 41.51
 -10 2 -5 -9.26 22.15
 -10 2 -5 -19.32 22.7
 -10 2 -4 294.49 42.99
 -10 2 -4 336.17 44.85
 -10 2 -3 -8.87 22.69
 -10 2 -3 -9.53 19.75
 -10 2 -2 490.78 53.65
 -10 2 -2 444.54 53.01
 -10 2 -1 248.53 39.46
 -10 2 0 204.43 37.16
 -10 2 1 317.44 45.56
 -10 2 2 95.58 29.72
 -10 2 3 233.65 39.67
 -10 2 4 76.95 26.45
 -10 2 5 291.09 41.7
 -10 2 6 -9.72 21.07
 -10 2 7 185.22 34.38
 -10 2 8 36.04 25.12
 -10 2 9 179.56 37.64
 -10 3 -7 178.22 37.1
 -10 3 -7 160.11 35.06
 -10 3 -6 134.9 34.16
 -10 3 -6 84.87 28.62
 -10 3 -5 112.89 32.35
 -10 3 -5 169.28 35.46
 -10 3 -4 86.83 31.7
 -10 3 -4 84.35 27.58
 -10 3 -3 431.2 53.14
 -10 3 -3 513.62 56.25
 -10 3 -2 -4.65 23.41
 -10 3 -2 14.74 21.3
 -10 3 -1 534.77 58.48
 -10 3 -1 561.79 60.94
 -10 3 0 53.35 24.14
 -10 3 1 264.61 41.55
 -10 3 2 90.55 31.35
 -10 3 3 235.7 41.28
 -10 3 4 167.66 36.59
 -10 3 5 193.38 35.6
 -10 3 6 359.38 47.36
 -10 3 7 15.42 21.31
 -10 4 -3 145.39 36.34
 -10 4 -2 301.4 45.8
 -10 4 -1 63.27 27.28
 -10 4 0 116.07 33.66
 -10 4 1 50.21 28.07
 -10 4 2 144.36 34.65
 -10 4 3 14.81 24.04
 -10 4 4 170.86 37.27
 -9 -13 -8 24.15 20.97
 -9 -13 -7 80.79 27.77
 -9 -13 -6 74.71 26.92
 -9 -13 -5 256.03 41.03
 -9 -13 -4 4.47 24.25
 -9 -12 -12 -14.58 20.62
 -9 -12 -11 346.68 46.1
 -9 -12 -10 76.15 26.41
 -9 -12 -9 211.27 36.88
 -9 -12 -8 138.76 31.13
 -9 -12 -7 9.09 20.55
 -9 -12 -6 17.85 22.47
 -9 -12 -5 69.93 25.2
 -9 -12 -4 128.04 29.99
 -9 -12 -3 20.84 25
 -9 -12 -2 321.53 43.78
 -9 -12 -1 52.18 24.75
 -9 -12 0 120.7 28.52
 -9 -12 1 137.48 31.04
 -9 -12 1 189.63 35.54
 -9 -12 2 69.72 26.07
 -9 -12 2 70.87 24.39
 -9 -12 3 126.16 28.85
 -9 -12 3 72.51 26.97
 -9 -12 4 127.64 31.25
 -9 -12 4 138.32 32.19
 -9 -11 -14 175.39 34.48
 -9 -11 -13 14.13 19.98
 -9 -11 -12 139.94 31.68
 -9 -11 -11 -4.62 20.02
 -9 -11 -10 509.88 54.34
 -9 -11 -9 8.98 19.46
 -9 -11 -8 220.81 36.33
 -9 -11 -7 8.68 21.84
 -9 -11 -6 123.33 29.35
 -9 -11 -5 208.23 36.08
 -9 -11 -4 91.79 24.51
 -9 -11 -4 85.55 28.36
 -9 -11 -3 311.92 41.02
 -9 -11 -3 274.14 39.64
 -9 -11 -2 34.96 20.21
 -9 -11 -1 303.16 41.23
 -9 -11 0 31.83 19.33
 -9 -11 0 25.21 19.41
 -9 -11 1 422.34 48.44
 -9 -11 1 362.42 45.21
 -9 -11 2 -4.73 18.63
 -9 -11 2 -13.31 19.64
 -9 -11 3 226.16 38.28
 -9 -11 3 241.59 37.59
 -9 -11 4 107.64 28.79
 -9 -11 4 112.31 28.85
 -9 -11 5 129.07 31.68
 -9 -11 5 129.64 30.37
 -9 -11 6 337.21 46.46
 -9 -11 6 310.42 45.81
 -9 -11 7 10.18 23.48
 -9 -11 7 30.3 24.59
 -9 -10 -16 136.94 30.45
 -9 -10 -15 9.13 17.98
 -9 -10 -14 109.06 27.73
 -9 -10 -13 58.71 24.98
 -9 -10 -12 58.24 25.11
 -9 -10 -11 288.16 40.19
 -9 -10 -10 8.75 18.97
 -9 -10 -9 461.34 51.32
 -9 -10 -8 50.88 22.47
 -9 -10 -7 316.32 41.86
 -9 -10 -6 36.72 21.89
 -9 -10 -5 270.42 34.48
 -9 -10 -5 191.58 32.87
 -9 -10 -4 -3.86 16.39
 -9 -10 -4 -27.29 21.73
 -9 -10 -3 316.92 39.46
 -9 -10 -3 296.31 39.73
 -9 -10 -2 101.72 24.78
 -9 -10 -2 81.25 25.79
 -9 -10 -1 233.5 35.78
 -9 -10 -1 221.39 33.23
 -9 -10 0 346.23 43.09
 -9 -10 0 317.32 40.64
 -9 -10 1 17.53 16.83
 -9 -10 1 23.98 18.09
 -9 -10 2 260.4 38.32
 -9 -10 2 231.29 37.08
 -9 -10 3 36.75 20.01
 -9 -10 3 51.17 23.53
 -9 -10 4 319.05 44
 -9 -10 4 294.89 40.62
 -9 -10 5 -14.37 20.76
 -9 -10 5 18.17 20.52
 -9 -10 6 321.69 44.11
 -9 -10 6 304.35 41.94
 -9 -10 7 44.57 24.2
 -9 -10 7 48.25 23.59
 -9 -10 8 125.57 32.09
 -9 -10 8 143.87 32.65
 -9 -10 9 152.38 35.7
 -9 -9 -16 -4.41 19.53
 -9 -9 -15 180.7 32.51
 -9 -9 -14 8.78 19.85
 -9 -9 -13 200.62 34.09
 -9 -9 -12 -8.64 19.92
 -9 -9 -4 369.67 40.6
 -9 -9 -3 7.34 14.83
 -9 -9 -2 522.91 51.06
 -9 -9 -1 74.35 22.08
 -9 -9 0 262.4 36.59
 -9 -9 0 262.08 33.73
 -9 -9 1 237 35.49
 -9 -9 1 194.87 30.67
 -9 -9 2 81.27 24.26
 -9 -9 2 110.74 24.58
 -9 -9 3 228.77 35.3
 -9 -9 3 154.6 29.31
 -9 -9 4 135.54 29.91
 -9 -9 4 144.16 28.15
 -9 -9 5 337.71 45.31
 -9 -9 5 423.17 46.45
 -9 -9 6 28.41 21.42
 -9 -9 6 8.87 18.38
 -9 -9 7 661.73 63.29
 -9 -9 7 514.1 56.33
 -9 -9 8 34.44 24
 -9 -9 8 33.22 20.18
 -9 -9 9 104.88 32.27
 -9 -9 9 97.94 28.05
 -9 -9 10 80.92 31.17
 -9 -9 10 60.48 25.97
 -9 -8 -4 101.72 22.32
 -9 -8 -3 355.7 39.06
 -9 -8 -2 78.22 21.87
 -9 -8 -1 1067.52 78.17
 -9 -8 0 19.15 16.98
 -9 -8 1 681.37 59.9
 -9 -8 1 625.41 55
 -9 -8 2 123.15 26.37
 -9 -8 2 77.38 22.04
 -9 -8 3 101.5 25.63
 -9 -8 3 125.16 25.25
 -9 -8 4 170.66 29.69
 -9 -8 4 138.37 27.21
 -9 -8 5 252.34 36.58
 -9 -8 5 172.41 30.79
 -9 -8 6 254.33 38.41
 -9 -8 6 229.85 36.26
 -9 -8 7 -4.74 20.97
 -9 -8 7 8.7 18.02
 -9 -8 8 571.13 59.38
 -9 -8 8 515.13 55.14
 -9 -8 9 4.93 23.19
 -9 -8 9 -32.82 21.63
 -9 -8 10 265.98 42.18
 -9 -8 10 330.08 45.83
 -9 -8 11 -15.27 24.77
 -9 -8 11 5.02 19.76
 -9 -8 12 153.87 34.83
 -9 -7 -3 211.44 30.22
 -9 -7 -2 127.4 24.42
 -9 -7 -1 17.57 15.9
 -9 -7 0 506.37 49.67
 -9 -7 1 103.02 24.63
 -9 -7 2 919.62 69.02
 -9 -7 2 714.96 59.38
 -9 -7 3 53.36 21.15
 -9 -7 3 57.86 18.9
 -9 -7 4 514.18 53.27
 -9 -7 4 504.47 50.15
 -9 -7 5 8.76 18.16
 -9 -7 5 15.03 15.57
 -9 -7 6 248.69 37.52
 -9 -7 6 193.36 32.35
 -9 -7 7 181.28 34.46
 -9 -7 7 185.97 32.01
 -9 -7 8 95.37 28.49
 -9 -7 8 146.89 30.77
 -9 -7 9 292.65 41.76
 -9 -7 9 288.4 41.21
 -9 -7 10 74.57 28.12
 -9 -7 10 18.75 21.26
 -9 -7 11 379.51 51.4
 -9 -7 11 423.3 50.28
 -9 -7 12 5.12 24.5
 -9 -7 12 10.07 22.29
 -9 -7 13 326.04 48.58
 -9 -6 -10 214.1 36.53
 -9 -6 -9 146.45 30.94
 -9 -6 -8 779.71 67.43
 -9 -6 -7 -4.17 19.93
 -9 -6 -6 899.41 73.98
 -9 -6 -5 103.98 27.49
 -9 -6 -4 168.11 31.42
 -9 -6 -3 33.42 16.32
 -9 -6 -3 34.35 21.6
 -9 -6 -2 769.16 58.55
 -9 -6 -2 673.16 62.11
 -9 -6 -1 104.21 22.35
 -9 -6 -1 79.58 24.64
 -9 -6 0 1008.01 73.59
 -9 -6 0 986.12 74.29
 -9 -6 1 533.71 49.1
 -9 -6 1 451.82 47.7
 -9 -6 2 46.07 19.44
 -9 -6 3 475.88 48.68
 -9 -6 3 460.19 44.25
 -9 -6 4 -4.16 15.93
 -9 -6 4 3.34 15.41
 -9 -6 5 550.75 55.25
 -9 -6 5 537.96 50.75
 -9 -6 6 44.44 21.46
 -9 -6 6 82.31 21.6
 -9 -6 7 375.58 44.92
 -9 -6 7 323.2 41.27
 -9 -6 8 28.29 22.2
 -9 -6 8 37.3 20.57
 -9 -6 9 305 42.77
 -9 -6 9 295.13 41.72
 -9 -6 10 119 32.51
 -9 -6 10 122.59 30.69
 -9 -6 11 100.98 31.88
 -9 -6 11 75.65 25.96
 -9 -6 12 118.19 32.94
 -9 -6 12 108.05 30.9
 -9 -6 13 218.3 40.54
 -9 -6 13 203.33 38.08
 -9 -5 -13 13.37 19.32
 -9 -5 -12 270.06 39.25
 -9 -5 -11 4.38 16.79
 -9 -5 -10 287.76 40.59
 -9 -5 -9 50.61 22.35
 -9 -5 -8 421.8 47.65
 -9 -5 -7 449.39 49.61
 -9 -5 -6 114.9 28.72
 -9 -5 -5 302.96 40.44
 -9 -5 -4 -7.58 19.38
 -9 -5 -3 374.38 43.68
 -9 -5 -2 9.24 13.09
 -9 -5 -2 43.41 21.7
 -9 -5 -1 756.66 59.75
 -9 -5 -1 737.17 62.66
 -9 -5 0 65.15 21.98
 -9 -5 0 85.15 21.84
 -9 -5 1 729.67 58.83
 -9 -5 1 655.17 57.23
 -9 -5 2 461.01 46.22
 -9 -5 3 89.11 23.61
 -9 -5 4 424.62 43.16
 -9 -5 4 459.38 49.48
 -9 -5 5 157.55 27.23
 -9 -5 5 150.58 28.22
 -9 -5 6 520.55 49.04
 -9 -5 6 368.23 46.36
 -9 -5 7 151.14 28.63
 -9 -5 7 111.99 27.56
 -9 -5 8 347.34 41.19
 -9 -5 8 286.54 41.55
 -9 -5 9 54.61 20.98
 -9 -5 9 66.59 27.67
 -9 -5 10 419.56 48.66
 -9 -5 10 434.78 51.48
 -9 -5 11 147.74 33.1
 -9 -5 11 210.1 37.65
 -9 -5 12 235.79 37.3
 -9 -5 12 158.3 36.35
 -9 -5 13 90.01 28.41
 -9 -5 13 166.31 37.69
 -9 -5 14 57.91 31.32
 -9 -4 -14 66.42 23.88
 -9 -4 -13 147.24 33.95
 -9 -4 -13 162.61 33.09
 -9 -4 -12 16.04 21.17
 -9 -4 -12 38.98 22.18
 -9 -4 -11 293.1 38.04
 -9 -4 -11 200.24 36.12
 -9 -4 -10 -3.6 20.86
 -9 -4 -10 -12.6 19.36
 -9 -4 -9 261.8 34.85
 -9 -4 -9 218.53 34.21
 -9 -4 -8 170.3 31.7
 -9 -4 -7 565.02 54.7
 -9 -4 -6 733.22 63.35
 -9 -4 -5 488.91 49.54
 -9 -4 -4 299.78 39.14
 -9 -4 -3 14.65 16.9
 -9 -4 -2 203.99 27.65
 -9 -4 -2 268.82 36.5
 -9 -4 -1 18.74 15.51
 -9 -4 -1 35.01 20.3
 -9 -4 0 677.09 55.25
 -9 -4 0 642.04 57.47
 -9 -4 1 3.45 14.63
 -9 -4 1 3.33 18.28
 -9 -4 2 646.65 57.17
 -9 -4 2 738.75 58.25
 -9 -4 3 177.53 30.74
 -9 -4 4 440.65 46.28
 -9 -4 5 352.3 43.38
 -9 -4 6 198.86 29.52
 -9 -4 6 212.63 34.02
 -9 -4 7 200.87 31.68
 -9 -4 7 251.2 36.93
 -9 -4 8 34.85 18.75
 -9 -4 8 118.45 27.16
 -9 -4 9 339.57 40.74
 -9 -4 9 310.36 42.54
 -9 -4 10 12.92 19.48
 -9 -4 10 14.51 19.06
 -9 -4 11 307.53 41.03
 -9 -4 11 233.35 40.16
 -9 -4 12 37.83 20.58
 -9 -4 12 40.65 25.22
 -9 -4 13 310.38 45.94
 -9 -4 13 388.71 50.92
 -9 -4 14 20.44 20.14
 -9 -4 14 10.53 26.5
 -9 -3 -15 231.61 40.66
 -9 -3 -14 72.73 27.77
 -9 -3 -13 235.33 38.99
 -9 -3 -13 262.88 38
 -9 -3 -12 278.85 39.08
 -9 -3 -12 225.97 36.45
 -9 -3 -11 23.78 22.1
 -9 -3 -11 16.84 18.27
 -9 -3 -10 445.58 48.25
 -9 -3 -10 441.19 48.49
 -9 -3 -9 -10.76 20.77
 -9 -3 -9 -12.28 17.36
 -9 -3 -8 221.44 34.77
 -9 -3 -8 302.63 39.62
 -9 -3 -7 9.68 17.49
 -9 -3 -7 -3.97 16.82
 -9 -3 -6 710.57 61.62
 -9 -3 -5 111.39 26.28
 -9 -3 -4 808.21 65.81
 -9 -3 -3 266.78 35.95
 -9 -3 -2 50.89 22.89
 -9 -3 -1 436.15 42.86
 -9 -3 -1 498.56 47.89
 -9 -3 0 28.72 14.48
 -9 -3 0 27.87 19.2
 -9 -3 1 837.44 64.31
 -9 -3 1 840.56 65.67
 -9 -3 2 3.51 16.78
 -9 -3 2 29.84 20.77
 -9 -3 3 1308.15 90.34
 -9 -3 4 3.83 16.6
 -9 -3 5 726.39 62.26
 -9 -3 6 232.38 35.1
 -9 -3 7 307.85 37.44
 -9 -3 7 384.43 44.82
 -9 -3 8 169.62 28.13
 -9 -3 8 156.5 32.25
 -9 -3 9 71.94 23.05
 -9 -3 9 55.58 25.3
 -9 -3 10 379.7 44.19
 -9 -3 10 381.63 47.71
 -9 -3 11 4.44 17.52
 -9 -3 11 49.16 23.53
 -9 -3 12 469.85 52.21
 -9 -3 12 404.31 51.98
 -9 -3 13 24.29 20.61
 -9 -3 13 10.35 24.31
 -9 -3 14 292.49 44.32
 -9 -3 14 337.64 48.07
 -9 -2 -17 5.18 22.93
 -9 -2 -16 196.21 37.54
 -9 -2 -15 9.74 23.29
 -9 -2 -14 262.98 42.36
 -9 -2 -13 103.73 30.35
 -9 -2 -13 102.55 26.92
 -9 -2 -12 441.92 51.95
 -9 -2 -12 509 52.62
 -9 -2 -11 83.09 28.27
 -9 -2 -11 122.23 27.38
 -9 -2 -10 179.28 32.71
 -9 -2 -10 146.02 31.35
 -9 -2 -9 53.31 22.51
 -9 -2 -9 78.43 24.37
 -9 -2 -8 127.56 30.08
 -9 -2 -8 167.44 31.86
 -9 -2 -7 340.14 41.96
 -9 -2 -7 419.22 47.03
 -9 -2 -6 16.52 18.7
 -9 -2 -6 51.66 22.19
 -9 -2 -5 970 74.72
 -9 -2 -4 26.95 17.79
 -9 -2 -3 276.37 37.27
 -9 -2 -2 70.59 22.77
 -9 -2 -1 385.75 37.84
 -9 -2 -1 310.18 39.33
 -9 -2 0 191.74 29.12
 -9 -2 0 168.34 30.36
 -9 -2 1 865.16 67.87
 -9 -2 1 1025.69 72.46
 -9 -2 2 369.77 42.28
 -9 -2 2 411.25 42.31
 -9 -2 3 226.54 31.62
 -9 -2 3 184.43 31.83
 -9 -2 4 558.2 52.58
 -9 -2 5 23.93 16.95
 -9 -2 6 539.53 53.49
 -9 -2 7 4.31 16.53
 -9 -2 8 415.38 48.23
 -9 -2 9 31.69 19.34
 -9 -2 9 32.33 21.74
 -9 -2 10 411.01 48.62
 -9 -2 10 594.94 57.77
 -9 -2 11 459.66 50.91
 -9 -2 11 489.33 55.53
 -9 -2 12 148.04 33.03
 -9 -2 12 180.51 36.22
 -9 -2 13 130.57 32.56
 -9 -2 13 164.33 35.71
 -9 -2 14 -20.09 22.71
 -9 -2 14 -5.24 25.95
 -9 -1 -17 46.31 29.86
 -9 -1 -16 30.37 29.36
 -9 -1 -16 51.61 28.05
 -9 -1 -15 89.4 34.7
 -9 -1 -15 165.37 36.16
 -9 -1 -14 14.57 28.19
 -9 -1 -14 82.39 29.47
 -9 -1 -13 85 31.44
 -9 -1 -13 121.87 33.44
 -9 -1 -12 9.16 24.16
 -9 -1 -12 4.53 22.06
 -9 -1 -12 34.23 21.55
 -9 -1 -11 151.24 35.12
 -9 -1 -11 288.22 40.55
 -9 -1 -11 221.78 36.14
 -9 -1 -10 47.59 27.61
 -9 -1 -10 88.33 27.65
 -9 -1 -10 89.11 25.69
 -9 -1 -9 184.59 35.43
 -9 -1 -9 275.32 39.06
 -9 -1 -9 244.09 38.09
 -9 -1 -8 135.83 30.18
 -9 -1 -8 83.27 25.73
 -9 -1 -7 528.84 52.04
 -9 -1 -7 506.69 52.17
 -9 -1 -6 310.37 39.54
 -9 -1 -6 353.04 43.41
 -9 -1 -5 147.5 28.27
 -9 -1 -5 184.09 33.06
 -9 -1 -4 447.45 45.09
 -9 -1 -4 421.58 46.35
 -9 -1 -3 3.88 17.17
 -9 -1 -2 152.49 29.32
 -9 -1 -1 45.07 21.03
 -9 -1 0 187.98 31.68
 -9 -1 0 171.64 26.89
 -9 -1 1 147.57 26.61
 -9 -1 1 206.51 32.92
 -9 -1 2 373.91 41.34
 -9 -1 2 430.35 45.18
 -9 -1 3 606.82 54.8
 -9 -1 3 533.59 51.66
 -9 -1 4 696.57 60.87
 -9 -1 5 222.04 33.7
 -9 -1 6 79.83 22.46
 -9 -1 7 222.6 35.53
 -9 -1 8 4.52 19.6
 -9 -1 9 387.92 47.21
 -9 -1 10 4.82 19.48
 -9 -1 10 8.41 19
 -9 -1 11 331.84 46.81
 -9 -1 11 439.08 49.16
 -9 -1 12 126.82 31.75
 -9 -1 12 74.28 25.22
 -9 -1 13 342.05 47.32
 -9 -1 13 344.71 46.17
 -9 -1 14 5.27 23.85
 -9 -1 14 20.17 20.9
 -9 0 -15 121.26 37.78
 -9 0 -15 221.55 38.68
 -9 0 -14 87.89 31.36
 -9 0 -14 115.36 32.72
 -9 0 -13 166.42 38.01
 -9 0 -13 195.25 37.38
 -9 0 -12 260.4 42.89
 -9 0 -12 388.37 48.83
 -9 0 -11 19.17 25.64
 -9 0 -11 4.6 21.98
 -9 0 -11 17.37 20.4
 -9 0 -10 360.2 50.51
 -9 0 -10 519.18 54.66
 -9 0 -10 524.19 53.57
 -9 0 -9 13.65 23.62
 -9 0 -9 17.14 22.24
 -9 0 -9 -8.6 19.04
 -9 0 -8 500.38 52.24
 -9 0 -8 429.96 49.18
 -9 0 -7 -7.98 21.03
 -9 0 -7 16.82 19.75
 -9 0 -6 323.96 41.75
 -9 0 -6 378.32 44.51
 -9 0 -5 167.39 31.66
 -9 0 -5 201.26 32.26
 -9 0 -4 610.55 56.69
 -9 0 -4 673.96 60.31
 -9 0 -3 420.5 44.74
 -9 0 -3 428.41 47.29
 -9 0 -2 534.87 49.32
 -9 0 -2 422.54 48.16
 -9 0 -1 198.47 32.26
 -9 0 0 11.5 18.34
 -9 0 1 573.67 51.94
 -9 0 1 634.84 56.87
 -9 0 2 -3.61 15.99
 -9 0 2 7.45 21.81
 -9 0 3 771.7 66.56
 -9 0 3 988.41 72.32
 -9 0 4 64.65 24.99
 -9 0 4 87.02 23.72
 -9 0 5 255.73 36.82
 -9 0 6 154.34 30.65
 -9 0 7 22.23 19.3
 -9 0 8 133.54 29.52
 -9 0 9 57.09 22.91
 -9 0 10 460.76 53.02
 -9 0 11 10.07 20.86
 -9 0 12 495.19 58.29
 -9 0 12 634.33 61.68
 -9 0 13 126.42 34.4
 -9 0 13 98.29 29.25
 -9 0 14 219.28 38.03
 -9 1 -14 70.85 31.72
 -9 1 -14 72.7 28.75
 -9 1 -13 42.71 29.14
 -9 1 -13 101.42 30.58
 -9 1 -12 -20.92 25.01
 -9 1 -12 9.9 21.46
 -9 1 -11 230.91 38.32
 -9 1 -11 164.17 34.53
 -9 1 -10 50.07 29.23
 -9 1 -10 112.18 30.12
 -9 1 -10 84.03 27.67
 -9 1 -9 146.88 36.02
 -9 1 -9 281.28 40.82
 -9 1 -9 232.83 38.19
 -9 1 -8 110 30.93
 -9 1 -8 96.11 27.21
 -9 1 -7 594.07 60.01
 -9 1 -7 723.36 62.96
 -9 1 -6 8.28 22.46
 -9 1 -6 8.59 19.02
 -9 1 -5 333.56 43.67
 -9 1 -5 326.99 43.52
 -9 1 -4 269.48 38.01
 -9 1 -4 227.07 35.54
 -9 1 -3 22.77 19.73
 -9 1 -3 20.81 18.83
 -9 1 -2 354.5 42.96
 -9 1 -2 403.18 45.1
 -9 1 -1 107.85 26.44
 -9 1 -1 97.65 26.71
 -9 1 0 245.46 35.67
 -9 1 1 91.44 25.52
 -9 1 2 447.45 48.93
 -9 1 2 442.77 46.57
 -9 1 3 3.93 17.39
 -9 1 3 3.87 20.39
 -9 1 4 689.78 61.98
 -9 1 4 720.27 62.92
 -9 1 5 29.83 19.69
 -9 1 6 265.12 38.9
 -9 1 7 338.8 44.95
 -9 1 8 250.68 38.4
 -9 1 9 380.21 48.8
 -9 1 10 180.42 35.83
 -9 1 11 380.26 50.46
 -9 1 12 5.26 23.28
 -9 1 13 332.47 48.36
 -9 2 -12 38.61 26.93
 -9 2 -12 51.44 25.55
 -9 2 -11 130.36 36.12
 -9 2 -11 251.32 40.54
 -9 2 -10 79.85 32.64
 -9 2 -10 127.62 32.05
 -9 2 -10 99.42 28.12
 -9 2 -9 73.16 30.8
 -9 2 -9 110.04 29.2
 -9 2 -9 45.11 24.01
 -9 2 -8 270.98 42.54
 -9 2 -8 337.4 44.98
 -9 2 -7 104.66 30.25
 -9 2 -7 80.45 27.14
 -9 2 -6 580.54 59.21
 -9 2 -6 649.37 61.39
 -9 2 -5 -4.33 20.31
 -9 2 -5 13.24 20.73
 -9 2 -4 493.61 53.07
 -9 2 -4 495.27 51.64
 -9 2 -3 16.48 22.67
 -9 2 -3 26.11 19.69
 -9 2 -2 539.02 54.62
 -9 2 -2 522.43 53.71
 -9 2 -1 77.09 24.14
 -9 2 0 326.89 42.77
 -9 2 1 163.97 32.5
 -9 2 2 242.43 34.63
 -9 2 2 229 37.6
 -9 2 3 255.14 37.59
 -9 2 3 269.56 37.52
 -9 2 4 42.56 20.39
 -9 2 4 8.13 22.07
 -9 2 5 486.63 51.7
 -9 2 6 50.43 22.82
 -9 2 7 180.21 35.59
 -9 2 8 9.77 21.63
 -9 2 9 171.16 35
 -9 2 10 -10.32 19.79
 -9 2 11 95 31.96
 -9 2 12 102.25 31.14
 -9 3 -11 5.23 22.68
 -9 3 -10 134.7 35.46
 -9 3 -10 158.93 35.06
 -9 3 -9 -22.1 24.97
 -9 3 -9 10.07 20.34
 -9 3 -9 9.27 20.09
 -9 3 -8 143 33.97
 -9 3 -8 190.03 35.17
 -9 3 -7 96.44 28.14
 -9 3 -7 60.19 26.39
 -9 3 -6 165.23 35.43
 -9 3 -6 193.73 35.9
 -9 3 -5 175.83 36.62
 -9 3 -5 299.28 41.98
 -9 3 -4 172.25 34.33
 -9 3 -4 183.43 33.45
 -9 3 -3 337.58 44.29
 -9 3 -3 355.93 44.77
 -9 3 -2 65.3 25.96
 -9 3 -2 59.07 24.13
 -9 3 -1 334.47 43.43
 -9 3 0 26.94 21.89
 -9 3 1 271.88 41.12
 -9 3 2 22.09 24.64
 -9 3 3 416.29 46.64
 -9 3 3 420.39 49.91
 -9 3 4 4.42 20.36
 -9 3 4 30.32 24.77
 -9 3 5 288.86 41.47
 -9 3 5 350.7 44.59
 -9 3 6 427.17 51.34
 -9 3 7 34.31 21.76
 -9 3 8 439.15 53.35
 -9 3 9 5.18 21.47
 -9 3 10 270.93 44.56
 -9 4 -9 142.75 33.16
 -9 4 -8 -10.34 23.37
 -9 4 -8 9.55 21.15
 -9 4 -7 157.37 33.73
 -9 4 -7 124.45 28.79
 -9 4 -6 19.98 22.58
 -9 4 -6 9.58 18.89
 -9 4 -5 299.76 43.31
 -9 4 -5 268.55 40.56
 -9 4 -4 111.13 30.27
 -9 4 -4 81.39 28.07
 -9 4 -3 251.77 40.55
 -9 4 -3 335.14 43.72
 -9 4 -2 359.81 48.15
 -9 4 -2 396.53 48.31
 -9 4 -1 90.36 28.83
 -9 4 0 246.06 39.99
 -9 4 1 14.12 21.7
 -9 4 2 116.77 30.36
 -9 4 3 13.91 22.95
 -9 4 4 553.62 56.71
 -9 4 4 537.48 58.09
 -9 4 5 14.23 21.01
 -9 4 5 -9.08 22.1
 -9 4 6 436.36 52.01
 -9 4 7 75.81 28.39
 -9 4 8 46.79 25.83
 -9 4 9 239.88 41.6
 -9 5 -5 59.67 26.74
 -9 5 -4 342.34 50.21
 -9 5 -4 513.91 56.52
 -9 5 -3 -5.04 23.22
 -9 5 -3 44.95 23.03
 -9 5 -2 268.49 42.86
 -9 5 -2 374.22 48.13
 -9 5 -1 149.4 34.71
 -9 5 0 64.58 25.97
 -9 5 1 227.36 40.65
 -9 5 2 103.13 30.82
 -9 5 3 419.08 52.35
 -9 5 4 -4.83 24.29
 -9 5 5 196 39.16
 -9 5 5 258.86 40.67
 -9 5 6 20.17 21.88
 -8 -13 -10 179.63 34.48
 -8 -13 -9 100.65 28.8
 -8 -13 -8 37.81 23.46
 -8 -13 -7 232.53 39.17
 -8 -13 -6 9.12 22.58
 -8 -13 -5 348.64 46.54
 -8 -13 -4 -4.37 22.68
 -8 -12 -13 133.78 30.58
 -8 -12 -12 66.39 25.55
 -8 -12 -11 295.39 41.93
 -8 -12 -10 -4.63 18.26
 -8 -12 -9 255.93 38.66
 -8 -12 -8 22.5 17.76
 -8 -12 -7 30.94 21.93
 -8 -12 -6 177.84 33.63
 -8 -12 -5 68.09 25.71
 -8 -12 -4 291.27 41.61
 -8 -12 -3 4.06 21.09
 -8 -12 0 404.4 47.95
 -8 -12 1 66.76 26.05
 -8 -12 2 251.27 41.54
 -8 -12 2 253.39 40.88
 -8 -12 3 63.63 25.65
 -8 -12 3 86.13 26.89
 -8 -12 4 133.56 32.01
 -8 -12 4 151.4 34.56
 -8 -12 5 204.84 37.37
 -8 -12 5 114.59 31.04
 -8 -12 6 50.36 26.65
 -8 -11 -16 36.83 21.29
 -8 -11 -15 78.17 25.55
 -8 -11 -14 54.92 22.8
 -8 -11 -13 31.84 21.41
 -8 -11 -12 121.61 27.31
 -8 -11 -11 40.09 20.22
 -8 -11 -10 479.02 51.57
 -8 -11 -9 8.66 19.58
 -8 -11 -8 345.04 43.9
 -8 -11 -7 25.09 21.41
 -8 -11 -6 69.7 23.67
 -8 -11 -5 48.14 22.47
 -8 -11 -4 94.05 27.79
 -8 -11 -3 154.09 29.44
 -8 -11 -3 217.78 34.55
 -8 -11 -2 42.43 21.09
 -8 -11 -2 37.19 22.12
 -8 -11 -1 186.01 32.49
 -8 -11 0 26.45 19.11
 -8 -11 0 -8.35 17.3
 -8 -11 1 349.41 43.22
 -8 -11 1 294.85 39.83
 -8 -11 2 4.55 17.46
 -8 -11 2 4.38 18.57
 -8 -11 3 314.71 41.53
 -8 -11 3 238.17 38.56
 -8 -11 4 51.68 23.78
 -8 -11 4 55.29 25.79
 -8 -11 5 228.73 39.98
 -8 -11 5 260.01 41.05
 -8 -11 6 168.91 34.47
 -8 -11 6 125.87 30.77
 -8 -11 7 185.23 36.78
 -8 -11 7 128.89 32.19
 -8 -11 8 186.83 37.82
 -8 -11 8 207.81 37.54
 -8 -10 -16 162.84 31
 -8 -10 -15 4.4 19.05
 -8 -10 -14 345.02 43.62
 -8 -10 -13 60.53 23.3
 -8 -10 -12 273.47 38.67
 -8 -10 -11 274.09 37.65
 -8 -10 -10 124.72 27.98
 -8 -10 -9 327.17 41.75
 -8 -10 -8 152.64 28.58
 -8 -10 -7 74.87 21.66
 -8 -10 -6 42.46 19.53
 -8 -10 -5 632.63 54.17
 -8 -10 -5 513.32 52.14
 -8 -10 -4 325.86 37.88
 -8 -10 -4 239.64 35.22
 -8 -10 -3 1239.67 88.27
 -8 -10 -3 1257.47 87.35
 -8 -10 -2 819.2 66.27
 -8 -10 -2 748 62.86
 -8 -10 -1 417.86 43.63
 -8 -10 -1 408.71 45.09
 -8 -10 -1 387.15 44.31
 -8 -10 0 237.65 34.94
 -8 -10 0 160.73 29.54
 -8 -10 1 -4.19 15.6
 -8 -10 1 -7.89 16.34
 -8 -10 2 273.6 39.14
 -8 -10 2 235.51 36.08
 -8 -10 3 13.09 16.76
 -8 -10 3 29.27 19.66
 -8 -10 4 561.46 55.83
 -8 -10 4 530.45 55.11
 -8 -10 5 9.07 17.89
 -8 -10 5 17.78 17.98
 -8 -10 6 568.71 58.27
 -8 -10 6 581.62 58.43
 -8 -10 7 305.14 42.22
 -8 -10 7 169.73 33
 -8 -10 8 195.12 35.32
 -8 -10 8 145.47 32.29
 -8 -10 9 125.05 32.75
 -8 -10 9 184.37 35.34
 -8 -10 10 48.51 25.88
 -8 -10 10 137.86 30.87
 -8 -9 -15 229.75 35.27
 -8 -9 -14 12.46 19.51
 -8 -9 -13 453.54 49.47
 -8 -9 -12 24.47 19.19
 -8 -9 -11 378.57 43.87
 -8 -9 -10 43.61 20.37
 -8 -9 -9 195.08 32.1
 -8 -9 -8 153.08 28.18
 -8 -9 -7 127.57 25.86
 -8 -9 -6 242.03 32.4
 -8 -9 -6 312.08 37.25
 -8 -9 -5 109.73 23.36
 -8 -9 -5 168.64 28.23
 -8 -9 -4 620.79 52.94
 -8 -9 -4 532.11 51.4
 -8 -9 -3 21.06 14.61
 -8 -9 -3 44.34 19.78
 -8 -9 -2 367.88 39.44
 -8 -9 -2 342.54 39.48
 -8 -9 -2 319.9 37.69
 -8 -9 -1 6.43 16.71
 -8 -9 -1 18.53 15.74
 -8 -9 -1 33.7 16.71
 -8 -9 0 450.33 46.75
 -8 -9 0 390.48 42.42
 -8 -9 1 47.06 19.6
 -8 -9 1 68.53 21.05
 -8 -9 2 285.99 38.74
 -8 -9 2 355.05 40.11
 -8 -9 3 293.59 38.76
 -8 -9 3 267.14 36.58
 -8 -9 4 152.65 29.35
 -8 -9 4 156.51 29.92
 -8 -9 5 451.93 49.81
 -8 -9 5 424.64 47.49
 -8 -9 6 48.85 22.39
 -8 -9 6 17.25 19.54
 -8 -9 7 810.51 71.26
 -8 -9 7 777.14 69.04
 -8 -9 8 9.24 20.06
 -8 -9 8 41.57 21.32
 -8 -9 9 347.33 46.03
 -8 -9 9 319.4 43.16
 -8 -9 10 -9.5 23.12
 -8 -9 10 29.48 20.84
 -8 -9 11 201.46 38.61
 -8 -9 11 222.11 39.46
 -8 -8 -15 64.12 23.11
 -8 -8 -14 414.31 45.92
 -8 -8 -5 218.99 29.03
 -8 -8 -4 189.32 27.37
 -8 -8 -3 1058.73 74.44
 -8 -8 -2 90.05 22.09
 -8 -8 -2 34.9 15.76
 -8 -8 -1 949.94 69.46
 -8 -8 -1 883.48 65.76
 -8 -8 0 3.57 14.78
 -8 -8 0 -9.45 13.94
 -8 -8 1 513.96 50.42
 -8 -8 1 584.2 49.81
 -8 -8 2 38.19 19.01
 -8 -8 2 44.5 17.61
 -8 -8 3 283.66 36.6
 -8 -8 3 217.9 31.46
 -8 -8 4 154.32 28.36
 -8 -8 4 108.08 24.34
 -8 -8 5 271.32 37.71
 -8 -8 5 256.36 36.08
 -8 -8 6 309.09 40.5
 -8 -8 6 242.76 35.51
 -8 -8 7 21.98 19.06
 -8 -8 7 8.42 15.24
 -8 -8 8 642.99 62.49
 -8 -8 8 691.64 62.65
 -8 -8 9 32.12 23.46
 -8 -8 9 -22.73 19.7
 -8 -8 10 392.65 49.68
 -8 -8 10 390.95 48.16
 -8 -8 11 -4.74 25.01
 -8 -8 11 34.1 22.46
 -8 -8 12 220.25 40.98
 -8 -8 12 216.07 39.64
 -8 -7 -5 469.11 41.38
 -8 -7 -4 244.19 29.96
 -8 -7 -3 794.68 59.99
 -8 -7 -2 614.58 51.7
 -8 -7 -1 178.05 27.34
 -8 -7 0 373.78 41.5
 -8 -7 0 511.7 42.57
 -8 -7 1 59.8 19.58
 -8 -7 1 68.4 18.09
 -8 -7 2 759.91 60.81
 -8 -7 2 675.34 55.24
 -8 -7 3 204.56 31.4
 -8 -7 3 183.88 28.39
 -8 -7 4 730.13 62.37
 -8 -7 4 731.02 59.31
 -8 -7 5 52.7 21.29
 -8 -7 5 83.24 22.17
 -8 -7 6 229.82 35.01
 -8 -7 6 246.87 34.81
 -8 -7 7 193.47 33.19
 -8 -7 7 207.02 32.57
 -8 -7 8 150.1 30.6
 -8 -7 8 133.26 28.45
 -8 -7 9 289.51 40.57
 -8 -7 9 295.85 40.56
 -8 -7 10 55.49 25.69
 -8 -7 10 104.18 27.71
 -8 -7 11 504 56.89
 -8 -7 11 570.03 57.85
 -8 -7 12 -9.57 26.66
 -8 -7 12 -9.77 19.75
 -8 -7 13 275.31 44.43
 -8 -7 13 393.53 49.44
 -8 -6 -7 -11.29 17.68
 -8 -6 -6 379.5 42.27
 -8 -6 -5 25.19 19.55
 -8 -6 -4 853.03 58.93
 -8 -6 -4 751.45 63.27
 -8 -6 -3 33.28 15.51
 -8 -6 -3 23.93 18.07
 -8 -6 -2 1098.09 74.27
 -8 -6 -2 1097.01 77.96
 -8 -6 -1 30.71 16.21
 -8 -6 -1 9.67 17.26
 -8 -6 0 726.39 60.41
 -8 -6 0 857.91 62.93
 -8 -6 0 874.63 59.03
 -8 -6 1 67.14 19.86
 -8 -6 1 53.67 16.69
 -8 -6 2 343.94 37.84
 -8 -6 2 296.05 33.64
 -8 -6 3 413.25 42.34
 -8 -6 3 338.33 37.35
 -8 -6 4 37.96 18.63
 -8 -6 4 64.02 18.46
 -8 -6 5 1486.66 99.81
 -8 -6 5 1437.42 95.63
 -8 -6 6 126.51 26.63
 -8 -6 6 103.93 23.53
 -8 -6 7 522.61 51.85
 -8 -6 7 419.45 46.37
 -8 -6 8 60.81 24.33
 -8 -6 8 47.73 20.17
 -8 -6 9 330.55 42.99
 -8 -6 9 296.51 40.36
 -8 -6 10 229.11 38.23
 -8 -6 10 148.56 30.49
 -8 -6 11 285.26 42.86
 -8 -6 11 301.45 41.96
 -8 -6 12 286.19 42.31
 -8 -6 12 270.89 41.74
 -8 -6 13 29.01 25.23
 -8 -6 13 83.84 27.59
 -8 -6 14 341.74 48.42
 -8 -5 -12 293.06 38.33
 -8 -5 -11 15.87 16.84
 -8 -5 -10 1118.31 82.01
 -8 -5 -9 199.51 32.05
 -8 -5 -8 588.71 54.51
 -8 -5 -7 454.08 46.36
 -8 -5 -6 546.39 51.77
 -8 -5 -5 248.04 34.85
 -8 -5 -4 201.12 25.36
 -8 -5 -4 193.67 29.67
 -8 -5 -3 688.92 52.95
 -8 -5 -3 768.84 61.06
 -8 -5 -2 44.29 15.17
 -8 -5 -2 48.4 19.02
 -8 -5 -1 1473.82 96.66
 -8 -5 -1 1718.57 102.38
 -8 -5 0 24.32 17.47
 -8 -5 0 52.43 18.15
 -8 -5 1 1155.03 76.62
 -8 -5 1 1127.3 77.41
 -8 -5 1 1037.67 70.29
 -8 -5 2 770.86 58.13
 -8 -5 2 752.75 60.32
 -8 -5 2 714.03 54.07
 -8 -5 3 528.24 48.23
 -8 -5 3 489.62 42.97
 -8 -5 4 454.87 44.17
 -8 -5 4 323.26 36.58
 -8 -5 5 129.74 26.41
 -8 -5 5 146.87 24.69
 -8 -5 6 273.46 37.63
 -8 -5 6 298.99 36.53
 -8 -5 7 49.25 22.1
 -8 -5 7 61.3 20.78
 -8 -5 8 369.19 44.31
 -8 -5 8 347.45 41.85
 -8 -5 9 8.76 18.14
 -8 -5 9 -4.03 15.88
 -8 -5 10 720.93 66.75
 -8 -5 10 809.66 69.48
 -8 -5 11 155.74 30.77
 -8 -5 11 222.06 38.37
 -8 -5 12 609.26 61.38
 -8 -5 12 610.96 61.82
 -8 -5 13 130.79 30.5
 -8 -5 13 96.69 31.06
 -8 -5 14 85.39 28.54
 -8 -5 14 171.84 36.21
 -8 -5 15 51.92 26.24
 -8 -4 -14 48.38 20.42
 -8 -4 -13 252.39 36.73
 -8 -4 -12 67.95 24.92
 -8 -4 -12 27.6 20.27
 -8 -4 -11 320.99 38.67
 -8 -4 -11 216.5 34.88
 -8 -4 -10 6.72 17.71
 -8 -4 -10 -11.36 18.75
 -8 -4 -9 1402.96 92.23
 -8 -4 -9 1419.54 95.5
 -8 -4 -8 17.67 17.25
 -8 -4 -8 3.64 17.12
 -8 -4 -7 780.59 56.7
 -8 -4 -7 665.31 58.34
 -8 -4 -6 257.44 34.45
 -8 -4 -5 458.63 45.23
 -8 -4 -4 445.44 44.18
 -8 -4 -3 387.48 36.5
 -8 -4 -3 456.59 43.4
 -8 -4 -2 1087.15 74.31
 -8 -4 -2 1238.35 80.71
 -8 -4 -1 220.74 28.62
 -8 -4 -1 240.03 31.74
 -8 -4 0 1435.01 91.89
 -8 -4 0 1481.47 93.58
 -8 -4 1 3.1 12.54
 -8 -4 1 -2.9 15.3
 -8 -4 2 665.76 52.04
 -8 -4 2 556.53 50.37
 -8 -4 2 587.33 45.5
 -8 -4 3 64.72 18.72
 -8 -4 3 62.7 16.97
 -8 -4 4 719.82 57.18
 -8 -4 4 567.56 49.4
 -8 -4 5 219.09 31.81
 -8 -4 5 203.79 28.85
 -8 -4 6 1090.67 77.13
 -8 -4 6 909.45 69.55
 -8 -4 7 469.16 44.64
 -8 -4 7 409.68 45.18
 -8 -4 8 84.94 23.64
 -8 -4 8 66.67 24.09
 -8 -4 9 359.81 42.55
 -8 -4 9 387.99 45.69
 -8 -4 10 4.13 17.5
 -8 -4 10 4.45 19.29
 -8 -4 11 434.23 47.81
 -8 -4 11 338.56 45.54
 -8 -4 12 18.21 18.87
 -8 -4 12 9.39 21.65
 -8 -4 13 380.94 47.96
 -8 -4 13 418.14 50.63
 -8 -4 14 54.54 24.28
 -8 -4 14 58.76 28.46
 -8 -4 15 267.23 41.65
 -8 -3 -15 387.24 48.37
 -8 -3 -14 4.31 19.08
 -8 -3 -13 65.81 24.47
 -8 -3 -13 120.85 26.94
 -8 -3 -12 35.21 20.13
 -8 -3 -12 65.39 22.65
 -8 -3 -11 126.08 28.41
 -8 -3 -11 151.58 28.38
 -8 -3 -10 718.31 58.88
 -8 -3 -10 620.38 57.38
 -8 -3 -9 33.07 19.44
 -8 -3 -9 32.97 18.5
 -8 -3 -8 586.68 53.01
 -8 -3 -8 761.74 60.07
 -8 -3 -7 14.68 18
 -8 -3 -7 7.06 15.64
 -8 -3 -6 165.2 26.84
 -8 -3 -6 155.87 27.27
 -8 -3 -5 -2.58 15.66
 -8 -3 -5 3.4 16.53
 -8 -3 -4 342.8 38.77
 -8 -3 -3 123.75 24.97
 -8 -3 -2 550.49 46.68
 -8 -3 -2 726.58 55.02
 -8 -3 -1 1025.76 70.85
 -8 -3 -1 1121.07 75.15
 -8 -3 0 573.32 47.95
 -8 -3 0 559.21 49.55
 -8 -3 1 337.52 37.68
 -8 -3 1 370.84 37.89
 -8 -3 2 60.43 20.82
 -8 -3 2 56.53 17.94
 -8 -3 3 213.94 30.1
 -8 -3 3 192.42 29.01
 -8 -3 4 37.95 15.39
 -8 -3 4 40.35 14.09
 -8 -3 5 1229.61 83.49
 -8 -3 5 1109.53 77
 -8 -3 6 37.61 18.8
 -8 -3 6 72.17 19.61
 -8 -3 7 1029.88 78.18
 -8 -3 7 1030.47 74.48
 -8 -3 8 248.77 34.36
 -8 -3 8 150.87 28.04
 -8 -3 9 25.34 20.3
 -8 -3 9 57.38 19.66
 -8 -3 10 402.7 46.21
 -8 -3 10 340.33 42.5
 -8 -3 11 126.75 31.98
 -8 -3 11 175.4 31.04
 -8 -3 12 471.37 53.13
 -8 -3 12 417.3 49.61
 -8 -3 13 124.65 32.35
 -8 -3 13 56.42 23.58
 -8 -3 14 304.11 45.81
 -8 -3 14 338.55 45.61
 -8 -3 15 44.87 27.84
 -8 -3 15 35.65 23.54
 -8 -3 16 194.62 37.36
 -8 -2 -16 167.91 36.02
 -8 -2 -16 230.83 39.49
 -8 -2 -15 30.83 27.59
 -8 -2 -15 13.9 22.18
 -8 -2 -14 221.22 38.04
 -8 -2 -14 177.89 34.44
 -8 -2 -13 4.11 21.96
 -8 -2 -13 8.51 19.23
 -8 -2 -12 312.06 41.1
 -8 -2 -12 282.68 38.74
 -8 -2 -11 45.4 23.81
 -8 -2 -11 30.96 20.53
 -8 -2 -11 79.3 22.51
 -8 -2 -10 529.51 51.13
 -8 -2 -10 531.24 52.54
 -8 -2 -10 552.17 52.13
 -8 -2 -9 616.68 55.43
 -8 -2 -9 725.76 58.48
 -8 -2 -9 618.43 57.03
 -8 -2 -8 340.78 40.74
 -8 -2 -8 343.12 39.28
 -8 -2 -8 385.14 42.34
 -8 -2 -7 785.99 60.68
 -8 -2 -7 719.2 61.5
 -8 -2 -6 35.83 19.55
 -8 -2 -6 42.21 20.19
 -8 -2 -5 389.64 40.1
 -8 -2 -5 434.82 43.3
 -8 -2 -4 29.34 17.56
 -8 -2 -4 -3.39 15.32
 -8 -2 -3 691.87 52.82
 -8 -2 -3 717.32 57.81
 -8 -2 -2 22.81 17.21
 -8 -2 -2 24.52 13.71
 -8 -2 -1 1291.99 83.98
 -8 -2 -1 1424.31 89.68
 -8 -2 0 871.74 63.52
 -8 -2 0 967.59 67.62
 -8 -2 1 607.86 50.64
 -8 -2 1 624.26 52.02
 -8 -2 2 1494.66 96.4
 -8 -2 2 1552.32 96.22
 -8 -2 3 121.23 23.68
 -8 -2 3 162.65 26.81
 -8 -2 4 581.19 51.95
 -8 -2 5 93.62 23
 -8 -2 5 96.95 20.3
 -8 -2 6 406.12 43.92
 -8 -2 6 429.6 41.37
 -8 -2 7 35.25 17.71
 -8 -2 7 3.33 14.43
 -8 -2 8 769.3 65.12
 -8 -2 8 763.86 62.1
 -8 -2 9 12.66 17.94
 -8 -2 9 45.66 20.96
 -8 -2 10 379.63 45
 -8 -2 10 335.3 41.67
 -8 -2 11 279.3 39.36
 -8 -2 11 303.12 40.24
 -8 -2 12 268.67 40.97
 -8 -2 12 255.6 38.74
 -8 -2 13 408.44 49.4
 -8 -2 13 371.84 47.13
 -8 -2 14 131.73 33.88
 -8 -2 14 73.57 26.61
 -8 -2 15 368.17 49.02
 -8 -2 15 269.82 43.49
 -8 -2 16 -10.54 21.31
 -8 -1 -18 188.36 41.03
 -8 -1 -18 177.84 37.62
 -8 -1 -17 44.74 28.21
 -8 -1 -17 81.46 28.89
 -8 -1 -16 111.38 33.65
 -8 -1 -16 158 34
 -8 -1 -15 141.36 35.01
 -8 -1 -15 147.84 31.83
 -8 -1 -14 78.01 30.11
 -8 -1 -14 68.84 25.8
 -8 -1 -13 168.66 36.16
 -8 -1 -13 181.05 33.71
 -8 -1 -12 12.84 21.58
 -8 -1 -12 8.49 19.96
 -8 -1 -12 57.71 21.47
 -8 -1 -11 288.52 40.7
 -8 -1 -11 264.5 38.88
 -8 -1 -11 348.16 41.74
 -8 -1 -10 15.94 22.53
 -8 -1 -10 42.89 22.04
 -8 -1 -10 22.79 19.15
 -8 -1 -9 486.82 52.25
 -8 -1 -9 634.18 55.59
 -8 -1 -9 615.01 55.4
 -8 -1 -8 14.79 20.07
 -8 -1 -8 21.34 20.1
 -8 -1 -8 25.94 18.37
 -8 -1 -7 427.62 44.14
 -8 -1 -7 452.97 46.31
 -8 -1 -6 119.65 25.69
 -8 -1 -6 136.45 28.19
 -8 -1 -5 105.14 24.14
 -8 -1 -5 52.96 20.99
 -8 -1 -4 595.38 50.86
 -8 -1 -4 604.15 53.61
 -8 -1 -3 120.94 25.09
 -8 -1 -3 180.66 28.91
 -8 -1 -2 700.36 53.19
 -8 -1 -2 615.65 54.14
 -8 -1 -1 -5.16 15.12
 -8 -1 -1 13.26 13.77
 -8 -1 -1 19.71 16.26
 -8 -1 0 1605.6 101.11
 -8 -1 0 1742.3 105.57
 -8 -1 1 17.94 13.24
 -8 -1 1 -6.32 17.84
 -8 -1 2 1250.1 83.6
 -8 -1 2 1233.12 83.29
 -8 -1 3 9.97 13.76
 -8 -1 3 6.07 18.19
 -8 -1 4 578.84 51.81
 -8 -1 4 569.19 49.17
 -8 -1 5 175.18 29.56
 -8 -1 6 560.28 50.82
 -8 -1 6 460.85 44.62
 -8 -1 7 615.79 56.7
 -8 -1 7 627.68 54.04
 -8 -1 8 128 27.74
 -8 -1 8 111.57 24.55
 -8 -1 9 719.21 63.3
 -8 -1 9 676.58 60.29
 -8 -1 10 39.85 21.25
 -8 -1 10 36.74 19.61
 -8 -1 11 753.63 67.98
 -8 -1 11 719.14 65.36
 -8 -1 12 42.27 22.47
 -8 -1 12 -9.08 18.36
 -8 -1 13 558.56 60.88
 -8 -1 13 598.17 59.58
 -8 -1 14 9.84 21.35
 -8 -1 14 29.68 23.67
 -8 -1 15 140.29 34.5
 -8 -1 15 133.92 31.21
 -8 -1 16 30.46 28.7
 -8 -1 16 37.24 24.09
 -8 0 -17 136.66 37.93
 -8 0 -17 130.13 35.14
 -8 0 -16 41.06 29.78
 -8 0 -16 50.65 24.32
 -8 0 -15 201.06 42.18
 -8 0 -15 368.33 46.89
 -8 0 -14 93.18 31.1
 -8 0 -14 114.09 31.07
 -8 0 -13 133.18 34.76
 -8 0 -13 202.43 35.43
 -8 0 -12 198.06 36.68
 -8 0 -12 182.19 34.08
 -8 0 -11 124.95 31.97
 -8 0 -11 137.34 29.53
 -8 0 -11 89.96 26.77
 -8 0 -10 263.79 42.9
 -8 0 -10 399.87 46.44
 -8 0 -10 415.9 45.25
 -8 0 -9 66.96 28.87
 -8 0 -9 99.02 26.41
 -8 0 -9 100 24.71
 -8 0 -8 900.87 71.68
 -8 0 -8 949.27 72.86
 -8 0 -7 3.66 18.1
 -8 0 -7 -3.74 16.91
 -8 0 -6 547.85 51.58
 -8 0 -6 575.16 52.12
 -8 0 -5 90.97 24.91
 -8 0 -5 130.95 25.99
 -8 0 -4 48.61 19.99
 -8 0 -4 46.61 19.84
 -8 0 -3 290.3 35.65
 -8 0 -3 342.32 38.89
 -8 0 -2 734.23 54.82
 -8 0 -2 556.07 52.76
 -8 0 -1 153.85 26.63
 -8 0 -1 211.14 26.63
 -8 0 -1 219.07 31.34
 -8 0 0 510.51 46.56
 -8 0 0 637.82 53.45
 -8 0 1 735.17 57
 -8 0 1 697.05 58.33
 -8 0 2 -13.03 13.81
 -8 0 2 16.33 17.47
 -8 0 3 880.01 64.12
 -8 0 3 706.29 60.31
 -8 0 4 204.66 30.56
 -8 0 4 223.78 32.8
 -8 0 5 889.53 69.37
 -8 0 6 219.33 33.13
 -8 0 7 342.02 42.02
 -8 0 8 401.36 44.58
 -8 0 8 274.42 37.82
 -8 0 9 131.26 28.36
 -8 0 9 128.87 26.66
 -8 0 10 280.41 39.94
 -8 0 10 331.57 41.69
 -8 0 11 102.59 28.86
 -8 0 11 70.17 24.43
 -8 0 12 560.87 58.65
 -8 0 12 483.87 55.24
 -8 0 13 -19.65 24.33
 -8 0 13 -14.48 18.52
 -8 0 14 441.47 51.92
 -8 0 14 301.17 45.17
 -8 0 15 183.84 37.4
 -8 0 15 140.61 32.8
 -8 0 16 274.19 44.78
 -8 1 -16 157.1 37.51
 -8 1 -16 181.66 37.79
 -8 1 -15 26.61 25.45
 -8 1 -15 -15.19 23.33
 -8 1 -14 244.64 42.06
 -8 1 -14 320.82 44.79
 -8 1 -13 5.07 22.45
 -8 1 -13 28.78 23.36
 -8 1 -12 157.6 35.61
 -8 1 -12 167.8 34.83
 -8 1 -11 100.67 29.33
 -8 1 -11 63.09 24.42
 -8 1 -11 92.13 24.6
 -8 1 -10 200.7 38.29
 -8 1 -10 165.55 31.79
 -8 1 -10 274.93 38.18
 -8 1 -9 344.32 46.55
 -8 1 -9 298.59 41.15
 -8 1 -9 276.66 39.63
 -8 1 -8 345.78 42.01
 -8 1 -8 340.57 42.02
 -8 1 -7 542.19 54.02
 -8 1 -7 661.67 57.39
 -8 1 -6 41.73 21.79
 -8 1 -6 49.74 20.86
 -8 1 -5 348.38 41.11
 -8 1 -5 321.69 40.4
 -8 1 -4 173.9 29.96
 -8 1 -4 164.6 28.61
 -8 1 -3 189.12 31.58
 -8 1 -3 233.34 32.94
 -8 1 -2 459.91 46.58
 -8 1 -2 523.47 49.19
 -8 1 -1 890.94 69.06
 -8 1 0 724.05 58.05
 -8 1 0 822.94 63.85
 -8 1 1 508.8 47.26
 -8 1 1 498.51 49.38
 -8 1 2 695.93 57.6
 -8 1 2 639.37 57.02
 -8 1 3 7.16 14.84
 -8 1 3 3.45 18.16
 -8 1 4 791.04 60.52
 -8 1 4 522.75 52.89
 -8 1 5 70.4 23.27
 -8 1 5 23.38 20.13
 -8 1 6 655.52 59.58
 -8 1 7 46.58 23.69
 -8 1 8 324.23 42.1
 -8 1 9 171.97 33.22
 -8 1 10 303.34 43.75
 -8 1 11 355.22 44.53
 -8 1 11 203.98 37.12
 -8 1 12 88.54 29.67
 -8 1 12 51.32 27.52
 -8 1 13 487.97 56.25
 -8 1 13 454.88 54.76
 -8 1 14 77 28.58
 -8 1 14 117.32 31.59
 -8 1 15 130.47 35.13
 -8 1 15 185.45 36.91
 -8 2 -15 245.11 44.94
 -8 2 -15 260.79 42.81
 -8 2 -14 21.89 26.64
 -8 2 -14 -15.33 24
 -8 2 -13 278.35 46.63
 -8 2 -13 369.35 49.08
 -8 2 -12 88.86 29.79
 -8 2 -12 87.56 28.12
 -8 2 -11 30.73 24.55
 -8 2 -11 42.6 22.7
 -8 2 -10 199.53 39.69
 -8 2 -10 206.84 35.57
 -8 2 -10 200.75 34.08
 -8 2 -9 73.01 28.24
 -8 2 -9 142.93 28.95
 -8 2 -9 93.81 25.19
 -8 2 -8 78.15 27.09
 -8 2 -8 137.84 27.65
 -8 2 -7 505.02 52.94
 -8 2 -7 519.82 52.95
 -8 2 -6 327.06 41.58
 -8 2 -6 384 42.86
 -8 2 -5 67.58 23.53
 -8 2 -5 75.51 22.97
 -8 2 -4 421.44 45.85
 -8 2 -4 366.89 42.5
 -8 2 -3 146.73 30.69
 -8 2 -3 156.56 29.2
 -8 2 -2 217.87 33.47
 -8 2 -1 38.6 20.43
 -8 2 0 210.28 32.84
 -8 2 1 30.3 17.46
 -8 2 1 3.41 14.79
 -8 2 2 426.02 44.57
 -8 2 2 484.14 48.42
 -8 2 3 423.59 45.93
 -8 2 3 445.28 47.14
 -8 2 4 191.86 32.52
 -8 2 4 187.03 32.19
 -8 2 5 648.7 58.52
 -8 2 5 546.42 54.39
 -8 2 6 25.46 18.82
 -8 2 7 493.22 52.42
 -8 2 8 -13.67 18.89
 -8 2 9 480.08 53.23
 -8 2 10 62.97 24.56
 -8 2 11 491.74 55.87
 -8 2 12 177.95 34.19
 -8 2 13 93.37 30.34
 -8 2 14 89.67 30.45
 -8 2 15 80.15 28.41
 -8 3 -13 -11.22 25.37
 -8 3 -13 51.8 28.09
 -8 3 -12 236.99 44.42
 -8 3 -12 450.99 52.27
 -8 3 -11 27.07 24.54
 -8 3 -11 54.53 26.19
 -8 3 -10 254.41 45.88
 -8 3 -10 382.15 47.63
 -8 3 -9 20.76 23.03
 -8 3 -9 23.65 22.27
 -8 3 -9 59.3 23.65
 -8 3 -8 184.48 34.29
 -8 3 -8 156.33 31.81
 -8 3 -7 44.96 22.3
 -8 3 -7 21.08 17.93
 -8 3 -6 448 47.3
 -8 3 -6 248.09 38.45
 -8 3 -5 347.44 44.31
 -8 3 -5 322.47 41.54
 -8 3 -4 175.82 32.6
 -8 3 -4 154.59 31.66
 -8 3 -3 175.82 31.81
 -8 3 -3 291.17 38.3
 -8 3 -2 45.48 20.92
 -8 3 -1 661.78 60.72
 -8 3 0 179.64 31.16
 -8 3 1 833.92 69.27
 -8 3 2 20.05 19.52
 -8 3 2 3.75 17.64
 -8 3 3 218.61 34.36
 -8 3 3 278.52 37.48
 -8 3 4 135.04 29.55
 -8 3 4 177.12 33.78
 -8 3 5 171.29 32.43
 -8 3 5 191.5 32.63
 -8 3 6 234.22 37.41
 -8 3 7 283.96 40.46
 -8 3 8 407.09 49.76
 -8 3 9 131.84 31.82
 -8 3 10 507.44 57.08
 -8 3 11 25.73 22.34
 -8 3 12 263.1 42.5
 -8 3 13 48.3 27.95
 -8 4 -11 56.68 28.31
 -8 4 -11 103.28 29.38
 -8 4 -10 11.16 24.71
 -8 4 -10 25.35 22.93
 -8 4 -9 388.38 48.34
 -8 4 -9 360.47 43.71
 -8 4 -8 34.12 23.76
 -8 4 -8 22.04 19.96
 -8 4 -7 754.94 68.61
 -8 4 -7 688.82 66.31
 -8 4 -6 37.5 20.79
 -8 4 -6 17.69 19.63
 -8 4 -5 546.94 57.5
 -8 4 -5 570.26 56.62
 -8 4 -4 18.01 18.69
 -8 4 -4 35.35 20.79
 -8 4 -3 247.42 38.87
 -8 4 -3 251.18 38.16
 -8 4 -2 162.45 33.14
 -8 4 -1 296.91 40.38
 -8 4 0 312.34 42.99
 -8 4 1 90.56 25.62
 -8 4 2 342.32 43.68
 -8 4 3 21.25 23.07
 -8 4 4 450.28 48.48
 -8 4 4 304.05 41.28
 -8 4 5 66.73 26.17
 -8 4 5 17.78 20.56
 -8 4 6 404.53 49.21
 -8 4 6 460.21 50.62
 -8 4 7 71.35 26.01
 -8 4 8 240.69 39.1
 -8 4 9 207.31 37.3
 -8 4 10 36.36 23.06
 -8 4 11 499.91 57.73
 -8 4 12 16.3 22.51
 -8 5 -9 22.95 29.87
 -8 5 -9 62.44 24.98
 -8 5 -8 133.1 30.86
 -8 5 -8 105.5 29.85
 -8 5 -7 40.36 24.67
 -8 5 -7 60.02 24.09
 -8 5 -6 178.81 35.81
 -8 5 -6 231.68 37.3
 -8 5 -5 19.56 19.32
 -8 5 -5 46.48 22.28
 -8 5 -4 365.7 47.43
 -8 5 -4 367.78 45.91
 -8 5 -3 14.21 20.54
 -8 5 -3 4.65 19.26
 -8 5 -2 138.97 31.74
 -8 5 -1 36.95 20.52
 -8 5 0 220.75 38.17
 -8 5 1 182.88 34.67
 -8 5 2 259.36 40.9
 -8 5 3 270.9 41.39
 -8 5 4 112.07 29.97
 -8 5 5 293.44 44.19
 -8 5 6 52.87 27.12
 -8 5 7 247.03 41.13
 -8 5 8 -25.42 23.91
 -8 5 9 167.1 37.4
 -8 5 10 160.61 36.04
 -8 6 -7 95.82 27.42
 -8 6 -6 96.58 28.32
 -8 6 -5 335.28 47.7
 -8 6 -5 310.89 43.69
 -8 6 -4 35.66 23.1
 -8 6 -4 48.76 23.4
 -8 6 -3 467.89 54.92
 -8 6 -3 530.87 57.34
 -8 6 -2 9.74 22.45
 -8 6 -1 223.69 38.01
 -8 6 0 -43.62 24.48
 -8 6 1 139.86 33.28
 -8 6 2 9.61 22.97
 -8 6 3 195.65 36.5
 -8 6 4 459.84 55.01
 -8 6 5 112.97 32.56
 -8 6 6 237.65 41.72
 -7 -12 -14 23.39 20.31
 -7 -12 -13 419.11 49.3
 -7 -12 -12 32.35 20.52
 -7 -12 -11 320.21 42.05
 -7 -12 -10 18.09 18.75
 -7 -12 -9 414.82 49.17
 -7 -12 -8 4.39 18.61
 -7 -12 -7 107.93 28.06
 -7 -12 -6 304.88 41.79
 -7 -12 -5 12.45 20.55
 -7 -12 -4 413.58 47.86
 -7 -12 -3 43.52 23.54
 -7 -12 3 137.52 31.58
 -7 -12 3 136.99 32.32
 -7 -12 4 62.21 26.12
 -7 -12 4 62.47 25.86
 -7 -12 5 38.56 24.7
 -7 -12 5 34.27 22.63
 -7 -12 6 4.85 24.82
 -7 -12 6 29.92 20.67
 -7 -12 7 121.81 30.48
 -7 -12 7 60.85 27.81
 -7 -11 -16 22.39 19.44
 -7 -11 -15 116.26 27.96
 -7 -11 -14 111.19 27.77
 -7 -11 -13 119.22 29.05
 -7 -11 -12 52.4 22.46
 -7 -11 -11 34.53 21.07
 -7 -11 -10 34.01 21.11
 -7 -11 -9 29.3 18.97
 -7 -11 -8 526.95 53.4
 -7 -11 -7 12.13 16.35
 -7 -11 -6 479.26 50.01
 -7 -11 -5 240.81 35.55
 -7 -11 -4 102.43 27.21
 -7 -11 -3 255.76 36.71
 -7 -11 -2 97.56 26.13
 -7 -11 -1 109.27 26.53
 -7 -11 -1 105.29 25.68
 -7 -11 0 42.66 21.56
 -7 -11 1 303.14 39.99
 -7 -11 1 257.44 38.53
 -7 -11 2 4.4 16.86
 -7 -11 2 -8.63 19.1
 -7 -11 3 468.38 49.45
 -7 -11 3 291.2 43.11
 -7 -11 4 45.15 21.66
 -7 -11 4 31.62 19.66
 -7 -11 5 137.05 30.69
 -7 -11 5 124.86 31.05
 -7 -11 6 161.77 34.2
 -7 -11 6 99.43 29
 -7 -11 7 405.7 49.85
 -7 -11 7 348.54 48.84
 -7 -11 8 98.64 29.33
 -7 -11 8 143.53 33.34
 -7 -11 9 51.93 26.77
 -7 -11 9 55.53 27.11
 -7 -10 -15 -4.22 16.63
 -7 -10 -14 360.59 44.4
 -7 -10 -13 70.66 23.09
 -7 -10 -12 299.88 38.87
 -7 -10 -11 243.14 34.72
 -7 -10 -10 23.96 16.58
 -7 -10 -9 282.78 36.93
 -7 -10 -8 34.64 17.12
 -7 -10 -7 260.42 35.13
 -7 -10 -6 3.69 14.56
 -7 -10 -5 683.85 58.87
 -7 -10 -4 35.32 20.51
 -7 -10 -3 509.63 48.78
 -7 -10 -3 433.77 45.38
 -7 -10 -2 318.37 38.74
 -7 -10 -2 311.42 37.71
 -7 -10 -1 239.74 33.19
 -7 -10 -1 188.57 30.05
 -7 -10 0 188.94 30.8
 -7 -10 0 177.42 30.41
 -7 -10 1 164.35 28.48
 -7 -10 1 135.6 27.14
 -7 -10 2 294.16 37.97
 -7 -10 2 242.66 36.2
 -7 -10 3 70.78 23.91
 -7 -10 3 36.83 18.64
 -7 -10 4 758.09 64.6
 -7 -10 4 605.87 60.7
 -7 -10 5 -12.93 19.86
 -7 -10 5 -4.33 19.58
 -7 -10 6 735.24 64.17
 -7 -10 6 610.45 61.6
 -7 -10 7 22.21 20.94
 -7 -10 7 68.77 24.59
 -7 -10 8 256.3 41.17
 -7 -10 8 334.41 43.95
 -7 -10 9 77.25 26.8
 -7 -10 9 58.04 24.54
 -7 -10 10 50.36 27.23
 -7 -10 10 49.55 24.64
 -7 -10 11 126.87 32.01
 -7 -9 -15 295.04 38.48
 -7 -9 -14 23.71 18.93
 -7 -9 -13 554.76 53.82
 -7 -9 -12 11.57 15.98
 -7 -9 -11 527.87 51.14
 -7 -9 -10 -11.21 15.11
 -7 -9 -9 242.26 33.33
 -7 -9 -8 262.79 34.37
 -7 -9 -7 257.61 33.7
 -7 -9 -6 338.14 38.37
 -7 -9 -5 106.27 21.98
 -7 -9 -5 70.7 20.83
 -7 -9 -4 824.56 64.26
 -7 -9 -4 863.47 64.69
 -7 -9 -3 3.37 13.64
 -7 -9 -3 9.58 15.28
 -7 -9 -2 1279.76 89.05
 -7 -9 -2 1374.53 88.36
 -7 -9 -1 15.05 17.44
 -7 -9 -1 28.27 15.34
 -7 -9 -1 13.28 15.9
 -7 -9 0 952.62 69.92
 -7 -9 0 1067.46 76.07
 -7 -9 0 1029.34 74.41
 -7 -9 1 62.99 20.82
 -7 -9 1 52.91 19.32
 -7 -9 2 360.64 41.21
 -7 -9 2 382.73 42.25
 -7 -9 3 431.91 45.61
 -7 -9 3 399.47 44.32
 -7 -9 4 175.28 29.8
 -7 -9 4 148.05 28.76
 -7 -9 5 468.9 49.43
 -7 -9 5 463.99 48.88
 -7 -9 6 70.72 23.1
 -7 -9 6 66.83 22.88
 -7 -9 7 818.6 68.62
 -7 -9 7 725.78 66.28
 -7 -9 8 47.53 22.2
 -7 -9 8 44.66 21.84
 -7 -9 9 680.54 62.26
 -7 -9 9 544.11 57.49
 -7 -9 10 8.89 20.49
 -7 -9 10 -4.75 21.91
 -7 -9 11 197.47 38.44
 -7 -9 11 215.17 37.74
 -7 -9 12 80.29 30.32
 -7 -8 -15 229.44 34.54
 -7 -8 -14 276.51 36.53
 -7 -8 -13 340.38 39.74
 -7 -8 -12 423.42 44.13
 -7 -8 -11 7.19 13.79
 -7 -8 -10 265.07 34.17
 -7 -8 -9 34.69 16.96
 -7 -8 -6 762.74 57.28
 -7 -8 -5 299.03 33.04
 -7 -8 -4 425.91 40.88
 -7 -8 -3 1038.24 72.19
 -7 -8 -2 26.21 16.68
 -7 -8 -2 21.95 13.93
 -7 -8 -2 22.94 13.26
 -7 -8 -1 329.91 35.13
 -7 -8 -1 326.63 35.75
 -7 -8 -1 299.41 34.9
 -7 -8 0 8.17 15.03
 -7 -8 0 26.71 15.44
 -7 -8 0 49.15 16.93
 -7 -8 1 319.84 34.08
 -7 -8 1 395.5 40.05
 -7 -8 1 306.28 35.81
 -7 -8 2 14.2 16.71
 -7 -8 2 36.46 16.45
 -7 -8 3 596.09 53.59
 -7 -8 3 549.1 50.81
 -7 -8 4 214.68 32.38
 -7 -8 4 305.61 36.43
 -7 -8 5 333.33 40.3
 -7 -8 5 367.02 40.75
 -7 -8 6 330.02 40.74
 -7 -8 6 358.69 41.45
 -7 -8 7 162.91 30.56
 -7 -8 7 182.44 30.21
 -7 -8 8 333.82 42.45
 -7 -8 8 375.09 44.47
 -7 -8 9 34.07 21.91
 -7 -8 9 74.38 24.18
 -7 -8 10 212.11 38.03
 -7 -8 10 272.26 39.49
 -7 -8 11 -8.79 22.13
 -7 -8 11 -9.39 22.06
 -7 -8 12 179.38 36.59
 -7 -8 13 9.99 22.12
 -7 -8 14 164.01 37
 -7 -7 -6 73.69 16.53
 -7 -7 -5 1019.58 68.5
 -7 -7 -4 127.13 21.32
 -7 -7 -3 396.58 38.23
 -7 -7 -3 442.56 37.72
 -7 -7 -2 524.56 45.2
 -7 -7 -2 532.74 43.66
 -7 -7 -1 47.68 16.95
 -7 -7 -1 104.74 19.53
 -7 -7 0 607.59 49.98
 -7 -7 0 558.52 46.52
 -7 -7 1 141.77 24.45
 -7 -7 1 120.38 22.38
 -7 -7 2 858.6 65.03
 -7 -7 2 856.8 62.99
 -7 -7 3 13.89 14.41
 -7 -7 3 28.37 17.35
 -7 -7 4 1359.23 92.82
 -7 -7 4 1407.36 91.29
 -7 -7 5 137.59 26.86
 -7 -7 5 142 24.94
 -7 -7 6 582.73 53.76
 -7 -7 6 516.21 49.82
 -7 -7 7 138.38 27.67
 -7 -7 7 121.9 25.8
 -7 -7 8 203.09 34.94
 -7 -7 8 195.32 31.78
 -7 -7 9 241.52 36.9
 -7 -7 9 291.58 38.78
 -7 -7 10 183.13 33.71
 -7 -7 10 169.54 32.52
 -7 -7 11 104.14 29
 -7 -7 11 253.21 37.32
 -7 -7 12 4.41 21.84
 -7 -7 12 4.69 21.21
 -7 -7 13 388.96 48.85
 -7 -7 14 15.05 22.68
 -7 -7 15 298.88 45.69
 -7 -6 -5 169.99 22.76
 -7 -6 -4 952.83 63.77
 -7 -6 -3 25.14 13.07
 -7 -6 -3 10.34 10.26
 -7 -6 -2 785.4 55.22
 -7 -6 -2 685.5 50.45
 -7 -6 -1 247.6 28.45
 -7 -6 -1 167.41 23.51
 -7 -6 0 169.03 24.93
 -7 -6 0 174.63 23.28
 -7 -6 1 259.24 31.56
 -7 -6 1 274.54 30.3
 -7 -6 2 400.55 39.46
 -7 -6 2 366.42 36.49
 -7 -6 3 139.09 25.16
 -7 -6 3 160.95 23.74
 -7 -6 4 17.23 15.63
 -7 -6 4 36.53 16.56
 -7 -6 5 558.79 51.86
 -7 -6 5 621.86 51.7
 -7 -6 6 25.97 17.77
 -7 -6 6 17.03 16.02
 -7 -6 7 878.1 66.86
 -7 -6 7 740.92 62.5
 -7 -6 8 138.49 26.73
 -7 -6 8 79.57 21.94
 -7 -6 9 444.32 47.54
 -7 -6 9 389.88 45.19
 -7 -6 10 96.29 26.82
 -7 -6 10 83.48 23.93
 -7 -6 11 406.62 48.19
 -7 -6 11 349.31 45.75
 -7 -6 12 201.25 35.81
 -7 -6 12 141.25 31.82
 -7 -6 13 146.63 32.84
 -7 -6 13 94.73 28.29
 -7 -6 14 397.76 50.02
 -7 -6 15 10.13 23.8
 -7 -5 -10 764.34 61.89
 -7 -5 -9 17.21 16.48
 -7 -5 -8 881.19 67.2
 -7 -5 -7 254.03 33.24
 -7 -5 -6 664.79 55.12
 -7 -5 -5 1076.07 69.14
 -7 -5 -5 1224.22 79.58
 -7 -5 -4 281.66 27.23
 -7 -5 -4 194.22 28.94
 -7 -5 -3 1595.14 97.61
 -7 -5 -3 1775.7 104.47
 -7 -5 -2 8.59 14.18
 -7 -5 -2 17.28 12.43
 -7 -5 -2 11.14 8.9
 -7 -5 -1 1072.41 72.14
 -7 -5 -1 1104.22 70.64
 -7 -5 -1 994.33 64.72
 -7 -5 0 5.35 13.89
 -7 -5 0 2.76 11.69
 -7 -5 0 6.41 10.4
 -7 -5 1 546.18 46.14
 -7 -5 1 549.27 47.61
 -7 -5 1 632.82 45.28
 -7 -5 2 325.51 35.8
 -7 -5 2 311.45 33.66
 -7 -5 2 354.23 32.96
 -7 -5 3 1306.54 86.36
 -7 -5 3 1308.61 83.03
 -7 -5 4 1339.25 87.51
 -7 -5 4 1279.25 83.34
 -7 -5 5 759.42 59.69
 -7 -5 5 717.5 56.76
 -7 -5 6 847.26 67.5
 -7 -5 6 921.43 66.96
 -7 -5 7 171.47 29.28
 -7 -5 7 136.66 24.97
 -7 -5 8 544.2 51.85
 -7 -5 8 510.05 48.93
 -7 -5 9 55.88 22.56
 -7 -5 9 11.48 15.52
 -7 -5 10 770.1 66.71
 -7 -5 10 795.79 65.84
 -7 -5 11 33.95 21.39
 -7 -5 11 21.18 21.36
 -7 -5 12 648.86 62.02
 -7 -5 12 647.41 62.1
 -7 -5 13 74.27 26.97
 -7 -5 13 142.16 31.73
 -7 -5 14 400.94 49.57
 -7 -5 15 120.01 32.77
 -7 -5 16 165.24 35.48
 -7 -4 -13 624.78 54.99
 -7 -4 -12 92.4 22.91
 -7 -4 -11 684.58 58.07
 -7 -4 -10 28.06 18.08
 -7 -4 -10 23.85 15.13
 -7 -4 -9 1252.92 82.17
 -7 -4 -9 1235.09 84.27
 -7 -4 -8 5.4 14.83
 -7 -4 -8 -3.24 13.11
 -7 -4 -7 1031.45 71.15
 -7 -4 -7 1221.64 78.91
 -7 -4 -6 45.68 17.21
 -7 -4 -6 61.67 18.24
 -7 -4 -5 1649.79 97.17
 -7 -4 -5 1723.66 104.54
 -7 -4 -4 351.63 30.77
 -7 -4 -4 324.09 35.43
 -7 -4 -3 1378.7 81.61
 -7 -4 -3 1289.41 86.04
 -7 -4 -2 756.48 54.75
 -7 -4 -2 835 59.29
 -7 -4 -1 266.45 24.59
 -7 -4 -1 229.39 26.93
 -7 -4 -1 280.76 30.99
 -7 -4 0 1087.77 66.31
 -7 -4 0 1091.73 71.57
 -7 -4 0 1056.72 71.7
 -7 -4 1 51.59 13.27
 -7 -4 1 19.28 13.25
 -7 -4 1 20.02 16.06
 -7 -4 2 985.11 63.19
 -7 -4 2 950.35 67.24
 -7 -4 2 925.96 65.1
 -7 -4 3 14.65 11.48
 -7 -4 3 12.17 12.61
 -7 -4 3 6.98 15.31
 -7 -4 4 492.2 41.47
 -7 -4 4 478.35 44.91
 -7 -4 5 345.06 35.19
 -7 -4 5 283.32 35.44
 -7 -4 6 716.37 55.26
 -7 -4 6 668.16 57.22
 -7 -4 7 513.69 47.77
 -7 -4 7 565.39 51.2
 -7 -4 8 212.58 30.86
 -7 -4 8 229.8 32.55
 -7 -4 9 617.72 54.85
 -7 -4 9 582.41 54.58
 -7 -4 10 -3.92 18.4
 -7 -4 10 -16.16 18.27
 -7 -4 11 578.26 56.3
 -7 -4 11 596.76 57.62
 -7 -4 12 4.34 20.77
 -7 -4 12 12.88 19.79
 -7 -4 13 336.79 43.74
 -7 -4 13 361.2 45.77
 -7 -4 14 128.37 31.53
 -7 -4 14 116.99 30.71
 -7 -4 15 123.62 31.19
 -7 -4 16 112.74 33.18
 -7 -3 -14 76.81 26.9
 -7 -3 -13 261.25 36.15
 -7 -3 -13 301.3 39.79
 -7 -3 -13 242.31 33.98
 -7 -3 -12 178.53 30.29
 -7 -3 -12 248.48 34.48
 -7 -3 -12 178.87 29.66
 -7 -3 -11 619.5 50.56
 -7 -3 -11 506.69 49.94
 -7 -3 -11 550.18 50.04
 -7 -3 -10 599.51 48.67
 -7 -3 -10 492.19 47.72
 -7 -3 -10 516.36 47.74
 -7 -3 -9 494.55 41.81
 -7 -3 -9 394.16 41.01
 -7 -3 -9 367.05 40.81
 -7 -3 -8 1148.05 75.71
 -7 -3 -8 1130.77 76.37
 -7 -3 -8 1157.46 79.06
 -7 -3 -7 19.88 15.93
 -7 -3 -7 26.44 15.17
 -7 -3 -7 37.16 17.75
 -7 -3 -6 631.54 47.45
 -7 -3 -6 578.35 49.89
 -7 -3 -5 2.28 13.19
 -7 -3 -5 2.96 13.63
 -7 -3 -4 650.79 47.78
 -7 -3 -4 730.89 53.6
 -7 -3 -4 622.32 45.37
 -7 -3 -3 179.98 23.48
 -7 -3 -3 264.85 30.42
 -7 -3 -3 217.55 23.86
 -7 -3 -2 504.33 42.24
 -7 -3 -2 722.03 50.66
 -7 -3 -1 1422.53 86.91
 -7 -3 -1 1462.35 90.09
 -7 -3 0 569.41 40.83
 -7 -3 0 578.46 46.32
 -7 -3 0 657.51 49.06
 -7 -3 1 653.91 46.17
 -7 -3 1 690.65 51.58
 -7 -3 1 703.46 51.86
 -7 -3 2 56.44 13.65
 -7 -3 2 39.07 15.23
 -7 -3 3 378.44 33.99
 -7 -3 3 367.01 37.81
 -7 -3 3 414.58 36.81
 -7 -3 4 20.03 12.23
 -7 -3 4 24.52 14.7
 -7 -3 5 388.86 36.83
 -7 -3 5 392.39 39.8
 -7 -3 6 32.32 14.91
 -7 -3 6 53.85 19.09
 -7 -3 7 1208.53 81.25
 -7 -3 7 1198.34 83.37
 -7 -3 8 308.21 36.32
 -7 -3 8 308.45 38.04
 -7 -3 9 336.55 39.28
 -7 -3 9 358.68 41.62
 -7 -3 10 261.39 36.13
 -7 -3 10 249.85 36.45
 -7 -3 11 16.27 17.65
 -7 -3 11 12.34 17.84
 -7 -3 12 386.1 45.73
 -7 -3 12 476.34 50.05
 -7 -3 13 112.49 27.39
 -7 -3 13 87.65 27.85
 -7 -3 14 428.83 49.94
 -7 -3 14 386.81 48.7
 -7 -3 15 4.91 18.81
 -7 -3 16 228.96 41.27
 -7 -3 17 26.29 24.26
 -7 -2 -20 44.5 28.69
 -7 -2 -19 125.27 35.34
 -7 -2 -18 74.4 29.63
 -7 -2 -17 80.73 29.2
 -7 -2 -16 202.73 38.72
 -7 -2 -16 251.12 37.78
 -7 -2 -15 45.55 24.57
 -7 -2 -15 13.14 19.44
 -7 -2 -14 262.69 39.15
 -7 -2 -14 368.36 44.26
 -7 -2 -13 15.24 19.79
 -7 -2 -13 3.99 16.91
 -7 -2 -12 524.51 51.28
 -7 -2 -12 510.44 50.64
 -7 -2 -12 533.92 48.89
 -7 -2 -11 118.02 26.12
 -7 -2 -11 85.96 25.32
 -7 -2 -11 100.23 22.5
 -7 -2 -10 964.61 69.28
 -7 -2 -10 915.07 69.04
 -7 -2 -10 881.24 67.94
 -7 -2 -9 663.32 52.92
 -7 -2 -9 512.68 49.57
 -7 -2 -9 540.48 49.92
 -7 -2 -8 217.48 31.73
 -7 -2 -8 277.54 33.65
 -7 -2 -8 314.98 35.24
 -7 -2 -7 348.2 37.38
 -7 -2 -7 412.25 38.64
 -7 -2 -7 334.87 38.29
 -7 -2 -6 -5.33 15.04
 -7 -2 -6 -6.13 14.12
 -7 -2 -5 616.7 47.76
 -7 -2 -5 578.95 49.5
 -7 -2 -4 191.52 23.67
 -7 -2 -4 170.18 26.33
 -7 -2 -3 1690.11 97.55
 -7 -2 -3 1651.05 102.05
 -7 -2 -3 1673.94 95.68
 -7 -2 -2 47.11 15.57
 -7 -2 -2 41.96 16.76
 -7 -2 -2 63.23 13.96
 -7 -2 -1 1545.91 91.9
 -7 -2 -1 1664.63 95.53
 -7 -2 -1 1635.26 98.42
 -7 -2 0 752.88 54.54
 -7 -2 0 806.93 57.12
 -7 -2 1 1134.45 69.81
 -7 -2 1 921.7 67.14
 -7 -2 2 385.17 33.27
 -7 -2 2 451.12 39.25
 -7 -2 2 427.18 38.64
 -7 -2 3 59.43 14.67
 -7 -2 3 54.91 16.6
 -7 -2 3 90.85 19.84
 -7 -2 4 63.28 16.72
 -7 -2 4 67.04 18.3
 -7 -2 4 57.07 17.58
 -7 -2 5 10.67 12.05
 -7 -2 5 3.2 14.47
 -7 -2 6 699.74 54
 -7 -2 6 657.86 55.74
 -7 -2 7 3.13 12.67
 -7 -2 7 10.53 14.54
 -7 -2 8 1929.84 119.28
 -7 -2 8 2010.12 122.94
 -7 -2 9 79.51 20.93
 -7 -2 9 60.91 22.02
 -7 -2 10 383.44 44.83
 -7 -2 10 438.73 46.64
 -7 -2 11 170.85 30.7
 -7 -2 11 167.72 29.97
 -7 -2 12 107.47 28.69
 -7 -2 12 223.82 34.7
 -7 -2 13 139.83 29.62
 -7 -2 13 147.62 32.59
 -7 -2 14 84.92 28.05
 -7 -2 14 120.43 29.74
 -7 -2 15 339.8 45.03
 -7 -2 15 347.92 46.16
 -7 -2 16 -5.11 24.44
 -7 -2 17 263.75 42.6
 -7 -1 -19 5.05 26.21
 -7 -1 -18 240.51 42.92
 -7 -1 -17 76.14 29.38
 -7 -1 -17 72.8 28.65
 -7 -1 -16 87.45 29.83
 -7 -1 -16 37.49 23.35
 -7 -1 -15 249.45 40.36
 -7 -1 -15 301.94 40.58
 -7 -1 -14 103.06 27.96
 -7 -1 -14 125.26 29.45
 -7 -1 -13 314.36 40.56
 -7 -1 -13 272.26 39.42
 -7 -1 -12 23.8 21.28
 -7 -1 -12 39.38 20.83
 -7 -1 -12 44.3 18.3
 -7 -1 -11 731.9 61.44
 -7 -1 -11 661.81 59.15
 -7 -1 -11 686.12 58.36
 -7 -1 -10 36.28 21.01
 -7 -1 -10 32.2 18.02
 -7 -1 -10 -6.69 14.82
 -7 -1 -9 812.41 65.02
 -7 -1 -9 729.36 62.6
 -7 -1 -9 906.09 65.03
 -7 -1 -8 202.36 31.98
 -7 -1 -8 229.12 31.88
 -7 -1 -8 220.78 30.82
 -7 -1 -7 978.38 68.68
 -7 -1 -7 910.92 68.14
 -7 -1 -6 182.25 27.77
 -7 -1 -6 215.94 29.66
 -7 -1 -5 650.55 51.53
 -7 -1 -5 664.68 53.42
 -7 -1 -4 1235.74 80.9
 -7 -1 -4 1345.16 85.27
 -7 -1 -3 406.2 37.57
 -7 -1 -3 425.76 39.88
 -7 -1 -2 1475.58 90.58
 -7 -1 -2 1593.28 95.72
 -7 -1 -2 1502.41 89.23
 -7 -1 -1 117.87 19.73
 -7 -1 -1 89.35 17.82
 -7 -1 -1 123.85 22.89
 -7 -1 0 1493.2 89.16
 -7 -1 0 1418.49 90.5
 -7 -1 1 -8.09 15.42
 -7 -1 1 10.45 12.27
 -7 -1 2 1452.14 90.85
 -7 -1 2 1465.22 90.39
 -7 -1 3 335.41 35.54
 -7 -1 3 356.82 33.4
 -7 -1 4 1401.31 85.61
 -7 -1 4 1458.19 89.81
 -7 -1 4 1266.74 83.19
 -7 -1 5 639.91 52.95
 -7 -1 5 590.13 48.43
 -7 -1 6 888.84 66.35
 -7 -1 6 838.97 62.79
 -7 -1 7 548.5 50.1
 -7 -1 7 533.3 47.97
 -7 -1 8 126.32 26.9
 -7 -1 8 126.42 25.42
 -7 -1 9 657.41 58.46
 -7 -1 9 702.59 59.5
 -7 -1 10 20.07 21.49
 -7 -1 10 23.42 18.7
 -7 -1 11 664.83 60.34
 -7 -1 11 635.34 60.26
 -7 -1 12 8.58 18.62
 -7 -1 12 26.19 19.34
 -7 -1 13 551.59 56.32
 -7 -1 13 494.51 54.85
 -7 -1 14 330.12 45.24
 -7 -1 14 306.54 41.98
 -7 -1 15 138.64 34.86
 -7 -1 15 149.59 33.21
 -7 -1 16 248.14 41.61
 -7 -1 17 53.36 25.64
 -7 0 -18 46.45 28.39
 -7 0 -18 5.11 21.17
 -7 0 -17 261.74 42.89
 -7 0 -17 178.86 36.21
 -7 0 -16 9.78 26.15
 -7 0 -16 -4.81 21.3
 -7 0 -15 332.46 46.11
 -7 0 -15 380.52 47.66
 -7 0 -14 46.13 24.75
 -7 0 -14 40.22 22.94
 -7 0 -13 275.97 39.61
 -7 0 -13 210.56 35.71
 -7 0 -12 261.41 41.49
 -7 0 -12 322.17 40.85
 -7 0 -11 288.14 38.99
 -7 0 -11 241.63 37.02
 -7 0 -11 352.9 39
 -7 0 -10 869.2 68.73
 -7 0 -10 788.71 64.8
 -7 0 -10 736.22 62.02
 -7 0 -9 312.18 40.27
 -7 0 -9 347.67 40.11
 -7 0 -9 337.99 37.74
 -7 0 -8 590.76 51.82
 -7 0 -8 506.2 49.05
 -7 0 -7 13.21 14.94
 -7 0 -7 16.37 15.39
 -7 0 -6 409.92 42.29
 -7 0 -6 434.77 42.3
 -7 0 -5 183.43 26.24
 -7 0 -5 129.72 24.52
 -7 0 -4 613.18 51.34
 -7 0 -4 669.57 53.9
 -7 0 -3 1132.41 74.11
 -7 0 -3 1034.3 73.52
 -7 0 -2 1436.22 89.64
 -7 0 -2 1379.89 85.72
 -7 0 -2 1565.31 93.68
 -7 0 -1 658.9 48.6
 -7 0 -1 631.02 51.69
 -7 0 0 561.75 45.35
 -7 0 0 580.02 48.07
 -7 0 1 854.05 60.63
 -7 0 1 805.18 59.95
 -7 0 2 31.79 13.97
 -7 0 2 64.8 18.83
 -7 0 3 735.71 57.29
 -7 0 3 725.29 56.51
 -7 0 4 -9.62 14.5
 -7 0 4 10.86 17.17
 -7 0 5 289.76 33.94
 -7 0 5 380.7 39.22
 -7 0 6 45.77 18.95
 -7 0 7 653.68 56.91
 -7 0 8 971.52 68.02
 -7 0 8 609.29 57.97
 -7 0 9 723.12 60.52
 -7 0 9 566.99 54.99
 -7 0 10 407.55 46.21
 -7 0 10 339.96 42.59
 -7 0 11 110.63 26.7
 -7 0 11 71.33 23.75
 -7 0 12 281.1 40.34
 -7 0 12 257.03 40.07
 -7 0 13 18.07 22.74
 -7 0 13 9.32 20.65
 -7 0 14 379.45 47.84
 -7 0 14 346.12 46.87
 -7 0 15 -4.73 23.8
 -7 0 15 25.41 23.43
 -7 0 16 293.21 44.66
 -7 0 16 336.93 47.75
 -7 0 17 168.49 36.31
 -7 1 -17 52.8 28.96
 -7 1 -17 142.23 32.43
 -7 1 -16 103.33 32.3
 -7 1 -16 167.68 33.07
 -7 1 -15 -20.2 23.27
 -7 1 -15 9.58 20.3
 -7 1 -14 275.33 44.87
 -7 1 -14 375.97 45.65
 -7 1 -13 47.58 23.71
 -7 1 -13 67.31 24.48
 -7 1 -12 349.14 47.43
 -7 1 -12 450.79 49.86
 -7 1 -11 159.95 32.01
 -7 1 -11 167.1 31.84
 -7 1 -11 216.98 33.11
 -7 1 -10 386.86 47.03
 -7 1 -10 389.63 44.88
 -7 1 -10 391.68 42.6
 -7 1 -9 568.18 58.91
 -7 1 -9 725.4 60.21
 -7 1 -9 627.35 55.73
 -7 1 -8 148.52 28.7
 -7 1 -8 206.71 30.37
 -7 1 -7 534.99 49.74
 -7 1 -7 538.03 50.21
 -7 1 -6 6.85 16.68
 -7 1 -6 23.53 16.65
 -7 1 -5 742.43 57.79
 -7 1 -5 670.89 56.63
 -7 1 -4 22.24 17.3
 -7 1 -4 42.67 17.37
 -7 1 -3 1340.65 89.73
 -7 1 -3 1463.33 92.17
 -7 1 -2 109.06 22.49
 -7 1 -1 1355.72 84.17
 -7 1 -1 1335.36 88.11
 -7 1 0 577.93 47.34
 -7 1 0 598.66 50.55
 -7 1 1 842.83 61.09
 -7 1 1 814.16 62.74
 -7 1 2 1364.4 84.12
 -7 1 2 1123.88 80.88
 -7 1 3 204.87 29.14
 -7 1 3 171.84 28
 -7 1 4 1059.67 76.91
 -7 1 4 1143.53 76.08
 -7 1 5 17.63 16.91
 -7 1 5 38 18.91
 -7 1 6 1366.05 92.87
 -7 1 7 3.84 14.72
 -7 1 8 610.89 56.74
 -7 1 9 207.15 34.49
 -7 1 10 355.48 43.95
 -7 1 11 114.82 28.74
 -7 1 12 177.01 34.12
 -7 1 13 228.22 38.94
 -7 1 14 14.28 26.88
 -7 1 14 4.95 21.93
 -7 1 15 452.02 53.11
 -7 1 15 330.52 48.1
 -7 1 16 9.88 25.64
 -7 1 16 -5.36 20.56
 -7 1 17 83.1 29.88
 -7 2 -16 151.65 35.2
 -7 2 -16 192.51 38.87
 -7 2 -15 383.56 51.93
 -7 2 -15 361.12 48.46
 -7 2 -14 25.99 23.16
 -7 2 -14 101.22 29.01
 -7 2 -13 303.23 44.97
 -7 2 -13 365.74 46.4
 -7 2 -12 -4.9 23.87
 -7 2 -12 -9.1 19.71
 -7 2 -11 209.8 37.56
 -7 2 -11 272.98 39.02
 -7 2 -10 -4.63 19.63
 -7 2 -10 -4.26 18.84
 -7 2 -10 -7.31 15.85
 -7 2 -9 183.85 35.02
 -7 2 -9 238.62 35.26
 -7 2 -9 239.48 33.79
 -7 2 -8 11.94 16.89
 -7 2 -8 10.81 15.96
 -7 2 -7 130.67 26.69
 -7 2 -7 214.76 31.83
 -7 2 -6 241.84 34.48
 -7 2 -6 273.54 34.64
 -7 2 -5 244.94 33.7
 -7 2 -5 254.05 33.41
 -7 2 -4 770.93 64.05
 -7 2 -4 924.41 67.4
 -7 2 -3 33.8 17.7
 -7 2 -3 69.51 20.25
 -7 2 -2 1336.6 89.66
 -7 2 -1 -5.44 14.12
 -7 2 -1 -13.66 15.43
 -7 2 0 428.99 43.25
 -7 2 0 406.4 39.96
 -7 2 1 6.68 13.83
 -7 2 1 3.04 14.03
 -7 2 2 69.37 21.19
 -7 2 2 80.12 22.34
 -7 2 3 447.73 45.17
 -7 2 3 468.22 45.43
 -7 2 4 167.95 28.87
 -7 2 4 176.45 28.98
 -7 2 5 822.98 61.94
 -7 2 5 701.53 61.61
 -7 2 6 185.65 29.36
 -7 2 6 146.49 28.1
 -7 2 7 630.6 57.7
 -7 2 8 33.38 20.02
 -7 2 9 436.9 49.3
 -7 2 10 26.82 20.24
 -7 2 11 257.98 39.85
 -7 2 12 264.96 41.37
 -7 2 13 38.75 25.96
 -7 2 14 291.22 43.83
 -7 2 15 70.33 30.97
 -7 2 16 127.1 36.68
 -7 3 -15 44.5 28.15
 -7 3 -15 81.63 28.21
 -7 3 -14 65.54 29
 -7 3 -14 84.88 28.76
 -7 3 -13 111.88 31.3
 -7 3 -13 117.33 31.09
 -7 3 -12 228.65 41.87
 -7 3 -12 318.71 44.24
 -7 3 -11 76.09 30.14
 -7 3 -11 138.96 30.89
 -7 3 -10 291.96 47.9
 -7 3 -10 639.08 57.1
 -7 3 -9 72.22 24.52
 -7 3 -9 127.15 28.27
 -7 3 -9 57.01 21.5
 -7 3 -8 557.41 55.88
 -7 3 -8 569.38 54.41
 -7 3 -7 78.58 24.43
 -7 3 -7 132.51 26.51
 -7 3 -6 197.14 32.56
 -7 3 -6 245.69 34.72
 -7 3 -5 86.13 24.19
 -7 3 -5 52.71 18.58
 -7 3 -4 205.63 33.4
 -7 3 -4 209.83 32.38
 -7 3 -3 468.71 48.21
 -7 3 -2 70.1 21.35
 -7 3 -1 1098.7 79.99
 -7 3 0 123.5 27.7
 -7 3 1 1083.72 78.95
 -7 3 2 10.69 17.65
 -7 3 3 701.78 58.66
 -7 3 4 318.25 39.19
 -7 3 5 380.88 41.78
 -7 3 6 327.51 42.26
 -7 3 6 356.42 40.32
 -7 3 7 432.54 48.47
 -7 3 8 204.93 34.82
 -7 3 9 162.48 33.53
 -7 3 10 629.41 61.93
 -7 3 11 143.98 31.72
 -7 3 12 749.03 70.62
 -7 3 13 -25.2 25.8
 -7 3 14 272.39 44.48
 -7 3 15 31.28 24.07
 -7 3 16 184.03 40.14
 -7 4 -14 355.95 48.91
 -7 4 -13 44.58 27.7
 -7 4 -13 60.8 25.21
 -7 4 -12 196.6 39.52
 -7 4 -12 173.84 35.85
 -7 4 -11 123.17 34.2
 -7 4 -11 160.25 33.81
 -7 4 -10 257.16 43.61
 -7 4 -10 370.95 46.81
 -7 4 -9 174.29 37.88
 -7 4 -9 269.51 40.53
 -7 4 -9 271.8 38
 -7 4 -8 203.95 35.53
 -7 4 -8 192.42 32.94
 -7 4 -7 350.1 42.97
 -7 4 -7 273.24 37.9
 -7 4 -6 21.66 19.96
 -7 4 -6 -4.02 17.8
 -7 4 -5 596.58 57.79
 -7 4 -5 626.35 57.34
 -7 4 -4 8.27 17.55
 -7 4 -4 23.96 16.95
 -7 4 -3 616.32 56.36
 -7 4 -2 75.15 22.6
 -7 4 -1 674.48 59.43
 -7 4 0 509.93 50.99
 -7 4 1 482.93 48.75
 -7 4 2 764.39 64.73
 -7 4 3 3.81 18.55
 -7 4 4 571.57 54.69
 -7 4 5 -7.5 20.06
 -7 4 6 676.9 60.03
 -7 4 9 108.29 31.4
 -7 4 10 189.2 36.47
 -7 4 11 479.3 55.32
 -7 4 12 30.73 23.65
 -7 4 13 319.13 46.14
 -7 4 14 5.33 25.49
 -7 5 -12 5.68 23.54
 -7 5 -12 -5.15 21.33
 -7 5 -11 162.25 38.18
 -7 5 -11 278.53 42.18
 -7 5 -10 33.05 24.98
 -7 5 -10 54.91 24.38
 -7 5 -9 156.88 34.57
 -7 5 -9 362.22 45.13
 -7 5 -8 240.08 38.91
 -7 5 -8 291.64 39.3
 -7 5 -7 70.81 25.99
 -7 5 -7 123.28 27.8
 -7 5 -6 375.15 48.07
 -7 5 -6 520.12 51.75
 -7 5 -5 -4.55 18.38
 -7 5 -5 8.51 16.32
 -7 5 -4 490.86 51.06
 -7 5 -4 365.7 45.6
 -7 5 -3 12.7 18.76
 -7 5 -2 379.43 43.98
 -7 5 -1 16.78 18.2
 -7 5 0 475.71 51.25
 -7 5 1 186.79 32.39
 -7 5 2 123.86 27.79
 -7 5 3 476.12 50.04
 -7 5 4 48.98 22.86
 -7 5 5 308.3 42.42
 -7 5 6 52.35 24.54
 -7 5 7 407.07 48.06
 -7 5 11 357.59 51.11
 -7 5 12 159.16 35.71
 -7 5 13 140.61 37.18
 -7 6 -9 -5.65 23.39
 -7 6 -9 40.98 25.37
 -7 6 -8 278.43 44.82
 -7 6 -8 378.7 48.36
 -7 6 -7 54.83 23.67
 -7 6 -7 98.38 25.8
 -7 6 -6 113.11 31.22
 -7 6 -6 175.18 31.91
 -7 6 -5 111.49 28.64
 -7 6 -5 135.05 31.26
 -7 6 -4 38.2 24.56
 -7 6 -4 76.58 25.57
 -7 6 -3 296.54 42.97
 -7 6 -2 26.89 19.89
 -7 6 -1 263.84 39.51
 -7 6 0 4.46 17.09
 -7 6 1 479.46 52.47
 -7 6 2 13.26 19.98
 -7 6 3 233.22 37.03
 -7 6 4 219.06 36.48
 -7 6 5 169.96 34.6
 -7 6 6 476.54 52.85
 -7 6 7 17.2 23.65
 -7 7 -6 25.82 23.8
 -7 7 -6 -14.1 19.46
 -7 7 -5 199.42 37.1
 -7 7 -5 212.68 37.05
 -7 7 -4 60.72 25.68
 -7 7 -4 80.53 26.25
 -7 7 -3 128.02 31.49
 -7 7 -2 426.18 50.5
 -7 7 -1 227.07 37.84
 -7 7 0 552.82 58.49
 -7 7 1 42.44 23.43
 -7 7 2 320.01 44.14
 -7 7 3 -14.06 19.88
 -7 7 4 205.71 37.15
 -7 7 5 60.46 27.39
 -7 7 6 295.93 43.68
 -7 7 7 137.72 35.32
 -6 -12 5 86.24 27.35
 -6 -12 6 4.87 22.44
 -6 -12 7 19.78 23.25
 -6 -11 -14 155.51 30.88
 -6 -11 -13 90.16 25.51
 -6 -11 -12 102.01 26.78
 -6 -11 -11 16.81 17.84
 -6 -11 -10 41.47 18.84
 -6 -11 -9 -4.08 16.91
 -6 -11 -8 108.43 26.17
 -6 -11 -7 11.83 17.82
 -6 -11 -6 313.09 39.53
 -6 -11 -5 34.08 18.81
 -6 -11 -4 240.6 34.38
 -6 -11 -3 50.58 21.04
 -6 -11 2 38.25 19.61
 -6 -11 2 4.24 17.58
 -6 -11 3 705.1 63.31
 -6 -11 3 652.96 62.85
 -6 -11 4 -8.69 21.15
 -6 -11 4 8.82 19.54
 -6 -11 5 421.24 47.88
 -6 -11 5 315.52 43.64
 -6 -11 6 79.67 26.38
 -6 -11 6 41.46 25.48
 -6 -11 7 174.01 34.5
 -6 -11 7 268.45 41.39
 -6 -11 8 17.95 24.67
 -6 -11 8 -4.81 20.38
 -6 -11 9 181.17 36.7
 -6 -11 10 99.72 31.25
 -6 -10 -15 16.35 18.12
 -6 -10 -14 243.78 35.2
 -6 -10 -13 4.02 16.65
 -6 -10 -12 218.27 32.34
 -6 -10 -11 50.82 20.44
 -6 -10 -10 115.53 24.97
 -6 -10 -9 359.59 41.3
 -6 -10 -8 278.35 35.88
 -6 -10 -7 451.33 45.72
 -6 -10 -6 28.55 18.58
 -6 -10 -5 540.55 50.42
 -6 -10 -4 10.24 15.73
 -6 -10 -3 631.79 54.02
 -6 -10 -2 9.73 17.09
 -6 -10 -1 512.81 50.2
 -6 -10 -1 557.9 49.61
 -6 -10 0 7.6 16.49
 -6 -10 0 24.44 17.91
 -6 -10 1 224.1 34.33
 -6 -10 1 285.04 37.47
 -6 -10 2 66.76 22.53
 -6 -10 2 108.98 25.92
 -6 -10 3 111.61 26.22
 -6 -10 3 103.8 23.93
 -6 -10 4 481.22 49.94
 -6 -10 4 491.73 52.2
 -6 -10 5 24.61 20.02
 -6 -10 5 37.85 20.87
 -6 -10 6 282.73 39.52
 -6 -10 6 280.93 40.91
 -6 -10 7 -12.64 21.53
 -6 -10 7 8.88 19.25
 -6 -10 8 276.87 40.07
 -6 -10 8 223.34 37.79
 -6 -10 9 34.37 24.9
 -6 -10 9 28.04 21.58
 -6 -10 10 172.42 35.31
 -6 -10 11 156.6 34.49
 -6 -10 12 24.97 24.75
 -6 -9 -15 221.27 32.39
 -6 -9 -14 128.6 26.52
 -6 -9 -13 205.68 31.58
 -6 -9 -12 -3.69 15.28
 -6 -9 -11 287.15 35.86
 -6 -9 -10 135.57 25.59
 -6 -9 -9 466.02 45.73
 -6 -9 -8 642.3 55.18
 -6 -9 -7 413.43 42.37
 -6 -9 -6 285.85 34.73
 -6 -9 -5 128.31 24.32
 -6 -9 -4 359.49 38.15
 -6 -9 -3 182.93 28.14
 -6 -9 -3 231.62 29.98
 -6 -9 -2 1098.91 75.82
 -6 -9 -2 1018.71 72.19
 -6 -9 -1 77.58 20.45
 -6 -9 -1 37.33 17.81
 -6 -9 -1 55.67 20.02
 -6 -9 0 650.62 50.53
 -6 -9 0 559.92 51.56
 -6 -9 0 583.49 51.4
 -6 -9 1 532.79 49.04
 -6 -9 1 489.43 48.08
 -6 -9 2 205.21 31.75
 -6 -9 2 287.25 36.06
 -6 -9 3 378.4 41.46
 -6 -9 3 310.92 39.55
 -6 -9 4 356.19 40.81
 -6 -9 4 275.58 37.96
 -6 -9 5 191.21 31.18
 -6 -9 5 233.84 32.49
 -6 -9 6 171.46 30.17
 -6 -9 6 173.16 30.46
 -6 -9 7 321.51 40.35
 -6 -9 7 295.62 39.11
 -6 -9 8 8.07 19.66
 -6 -9 8 38.7 21.66
 -6 -9 9 331.59 43.19
 -6 -9 9 394.93 46.45
 -6 -9 10 12.43 21.84
 -6 -9 10 4.57 19.82
 -6 -9 11 169.39 33.63
 -6 -9 12 120.84 31.72
 -6 -9 13 158.33 34.58
 -6 -8 -15 64.11 20.84
 -6 -8 -14 186.91 31.02
 -6 -8 -13 152.9 26.33
 -6 -8 -12 178.03 27.75
 -6 -8 -11 50.54 17.92
 -6 -8 -10 244.9 32.63
 -6 -8 -9 45.45 17.49
 -6 -8 -8 762.77 59.5
 -6 -8 -7 145.99 25.28
 -6 -8 -6 988.31 69.9
 -6 -8 -5 25.04 14.32
 -6 -8 -5 47.28 16.76
 -6 -8 -4 210.69 27.76
 -6 -8 -4 244.31 29.39
 -6 -8 -3 259.2 30.57
 -6 -8 -3 237.35 30.04
 -6 -8 -2 116.34 21.58
 -6 -8 -2 92.42 20.56
 -6 -8 -2 98.97 20.22
 -6 -8 -1 1055.15 70.83
 -6 -8 -1 1075.4 73.42
 -6 -8 -1 1043.12 72.57
 -6 -8 0 376.92 35.8
 -6 -8 0 366.64 37.82
 -6 -8 0 296.63 35.46
 -6 -8 1 610.32 49.5
 -6 -8 1 672.76 54.55
 -6 -8 1 708.92 55.25
 -6 -8 2 453.78 42.99
 -6 -8 2 375.44 39.87
 -6 -8 3 755.57 59.43
 -6 -8 3 658.78 56.31
 -6 -8 4 213.11 29.97
 -6 -8 4 148.74 27.11
 -6 -8 5 914.46 71.18
 -6 -8 5 996.47 72.71
 -6 -8 6 363.71 40.46
 -6 -8 6 280.5 36.68
 -6 -8 7 319.96 39.89
 -6 -8 7 268.31 36.94
 -6 -8 8 111.51 25.91
 -6 -8 8 125.17 26.15
 -6 -8 9 113.82 27.64
 -6 -8 9 184.44 31.07
 -6 -8 10 323.49 42.61
 -6 -8 10 347.79 43.63
 -6 -8 11 12.16 22.62
 -6 -8 11 44.98 23.04
 -6 -8 12 697.19 65.99
 -6 -8 13 52.65 25.71
 -6 -8 14 344.28 47.97
 -6 -8 15 20.12 26.52
 -6 -7 -14 425.89 42.37
 -6 -7 -13 19.58 14.17
 -6 -7 -12 318.19 36.27
 -6 -7 -11 148.46 25.22
 -6 -7 -6 33.08 12.91
 -6 -7 -5 982.41 65.42
 -6 -7 -4 37.54 13.69
 -6 -7 -3 570.09 46.92
 -6 -7 -3 690.98 49.86
 -6 -7 -2 255.84 30.28
 -6 -7 -2 273.38 29.92
 -6 -7 -1 198.8 26.34
 -6 -7 -1 214.31 26.09
 -6 -7 0 711.75 49.73
 -6 -7 0 605.89 50.06
 -6 -7 0 596.22 49.02
 -6 -7 1 15.68 13.14
 -6 -7 1 8.88 12.86
 -6 -7 1 27.6 14.98
 -6 -7 2 591.72 44.48
 -6 -7 2 585.25 49.61
 -6 -7 2 548.07 47.02
 -6 -7 3 22.18 14.05
 -6 -7 3 6.03 13.92
 -6 -7 4 827.13 64.85
 -6 -7 4 925.14 66.22
 -6 -7 5 33.84 17.6
 -6 -7 5 16.52 15.27
 -6 -7 6 723.13 60.12
 -6 -7 6 771.47 60.31
 -6 -7 7 7.19 16.88
 -6 -7 7 3.63 16.39
 -6 -7 8 241.15 34.1
 -6 -7 8 216.36 33.25
 -6 -7 9 38.03 20.75
 -6 -7 9 59.51 21.93
 -6 -7 10 89.06 26.16
 -6 -7 10 178.08 31.43
 -6 -7 11 15.8 19.3
 -6 -7 11 64.66 23.75
 -6 -7 12 -8.96 23.25
 -6 -7 13 208.92 38.13
 -6 -7 14 -4.8 21.24
 -6 -7 15 197.53 38.24
 -6 -7 16 15.18 25.88
 -6 -6 -7 177.02 21.3
 -6 -6 -6 599.04 43.65
 -6 -6 -5 170.49 21.52
 -6 -6 -4 153.71 20.86
 -6 -6 -3 -6.88 10.97
 -6 -6 -3 12.17 10.21
 -6 -6 -2 803.89 55.5
 -6 -6 -2 769.32 53.1
 -6 -6 -1 180.96 24.47
 -6 -6 -1 203.49 24.3
 -6 -6 0 620.1 48.94
 -6 -6 0 626.84 46.6
 -6 -6 1 429.63 38.74
 -6 -6 1 384.12 35.79
 -6 -6 2 677.37 51.37
 -6 -6 2 587.95 47.68
 -6 -6 3 203.81 27.26
 -6 -6 3 212.32 26.73
 -6 -6 4 283.54 32.98
 -6 -6 4 264.87 30.87
 -6 -6 5 516.91 47.88
 -6 -6 5 578.61 48.13
 -6 -6 6 -6.71 14.22
 -6 -6 6 -6.44 15.11
 -6 -6 7 554.82 51.02
 -6 -6 7 591.75 51.15
 -6 -6 8 17.9 18.33
 -6 -6 8 25.08 16.22
 -6 -6 9 269.4 35.66
 -6 -6 9 162.14 28.71
 -6 -6 10 75.86 24.13
 -6 -6 10 39.58 19.43
 -6 -6 11 272.36 38.79
 -6 -6 11 319.2 41.18
 -6 -6 12 63.54 25.03
 -6 -6 12 56.32 22.67
 -6 -6 13 419.45 48.87
 -6 -6 14 412.4 50.87
 -6 -6 15 72.73 27.23
 -6 -6 16 299.86 45.14
 -6 -5 -6 908.2 56.4
 -6 -5 -6 875.02 63.93
 -6 -5 -5 855.56 56.22
 -6 -5 -5 944.28 63.84
 -6 -5 -4 428.59 38.39
 -6 -5 -4 396 32.88
 -6 -5 -4 374.71 30.58
 -6 -5 -3 339.83 34.52
 -6 -5 -3 404.35 32.43
 -6 -5 -3 355 29.3
 -6 -5 -2 62.67 18.17
 -6 -5 -2 33.85 11.34
 -6 -5 -1 845.47 58.88
 -6 -5 -1 860.04 57.54
 -6 -5 -1 802.99 53.88
 -6 -5 0 53.42 16.72
 -6 -5 0 48.93 14.89
 -6 -5 0 58.56 13.77
 -6 -5 1 1059.47 69.2
 -6 -5 1 1015.01 65.61
 -6 -5 2 -8.13 11.22
 -6 -5 2 16.15 11.8
 -6 -5 3 1691.08 101.68
 -6 -5 3 1631.52 98.07
 -6 -5 4 357.24 37.35
 -6 -5 4 417.74 36.65
 -6 -5 5 1747.76 107.19
 -6 -5 5 1748.4 105.24
 -6 -5 6 1047.78 73.93
 -6 -5 6 1036.37 71.85
 -6 -5 7 645.2 54.37
 -6 -5 7 628.42 52.89
 -6 -5 8 913.18 68.58
 -6 -5 8 878.3 66.9
 -6 -5 9 3.61 16.65
 -6 -5 9 3.61 15.3
 -6 -5 10 932.61 71.1
 -6 -5 10 837.62 68.78
 -6 -5 11 -16.06 19.88
 -6 -5 11 15.37 20.26
 -6 -5 12 408.78 48.77
 -6 -5 12 580.07 54.67
 -6 -5 13 4.41 18.27
 -6 -5 14 505.11 55.09
 -6 -5 15 95.47 28.65
 -6 -5 16 133.45 33.13
 -6 -5 17 96.62 30.48
 -6 -4 -11 1330.94 87.2
 -6 -4 -10 456.23 43.27
 -6 -4 -9 934.66 67.06
 -6 -4 -8 -2.47 14.27
 -6 -4 -8 8.66 14.05
 -6 -4 -7 1550.1 94.51
 -6 -4 -7 1689.55 99.71
 -6 -4 -6 57.41 16.85
 -6 -4 -6 46.07 16.24
 -6 -4 -5 1283.97 75.4
 -6 -4 -5 1231.21 80.62
 -6 -4 -5 1279.39 73.44
 -6 -4 -4 321.04 28.11
 -6 -4 -4 340.29 33.07
 -6 -4 -4 309.99 24.83
 -6 -4 -4 369.92 29.11
 -6 -4 -3 684.21 42.25
 -6 -4 -3 570.09 39.46
 -6 -4 -3 594.76 43.27
 -6 -4 -3 677.02 49.17
 -6 -4 -2 1856.34 103.45
 -6 -4 -2 1912.08 108
 -6 -4 -2 2091.64 112.48
 -6 -4 -1 519.83 37.31
 -6 -4 -1 477.66 39.75
 -6 -4 -1 598.32 43.81
 -6 -4 0 1714.36 97.4
 -6 -4 0 1676.96 101.35
 -6 -4 0 1901.65 102.83
 -6 -4 1 215.68 23.02
 -6 -4 1 222.7 26.74
 -6 -4 1 219.22 25.3
 -6 -4 2 813.46 55.67
 -6 -4 2 901.28 60.74
 -6 -4 2 848.14 56.88
 -6 -4 3 22.62 11.39
 -6 -4 3 5.38 11.4
 -6 -4 3 -5.86 11.97
 -6 -4 4 642.29 49.1
 -6 -4 4 678.45 52.42
 -6 -4 5 757.92 54.95
 -6 -4 5 731.76 56.98
 -6 -4 6 721.47 54.87
 -6 -4 6 719.37 56.76
 -6 -4 7 763.53 57.95
 -6 -4 7 741.71 58.94
 -6 -4 8 870.74 65.7
 -6 -4 8 894.43 66.94
 -6 -4 9 6.94 14.07
 -6 -4 9 63.12 21.52
 -6 -4 10 114.13 24.64
 -6 -4 10 76.46 24.15
 -6 -4 11 299.96 39.04
 -6 -4 11 312.53 40.57
 -6 -4 12 4.11 18.24
 -6 -4 12 77.6 23.83
 -6 -4 13 737.9 63.1
 -6 -4 13 677.37 63.22
 -6 -4 14 4.52 21.22
 -6 -4 15 339.39 46.32
 -6 -4 16 83.23 29.61
 -6 -4 17 187.36 37.39
 -6 -4 18 52.12 27.17
 -6 -3 -20 119.1 34.1
 -6 -3 -19 268.61 43.45
 -6 -3 -18 67.78 26.99
 -6 -3 -17 226.78 38.14
 -6 -3 -16 -15.39 24.09
 -6 -3 -15 836.9 67.65
 -6 -3 -14 6.85 18.84
 -6 -3 -13 442.64 43.43
 -6 -3 -13 440.26 43.43
 -6 -3 -12 78.9 22.49
 -6 -3 -12 47.67 17.94
 -6 -3 -12 73.6 19.83
 -6 -3 -11 11.39 17.49
 -6 -3 -11 44.73 17.84
 -6 -3 -11 17.98 15.6
 -6 -3 -10 468.28 40.7
 -6 -3 -10 441.76 41.9
 -6 -3 -10 387.31 39.4
 -6 -3 -9 111.96 21.99
 -6 -3 -9 119.34 22.74
 -6 -3 -9 170.89 24.54
 -6 -3 -8 1026.79 66.52
 -6 -3 -8 1034.79 68.44
 -6 -3 -8 976.37 68.81
 -6 -3 -7 778.94 51.51
 -6 -3 -7 631.83 50.21
 -6 -3 -7 689.46 53.08
 -6 -3 -6 985.72 62.96
 -6 -3 -6 984.61 64.35
 -6 -3 -6 1000.93 67.26
 -6 -3 -5 -5.97 12.19
 -6 -3 -5 -7.62 11.26
 -6 -3 -5 -4.33 7.15
 -6 -3 -4 843.71 53.84
 -6 -3 -4 829.69 58.1
 -6 -3 -4 807.3 51.98
 -6 -3 -3 49.09 13.77
 -6 -3 -3 28.75 14.81
 -6 -3 -3 41.77 11.5
 -6 -3 -2 142.79 15.46
 -6 -3 -2 148.27 18.12
 -6 -3 -2 142.65 18.8
 -6 -3 -2 162.57 22.8
 -6 -3 -1 1040.21 58.35
 -6 -3 -1 919.49 57.14
 -6 -3 -1 1019.81 62.92
 -6 -3 -1 978.94 64.23
 -6 -3 0 523.56 37.83
 -6 -3 0 597.57 43.16
 -6 -3 0 570.24 43.23
 -6 -3 1 840.43 54.25
 -6 -3 1 865.12 58.22
 -6 -3 1 884.01 58.07
 -6 -3 2 278.65 26.57
 -6 -3 2 289.42 29.31
 -6 -3 2 260.61 27.39
 -6 -3 3 482.91 37.88
 -6 -3 3 488.19 40.79
 -6 -3 3 457.14 37.13
 -6 -3 4 2.3 9.53
 -6 -3 4 -7.4 12.51
 -6 -3 4 2.69 11.67
 -6 -3 5 700.56 51.87
 -6 -3 5 717.45 54.45
 -6 -3 6 -2.72 12.31
 -6 -3 6 2.98 12.34
 -6 -3 7 1392.94 88.09
 -6 -3 7 1339.86 88.9
 -6 -3 8 75.9 19.62
 -6 -3 8 52.4 19.19
 -6 -3 9 787.97 62.53
 -6 -3 9 822.76 63.28
 -6 -3 10 468.5 45.67
 -6 -3 10 420.22 44.79
 -6 -3 11 49.77 19.51
 -6 -3 11 88.9 23.4
 -6 -3 12 287.5 36.99
 -6 -3 12 230.45 36.31
 -6 -3 13 145.11 29.3
 -6 -3 13 122.99 29.6
 -6 -3 14 183.41 33.52
 -6 -3 14 232.18 37.53
 -6 -3 15 140.36 30.63
 -6 -3 16 257.94 40.72
 -6 -3 17 -10.08 22.32
 -6 -3 18 150.64 35.85
 -6 -2 -21 148.47 35.07
 -6 -2 -20 24.01 26.78
 -6 -2 -19 195.64 37.85
 -6 -2 -18 103.36 29.69
 -6 -2 -17 60.14 27.05
 -6 -2 -16 552.76 54.64
 -6 -2 -15 62.5 25.39
 -6 -2 -14 742.81 62.35
 -6 -2 -14 710.06 62.03
 -6 -2 -13 10.59 18.88
 -6 -2 -13 3.72 15.77
 -6 -2 -12 782.93 60.2
 -6 -2 -12 691.94 59.28
 -6 -2 -12 688.1 55.66
 -6 -2 -11 3.16 16.43
 -6 -2 -11 -9.91 16.07
 -6 -2 -11 2.93 14.01
 -6 -2 -10 640.85 52.43
 -6 -2 -10 576.38 51.4
 -6 -2 -10 643.77 51.51
 -6 -2 -9 78.28 20.02
 -6 -2 -9 75.47 20.43
 -6 -2 -9 61.67 19.09
 -6 -2 -8 798.64 60.12
 -6 -2 -8 890.5 61.77
 -6 -2 -8 864.37 61.41
 -6 -2 -7 956.92 64
 -6 -2 -7 938.28 64.27
 -6 -2 -7 936.95 65.45
 -6 -2 -6 376.47 34.7
 -6 -2 -6 348.99 34.89
 -6 -2 -5 309.04 30.47
 -6 -2 -5 325.14 32.8
 -6 -2 -4 70.36 16.09
 -6 -2 -4 46.17 11.37
 -6 -2 -4 82.22 18.1
 -6 -2 -3 271.19 27.09
 -6 -2 -3 269.44 29.51
 -6 -2 -3 288.17 25.09
 -6 -2 -2 124.98 18.43
 -6 -2 -2 149.98 18.92
 -6 -2 -2 172.23 22.51
 -6 -2 -1 900.39 55.98
 -6 -2 -1 870.27 60.07
 -6 -2 -1 889.4 52.55
 -6 -2 -1 986.48 59.33
 -6 -2 0 26.12 8.97
 -6 -2 0 30.79 10.6
 -6 -2 0 20.58 11.84
 -6 -2 0 35.53 13.68
 -6 -2 1 1290.84 72.78
 -6 -2 1 1280.59 74.24
 -6 -2 1 1336.96 79.22
 -6 -2 1 1256.85 78.4
 -6 -2 2 192.85 21.64
 -6 -2 2 202.48 24.73
 -6 -2 2 210.92 24.42
 -6 -2 3 287.18 27.17
 -6 -2 3 295.44 29.89
 -6 -2 3 272.38 27.99
 -6 -2 4 380.95 33.38
 -6 -2 4 368.11 32.41
 -6 -2 4 352.87 34.65
 -6 -2 5 117.8 19.71
 -6 -2 5 131.71 22.28
 -6 -2 6 443.2 40.92
 -6 -2 6 495.83 43.25
 -6 -2 7 134.52 23.21
 -6 -2 7 142.55 24.65
 -6 -2 8 1560.84 97.57
 -6 -2 8 1450.47 95.91
 -6 -2 9 -13.55 16.49
 -6 -2 9 -10.17 16.79
 -6 -2 10 524.6 51.13
 -6 -2 10 522.45 49.46
 -6 -2 11 149.64 29.31
 -6 -2 11 91.65 23.58
 -6 -2 12 174.94 31.55
 -6 -2 12 159.46 29.97
 -6 -2 13 175.49 31.52
 -6 -2 13 129.24 28.76
 -6 -2 14 318.69 42.36
 -6 -2 14 279.22 39.53
 -6 -2 15 442.38 52.31
 -6 -2 16 225.15 40.01
 -6 -2 17 324.63 45.67
 -6 -2 18 -20.94 27.19
 -6 -1 -20 161.19 36.93
 -6 -1 -19 9.8 25.06
 -6 -1 -18 448.71 53.11
 -6 -1 -17 -4.54 22.12
 -6 -1 -16 69.81 26.48
 -6 -1 -16 106.07 27.69
 -6 -1 -15 242.49 36.12
 -6 -1 -15 194.74 33.84
 -6 -1 -14 192.37 33.44
 -6 -1 -14 189.84 32.88
 -6 -1 -13 547.58 51.78
 -6 -1 -13 506.28 50.91
 -6 -1 -12 226.5 33.52
 -6 -1 -12 174.68 30.34
 -6 -1 -11 607.52 53.17
 -6 -1 -11 534.3 50.35
 -6 -1 -11 553.99 48.43
 -6 -1 -10 65.71 21.59
 -6 -1 -10 65.25 20.4
 -6 -1 -10 49.21 17.38
 -6 -1 -9 842.92 61.03
 -6 -1 -9 782.47 59.55
 -6 -1 -9 686.01 56.27
 -6 -1 -8 247.72 31.24
 -6 -1 -8 203.09 27.73
 -6 -1 -8 198.46 27.33
 -6 -1 -7 1490.28 92.54
 -6 -1 -7 1470.38 91.91
 -6 -1 -6 567.07 44.78
 -6 -1 -6 532.32 45.1
 -6 -1 -5 645.7 48.98
 -6 -1 -5 662.75 50.21
 -6 -1 -4 1031.53 64.93
 -6 -1 -4 989.03 65.83
 -6 -1 -4 934.9 57.74
 -6 -1 -3 202.44 24.27
 -6 -1 -3 206.64 21.05
 -6 -1 -3 178.9 24.94
 -6 -1 -2 925.9 60.41
 -6 -1 -2 965.15 63.47
 -6 -1 -2 929.93 58.39
 -6 -1 -1 13.06 11.58
 -6 -1 -1 7.08 12.09
 -6 -1 -1 21.18 11.16
 -6 -1 0 1378.53 75.05
 -6 -1 0 1307.83 80.11
 -6 -1 0 1340.47 82.17
 -6 -1 1 1.54 8.13
 -6 -1 1 -2.25 12.02
 -6 -1 1 2.23 10.48
 -6 -1 2 1362.21 80.47
 -6 -1 2 1470.28 86.11
 -6 -1 2 1377.17 83.66
 -6 -1 3 30.22 10.7
 -6 -1 3 25.58 13.14
 -6 -1 3 27.94 13.64
 -6 -1 4 99.01 17.97
 -6 -1 4 118.11 19.5
 -6 -1 4 134.48 22.14
 -6 -1 5 789.27 56.17
 -6 -1 5 764.59 57.56
 -6 -1 5 790.78 53.19
 -6 -1 6 29.93 14.85
 -6 -1 6 41.91 16.32
 -6 -1 7 1127.12 79.61
 -6 -1 7 1308.05 82.84
 -6 -1 8 354.31 39.11
 -6 -1 8 418.48 40.98
 -6 -1 9 648.89 55.45
 -6 -1 9 650.98 55.4
 -6 -1 10 176.48 30.98
 -6 -1 10 139.97 26.97
 -6 -1 11 128.93 27.24
 -6 -1 11 108.1 25.82
 -6 -1 12 28.96 20.55
 -6 -1 12 42.48 20.12
 -6 -1 13 618.17 59.73
 -6 -1 13 641.49 59.02
 -6 -1 14 87.13 25.23
 -6 -1 14 94.24 27.79
 -6 -1 15 507.84 54.36
 -6 -1 15 457.76 50.78
 -6 -1 16 129.67 31.51
 -6 -1 17 133.78 31.83
 -6 -1 18 169.83 35.19
 -6 0 -19 204.57 41.18
 -6 0 -18 4.95 24.11
 -6 0 -18 14.57 21.51
 -6 0 -17 350.46 47.63
 -6 0 -17 324.43 44.99
 -6 0 -16 101.98 30.2
 -6 0 -16 77.12 25.28
 -6 0 -15 340.27 44.26
 -6 0 -15 335.37 43.21
 -6 0 -14 452.27 49.04
 -6 0 -14 400.07 46.97
 -6 0 -13 530.01 53.12
 -6 0 -13 446.34 49.05
 -6 0 -12 356.55 43.03
 -6 0 -12 407.56 44.02
 -6 0 -11 283.37 36.39
 -6 0 -11 257.7 35.27
 -6 0 -11 234.2 31.52
 -6 0 -10 399.56 44.32
 -6 0 -10 435.95 43.59
 -6 0 -10 367.98 39.37
 -6 0 -9 82.52 23.15
 -6 0 -9 75.44 21.3
 -6 0 -9 81.84 20.13
 -6 0 -8 517.54 47.59
 -6 0 -8 485.08 44.46
 -6 0 -8 484.2 43.38
 -6 0 -7 26.52 14.36
 -6 0 -7 2.81 12.72
 -6 0 -6 1266.41 83.85
 -6 0 -6 1381.41 85.51
 -6 0 -5 7.94 11.49
 -6 0 -5 27.04 14.27
 -6 0 -4 2092.18 120.74
 -6 0 -4 2138.8 121.99
 -6 0 -3 90.63 18.09
 -6 0 -3 104.57 15.69
 -6 0 -3 88.43 18.91
 -6 0 -2 1324.29 80.04
 -6 0 -2 1251.61 76.36
 -6 0 -2 1348.33 82.31
 -6 0 -1 763.14 51.84
 -6 0 -1 757.54 54.9
 -6 0 0 210.35 24.13
 -6 0 0 211.78 26.25
 -6 0 1 971.89 65.71
 -6 0 1 1059.89 67.8
 -6 0 2 180.6 24.03
 -6 0 2 220.28 25.92
 -6 0 3 903.56 62.04
 -6 0 3 836.5 59.24
 -6 0 4 14.06 13.47
 -6 0 4 11.41 13.06
 -6 0 5 1792.26 106.91
 -6 0 5 1707.25 100.8
 -6 0 6 40.55 15.81
 -6 0 7 1950.97 118.38
 -6 0 8 508.69 47.5
 -6 0 9 825.26 65.08
 -6 0 10 595.61 54.75
 -6 0 11 115.03 26.27
 -6 0 12 317.28 40.32
 -6 0 12 209.97 36.27
 -6 0 13 -12.28 21.58
 -6 0 13 -4.44 20.45
 -6 0 14 947.73 77.44
 -6 0 14 961.24 80.33
 -6 0 15 -4.31 23.07
 -6 0 15 -14.66 21.18
 -6 0 16 630.85 64.41
 -6 0 17 21.12 24.81
 -6 0 18 287.22 45.08
 -6 1 -19 86.12 28.15
 -6 1 -18 129.53 34.86
 -6 1 -18 178.17 35.68
 -6 1 -17 35.34 24.75
 -6 1 -17 101.07 28.35
 -6 1 -16 279.7 44.37
 -6 1 -16 344.51 44.79
 -6 1 -15 57.09 24.44
 -6 1 -15 44.89 23.08
 -6 1 -14 539.92 56.14
 -6 1 -14 453.95 50.87
 -6 1 -13 8.89 22.38
 -6 1 -13 33.32 20.64
 -6 1 -12 460.41 49.65
 -6 1 -12 503.78 50.57
 -6 1 -11 106.31 25.89
 -6 1 -11 118.97 26.5
 -6 1 -10 259.05 37.96
 -6 1 -10 278.62 35.63
 -6 1 -10 312.74 34.26
 -6 1 -9 507.99 49.2
 -6 1 -9 455.57 46.06
 -6 1 -9 420.34 42.64
 -6 1 -8 350.09 40.14
 -6 1 -8 314.93 37.35
 -6 1 -8 337.33 36.82
 -6 1 -7 1513.56 93.39
 -6 1 -7 1343.44 89.39
 -6 1 -6 262.61 32.58
 -6 1 -6 275.62 32.18
 -6 1 -5 1370.51 88.35
 -6 1 -5 1388.94 88.01
 -6 1 -4 8.39 12.13
 -6 1 -4 11.31 13.04
 -6 1 -3 1526.63 92.92
 -6 1 -3 1474.19 92.98
 -6 1 -2 168.07 21.1
 -6 1 -2 168.24 24.32
 -6 1 -1 1055.38 66.85
 -6 1 -1 1020.38 69.76
 -6 1 0 42.95 15.48
 -6 1 0 42.03 14.14
 -6 1 1 450.39 39.07
 -6 1 1 454.74 39.87
 -6 1 2 573.4 46.31
 -6 1 2 567.59 46.28
 -6 1 3 772.87 57.39
 -6 1 3 787.56 56.6
 -6 1 4 680.48 56.42
 -6 1 4 798.26 55.47
 -6 1 5 104.45 21.42
 -6 1 5 127.8 23.69
 -6 1 6 562.89 51.93
 -6 1 6 694.19 50.43
 -6 1 7 -13.71 15.51
 -6 1 8 598.19 53.15
 -6 1 9 100.76 25.24
 -6 1 10 216.95 33.51
 -6 1 11 92.31 24.99
 -6 1 12 70.24 24.71
 -6 1 13 174.39 32.76
 -6 1 14 47.95 24.39
 -6 1 15 401.12 50.67
 -6 1 16 4.55 25.33
 -6 1 16 15.53 22.44
 -6 1 17 182.86 37.39
 -6 1 18 -38.8 27.5
 -6 2 -18 86.44 30.42
 -6 2 -18 100.78 29.85
 -6 2 -17 47.44 27.12
 -6 2 -17 83.59 28.27
 -6 2 -16 149.56 35.84
 -6 2 -16 200.84 37.09
 -6 2 -15 321.68 45.28
 -6 2 -15 296.98 42.59
 -6 2 -14 175.97 33.62
 -6 2 -14 99.1 27.08
 -6 2 -13 804.45 72.55
 -6 2 -13 857.92 71.62
 -6 2 -12 22.81 21.96
 -6 2 -12 88.4 23.89
 -6 2 -11 316.82 44.46
 -6 2 -11 510.23 48.85
 -6 2 -10 8.5 18.82
 -6 2 -10 -7.8 16.9
 -6 2 -10 22.38 15.29
 -6 2 -9 390.02 43.76
 -6 2 -9 358.8 40.24
 -6 2 -8 115.47 25.8
 -6 2 -8 182.7 27.16
 -6 2 -7 332.73 38.39
 -6 2 -7 344 36.98
 -6 2 -6 530.93 48.29
 -6 2 -6 521.13 46.82
 -6 2 -5 520.96 46.38
 -6 2 -5 511.37 45.92
 -6 2 -4 672.05 53.09
 -6 2 -4 583.06 51.03
 -6 2 -3 157 24.62
 -6 2 -2 1312.3 85.39
 -6 2 -1 11.8 13.86
 -6 2 0 868.12 63.29
 -6 2 1 34.52 16.53
 -6 2 2 85.25 19.97
 -6 2 3 575.43 47.96
 -6 2 4 69.4 20.49
 -6 2 5 676.97 53.21
 -6 2 6 240.99 32.2
 -6 2 6 286.94 32.28
 -6 2 7 424.71 45.8
 -6 2 8 105.19 25.89
 -6 2 9 520.41 50.7
 -6 2 10 12.18 18.72
 -6 2 11 201.76 33.19
 -6 2 12 56.35 25.83
 -6 2 13 200.55 36.6
 -6 2 14 205.15 38.77
 -6 2 15 83.56 31.65
 -6 2 16 250.31 41.54
 -6 2 18 208.4 41.59
 -6 3 -17 75.23 28.89
 -6 3 -16 5.39 21.8
 -6 3 -16 44.21 24.34
 -6 3 -15 89.77 28.92
 -6 3 -15 81.65 26.71
 -6 3 -14 36.13 24.88
 -6 3 -14 102.99 28.55
 -6 3 -13 50.13 26.14
 -6 3 -13 54.74 22.72
 -6 3 -12 344.75 46.54
 -6 3 -12 313.72 42.28
 -6 3 -11 42.33 24.48
 -6 3 -11 34.25 21.27
 -6 3 -10 182.65 35.26
 -6 3 -10 207.08 34.33
 -6 3 -9 35.36 21.18
 -6 3 -9 48.17 21.19
 -6 3 -9 13.46 14.32
 -6 3 -8 135.76 27.43
 -6 3 -8 130.93 26.33
 -6 3 -7 86.38 23.62
 -6 3 -7 83.88 21.6
 -6 3 -6 243.85 34.24
 -6 3 -6 303.98 35.88
 -6 3 -5 74.02 21.27
 -6 3 -5 96.23 21.58
 -6 3 -4 990.52 71.4
 -6 3 -4 927.6 69.96
 -6 3 -3 257.45 32.15
 -6 3 -2 238.73 31.27
 -6 3 -1 880.52 65.19
 -6 3 0 25.29 16.21
 -6 3 1 855.13 63.91
 -6 3 2 105.57 22.66
 -6 3 3 773.54 59.48
 -6 3 4 21.38 16.59
 -6 3 5 481.59 44.93
 -6 3 6 333.15 37.47
 -6 3 7 971.59 69.49
 -6 3 9 242.28 36.47
 -6 3 10 263.83 38.37
 -6 3 11 4.4 19.49
 -6 3 12 295.23 42.38
 -6 3 13 4.66 20.65
 -6 3 14 372.26 49.5
 -6 3 15 53.51 26.86
 -6 3 16 285.93 44.83
 -6 4 -16 347.02 47.69
 -6 4 -15 5.49 22.79
 -6 4 -15 49.51 26.5
 -6 4 -14 637.05 68.59
 -6 4 -14 738.29 68.16
 -6 4 -13 26.35 24.77
 -6 4 -13 23.75 22.75
 -6 4 -12 482.27 55.16
 -6 4 -12 393.82 49.89
 -6 4 -11 95 28.18
 -6 4 -11 85.75 26.15
 -6 4 -10 199.83 36.71
 -6 4 -10 233.24 35.94
 -6 4 -9 232.18 39.27
 -6 4 -9 355.33 42.98
 -6 4 -8 24.97 20.34
 -6 4 -8 53.95 19.86
 -6 4 -7 1423.57 101.07
 -6 4 -7 1572.99 100.29
 -6 4 -6 3.95 15.14
 -6 4 -6 -7.17 16.2
 -6 4 -5 1760.13 110.69
 -6 4 -5 1598.49 106.12
 -6 4 -4 21.24 16.03
 -6 4 -3 428.9 44.35
 -6 4 -2 108.13 23.72
 -6 4 -1 259.85 33.35
 -6 4 0 592.15 52.91
 -6 4 1 523.26 49
 -6 4 2 959.47 70.88
 -6 4 3 23.7 16.23
 -6 4 4 1256.91 85.49
 -6 4 5 -6.7 17.39
 -6 4 6 645.34 54.39
 -6 4 7 16.51 18.16
 -6 4 7 3.45 13.59
 -6 4 11 405.8 49.88
 -6 4 12 109.11 30.45
 -6 4 13 526.03 59.06
 -6 4 14 -4.98 22.97
 -6 4 15 340 49.25
 -6 4 16 -15.44 27.91
 -6 4 17 176.33 40.1
 -6 5 -14 -5.6 23.74
 -6 5 -14 10.03 21.27
 -6 5 -13 285.66 48.76
 -6 5 -13 354.65 46.42
 -6 5 -12 5.38 21.74
 -6 5 -12 -4.84 21.86
 -6 5 -11 300 44.41
 -6 5 -11 246.31 38.25
 -6 5 -10 10.31 21.86
 -6 5 -10 -9.3 18.8
 -6 5 -9 342.54 47.14
 -6 5 -9 281.71 40.97
 -6 5 -8 120.03 28.42
 -6 5 -8 122.78 25.42
 -6 5 -7 287.19 38.7
 -6 5 -7 307.23 38.41
 -6 5 -6 345 43.02
 -6 5 -6 307.12 39.03
 -6 5 -5 -4.17 18.84
 -6 5 -5 42.06 18.3
 -6 5 -4 884.08 70.23
 -6 5 -3 -7.58 15.33
 -6 5 -2 641.26 57.18
 -6 5 -1 7.51 15.93
 -6 5 0 606.64 55.2
 -6 5 1 197.92 31.06
 -6 5 2 722.08 60.67
 -6 5 3 460.19 48.05
 -6 5 4 125.65 27.98
 -6 5 5 287.29 37.76
 -6 5 6 7.33 19.87
 -6 5 7 400.6 44.92
 -6 5 9 582.6 55.86
 -6 5 13 60.96 28.45
 -6 5 14 134.83 34.39
 -6 5 15 26.35 28.61
 -6 6 -12 167.53 38.77
 -6 6 -12 200.63 35.91
 -6 6 -11 -10.99 21.64
 -6 6 -11 29.67 24.89
 -6 6 -10 205.48 38.17
 -6 6 -10 258.44 39.94
 -6 6 -9 5.3 22.99
 -6 6 -9 19.18 20.33
 -6 6 -8 119.66 32.16
 -6 6 -8 226.34 36.51
 -6 6 -7 120.68 30.45
 -6 6 -7 110.4 27.94
 -6 6 -6 237.21 37.88
 -6 6 -6 237.57 35.93
 -6 6 -5 219.6 35.45
 -6 6 -5 253.61 37.17
 -6 6 -4 318.3 39.84
 -6 6 -3 122.34 27.94
 -6 6 -2 109.76 25.19
 -6 6 -1 211.27 33.74
 -6 6 0 -4.06 16.4
 -6 6 1 822.93 68.36
 -6 6 2 24.28 17.96
 -6 6 3 444.72 49.05
 -6 6 4 108.79 27.97
 -6 6 5 180.88 33.21
 -6 6 6 308.07 40.63
 -6 6 7 250.74 37.02
 -6 6 8 502.39 51.47
 -6 6 14 161.39 36.21
 -6 7 -10 55.89 26.95
 -6 7 -10 91.29 28.09
 -6 7 -9 215.33 41.65
 -6 7 -9 285.85 41.51
 -6 7 -8 48.93 26.54
 -6 7 -8 39.67 22.95
 -6 7 -7 235.42 38.21
 -6 7 -6 33.91 22.34
 -6 7 -6 4.34 17.55
 -6 7 -5 272.59 40.54
 -6 7 -5 274.23 39.5
 -6 7 -4 104.6 27.46
 -6 7 -3 274.57 39.95
 -6 7 -2 178.77 33.81
 -6 7 -1 39.3 19.42
 -6 7 0 209.83 35.19
 -6 7 1 -4.37 18.96
 -6 7 2 498.14 53.81
 -6 7 3 21.84 20.53
 -6 7 4 357.44 45.85
 -6 7 5 4.35 18.43
 -6 7 6 142.91 31.79
 -6 7 7 112.28 29.69
 -6 7 8 137.28 32.16
 -6 8 -7 49.91 26.15
 -6 8 -6 142.46 32.24
 -6 8 -5 25.22 22.37
 -6 8 -5 32.1 20.76
 -6 8 -4 305.16 44.61
 -6 8 -4 281.19 41.67
 -6 8 -3 18.49 20.06
 -6 8 -2 333.72 44.58
 -6 8 -1 92.99 28.22
 -6 8 0 345.25 44.63
 -6 8 1 219.52 35.58
 -6 8 2 158.85 33.02
 -6 8 3 261.74 39.99
 -6 8 4 -4.67 20.67
 -6 8 5 270.29 42.38
 -6 8 6 -9.29 23.37
 -6 8 7 499.84 56.74
 -6 8 8 18.39 24.6
 -5 -12 6 284.45 43.67
 -5 -12 7 201.61 39.96
 -5 -12 8 92.41 29.15
 -5 -11 4 51.66 22.15
 -5 -11 5 271.87 40.72
 -5 -11 6 31.3 22.91
 -5 -11 7 123.03 31.36
 -5 -11 8 27.85 24.14
 -5 -11 9 382.66 49.61
 -5 -11 10 28.83 27.15
 -5 -11 11 136.51 36.11
 -5 -10 -14 440.42 47.47
 -5 -10 -13 15.61 16.93
 -5 -10 -12 474.78 48.53
 -5 -10 -11 -3.81 15.4
 -5 -10 -10 285.26 36.51
 -5 -10 -9 103.34 23.62
 -5 -10 -8 743.24 61.25
 -5 -10 -7 103.12 23.46
 -5 -10 -6 536.57 49.8
 -5 -10 -5 337.41 38.09
 -5 -10 -4 -3.33 13.12
 -5 -10 -3 721.67 59
 -5 -10 2 254.92 35.87
 -5 -10 2 185.55 31.91
 -5 -10 3 248.87 36.2
 -5 -10 3 203.06 32.91
 -5 -10 4 151.22 28.74
 -5 -10 4 147.37 28.05
 -5 -10 5 130.5 28.81
 -5 -10 5 145.1 29.94
 -5 -10 6 363.81 43.44
 -5 -10 6 285.62 39.42
 -5 -10 7 12.85 19.76
 -5 -10 7 32.05 23.49
 -5 -10 8 412.71 49.82
 -5 -10 8 452.77 50.29
 -5 -10 9 49.46 24.49
 -5 -10 10 423.41 50.81
 -5 -10 11 206.84 38.08
 -5 -10 12 148.43 34.25
 -5 -10 13 87.6 32.29
 -5 -9 -15 158.39 27.26
 -5 -9 -14 241.13 33.5
 -5 -9 -13 133.61 25.85
 -5 -9 -12 21.35 16.43
 -5 -9 -11 396.06 42.86
 -5 -9 -10 17.2 16.47
 -5 -9 -9 422.15 43.05
 -5 -9 -8 192.04 28.89
 -5 -9 -7 392.16 40.61
 -5 -9 -6 237.69 31.3
 -5 -9 -5 321.78 35.34
 -5 -9 -4 142.08 24.45
 -5 -9 -3 108.95 22.39
 -5 -9 -2 533.48 46.51
 -5 -9 -1 91.97 21.79
 -5 -9 -1 80.84 19.45
 -5 -9 0 1386.49 87.55
 -5 -9 0 1200.19 85.12
 -5 -9 0 1272.35 82.49
 -5 -9 1 33.67 17.07
 -5 -9 1 61 19.96
 -5 -9 1 41.75 17.77
 -5 -9 2 455.68 45.31
 -5 -9 2 495.88 47.12
 -5 -9 3 251.96 34.72
 -5 -9 3 293.93 35.59
 -5 -9 4 313.77 38.39
 -5 -9 4 348.52 39.46
 -5 -9 5 244.47 34.25
 -5 -9 5 242.39 34.2
 -5 -9 6 166.75 30.79
 -5 -9 6 238.99 34.69
 -5 -9 7 203.81 33.51
 -5 -9 7 231.41 34.45
 -5 -9 8 41.23 21.76
 -5 -9 8 11.35 18.77
 -5 -9 9 816.38 67.65
 -5 -9 9 685.44 62.44
 -5 -9 10 4.38 20.57
 -5 -9 11 535.73 56.65
 -5 -9 12 106.28 29.37
 -5 -9 13 160.85 34.25
 -5 -9 14 38.61 26.6
 -5 -8 -14 261.98 32.79
 -5 -8 -13 179.11 27.8
 -5 -8 -12 356.03 39.01
 -5 -8 -11 160.55 26.1
 -5 -8 -10 529.62 47.38
 -5 -8 -9 24.67 13.98
 -5 -8 -8 1559.9 97.86
 -5 -8 -7 2.94 12.19
 -5 -8 -6 1888.79 112.72
 -5 -8 -5 53.23 17.36
 -5 -8 -4 389.76 36.96
 -5 -8 -3 166.35 24.67
 -5 -8 -3 204.24 26.17
 -5 -8 -2 419.24 40.02
 -5 -8 -2 455.69 39.78
 -5 -8 -1 453.74 41.71
 -5 -8 -1 435.95 41.31
 -5 -8 -1 491.2 41.1
 -5 -8 0 201.76 28.28
 -5 -8 0 226.61 28.39
 -5 -8 0 190.44 26.23
 -5 -8 1 1757.32 109.66
 -5 -8 1 1827.77 110.09
 -5 -8 1 1825.16 105.1
 -5 -8 2 15.51 15.1
 -5 -8 2 -3.11 12.89
 -5 -8 2 2.24 12.82
 -5 -8 3 1569.8 100.47
 -5 -8 3 1607.27 100.63
 -5 -8 4 73.07 20.36
 -5 -8 4 110.7 22.62
 -5 -8 5 658.27 55.7
 -5 -8 5 643.07 54.42
 -5 -8 6 53.71 19.35
 -5 -8 6 64.79 21.53
 -5 -8 7 200.69 30.65
 -5 -8 7 132.29 27.61
 -5 -8 8 200.6 31.99
 -5 -8 8 220.38 32.38
 -5 -8 9 412.08 45.43
 -5 -8 9 394.4 44
 -5 -8 10 509.75 53.14
 -5 -8 10 555.15 53.22
 -5 -8 11 -4.29 19.76
 -5 -8 12 664.57 62.39
 -5 -8 13 36.53 24.47
 -5 -8 14 394.13 50.24
 -5 -8 15 33.62 24.6
 -5 -7 -14 216.46 28.97
 -5 -7 -13 18.29 13.52
 -5 -7 -12 476.44 43.28
 -5 -7 -11 493.85 44.1
 -5 -7 -10 484.18 42.84
 -5 -7 -9 527.6 45.04
 -5 -7 -8 157.05 24.13
 -5 -7 -7 427.12 39.03
 -5 -7 -6 122.93 21.15
 -5 -7 -5 1001.88 67.17
 -5 -7 -4 16.85 13.09
 -5 -7 -4 24.68 12.65
 -5 -7 -3 1034 67.81
 -5 -7 -3 1016.17 67.32
 -5 -7 -2 128.31 20.42
 -5 -7 -2 95.78 18.87
 -5 -7 -2 120.24 19.23
 -5 -7 -1 684.16 52.73
 -5 -7 -1 767.76 54.46
 -5 -7 -1 758.16 52.47
 -5 -7 0 598.6 47.6
 -5 -7 0 642.84 49.48
 -5 -7 0 633.41 46.26
 -5 -7 1 811.76 58.81
 -5 -7 1 812.91 59.35
 -5 -7 1 832.37 55.03
 -5 -7 2 533.89 43
 -5 -7 2 403.78 39.69
 -5 -7 2 442.11 36.53
 -5 -7 3 775.79 57.77
 -5 -7 3 777.89 58.12
 -5 -7 4 153.63 24.83
 -5 -7 4 177.18 26.63
 -5 -7 5 50.37 16.8
 -5 -7 5 61.9 18.95
 -5 -7 6 414.5 42.54
 -5 -7 6 493.31 44.67
 -5 -7 7 -3.44 14.58
 -5 -7 7 6.55 14.81
 -5 -7 8 359.62 41.01
 -5 -7 8 369.82 41.47
 -5 -7 9 112.77 25.27
 -5 -7 9 154.92 28.68
 -5 -7 10 502.32 52.02
 -5 -7 10 605.43 54.38
 -5 -7 11 183.87 31.89
 -5 -7 12 144.45 30.52
 -5 -7 13 140.99 32.79
 -5 -7 14 9.11 23.65
 -5 -7 15 295.68 44.67
 -5 -7 16 28.89 25.04
 -5 -6 -14 11.45 12.95
 -5 -6 -13 457.74 41.81
 -5 -6 -12 8.34 12.05
 -5 -6 -11 700.4 53.13
 -5 -6 -5 737.7 50.43
 -5 -6 -4 268.01 26.77
 -5 -6 -3 18.01 9.91
 -5 -6 -3 -2.13 9.02
 -5 -6 -2 237 25.99
 -5 -6 -2 350.59 30.17
 -5 -6 -1 27.77 11.62
 -5 -6 -1 13.74 9.75
 -5 -6 0 1327.06 81.07
 -5 -6 0 1338.14 82.27
 -5 -6 1 37.32 13.56
 -5 -6 1 19.87 11.07
 -5 -6 2 1558.92 89.95
 -5 -6 2 1478.35 90.39
 -5 -6 2 1400 83.8
 -5 -6 3 353.12 35.02
 -5 -6 3 403.09 37.2
 -5 -6 3 444.84 33.27
 -5 -6 4 663.74 50.23
 -5 -6 4 570.5 48
 -5 -6 5 666.02 54.04
 -5 -6 5 768.62 55.86
 -5 -6 6 18.11 13.95
 -5 -6 6 30.29 16.23
 -5 -6 7 318.26 37.03
 -5 -6 7 409.23 40.11
 -5 -6 8 3.22 14.86
 -5 -6 8 23.6 15.25
 -5 -6 9 691.5 55.66
 -5 -6 9 596.22 53.64
 -5 -6 10 13.65 17.18
 -5 -6 10 11.19 16.18
 -5 -6 11 735.03 60.44
 -5 -6 11 660.52 60.31
 -5 -6 12 8.18 18.5
 -5 -6 13 183.52 34.08
 -5 -6 14 177.5 34.82
 -5 -6 15 133.29 33.57
 -5 -6 16 284.54 44.93
 -5 -6 17 -19.49 24.54
 -5 -5 -6 940.03 57.59
 -5 -5 -5 585.32 40.9
 -5 -5 -4 1252.75 73.76
 -5 -5 -3 873.55 55.38
 -5 -5 -3 851.64 53.79
 -5 -5 -2 509.32 38.1
 -5 -5 -2 483.87 36.2
 -5 -5 -1 1395.07 79.42
 -5 -5 -1 1236.64 75.92
 -5 -5 0 82.37 15.98
 -5 -5 0 55.36 12.71
 -5 -5 1 1448.78 90
 -5 -5 1 1590.06 89.08
 -5 -5 2 11.98 10.16
 -5 -5 2 6.47 10.86
 -5 -5 3 2131.82 119.11
 -5 -5 3 2007.66 116.35
 -5 -5 4 15.78 12.37
 -5 -5 4 12.32 11.37
 -5 -5 5 971.34 67.26
 -5 -5 5 997.26 66.81
 -5 -5 6 250.18 32.15
 -5 -5 6 373.43 34.84
 -5 -5 7 790.17 59.66
 -5 -5 7 798.8 59.34
 -5 -5 8 99.48 21.21
 -5 -5 8 104.97 22.42
 -5 -5 9 228.73 31.27
 -5 -5 9 188.98 29.15
 -5 -5 10 879.25 65.54
 -5 -5 10 756.19 63.26
 -5 -5 11 6.85 18.83
 -5 -5 11 -7.54 15.61
 -5 -5 12 841.16 65.64
 -5 -5 12 796.23 67.22
 -5 -5 13 4.15 18.39
 -5 -5 14 399.12 47.09
 -5 -5 15 184.99 35.92
 -5 -5 16 271.41 42.34
 -5 -5 17 251.02 40.79
 -5 -5 18 114.17 33.41
 -5 -4 -18 469.91 49.91
 -5 -4 -17 73.32 24.82
 -5 -4 -16 241.2 35.7
 -5 -4 -15 -3.22 19.98
 -5 -4 -14 276.34 35.21
 -5 -4 -13 -5.57 16.32
 -5 -4 -12 429.64 39.36
 -5 -4 -11 1976.97 113.07
 -5 -4 -10 134.18 21.51
 -5 -4 -9 1805.34 101.52
 -5 -4 -8 118.67 18.1
 -5 -4 -8 65.74 17.03
 -5 -4 -7 157.48 19.39
 -5 -4 -7 191.72 24.65
 -5 -4 -6 24.38 10.84
 -5 -4 -6 11.64 7.24
 -5 -4 -6 11.92 11.42
 -5 -4 -5 1217.71 73.99
 -5 -4 -5 1281.32 81.16
 -5 -4 -4 353.7 25.54
 -5 -4 -4 367.15 28.45
 -5 -4 -4 391.19 33.75
 -5 -4 -3 1785.56 95.99
 -5 -4 -3 1797.97 98.72
 -5 -4 -3 1796.03 102.9
 -5 -4 -2 1603.58 88.97
 -5 -4 -2 1648.55 92.03
 -5 -4 -2 1680.74 94.9
 -5 -4 -1 158.68 18.18
 -5 -4 -1 174.83 20.93
 -5 -4 -1 157.53 20.35
 -5 -4 0 1508.04 81.86
 -5 -4 0 1386.44 83.45
 -5 -4 0 1380.68 82.95
 -5 -4 1 82.56 14.83
 -5 -4 1 95.05 17.18
 -5 -4 1 95.56 17.16
 -5 -4 2 1251.86 74.12
 -5 -4 2 1303.04 77.53
 -5 -4 2 1172.68 73.23
 -5 -4 3 518.96 38.05
 -5 -4 3 433.25 37.74
 -5 -4 3 416.78 33.54
 -5 -4 4 2853.82 155.61
 -5 -4 4 2929.55 158.03
 -5 -4 5 7.32 11.03
 -5 -4 5 5.22 11.31
 -5 -4 6 579.92 45.99
 -5 -4 6 561.18 46.77
 -5 -4 7 1233.68 80.07
 -5 -4 7 1206.46 79.81
 -5 -4 8 451.38 43.4
 -5 -4 8 530 45.52
 -5 -4 9 565.75 49.42
 -5 -4 9 539.54 48.42
 -5 -4 10 666.69 56.29
 -5 -4 10 686.78 55.69
 -5 -4 11 834.82 66.13
 -5 -4 11 845.99 65.64
 -5 -4 12 235 34.75
 -5 -4 12 221.84 32.08
 -5 -4 13 596.43 56.37
 -5 -4 14 8.51 20.36
 -5 -4 15 298.37 42.66
 -5 -4 16 32.45 24.83
 -5 -4 17 355.81 48.2
 -5 -4 18 44.65 26.99
 -5 -4 19 249.1 42.75
 -5 -3 -22 149.95 38.02
 -5 -3 -21 112 32.28
 -5 -3 -20 179.46 35.9
 -5 -3 -19 94.41 28.59
 -5 -3 -18 175.78 33.47
 -5 -3 -17 356.84 44.24
 -5 -3 -16 -3.67 20.43
 -5 -3 -15 359.75 41.32
 -5 -3 -14 -12.95 17.57
 -5 -3 -13 482.77 45.08
 -5 -3 -12 33.63 17.3
 -5 -3 -12 50.8 16.16
 -5 -3 -11 897.83 61.15
 -5 -3 -11 828.35 60.13
 -5 -3 -10 795.41 54.7
 -5 -3 -10 713.72 55.42
 -5 -3 -10 724.16 54.11
 -5 -3 -9 389.24 33.44
 -5 -3 -9 372.69 35.44
 -5 -3 -9 312.39 32.52
 -5 -3 -8 1046.07 65.02
 -5 -3 -8 1008 66.96
 -5 -3 -8 1029.23 67.45
 -5 -3 -7 457.53 34.39
 -5 -3 -7 350.19 33.43
 -5 -3 -7 433.53 36.6
 -5 -3 -6 283.93 27.51
 -5 -3 -6 258.25 27.94
 -5 -3 -6 301.22 25.88
 -5 -3 -6 267 20.72
 -5 -3 -5 3.45 9.6
 -5 -3 -5 2.16 10.53
 -5 -3 -5 10.48 10.4
 -5 -3 -5 4.71 6.39
 -5 -3 -4 1476.74 84.44
 -5 -3 -4 1535.73 88.88
 -5 -3 -4 1530.07 82.95
 -5 -3 -3 59.52 12.34
 -5 -3 -3 40.68 10.3
 -5 -3 -3 52.24 14.45
 -5 -3 -3 36.4 8.46
 -5 -3 -3 44.61 10.32
 -5 -3 -2 1882.88 91.93
 -5 -3 -2 1822 97.92
 -5 -3 -2 1847.99 90.9
 -5 -3 -2 1858.57 92.2
 -5 -3 -2 1944.82 95.91
 -5 -3 -1 651.25 38.27
 -5 -3 -1 702.65 45.34
 -5 -3 -1 689.89 40.05
 -5 -3 -1 674.96 43.73
 -5 -3 -1 672.65 39.63
 -5 -3 0 1820.42 109.84
 -5 -3 0 2196.15 109.4
 -5 -3 0 2251.36 117.74
 -5 -3 0 2264.42 114.1
 -5 -3 0 2310.6 118.55
 -5 -3 0 2257.68 112.55
 -5 -3 1 532.47 31.28
 -5 -3 1 574.48 37.86
 -5 -3 1 463.12 38.32
 -5 -3 1 544.53 39.13
 -5 -3 2 2217.12 118.72
 -5 -3 2 2075.08 120.51
 -5 -3 2 2270.65 118.75
 -5 -3 3 977.39 61.39
 -5 -3 3 978.77 63.2
 -5 -3 3 950.41 58.47
 -5 -3 4 434.91 35.92
 -5 -3 4 446.36 37.18
 -5 -3 4 421.46 32.2
 -5 -3 5 2215.05 126.14
 -5 -3 5 2320.52 128
 -5 -3 6 7.49 10.82
 -5 -3 6 -2.61 12.26
 -5 -3 7 782.85 56.86
 -5 -3 7 749.94 55.98
 -5 -3 8 81.76 18.89
 -5 -3 8 86.47 20.57
 -5 -3 9 520.27 46.68
 -5 -3 9 575.12 47.82
 -5 -3 10 20.16 15.8
 -5 -3 10 12.67 15.69
 -5 -3 11 656.62 58.91
 -5 -3 11 855.81 62.24
 -5 -3 12 344.58 40.72
 -5 -3 12 372.85 41.83
 -5 -3 13 280.21 38.1
 -5 -3 13 268.71 36.92
 -5 -3 14 265.1 38.2
 -5 -3 15 30.91 22.27
 -5 -3 16 207.22 36.65
 -5 -3 17 -19.13 21.2
 -5 -3 18 148.25 33.86
 -5 -3 19 5.09 24.34
 -5 -2 -21 150.37 38.13
 -5 -2 -20 4.68 23.17
 -5 -2 -19 395.24 50.09
 -5 -2 -18 43.01 25.57
 -5 -2 -17 156.5 32.65
 -5 -2 -16 519.34 51.93
 -5 -2 -15 84.85 24.38
 -5 -2 -14 440.81 45.49
 -5 -2 -13 215.57 30.99
 -5 -2 -13 259.37 34.05
 -5 -2 -12 306.27 34.03
 -5 -2 -12 220.99 31.51
 -5 -2 -12 232.5 28.73
 -5 -2 -11 154.84 25.87
 -5 -2 -11 94.31 21.33
 -5 -2 -11 118.43 20.25
 -5 -2 -10 615.55 46.23
 -5 -2 -10 504.03 44.39
 -5 -2 -10 465.5 41.51
 -5 -2 -9 34.92 14.91
 -5 -2 -9 41.99 15.31
 -5 -2 -9 45.42 13.8
 -5 -2 -8 1026.5 64.47
 -5 -2 -8 926.88 63.74
 -5 -2 -8 930.93 63.21
 -5 -2 -7 652.79 46.96
 -5 -2 -7 658.01 47.59
 -5 -2 -7 626.85 47.11
 -5 -2 -6 1109.87 64.24
 -5 -2 -6 886.36 61.65
 -5 -2 -6 990.06 64.1
 -5 -2 -5 341.27 29.28
 -5 -2 -5 292.9 28.95
 -5 -2 -5 282.22 21.91
 -5 -2 -4 34 12.63
 -5 -2 -4 66.13 11.11
 -5 -2 -4 37.25 13.84
 -5 -2 -4 54.07 7.01
 -5 -2 -4 57.63 10.55
 -5 -2 -3 777.24 49.23
 -5 -2 -3 851.06 53.37
 -5 -2 -3 762.16 42.41
 -5 -2 -3 737.95 46.89
 -5 -2 -3 777.64 46.1
 -5 -2 -2 138.73 13.09
 -5 -2 -2 166.34 17.9
 -5 -2 -2 158.06 17.45
 -5 -2 -2 160.76 20.22
 -5 -2 -2 87.53 15.04
 -5 -2 -2 108.85 13.46
 -5 -2 -1 483.23 37.01
 -5 -2 -1 604.74 37.64
 -5 -2 -1 617.41 42.21
 -5 -2 -1 525.34 34.57
 -5 -2 -1 623.63 39.85
 -5 -2 -1 570.94 35.03
 -5 -2 0 57.51 10.71
 -5 -2 0 58.61 10.86
 -5 -2 0 57.94 12.35
 -5 -2 0 68.48 14.29
 -5 -2 0 76.73 13.13
 -5 -2 0 50.38 9.22
 -5 -2 1 432.41 31.24
 -5 -2 1 387.61 30.05
 -5 -2 1 425.52 33.53
 -5 -2 1 446.3 33.83
 -5 -2 2 -1.34 8.04
 -5 -2 2 -1.59 8.6
 -5 -2 2 -11.89 9.65
 -5 -2 2 -3.34 10.34
 -5 -2 3 841.06 55.72
 -5 -2 3 909.77 53.67
 -5 -2 3 849.39 58.19
 -5 -2 3 946.26 55.98
 -5 -2 4 735.88 49.34
 -5 -2 4 666.07 49.75
 -5 -2 4 725.48 46.39
 -5 -2 5 637.65 46.64
 -5 -2 5 592.33 46.39
 -5 -2 5 628.64 41.36
 -5 -2 6 827.31 58.37
 -5 -2 6 869.65 60.06
 -5 -2 7 104.36 19.55
 -5 -2 7 59.22 16.74
 -5 -2 8 757.11 58.95
 -5 -2 8 838.48 59.51
 -5 -2 9 593.48 51.65
 -5 -2 9 659.75 52.07
 -5 -2 10 691.24 57.36
 -5 -2 10 739.68 57.8
 -5 -2 11 -14.35 16.84
 -5 -2 11 12.95 17.56
 -5 -2 12 722.3 62.63
 -5 -2 12 854.65 64.35
 -5 -2 13 209.53 33.25
 -5 -2 13 181.51 30.67
 -5 -2 14 436.45 48
 -5 -2 15 150.89 31.37
 -5 -2 16 55.58 23.83
 -5 -2 17 221.58 38.89
 -5 -2 18 94.68 31.2
 -5 -2 19 333.61 47.44
 -5 -1 -21 -20.14 25.76
 -5 -1 -20 195.22 38.8
 -5 -1 -19 14.14 24.47
 -5 -1 -18 377.8 47.61
 -5 -1 -17 17.36 21.5
 -5 -1 -16 269.01 39.34
 -5 -1 -15 161.15 32.66
 -5 -1 -15 189.97 31.48
 -5 -1 -14 324.53 39.62
 -5 -1 -14 225.63 34.47
 -5 -1 -13 194.56 31.86
 -5 -1 -13 217.07 32.03
 -5 -1 -12 361.28 40.06
 -5 -1 -12 378.97 40.03
 -5 -1 -11 306.95 36.17
 -5 -1 -11 286.57 34.76
 -5 -1 -11 327.13 33.37
 -5 -1 -10 222.82 30.67
 -5 -1 -10 224.57 29.81
 -5 -1 -10 240.28 27.69
 -5 -1 -9 1019.12 67.14
 -5 -1 -9 926.98 65.12
 -5 -1 -9 860.1 61.52
 -5 -1 -8 2.6 12.87
 -5 -1 -8 -12.92 12.79
 -5 -1 -8 4.7 10.42
 -5 -1 -7 1071.03 68.46
 -5 -1 -7 1026.41 67.28
 -5 -1 -7 986.05 66.31
 -5 -1 -6 102.5 18.65
 -5 -1 -6 120.77 20.09
 -5 -1 -5 344.17 30.74
 -5 -1 -5 332.39 30.86
 -5 -1 -5 309.3 25.88
 -5 -1 -5 364.07 24.13
 -5 -1 -4 30.53 10.24
 -5 -1 -4 20.1 7.4
 -5 -1 -4 18.97 11.14
 -5 -1 -4 9.27 7.45
 -5 -1 -3 459.68 35.58
 -5 -1 -3 470.08 37.73
 -5 -1 -3 471.66 32.28
 -5 -1 -3 475.27 30.73
 -5 -1 -2 276.79 18.52
 -5 -1 -2 234.93 23.87
 -5 -1 -2 299.01 27.49
 -5 -1 -2 235.63 25.85
 -5 -1 -2 271.92 23.38
 -5 -1 -2 283.57 20.08
 -5 -1 -1 152.9 14.41
 -5 -1 -1 173.8 18.89
 -5 -1 -1 165.39 20.8
 -5 -1 -1 173.34 18.19
 -5 -1 -1 200.85 21.09
 -5 -1 -1 169.71 14.44
 -5 -1 0 1753.8 95.12
 -5 -1 0 1656.1 89.83
 -5 -1 0 1712.58 95.09
 -5 -1 0 1653.82 87.05
 -5 -1 0 1800.96 96.73
 -5 -1 1 10.12 9.31
 -5 -1 1 27.14 13.01
 -5 -1 1 12.98 10.23
 -5 -1 1 26.77 9.64
 -5 -1 2 2329.23 126.65
 -5 -1 2 2394.95 125.63
 -5 -1 2 2352.14 128.55
 -5 -1 3 64.61 13.41
 -5 -1 3 87.98 11.83
 -5 -1 3 96.58 16.77
 -5 -1 3 71.37 14.41
 -5 -1 4 1415.96 78.19
 -5 -1 4 1320.56 83.23
 -5 -1 4 1600.59 88.44
 -5 -1 4 1463.2 82.14
 -5 -1 5 572.57 44.03
 -5 -1 5 556.36 44.9
 -5 -1 5 580.44 39.85
 -5 -1 6 987.23 69.08
 -5 -1 6 1124.25 70.96
 -5 -1 7 416.8 40.84
 -5 -1 7 510.39 42.33
 -5 -1 8 364.79 36.15
 -5 -1 8 301.87 34.42
 -5 -1 9 375.27 39.41
 -5 -1 9 392.34 38.62
 -5 -1 10 307.25 37.29
 -5 -1 10 360.18 38.25
 -5 -1 11 364.7 46.24
 -5 -1 11 487.63 45.19
 -5 -1 12 11.62 17.52
 -5 -1 12 13.7 17.79
 -5 -1 13 884.12 71.79
 -5 -1 13 925.66 70.15
 -5 -1 14 30.35 18.86
 -5 -1 14 40.24 23.2
 -5 -1 15 595 58.5
 -5 -1 16 70.87 25.12
 -5 -1 17 279.78 42.76
 -5 -1 18 50.8 25.68
 -5 -1 19 26.15 27.59
 -5 0 -20 65.98 30.59
 -5 0 -19 84.09 30.91
 -5 0 -18 57.07 26.98
 -5 0 -17 790.82 71.22
 -5 0 -16 21.93 20.22
 -5 0 -16 4.25 17.62
 -5 0 -15 581.95 56.85
 -5 0 -15 557.24 54.99
 -5 0 -14 176.24 31.32
 -5 0 -14 127.81 29.1
 -5 0 -13 190.9 32.11
 -5 0 -13 183.79 29.92
 -5 0 -12 18.23 18.67
 -5 0 -12 24.41 17
 -5 0 -11 252.14 33.81
 -5 0 -11 267.82 33.91
 -5 0 -11 276.02 30.97
 -5 0 -10 315.29 35.96
 -5 0 -10 277 31.88
 -5 0 -9 630.89 51.27
 -5 0 -9 557.17 48.28
 -5 0 -9 558.15 44.93
 -5 0 -8 1332.59 85.65
 -5 0 -8 1321.07 84.83
 -5 0 -8 1343.34 83.05
 -5 0 -7 24.68 14.69
 -5 0 -7 18.19 13.53
 -5 0 -7 18.9 11.93
 -5 0 -6 855.48 60.42
 -5 0 -6 940.31 60.77
 -5 0 -5 6.87 10.34
 -5 0 -5 -6.75 10.57
 -5 0 -4 627.83 47.59
 -5 0 -4 724.11 49.23
 -5 0 -4 675.22 41.77
 -5 0 -3 246.35 25.92
 -5 0 -3 264.88 27.1
 -5 0 -3 289.09 23.35
 -5 0 -2 2500.1 132.92
 -5 0 -2 2420.74 129.49
 -5 0 -2 2481.39 134.58
 -5 0 -1 1024.45 62.12
 -5 0 -1 1018.14 64.6
 -5 0 0 181.34 21.52
 -5 0 0 224.82 24.27
 -5 0 1 727.71 51.06
 -5 0 1 797.1 51.96
 -5 0 2 31.65 12.46
 -5 0 2 36.87 13.68
 -5 0 3 1407.51 84.19
 -5 0 3 1375.26 81.27
 -5 0 4 766.09 55.01
 -5 0 4 805.25 52.43
 -5 0 5 2907.83 158.43
 -5 0 5 2870.94 152.25
 -5 0 6 54.12 16.27
 -5 0 6 61.67 15.44
 -5 0 7 1084.52 73.29
 -5 0 8 1641.66 101.54
 -5 0 9 661.55 54.23
 -5 0 10 579.1 50.44
 -5 0 11 847.35 66.26
 -5 0 12 98.93 25.58
 -5 0 13 208.67 34.76
 -5 0 13 299.78 37.08
 -5 0 14 1018.53 75.59
 -5 0 14 890.63 77.3
 -5 0 15 18.56 22.59
 -5 0 16 746.28 70.5
 -5 0 17 50.4 24.64
 -5 0 18 151.52 33.82
 -5 0 19 5.35 21.64
 -5 1 -19 51.36 27.18
 -5 1 -18 183.73 36.69
 -5 1 -18 186.99 34.66
 -5 1 -17 139.25 31.69
 -5 1 -17 140.32 32.11
 -5 1 -16 361.28 47.66
 -5 1 -16 444.97 49.44
 -5 1 -15 22.32 21.37
 -5 1 -15 25.1 18.16
 -5 1 -14 668.99 61.9
 -5 1 -14 701.07 61.9
 -5 1 -13 -4.12 19
 -5 1 -13 -3.83 18
 -5 1 -12 877.44 70.47
 -5 1 -12 922.55 70.34
 -5 1 -11 7.49 16.25
 -5 1 -11 20.94 16.1
 -5 1 -10 765 59.92
 -5 1 -10 617.2 54.72
 -5 1 -10 720.53 52.83
 -5 1 -9 139.05 27.55
 -5 1 -9 166.97 26.39
 -5 1 -9 195.39 25.22
 -5 1 -8 560.38 51.09
 -5 1 -8 668.61 52.09
 -5 1 -8 634.89 48.53
 -5 1 -7 1507.98 97.77
 -5 1 -7 1706.09 97.75
 -5 1 -6 313.9 34.1
 -5 1 -6 423.85 36.04
 -5 1 -5 1363.09 87.44
 -5 1 -5 1509.89 88.19
 -5 1 -4 674.71 49.65
 -5 1 -4 669.38 49.26
 -5 1 -3 691.83 50.18
 -5 1 -3 696.75 50.42
 -5 1 -2 113.03 18.72
 -5 1 -1 1341.32 81.58
 -5 1 0 120.32 19.42
 -5 1 1 142.08 19.91
 -5 1 2 902 59.52
 -5 1 3 721.01 50.42
 -5 1 4 687.27 49.47
 -5 1 4 579.95 44.78
 -5 1 5 884.82 63.33
 -5 1 5 955.53 60.55
 -5 1 6 1214.61 79.65
 -5 1 6 1202.5 73.73
 -5 1 7 369.49 38.45
 -5 1 8 770.06 60.06
 -5 1 9 6.61 14.63
 -5 1 10 523.86 48.9
 -5 1 11 150.45 28.56
 -5 1 12 393.83 44.65
 -5 1 13 432.34 47.17
 -5 1 14 468.01 50.63
 -5 1 15 390.85 46.47
 -5 1 17 334.15 48.86
 -5 1 18 64.04 29.1
 -5 1 19 313.26 47.62
 -5 2 -19 -5.31 23.51
 -5 2 -19 14.62 21.57
 -5 2 -18 129.33 32.17
 -5 2 -18 176.18 34.36
 -5 2 -17 65.41 26
 -5 2 -17 97.25 28.94
 -5 2 -16 278.12 41.24
 -5 2 -16 205.93 35.89
 -5 2 -15 377.38 46.68
 -5 2 -15 224.75 37.62
 -5 2 -14 186.81 34.52
 -5 2 -14 100.01 26.01
 -5 2 -13 387.96 45.12
 -5 2 -13 369.32 44.05
 -5 2 -12 164.71 31.18
 -5 2 -12 112.03 26.19
 -5 2 -11 153.52 29.28
 -5 2 -11 129.33 26.5
 -5 2 -10 -3.87 17.14
 -5 2 -10 14.14 15.33
 -5 2 -10 24.69 15.09
 -5 2 -9 953.39 68.62
 -5 2 -9 777.55 62.69
 -5 2 -9 764.44 58.5
 -5 2 -8 120.49 26.21
 -5 2 -8 132.6 23.12
 -5 2 -8 102.6 19.99
 -5 2 -7 799.76 60.86
 -5 2 -7 793.21 57.99
 -5 2 -6 467.1 42.81
 -5 2 -6 430.66 39.37
 -5 2 -5 251.76 29.24
 -5 2 -5 186.87 25.87
 -5 2 -4 111.03 21.18
 -5 2 -4 166.08 23.51
 -5 2 -3 347.89 33.48
 -5 2 -2 573.83 45.19
 -5 2 -1 57.11 16.25
 -5 2 0 1909.31 110.24
 -5 2 1 4.83 10.26
 -5 2 1 16.05 9.19
 -5 2 2 296.23 29.64
 -5 2 2 239.52 26.34
 -5 2 3 170.34 22.86
 -5 2 3 127.44 19.36
 -5 2 4 395.99 35.6
 -5 2 4 363.58 33.18
 -5 2 5 554.06 43.44
 -5 2 6 626.07 47.2
 -5 2 7 754.67 53.55
 -5 2 8 19.98 16.24
 -5 2 9 581.5 52.43
 -5 2 10 119.8 26.65
 -5 2 11 615.75 56.3
 -5 2 12 19.56 18.73
 -5 2 13 468.21 50.01
 -5 2 14 12.45 21.22
 -5 2 15 581.14 58.71
 -5 2 19 39.2 26.85
 -5 3 -18 -5.36 22.19
 -5 3 -18 14.53 21.45
 -5 3 -17 209.6 41.01
 -5 3 -17 279.21 40.65
 -5 3 -16 46.04 27.03
 -5 3 -16 36.83 22.87
 -5 3 -15 373.38 47.54
 -5 3 -15 331.08 44.64
 -5 3 -14 29.06 20.58
 -5 3 -14 26.07 22.26
 -5 3 -13 74.9 25.4
 -5 3 -13 109.39 26.7
 -5 3 -12 288.59 41.01
 -5 3 -12 312.87 39.4
 -5 3 -11 4.34 17.56
 -5 3 -11 43.09 19.74
 -5 3 -10 284.26 39.75
 -5 3 -10 305.44 38.98
 -5 3 -9 24.14 18.21
 -5 3 -9 3.64 15.1
 -5 3 -9 38 15.21
 -5 3 -8 932.54 72.71
 -5 3 -8 1003.52 72.75
 -5 3 -8 971 68.14
 -5 3 -7 23.59 14.93
 -5 3 -7 -2.91 12.64
 -5 3 -6 1392.74 91.25
 -5 3 -6 1398.01 88.75
 -5 3 -5 50.04 18.3
 -5 3 -5 62.93 17.55
 -5 3 -4 666.72 52.13
 -5 3 -3 5.59 11.84
 -5 3 -2 433.69 39.37
 -5 3 -1 880.99 62.49
 -5 3 0 179.3 25.51
 -5 3 1 555.64 45.57
 -5 3 2 4.03 8.56
 -5 3 2 32.16 12.36
 -5 3 3 449.26 38.2
 -5 3 3 471.71 40.28
 -5 3 4 360.48 33.9
 -5 3 4 341.67 34.88
 -5 3 5 813.42 58.88
 -5 3 5 810.01 58.44
 -5 3 6 77.38 18.17
 -5 3 6 41.8 18.35
 -5 3 7 628.43 52.35
 -5 3 7 650.64 50.38
 -5 3 11 27.86 18.73
 -5 3 12 588.64 57.05
 -5 3 13 114.7 28.47
 -5 3 14 616.05 60.09
 -5 3 15 -8.94 24.24
 -5 3 16 227.42 40.04
 -5 4 -17 5.42 22.45
 -5 4 -16 228.43 41.37
 -5 4 -16 236.3 39.3
 -5 4 -15 25.98 24.42
 -5 4 -15 13.89 21.36
 -5 4 -14 396.51 52.01
 -5 4 -14 429.17 49.84
 -5 4 -13 29.64 22.33
 -5 4 -13 4.41 18.27
 -5 4 -12 220.25 36.92
 -5 4 -12 256.58 37.77
 -5 4 -11 9.26 20.07
 -5 4 -11 -8.3 17.18
 -5 4 -10 143.42 31.68
 -5 4 -10 112.69 26.65
 -5 4 -9 247.11 37.56
 -5 4 -9 331.43 40.6
 -5 4 -8 226.38 34.37
 -5 4 -8 218.98 33.65
 -5 4 -8 243.84 31.29
 -5 4 -7 1351.16 89.17
 -5 4 -7 1183.09 83.18
 -5 4 -6 14.2 16.69
 -5 4 -6 18.83 14.49
 -5 4 -5 457.76 46.69
 -5 4 -5 646.46 50.15
 -5 4 -4 52.44 18.02
 -5 4 -3 302.88 33.74
 -5 4 -2 18.27 15.1
 -5 4 -1 506.28 44.65
 -5 4 0 223.38 29.26
 -5 4 1 929.33 66.7
 -5 4 2 470.8 43.33
 -5 4 3 131.59 22.5
 -5 4 4 732.44 56.41
 -5 4 4 836.87 60.23
 -5 4 5 17.82 16.55
 -5 4 5 2.86 12.13
 -5 4 6 1125.14 76.67
 -5 4 6 1115.14 75.78
 -5 4 7 14.72 16.21
 -5 4 7 23.08 16.07
 -5 4 8 678.88 55.1
 -5 4 8 737.14 59.9
 -5 4 9 111.67 24.6
 -5 4 10 228.11 34.5
 -5 4 13 357.67 47.39
 -5 4 14 179.1 37.85
 -5 4 15 944.5 82.23
 -5 4 16 -4.78 24.82
 -5 5 -15 221.48 39.82
 -5 5 -15 171.64 35.67
 -5 5 -14 84.79 28.97
 -5 5 -14 70.3 26.7
 -5 5 -13 378.04 51.29
 -5 5 -13 491.44 53.53
 -5 5 -12 55.5 22.59
 -5 5 -12 89.77 24.57
 -5 5 -11 328.49 44.88
 -5 5 -11 284.57 40.79
 -5 5 -10 66.79 25.05
 -5 5 -10 89.9 24.45
 -5 5 -9 148.5 31.2
 -5 5 -9 174.99 30.4
 -5 5 -8 54.08 21.55
 -5 5 -8 101.55 26.02
 -5 5 -8 112.59 23.83
 -5 5 -7 558.86 53.21
 -5 5 -7 522.23 48.71
 -5 5 -6 880.53 69.88
 -5 5 -6 869.9 66.58
 -5 5 -5 930.59 71.28
 -5 5 -5 902.68 68.35
 -5 5 -4 848.44 65.36
 -5 5 -3 161.3 27.22
 -5 5 -2 429.14 43.28
 -5 5 -1 97.13 23.31
 -5 5 0 982.33 71.99
 -5 5 1 160.19 26.52
 -5 5 2 1817.07 112.4
 -5 5 3 166.54 28.22
 -5 5 4 525.84 48.27
 -5 5 5 478.47 45.44
 -5 5 6 125.07 24.08
 -5 5 6 109.34 26.7
 -5 5 7 572.1 51.87
 -5 5 7 591.14 51.88
 -5 5 8 41.05 18.58
 -5 5 8 42.74 20.03
 -5 5 9 599.46 56.74
 -5 5 10 16.63 17.23
 -5 5 11 222.6 35.53
 -5 5 15 83.59 32.9
 -5 5 16 125 34.92
 -5 6 -14 136.87 36.6
 -5 6 -13 59.14 25.92
 -5 6 -13 80.9 28.39
 -5 6 -12 247.4 42.14
 -5 6 -12 224.78 37.11
 -5 6 -11 -15.43 22.78
 -5 6 -11 27.61 20.37
 -5 6 -10 120.85 29.42
 -5 6 -10 135.61 29.23
 -5 6 -9 -4.92 21.8
 -5 6 -9 -8.86 18.78
 -5 6 -8 264.09 44
 -5 6 -8 395.57 45.24
 -5 6 -7 8.52 17.66
 -5 6 -7 14.67 15.91
 -5 6 -6 522.11 54.69
 -5 6 -6 653.61 56.48
 -5 6 -5 208.69 32.22
 -5 6 -5 201.74 30.85
 -5 6 -4 88.04 22.87
 -5 6 -3 235.12 33.24
 -5 6 -2 -14.7 22.04
 -5 6 -1 238.91 34.3
 -5 6 0 -3.68 16.95
 -5 6 1 632.74 56.44
 -5 6 2 14.73 16.65
 -5 6 3 726 61.28
 -5 6 4 -7.36 19.69
 -5 6 5 231.71 34.53
 -5 6 6 7.34 18.48
 -5 6 7 212.71 31.4
 -5 6 7 157.41 30.31
 -5 6 8 213.1 32.92
 -5 6 8 218.97 34.69
 -5 6 9 191.49 32.97
 -5 6 10 385.43 46.54
 -5 6 11 -4.58 19.41
 -5 6 12 85.84 25.82
 -5 6 13 24.77 22.86
 -5 6 16 281.2 46.11
 -5 7 -12 54.35 26.58
 -5 7 -11 48.08 26.16
 -5 7 -11 71.91 24.68
 -5 7 -10 10.5 20.74
 -5 7 -10 56.89 24.28
 -5 7 -9 134.18 33.69
 -5 7 -9 299.16 40.32
 -5 7 -8 60.73 28.1
 -5 7 -8 106.07 28.24
 -5 7 -7 422.82 50.28
 -5 7 -6 17.91 18.55
 -5 7 -6 -3.95 16.34
 -5 7 -5 361.73 44.88
 -5 7 -5 348.13 42.46
 -5 7 -4 31.78 20.37
 -5 7 -3 306.9 40.32
 -5 7 -2 99.97 24.96
 -5 7 -1 216.2 33.95
 -5 7 0 176.85 30.68
 -5 7 1 68.52 22.69
 -5 7 2 407.62 46.71
 -5 7 3 48.46 19.45
 -5 7 4 258.46 38.84
 -5 7 5 8.07 19.31
 -5 7 6 310.32 41.09
 -5 7 7 -8.04 20.87
 -5 7 8 308.58 41.66
 -5 7 9 223.1 36.18
 -5 7 9 243.49 39.4
 -5 7 10 109.99 27.96
 -5 7 11 287.2 42.36
 -5 7 12 84.46 29.37
 -5 7 13 66.84 25.22
 -5 7 14 42.42 24.52
 -5 8 -9 16.01 23.16
 -5 8 -9 34.14 22.51
 -5 8 -8 68.51 26.76
 -5 8 -8 82.29 27.2
 -5 8 -7 31.12 21
 -5 8 -7 19.2 21.73
 -5 8 -6 185.29 34.66
 -5 8 -5 28.22 20.88
 -5 8 -5 38.09 20.3
 -5 8 -4 332.7 43.22
 -5 8 -3 4.29 18.18
 -5 8 -2 478.5 51.95
 -5 8 -1 64.91 24.3
 -5 8 0 278.44 38.78
 -5 8 1 100.41 26.01
 -5 8 2 166.41 32.39
 -5 8 3 529.92 55.86
 -5 8 4 96.51 26.1
 -5 8 5 254.3 39.47
 -5 8 6 26.28 20.61
 -5 8 7 292.83 41.49
 -5 8 8 30.49 24.31
 -5 8 9 528.69 57.28
 -5 8 12 159.4 33.4
 -5 8 13 -15.91 23.49
 -5 9 -6 378.36 48.64
 -5 9 -5 128.67 30.94
 -5 9 -4 149.26 31.4
 -5 9 -3 136.91 30.99
 -5 9 -2 4.6 18.59
 -5 9 -1 323.82 44.34
 -5 9 0 18.6 18.34
 -5 9 1 364.28 46.94
 -5 9 2 -4.69 20.33
 -5 9 3 253.96 40.32
 -5 9 4 18.83 20.86
 -5 9 5 193.07 36.76
 -5 9 6 117.65 32.87
 -5 9 7 65.73 26.68
 -5 9 8 294.58 46.08
 -5 9 9 37.2 27.93
 -4 -11 6 17.32 20.72
 -4 -11 7 409.03 50.71
 -4 -11 8 26.81 24.6
 -4 -11 9 177.04 37.19
 -4 -11 10 4.6 24.26
 -4 -10 3 341.23 42.42
 -4 -10 4 139.18 30.97
 -4 -10 5 339.53 44.18
 -4 -10 6 245.93 37.73
 -4 -10 7 -12.38 21.75
 -4 -10 8 595.05 59.89
 -4 -10 9 38.8 26.49
 -4 -10 10 316.68 45.71
 -4 -10 11 85.26 29.52
 -4 -9 -12 103.8 23.29
 -4 -9 -11 412.87 42.19
 -4 -9 -10 36.95 16.16
 -4 -9 -9 633.53 54.03
 -4 -9 -8 48.57 17.22
 -4 -9 -7 900.97 66.72
 -4 -9 -6 471.85 43.86
 -4 -9 -5 312.4 35.33
 -4 -9 -4 719.92 55.47
 -4 -9 1 56.08 18.57
 -4 -9 2 1153.87 81.18
 -4 -9 2 1189.07 80.97
 -4 -9 3 230.5 33.16
 -4 -9 3 275.71 34.57
 -4 -9 4 427.39 45.18
 -4 -9 4 439.1 44.21
 -4 -9 5 94.3 23.95
 -4 -9 5 172.31 27.81
 -4 -9 6 372.72 43.35
 -4 -9 6 443.3 45.3
 -4 -9 7 322.14 40.11
 -4 -9 7 314.48 39.54
 -4 -9 8 161.75 30.06
 -4 -9 8 107.12 27.33
 -4 -9 9 763.02 65.82
 -4 -9 10 8.34 20.31
 -4 -9 11 359.77 45.53
 -4 -9 12 35.14 24.2
 -4 -9 13 116.85 30.89
 -4 -8 -14 230.17 30.98
 -4 -8 -13 439.02 43.2
 -4 -8 -12 517.71 47.13
 -4 -8 -11 235.76 29.92
 -4 -8 -10 379.97 39.04
 -4 -8 -9 274.15 32.01
 -4 -8 -8 638.48 50.8
 -4 -8 -7 2.84 11.5
 -4 -8 -6 1185.29 77.52
 -4 -8 -5 127.5 21.52
 -4 -8 -4 208.74 26.39
 -4 -8 -3 352.67 34.55
 -4 -8 -2 237.84 28.51
 -4 -8 -1 502.83 41.46
 -4 -8 0 621.04 48.55
 -4 -8 0 696.03 52.56
 -4 -8 0 627.3 50.83
 -4 -8 1 1875.81 113.51
 -4 -8 1 1897.12 113.49
 -4 -8 2 18.05 14.69
 -4 -8 2 32.68 15.23
 -4 -8 3 557.31 47.42
 -4 -8 3 486.39 44.78
 -4 -8 4 214.12 29.55
 -4 -8 4 202.9 28.82
 -4 -8 5 59.46 20.12
 -4 -8 5 93.92 21.84
 -4 -8 6 198.22 29.4
 -4 -8 6 124.3 24.51
 -4 -8 7 595.53 52.37
 -4 -8 7 499.26 48.39
 -4 -8 8 337.89 41.57
 -4 -8 8 431.7 43.06
 -4 -8 9 479.36 49.72
 -4 -8 9 515.42 48.19
 -4 -8 10 642.02 58.27
 -4 -8 11 81.44 26.82
 -4 -8 12 365.4 45.83
 -4 -8 13 -8.65 22.47
 -4 -8 14 159.91 35.13
 -4 -7 -14 532.48 46.51
 -4 -7 -13 98.59 20.66
 -4 -7 -12 373.2 37.05
 -4 -7 -11 69.9 17.27
 -4 -7 -10 328.7 34.17
 -4 -7 -9 211.53 27.07
 -4 -7 -8 435.73 38.5
 -4 -7 -7 872.34 61.16
 -4 -7 -6 547 43.73
 -4 -7 -5 1537.73 92.32
 -4 -7 -4 67.86 16.15
 -4 -7 -3 589.79 44.8
 -4 -7 -2 234.98 26.52
 -4 -7 -2 242.93 26.76
 -4 -7 -1 1235.77 73.93
 -4 -7 -1 1070.6 74.58
 -4 -7 -1 1268.13 77.06
 -4 -7 0 266.56 27.19
 -4 -7 0 294.9 30.06
 -4 -7 0 239.43 28.77
 -4 -7 1 1170.93 72.04
 -4 -7 1 1163.74 75.78
 -4 -7 1 1198.04 75.99
 -4 -7 2 796.97 52.19
 -4 -7 2 793.07 56.86
 -4 -7 2 724.91 55.58
 -4 -7 3 356.08 31.39
 -4 -7 3 361.43 35.65
 -4 -7 3 386.21 36.32
 -4 -7 4 1169.44 76.19
 -4 -7 4 1097.27 74.45
 -4 -7 5 116.77 22.13
 -4 -7 5 108.07 21.39
 -4 -7 6 1752.58 105.74
 -4 -7 6 1660.88 104.05
 -4 -7 7 13.04 15.31
 -4 -7 7 -2.99 15.55
 -4 -7 8 789.24 61.78
 -4 -7 8 768.91 59.59
 -4 -7 9 411.87 43.52
 -4 -7 9 391.25 40.7
 -4 -7 10 680.75 59.06
 -4 -7 11 219.68 34.11
 -4 -7 12 212.4 34.5
 -4 -7 13 199.41 35.29
 -4 -7 14 38.66 24.93
 -4 -7 15 429.48 51.37
 -4 -6 -13 1047.07 70.04
 -4 -6 -12 12.88 11.88
 -4 -6 -11 1554.17 93.95
 -4 -6 -10 9.85 11.57
 -4 -6 -9 1120.62 72.22
 -4 -6 -8 39.81 12.84
 -4 -6 -7 714.96 50.77
 -4 -6 -6 835.33 56.68
 -4 -6 -5 770.85 53.17
 -4 -6 -4 1103.82 67.07
 -4 -6 -4 1014.95 65.43
 -4 -6 -3 51.99 12.74
 -4 -6 -3 46.76 13.46
 -4 -6 -2 254.29 25.99
 -4 -6 -2 285.37 27.29
 -4 -6 -2 296.9 28.08
 -4 -6 -1 55.52 13.38
 -4 -6 -1 49.83 13.21
 -4 -6 -1 44.76 13.14
 -4 -6 0 1920.13 103.19
 -4 -6 0 1780.57 105.06
 -4 -6 0 1849.18 105.69
 -4 -6 1 187.16 20.96
 -4 -6 1 209.65 24.67
 -4 -6 1 238.17 25.68
 -4 -6 2 2122.93 114.9
 -4 -6 2 2132.57 120.26
 -4 -6 2 2144.72 120.61
 -4 -6 3 35.6 11.04
 -4 -6 3 26.87 12.39
 -4 -6 3 38.89 15.3
 -4 -6 4 105.15 18.7
 -4 -6 4 93.09 18.08
 -4 -6 5 26.99 13.42
 -4 -6 5 28.66 14.19
 -4 -6 6 -5.69 13.11
 -4 -6 6 13.48 14
 -4 -6 7 659.44 52.32
 -4 -6 7 655.18 51.98
 -4 -6 8 44.24 17.39
 -4 -6 8 89.07 20.5
 -4 -6 9 1476.5 92.89
 -4 -6 9 1318.57 88.44
 -4 -6 10 10.49 19.49
 -4 -6 10 9.13 16.27
 -4 -6 11 744.11 61.81
 -4 -6 12 95.98 26.36
 -4 -6 13 132.21 28.96
 -4 -6 14 45.85 24.51
 -4 -6 15 281.04 41.83
 -4 -6 16 53.58 27.49
 -4 -5 -13 243.97 27.65
 -4 -5 -12 1263.99 78.81
 -4 -5 -11 335.69 31.69
 -4 -5 -5 474.07 34.69
 -4 -5 -4 3313.24 168.63
 -4 -5 -4 3214.69 163.29
 -4 -5 -3 465.64 34.32
 -4 -5 -3 444.4 30.04
 -4 -5 -2 1174.98 69.97
 -4 -5 -2 1254.03 71.36
 -4 -5 -2 1159.62 65.57
 -4 -5 -1 591.49 42.36
 -4 -5 -1 641.8 43.63
 -4 -5 0 706.25 48.63
 -4 -5 0 769.07 50.26
 -4 -5 1 2229.08 122.13
 -4 -5 1 2255.1 123.18
 -4 -5 2 7.03 8.53
 -4 -5 2 -2.02 9.49
 -4 -5 2 12.65 11.11
 -4 -5 3 1852.3 98.29
 -4 -5 3 1859.25 104.96
 -4 -5 3 1784.51 104.64
 -4 -5 4 3.7 8.26
 -4 -5 4 -2.32 10.29
 -4 -5 4 2.29 10.55
 -4 -5 5 315.85 31.33
 -4 -5 5 303 31.08
 -4 -5 6 539.74 44.18
 -4 -5 6 542.28 43.78
 -4 -5 7 688.21 52.19
 -4 -5 7 672.04 52.02
 -4 -5 8 764 58.65
 -4 -5 8 880.14 61.47
 -4 -5 9 406.46 40.93
 -4 -5 9 529.97 45.35
 -4 -5 10 853.65 64.1
 -4 -5 10 903.96 66.31
 -4 -5 11 -3.02 16.86
 -4 -5 11 28.07 18.22
 -4 -5 12 432.19 44.99
 -4 -5 13 42.67 22.27
 -4 -5 14 125.86 29.5
 -4 -5 15 80.46 27.33
 -4 -5 16 452.97 51.84
 -4 -5 17 349.76 46.86
 -4 -5 18 205.76 39.04
 -4 -4 -22 46.91 28.84
 -4 -4 -21 116.79 35.59
 -4 -4 -20 196.84 37.85
 -4 -4 -19 85.19 29.83
 -4 -4 -18 110.99 28.38
 -4 -4 -17 7.18 20.53
 -4 -4 -16 181.35 31.83
 -4 -4 -15 6.24 17.62
 -4 -4 -14 416.06 42.26
 -4 -4 -13 241.33 30.29
 -4 -4 -12 748.89 54.02
 -4 -4 -11 1132.07 71.5
 -4 -4 -10 610.39 44.21
 -4 -4 -9 299.59 27.71
 -4 -4 -8 441.45 33.13
 -4 -4 -7 20.04 8.82
 -4 -4 -7 10.56 10.01
 -4 -4 -6 62.52 11.8
 -4 -4 -6 67.66 11.22
 -4 -4 -6 72.13 11.96
 -4 -4 -5 2588.33 129.41
 -4 -4 -5 2622.25 129.96
 -4 -4 -5 2368.69 126.03
 -4 -4 -4 237.74 21.15
 -4 -4 -4 261.41 18.46
 -4 -4 -4 283.14 22.9
 -4 -4 -3 3817.42 177.25
 -4 -4 -3 3361.2 171.19
 -4 -4 -3 3534.79 178.85
 -4 -4 -3 3569.09 177.82
 -4 -4 -2 769.32 32.01
 -4 -4 -2 761.92 23.15
 -4 -4 -2 651.75 31.8
 -4 -4 -2 726.76 35.4
 -4 -4 -2 751.24 33.91
 -4 -4 -1 879.23 41.42
 -4 -4 -1 773.19 40.96
 -4 -4 -1 776.07 43.94
 -4 -4 -1 789.99 42.45
 -4 -4 0 1931.14 101.5
 -4 -4 0 1819.87 102.93
 -4 -4 0 1800.35 101.55
 -4 -4 0 1968.25 105.87
 -4 -4 0 1965.65 94.04
 -4 -4 1 1186.76 68.64
 -4 -4 1 1129.67 69.35
 -4 -4 2 1053.29 65.46
 -4 -4 2 1130.69 67.89
 -4 -4 3 208.99 22.51
 -4 -4 3 212.79 23.76
 -4 -4 4 1328.83 78.99
 -4 -4 4 1298.62 79.6
 -4 -4 5 13.4 10.49
 -4 -4 5 4.56 10.31
 -4 -4 6 972.12 65.06
 -4 -4 6 992.41 65.73
 -4 -4 7 713.34 53.23
 -4 -4 7 754.47 54.44
 -4 -4 8 1285.19 83.64
 -4 -4 8 1394.89 86.03
 -4 -4 9 1132.76 76.5
 -4 -4 9 1222.53 79.17
 -4 -4 10 1001.79 72.71
 -4 -4 10 1195.3 77.27
 -4 -4 11 1010.64 73.57
 -4 -4 11 1191.9 79.38
 -4 -4 12 35.87 19.52
 -4 -4 13 647.49 57.39
 -4 -4 14 31.86 21.35
 -4 -4 15 358.88 44.19
 -4 -4 16 34.84 24
 -4 -4 17 434.2 51.59
 -4 -4 18 112.07 31.18
 -4 -4 19 316.59 47.48
 -4 -3 -22 187.46 38.16
 -4 -3 -21 27.7 26.75
 -4 -3 -20 260.46 41.38
 -4 -3 -19 222.25 37.08
 -4 -3 -18 250.52 37.5
 -4 -3 -17 315.17 40.03
 -4 -3 -16 3.52 18.85
 -4 -3 -15 392.28 42.85
 -4 -3 -14 9.21 16.89
 -4 -3 -13 802.73 59.25
 -4 -3 -12 15.76 15.59
 -4 -3 -11 2213.16 124.66
 -4 -3 -10 941.44 61.94
 -4 -3 -9 698.29 48.82
 -4 -3 -9 728.89 50.2
 -4 -3 -8 6056.93 303.86
 -4 -3 -8 6140.84 306.77
 -4 -3 -7 659.08 42.05
 -4 -3 -7 549.9 39.03
 -4 -3 -7 618.28 43.96
 -4 -3 -7 662.8 45.49
 -4 -3 -6 3086.16 154.33
 -4 -3 -6 2823.49 156.16
 -4 -3 -6 3112.38 159.28
 -4 -3 -6 3237.15 154.98
 -4 -3 -6 2869.66 149.78
 -4 -3 -5 138.63 16.34
 -4 -3 -5 156.53 18.91
 -4 -3 -5 130.41 18.8
 -4 -3 -5 167.66 16.57
 -4 -3 -5 125.69 13.41
 -4 -3 -4 2680.52 136.34
 -4 -3 -4 2613.83 136.66
 -4 -3 -4 2606.53 140.24
 -4 -3 -4 2854.78 134.87
 -4 -3 -4 2597.99 136.09
 -4 -3 -4 2510.54 134.08
 -4 -3 -3 2.8 6.1
 -4 -3 -3 18.95 8.85
 -4 -3 -3 5.01 9.56
 -4 -3 -3 7.29 7.37
 -4 -3 -3 7.09 7.41
 -4 -3 -3 7.07 8.19
 -4 -3 -2 3438.52 160.64
 -4 -3 -2 3306.54 159.71
 -4 -3 -2 3558.99 166.69
 -4 -3 -2 3533.99 162.37
 -4 -3 -2 3137.73 160.89
 -4 -3 -2 3487.28 163.46
 -4 -3 -1 2.31 7.95
 -4 -3 -1 23.24 8.26
 -4 -3 -1 11.11 6.71
 -4 -3 -1 14.16 8.6
 -4 -3 -1 7.61 9.24
 -4 -3 -1 4.7 6.88
 -4 -3 -1 15.33 7.29
 -4 -3 0 1764.83 89.77
 -4 -3 0 1754.36 83.83
 -4 -3 0 1926.02 92.84
 -4 -3 0 1783.36 89.06
 -4 -3 0 1774.67 88.66
 -4 -3 0 1901.8 93.32
 -4 -3 1 1630.9 84.2
 -4 -3 1 1481.49 81.89
 -4 -3 1 1442.96 75.12
 -4 -3 1 1473.43 83.34
 -4 -3 1 1648.82 78.74
 -4 -3 1 1539.69 85.88
 -4 -3 2 1542.86 86.19
 -4 -3 2 1485.39 75.41
 -4 -3 2 1525.59 83.82
 -4 -3 2 1813.89 81.39
 -4 -3 2 1592.51 88.67
 -4 -3 2 1525.54 84.72
 -4 -3 3 2577.47 133.52
 -4 -3 3 2483.91 126.09
 -4 -3 3 2429.43 134.24
 -4 -3 3 2522.73 129.36
 -4 -3 4 693.65 40.77
 -4 -3 4 688.33 47.91
 -4 -3 4 605.87 40.91
 -4 -3 5 1332.54 77.59
 -4 -3 5 1269.82 69.92
 -4 -3 5 1305.28 78.1
 -4 -3 5 1221.55 68.58
 -4 -3 6 33.94 13
 -4 -3 6 22.61 12.83
 -4 -3 7 648.3 48.25
 -4 -3 7 611.91 47.5
 -4 -3 8 2.67 11.56
 -4 -3 8 5.03 12.46
 -4 -3 9 432.07 41.62
 -4 -3 9 576.72 44.85
 -4 -3 10 -3.09 14.24
 -4 -3 10 -2.77 14.36
 -4 -3 11 802.39 61.54
 -4 -3 11 770.39 58.79
 -4 -3 12 414.14 41.39
 -4 -3 12 391.34 39.12
 -4 -3 12 425.34 43.34
 -4 -3 13 749.96 59.28
 -4 -3 13 777.53 63.46
 -4 -3 14 240.81 32.34
 -4 -3 14 212.03 33.89
 -4 -3 15 -7.21 13.83
 -4 -3 15 20.62 18.63
 -4 -3 16 423.8 44.76
 -4 -3 16 444.32 50.62
 -4 -3 17 8.05 16.66
 -4 -3 17 -17.99 21.51
 -4 -3 18 345.97 43.32
 -4 -3 18 298.19 43.99
 -4 -3 19 4.81 23.8
 -4 -3 20 212.12 40.64
 -4 -2 -22 9.87 26.39
 -4 -2 -21 309.27 46.43
 -4 -2 -20 -13.7 26.44
 -4 -2 -19 418.94 50.09
 -4 -2 -18 4.15 21.23
 -4 -2 -17 121.96 28.36
 -4 -2 -16 74.52 24.31
 -4 -2 -15 73.71 22.48
 -4 -2 -14 567.8 50.09
 -4 -2 -13 296.4 34.47
 -4 -2 -12 1063.91 72.56
 -4 -2 -11 -5.23 13.16
 -4 -2 -11 2.8 13.62
 -4 -2 -11 -8.64 11.21
 -4 -2 -10 1417.22 84.23
 -4 -2 -10 1276.24 83.89
 -4 -2 -10 1371.66 81.66
 -4 -2 -9 344.96 32.07
 -4 -2 -9 312.1 31.02
 -4 -2 -9 307.38 29.06
 -4 -2 -8 26.26 11.35
 -4 -2 -8 19.52 8.85
 -4 -2 -8 45.69 14.52
 -4 -2 -8 50.71 13.16
 -4 -2 -7 919.88 55.9
 -4 -2 -7 850.39 55.89
 -4 -2 -7 788.65 49.64
 -4 -2 -7 911.64 56.21
 -4 -2 -6 460.85 33.62
 -4 -2 -6 405.43 27.51
 -4 -2 -6 376.2 31.73
 -4 -2 -6 427.51 32.26
 -4 -2 -6 377.61 23.84
 -4 -2 -5 1053.32 60.63
 -4 -2 -5 1054.2 62.4
 -4 -2 -5 1022.72 63.25
 -4 -2 -5 1139.09 62.39
 -4 -2 -5 1040.66 59.93
 -4 -2 -5 973.4 55.1
 -4 -2 -4 2007.32 109.63
 -4 -2 -4 2308.51 110.84
 -4 -2 -4 2174.42 112.84
 -4 -2 -4 2073.6 109.15
 -4 -2 -4 1950.86 107.95
 -4 -2 -4 1985.4 105.34
 -4 -2 -3 3624.53 179.37
 -4 -2 -3 3774.63 183.19
 -4 -2 -3 3489.05 173.66
 -4 -2 -3 3550.52 177.32
 -4 -2 -3 3475.41 177.31
 -4 -2 -2 785.39 46.22
 -4 -2 -2 758.88 49.5
 -4 -2 -2 784.66 43.33
 -4 -2 -2 803.59 45.38
 -4 -2 -2 767.45 46.74
 -4 -2 -1 795.59 44.48
 -4 -2 -1 672.58 44.62
 -4 -2 -1 790.14 48.81
 -4 -2 -1 760.12 43.43
 -4 -2 -1 774.45 43.95
 -4 -2 -1 800.37 46.92
 -4 -2 0 173.99 17.05
 -4 -2 0 176.55 16.32
 -4 -2 0 170.41 15.04
 -4 -2 0 174.03 18.24
 -4 -2 0 168.3 18.58
 -4 -2 0 192.01 16.92
 -4 -2 0 161.06 14.96
 -4 -2 1 2569.54 127.42
 -4 -2 1 2479.36 122.57
 -4 -2 1 2223.77 126
 -4 -2 1 2534.96 128.37
 -4 -2 1 2449.48 126.75
 -4 -2 1 2533.59 129.67
 -4 -2 2 465.99 31.16
 -4 -2 2 441.89 31.63
 -4 -2 2 466.56 30.06
 -4 -2 2 420.87 30.66
 -4 -2 2 431.25 30.26
 -4 -2 2 396.6 32.41
 -4 -2 3 2372.99 124.54
 -4 -2 3 2307.66 120.88
 -4 -2 3 2322.09 121.54
 -4 -2 3 2356.47 121.15
 -4 -2 3 2403.54 126.56
 -4 -2 4 154.2 16.34
 -4 -2 4 181.66 17.58
 -4 -2 4 178.15 20.76
 -4 -2 4 219.29 22.76
 -4 -2 4 153.35 16.53
 -4 -2 5 929.99 57.05
 -4 -2 5 851.7 50.61
 -4 -2 5 889.04 56.89
 -4 -2 5 806.65 48.85
 -4 -2 6 812.54 54.49
 -4 -2 6 773.5 53.78
 -4 -2 7 70.23 16.65
 -4 -2 7 87.22 17.63
 -4 -2 8 969.71 65.54
 -4 -2 8 1009.93 67.54
 -4 -2 9 758.34 55.58
 -4 -2 9 671.16 52.01
 -4 -2 9 692.56 49.04
 -4 -2 10 1532.86 93.17
 -4 -2 10 1329.69 85.14
 -4 -2 10 1481.9 89.74
 -4 -2 11 158.86 22.61
 -4 -2 11 105.89 23.53
 -4 -2 11 155.26 25.35
 -4 -2 12 704.02 57.27
 -4 -2 12 642.87 52.8
 -4 -2 12 632.34 50.6
 -4 -2 13 426.82 46.48
 -4 -2 13 509.55 46.33
 -4 -2 13 507.75 43.72
 -4 -2 14 154.08 29.01
 -4 -2 14 148.95 25.5
 -4 -2 15 207.5 33.48
 -4 -2 15 203.16 29.52
 -4 -2 16 160.75 32.36
 -4 -2 16 129.62 25.46
 -4 -2 17 95.12 28.73
 -4 -2 17 163.88 28.44
 -4 -2 18 150.35 35.14
 -4 -2 18 180.27 31.52
 -4 -2 19 344.61 48.82
 -4 -2 20 19.95 26.29
 -4 -1 -21 49.18 27.85
 -4 -1 -20 350.51 47.68
 -4 -1 -19 18.21 22.17
 -4 -1 -18 335.25 44.57
 -4 -1 -17 12.45 18.76
 -4 -1 -16 303.61 40.2
 -4 -1 -15 -3.72 17.45
 -4 -1 -14 331.66 38.09
 -4 -1 -13 298.44 35.05
 -4 -1 -13 236.76 31.97
 -4 -1 -12 576.76 50.09
 -4 -1 -12 626.28 51.04
 -4 -1 -11 662.45 51.76
 -4 -1 -11 578.69 49.83
 -4 -1 -11 637.68 46.24
 -4 -1 -10 278.23 31.51
 -4 -1 -10 336.54 33.62
 -4 -1 -10 266.27 27.32
 -4 -1 -9 322.62 30.87
 -4 -1 -9 259.72 28.77
 -4 -1 -9 261.59 26.74
 -4 -1 -8 -4.56 11.3
 -4 -1 -8 32 12.74
 -4 -1 -8 9.65 10.48
 -4 -1 -7 1975.83 111.01
 -4 -1 -7 1950.37 110.12
 -4 -1 -7 1956.62 108.52
 -4 -1 -6 38.43 12.66
 -4 -1 -6 39.81 8.01
 -4 -1 -6 39.97 12.09
 -4 -1 -6 57.63 13.57
 -4 -1 -6 33.14 5.37
 -4 -1 -6 49.86 10.91
 -4 -1 -5 3641.17 181.81
 -4 -1 -5 3454.59 172.53
 -4 -1 -5 3597.54 181.7
 -4 -1 -5 3402.26 171.73
 -4 -1 -5 3655.82 177.5
 -4 -1 -4 485.28 34.71
 -4 -1 -4 507.97 36.76
 -4 -1 -4 527.79 37.99
 -4 -1 -4 513.33 35.12
 -4 -1 -4 521.39 30.99
 -4 -1 -4 514.89 33.44
 -4 -1 -3 1046.09 54.57
 -4 -1 -3 1126.91 64.25
 -4 -1 -3 1096.27 62.31
 -4 -1 -3 1161.23 65.97
 -4 -1 -3 1077.68 62.78
 -4 -1 -3 1118.02 60.19
 -4 -1 -3 1157.75 60.11
 -4 -1 -2 573.68 32
 -4 -1 -2 574.47 38.1
 -4 -1 -2 578.85 40.19
 -4 -1 -2 585.15 38.37
 -4 -1 -2 590.9 34.61
 -4 -1 -2 602.94 36.9
 -4 -1 -1 1118.52 59.43
 -4 -1 -1 1169.94 65.59
 -4 -1 -1 1133.92 63.34
 -4 -1 -1 1133.69 66.08
 -4 -1 -1 1147.59 64.19
 -4 -1 -1 1056.82 59.27
 -4 -1 -1 1193.75 64.19
 -4 -1 0 512.42 31.43
 -4 -1 0 595.92 35.82
 -4 -1 0 490.68 35.2
 -4 -1 0 447.49 32.71
 -4 -1 0 508.74 34.56
 -4 -1 0 478.69 29.33
 -4 -1 1 596.4 38.99
 -4 -1 1 756.82 42.84
 -4 -1 1 536.85 40.11
 -4 -1 1 691.57 40.37
 -4 -1 1 623.73 41.79
 -4 -1 2 5792.02 261.02
 -4 -1 2 5311.88 256.7
 -4 -1 2 5325.62 259.84
 -4 -1 2 5409.24 258.91
 -4 -1 2 5325.99 262.45
 -4 -1 3 958.02 56.12
 -4 -1 3 918.95 57.71
 -4 -1 3 926.25 53.36
 -4 -1 3 914.5 55.59
 -4 -1 3 1035.06 57.26
 -4 -1 3 987.35 59.96
 -4 -1 4 3663.16 199.97
 -4 -1 4 3833.89 194.08
 -4 -1 4 4237.51 197.7
 -4 -1 4 4053.7 202.06
 -4 -1 4 3785.49 195.28
 -4 -1 5 43.84 13.31
 -4 -1 5 59.21 14.24
 -4 -1 5 45.43 10.52
 -4 -1 6 858.07 60.26
 -4 -1 6 967.92 61.71
 -4 -1 6 955.01 53.63
 -4 -1 7 642.42 46.69
 -4 -1 7 581.41 46.64
 -4 -1 8 513.19 42.89
 -4 -1 8 481.92 40.61
 -4 -1 8 482.35 35.58
 -4 -1 9 639.25 50.36
 -4 -1 9 578.99 47.61
 -4 -1 9 624.86 43.39
 -4 -1 10 1239.51 87.54
 -4 -1 10 1408.81 85.48
 -4 -1 10 1324.2 79.91
 -4 -1 11 633.33 53.65
 -4 -1 11 597.77 46.42
 -4 -1 11 643.7 50.97
 -4 -1 12 73.24 16.78
 -4 -1 12 53.97 20.82
 -4 -1 12 77.62 21.83
 -4 -1 13 920.96 68.57
 -4 -1 13 803.72 58.12
 -4 -1 14 52.57 23.07
 -4 -1 14 82.92 19.4
 -4 -1 15 522.52 53.71
 -4 -1 15 502.52 46.51
 -4 -1 16 75.63 24.72
 -4 -1 17 255.28 39.64
 -4 -1 18 134.3 33.06
 -4 -1 19 19.81 23.71
 -4 -1 20 300.23 46.12
 -4 0 -21 5.08 22.49
 -4 0 -20 152.25 33.7
 -4 0 -19 132.64 32.65
 -4 0 -18 278.78 41.55
 -4 0 -17 405.88 48.11
 -4 0 -16 132.92 29.99
 -4 0 -15 476.28 48.63
 -4 0 -15 460.92 47.46
 -4 0 -14 7.47 17.56
 -4 0 -14 39.45 20.52
 -4 0 -13 1142.97 78.85
 -4 0 -13 1033.48 76.16
 -4 0 -12 6.66 15.93
 -4 0 -12 -9.55 14.95
 -4 0 -11 1310.72 84.6
 -4 0 -11 1214.12 82.16
 -4 0 -10 294.72 32.74
 -4 0 -10 244.24 30.71
 -4 0 -10 288.79 28.44
 -4 0 -9 491.95 42.6
 -4 0 -9 506.03 42.47
 -4 0 -9 510.62 39.27
 -4 0 -8 567.87 46
 -4 0 -8 547.72 45.2
 -4 0 -8 630.65 44.22
 -4 0 -7 71.58 17.07
 -4 0 -7 54.46 14.91
 -4 0 -7 53.95 13.32
 -4 0 -6 1913.38 104.45
 -4 0 -6 2085.46 111.96
 -4 0 -6 1996.87 109.55
 -4 0 -5 16.35 10.08
 -4 0 -5 29.44 6.55
 -4 0 -5 28.64 8.4
 -4 0 -4 2395.73 124.07
 -4 0 -4 2434.5 127.66
 -4 0 -4 2566.72 128
 -4 0 -4 2348.73 120.9
 -4 0 -4 2243.54 119.17
 -4 0 -3 53.42 10.73
 -4 0 -3 58.23 14.1
 -4 0 -3 52.61 9.5
 -4 0 -3 41.27 11.81
 -4 0 -3 65.07 9.66
 -4 0 -2 1138.58 65.92
 -4 0 -2 1434.41 72.39
 -4 0 -2 1332.18 75.82
 -4 0 -2 1431.7 74.07
 -4 0 -2 1357.64 68.16
 -4 0 -2 1367.15 71.89
 -4 0 -1 581.85 39.04
 -4 0 -1 516.51 37.39
 -4 0 -1 546.55 35.61
 -4 0 -1 508.96 29.43
 -4 0 -1 498.04 35.02
 -4 0 0 267.67 23.99
 -4 0 0 243.74 23.34
 -4 0 0 261.12 21.2
 -4 0 0 243.74 21.94
 -4 0 0 215.62 14.92
 -4 0 1 2028.3 113.51
 -4 0 1 1981.69 110.48
 -4 0 1 2066.1 113.64
 -4 0 2 402.82 30.17
 -4 0 2 369.55 28.73
 -4 0 2 324.13 25.59
 -4 0 2 338.14 29.17
 -4 0 3 2627.76 139.36
 -4 0 3 3170.63 147.37
 -4 0 3 2808.49 144.96
 -4 0 3 2763.52 142.52
 -4 0 3 2786.61 148.25
 -4 0 4 678.2 40.73
 -4 0 4 752.88 44.42
 -4 0 4 719.9 49.25
 -4 0 4 689.81 44.83
 -4 0 5 2158.71 121.22
 -4 0 5 2187.51 115.1
 -4 0 6 9.42 9.05
 -4 0 6 27.54 12.97
 -4 0 7 1019.81 59.64
 -4 0 7 1086.6 69.2
 -4 0 8 109.33 14.46
 -4 0 8 90.24 19.27
 -4 0 9 478.14 35.89
 -4 0 9 539.7 44.12
 -4 0 10 194.67 22.31
 -4 0 10 199.12 27.82
 -4 0 11 778.31 59.52
 -4 0 12 401.83 40.71
 -4 0 13 218.31 30.25
 -4 0 14 631.39 53.98
 -4 0 14 638.5 59.23
 -4 0 15 65.25 24.43
 -4 0 16 447.25 53.2
 -4 0 17 -19.08 25.89
 -4 0 18 444.98 54.04
 -4 0 19 5.1 24.84
 -4 0 20 198.69 41.19
 -4 1 -20 152.59 36.04
 -4 1 -19 247.41 40.71
 -4 1 -18 257.33 39.71
 -4 1 -17 356.61 44.73
 -4 1 -17 304.44 41.61
 -4 1 -16 139.79 29.44
 -4 1 -16 130 27.97
 -4 1 -15 91.94 24.62
 -4 1 -15 34.96 19.42
 -4 1 -14 207.08 33.57
 -4 1 -14 170.19 29.33
 -4 1 -13 -7.59 18.15
 -4 1 -13 7.02 16.48
 -4 1 -12 847.78 66.16
 -4 1 -12 865.12 65.81
 -4 1 -11 17.11 15.8
 -4 1 -11 22.07 16.14
 -4 1 -10 944.16 67.58
 -4 1 -10 888.9 64.8
 -4 1 -10 896.43 60.18
 -4 1 -9 181.82 27.45
 -4 1 -9 165.44 24.14
 -4 1 -9 140.22 20.79
 -4 1 -8 382.78 37.36
 -4 1 -8 345.4 35.25
 -4 1 -8 406.55 33.65
 -4 1 -7 238.67 29.61
 -4 1 -7 250.2 27.26
 -4 1 -7 175.86 22.38
 -4 1 -6 225.32 25.81
 -4 1 -6 261.19 25.76
 -4 1 -5 1372.38 81.58
 -4 1 -5 1315.73 79.41
 -4 1 -4 1178.17 70.76
 -4 1 -4 1134.48 65.42
 -4 1 -4 1103.24 68.94
 -4 1 -3 1161.92 53.56
 -4 1 -3 1289.07 60.75
 -4 1 -2 172.72 15.87
 -4 1 -2 152.66 18.75
 -4 1 -2 113.37 11.11
 -4 1 -1 3419.73 155.06
 -4 1 -1 3576.85 158.64
 -4 1 -1 3517.58 162.58
 -4 1 0 271.36 23.32
 -4 1 0 310.95 26.47
 -4 1 0 255.72 20.54
 -4 1 1 2606.81 132.41
 -4 1 1 2559.98 136.23
 -4 1 1 2512.05 131.65
 -4 1 2 2034.01 97.28
 -4 1 2 1830.24 100.12
 -4 1 3 1915.87 104.87
 -4 1 3 1901.96 100.59
 -4 1 4 1028.48 60.59
 -4 1 4 952.09 56.37
 -4 1 5 1405.19 80.22
 -4 1 6 1006.91 65.35
 -4 1 6 957.24 59.43
 -4 1 7 61.41 13.57
 -4 1 7 56.75 15.89
 -4 1 8 1851.55 109.88
 -4 1 9 158.11 25.63
 -4 1 10 3250.85 179.72
 -4 1 11 170.05 28.03
 -4 1 12 1097.31 77.94
 -4 1 13 172.93 30.51
 -4 1 14 62.88 22.96
 -4 1 18 -20.28 26.73
 -4 1 19 335.6 50.65
 -4 1 20 5.4 25.37
 -4 2 -19 15.38 22.7
 -4 2 -18 321.92 44.96
 -4 2 -18 303.55 42.78
 -4 2 -17 100.39 29.49
 -4 2 -17 129.7 30.75
 -4 2 -16 441.62 50.45
 -4 2 -16 391.97 45.86
 -4 2 -15 17.66 19.2
 -4 2 -15 48.03 21.14
 -4 2 -14 224.88 33.83
 -4 2 -14 172.46 30.02
 -4 2 -13 186.9 30.63
 -4 2 -13 179.85 29.64
 -4 2 -12 384.52 43.84
 -4 2 -12 385.49 42.39
 -4 2 -11 1546.31 100.81
 -4 2 -11 1475.18 97.02
 -4 2 -10 221.04 31.41
 -4 2 -10 187.29 27.98
 -4 2 -9 1193.95 85.3
 -4 2 -9 1428.29 87.15
 -4 2 -9 1294.58 79.85
 -4 2 -8 9.47 14.55
 -4 2 -8 2.87 12.95
 -4 2 -8 2.26 10
 -4 2 -7 540.14 45.64
 -4 2 -7 569.17 43.34
 -4 2 -6 167.56 23.04
 -4 2 -6 117.56 19.07
 -4 2 -5 523.69 42.7
 -4 2 -5 547.95 41.79
 -4 2 -4 918.13 62.53
 -4 2 -4 977.72 62.16
 -4 2 -3 670.12 43.59
 -4 2 -3 780.32 50.84
 -4 2 -2 955.24 52.73
 -4 2 -2 953.71 61.24
 -4 2 -1 155.13 15.08
 -4 2 -1 155.05 20.44
 -4 2 0 717.92 49.28
 -4 2 0 731.46 44.59
 -4 2 0 709.8 45.06
 -4 2 1 49.91 12.1
 -4 2 1 38.12 10.6
 -4 2 1 30.19 9.36
 -4 2 2 1587.08 89.64
 -4 2 2 1504.93 86.39
 -4 2 2 1553.68 83.84
 -4 2 3 101 11.24
 -4 2 3 105.84 16.94
 -4 2 3 99.14 13.23
 -4 2 3 109.01 17.28
 -4 2 4 2947.6 152.45
 -4 2 4 3073.43 159.88
 -4 2 4 3135.61 161.66
 -4 2 5 76.55 11.55
 -4 2 5 86.94 16.81
 -4 2 5 49.22 14.26
 -4 2 6 1060.51 65.88
 -4 2 6 936.19 57.26
 -4 2 6 911.55 60.05
 -4 2 7 766.75 54.96
 -4 2 7 667.65 46.65
 -4 2 7 736.35 49.09
 -4 2 8 201.3 21.9
 -4 2 9 643.12 46.81
 -4 2 10 241.76 27.07
 -4 2 10 226.92 31.37
 -4 2 11 1028.3 74.12
 -4 2 12 170.34 29.4
 -4 2 13 533.05 51.79
 -4 2 14 -11.15 19.59
 -4 2 15 263.08 38.69
 -4 2 20 82.81 35.5
 -4 3 -19 316.56 47.42
 -4 3 -18 -15.38 23.64
 -4 3 -17 587.48 59.73
 -4 3 -17 486.34 54.14
 -4 3 -16 -9.65 21.36
 -4 3 -16 -4.28 18.56
 -4 3 -15 448.16 51.02
 -4 3 -15 446.81 49.48
 -4 3 -14 -4.5 18.65
 -4 3 -14 -11.99 17.32
 -4 3 -13 269.42 38.78
 -4 3 -13 223.16 32.97
 -4 3 -12 54.16 22.24
 -4 3 -12 96.35 22.99
 -4 3 -11 529.44 50.18
 -4 3 -11 368.98 42.65
 -4 3 -10 835.82 65.36
 -4 3 -10 744.15 61.4
 -4 3 -9 247.25 33.57
 -4 3 -9 221.28 30.7
 -4 3 -9 211.48 26.43
 -4 3 -8 1088.54 77.82
 -4 3 -8 1101.81 75.62
 -4 3 -8 1093.96 71.43
 -4 3 -7 80.44 18.66
 -4 3 -7 81.42 17.41
 -4 3 -6 656.72 52.41
 -4 3 -6 674.28 49.87
 -4 3 -5 13.67 12.61
 -4 3 -5 7.22 11.52
 -4 3 -4 903.09 60.73
 -4 3 -3 79.98 16.76
 -4 3 -2 737.82 52.25
 -4 3 -1 375.58 33.79
 -4 3 0 630.98 47.4
 -4 3 0 675.72 43.02
 -4 3 1 1369.92 82
 -4 3 1 1321.45 77.23
 -4 3 2 164.46 21.64
 -4 3 2 150.82 19.25
 -4 3 3 1273.25 80.13
 -4 3 3 1350.49 79.24
 -4 3 4 85.99 17.37
 -4 3 4 68.74 15.69
 -4 3 5 1101.64 70.68
 -4 3 5 1125.15 71.8
 -4 3 6 74.01 17.01
 -4 3 6 58.23 16.86
 -4 3 7 98.25 19.34
 -4 3 7 149.15 23
 -4 3 8 106.57 20.53
 -4 3 8 172.7 25.7
 -4 3 9 297.42 29.12
 -4 3 9 300.21 35.34
 -4 3 10 584.92 46.25
 -4 3 10 643.08 54.36
 -4 3 11 458.43 40.87
 -4 3 12 904.91 65.15
 -4 3 13 295.78 33.47
 -4 3 13 263.34 37.94
 -4 3 14 378.17 48.07
 -4 3 15 16.19 23.44
 -4 4 -18 89.8 30.12
 -4 4 -17 72.31 28.6
 -4 4 -16 201.02 38.38
 -4 4 -15 4.9 19.79
 -4 4 -15 -4.28 20.11
 -4 4 -14 75.98 26.68
 -4 4 -14 70.8 24.06
 -4 4 -13 -4.6 16.63
 -4 4 -13 -4.04 18.62
 -4 4 -12 195.17 34.87
 -4 4 -12 277.29 36.32
 -4 4 -11 17.03 18.49
 -4 4 -11 26.4 18.38
 -4 4 -10 736.74 63.7
 -4 4 -10 665.64 58.23
 -4 4 -9 70.89 22.7
 -4 4 -9 56.16 18.73
 -4 4 -8 343.9 40.62
 -4 4 -8 358.44 40.06
 -4 4 -8 384.51 37.13
 -4 4 -7 427.72 42.78
 -4 4 -7 403.93 38.59
 -4 4 -6 267.82 32.16
 -4 4 -6 204.26 26.72
 -4 4 -5 294.99 33.18
 -4 4 -5 261.22 30.62
 -4 4 -4 246.92 28.97
 -4 4 -3 518.54 43.14
 -4 4 -2 97.52 18.26
 -4 4 -1 723.78 53.49
 -4 4 0 522.18 43.71
 -4 4 1 1106.59 68.62
 -4 4 1 1158.96 74.37
 -4 4 2 393.24 33.54
 -4 4 2 383.17 35.96
 -4 4 3 685.17 50.27
 -4 4 3 743.04 53.12
 -4 4 4 602.96 45.98
 -4 4 4 562.06 46.23
 -4 4 5 209.54 26.3
 -4 4 5 188.62 25.61
 -4 4 6 2465.41 133.81
 -4 4 6 2163.42 129.18
 -4 4 7 -6.14 13.3
 -4 4 7 7.72 14.53
 -4 4 8 1896.81 112.04
 -4 4 8 1691.94 104.16
 -4 4 9 102.12 23.45
 -4 4 10 833.23 66.22
 -4 4 11 450.26 47.45
 -4 4 12 644.18 59.15
 -4 4 14 359.13 45.34
 -4 4 15 380.82 49.33
 -4 5 -16 67.52 27.95
 -4 5 -15 193.32 36.77
 -4 5 -14 59.59 26.7
 -4 5 -13 372.36 46.35
 -4 5 -13 313.24 41.31
 -4 5 -12 -9.38 20.76
 -4 5 -12 4.12 17.05
 -4 5 -11 1064.51 84.63
 -4 5 -11 1135.3 82.42
 -4 5 -10 43.77 22.09
 -4 5 -10 31.15 18.7
 -4 5 -9 1436.42 97.58
 -4 5 -9 1290.77 92.45
 -4 5 -8 77.69 22.86
 -4 5 -8 98.94 23.55
 -4 5 -7 733.61 60.6
 -4 5 -7 727.9 56.83
 -4 5 -6 328.47 37.33
 -4 5 -6 257.58 31.15
 -4 5 -5 316.81 34.21
 -4 5 -4 881.46 63.98
 -4 5 -3 26.63 13.7
 -4 5 -2 1558.57 96.98
 -4 5 -1 5.92 13.38
 -4 5 0 913.77 65.47
 -4 5 1 -2.95 13.6
 -4 5 2 1064.32 69.06
 -4 5 2 1068.5 72.67
 -4 5 3 25.03 13.03
 -4 5 3 14.69 13.04
 -4 5 4 1281.45 80.6
 -4 5 4 1207.06 81.66
 -4 5 5 511.05 43.81
 -4 5 5 463.45 42.7
 -4 5 6 61.86 17.42
 -4 5 6 46.93 18.17
 -4 5 7 575.86 50.4
 -4 5 7 517.49 46.28
 -4 5 8 200.51 30.03
 -4 5 8 163.61 27.24
 -4 5 9 956.96 68.6
 -4 5 9 718.96 59.33
 -4 5 10 67.35 21.12
 -4 5 11 969.82 76.94
 -4 5 12 13.18 18.63
 -4 5 13 704.84 65.42
 -4 5 16 369.18 50.84
 -4 6 -15 157.38 35.31
 -4 6 -14 66.93 26.1
 -4 6 -13 146.3 32.34
 -4 6 -12 123.03 29.4
 -4 6 -12 120.93 27.93
 -4 6 -11 66.92 25.46
 -4 6 -11 88.69 24.42
 -4 6 -10 329.79 43.77
 -4 6 -10 397.31 45.05
 -4 6 -9 54.24 22.05
 -4 6 -9 16.16 17.94
 -4 6 -8 398.99 46.65
 -4 6 -8 505.78 50.15
 -4 6 -7 -7.72 15.22
 -4 6 -7 12.99 13.77
 -4 6 -6 558.41 51.01
 -4 6 -6 446.23 44.62
 -4 6 -5 58.86 19.13
 -4 6 -4 918.22 68.12
 -4 6 -3 115.11 23.47
 -4 6 -2 775.9 60.83
 -4 6 -1 125.56 24.25
 -4 6 0 -3.3 15.8
 -4 6 1 623.79 53.11
 -4 6 2 -3.3 15.21
 -4 6 3 1121.56 78.39
 -4 6 4 50.35 17.39
 -4 6 4 79.1 21.68
 -4 6 5 689.09 55.84
 -4 6 5 694.26 57.15
 -4 6 6 161.4 26.53
 -4 6 6 157.5 27.13
 -4 6 7 217.4 32.92
 -4 6 7 298.57 36.06
 -4 6 8 247.03 35.36
 -4 6 8 324.06 38.28
 -4 6 9 190.71 31.23
 -4 6 9 194.95 32.25
 -4 6 10 390.04 45.44
 -4 6 11 132.32 28.32
 -4 6 12 448.61 51.16
 -4 6 13 9.64 19.49
 -4 6 14 390.46 49.91
 -4 7 -14 105.65 29.47
 -4 7 -13 31.27 22.64
 -4 7 -12 122.71 31.2
 -4 7 -11 114.87 30.1
 -4 7 -10 199.98 35.61
 -4 7 -10 227.35 36.33
 -4 7 -9 166.79 33.74
 -4 7 -9 214.71 34.14
 -4 7 -8 200.1 34.75
 -4 7 -8 207.17 34.04
 -4 7 -7 227.08 36.44
 -4 7 -7 257.71 36.68
 -4 7 -6 -4.08 17.31
 -4 7 -6 -7.12 15.76
 -4 7 -5 293.85 37.55
 -4 7 -4 7.2 16.92
 -4 7 -3 336.86 39.52
 -4 7 -2 29.15 18.68
 -4 7 -1 727.23 60.79
 -4 7 0 131.7 26.36
 -4 7 1 410.07 43.83
 -4 7 2 241.79 34.56
 -4 7 3 271.27 36.3
 -4 7 4 450.87 46.09
 -4 7 5 80.59 23.49
 -4 7 6 455.23 45.37
 -4 7 6 377.57 43.46
 -4 7 7 19.05 16.88
 -4 7 7 3.67 17.87
 -4 7 8 277.98 38.25
 -4 7 8 223.22 34.78
 -4 7 9 152.29 30.39
 -4 7 9 179.47 31.51
 -4 7 10 398.56 47.23
 -4 7 11 412.59 47.91
 -4 7 12 96.85 27.01
 -4 7 13 232.1 39.97
 -4 7 14 26.11 21.14
 -4 7 15 253.08 41.88
 -4 8 -8 116.48 28.59
 -4 8 -7 234.43 38.65
 -4 8 -7 319.12 42.28
 -4 8 -6 262.67 37.93
 -4 8 -5 27.23 19.62
 -4 8 -4 384.26 44.31
 -4 8 -3 19.77 17.53
 -4 8 -2 422.12 47.59
 -4 8 -1 -8.01 17.73
 -4 8 0 441.53 48.29
 -4 8 1 32.18 18.24
 -4 8 2 221.58 33.43
 -4 8 3 84.73 26.35
 -4 8 4 238.19 36.22
 -4 8 5 52.55 22.95
 -4 8 6 32.31 21.02
 -4 8 7 286.88 39.64
 -4 8 8 4.27 17.25
 -4 8 8 -4.04 18.97
 -4 8 9 487.19 52.26
 -4 8 9 439.5 50.11
 -4 8 10 -9.33 18.37
 -4 8 10 44.21 24.91
 -4 8 11 340.11 45.52
 -4 8 12 5.06 18.28
 -4 8 13 220.11 38.43
 -4 8 14 5.41 20.16
 -4 9 -6 208.68 35.95
 -4 9 -5 64.45 24.45
 -4 9 -4 63.32 23.4
 -4 9 -3 213.37 35.53
 -4 9 -2 197.92 34.74
 -4 9 -1 446.58 50.81
 -4 9 0 52.3 21.72
 -4 9 1 310.57 42.55
 -4 9 2 13.16 19.83
 -4 9 3 400.05 47.47
 -4 9 4 123.18 30.32
 -4 9 5 383.64 46.78
 -4 9 6 167.5 33.56
 -4 9 7 171.84 33.83
 -4 9 8 88.06 27.6
 -4 9 9 39.55 25.19
 -4 9 10 410.49 50.47
 -4 9 10 310.75 46.84
 -4 9 11 -25.32 23.81
 -4 9 12 539.47 60.09
 -4 10 -3 190.56 33.77
 -4 10 -2 73.38 25.79
 -4 10 -1 176.21 33.78
 -4 10 0 270.86 41.4
 -4 10 1 150.25 32.26
 -4 10 2 297.13 43.03
 -4 10 3 -4.73 18.13
 -4 10 4 535.42 58.57
 -4 10 5 14.23 21.45
 -4 10 6 351.02 48.7
 -4 10 7 14.23 21.86
 -4 10 8 189.38 39.08
 -4 10 9 51.91 29.65
 -3 -11 8 51.49 27.8
 -3 -10 5 355.19 43.35
 -3 -10 6 206 34.01
 -3 -10 7 23.77 22.1
 -3 -10 8 346.99 44.56
 -3 -10 9 8.23 22.64
 -3 -9 3 3.34 16.28
 -3 -9 4 915.28 69.31
 -3 -9 5 55.91 21.35
 -3 -9 6 565.86 53.73
 -3 -9 7 95.42 26.3
 -3 -9 8 131.75 29.34
 -3 -9 9 316.85 41.09
 -3 -9 10 55.47 24.43
 -3 -9 11 479.17 50.75
 -3 -8 1 346.92 36.39
 -3 -8 2 224.99 29.68
 -3 -8 3 945.7 70.6
 -3 -8 3 1147.1 73.81
 -3 -8 4 40.01 17.28
 -3 -8 4 49.97 18.33
 -3 -8 5 1129.96 79.42
 -3 -8 5 1205.72 79.34
 -3 -8 6 9.8 15.1
 -3 -8 6 48.27 18.73
 -3 -8 7 249.55 33.29
 -3 -8 7 238.19 31.88
 -3 -8 8 195.15 30.31
 -3 -8 8 194.81 29.17
 -3 -8 9 147.7 29.05
 -3 -8 10 253.21 35.88
 -3 -8 11 211.46 34.8
 -3 -8 12 178.32 32.54
 -3 -7 -13 36.41 15.29
 -3 -7 -12 289.76 32.16
 -3 -7 -11 48.79 16.23
 -3 -7 -10 233.74 27.71
 -3 -7 -9 366.49 35.13
 -3 -7 -8 525.58 43.21
 -3 -7 -7 782.29 55.76
 -3 -7 -6 33.77 12.05
 -3 -7 -5 1182.29 74.79
 -3 -7 -4 102.84 17.59
 -3 -7 -3 1626 95.31
 -3 -7 -2 607.82 44.99
 -3 -7 -1 1116.83 69.9
 -3 -7 0 225.1 26.53
 -3 -7 0 222.28 26.59
 -3 -7 1 565.04 45.69
 -3 -7 1 591.65 45.84
 -3 -7 2 344.14 34.28
 -3 -7 2 370.11 34.45
 -3 -7 3 386.96 38.05
 -3 -7 3 429.81 37.64
 -3 -7 4 592.39 49.47
 -3 -7 4 661.11 49.47
 -3 -7 5 -2.85 12.86
 -3 -7 5 -5.31 13.14
 -3 -7 6 1303.22 86.73
 -3 -7 6 1421.68 86.9
 -3 -7 7 24.68 16.76
 -3 -7 7 22.08 16.2
 -3 -7 8 684.75 56.41
 -3 -7 8 739.35 55.46
 -3 -7 9 66.91 21.83
 -3 -7 10 404.03 43.27
 -3 -7 11 61.55 22.14
 -3 -7 12 387.3 45.1
 -3 -7 13 186.9 33.63
 -3 -6 -13 1100.89 71.91
 -3 -6 -12 41.63 15.3
 -3 -6 -11 808.14 56.55
 -3 -6 -10 220.17 25.51
 -3 -6 -9 1198.94 74.75
 -3 -6 -8 31.12 11.64
 -3 -6 -7 401.93 34.11
 -3 -6 -6 1151.8 71.41
 -3 -6 -5 734.15 50.23
 -3 -6 -4 559.07 41.17
 -3 -6 -3 1079.43 66.52
 -3 -6 -2 965.53 60.36
 -3 -6 -1 16.3 11.52
 -3 -6 -1 8.19 9.82
 -3 -6 -1 21.31 9.39
 -3 -6 0 1925.9 107.92
 -3 -6 0 1926.01 108.01
 -3 -6 0 1869.5 104.53
 -3 -6 1 75.17 15.97
 -3 -6 1 106.36 16.96
 -3 -6 1 113.74 16.3
 -3 -6 2 719.04 52.25
 -3 -6 2 836.01 53.92
 -3 -6 2 725.66 48.04
 -3 -6 3 178.67 22.34
 -3 -6 3 157.71 21.72
 -3 -6 4 413.48 35.55
 -3 -6 4 405.26 36.58
 -3 -6 5 404.27 36.22
 -3 -6 5 409.58 36.73
 -3 -6 6 1292.69 83.44
 -3 -6 6 1447.32 86.82
 -3 -6 7 1193.08 77.18
 -3 -6 7 1206.83 78.82
 -3 -6 8 824.56 60.32
 -3 -6 8 876.47 62.5
 -3 -6 9 747.46 56.2
 -3 -6 9 745.12 58.23
 -3 -6 10 -6.52 16.68
 -3 -6 11 461.84 46.07
 -3 -6 12 7.16 17.11
 -3 -6 13 231.45 35.95
 -3 -6 14 31.09 22.54
 -3 -5 -19 278.89 41.18
 -3 -5 -18 18.96 22.76
 -3 -5 -17 275.94 38.46
 -3 -5 -16 101.79 26.98
 -3 -5 -15 912.53 68.1
 -3 -5 -14 170.02 28.52
 -3 -5 -13 467.49 42.46
 -3 -5 -12 347.44 35.1
 -3 -5 -12 394.66 33.83
 -3 -5 -11 326.26 31.48
 -3 -5 -11 363.64 31.63
 -3 -5 -10 592.05 42.91
 -3 -5 -10 586.96 43.45
 -3 -5 -9 336 28.37
 -3 -5 -9 322.39 29.48
 -3 -5 -8 1281.05 71.41
 -3 -5 -8 1214.4 74.56
 -3 -5 -7 23.44 9.69
 -3 -5 -7 35.77 10.72
 -3 -5 -6 496.94 32.62
 -3 -5 -6 522.31 38.02
 -3 -5 -5 194.82 16.68
 -3 -5 -5 258.05 23.18
 -3 -5 -4 1250 54.53
 -3 -5 -4 1296.28 63.6
 -3 -5 -3 817.81 37.73
 -3 -5 -3 876.43 38.79
 -3 -5 -2 967.77 59.47
 -3 -5 -2 1025.16 60.81
 -3 -5 -1 937.01 58.99
 -3 -5 -1 971.1 55.67
 -3 -5 -1 919.57 57.64
 -3 -5 -1 965.95 53.6
 -3 -5 -1 1037.9 60.12
 -3 -5 0 746.12 48.99
 -3 -5 0 734.05 45.19
 -3 -5 0 750.32 46.8
 -3 -5 0 714.94 43.27
 -3 -5 0 770.22 49.33
 -3 -5 1 311.85 26.13
 -3 -5 1 363.71 30.15
 -3 -5 1 384.12 26.09
 -3 -5 1 379.37 30.87
 -3 -5 2 1.29 7.92
 -3 -5 2 1.9 9.58
 -3 -5 2 -2.37 7.66
 -3 -5 2 9.42 10.9
 -3 -5 3 1040.73 60.02
 -3 -5 3 1092.8 66.25
 -3 -5 3 1031.21 65.1
 -3 -5 4 45.93 10.38
 -3 -5 4 22.49 11.38
 -3 -5 4 46.83 13.03
 -3 -5 5 1151.06 73.12
 -3 -5 5 1227.69 74.81
 -3 -5 6 252.99 28.23
 -3 -5 6 255.53 27.43
 -3 -5 7 690.34 49.2
 -3 -5 7 600.85 48.51
 -3 -5 8 921.09 63.27
 -3 -5 8 981.03 66.34
 -3 -5 9 151.02 23.23
 -3 -5 9 130.6 22.17
 -3 -5 10 370.71 36.84
 -3 -5 10 381.17 38.89
 -3 -5 11 74.75 21.68
 -3 -5 12 342.63 40.07
 -3 -5 13 -7.2 18.13
 -3 -5 14 290.37 39.49
 -3 -5 15 -3.94 21.05
 -3 -5 16 302.84 42.5
 -3 -4 -22 19.07 27.27
 -3 -4 -21 217.6 39.79
 -3 -4 -20 116.23 32.55
 -3 -4 -19 203.28 36.72
 -3 -4 -18 160.6 31.45
 -3 -4 -17 157.52 32.08
 -3 -4 -16 416.71 44.68
 -3 -4 -15 15.44 17.89
 -3 -4 -14 1012.34 70.99
 -3 -4 -13 218.52 29.77
 -3 -4 -12 1046.4 68.59
 -3 -4 -12 1023.39 64.14
 -3 -4 -11 197.62 25.24
 -3 -4 -11 248.6 23.96
 -3 -4 -10 1254.82 74.47
 -3 -4 -10 1221.18 73.2
 -3 -4 -9 667.73 44.86
 -3 -4 -8 941.37 57.47
 -3 -4 -8 990.9 57.01
 -3 -4 -7 1207.58 67.73
 -3 -4 -7 1233.44 66.5
 -3 -4 -7 1186.04 67.94
 -3 -4 -6 14.94 8.7
 -3 -4 -6 7.91 7.81
 -3 -4 -6 10.04 7.71
 -3 -4 -5 1016.78 56.42
 -3 -4 -5 1062.77 57.86
 -3 -4 -5 1093.08 60.13
 -3 -4 -4 309.22 22.27
 -3 -4 -4 297.26 24.61
 -3 -4 -4 356.57 25.3
 -3 -4 -4 319.75 20.15
 -3 -4 -3 3611.07 178.33
 -3 -4 -3 3623.59 174.11
 -3 -4 -3 3796.34 182.86
 -3 -4 -3 3415.86 181.05
 -3 -4 -2 5.16 8.34
 -3 -4 -2 5.33 8.52
 -3 -4 -2 19.99 8.9
 -3 -4 -2 4.22 6.88
 -3 -4 -1 1314.55 62.91
 -3 -4 -1 1310.47 63.1
 -3 -4 -1 1149.84 59.6
 -3 -4 0 1684.39 42.61
 -3 -4 0 1757.34 48.27
 -3 -4 0 1778.23 46.94
 -3 -4 1 426.24 27.39
 -3 -4 1 377.29 29.7
 -3 -4 1 378.09 21.26
 -3 -4 1 379.84 30.24
 -3 -4 2 2999.74 145.33
 -3 -4 2 2771.17 144.35
 -3 -4 2 3011.17 149.85
 -3 -4 2 2760.16 139.99
 -3 -4 2 2939.51 150.11
 -3 -4 3 106.11 12.9
 -3 -4 3 86.82 11.61
 -3 -4 3 84.88 15.87
 -3 -4 3 80.59 10.23
 -3 -4 3 73.51 14.38
 -3 -4 4 1009.2 55.81
 -3 -4 4 1009.85 63.21
 -3 -4 4 1033.91 56.37
 -3 -4 4 1016.05 63.26
 -3 -4 5 15.47 6.6
 -3 -4 5 1.96 10.01
 -3 -4 5 4.06 9.55
 -3 -4 6 1373.87 83.23
 -3 -4 6 1446.55 85
 -3 -4 7 51.88 14.56
 -3 -4 7 49.87 14.75
 -3 -4 8 1970.85 112.25
 -3 -4 8 1975.45 114.4
 -3 -4 9 525.65 41.98
 -3 -4 9 491.01 43.05
 -3 -4 10 743.22 54.29
 -3 -4 10 716.15 55.64
 -3 -4 11 668.91 55.96
 -3 -4 11 766.52 56.59
 -3 -4 12 500.78 46.8
 -3 -4 12 494.31 46.23
 -3 -4 13 427.86 44.78
 -3 -4 13 435.43 43.44
 -3 -4 14 51.74 22.51
 -3 -4 14 43.79 17.9
 -3 -4 15 395.02 45.51
 -3 -4 15 348.37 42.57
 -3 -4 16 12.14 21.94
 -3 -4 16 -4.09 15.24
 -3 -4 17 470.82 52.04
 -3 -4 17 434.36 48.58
 -3 -4 18 27.02 19.98
 -3 -4 19 276.76 41.23
 -3 -3 -22 177.93 38.08
 -3 -3 -21 18.41 24.27
 -3 -3 -20 293.77 43.47
 -3 -3 -19 199.43 36.47
 -3 -3 -18 137.19 30.34
 -3 -3 -17 393.47 44.64
 -3 -3 -16 27.47 20.15
 -3 -3 -15 1515.37 97.08
 -3 -3 -14 -8.88 16.06
 -3 -3 -13 970.77 67.43
 -3 -3 -12 14.92 15.43
 -3 -3 -11 1332.18 81.75
 -3 -3 -10 12.16 11.74
 -3 -3 -9 1699.94 95.72
 -3 -3 -8 911.28 52.64
 -3 -3 -8 973.17 57.2
 -3 -3 -8 887.32 53.54
 -3 -3 -7 94.79 13.55
 -3 -3 -7 79.44 11.02
 -3 -3 -7 65.6 13.26
 -3 -3 -7 112.41 13.06
 -3 -3 -6 2987.93 143.71
 -3 -3 -6 2568.92 144.59
 -3 -3 -6 2814.24 144.78
 -3 -3 -6 2867.56 142.31
 -3 -3 -6 2933.38 144.09
 -3 -3 -6 2718.86 146.32
 -3 -3 -5 9.15 7.18
 -3 -3 -5 1.16 6.94
 -3 -3 -5 3.83 7.49
 -3 -3 -5 1.89 7.25
 -3 -3 -5 9.69 6.01
 -3 -3 -5 -3.91 8.17
 -3 -3 -5 4.66 5.78
 -3 -3 -4 2584.94 125.56
 -3 -3 -4 2438.51 123.25
 -3 -3 -4 2397.56 126.84
 -3 -3 -4 2446.71 124.75
 -3 -3 -3 612.59 35.29
 -3 -3 -3 550.5 38.58
 -3 -3 -3 556.3 31.84
 -3 -3 -3 564.16 35.25
 -3 -3 -3 580.13 36.14
 -3 -3 -2 3099.7 154.68
 -3 -3 -2 3186.4 158.94
 -3 -3 -2 3041.31 155.35
 -3 -3 -2 3127.59 150.62
 -3 -3 -2 3147.59 156.48
 -3 -3 -2 3023.85 155.67
 -3 -3 -1 180.81 13.62
 -3 -3 -1 136.07 15.5
 -3 -3 -1 166.56 15.44
 -3 -3 -1 146.56 13.44
 -3 -3 -1 149.41 13.85
 -3 -3 0 1537.79 79.64
 -3 -3 0 1481.48 80.68
 -3 -3 0 1486.25 74.09
 -3 -3 0 1456.64 79.65
 -3 -3 0 1647.04 83.19
 -3 -3 1 967.19 55.66
 -3 -3 1 935.21 53.86
 -3 -3 1 959.73 48.76
 -3 -3 1 944.02 56.57
 -3 -3 2 19.38 8.11
 -3 -3 2 32.38 11.39
 -3 -3 2 39.83 6.91
 -3 -3 2 35.25 10.07
 -3 -3 3 1044.14 63.53
 -3 -3 3 1079.57 61.23
 -3 -3 3 1139.84 58.15
 -3 -3 3 1039.94 64.3
 -3 -3 4 3.62 6.79
 -3 -3 4 -1.68 10.18
 -3 -3 4 13.51 9.77
 -3 -3 5 934.21 57.39
 -3 -3 5 823.75 55.92
 -3 -3 5 914.75 51.52
 -3 -3 6 412.12 34.44
 -3 -3 6 423.84 34.12
 -3 -3 6 421.52 29.82
 -3 -3 7 2578.83 136.92
 -3 -3 7 2399.21 134.24
 -3 -3 8 -2.14 9.07
 -3 -3 8 4.83 10.92
 -3 -3 8 2.15 10.82
 -3 -3 9 1182.01 76.34
 -3 -3 9 1176.39 74.44
 -3 -3 9 1182.79 74.4
 -3 -3 10 130.86 21.84
 -3 -3 10 138.25 23.3
 -3 -3 10 142.74 21.97
 -3 -3 11 -2.49 15.26
 -3 -3 11 36.3 15.48
 -3 -3 11 19.37 12.02
 -3 -3 12 473.94 45.34
 -3 -3 12 511.77 45.46
 -3 -3 13 267.33 34.68
 -3 -3 13 276.58 32.97
 -3 -3 14 420.81 43.95
 -3 -3 14 364.81 40.34
 -3 -3 15 232.99 34.33
 -3 -3 15 205.42 30.86
 -3 -3 16 484.46 51.35
 -3 -3 16 486.36 49.7
 -3 -3 17 12.55 22.71
 -3 -3 17 36.94 18.59
 -3 -3 18 334.78 44.88
 -3 -3 18 280.52 40.09
 -3 -3 19 22.53 21.96
 -3 -3 20 253.1 39.06
 -3 -2 -22 34.3 25.11
 -3 -2 -21 371.69 49.06
 -3 -2 -20 35.94 24.08
 -3 -2 -19 209.26 37.34
 -3 -2 -18 -8.09 19.7
 -3 -2 -17 323.99 41.17
 -3 -2 -16 64.41 22.38
 -3 -2 -15 598.78 52.45
 -3 -2 -14 1123.82 77.76
 -3 -2 -13 406.73 40.69
 -3 -2 -12 1132.17 74.56
 -3 -2 -11 31.62 14.15
 -3 -2 -10 557.26 43.57
 -3 -2 -10 583.28 40.67
 -3 -2 -9 25.78 12.96
 -3 -2 -9 18.62 10.54
 -3 -2 -8 1672.44 91.97
 -3 -2 -8 1555.79 92.37
 -3 -2 -8 1582.44 87.78
 -3 -2 -8 1655.11 90.47
 -3 -2 -7 120.95 11.45
 -3 -2 -7 110.18 13.67
 -3 -2 -7 96.7 16.16
 -3 -2 -7 96.03 15.24
 -3 -2 -7 134.93 17.61
 -3 -2 -7 92.41 13.34
 -3 -2 -6 2979.25 152.66
 -3 -2 -6 2796.62 147.7
 -3 -2 -6 3037.06 151.76
 -3 -2 -6 2966.45 155.55
 -3 -2 -6 3074.44 155.02
 -3 -2 -6 3242.76 155.13
 -3 -2 -6 3154.32 154.3
 -3 -2 -5 884.54 48.92
 -3 -2 -5 827.29 44.47
 -3 -2 -5 846.31 50.84
 -3 -2 -5 829.79 47.23
 -3 -2 -5 811.79 50.51
 -3 -2 -5 822.11 48.9
 -3 -2 -5 768.62 43.63
 -3 -2 -5 866.76 49.92
 -3 -2 -4 707.34 42.89
 -3 -2 -4 788.87 44.49
 -3 -2 -4 709.87 41.51
 -3 -2 -4 706.16 44.04
 -3 -2 -4 767.18 45.62
 -3 -2 -4 730.01 42.96
 -3 -2 -4 667.78 43
 -3 -2 -4 721.76 39.79
 -3 -2 -3 3265.96 164.08
 -3 -2 -3 3417.76 167.03
 -3 -2 -3 2948.45 163.31
 -3 -2 -3 3317.65 164.15
 -3 -2 -3 3485.29 162.52
 -3 -2 -2 952.65 50.86
 -3 -2 -2 931.05 52.26
 -3 -2 -2 952.52 55.16
 -3 -2 -2 1035.46 54.01
 -3 -2 -2 948.86 52.83
 -3 -2 -2 924.85 52.43
 -3 -2 -1 847.03 43.24
 -3 -2 -1 785.81 42.19
 -3 -2 -1 828.8 46.24
 -3 -2 -1 790.69 44.17
 -3 -2 -1 818.25 45.28
 -3 -2 -1 788.45 43.31
 -3 -2 0 570.07 31
 -3 -2 0 481.9 31.74
 -3 -2 0 632.11 36.34
 -3 -2 0 561.84 34.09
 -3 -2 0 601.51 33.85
 -3 -2 0 579.78 36.35
 -3 -2 1 1679.05 84.44
 -3 -2 1 1568.64 78.25
 -3 -2 1 1651.74 83.34
 -3 -2 1 1586.16 83.71
 -3 -2 1 1502.68 81.02
 -3 -2 1 1599.3 85.54
 -3 -2 2 103.12 11.8
 -3 -2 2 115.93 14.66
 -3 -2 2 98.97 11.77
 -3 -2 2 90.89 10.96
 -3 -2 2 97.17 13.34
 -3 -2 3 1233.92 69.53
 -3 -2 3 1172.82 66.21
 -3 -2 3 1222.23 65.27
 -3 -2 3 1287.18 65.4
 -3 -2 3 1193.09 69.7
 -3 -2 4 1848.7 95.57
 -3 -2 4 1851.98 98.93
 -3 -2 4 1822.59 93.59
 -3 -2 4 1841.22 98.78
 -3 -2 4 1722.45 91.78
 -3 -2 5 2243.13 117.76
 -3 -2 5 2257.61 112.15
 -3 -2 5 2151.24 116.45
 -3 -2 5 2080.36 107.94
 -3 -2 6 1025.58 63.27
 -3 -2 6 1074.06 60.96
 -3 -2 6 1149.86 59.07
 -3 -2 6 1044.62 62.38
 -3 -2 6 908.75 52.14
 -3 -2 7 1137.59 68.42
 -3 -2 7 1033.82 65.41
 -3 -2 7 1033.28 63.86
 -3 -2 8 862.83 56.92
 -3 -2 8 774.71 52.85
 -3 -2 8 791.48 53.81
 -3 -2 9 8.51 8.64
 -3 -2 9 28.5 14.07
 -3 -2 9 26.09 13.64
 -3 -2 10 951.64 67.39
 -3 -2 10 949.53 64.13
 -3 -2 10 1019.82 65.05
 -3 -2 11 74.35 17.5
 -3 -2 11 87.39 20.24
 -3 -2 11 99.48 20.74
 -3 -2 12 1008.3 71.8
 -3 -2 12 936.61 65.99
 -3 -2 12 1035.74 68.9
 -3 -2 13 17.18 17.29
 -3 -2 13 -6.02 12.17
 -3 -2 14 847.35 68.08
 -3 -2 14 884.46 65.51
 -3 -2 15 65.41 22.84
 -3 -2 15 90.21 21.13
 -3 -2 16 331.22 40.73
 -3 -2 16 281.24 36.7
 -3 -2 17 185.64 34.09
 -3 -2 17 172.68 30.86
 -3 -2 18 109.48 33.23
 -3 -2 18 202.5 32.97
 -3 -2 19 194.99 37.75
 -3 -2 19 298.83 40.61
 -3 -2 20 90.42 25.87
 -3 -2 21 84.28 26.39
 -3 -1 -22 10.02 24.39
 -3 -1 -21 57.85 26.64
 -3 -1 -20 323.64 44.7
 -3 -1 -19 92.74 28.28
 -3 -1 -18 209.73 35.13
 -3 -1 -17 -3.97 18.65
 -3 -1 -16 221.74 33.89
 -3 -1 -15 98.97 23.51
 -3 -1 -14 1139.69 79.1
 -3 -1 -13 375.05 37.88
 -3 -1 -12 888.09 63.6
 -3 -1 -11 735.71 52.51
 -3 -1 -11 625.48 50.21
 -3 -1 -10 130.18 21.74
 -3 -1 -10 167.32 23.34
 -3 -1 -10 151.92 18.55
 -3 -1 -9 890.53 59.28
 -3 -1 -9 839.63 58.24
 -3 -1 -9 905.86 55.04
 -3 -1 -8 310.98 27.81
 -3 -1 -8 272.82 23.84
 -3 -1 -7 2583.64 139.69
 -3 -1 -7 2673.32 137.16
 -3 -1 -7 2826.25 141.05
 -3 -1 -7 2562.48 129.05
 -3 -1 -6 682.5 36.29
 -3 -1 -6 687.26 45.87
 -3 -1 -6 732.85 44.85
 -3 -1 -6 718.42 43.3
 -3 -1 -6 774.99 46.86
 -3 -1 -6 602.37 41.59
 -3 -1 -5 4715.1 233.51
 -3 -1 -5 5187.98 244.58
 -3 -1 -5 5131.31 238.29
 -3 -1 -5 5223.56 242.71
 -3 -1 -5 5325.35 243.78
 -3 -1 -5 5165.55 241.41
 -3 -1 -5 5403.41 245.04
 -3 -1 -5 4522.21 233.58
 -3 -1 -4 129.59 15.1
 -3 -1 -4 132.13 11.73
 -3 -1 -4 109.26 15.07
 -3 -1 -4 151.27 16.35
 -3 -1 -4 133.83 14.07
 -3 -1 -4 121.81 10.13
 -3 -1 -3 1459.53 80.22
 -3 -1 -3 1461.75 79.43
 -3 -1 -3 1612.12 81.97
 -3 -1 -3 1429.26 77.79
 -3 -1 -3 1508.31 76.02
 -3 -1 -2 2625.46 131.87
 -3 -1 -2 3004.87 133.12
 -3 -1 -2 2634.48 133.58
 -3 -1 -2 2565.35 126.52
 -3 -1 -2 2471.76 129.47
 -3 -1 -2 2527.41 129.67
 -3 -1 -1 1967.25 101.08
 -3 -1 -1 2045.75 104.12
 -3 -1 -1 1995.1 106.1
 -3 -1 -1 1925.16 104.71
 -3 -1 -1 2129.62 104.55
 -3 -1 -1 1952.24 101.87
 -3 -1 0 139.35 12.99
 -3 -1 0 145.41 14.78
 -3 -1 0 144.71 15.55
 -3 -1 0 131 14.44
 -3 -1 0 141.86 11.97
 -3 -1 1 967.71 55.79
 -3 -1 1 1106.4 57.25
 -3 -1 1 1019.11 56.86
 -3 -1 1 1011.43 55.98
 -3 -1 1 990.2 57.51
 -3 -1 2 1807.2 95.28
 -3 -1 2 1659.98 94.78
 -3 -1 2 1757.67 91.96
 -3 -1 2 1882.61 93.73
 -3 -1 2 1876.01 93.82
 -3 -1 2 1801.28 96.23
 -3 -1 3 675.96 46.12
 -3 -1 3 761.11 43.35
 -3 -1 3 801.62 44.13
 -3 -1 3 761.31 44.93
 -3 -1 3 827.28 48.43
 -3 -1 4 1269.88 64.82
 -3 -1 4 1180.72 70.22
 -3 -1 4 1165.74 66.24
 -3 -1 4 1209.09 70.1
 -3 -1 5 285.33 23
 -3 -1 5 270.93 27.71
 -3 -1 5 284.24 23.12
 -3 -1 5 289.85 22.68
 -3 -1 5 371.3 28.41
 -3 -1 5 344.45 21.54
 -3 -1 6 1142.7 77.67
 -3 -1 6 1379.03 75.03
 -3 -1 6 1355.03 75.09
 -3 -1 6 1395.41 79.18
 -3 -1 6 1412.38 70.4
 -3 -1 7 19.66 9.59
 -3 -1 7 6.52 11.31
 -3 -1 7 13.43 10.99
 -3 -1 8 884.24 63.38
 -3 -1 8 1005.3 62.77
 -3 -1 8 1007.46 60.15
 -3 -1 9 398.72 37.38
 -3 -1 9 427.64 33.11
 -3 -1 9 368.59 34.02
 -3 -1 10 426.21 34.87
 -3 -1 10 441.76 39.98
 -3 -1 10 330.1 33.59
 -3 -1 11 615.08 50.51
 -3 -1 11 550.16 43.47
 -3 -1 11 496.03 43
 -3 -1 12 33.14 16.86
 -3 -1 12 36.31 18.22
 -3 -1 12 36.04 14.44
 -3 -1 13 1185.84 85.49
 -3 -1 13 1269.24 80.91
 -3 -1 14 3.74 17.22
 -3 -1 14 3.03 11.3
 -3 -1 15 685.29 59.45
 -3 -1 15 541.39 49.83
 -3 -1 16 -12.41 21.16
 -3 -1 16 6.98 13
 -3 -1 17 409.43 47.62
 -3 -1 17 375 42.61
 -3 -1 18 94.19 30.12
 -3 -1 18 94.43 24.53
 -3 -1 19 255.36 40.98
 -3 -1 19 203.06 33.5
 -3 -1 20 171.67 37.03
 -3 -1 20 225.77 35.49
 -3 0 -21 39.38 26.28
 -3 0 -21 29.71 23.31
 -3 0 -20 329.94 43.1
 -3 0 -20 295.76 45.4
 -3 0 -19 301.72 43.52
 -3 0 -18 135.6 30.78
 -3 0 -17 187.47 32.73
 -3 0 -16 217.43 33.76
 -3 0 -15 387.99 42.87
 -3 0 -14 14.01 15.51
 -3 0 -14 -3.31 16.37
 -3 0 -13 2221.23 131.53
 -3 0 -13 2211.53 130.04
 -3 0 -12 24.53 16.21
 -3 0 -12 32.03 16.06
 -3 0 -11 1243.11 78.88
 -3 0 -11 1124.35 76.24
 -3 0 -10 318 30.91
 -3 0 -10 268.62 29.2
 -3 0 -10 225.05 24.22
 -3 0 -9 162.16 22.55
 -3 0 -9 116 19.78
 -3 0 -9 112.75 16.57
 -3 0 -8 419.64 37.36
 -3 0 -8 508.75 38.27
 -3 0 -8 444.98 33.35
 -3 0 -7 226.52 25.07
 -3 0 -7 254.98 25.33
 -3 0 -7 232.93 22.32
 -3 0 -6 2966.87 159.35
 -3 0 -6 3264.09 157.71
 -3 0 -6 3114.12 154.95
 -3 0 -6 3296.68 161.77
 -3 0 -6 2974.84 146.57
 -3 0 -5 704.46 42.14
 -3 0 -5 680.04 44.08
 -3 0 -5 668.42 42.64
 -3 0 -5 668.62 40.06
 -3 0 -5 633.39 34.13
 -3 0 -4 4550.24 242.67
 -3 0 -4 4954.71 243.38
 -3 0 -4 5022.57 245.9
 -3 0 -4 5429.86 245.69
 -3 0 -4 5034.43 241.4
 -3 0 -4 4792.21 237.3
 -3 0 -3 -3.97 9.85
 -3 0 -3 1.06 6.37
 -3 0 -3 8.43 3.46
 -3 0 -3 2.64 5.14
 -3 0 -3 9.1 9.02
 -3 0 -3 5.66 7.52
 -3 0 -3 1.56 5.31
 -3 0 -2 1474.81 77.06
 -3 0 -2 1485.8 79.21
 -3 0 -2 1423.14 79.32
 -3 0 -2 1438.42 78.01
 -3 0 -2 1422.25 74.19
 -3 0 -2 1473.62 75.89
 -3 0 -1 136.18 12.42
 -3 0 -1 133.35 13.58
 -3 0 -1 123.87 15.36
 -3 0 -1 106.67 13.19
 -3 0 -1 110.99 9.67
 -3 0 0 2909.34 152.56
 -3 0 0 3123.21 154.25
 -3 0 0 3156.73 152.41
 -3 0 0 2789.23 146.6
 -3 0 1 617.78 38.46
 -3 0 1 626.72 40.56
 -3 0 1 594.82 39.7
 -3 0 2 1261.83 69.96
 -3 0 2 1332.54 73.95
 -3 0 2 1354.05 72.49
 -3 0 2 1390.53 76.56
 -3 0 3 2436.5 120.86
 -3 0 3 2211.92 117.95
 -3 0 3 2621.48 123.86
 -3 0 3 2329.01 125.04
 -3 0 3 2384.86 121.51
 -3 0 4 9.63 5.63
 -3 0 4 8.68 7.79
 -3 0 4 8.04 9.55
 -3 0 4 24.32 8.85
 -3 0 5 1754.9 94.42
 -3 0 5 1996.63 98.81
 -3 0 5 1866.27 101.95
 -3 0 5 1780.11 94.92
 -3 0 6 1.11 5.69
 -3 0 6 9.24 7
 -3 0 6 -1.89 9.8
 -3 0 6 -0.94 6.87
 -3 0 7 1932.41 102.12
 -3 0 7 1894.6 107.67
 -3 0 7 1918.52 98.65
 -3 0 8 28.86 9.75
 -3 0 8 8.63 11.08
 -3 0 9 992.73 60.67
 -3 0 9 956.18 64.04
 -3 0 10 592.93 43.49
 -3 0 10 616.95 46.92
 -3 0 11 690.39 50.74
 -3 0 11 807.76 55.55
 -3 0 12 264.89 31.69
 -3 0 12 280.31 29.9
 -3 0 13 24.87 17.03
 -3 0 13 47.21 15.09
 -3 0 14 416.11 39.7
 -3 0 15 32.32 21.7
 -3 0 15 49.23 16.58
 -3 0 16 379.1 47.43
 -3 0 16 350.03 39.69
 -3 0 17 40.14 24.85
 -3 0 17 -7.04 12.73
 -3 0 18 418.15 51.47
 -3 0 19 14.4 28.12
 -3 0 20 241.45 43.31
 -3 0 21 85.78 32.5
 -3 1 -21 115.67 31.85
 -3 1 -21 137.22 33.97
 -3 1 -20 22.43 25.97
 -3 1 -20 9.85 19.41
 -3 1 -19 38.89 23.26
 -3 1 -19 80.61 27.57
 -3 1 -18 27.31 22.57
 -3 1 -17 262.46 38.31
 -3 1 -16 87.12 24.65
 -3 1 -15 397.11 44.17
 -3 1 -15 376.4 42.22
 -3 1 -14 538.25 50.87
 -3 1 -14 479.14 47.06
 -3 1 -13 10.51 16.46
 -3 1 -13 12.83 14.5
 -3 1 -12 1588.42 99.57
 -3 1 -12 1500.65 96.37
 -3 1 -11 24.87 14.36
 -3 1 -11 16.97 14.49
 -3 1 -10 835.68 59.09
 -3 1 -10 731.47 55.76
 -3 1 -9 32.56 13.91
 -3 1 -9 17.36 13.3
 -3 1 -9 21.96 10.64
 -3 1 -8 284.09 30.95
 -3 1 -8 354.38 32.51
 -3 1 -8 333.87 27.89
 -3 1 -7 319.85 32.81
 -3 1 -7 394.73 33.62
 -3 1 -7 411.51 30.64
 -3 1 -6 793.6 55.17
 -3 1 -6 799.56 47.76
 -3 1 -6 787.5 53.27
 -3 1 -6 821.3 50.79
 -3 1 -5 3627.57 171.37
 -3 1 -5 3718.83 182.01
 -3 1 -5 3707.25 179.53
 -3 1 -5 3625.12 174.91
 -3 1 -5 3341.67 167.78
 -3 1 -4 940.8 47.16
 -3 1 -4 920.77 47.03
 -3 1 -4 938.92 48.97
 -3 1 -4 967.38 59.01
 -3 1 -4 1049.87 58.42
 -3 1 -4 996.41 52.69
 -3 1 -4 987.71 55.87
 -3 1 -3 2233.11 112.11
 -3 1 -3 2165.15 112.21
 -3 1 -3 2482.57 123.63
 -3 1 -3 2608.8 123.31
 -3 1 -3 2458.18 116.14
 -3 1 -3 2653.18 121.74
 -3 1 -2 20.19 4.87
 -3 1 -2 13.39 6.8
 -3 1 -2 11.4 8.77
 -3 1 -2 18.37 7.87
 -3 1 -2 15.24 4.74
 -3 1 -1 1463.92 77.39
 -3 1 -1 1566.66 79.14
 -3 1 -1 1574.54 81.29
 -3 1 -1 1488.1 75.14
 -3 1 -1 1555.74 83.72
 -3 1 0 139.62 16.26
 -3 1 0 114.2 12.12
 -3 1 0 129.45 13.94
 -3 1 1 2343.49 116.01
 -3 1 1 2646.1 125.27
 -3 1 1 2589.54 121.97
 -3 1 2 2848.92 142.64
 -3 1 2 3040.34 149.32
 -3 1 2 2846.37 147.91
 -3 1 2 2939.96 145.77
 -3 1 3 2097.17 105.22
 -3 1 3 1988.54 102.8
 -3 1 3 2060.69 109.5
 -3 1 3 2189.49 111.76
 -3 1 3 2133.61 106.49
 -3 1 4 842.05 51.67
 -3 1 4 796.2 46.43
 -3 1 4 817.1 48.93
 -3 1 4 771.6 42.63
 -3 1 4 838.96 46.6
 -3 1 5 515.76 34.19
 -3 1 5 535.57 35.15
 -3 1 5 510.47 30.74
 -3 1 5 536.71 38.99
 -3 1 6 191.69 19.25
 -3 1 6 220.21 19.41
 -3 1 6 183.52 16.13
 -3 1 6 182.91 17.24
 -3 1 7 196.63 21.2
 -3 1 7 243.65 20.3
 -3 1 7 224.16 18.91
 -3 1 7 190.36 18.31
 -3 1 8 2007.3 107.25
 -3 1 8 2014.04 111.38
 -3 1 8 2049.99 115.13
 -3 1 9 14.18 8.36
 -3 1 9 25.29 10.82
 -3 1 9 29.36 14.36
 -3 1 10 1510.2 87.33
 -3 1 10 1568.55 94.11
 -3 1 11 157.41 25.65
 -3 1 11 187.43 22.36
 -3 1 12 277.92 32.76
 -3 1 12 259.57 28.25
 -3 1 13 388.54 41.22
 -3 1 13 470.15 39.39
 -3 1 18 9.54 25.14
 -3 1 19 401.05 54.07
 -3 1 20 -20.43 27.33
 -3 1 21 172.38 41.15
 -3 2 -20 570.63 58.92
 -3 2 -20 471.5 56.06
 -3 2 -19 4.56 20.6
 -3 2 -19 -4.91 21.73
 -3 2 -18 673.04 64.73
 -3 2 -17 18.19 21.77
 -3 2 -16 347.44 43.68
 -3 2 -16 296.74 39.53
 -3 2 -15 20.72 19.49
 -3 2 -15 25.8 17.02
 -3 2 -14 272.16 37.41
 -3 2 -14 273.52 34.52
 -3 2 -13 326.42 39.1
 -3 2 -13 269.72 35.55
 -3 2 -12 437.46 44.96
 -3 2 -12 499.59 45.03
 -3 2 -11 1351.91 87.71
 -3 2 -11 1232.86 83.41
 -3 2 -10 54.03 18.97
 -3 2 -10 42.44 17.3
 -3 2 -9 1629.11 97.37
 -3 2 -9 1452.78 92.92
 -3 2 -9 1548.78 88.28
 -3 2 -8 290.44 31.49
 -3 2 -8 295.01 30.4
 -3 2 -8 286.42 26.5
 -3 2 -7 1308.94 80.3
 -3 2 -7 1249 77.48
 -3 2 -7 1186.8 72.62
 -3 2 -6 101.56 17.97
 -3 2 -6 97.95 15.55
 -3 2 -6 109.16 13.33
 -3 2 -5 1683.96 89.09
 -3 2 -5 1718.41 97.18
 -3 2 -5 1660.92 93.93
 -3 2 -4 963.07 59.06
 -3 2 -4 872.56 50.29
 -3 2 -4 909.15 48.05
 -3 2 -4 897.81 56.15
 -3 2 -3 720.99 39.51
 -3 2 -3 680.35 38.89
 -3 2 -3 724.49 40.24
 -3 2 -3 778.94 45.15
 -3 2 -3 708.91 46.92
 -3 2 -2 2442.51 121.27
 -3 2 -2 2574.44 129.45
 -3 2 -2 2356.9 119.5
 -3 2 -2 2417.49 125.33
 -3 2 -1 177.23 14.69
 -3 2 -1 118.96 12.63
 -3 2 -1 149.75 10.22
 -3 2 -1 153.05 10.42
 -3 2 -1 166.18 16.21
 -3 2 -1 166.55 18.81
 -3 2 0 3453.91 178.04
 -3 2 0 4232.13 191.63
 -3 2 0 3578.23 185.81
 -3 2 0 3651.77 181.38
 -3 2 0 3656.76 181.76
 -3 2 1 969.6 62.47
 -3 2 1 1034.22 58.9
 -3 2 1 1076.69 60.56
 -3 2 2 3779.59 201.48
 -3 2 2 3979.9 196.66
 -3 2 2 4138.71 200.67
 -3 2 3 8.58 3.87
 -3 2 3 5.35 5.48
 -3 2 3 9.5 8.83
 -3 2 3 12.58 9.33
 -3 2 3 15.76 7.07
 -3 2 4 2496.71 121.84
 -3 2 4 2303.3 114.52
 -3 2 4 2200.4 118.77
 -3 2 4 2090.21 107.98
 -3 2 4 2343.48 113.39
 -3 2 5 169.63 21.23
 -3 2 5 190.2 18.08
 -3 2 5 183.23 13.3
 -3 2 5 150.4 18.79
 -3 2 6 606.66 40.02
 -3 2 6 579.18 40.9
 -3 2 6 612.46 45.39
 -3 2 7 225.19 21.77
 -3 2 7 187 20.62
 -3 2 7 191.59 25.27
 -3 2 8 775.89 52.79
 -3 2 8 676.59 45.96
 -3 2 9 535.32 41.27
 -3 2 10 391.93 35.27
 -3 2 11 2341.26 130.29
 -3 2 11 2218.77 132.05
 -3 2 12 246.1 30.03
 -3 2 12 336.96 36.96
 -3 2 13 1125.51 75.53
 -3 2 13 1049.35 76.13
 -3 2 14 26.17 20.09
 -3 2 21 5.38 27.09
 -3 3 -19 200.44 36.85
 -3 3 -19 252.84 41.48
 -3 3 -18 101.36 28.04
 -3 3 -18 103.15 29.51
 -3 3 -17 231.62 37.87
 -3 3 -16 -13.63 18.38
 -3 3 -16 -19.77 18.59
 -3 3 -15 488.55 51.71
 -3 3 -15 417.84 46.48
 -3 3 -14 -4.18 20.69
 -3 3 -14 3.64 16.13
 -3 3 -13 463.77 48.16
 -3 3 -13 390.83 43.15
 -3 3 -12 84.03 22.18
 -3 3 -12 80.07 21.88
 -3 3 -11 872.74 67.12
 -3 3 -11 805.72 62.93
 -3 3 -10 578.74 52.66
 -3 3 -10 699.54 53.48
 -3 3 -9 622.26 52.18
 -3 3 -9 592.39 49.24
 -3 3 -8 565.13 48.91
 -3 3 -8 621.11 48.48
 -3 3 -8 578.01 43.05
 -3 3 -7 274.06 30.86
 -3 3 -7 244.03 28.66
 -3 3 -7 225.19 24.91
 -3 3 -6 550.98 43.22
 -3 3 -6 504.51 39.19
 -3 3 -5 16.44 9.74
 -3 3 -5 3.96 9.12
 -3 3 -4 1743.15 98.92
 -3 3 -3 19.47 10.58
 -3 3 -3 13.96 6.02
 -3 3 -2 1054.94 64.46
 -3 3 -2 1052.88 60.19
 -3 3 -2 1002.96 57.68
 -3 3 -1 164.74 12.89
 -3 3 -1 159.58 15.98
 -3 3 -1 152.03 19.88
 -3 3 -1 150.19 16.13
 -3 3 0 1009.47 55.78
 -3 3 0 1143.23 66.27
 -3 3 0 1028.37 59.27
 -3 3 0 1103.13 61.19
 -3 3 1 969.99 62.38
 -3 3 1 1080.2 57.77
 -3 3 1 963.83 59.35
 -3 3 2 723.7 49.59
 -3 3 2 751.49 44.12
 -3 3 2 767.97 48.41
 -3 3 3 1448.91 86.33
 -3 3 3 1573.57 87.18
 -3 3 4 35.38 12.07
 -3 3 4 13.84 11.08
 -3 3 5 2096.48 117.12
 -3 3 5 2075.62 114.17
 -3 3 6 20.7 8.44
 -3 3 6 24 11.91
 -3 3 6 9.27 11.15
 -3 3 7 718.17 53.66
 -3 3 7 664.8 46.64
 -3 3 7 747.06 48.72
 -3 3 8 27.89 10.66
 -3 3 8 55.58 14.33
 -3 3 8 42.56 15.49
 -3 3 9 366.9 33.44
 -3 3 9 434.73 40.2
 -3 3 10 274.19 29.86
 -3 3 10 311.44 35.23
 -3 3 11 339.32 33.95
 -3 3 11 372.48 39.69
 -3 3 12 364.73 36.23
 -3 3 13 21.64 13.73
 -3 3 14 166.7 26.17
 -3 3 14 153.96 29.3
 -3 3 15 10.71 14.07
 -3 4 -18 33.61 21.37
 -3 4 -18 65.72 27.12
 -3 4 -17 264.76 42.73
 -3 4 -16 265.03 41.16
 -3 4 -15 196.49 34.82
 -3 4 -14 335.22 42.54
 -3 4 -14 296.29 38.49
 -3 4 -13 16.96 17.59
 -3 4 -13 29.31 17.86
 -3 4 -12 636.44 58.05
 -3 4 -12 575.97 52.74
 -3 4 -11 -3.91 17.66
 -3 4 -11 -3.39 14.69
 -3 4 -10 1119.21 81.45
 -3 4 -10 1173.66 79.98
 -3 4 -9 24.8 17.55
 -3 4 -9 6.24 14.12
 -3 4 -8 179.2 28.28
 -3 4 -8 155.43 26.16
 -3 4 -8 197.2 24.31
 -3 4 -7 367.02 38.22
 -3 4 -7 289.88 33.79
 -3 4 -7 382.41 33.18
 -3 4 -6 291.92 32.58
 -3 4 -6 287.63 29.08
 -3 4 -5 697.92 51.02
 -3 4 -5 614.97 46.55
 -3 4 -4 101.4 16.65
 -3 4 -4 75.24 12.48
 -3 4 -3 2018.99 112.45
 -3 4 -3 1940.54 107.89
 -3 4 -2 17.96 9.31
 -3 4 -2 5.62 6.85
 -3 4 -1 2251.64 132.14
 -3 4 -1 2551.07 128.15
 -3 4 0 159.82 21.43
 -3 4 0 158.83 18.51
 -3 4 1 1745.96 104.07
 -3 4 1 1895.02 101.48
 -3 4 2 588.64 42.17
 -3 4 2 492.27 38.78
 -3 4 3 872.86 59.78
 -3 4 3 979.53 60.68
 -3 4 4 636.35 44.63
 -3 4 4 534.78 43.12
 -3 4 5 184.05 22.9
 -3 4 5 187.93 24.28
 -3 4 6 1362.34 80.43
 -3 4 6 1257.23 82.11
 -3 4 7 36.81 15.25
 -3 4 7 41.77 15.25
 -3 4 8 2703.19 145.8
 -3 4 8 2394.65 136.13
 -3 4 8 2526.72 137.72
 -3 4 9 157.86 21.48
 -3 4 9 116.85 20.49
 -3 4 9 98.09 21.71
 -3 4 10 1644.1 98.34
 -3 4 10 1656.15 105.66
 -3 4 11 35.46 15.07
 -3 4 11 26.04 16.54
 -3 4 12 857.72 63.43
 -3 4 12 896.66 70.16
 -3 4 13 393.88 40.46
 -3 4 13 454.01 47.36
 -3 4 14 258.99 32.07
 -3 4 15 208.91 30.89
 -3 4 15 204.34 36.2
 -3 4 16 15.33 15.51
 -3 4 17 519.09 51.57
 -3 5 -17 -9.59 22.1
 -3 5 -17 20.16 23.67
 -3 5 -16 132.59 30.75
 -3 5 -15 214.41 38.89
 -3 5 -14 138.77 31.97
 -3 5 -13 241.82 37.97
 -3 5 -12 125.44 27.52
 -3 5 -12 138.01 27.27
 -3 5 -11 565.98 53.89
 -3 5 -11 400.87 45.06
 -3 5 -10 -11.97 17.29
 -3 5 -10 3.49 15.77
 -3 5 -9 1529.81 99.22
 -3 5 -9 1404.81 94.82
 -3 5 -8 25.73 17.92
 -3 5 -8 16.31 14.17
 -3 5 -7 937.49 68.24
 -3 5 -7 855.79 63.99
 -3 5 -7 804.97 59.42
 -3 5 -6 85.52 20.7
 -3 5 -6 125.49 21.41
 -3 5 -5 436.48 38.15
 -3 5 -4 698.43 52.79
 -3 5 -3 221.57 26.74
 -3 5 -3 278.88 26.75
 -3 5 -2 577.91 42.56
 -3 5 -2 539.34 44.06
 -3 5 -1 10.24 11.33
 -3 5 -1 -1.83 8.73
 -3 5 0 719.71 53.29
 -3 5 0 758.91 50.3
 -3 5 1 71.13 15.9
 -3 5 1 98.27 17.02
 -3 5 2 1980.77 116.02
 -3 5 2 2061.62 114.35
 -3 5 3 -2.53 11.23
 -3 5 3 23.32 11.93
 -3 5 4 1043.02 68.18
 -3 5 4 1002.9 67.51
 -3 5 5 689.82 51.5
 -3 5 5 677.2 52.4
 -3 5 6 448.94 39.75
 -3 5 6 450.43 41.44
 -3 5 7 1100.46 71.76
 -3 5 7 1067.68 74.43
 -3 5 8 10.27 14.11
 -3 5 8 -3.29 13.61
 -3 5 9 805.14 59.05
 -3 5 9 862.73 65.53
 -3 5 10 3.72 14.26
 -3 5 10 -7.97 12.7
 -3 5 11 702.17 58.27
 -3 5 11 533.52 47.25
 -3 5 12 16.66 16.42
 -3 5 12 3.05 11.36
 -3 5 13 643.22 59.89
 -3 5 13 587.75 51.57
 -3 5 14 68.63 25.65
 -3 5 14 144.12 25.51
 -3 5 15 338.57 39.86
 -3 5 16 166.14 28.6
 -3 5 17 49.01 18.6
 -3 5 18 364.65 43.84
 -3 5 19 17.9 18.11
 -3 6 -16 9.52 21.95
 -3 6 -16 -20.16 23.23
 -3 6 -15 123.87 28.72
 -3 6 -15 123.14 32.63
 -3 6 -14 115.47 30.62
 -3 6 -13 388.48 47.09
 -3 6 -12 286.85 41.94
 -3 6 -11 687.25 62.8
 -3 6 -10 705.62 64.63
 -3 6 -10 770.25 62.89
 -3 6 -9 57.38 22.98
 -3 6 -9 54.57 20.7
 -3 6 -8 178.38 30.33
 -3 6 -8 212.7 30.62
 -3 6 -7 145.26 28.74
 -3 6 -7 120.84 23.75
 -3 6 -6 218.51 31.22
 -3 6 -6 218.45 28.32
 -3 6 -5 5.78 13.07
 -3 6 -4 896.15 63.95
 -3 6 -3 320.41 34.81
 -3 6 -3 343.29 32.85
 -3 6 -2 1100.94 70.69
 -3 6 -2 1013.32 71.47
 -3 6 -1 1942.44 110.93
 -3 6 -1 1830.18 112.54
 -3 6 0 168.21 24.62
 -3 6 1 1433.29 87.62
 -3 6 1 1465.36 91.12
 -3 6 2 7.5 11.52
 -3 6 2 2.89 13.07
 -3 6 3 607.3 48.13
 -3 6 3 605.63 49.22
 -3 6 4 5.6 12.4
 -3 6 4 8.71 13.39
 -3 6 5 813.44 60.78
 -3 6 5 841.49 61.02
 -3 6 6 556.94 47.73
 -3 6 6 499.66 45.2
 -3 6 7 1116.4 76.9
 -3 6 7 1044.2 73.13
 -3 6 8 1044.34 75.3
 -3 6 8 996.65 70.5
 -3 6 9 403.98 41.11
 -3 6 9 424.79 44.19
 -3 6 10 351.31 38.43
 -3 6 10 421.29 44.59
 -3 6 11 297.12 38.91
 -3 6 12 510.56 52.91
 -3 6 13 4.62 18.21
 -3 6 14 539.81 57.03
 -3 6 15 30.09 24.02
 -3 6 16 294.55 43.54
 -3 7 -15 -9.38 23.22
 -3 7 -14 225.84 36.71
 -3 7 -13 43.7 26.37
 -3 7 -13 25.96 20.38
 -3 7 -12 503.38 54.43
 -3 7 -11 83.23 24.68
 -3 7 -10 443.98 49.63
 -3 7 -9 206.47 32.53
 -3 7 -9 169.8 31.99
 -3 7 -8 389.81 42.86
 -3 7 -8 313.33 41.35
 -3 7 -7 176.27 29.43
 -3 7 -7 156.07 30.27
 -3 7 -6 51.12 17.12
 -3 7 -6 91.84 23.45
 -3 7 -5 596.68 50.74
 -3 7 -4 9.75 14.39
 -3 7 -3 918.87 67.56
 -3 7 -2 2.86 11.28
 -3 7 -2 -13.06 14.75
 -3 7 -1 683.5 51.57
 -3 7 -1 529.53 49.9
 -3 7 0 -3.26 15.61
 -3 7 1 196 28.76
 -3 7 2 260.44 31.28
 -3 7 2 300.29 34.89
 -3 7 3 319.95 34.58
 -3 7 3 317.28 36.09
 -3 7 4 498.38 44.69
 -3 7 4 446.09 44.35
 -3 7 5 180.34 27.75
 -3 7 5 144.91 26.39
 -3 7 6 582.32 52.15
 -3 7 6 604.47 52.44
 -3 7 7 10.88 16.39
 -3 7 7 -6.63 16.4
 -3 7 8 730.89 60.99
 -3 7 8 681.34 57.72
 -3 7 9 28.17 18.6
 -3 7 9 33.31 19.57
 -3 7 10 883.68 68.32
 -3 7 10 888.96 72.72
 -3 7 11 53.36 21.79
 -3 7 12 399.44 47.92
 -3 7 13 383.1 47.64
 -3 7 14 75.88 26.11
 -3 7 15 440.25 53.04
 -3 7 16 5.41 21.87
 -3 7 17 238.06 41.28
 -3 8 -7 383.04 45.19
 -3 8 -6 186.88 29.86
 -3 8 -5 56.87 19.46
 -3 8 -4 480.96 48.69
 -3 8 -3 97.52 24.86
 -3 8 -2 442.32 45.62
 -3 8 -1 116.29 25.19
 -3 8 0 509.81 49.56
 -3 8 1 36.38 18.09
 -3 8 2 491.95 48.63
 -3 8 3 288.71 38.25
 -3 8 4 454.49 47.91
 -3 8 4 484.57 46.11
 -3 8 5 172.92 29.86
 -3 8 5 283.59 35.26
 -3 8 6 84.81 23.51
 -3 8 6 165.28 28.54
 -3 8 7 303.29 39.02
 -3 8 7 333.63 40.14
 -3 8 8 -3.71 17.42
 -3 8 8 4.11 15.75
 -3 8 9 483.11 49.04
 -3 8 9 417.43 48.1
 -3 8 10 44.6 23.55
 -3 8 10 18 17.78
 -3 8 11 672.5 63.63
 -3 8 12 9.8 20.78
 -3 8 13 127.19 30.05
 -3 8 14 174.15 35.04
 -3 8 15 49.09 26.65
 -3 8 16 291.43 46.26
 -3 9 -4 266.55 36.76
 -3 9 -3 122.48 27.58
 -3 9 -2 222.84 34.42
 -3 9 -1 279.69 37.61
 -3 9 0 132.53 27.4
 -3 9 1 457.95 49.2
 -3 9 2 16.11 17.84
 -3 9 3 484.07 51.11
 -3 9 4 109.22 25.59
 -3 9 5 349.21 43.62
 -3 9 6 166.82 30.97
 -3 9 6 178.28 31.92
 -3 9 7 77.54 24.22
 -3 9 7 88.47 25.27
 -3 9 8 204.45 35.79
 -3 9 8 263.66 38.83
 -3 9 9 36.83 23.43
 -3 9 9 22.85 18.05
 -3 9 10 277.94 40.81
 -3 9 10 309.2 43.5
 -3 9 11 9.89 19.49
 -3 9 12 590.89 61.66
 -3 9 13 15.92 20.36
 -3 9 14 476.43 57.03
 -3 10 -3 350.16 43.57
 -3 10 -2 103.42 28.24
 -3 10 -1 277.63 40.22
 -3 10 0 135.39 29.97
 -3 10 1 245.71 38.16
 -3 10 2 131.74 29.29
 -3 10 3 4.41 17.39
 -3 10 4 340.55 44.38
 -3 10 5 13.29 17.91
 -3 10 6 599.65 60.09
 -3 10 7 26.66 23.1
 -3 10 8 475.87 52.43
 -3 10 8 456.02 51.94
 -3 10 9 48.9 24.37
 -3 10 9 110.89 28.46
 -3 10 10 190.9 36.46
 -3 10 10 209.78 37.88
 -3 10 11 110.54 31.89
 -3 10 11 170.62 34.33
 -3 10 12 42.75 25.18
 -3 11 -2 165.58 32.61
 -3 11 -1 4.64 18.77
 -3 11 0 219.87 37.36
 -3 11 1 65.93 25.37
 -3 11 2 213.02 38.87
 -3 11 3 152.05 33.49
 -3 11 4 80.93 26.1
 -3 11 5 124.17 31.38
 -3 11 6 9.56 20.26
 -3 11 7 57.39 24.98
 -2 -9 5 40.4 19.81
 -2 -9 6 435.72 44.43
 -2 -9 7 77.13 24.2
 -2 -9 8 132.55 27.62
 -2 -8 3 386.06 38.52
 -2 -8 4 38.54 18.06
 -2 -8 5 762.02 60.17
 -2 -8 6 24.95 18.3
 -2 -8 7 256.72 34.39
 -2 -8 8 42.95 20.35
 -2 -8 9 156.63 29.8
 -2 -8 10 185.74 32.26
 -2 -7 2 221.76 27.19
 -2 -7 3 796.29 57.26
 -2 -7 4 806.69 58.98
 -2 -7 5 290.12 31.04
 -2 -7 5 273.93 31.94
 -2 -7 6 817.41 57.69
 -2 -7 6 735.62 57.23
 -2 -7 7 276.83 31.89
 -2 -7 7 282.38 33.93
 -2 -7 8 120.95 25.1
 -2 -7 9 12.58 17.29
 -2 -7 10 146.87 26.14
 -2 -7 11 54.23 21.15
 -2 -6 -12 10.28 15.94
 -2 -6 -11 255.92 30.86
 -2 -6 -11 275.1 28.8
 -2 -6 -10 32.46 16.04
 -2 -6 -10 57.13 14.18
 -2 -6 -9 793.14 54.56
 -2 -6 -8 85.02 16.15
 -2 -6 -7 683.92 48.36
 -2 -6 -6 471.21 37.25
 -2 -6 -5 315.41 29.37
 -2 -6 -4 1070.38 66.29
 -2 -6 -3 1094.72 67.37
 -2 -6 -2 1603.6 85.29
 -2 -6 -1 409.39 28.57
 -2 -6 1 14.58 10.51
 -2 -6 2 1152.92 71.62
 -2 -6 2 1164.67 72.35
 -2 -6 3 133.5 19.95
 -2 -6 3 128.37 19.86
 -2 -6 4 1625.83 93.32
 -2 -6 4 1542.67 93.26
 -2 -6 5 74.66 16.58
 -2 -6 5 91.11 18.16
 -2 -6 6 762.3 55.34
 -2 -6 6 883.41 58.64
 -2 -6 7 766.85 54.54
 -2 -6 7 799.38 57.41
 -2 -6 8 357.44 34.53
 -2 -6 8 358.37 35.95
 -2 -6 9 1407.92 89.57
 -2 -6 10 21.2 17.77
 -2 -6 11 577.43 51.45
 -2 -6 12 -3.32 18.48
 -2 -5 -22 210.79 40.62
 -2 -5 -21 117.05 34.82
 -2 -5 -20 93.39 30.66
 -2 -5 -19 311.8 43.42
 -2 -5 -18 15.83 22.06
 -2 -5 -17 302.56 40.08
 -2 -5 -16 44.77 22.11
 -2 -5 -15 447.18 45.44
 -2 -5 -14 61.61 20.23
 -2 -5 -13 696.72 55.02
 -2 -5 -12 526.66 44.14
 -2 -5 -12 498.3 39.15
 -2 -5 -11 943.12 61.52
 -2 -5 -11 862.24 58.03
 -2 -5 -10 658.96 46.09
 -2 -5 -10 580.47 43.41
 -2 -5 -9 289.8 27.37
 -2 -5 -9 264.88 26.14
 -2 -5 -8 1431.78 82.25
 -2 -5 -8 1444.29 83.45
 -2 -5 -7 62.72 13.12
 -2 -5 -7 61.27 12.54
 -2 -5 -6 987.65 60.95
 -2 -5 -6 1203.48 66.3
 -2 -5 -5 807.72 51.26
 -2 -5 -5 1102.39 58.83
 -2 -5 -4 1579.18 72.03
 -2 -5 -4 1604.39 75.71
 -2 -5 -3 39.21 6.4
 -2 -5 -3 59.76 12.32
 -2 -5 -3 10.63 7.86
 -2 -5 -3 29.94 8.5
 -2 -5 -2 1421.25 76.6
 -2 -5 -2 1379.99 80.68
 -2 -5 -2 1499.33 73.74
 -2 -5 -2 1406.83 78.3
 -2 -5 -1 31.41 8.97
 -2 -5 -1 37.96 11.46
 -2 -5 -1 29.61 6.84
 -2 -5 -1 38.57 8.78
 -2 -5 0 370.84 32.59
 -2 -5 0 464.63 30.03
 -2 -5 0 444.37 32.39
 -2 -5 0 470.65 28.39
 -2 -5 0 461.17 34.32
 -2 -5 1 732.27 43.02
 -2 -5 1 785.4 49.36
 -2 -5 1 708.59 48.33
 -2 -5 2 312.21 27.57
 -2 -5 2 330.18 28.47
 -2 -5 3 1605.24 91.3
 -2 -5 3 1599.06 91.7
 -2 -5 4 9.21 8.98
 -2 -5 4 7.97 9.87
 -2 -5 5 1288.3 76.67
 -2 -5 5 1279.07 77.55
 -2 -5 6 3.93 12.19
 -2 -5 6 6.69 10.28
 -2 -5 7 1225.58 75.58
 -2 -5 7 1272.23 78.42
 -2 -5 8 6.29 11.41
 -2 -5 8 37.74 15.11
 -2 -5 9 973.99 66.78
 -2 -5 9 1201.29 73.39
 -2 -5 10 31.11 17.77
 -2 -5 11 203.51 29.09
 -2 -5 12 596.38 52.12
 -2 -5 13 82.92 23.36
 -2 -5 14 563.02 51.25
 -2 -5 14 437.74 49.42
 -2 -5 15 -8.19 16.56
 -2 -5 16 357.92 44.76
 -2 -4 -22 4.89 26.54
 -2 -4 -21 55.96 27.76
 -2 -4 -20 159.13 34.95
 -2 -4 -19 174.94 34.26
 -2 -4 -18 414.21 48.02
 -2 -4 -17 124.09 28.79
 -2 -4 -16 579.95 52.58
 -2 -4 -15 94.03 23.61
 -2 -4 -14 456.48 42.87
 -2 -4 -13 31.66 15.52
 -2 -4 -12 290.07 31.64
 -2 -4 -11 103.63 18.84
 -2 -4 -11 74.39 13.86
 -2 -4 -10 795.82 53.69
 -2 -4 -10 816.35 51.7
 -2 -4 -9 224.48 22.23
 -2 -4 -9 158.07 18.57
 -2 -4 -8 829.5 50.76
 -2 -4 -8 781.73 48.89
 -2 -4 -8 805.07 50.78
 -2 -4 -7 1001.03 59.03
 -2 -4 -7 1036.73 59.83
 -2 -4 -7 1036.04 61.56
 -2 -4 -7 1066.56 60.66
 -2 -4 -6 9.57 5.67
 -2 -4 -6 4.36 7.88
 -2 -4 -6 9.3 7.51
 -2 -4 -6 1.07 8.01
 -2 -4 -6 6.98 7.57
 -2 -4 -5 1426.66 71.76
 -2 -4 -5 1522.82 79.1
 -2 -4 -5 1512.96 78.04
 -2 -4 -5 1289.29 74.53
 -2 -4 -5 1311.76 76.57
 -2 -4 -4 24.71 6.05
 -2 -4 -4 21.32 8.61
 -2 -4 -4 34.67 10.05
 -2 -4 -4 8.41 6.59
 -2 -4 -4 18.82 8.15
 -2 -4 -3 1314.67 94.59
 -2 -4 -3 3060.51 98.23
 -2 -4 -3 1499.04 98.49
 -2 -4 -3 3320 109.36
 -2 -4 -2 357.7 20.78
 -2 -4 -2 67.11 7.45
 -2 -4 -2 21.21 8.16
 -2 -4 -2 332.1 20.73
 -2 -4 -1 1086.75 64.85
 -2 -4 -1 1170.58 62.12
 -2 -4 -1 1130.5 64.03
 -2 -4 -1 1159.23 59.99
 -2 -4 -1 1161.19 65.51
 -2 -4 0 381.39 28.77
 -2 -4 0 395.83 25.85
 -2 -4 0 376.54 26.97
 -2 -4 0 385.66 24.25
 -2 -4 0 366.45 28.34
 -2 -4 1 954.88 56.5
 -2 -4 1 976.31 53.46
 -2 -4 1 907.79 53.24
 -2 -4 1 953.27 52.05
 -2 -4 1 918.46 55.95
 -2 -4 2 3653.75 182.33
 -2 -4 2 3610.17 186.39
 -2 -4 2 3705.26 182.22
 -2 -4 2 3686.01 186.29
 -2 -4 3 951.17 53.02
 -2 -4 3 931.56 53.98
 -2 -4 3 981.76 57.8
 -2 -4 3 945.3 58.12
 -2 -4 4 3888.72 196.7
 -2 -4 4 3791.15 195.31
 -2 -4 4 3830.42 190.38
 -2 -4 5 492.97 36.66
 -2 -4 5 454.82 35.08
 -2 -4 5 475.28 32.09
 -2 -4 6 823.48 54.08
 -2 -4 6 802.33 52.49
 -2 -4 6 805.49 49.54
 -2 -4 7 47.89 13.82
 -2 -4 7 23.68 12.26
 -2 -4 8 1077.97 68.52
 -2 -4 8 1026.2 65.26
 -2 -4 8 1062.21 68.5
 -2 -4 9 164.41 24.09
 -2 -4 9 182.97 22.78
 -2 -4 9 155.57 23.27
 -2 -4 10 514.85 44.26
 -2 -4 10 566.97 46.51
 -2 -4 11 549.87 44.68
 -2 -4 11 385.59 39.85
 -2 -4 12 427.07 42.39
 -2 -4 12 420.93 41.66
 -2 -4 13 166.75 29.13
 -2 -4 13 251.19 33
 -2 -4 14 257.16 35.16
 -2 -4 14 312.02 36.99
 -2 -4 15 344.99 41.25
 -2 -4 15 397.68 43.4
 -2 -4 16 33 18.71
 -2 -4 17 273.78 39.84
 -2 -4 18 4.55 18.86
 -2 -4 19 61.76 24.84
 -2 -4 20 83.75 27.37
 -2 -3 -22 205.02 40.15
 -2 -3 -21 13.97 24.19
 -2 -3 -20 189.56 36.31
 -2 -3 -19 45.81 23.9
 -2 -3 -18 427.13 47.33
 -2 -3 -17 304.58 38.95
 -2 -3 -16 256.54 35.84
 -2 -3 -15 830.69 63.33
 -2 -3 -14 295.21 33.93
 -2 -3 -13 508.69 44.03
 -2 -3 -12 -7.31 11.86
 -2 -3 -11 574.2 37.47
 -2 -3 -11 491.91 41.05
 -2 -3 -10 1.43 6.86
 -2 -3 -10 11.78 11.22
 -2 -3 -9 1221.68 70.41
 -2 -3 -9 1239.82 73.44
 -2 -3 -9 1275.98 70.6
 -2 -3 -8 45.24 9.79
 -2 -3 -8 37.08 9.93
 -2 -3 -8 33.32 9.34
 -2 -3 -8 37.66 12.07
 -2 -3 -8 33.29 8.04
 -2 -3 -7 804.99 48.06
 -2 -3 -7 754.8 48.84
 -2 -3 -7 841.51 47.84
 -2 -3 -7 834 48.98
 -2 -3 -7 760.19 44.95
 -2 -3 -6 927.7 55.57
 -2 -3 -6 970.86 54.85
 -2 -3 -6 1044.99 54.86
 -2 -3 -6 913.79 53.91
 -2 -3 -6 923.47 51.88
 -2 -3 -5 109.25 14.62
 -2 -3 -5 148.76 14.68
 -2 -3 -5 124.14 13.38
 -2 -3 -5 137.87 12.42
 -2 -3 -5 138.11 14.32
 -2 -3 -4 1558.72 82.33
 -2 -3 -4 1624.32 82.65
 -2 -3 -4 1730.84 85.7
 -2 -3 -3 679.29 35.91
 -2 -3 -3 619.66 34.17
 -2 -3 -3 587.51 37.9
 -2 -3 -3 690.46 38.6
 -2 -3 -2 1220.81 56.86
 -2 -3 -2 1346.28 61.34
 -2 -3 -1 542.18 33.41
 -2 -3 -1 490.19 30.1
 -2 -3 -1 581.35 34
 -2 -3 0 26.59 7.03
 -2 -3 0 21.17 8.45
 -2 -3 0 24.42 9.06
 -2 -3 0 39.62 9.42
 -2 -3 0 30.08 8.22
 -2 -3 1 353.22 22.01
 -2 -3 1 312.65 21.64
 -2 -3 1 299.62 23.66
 -2 -3 1 312.42 18
 -2 -3 1 302.94 23.9
 -2 -3 2 228.98 17.19
 -2 -3 2 207.4 15.93
 -2 -3 2 245.66 20.22
 -2 -3 2 188.07 14.29
 -2 -3 2 211.2 19.42
 -2 -3 3 3716.12 179.25
 -2 -3 3 3360.66 175.85
 -2 -3 3 3682.45 182.28
 -2 -3 3 3756.44 177.07
 -2 -3 3 3598.71 181.91
 -2 -3 4 726.91 40.77
 -2 -3 4 778.65 48.3
 -2 -3 4 773.68 47.51
 -2 -3 4 778.26 43.81
 -2 -3 5 1671.09 94.92
 -2 -3 5 1677.68 93.44
 -2 -3 5 1763.21 90.64
 -2 -3 6 1587.75 93.42
 -2 -3 6 1743.78 90.13
 -2 -3 6 1662.1 93.19
 -2 -3 6 1638.12 92.21
 -2 -3 7 151.63 19.59
 -2 -3 7 153.34 19.57
 -2 -3 7 168.9 20.88
 -2 -3 8 78.69 16.11
 -2 -3 8 47.04 14.17
 -2 -3 8 60.72 15.7
 -2 -3 9 1312.33 82.23
 -2 -3 9 1352.9 82.97
 -2 -3 9 1382.96 80.43
 -2 -3 10 43.57 14.2
 -2 -3 10 30.11 13.57
 -2 -3 10 38.19 15.02
 -2 -3 11 462.77 43.06
 -2 -3 11 602.78 46.82
 -2 -3 12 220.07 29.64
 -2 -3 12 246.4 31.06
 -2 -3 13 451.41 44.09
 -2 -3 13 500.28 45.42
 -2 -3 14 163.68 27.75
 -2 -3 14 212.43 31.39
 -2 -3 15 282.84 36.53
 -2 -3 15 339.98 39.1
 -2 -3 16 241.18 34.62
 -2 -3 16 232.04 35.6
 -2 -3 17 50.2 21.52
 -2 -3 18 303.45 39.96
 -2 -3 19 4.6 17.15
 -2 -3 20 177.39 33.21
 -2 -2 -22 73.66 30.3
 -2 -2 -21 121.93 31.68
 -2 -2 -20 40.19 24.29
 -2 -2 -19 292.05 40.68
 -2 -2 -18 11.97 20.09
 -2 -2 -17 621.77 56
 -2 -2 -16 213.46 32.59
 -2 -2 -15 426.45 43.25
 -2 -2 -14 603.01 51.54
 -2 -2 -13 166.31 25.78
 -2 -2 -12 316.94 32.4
 -2 -2 -11 -2.3 10.81
 -2 -2 -10 755.15 52.01
 -2 -2 -9 94.05 16.13
 -2 -2 -9 68.49 11.65
 -2 -2 -9 57.06 10.41
 -2 -2 -8 3144.96 167.53
 -2 -2 -8 3279.2 163.82
 -2 -2 -8 3288.27 163.22
 -2 -2 -7 39.86 8.77
 -2 -2 -7 23.88 7.6
 -2 -2 -7 21.04 10.07
 -2 -2 -7 28.56 9.62
 -2 -2 -6 625.04 35.69
 -2 -2 -6 555.49 37.58
 -2 -2 -6 622.38 38.94
 -2 -2 -6 569.9 35.69
 -2 -2 -6 575.47 37.66
 -2 -2 -6 645.17 38.22
 -2 -2 -5 2581.67 131.24
 -2 -2 -5 2764.6 134.17
 -2 -2 -5 2551.83 133.76
 -2 -2 -5 2537.27 134.21
 -2 -2 -5 2686.73 133.86
 -2 -2 -5 2706.43 132.26
 -2 -2 -4 3275.67 168.35
 -2 -2 -4 3388 167.72
 -2 -2 -4 3437.91 170.36
 -2 -2 -4 3344.13 169.43
 -2 -2 -4 3781.84 172.08
 -2 -2 -4 3415.11 168.66
 -2 -2 -4 3417.87 170.64
 -2 -2 -3 9533.04 455.16
 -2 -2 -3 9985.44 458.76
 -2 -2 -3 9413.43 454.74
 -2 -2 -3 9662.92 454.37
 -2 -2 -3 9020.42 456.54
 -2 -2 -3 9387.84 454.36
 -2 -2 -2 99.6 10.19
 -2 -2 -2 88.78 12.41
 -2 -2 -2 103.32 8.58
 -2 -2 -2 102.76 10.39
 -2 -2 -2 102.41 11.32
 -2 -2 -1 74.03 9.05
 -2 -2 -1 53.61 8.27
 -2 -2 -1 64.13 9.42
 -2 -2 -1 54.18 8.69
 -2 -2 -1 64.99 10.27
 -2 -2 0 617.01 33.98
 -2 -2 0 573.09 33.87
 -2 -2 0 560.8 32.6
 -2 -2 0 543.48 32.95
 -2 -2 0 576.95 34.46
 -2 -2 1 33.74 7.43
 -2 -2 1 34.99 9.26
 -2 -2 1 33.46 7.22
 -2 -2 1 33.21 5.09
 -2 -2 1 38.6 8.83
 -2 -2 2 294.91 20.87
 -2 -2 2 297.39 22.68
 -2 -2 2 314 18.89
 -2 -2 2 285.98 22.79
 -2 -2 3 3994.01 146.49
 -2 -2 3 4153.57 140.59
 -2 -2 3 3979.02 146.22
 -2 -2 4 801.87 38.94
 -2 -2 4 750.26 41.25
 -2 -2 4 866.95 38.03
 -2 -2 4 723.14 40.36
 -2 -2 5 1637.36 89.88
 -2 -2 5 1747.1 93.65
 -2 -2 5 1600.91 83.01
 -2 -2 5 1671.17 89.12
 -2 -2 5 1702.99 92.09
 -2 -2 5 1585.33 91.46
 -2 -2 6 289.66 24.5
 -2 -2 6 296.36 21.59
 -2 -2 6 291.74 22.77
 -2 -2 6 295.78 23.47
 -2 -2 7 755.24 50.3
 -2 -2 7 762.03 48.67
 -2 -2 7 797.39 47.2
 -2 -2 7 702.38 48.47
 -2 -2 8 327.36 30.83
 -2 -2 8 400.52 31.54
 -2 -2 9 136.17 19.11
 -2 -2 9 101.71 16.9
 -2 -2 9 128.94 20.54
 -2 -2 10 1063.84 69.69
 -2 -2 10 1021.58 67.73
 -2 -2 10 1063.1 65.68
 -2 -2 11 257.49 28.81
 -2 -2 11 266.25 30.54
 -2 -2 11 213.89 25.69
 -2 -2 12 828.42 60.91
 -2 -2 12 808.22 59.44
 -2 -2 13 324.83 37.17
 -2 -2 13 352.75 36.68
 -2 -2 14 963.03 69.02
 -2 -2 14 861.8 66.51
 -2 -2 15 10.54 19.31
 -2 -2 15 -7.03 14.21
 -2 -2 16 757.59 63.76
 -2 -2 16 720.1 61.22
 -2 -2 17 224.78 36.89
 -2 -2 17 287.04 37.66
 -2 -2 18 374.72 43.84
 -2 -2 19 146.23 29.97
 -2 -2 20 37.1 22.25
 -2 -2 21 110.96 29.07
 -2 -1 -22 24.83 25.81
 -2 -1 -21 33.37 26.26
 -2 -1 -20 77.38 27.53
 -2 -1 -19 25.96 22.49
 -2 -1 -18 678.98 58.59
 -2 -1 -18 650.28 60.58
 -2 -1 -17 3.24 18.07
 -2 -1 -17 -11.57 19.72
 -2 -1 -16 923.53 70.85
 -2 -1 -15 13.53 16.19
 -2 -1 -14 1060.13 74.72
 -2 -1 -13 -2.91 13.69
 -2 -1 -12 765.15 56.54
 -2 -1 -11 391.08 35.73
 -2 -1 -10 302.71 29.48
 -2 -1 -9 1269.4 72.1
 -2 -1 -9 1314.31 78.22
 -2 -1 -9 1328.28 71.06
 -2 -1 -8 186.51 16.32
 -2 -1 -8 174.63 21.5
 -2 -1 -8 198.24 18.28
 -2 -1 -8 210.03 21.78
 -2 -1 -8 199.76 18.73
 -2 -1 -7 764.61 43.08
 -2 -1 -7 719.69 48.77
 -2 -1 -7 807.64 46.05
 -2 -1 -7 803.14 49.48
 -2 -1 -7 795.4 47.43
 -2 -1 -7 725.21 45.51
 -2 -1 -6 1011.61 53.59
 -2 -1 -6 1042.99 60.09
 -2 -1 -6 1005.83 56.88
 -2 -1 -6 1059.16 58.22
 -2 -1 -6 1015.82 59.4
 -2 -1 -6 954.51 56.22
 -2 -1 -5 7614.83 363.34
 -2 -1 -5 7316.24 369.29
 -2 -1 -5 7604.11 367.55
 -2 -1 -5 7713.82 367.99
 -2 -1 -5 7984.38 369.53
 -2 -1 -5 7257.89 366.62
 -2 -1 -4 9795.48 450.34
 -2 -1 -4 9153.83 445.76
 -2 -1 -4 9556.42 451.72
 -2 -1 -4 9684.15 450.98
 -2 -1 -4 9487.61 450.4
 -2 -1 -4 9999 451.59
 -2 -1 -4 9016.29 444.49
 -2 -1 -3 9184.4 421.74
 -2 -1 -3 8391.95 417.3
 -2 -1 -3 8800.43 422.22
 -2 -1 -3 8964.33 419.75
 -2 -1 -3 9037.36 422.55
 -2 -1 -3 9093.14 422.64
 -2 -1 -3 9381.56 422.35
 -2 -1 -3 8782.58 421.5
 -2 -1 -3 8371.8 417.52
 -2 -1 -2 6.15 6.78
 -2 -1 -2 3.69 6.23
 -2 -1 -2 6.26 4.7
 -2 -1 -2 1.6 7.48
 -2 -1 -2 7.11 3.5
 -2 -1 -2 7.58 6.64
 -2 -1 -1 1214.4 60.22
 -2 -1 -1 1117.54 61.8
 -2 -1 -1 1156.28 58.48
 -2 -1 -1 1223.4 60.35
 -2 -1 -1 1117.57 59.69
 -2 -1 0 1079.62 52.55
 -2 -1 0 1088.9 55.22
 -2 -1 0 1114.74 53.6
 -2 -1 0 1123.37 55.29
 -2 -1 0 1021.68 52.94
 -2 -1 1 183.44 14.59
 -2 -1 1 182.36 13.87
 -2 -1 1 147.47 13.84
 -2 -1 1 198.68 14.73
 -2 -1 1 179.07 14.56
 -2 -1 1 189.37 15.57
 -2 -1 2 511.13 33.62
 -2 -1 2 542.14 31.43
 -2 -1 2 553.44 30.87
 -2 -1 2 553.38 32.17
 -2 -1 2 562.18 33.96
 -2 -1 3 521.79 30.57
 -2 -1 3 480.55 27.88
 -2 -1 3 474.62 33.48
 -2 -1 3 491.13 29.84
 -2 -1 3 506.75 30.45
 -2 -1 3 518.77 32.44
 -2 -1 4 4545.8 220.62
 -2 -1 4 4425.96 216.47
 -2 -1 4 4586.14 224.3
 -2 -1 4 4591.13 221.2
 -2 -1 4 4514 220.36
 -2 -1 4 4376.33 222.74
 -2 -1 5 459.01 29.97
 -2 -1 5 444.42 24.83
 -2 -1 5 461.58 33.46
 -2 -1 5 489.98 30.4
 -2 -1 5 463.38 30.85
 -2 -1 5 459.87 32.12
 -2 -1 6 5336.04 252.44
 -2 -1 6 5386.88 258.32
 -2 -1 6 4934.05 244.41
 -2 -1 6 5290.64 252.9
 -2 -1 6 5351.84 254.22
 -2 -1 6 5164.82 254.59
 -2 -1 7 244.96 19.46
 -2 -1 7 224.9 22.16
 -2 -1 7 236.72 21.75
 -2 -1 7 245.15 22.58
 -2 -1 7 268.21 25.82
 -2 -1 8 1121.03 70.7
 -2 -1 8 1194.45 68.21
 -2 -1 8 1063.44 66.71
 -2 -1 8 1138.87 62.82
 -2 -1 9 299.17 31.55
 -2 -1 9 289.93 27.3
 -2 -1 9 328.61 28.06
 -2 -1 10 253.99 27.5
 -2 -1 10 282.15 26.88
 -2 -1 10 273.36 29.98
 -2 -1 11 645.57 46.73
 -2 -1 11 584.2 43.53
 -2 -1 11 527.68 47.73
 -2 -1 12 206.69 29.68
 -2 -1 12 207.96 26.07
 -2 -1 13 1299.66 84.96
 -2 -1 13 1187.19 80.47
 -2 -1 14 136.07 26.85
 -2 -1 14 161.34 25.75
 -2 -1 15 1052.11 75.52
 -2 -1 15 905.58 69.93
 -2 -1 16 91.19 25.33
 -2 -1 16 82.27 21.59
 -2 -1 17 95.52 27.3
 -2 -1 17 148.48 26.84
 -2 -1 18 33.09 25.39
 -2 -1 18 28.23 18.99
 -2 -1 19 250.68 36.14
 -2 -1 20 129.22 29.13
 -2 -1 21 130.08 29.44
 -2 0 -21 24.29 20.15
 -2 0 -20 433.58 49.81
 -2 0 -20 442.09 51.56
 -2 0 -19 108.73 28.81
 -2 0 -19 120.06 30.02
 -2 0 -18 133.26 28.91
 -2 0 -18 219.74 34.66
 -2 0 -17 484.39 49.46
 -2 0 -17 551.83 53.3
 -2 0 -16 162.06 30.67
 -2 0 -15 467.33 46.24
 -2 0 -14 29.83 16.47
 -2 0 -13 1276.75 84.43
 -2 0 -12 11.41 13.41
 -2 0 -11 1355.04 85.09
 -2 0 -11 1373.72 84.26
 -2 0 -10 156.45 21.5
 -2 0 -10 94.73 17.37
 -2 0 -9 861.2 55.17
 -2 0 -9 746.45 52.12
 -2 0 -9 749.85 46.39
 -2 0 -8 781.88 53.12
 -2 0 -8 857.45 48.91
 -2 0 -8 817.21 54.51
 -2 0 -8 808.75 46.3
 -2 0 -7 1339.51 79.91
 -2 0 -7 1414.23 76.04
 -2 0 -7 1507.34 82.37
 -2 0 -7 1421.23 77.51
 -2 0 -7 1367.38 72.69
 -2 0 -6 582.1 37.5
 -2 0 -6 494.19 32.67
 -2 0 -6 551.22 37.67
 -2 0 -6 543.88 33.79
 -2 0 -6 476.76 29.02
 -2 0 -5 702.36 43.61
 -2 0 -5 699.5 40.91
 -2 0 -5 717.27 44.6
 -2 0 -5 666.96 40.39
 -2 0 -5 667.53 35.95
 -2 0 -4 1539.12 76.62
 -2 0 -4 1544.86 74.67
 -2 0 -4 1538.33 77.15
 -2 0 -4 1442.34 73.01
 -2 0 -4 1282.09 67.54
 -2 0 -3 1647.61 71.91
 -2 0 -3 1385.84 72.09
 -2 0 -3 1481.17 71.69
 -2 0 -3 1320.05 68.84
 -2 0 -3 1189.22 65.46
 -2 0 -2 3389.18 164.63
 -2 0 -2 3327.02 165.68
 -2 0 -2 3410.34 165.73
 -2 0 -2 3350.75 162.88
 -2 0 -2 3217.42 164.82
 -2 0 -1 763.33 40.63
 -2 0 -1 710.37 42.21
 -2 0 -1 801.95 41.73
 -2 0 -1 708.74 38.43
 -2 0 0 234.55 17.68
 -2 0 0 193.17 15.83
 -2 0 0 190.51 14.82
 -2 0 0 164.84 10.92
 -2 0 1 414.76 25.73
 -2 0 1 382.16 24.31
 -2 0 1 337.27 22.93
 -2 0 2 664.19 35.77
 -2 0 2 548.56 31.71
 -2 0 2 582.37 33.55
 -2 0 2 596.83 36.09
 -2 0 2 568.87 33.49
 -2 0 3 1716.02 83.51
 -2 0 3 1497.48 79.92
 -2 0 3 1662.87 85.06
 -2 0 3 1566.39 80.86
 -2 0 4 1410.75 75.28
 -2 0 4 1440.6 74.88
 -2 0 4 1544.58 79.68
 -2 0 4 1424.03 73.86
 -2 0 5 2406 121.81
 -2 0 5 2426 122.39
 -2 0 5 2517.9 126.34
 -2 0 5 2354.01 119.24
 -2 0 6 21.73 7.92
 -2 0 6 32.15 7.98
 -2 0 6 23.8 10.5
 -2 0 6 33.49 6.35
 -2 0 7 1894.43 99.57
 -2 0 7 1839.49 94.76
 -2 0 7 1968.11 104.21
 -2 0 7 2012.63 102.16
 -2 0 8 -1.75 9.34
 -2 0 8 -6.28 7.91
 -2 0 9 625.03 45.27
 -2 0 9 698.68 45.68
 -2 0 10 311.49 29.73
 -2 0 10 344.89 30.2
 -2 0 11 969.52 63.83
 -2 0 11 1025.52 65.25
 -2 0 12 213.43 26.88
 -2 0 12 280.73 28.85
 -2 0 13 575.74 46.79
 -2 0 14 407.28 39.86
 -2 0 15 182.14 33.74
 -2 0 15 280.27 32.28
 -2 0 16 435.81 48.19
 -2 0 16 386.22 41.77
 -2 0 17 49.54 23.55
 -2 0 17 91.22 21.89
 -2 0 18 542.12 57.67
 -2 0 18 491.54 49.97
 -2 0 19 26.77 25.5
 -2 0 19 4.09 16.53
 -2 0 20 313.13 41.14
 -2 0 21 53.72 22.67
 -2 1 -22 13.79 25.27
 -2 1 -21 165.22 34.76
 -2 1 -21 94.28 30.99
 -2 1 -20 4.31 22.42
 -2 1 -20 38.24 24.07
 -2 1 -19 319.13 43.03
 -2 1 -19 256.53 39.41
 -2 1 -18 71.31 23.63
 -2 1 -18 43.7 22.15
 -2 1 -17 531.19 51.42
 -2 1 -17 515.4 53.2
 -2 1 -16 196.93 32.01
 -2 1 -15 696.16 59.34
 -2 1 -14 486 46.98
 -2 1 -13 94.69 22.44
 -2 1 -13 75.93 19.08
 -2 1 -12 1058.82 73.34
 -2 1 -12 1064.72 72.08
 -2 1 -11 48.06 17.18
 -2 1 -11 70.99 17.23
 -2 1 -10 1495.37 93.81
 -2 1 -10 1615.15 93.56
 -2 1 -9 239.5 26.64
 -2 1 -9 196.87 23.86
 -2 1 -9 173.3 18.11
 -2 1 -8 2633.62 133.09
 -2 1 -8 2277.32 122.38
 -2 1 -8 2382.54 129.22
 -2 1 -8 2338.02 122.88
 -2 1 -7 210.23 23.15
 -2 1 -7 208.81 22.11
 -2 1 -7 180.97 16.33
 -2 1 -7 202.84 18.14
 -2 1 -7 163.03 10.49
 -2 1 -6 885.53 53.3
 -2 1 -6 1017.65 57.87
 -2 1 -6 959.54 50.88
 -2 1 -6 875.56 45.49
 -2 1 -6 972.19 53.16
 -2 1 -6 1021.29 59.11
 -2 1 -6 952.84 53.22
 -2 1 -6 858.12 45.63
 -2 1 -5 1296.78 67.45
 -2 1 -5 1184.32 69.03
 -2 1 -5 1207.22 63.23
 -2 1 -5 1148.16 60.03
 -2 1 -5 1334.64 67.31
 -2 1 -5 1254.59 66.04
 -2 1 -5 1260.26 71.04
 -2 1 -5 1159.87 59.98
 -2 1 -4 1171.62 58.91
 -2 1 -4 1137.34 60.33
 -2 1 -4 1188.97 66.95
 -2 1 -4 1132.13 64.54
 -2 1 -4 1163.38 62.8
 -2 1 -4 1290.15 65.38
 -2 1 -3 1783.83 91.67
 -2 1 -3 1844.61 91.95
 -2 1 -3 1863.85 92.81
 -2 1 -3 1971.6 99.98
 -2 1 -3 2010.9 98.64
 -2 1 -3 1983.66 95.34
 -2 1 -3 2019.9 97.77
 -2 1 -2 5.07 7.64
 -2 1 -2 11.63 3.53
 -2 1 -2 17.03 4.04
 -2 1 -2 10.4 6
 -2 1 -2 14.22 4.45
 -2 1 -1 1419.64 72.52
 -2 1 -1 1552.72 77.77
 -2 1 -1 1415.53 71.34
 -2 1 -1 1492.57 75.65
 -2 1 0 9.07 5.15
 -2 1 0 6.95 4.32
 -2 1 0 17.95 8.86
 -2 1 0 9.56 5.54
 -2 1 0 11.58 7.57
 -2 1 1 473.64 30.87
 -2 1 1 475.41 29.88
 -2 1 1 448.08 28.59
 -2 1 2 -1.95 6.7
 -2 1 2 6.87 3.78
 -2 1 2 2.26 5.24
 -2 1 2 6.75 8.14
 -2 1 2 7.41 6.96
 -2 1 2 7.74 5.6
 -2 1 3 908.09 50.23
 -2 1 3 1040.37 54.15
 -2 1 3 863.32 51.14
 -2 1 3 924.96 53.69
 -2 1 3 916.02 49.58
 -2 1 4 885.64 50.28
 -2 1 4 838.73 49.41
 -2 1 4 966.65 52.44
 -2 1 4 882.35 53.75
 -2 1 5 726.17 45.59
 -2 1 5 672.96 41.49
 -2 1 5 668.65 39.51
 -2 1 5 624.77 38.55
 -2 1 5 755.76 43.21
 -2 1 5 668.11 38.88
 -2 1 6 106.93 17.03
 -2 1 6 136.03 16.1
 -2 1 6 148.06 13.88
 -2 1 6 124.46 13.22
 -2 1 6 129.33 13.7
 -2 1 6 136.41 16.22
 -2 1 7 96.08 14.83
 -2 1 7 69.64 11.74
 -2 1 7 69.44 10.42
 -2 1 7 82.44 10.73
 -2 1 8 297.58 26.8
 -2 1 8 303.95 21.38
 -2 1 8 337.73 26.02
 -2 1 8 288.18 22.83
 -2 1 9 3.31 8.06
 -2 1 9 6.11 9.39
 -2 1 9 2.02 11.43
 -2 1 10 1324.67 83.77
 -2 1 10 1494.64 82.49
 -2 1 10 1361.85 83.64
 -2 1 11 15.07 9.63
 -2 1 11 -9.12 14.28
 -2 1 12 1503.49 91.13
 -2 1 16 206.4 29.59
 -2 1 17 217.21 31.91
 -2 1 18 257.58 44.52
 -2 1 18 297.73 36.81
 -2 1 19 319.17 49.12
 -2 1 19 338.13 40.58
 -2 1 20 -14.34 28.33
 -2 2 -21 32.93 24.85
 -2 2 -21 40.51 24.71
 -2 2 -20 250.77 39.42
 -2 2 -20 195.86 37.72
 -2 2 -19 -4.39 19.45
 -2 2 -19 4.71 23.34
 -2 2 -18 105.28 27.92
 -2 2 -18 176.29 33.05
 -2 2 -17 76.35 23.65
 -2 2 -17 25.93 21.87
 -2 2 -16 252.15 37.4
 -2 2 -15 85.88 23.92
 -2 2 -15 64.04 20.5
 -2 2 -14 401.73 43.27
 -2 2 -14 358.06 39
 -2 2 -13 208.42 30.19
 -2 2 -13 159.93 26.84
 -2 2 -12 101.13 21.95
 -2 2 -12 93.48 20.03
 -2 2 -11 541.79 47.77
 -2 2 -11 597.78 47.44
 -2 2 -10 125.75 21.67
 -2 2 -10 126.91 20.87
 -2 2 -9 902.09 61.24
 -2 2 -9 813.57 57.99
 -2 2 -8 27.14 12.24
 -2 2 -8 12.95 11.06
 -2 2 -8 15.36 7.82
 -2 2 -7 882.63 56.75
 -2 2 -7 880.48 54.96
 -2 2 -7 766.46 46.87
 -2 2 -7 769.1 48.67
 -2 2 -6 11.12 9.5
 -2 2 -6 10.52 5.9
 -2 2 -6 12.22 7.39
 -2 2 -6 23.18 5.56
 -2 2 -6 12.59 11.56
 -2 2 -6 8.62 7.24
 -2 2 -5 941.11 49.36
 -2 2 -5 828.75 56.13
 -2 2 -5 890.79 49.32
 -2 2 -5 960.94 54.64
 -2 2 -5 962.6 52.87
 -2 2 -5 901 49.12
 -2 2 -4 425.95 27.22
 -2 2 -4 446.11 26.81
 -2 2 -4 490.26 34.43
 -2 2 -4 509.92 29.93
 -2 2 -4 488.8 31.78
 -2 2 -4 438.38 27.87
 -2 2 -4 458.91 32.01
 -2 2 -3 2467.55 124.54
 -2 2 -3 2434.06 125.12
 -2 2 -3 2479.39 126.05
 -2 2 -3 2630.69 129
 -2 2 -3 2626.15 130.86
 -2 2 -3 2616.78 127.08
 -2 2 -2 1035.43 57.38
 -2 2 -2 1106.04 57.27
 -2 2 -2 1112.65 57.06
 -2 2 -2 1024.32 59.66
 -2 2 -2 1202.83 63.28
 -2 2 -2 1129.82 60.03
 -2 2 -1 711.72 40.68
 -2 2 -1 723.43 44.84
 -2 2 -1 720.41 38.05
 -2 2 -1 755.87 42.04
 -2 2 0 1411.45 66.37
 -2 2 0 1276.88 66.09
 -2 2 0 1271.09 62.96
 -2 2 0 1538.21 74.12
 -2 2 0 1297.79 69.36
 -2 2 0 1142.01 60.62
 -2 2 0 1197.61 60.63
 -2 2 1 734.33 39.11
 -2 2 1 734.51 45.84
 -2 2 1 788.94 45.04
 -2 2 1 747.77 42.34
 -2 2 2 1229.58 64.39
 -2 2 2 1096.25 61.52
 -2 2 2 985.51 60.46
 -2 2 2 1071.49 57.06
 -2 2 3 374.34 27.14
 -2 2 3 362.73 27.5
 -2 2 3 323.33 19.1
 -2 2 3 332.56 21.43
 -2 2 3 373.48 26.16
 -2 2 4 4129.62 210.45
 -2 2 4 4607.79 209.52
 -2 2 4 4065.11 201.4
 -2 2 4 4069.36 202.62
 -2 2 5 638.82 41.56
 -2 2 5 659.94 36.71
 -2 2 5 581.11 39.61
 -2 2 5 686.03 44.69
 -2 2 6 1389.45 80
 -2 2 6 1489.49 84.95
 -2 2 6 1471.72 76.53
 -2 2 6 1423.37 75.05
 -2 2 7 124.2 16.43
 -2 2 7 91.04 17.28
 -2 2 7 117.41 12.11
 -2 2 7 95.38 12.72
 -2 2 8 296.39 28.06
 -2 2 8 369.48 32.98
 -2 2 8 333.99 25.86
 -2 2 9 265.7 27.35
 -2 2 9 314.62 31.99
 -2 2 9 329.9 26.38
 -2 2 10 86.94 17.22
 -2 2 10 137.46 22.23
 -2 2 10 139.35 17.39
 -2 2 11 1172.6 71.6
 -2 2 11 1175 75.37
 -2 2 12 28.89 12.79
 -2 2 12 27.67 13.78
 -2 2 12 44.21 18.42
 -2 2 13 941.59 69.55
 -2 2 13 1025.18 70.4
 -2 2 13 1078.22 68.27
 -2 2 14 152.05 23.11
 -2 2 14 133.45 23.59
 -2 2 21 35.54 28.7
 -2 3 -20 81.21 29.5
 -2 3 -20 70.03 27.36
 -2 3 -19 120.11 30.26
 -2 3 -19 97 29.85
 -2 3 -18 151.04 30.18
 -2 3 -18 116.95 30.27
 -2 3 -17 756.85 67.37
 -2 3 -17 778.2 69.45
 -2 3 -16 125.63 26.57
 -2 3 -16 124.69 28.38
 -2 3 -15 1083.81 82.05
 -2 3 -14 -3.88 16.83
 -2 3 -14 6.61 14.32
 -2 3 -13 198.94 30.81
 -2 3 -13 238.51 31.24
 -2 3 -12 314.09 37.91
 -2 3 -12 303.97 34.95
 -2 3 -11 415.21 41.37
 -2 3 -11 341.5 35.86
 -2 3 -10 572.87 49.23
 -2 3 -10 568.31 46.1
 -2 3 -9 952.06 65.2
 -2 3 -9 862.07 61.62
 -2 3 -8 1531.78 94.94
 -2 3 -8 1598.57 93.49
 -2 3 -8 1546 87.03
 -2 3 -7 259.69 29.74
 -2 3 -7 309.32 29.48
 -2 3 -7 263.45 24.14
 -2 3 -6 1812.32 100.87
 -2 3 -6 1638.34 97.03
 -2 3 -6 1667.01 88.77
 -2 3 -6 1711.37 93.64
 -2 3 -5 9.86 10.25
 -2 3 -5 15.81 8.22
 -2 3 -5 9.49 5.81
 -2 3 -5 6.43 6.06
 -2 3 -5 4.7 5.63
 -2 3 -4 1929.35 103.5
 -2 3 -4 2105.83 102.97
 -2 3 -4 2015.22 103.9
 -2 3 -4 2087.08 108.78
 -2 3 -4 1906.32 104.06
 -2 3 -3 232.95 17.37
 -2 3 -3 236.99 18.35
 -2 3 -3 173.92 16.39
 -2 3 -3 200.08 21.09
 -2 3 -3 210.76 18.91
 -2 3 -3 233.03 19.23
 -2 3 -2 2314.25 121.19
 -2 3 -2 2422.57 122.48
 -2 3 -2 2216.23 119.46
 -2 3 -2 2702.57 123.97
 -2 3 -2 2496.72 124.66
 -2 3 -2 2412.67 126.89
 -2 3 -1 153.91 14.96
 -2 3 -1 132.55 15.59
 -2 3 -1 118.65 10.68
 -2 3 -1 146.24 16.72
 -2 3 -1 145.95 13.95
 -2 3 0 280.74 19.86
 -2 3 0 250.39 21.24
 -2 3 0 312.45 26.96
 -2 3 0 260.47 18.83
 -2 3 0 275.67 23.21
 -2 3 0 271.57 23.94
 -2 3 0 241.04 16
 -2 3 0 277.18 16.61
 -2 3 1 174.34 18.77
 -2 3 1 145.21 13.67
 -2 3 1 180.13 14.87
 -2 3 1 130.89 15.86
 -2 3 1 183.69 20.31
 -2 3 1 158.56 10.32
 -2 3 1 152.46 10.58
 -2 3 2 678.94 42.52
 -2 3 2 603.01 39.26
 -2 3 2 568.46 33.7
 -2 3 2 570.01 30.79
 -2 3 3 135.34 17.44
 -2 3 3 147.01 12.24
 -2 3 3 142.12 10.46
 -2 3 3 166.73 19.73
 -2 3 4 774.61 48.42
 -2 3 4 704.91 38.77
 -2 3 4 681.91 38.05
 -2 3 5 1608.94 84.69
 -2 3 5 1791.04 95.71
 -2 3 6 258.77 19.85
 -2 3 6 299.5 28.06
 -2 3 7 1619.86 88.33
 -2 3 7 1755.83 99.02
 -2 3 8 59.34 13.65
 -2 3 8 25.7 12.67
 -2 3 8 45 10
 -2 3 9 531.28 36.51
 -2 3 9 541.9 44.81
 -2 3 9 489.46 39.71
 -2 3 10 153.79 24.35
 -2 3 10 127.03 21.46
 -2 3 11 378.25 38.61
 -2 3 11 341.49 35
 -2 3 12 480.47 44.82
 -2 3 12 392.07 39.02
 -2 3 13 936.34 66.75
 -2 3 14 311.95 35.46
 -2 3 15 120.08 25.37
 -2 3 16 339.6 39.66
 -2 3 17 8.01 15.36
 -2 4 -19 231.38 38.85
 -2 4 -19 238.33 39.92
 -2 4 -18 -4.65 20.61
 -2 4 -18 -4.82 21.33
 -2 4 -17 174.33 32.22
 -2 4 -17 149.17 33.26
 -2 4 -16 68.39 23.13
 -2 4 -16 84.88 26.41
 -2 4 -15 85.57 24.18
 -2 4 -14 708.19 63.35
 -2 4 -13 27.35 20.03
 -2 4 -13 32.91 18.15
 -2 4 -12 514.12 48.2
 -2 4 -12 368.71 40.7
 -2 4 -11 42.57 18.79
 -2 4 -11 39.19 17.55
 -2 4 -10 950.42 67.8
 -2 4 -10 826.77 62.83
 -2 4 -9 44.49 18.39
 -2 4 -9 73.78 16.81
 -2 4 -8 1218.82 80.29
 -2 4 -8 1187.16 77.18
 -2 4 -7 101.91 21.31
 -2 4 -7 163.6 22.4
 -2 4 -7 117.85 16.93
 -2 4 -6 365.43 36.29
 -2 4 -6 456.12 37.42
 -2 4 -6 459.18 34.43
 -2 4 -5 448.36 38.09
 -2 4 -5 480.59 33.53
 -2 4 -5 474.01 36.43
 -2 4 -5 523.07 34.36
 -2 4 -4 39.36 11.02
 -2 4 -4 13.62 7.66
 -2 4 -4 20.45 8.31
 -2 4 -3 2387.74 128.56
 -2 4 -3 2537.77 130.67
 -2 4 -3 2538.65 133.33
 -2 4 -2 23.97 10.08
 -2 4 -2 24.86 7.82
 -2 4 -2 22.97 8.4
 -2 4 -2 32.9 8.5
 -2 4 -2 27.03 10.04
 -2 4 -1 3134.74 155.8
 -2 4 -1 2933.79 153.38
 -2 4 -1 2918.99 156.86
 -2 4 -1 3280.18 159.83
 -2 4 -1 2985.06 152.54
 -2 4 -1 2983.05 150.23
 -2 4 0 132.56 16.24
 -2 4 0 97.48 12.59
 -2 4 0 137.82 17.56
 -2 4 0 120.3 12.9
 -2 4 0 120.66 17.01
 -2 4 0 110.84 10.72
 -2 4 1 2254.25 119.53
 -2 4 1 2334.45 125.31
 -2 4 1 2480.13 124.13
 -2 4 1 2283.3 114.87
 -2 4 2 7.47 7.06
 -2 4 2 17.33 10.89
 -2 4 2 22.39 9.49
 -2 4 3 681.33 46.58
 -2 4 4 990.86 63.15
 -2 4 5 470.38 38.49
 -2 4 6 1351.11 83.39
 -2 4 7 529.98 43.78
 -2 4 8 710.4 53.85
 -2 4 9 156.46 25.08
 -2 4 9 113.58 19.14
 -2 4 10 535.08 45.98
 -2 4 10 426.77 39.11
 -2 4 11 31.05 17.1
 -2 4 11 10.93 12.62
 -2 4 12 643.67 54.5
 -2 4 12 541.35 47.23
 -2 4 13 147.69 28.09
 -2 4 13 179.55 26.33
 -2 4 14 281.29 38.37
 -2 4 14 288.7 34.57
 -2 4 15 85.65 21.78
 -2 4 16 7.62 16.52
 -2 4 17 315.45 39.99
 -2 4 18 8.54 16.84
 -2 4 19 555.61 56.72
 -2 5 -18 193.17 38.17
 -2 5 -18 197.6 37.7
 -2 5 -17 9.32 20.67
 -2 5 -17 52.73 26.03
 -2 5 -16 312.9 43.17
 -2 5 -16 406.84 48.38
 -2 5 -15 111.09 28.26
 -2 5 -15 156 31.81
 -2 5 -14 487.92 51.39
 -2 5 -14 553.31 54.56
 -2 5 -13 297.16 39.69
 -2 5 -12 114.69 25.6
 -2 5 -11 167.05 29.97
 -2 5 -11 138.18 25.15
 -2 5 -10 28.99 17.63
 -2 5 -10 -9.27 15.3
 -2 5 -9 664.28 54
 -2 5 -9 545.03 48.9
 -2 5 -8 3.27 15.65
 -2 5 -8 8.58 13.43
 -2 5 -7 1032.14 72.51
 -2 5 -7 1030.01 70.52
 -2 5 -7 1078.55 67.32
 -2 5 -6 10.61 11.77
 -2 5 -6 17.78 13.15
 -2 5 -6 24.06 10.86
 -2 5 -5 821.1 55.7
 -2 5 -5 826.92 52.73
 -2 5 -4 434.18 32.99
 -2 5 -4 394.55 34.41
 -2 5 -3 520.97 38.31
 -2 5 -3 518.96 40.51
 -2 5 -3 517.07 37.1
 -2 5 -2 1712.84 98.47
 -2 5 -2 1797.91 100.75
 -2 5 -2 1737.84 97.17
 -2 5 -1 557.3 42.21
 -2 5 -1 556.73 43.05
 -2 5 -1 617.51 41.84
 -2 5 0 1452.63 81.8
 -2 5 0 1537.94 88.05
 -2 5 0 1477.62 87.21
 -2 5 0 1467.77 85.3
 -2 5 1 24.84 9.04
 -2 5 1 19.62 11.04
 -2 5 1 33 11.7
 -2 5 2 845.31 54.14
 -2 5 2 906.97 60.01
 -2 5 2 937.54 58.92
 -2 5 3 41.33 13.09
 -2 5 3 55.45 13.46
 -2 5 4 349.66 32.73
 -2 5 5 514.65 42.42
 -2 5 6 1712.45 102.42
 -2 5 7 566.73 47.14
 -2 5 8 742.91 57.34
 -2 5 9 778.48 60.23
 -2 5 10 100.6 22.46
 -2 5 11 810.58 63.26
 -2 5 11 709.7 55.96
 -2 5 12 121.07 26.43
 -2 5 12 98.48 20.69
 -2 5 13 594.75 55.72
 -2 5 13 547.78 49.62
 -2 5 14 43.38 20.47
 -2 5 14 41.76 18.98
 -2 5 15 217.46 36.03
 -2 5 15 220.75 32.37
 -2 5 16 70.7 25.4
 -2 5 16 65.79 20.94
 -2 5 17 155.27 29.53
 -2 5 18 232.62 36.32
 -2 5 19 94.87 26.21
 -2 5 20 254.01 38.26
 -2 6 -17 139.51 31.4
 -2 6 -17 195.63 36.2
 -2 6 -16 -9.27 20.1
 -2 6 -16 -4.76 19.72
 -2 6 -15 306.88 43.33
 -2 6 -15 309.6 43.24
 -2 6 -14 59.46 23.26
 -2 6 -14 80.52 25.14
 -2 6 -13 452.56 49.63
 -2 6 -13 511.1 52.76
 -2 6 -12 175.48 30.17
 -2 6 -11 173.21 31.12
 -2 6 -10 595.45 54.37
 -2 6 -9 3.7 16.39
 -2 6 -9 22.61 14.89
 -2 6 -8 573.88 50.31
 -2 6 -8 457.21 44.35
 -2 6 -7 244.75 32.22
 -2 6 -7 225.12 29.51
 -2 6 -6 465.77 44.13
 -2 6 -6 495.95 43.02
 -2 6 -6 399.81 38.01
 -2 6 -5 249.99 28.68
 -2 6 -4 728.29 51.05
 -2 6 -4 725.26 53.28
 -2 6 -3 314.66 32.27
 -2 6 -3 390.84 33.72
 -2 6 -2 944.29 61.56
 -2 6 -2 827.47 61.06
 -2 6 -2 945.42 59.88
 -2 6 -1 863.7 59.86
 -2 6 -1 831.43 60.22
 -2 6 -1 960.65 59.66
 -2 6 0 61.56 15.4
 -2 6 0 73.26 16.59
 -2 6 0 59.74 15.27
 -2 6 1 525.41 41.99
 -2 6 1 552.37 43.81
 -2 6 2 268.16 28.54
 -2 6 2 218.68 27.06
 -2 6 3 701.35 52.39
 -2 6 3 711.73 53.39
 -2 6 4 5.29 11.21
 -2 6 5 950.7 66.34
 -2 6 6 2.95 11.94
 -2 6 7 1785.56 109.28
 -2 6 8 325.36 36.92
 -2 6 9 691.86 57.79
 -2 6 10 37.24 18.21
 -2 6 11 43.43 19.97
 -2 6 12 16.64 18.86
 -2 6 12 41.88 16.54
 -2 6 13 21.83 18.52
 -2 6 13 3.42 14.83
 -2 6 14 821.02 69.34
 -2 6 14 711.18 61.71
 -2 6 15 52.73 23.35
 -2 6 15 7.6 16.15
 -2 6 16 348.18 47.17
 -2 6 16 410.06 44.82
 -2 6 17 5.12 21.72
 -2 6 17 20.76 17.21
 -2 6 18 225.68 36.04
 -2 6 19 95.3 26.33
 -2 6 20 18.92 20.07
 -2 7 -16 209.16 36.79
 -2 7 -15 4.58 20.28
 -2 7 -14 307.3 41.7
 -2 7 -13 -12.58 19.34
 -2 7 -12 474.46 50.17
 -2 7 -11 7.55 17.4
 -2 7 -10 450.33 47.41
 -2 7 -9 157.71 29.25
 -2 7 -8 364.8 41.68
 -2 7 -7 190 28.65
 -2 7 -7 157.86 28.38
 -2 7 -6 107.54 21.76
 -2 7 -6 92.02 22.44
 -2 7 -5 326.77 34.73
 -2 7 -4 43.14 15.73
 -2 7 -3 842.04 61.42
 -2 7 -3 967.65 65.46
 -2 7 -2 34.49 14.75
 -2 7 -2 21.49 13.14
 -2 7 -1 1465.8 90.94
 -2 7 -1 1433.06 91.38
 -2 7 -1 1474.95 89.12
 -2 7 0 133.37 23.16
 -2 7 0 170.93 24.87
 -2 7 0 174.89 24.09
 -2 7 1 1133.76 76.41
 -2 7 1 1169.55 76.43
 -2 7 1 1116.64 74.32
 -2 7 2 541.29 45.12
 -2 7 2 538.82 46.84
 -2 7 3 369.24 36.63
 -2 7 3 384.44 38.26
 -2 7 4 355.12 36.97
 -2 7 5 53.05 17.34
 -2 7 6 704.61 57.04
 -2 7 7 124.07 25.41
 -2 7 8 1050.37 76.69
 -2 7 9 19.01 16.51
 -2 7 10 496.55 50.7
 -2 7 11 122.27 25.65
 -2 7 12 562.25 55.91
 -2 7 13 163.83 28.74
 -2 7 13 194.55 34.01
 -2 7 14 112.41 25.71
 -2 7 14 178.99 33.35
 -2 7 15 290.18 38.51
 -2 7 15 337.26 45.12
 -2 7 16 40.96 21.02
 -2 7 16 36.55 24.14
 -2 7 17 76.53 23.84
 -2 7 17 145.25 33.31
 -2 7 18 4.4 19.07
 -2 7 18 21.98 23.3
 -2 7 19 150.37 30.81
 -2 8 -5 285.63 34.41
 -2 8 -4 448.77 43.58
 -2 8 -3 187.87 28.57
 -2 8 -2 565.62 49.12
 -2 8 -2 609.86 51.34
 -2 8 -1 107.49 22.01
 -2 8 -1 103.49 21.04
 -2 8 0 383.06 40.28
 -2 8 0 444.04 42.53
 -2 8 1 24.04 14.13
 -2 8 1 16.45 14.28
 -2 8 1 3.3 12.69
 -2 8 2 189.18 26.87
 -2 8 2 183.08 28.3
 -2 8 3 581.96 50.06
 -2 8 3 553.57 51.43
 -2 8 4 576.35 50.67
 -2 8 5 539.81 49.13
 -2 8 6 703.25 58.89
 -2 8 7 407.35 44.19
 -2 8 8 169.2 29.34
 -2 8 9 435.87 47.13
 -2 8 10 4.3 16.95
 -2 8 11 390.86 46.96
 -2 8 12 4.7 18.03
 -2 8 13 298.92 42.07
 -2 8 14 157.71 34.6
 -2 8 15 152.85 33.79
 -2 8 16 87.24 29.03
 -2 8 17 95.21 30.7
 -2 9 -4 261.41 34.95
 -2 9 -3 252.23 34.69
 -2 9 -2 130.16 26.05
 -2 9 -1 384.78 41.58
 -2 9 -1 382.05 40.8
 -2 9 0 105.94 23.89
 -2 9 0 107.75 22.82
 -2 9 1 282.75 35.9
 -2 9 1 313.12 37.21
 -2 9 2 7.39 16.7
 -2 9 2 -3.77 14.05
 -2 9 3 370.24 39.94
 -2 9 3 323.38 40.18
 -2 9 3 328.24 38.92
 -2 9 4 102.84 24.2
 -2 9 5 524.1 50.6
 -2 9 6 66.97 22.17
 -2 9 7 454.08 48.18
 -2 9 8 136.15 28.21
 -2 9 9 203.03 33.8
 -2 9 10 142.5 29.85
 -2 9 11 38.17 22.06
 -2 9 12 482.31 55.37
 -2 9 13 10.31 21.87
 -2 9 14 522.16 58.46
 -2 9 15 5.49 21.65
 -2 10 -3 355.81 42.31
 -2 10 -2 7.97 16.91
 -2 10 -1 308.33 39.19
 -2 10 0 124.66 26.48
 -2 10 0 98.84 24.01
 -2 10 1 206.47 32.61
 -2 10 1 157.88 30.27
 -2 10 2 407.2 45.87
 -2 10 2 376.44 44.48
 -2 10 3 20.48 16.17
 -2 10 4 502.99 53.46
 -2 10 5 -16.48 17.87
 -2 10 5 -8.29 19.1
 -2 10 6 446.83 49.89
 -2 10 7 17.64 18.28
 -2 10 8 173.22 31.9
 -2 10 9 160.13 33.02
 -2 10 10 126.56 29.46
 -2 10 11 206.83 38.31
 -2 10 12 151.25 33.43
 -2 10 13 199.11 37.91
 -2 11 -2 176.9 33
 -2 11 -1 47.88 22.37
 -2 11 0 196.85 34.14
 -2 11 1 83.68 25.1
 -2 11 1 65.65 24.32
 -2 11 2 226.06 36.53
 -2 11 3 89.18 26.15
 -2 11 4 71.72 24.54
 -2 11 5 261.11 40.12
 -2 11 6 54.3 24.67
 -2 11 7 308.56 43.88
 -2 11 7 327.97 44.54
 -2 11 8 27.3 21.77
 -2 11 8 -4.83 19.99
 -2 11 9 273.44 42.71
 -2 11 9 347.64 45.89
 -2 11 10 4.56 21.8
 -2 11 10 10.25 22.7
 -2 11 11 186.34 38.03
 -2 11 11 189.91 36.46
 -1 -8 5 589.07 49.45
 -1 -8 6 35.72 19.66
 -1 -8 7 1001.79 72.03
 -1 -7 4 358.29 35.5
 -1 -7 5 525.36 44.39
 -1 -7 6 940.55 65.91
 -1 -7 7 131.9 24.88
 -1 -7 8 568.14 48.77
 -1 -7 9 20.57 18.04
 -1 -6 -19 40.93 26.06
 -1 -6 -18 133.63 31.56
 -1 -6 -17 12.21 23.84
 -1 -6 -16 229.31 36.7
 -1 -6 -15 21.46 18.03
 -1 -6 -14 409.12 44.01
 -1 -6 -13 360.09 40.75
 -1 -6 -12 450.9 43.52
 -1 -6 -11 573.93 47.85
 -1 -6 -10 37.75 18
 -1 -6 -9 803.51 56.97
 -1 -6 -8 11.15 14.26
 -1 -6 -7 932.53 60.95
 -1 -6 -6 -1.97 13.29
 -1 -6 -5 165.05 21.05
 -1 -6 -4 97.81 16.75
 -1 -6 2 1131.28 70.63
 -1 -6 3 -4.25 11.36
 -1 -6 4 484 38.99
 -1 -6 5 158.7 22.49
 -1 -6 6 968.68 64.57
 -1 -6 7 447.16 38.21
 -1 -6 7 515.78 41.8
 -1 -6 8 1017.16 68.65
 -1 -6 9 257.72 31.29
 -1 -6 10 -5.62 16.05
 -1 -5 -22 117.91 37.2
 -1 -5 -21 190.54 38.03
 -1 -5 -20 46.38 26.93
 -1 -5 -19 506.77 55.52
 -1 -5 -18 12.44 23.1
 -1 -5 -17 226.23 37.01
 -1 -5 -16 14.61 18.97
 -1 -5 -15 490.26 48.06
 -1 -5 -14 28.43 19.82
 -1 -5 -13 711.8 56.42
 -1 -5 -12 242.18 30.5
 -1 -5 -11 378.56 36.81
 -1 -5 -10 778.56 55.36
 -1 -5 -9 99.93 19.31
 -1 -5 -8 2082.55 115.25
 -1 -5 -7 168.85 20.86
 -1 -5 -6 3418.66 176.02
 -1 -5 -5 7.54 10.74
 -1 -5 -5 2.46 7.39
 -1 -5 -4 1642.58 76.62
 -1 -5 -4 1141.92 75.07
 -1 -5 -3 30.38 8.46
 -1 -5 -3 31.04 7.18
 -1 -5 -2 1543.89 83.29
 -1 -5 -2 1575.26 80.84
 -1 -5 -1 595.74 37.36
 -1 -5 1 2919.79 152.88
 -1 -5 2 1605.93 90.93
 -1 -5 3 1463.17 86.72
 -1 -5 3 1635.66 88.81
 -1 -5 4 19.07 10.78
 -1 -5 4 20.55 10.72
 -1 -5 5 1111.5 66.11
 -1 -5 5 1049.91 66.98
 -1 -5 6 -7.2 9.9
 -1 -5 6 -2.07 10.9
 -1 -5 7 1107.4 68.56
 -1 -5 7 1164.34 71.37
 -1 -5 8 35.66 13.92
 -1 -5 8 48.52 16.29
 -1 -5 9 1422.85 86.96
 -1 -5 10 594.71 48.85
 -1 -5 10 653.56 51.16
 -1 -5 11 344.44 35.85
 -1 -5 11 327.35 36.98
 -1 -5 12 1344.09 89.84
 -1 -5 13 152.48 29.13
 -1 -5 14 551.69 53.12
 -1 -5 15 4.09 17.32
 -1 -5 16 344.59 43.62
 -1 -5 17 -13.57 20.03
 -1 -5 18 198.56 35.71
 -1 -5 19 68.8 26.1
 -1 -4 -22 -15.12 24.53
 -1 -4 -21 270.55 43.8
 -1 -4 -20 -45.91 28.83
 -1 -4 -19 242.95 40.48
 -1 -4 -18 142.65 30.46
 -1 -4 -17 233.44 35.98
 -1 -4 -16 512.19 50.21
 -1 -4 -15 72.74 23.78
 -1 -4 -14 389.6 40.89
 -1 -4 -13 41.99 17.09
 -1 -4 -12 683.63 52.47
 -1 -4 -11 70 17.95
 -1 -4 -10 1939.53 109.62
 -1 -4 -9 151.68 21.04
 -1 -4 -9 138.8 17.09
 -1 -4 -8 1444.27 81.21
 -1 -4 -8 1371.7 78.97
 -1 -4 -7 1111.66 63.96
 -1 -4 -7 1143.09 67.83
 -1 -4 -7 1216.09 68.09
 -1 -4 -7 1284.97 69.27
 -1 -4 -6 484.77 34.23
 -1 -4 -6 503.56 34.32
 -1 -4 -6 471.96 33.37
 -1 -4 -5 2060.57 106.49
 -1 -4 -5 1944.43 105.61
 -1 -4 -5 2098.34 106.98
 -1 -4 -5 1971.81 96.51
 -1 -4 -5 2042.04 104.69
 -1 -4 -4 41.91 10.36
 -1 -4 -4 33.19 9.79
 -1 -4 -4 20.49 10.38
 -1 -4 -4 31.5 8.72
 -1 -4 -3 3022.66 130.91
 -1 -4 -3 3100.65 131.22
 -1 -4 -3 2863.57 127.25
 -1 -4 -2 1420.59 55.96
 -1 -4 -2 1380.92 52.25
 -1 -4 -2 1367.68 48.96
 -1 -4 -1 1921.11 98.3
 -1 -4 -1 1890.02 96.32
 -1 -4 0 60.43 12.94
 -1 -4 1 1390.5 76.96
 -1 -4 1 1379.93 77.27
 -1 -4 2 1398.52 78.16
 -1 -4 2 1422.52 78.85
 -1 -4 3 2315.25 122.48
 -1 -4 3 2354.86 123.51
 -1 -4 4 1288.41 73.97
 -1 -4 4 1335.33 75.31
 -1 -4 5 1491.35 82.04
 -1 -4 5 1436.71 83.16
 -1 -4 6 643.51 43.2
 -1 -4 6 671.75 45.51
 -1 -4 7 50.56 13.23
 -1 -4 7 53.51 13.23
 -1 -4 7 39.99 12.53
 -1 -4 8 1258.78 78.42
 -1 -4 8 1249.88 75.21
 -1 -4 8 1460.48 82.22
 -1 -4 9 5.06 11.21
 -1 -4 9 9 13.65
 -1 -4 10 779.92 53.56
 -1 -4 10 564.33 47.47
 -1 -4 11 29.88 15.62
 -1 -4 11 54.09 19.7
 -1 -4 12 151.27 25.25
 -1 -4 12 158.99 26.66
 -1 -4 13 234.85 31.97
 -1 -4 13 220.91 29.81
 -1 -4 14 439.2 45.72
 -1 -4 15 494.65 49.75
 -1 -4 16 91.5 24.17
 -1 -4 17 372.24 45.62
 -1 -4 18 4.6 17.14
 -1 -4 19 95.93 28.13
 -1 -4 20 4.98 20.61
 -1 -3 -22 70.39 31.33
 -1 -3 -21 -19.09 23.64
 -1 -3 -20 63.31 28.77
 -1 -3 -19 46.94 24.79
 -1 -3 -18 693.15 62.84
 -1 -3 -17 48.68 21.53
 -1 -3 -16 492.66 48.16
 -1 -3 -15 242.44 33.37
 -1 -3 -14 282.77 34
 -1 -3 -13 617.1 50.16
 -1 -3 -12 320.34 33.34
 -1 -3 -11 456.39 32.53
 -1 -3 -11 494.23 39.73
 -1 -3 -10 7.94 7.47
 -1 -3 -10 2.01 9.97
 -1 -3 -9 968.52 56
 -1 -3 -9 950.61 60
 -1 -3 -8 266.24 21.34
 -1 -3 -8 244.79 23.69
 -1 -3 -8 247.43 18.72
 -1 -3 -7 2475.12 127.75
 -1 -3 -7 2355.97 125.26
 -1 -3 -7 2410.59 126.42
 -1 -3 -7 2403.76 127.93
 -1 -3 -7 2527.25 128.65
 -1 -3 -7 2550.37 122.89
 -1 -3 -6 1374.26 68.12
 -1 -3 -6 1274.26 72.94
 -1 -3 -6 1349.68 71.26
 -1 -3 -6 1287.99 74.27
 -1 -3 -6 1273.73 72.32
 -1 -3 -6 1402.63 73.92
 -1 -3 -6 1317.03 73.59
 -1 -3 -5 552.32 31.24
 -1 -3 -5 599.27 36.83
 -1 -3 -5 577.77 34.4
 -1 -3 -5 603.23 37.69
 -1 -3 -5 610.58 36.85
 -1 -3 -5 602.81 36.23
 -1 -3 -5 570.44 36.47
 -1 -3 -4 1349.81 65.28
 -1 -3 -4 1368.34 71.43
 -1 -3 -4 1316.26 71.46
 -1 -3 -4 1343.88 71.28
 -1 -3 -4 1227.27 69.32
 -1 -3 -4 1239.33 70.34
 -1 -3 -3 95.42 6.97
 -1 -3 -3 116.22 13.1
 -1 -3 -3 99.48 11.86
 -1 -3 -3 69.97 10.12
 -1 -3 -3 110.05 11.85
 -1 -3 -2 782.02 32.3
 -1 -3 -2 801.23 32.92
 -1 -3 -2 760.9 30.16
 -1 -3 -1 957.33 51.55
 -1 -3 -1 947.41 54.04
 -1 -3 -1 1033.16 49.9
 -1 -3 -1 944.94 52.7
 -1 -3 0 1880.4 101.25
 -1 -3 0 1970.65 98.45
 -1 -3 0 1916.62 99.95
 -1 -3 0 1909.5 97.07
 -1 -3 0 2159.52 102.06
 -1 -3 0 1981.65 99.64
 -1 -3 1 77.1 11.31
 -1 -3 1 76.19 11.7
 -1 -3 1 74.85 8.86
 -1 -3 2 5440.59 263.5
 -1 -3 2 5296.16 263.74
 -1 -3 3 568.19 36.34
 -1 -3 3 591.36 37.58
 -1 -3 4 864.53 50.48
 -1 -3 4 790.48 48.4
 -1 -3 4 820.62 47.44
 -1 -3 5 1145.17 66.69
 -1 -3 5 1123.27 64.82
 -1 -3 5 1167.15 67.11
 -1 -3 5 1178.41 64.75
 -1 -3 6 331.92 28.04
 -1 -3 6 330.93 26.23
 -1 -3 6 352.44 26.92
 -1 -3 6 361.04 29.01
 -1 -3 7 131.84 18.28
 -1 -3 7 103.58 14.6
 -1 -3 7 146.48 18.31
 -1 -3 8 465.17 35.57
 -1 -3 8 430.03 31.71
 -1 -3 8 377.65 33.86
 -1 -3 9 1103.9 66.48
 -1 -3 9 968.66 60.99
 -1 -3 9 1021.11 66.42
 -1 -3 10 68.85 16.58
 -1 -3 10 22.84 13.99
 -1 -3 11 1381.93 86.59
 -1 -3 11 1341.23 84.43
 -1 -3 12 162.88 26.15
 -1 -3 12 203.83 27.49
 -1 -3 13 758.41 60.21
 -1 -3 13 772.42 58.26
 -1 -3 14 262.17 33.6
 -1 -3 14 192.57 29.54
 -1 -3 15 553.48 51.5
 -1 -3 16 361.95 42.03
 -1 -3 17 109.63 26.09
 -1 -3 18 275.51 39.05
 -1 -3 19 -4.66 18.85
 -1 -3 20 262.95 41.05
 -1 -2 -22 44.83 28.19
 -1 -2 -21 190.23 38.3
 -1 -2 -20 45.01 24.16
 -1 -2 -19 246.6 38.47
 -1 -2 -18 8 19.13
 -1 -2 -17 506.1 51.28
 -1 -2 -16 3.49 16.09
 -1 -2 -15 385.85 40.59
 -1 -2 -14 29.92 16.57
 -1 -2 -14 53.81 17.07
 -1 -2 -13 57.65 16.99
 -1 -2 -13 43.08 15.36
 -1 -2 -12 125.04 21.9
 -1 -2 -11 36.18 13.97
 -1 -2 -10 560.79 41.28
 -1 -2 -10 535.39 34.19
 -1 -2 -9 222.31 22.4
 -1 -2 -9 166.11 18.36
 -1 -2 -9 175.47 15.82
 -1 -2 -8 1354.74 78.1
 -1 -2 -8 1463.82 76.04
 -1 -2 -8 1324.75 71.45
 -1 -2 -8 1352.54 72.83
 -1 -2 -7 31.7 8.59
 -1 -2 -7 30.94 11.36
 -1 -2 -7 1.27 5.04
 -1 -2 -7 14.26 6.25
 -1 -2 -7 21.92 7.09
 -1 -2 -6 3712.16 189.47
 -1 -2 -6 3910.5 192.47
 -1 -2 -6 3954.28 191.29
 -1 -2 -5 54.53 9.02
 -1 -2 -5 51.68 10.12
 -1 -2 -5 59.74 8.71
 -1 -2 -5 44.82 8.91
 -1 -2 -5 44.07 7.17
 -1 -2 -4 33.04 7.9
 -1 -2 -4 41.36 8.97
 -1 -2 -4 20.8 6.71
 -1 -2 -4 30.82 7.44
 -1 -2 -4 26.22 7.48
 -1 -2 -4 25.85 5.33
 -1 -2 -3 69.66 9.27
 -1 -2 -3 61.98 9.45
 -1 -2 -3 61.94 8.15
 -1 -2 -3 79.96 9.83
 -1 -2 -3 66.86 8.06
 -1 -2 -3 62.87 6.57
 -1 -2 -2 10.86 6.38
 -1 -2 -2 11.69 6.34
 -1 -2 -2 11.66 4.81
 -1 -2 -2 11.4 4.11
 -1 -2 -1 2018.02 85.9
 -1 -2 -1 1965.76 86.08
 -1 -2 0 1825.21 91.99
 -1 -2 0 1800.52 90.46
 -1 -2 0 1841.77 90.94
 -1 -2 0 1799.79 89.57
 -1 -2 0 1841.27 91.96
 -1 -2 1 3938.87 188.52
 -1 -2 1 3930.04 190.4
 -1 -2 1 3859.65 187.03
 -1 -2 1 3916.89 190.35
 -1 -2 1 3822.25 188.2
 -1 -2 2 124.53 13.46
 -1 -2 2 108.25 10.78
 -1 -2 2 127.96 10.69
 -1 -2 2 119.35 12.44
 -1 -2 2 123.94 9.84
 -1 -2 3 5918.28 285.93
 -1 -2 3 5911.09 285.7
 -1 -2 3 5749.36 283.48
 -1 -2 3 5886.64 285.13
 -1 -2 4 18.81 9.34
 -1 -2 4 16.6 8.55
 -1 -2 4 10.63 7.21
 -1 -2 4 0.96 7.24
 -1 -2 4 0.58 5.77
 -1 -2 5 2121.51 90.65
 -1 -2 5 2073.01 88.07
 -1 -2 5 1967.07 90.09
 -1 -2 5 1991.99 87.69
 -1 -2 6 93.38 12.51
 -1 -2 6 101.23 14.46
 -1 -2 6 115.78 13.59
 -1 -2 6 65.15 12.67
 -1 -2 7 1528.45 86.76
 -1 -2 7 1491.69 81.56
 -1 -2 7 1577.73 85.15
 -1 -2 7 1557.08 87.25
 -1 -2 7 1587.25 84.15
 -1 -2 8 34.62 9.45
 -1 -2 8 45.97 12.38
 -1 -2 8 29.78 10.75
 -1 -2 8 51.12 12.59
 -1 -2 9 757.08 51.61
 -1 -2 9 701.68 46.42
 -1 -2 9 774.6 51.26
 -1 -2 10 1481.9 86.75
 -1 -2 10 1402.66 86.81
 -1 -2 11 21.67 15.8
 -1 -2 11 54.67 14.81
 -1 -2 12 755.36 54.98
 -1 -2 12 747 56.6
 -1 -2 13 95.03 21.65
 -1 -2 13 73.96 19.3
 -1 -2 14 445.28 44.34
 -1 -2 14 548.52 47.43
 -1 -2 15 279.25 33.62
 -1 -2 15 203.33 30.96
 -1 -2 16 289.44 37.21
 -1 -2 17 72.77 22.79
 -1 -2 18 115.43 25.92
 -1 -2 19 301.41 41.13
 -1 -2 20 65.91 24.27
 -1 -2 21 245.43 38.89
 -1 -1 -22 49.85 27.87
 -1 -1 -21 57.07 27.99
 -1 -1 -20 49.84 26
 -1 -1 -19 60.09 23.76
 -1 -1 -18 510.36 52.23
 -1 -1 -17 178.84 29.05
 -1 -1 -17 125.52 28.42
 -1 -1 -16 650.24 52.06
 -1 -1 -16 586.07 53.87
 -1 -1 -15 94.35 21.53
 -1 -1 -15 85.92 21.55
 -1 -1 -14 649.39 49.73
 -1 -1 -14 660.41 54.2
 -1 -1 -13 22.54 14.45
 -1 -1 -12 1444.55 89.44
 -1 -1 -11 128.72 20.21
 -1 -1 -10 582.86 43.18
 -1 -1 -9 1188.26 71.79
 -1 -1 -9 1187.98 67.02
 -1 -1 -8 959.99 60.41
 -1 -1 -8 1016.67 57.18
 -1 -1 -8 998.02 52.34
 -1 -1 -7 1453.1 80.12
 -1 -1 -7 1437.23 78.15
 -1 -1 -7 1493.15 76.63
 -1 -1 -7 1384 72.08
 -1 -1 -6 735.22 43.48
 -1 -1 -6 680.61 41.53
 -1 -1 -6 715.6 40.1
 -1 -1 -6 662.93 36.35
 -1 -1 -5 998.28 53.19
 -1 -1 -5 913.57 49.73
 -1 -1 -5 893.75 46.71
 -1 -1 -4 175 13.08
 -1 -1 -4 154.61 14.2
 -1 -1 -4 151.3 12.8
 -1 -1 -4 157 13.4
 -1 -1 -3 1963.42 99.84
 -1 -1 -3 2093.11 101.43
 -1 -1 -3 2030.37 101.17
 -1 -1 -3 2045.68 100.31
 -1 -1 -2 464.05 24.99
 -1 -1 -2 460.43 24.63
 -1 -1 -2 468 25.73
 -1 -1 -2 472.8 26.27
 -1 -1 -2 458.56 25.1
 -1 -1 -2 427.17 23.94
 -1 -1 -1 5222.38 41.08
 -1 -1 -1 5061.86 43.49
 -1 -1 -1 5197.92 46.75
 -1 -1 0 1322.98 24.87
 -1 -1 0 1373.09 24.07
 -1 -1 1 1632.64 77.9
 -1 -1 1 1577.53 76.96
 -1 -1 1 1710.52 75.77
 -1 -1 1 1643.56 78.09
 -1 -1 2 1565.15 77.82
 -1 -1 2 1490.4 75.65
 -1 -1 2 1515.44 76.89
 -1 -1 2 1517.74 77.25
 -1 -1 3 2092.49 108.04
 -1 -1 3 2083.04 105.79
 -1 -1 3 2215.47 110.07
 -1 -1 3 2287.06 108.21
 -1 -1 3 2261.5 109.22
 -1 -1 3 2134.5 108.72
 -1 -1 4 3294.59 169.29
 -1 -1 4 3483.1 171.79
 -1 -1 4 3545.69 169.86
 -1 -1 4 3407.85 170.8
 -1 -1 4 3468.12 169.86
 -1 -1 4 3434.05 167.49
 -1 -1 5 592.89 33.16
 -1 -1 5 587.25 30.76
 -1 -1 5 553.37 31.65
 -1 -1 5 513.17 29.35
 -1 -1 6 2841.02 123.16
 -1 -1 6 2996.71 120.4
 -1 -1 6 2686.58 121.42
 -1 -1 6 2704.97 118.6
 -1 -1 7 9.02 7.04
 -1 -1 7 41.6 9.97
 -1 -1 7 29.17 10.98
 -1 -1 7 24.81 9.43
 -1 -1 7 30.96 11.17
 -1 -1 8 1725.64 94.44
 -1 -1 8 1890.88 101.08
 -1 -1 8 1882.93 100.3
 -1 -1 8 1743.79 95.43
 -1 -1 9 661.95 42.41
 -1 -1 9 703.49 47.49
 -1 -1 9 664.66 43.05
 -1 -1 9 681.07 47.76
 -1 -1 10 1458.49 88.21
 -1 -1 10 1487.06 83.23
 -1 -1 10 1528.59 90.06
 -1 -1 11 542.12 44.96
 -1 -1 11 610.43 46
 -1 -1 12 750.75 54.76
 -1 -1 12 637.83 51.41
 -1 -1 13 341.62 37.22
 -1 -1 13 375.37 37.3
 -1 -1 14 273.12 36.97
 -1 -1 14 355.66 37.29
 -1 -1 15 1379.64 94.86
 -1 -1 15 1510.56 96.18
 -1 -1 16 134.37 27.52
 -1 -1 16 131.7 26.16
 -1 -1 17 705.27 61.5
 -1 -1 18 41.3 19.13
 -1 -1 19 269.9 38.26
 -1 -1 20 109.53 26.6
 -1 -1 21 199.88 35.17
 -1 0 -22 175.32 37.43
 -1 0 -21 -4.81 22.57
 -1 0 -20 427.1 51.63
 -1 0 -19 3.73 19.64
 -1 0 -19 -4.36 20.11
 -1 0 -18 503.44 49.68
 -1 0 -18 445.83 51.08
 -1 0 -17 294.92 37.43
 -1 0 -17 330.32 39.98
 -1 0 -16 308.99 36.06
 -1 0 -16 280.83 37.88
 -1 0 -15 537.11 46.22
 -1 0 -15 463.49 47.36
 -1 0 -14 249.99 29.26
 -1 0 -14 180.68 29.31
 -1 0 -13 389.97 38.82
 -1 0 -12 75.59 17.95
 -1 0 -11 943.45 63.39
 -1 0 -10 2.25 11.48
 -1 0 -9 1715.67 91.32
 -1 0 -9 1905.56 102.3
 -1 0 -9 1830.11 95.7
 -1 0 -8 361.81 29.83
 -1 0 -8 376.5 23.9
 -1 0 -8 321.46 29.53
 -1 0 -8 374.68 26.16
 -1 0 -7 1981.3 106.31
 -1 0 -7 1967.99 99.96
 -1 0 -7 2005.28 107.47
 -1 0 -7 1854.71 104.31
 -1 0 -7 2064.31 102.42
 -1 0 -6 1247.45 69.12
 -1 0 -6 1266.87 71.64
 -1 0 -6 1252.94 66.87
 -1 0 -6 1329.51 70.82
 -1 0 -6 1321.43 72.91
 -1 0 -6 1340.59 68.56
 -1 0 -5 655.92 36.04
 -1 0 -5 656.85 38.18
 -1 0 -5 539.81 33.72
 -1 0 -5 682.29 39.19
 -1 0 -5 628.5 36.94
 -1 0 -5 553.18 34.38
 -1 0 -4 475.44 29.93
 -1 0 -4 531.31 31.86
 -1 0 -4 547.15 29.3
 -1 0 -4 560.91 31.51
 -1 0 -4 623.92 33.41
 -1 0 -4 405.69 27.59
 -1 0 -3 694.17 35.58
 -1 0 -3 708.77 38
 -1 0 -3 733.46 36.28
 -1 0 -3 714.21 37.01
 -1 0 -3 727.81 38.55
 -1 0 -2 3931.4 179.14
 -1 0 -2 3585.78 180
 -1 0 -2 3555.55 179.14
 -1 0 -1 0.37 3.04
 -1 0 -1 2.52 3.99
 -1 0 -1 2.68 2.29
 -1 0 -1 2.08 3.64
 -1 0 0 7370.26 352.2
 -1 0 0 7364.61 351.96
 -1 0 1 304.3 16.82
 -1 0 1 325.69 17.85
 -1 0 1 302.63 17.67
 -1 0 2 2454.87 117.78
 -1 0 2 2320.58 118.5
 -1 0 2 2407.65 117.2
 -1 0 2 2496.01 119.89
 -1 0 3 1478.01 74.25
 -1 0 3 1366.49 70.62
 -1 0 3 1489.52 72.98
 -1 0 3 1518.67 75.07
 -1 0 4 3161.22 157.75
 -1 0 4 3146 159.77
 -1 0 4 3264.32 154.63
 -1 0 4 3143.66 158.96
 -1 0 4 3260.12 159.61
 -1 0 5 889.6 47.68
 -1 0 5 878.59 49.97
 -1 0 5 818.6 42.73
 -1 0 5 928.88 49.52
 -1 0 5 877.06 49.22
 -1 0 6 801.53 49.3
 -1 0 6 811.21 40.73
 -1 0 6 844.28 48.08
 -1 0 6 785.43 48.49
 -1 0 7 2867.32 148.78
 -1 0 7 2820.37 145.86
 -1 0 7 2892.46 147.64
 -1 0 8 1475.03 80.47
 -1 0 8 1460.74 81.47
 -1 0 8 1520.85 84.13
 -1 0 9 2961.33 156.52
 -1 0 9 3041.14 157.79
 -1 0 9 3257.77 162.01
 -1 0 10 7.8 9.56
 -1 0 10 -2.07 9.54
 -1 0 11 2082.99 110.73
 -1 0 11 1792.25 103.69
 -1 0 14 110.96 25.68
 -1 0 15 277.2 38.7
 -1 0 16 326.28 43.96
 -1 0 16 447.79 43.93
 -1 0 17 33.92 22.35
 -1 0 17 11.29 15.61
 -1 0 18 315.7 39.42
 -1 0 19 33.75 20.24
 -1 0 20 199.29 33.62
 -1 0 21 27.74 19.64
 -1 0 22 268.76 40.37
 -1 1 -21 186.12 35.92
 -1 1 -21 194.85 38.43
 -1 1 -20 50.04 24.84
 -1 1 -20 56.02 24.37
 -1 1 -19 662.88 61.59
 -1 1 -19 623.22 62.37
 -1 1 -18 251.35 36.69
 -1 1 -18 182.05 34.01
 -1 1 -17 686.37 58.77
 -1 1 -17 692.7 60.92
 -1 1 -16 136.4 27.2
 -1 1 -16 86.82 26.06
 -1 1 -15 387.61 41.3
 -1 1 -15 361.23 40.69
 -1 1 -14 53.88 18.92
 -1 1 -14 56.28 18.87
 -1 1 -13 224.99 29.56
 -1 1 -12 1000.21 69.17
 -1 1 -11 222.91 27.18
 -1 1 -11 208.73 24.92
 -1 1 -10 1817.44 101.36
 -1 1 -10 1624.39 97.71
 -1 1 -9 34.77 13.07
 -1 1 -9 13.22 10.71
 -1 1 -8 2559.24 131.36
 -1 1 -8 2457.29 128.63
 -1 1 -8 2317.62 120.87
 -1 1 -7 4.58 10.59
 -1 1 -7 3.37 6.1
 -1 1 -7 2.46 3.75
 -1 1 -7 3.14 5.63
 -1 1 -7 15.8 10.76
 -1 1 -7 1.3 6.77
 -1 1 -6 1770.64 93.39
 -1 1 -6 1797.31 96.56
 -1 1 -6 1825.41 91.57
 -1 1 -6 1920.28 99.04
 -1 1 -6 1773.25 95.22
 -1 1 -6 1760.26 88.63
 -1 1 -5 211.27 19.76
 -1 1 -5 246.95 17.61
 -1 1 -5 227.74 16.22
 -1 1 -5 220.8 18.29
 -1 1 -5 261.63 21.87
 -1 1 -5 191.85 13.33
 -1 1 -4 1359.84 63.76
 -1 1 -4 1269.57 64.34
 -1 1 -4 1171.29 67.22
 -1 1 -4 1217.25 64.3
 -1 1 -4 1168 65.95
 -1 1 -4 1266.22 68.74
 -1 1 -4 1187.48 61.46
 -1 1 -3 14.21 7.26
 -1 1 -3 17.75 6.02
 -1 1 -3 17.2 4.93
 -1 1 -3 12.65 5.66
 -1 1 -3 16.71 4.18
 -1 1 -2 16.81 4.37
 -1 1 -2 17.4 4.19
 -1 1 -2 16.07 5.56
 -1 1 -2 13.95 6.17
 -1 1 -2 20.01 5.09
 -1 1 -1 1352.37 66.87
 -1 1 -1 1367.24 67.93
 -1 1 -1 1385 69.39
 -1 1 -1 1278.07 66.45
 -1 1 -1 1404.43 68.45
 -1 1 0 73.37 7.51
 -1 1 0 71.35 6
 -1 1 0 69.09 8.38
 -1 1 0 66.79 11.28
 -1 1 0 77.31 7.34
 -1 1 0 87.27 9.37
 -1 1 1 5747.71 284.93
 -1 1 1 5529.69 283.1
 -1 1 2 809.26 43.24
 -1 1 2 735.76 38.92
 -1 1 2 740.87 39.53
 -1 1 3 4067.2 193.49
 -1 1 3 4134.21 192.13
 -1 1 3 3810.62 189.07
 -1 1 3 3798.37 188.6
 -1 1 4 838.87 48.66
 -1 1 4 897.28 46.93
 -1 1 4 871.92 45.12
 -1 1 4 766.59 43.19
 -1 1 4 744.02 46.54
 -1 1 5 1437.89 76.86
 -1 1 5 1383.2 74.52
 -1 1 5 1296.33 73.6
 -1 1 5 1413.19 72.91
 -1 1 5 1344.67 70.46
 -1 1 6 497.92 35.31
 -1 1 6 523.83 30.07
 -1 1 6 574.71 34.97
 -1 1 6 529.37 35.09
 -1 1 6 570.23 38.25
 -1 1 7 48.47 12.54
 -1 1 7 33.34 11.35
 -1 1 7 38.15 6.56
 -1 1 7 43.5 10.26
 -1 1 7 23.98 9.22
 -1 1 8 484.02 33.35
 -1 1 8 405.47 33.23
 -1 1 9 76.14 14.14
 -1 1 9 79.11 14.97
 -1 1 9 75.54 13.77
 -1 1 10 1254.26 77.5
 -1 1 10 1324.56 77.11
 -1 1 10 1245.51 74.54
 -1 1 11 35.35 12.37
 -1 1 11 21.85 10.82
 -1 1 11 24.05 12.24
 -1 1 12 1140.84 74.36
 -1 1 12 1215.81 77.17
 -1 1 13 18.68 12.55
 -1 1 13 8.74 11.79
 -1 1 14 583.23 47.99
 -1 1 18 151.4 35.42
 -1 1 19 167.73 30.18
 -1 1 20 38.69 19.89
 -1 1 21 395.41 47.92
 -1 1 22 4.67 18.86
 -1 2 -21 119.03 32.78
 -1 2 -21 113.6 31.41
 -1 2 -20 194.51 35.44
 -1 2 -20 132.96 33.57
 -1 2 -19 25.47 22.39
 -1 2 -19 13.66 19.32
 -1 2 -18 231.48 37.01
 -1 2 -18 308.59 41.43
 -1 2 -17 3.86 17.84
 -1 2 -17 57.81 23.33
 -1 2 -16 314.73 39.05
 -1 2 -16 348.68 41.52
 -1 2 -15 75.9 20.71
 -1 2 -15 62.83 21.9
 -1 2 -14 560.09 49.98
 -1 2 -14 615.47 53.04
 -1 2 -13 165.81 26.27
 -1 2 -13 119.44 21.82
 -1 2 -12 271.7 32.88
 -1 2 -12 316.93 31.93
 -1 2 -11 1077.03 70.8
 -1 2 -11 999.75 67.08
 -1 2 -10 364.02 33.82
 -1 2 -10 306.2 30.33
 -1 2 -9 80.73 16.59
 -1 2 -9 45.99 13.82
 -1 2 -8 302.38 28.3
 -1 2 -8 286.2 26.42
 -1 2 -8 244.99 19.69
 -1 2 -7 764.93 49.99
 -1 2 -7 692.99 43.6
 -1 2 -7 718.58 47.99
 -1 2 -7 730.61 42.25
 -1 2 -6 124.6 13.26
 -1 2 -6 124.22 16.2
 -1 2 -6 112.49 11.58
 -1 2 -6 143.92 13.58
 -1 2 -6 149.77 19.57
 -1 2 -6 145.52 15.69
 -1 2 -5 1984.36 100.48
 -1 2 -5 2040.56 105.56
 -1 2 -5 2044.34 101.58
 -1 2 -5 2052.66 107.61
 -1 2 -5 2005.54 102.91
 -1 2 -5 1833.92 98.71
 -1 2 -4 177.44 13.89
 -1 2 -4 157.49 16.59
 -1 2 -4 159.13 14.46
 -1 2 -4 173.59 18.52
 -1 2 -4 136.28 14.49
 -1 2 -4 177.15 13.31
 -1 2 -3 824.5 46.11
 -1 2 -3 841.36 44.2
 -1 2 -3 733.62 44.54
 -1 2 -3 848.16 44.34
 -1 2 -2 77.87 8.52
 -1 2 -2 50.94 7.76
 -1 2 -2 75.83 8.22
 -1 2 -2 75.12 10.22
 -1 2 -2 54.29 8.76
 -1 2 -2 58.48 8.51
 -1 2 -1 12.44 5.6
 -1 2 -1 15.91 5.38
 -1 2 -1 0.77 6.11
 -1 2 -1 6 4.55
 -1 2 -1 11.93 4.9
 -1 2 -1 6.1 7.01
 -1 2 0 487.46 26.89
 -1 2 0 486.48 28.67
 -1 2 0 433.48 29.12
 -1 2 0 465.79 25.21
 -1 2 0 425.38 25.15
 -1 2 1 1009.55 53.31
 -1 2 1 1051.22 55.36
 -1 2 1 910.59 50.91
 -1 2 1 1002.02 54.09
 -1 2 1 969.3 49.51
 -1 2 1 939.16 48.44
 -1 2 2 1450.62 72.95
 -1 2 2 1546.29 73.74
 -1 2 2 1301.1 72.79
 -1 2 2 1282.76 67.29
 -1 2 2 1340.33 67.17
 -1 2 3 799.36 48.09
 -1 2 3 816.72 42.89
 -1 2 3 767.76 41.57
 -1 2 4 1951.31 99.88
 -1 2 4 1770.56 91.71
 -1 2 4 1836.22 94.13
 -1 2 4 2086.61 98.36
 -1 2 5 280.56 24.75
 -1 2 5 272.75 22.18
 -1 2 5 281.1 20.36
 -1 2 5 277.45 17.73
 -1 2 6 377.25 29.59
 -1 2 6 312.03 22.65
 -1 2 6 363.38 27.03
 -1 2 6 364.96 24.9
 -1 2 6 333.46 21.61
 -1 2 7 710 46.39
 -1 2 7 709.77 40.44
 -1 2 7 683.54 43.4
 -1 2 7 714.19 48.4
 -1 2 8 1352.58 82.17
 -1 2 8 1396.16 75.01
 -1 2 8 1513.79 85.81
 -1 2 8 1509.81 80.94
 -1 2 9 316.99 28.56
 -1 2 9 277.28 29.01
 -1 2 9 297.05 26.53
 -1 2 10 1362.86 83.78
 -1 2 10 1354.56 85.75
 -1 2 10 1451.33 82.28
 -1 2 11 933.54 59.77
 -1 2 11 861.83 60.86
 -1 2 12 308.64 31.62
 -1 2 12 243.05 28.4
 -1 2 12 243.9 27.44
 -1 2 13 1193.75 76.33
 -1 2 13 1163.48 78.24
 -1 2 14 90.26 19.53
 -1 2 14 85.89 20.15
 -1 2 15 593.82 48.61
 -1 2 15 487.09 47.6
 -1 2 16 3.27 13.86
 -1 2 16 3.67 15.9
 -1 2 17 380.96 40.9
 -1 3 -20 93.07 29.31
 -1 3 -20 135.51 33.44
 -1 3 -19 112.06 29.12
 -1 3 -19 177.07 33.29
 -1 3 -18 64.52 23.36
 -1 3 -18 120.57 29.11
 -1 3 -17 394.16 47.52
 -1 3 -17 452.88 49.86
 -1 3 -16 -11.7 16.16
 -1 3 -16 -4.07 18.76
 -1 3 -15 564.57 53.76
 -1 3 -15 664.1 57.8
 -1 3 -14 -6.95 14.39
 -1 3 -14 -10.94 17.13
 -1 3 -13 482.31 45.74
 -1 3 -13 460.68 42.56
 -1 3 -12 115.4 22.87
 -1 3 -12 108.1 20.62
 -1 3 -11 488.33 43.15
 -1 3 -11 445.08 39.84
 -1 3 -10 371.63 36.03
 -1 3 -10 296.41 30.95
 -1 3 -9 1875.12 105.64
 -1 3 -9 1678.76 100.64
 -1 3 -8 291.87 30.42
 -1 3 -8 321.52 28.96
 -1 3 -7 1468.24 84.06
 -1 3 -7 1313.69 80.09
 -1 3 -7 1377.65 75.38
 -1 3 -6 698.39 46.52
 -1 3 -6 707.88 42.87
 -1 3 -6 689.24 48.54
 -1 3 -6 701.03 42.05
 -1 3 -5 84.94 12.15
 -1 3 -5 90.41 11.01
 -1 3 -5 89.95 14.49
 -1 3 -5 66.82 15.74
 -1 3 -5 71.93 10.01
 -1 3 -5 71.76 11.91
 -1 3 -4 1382.03 76.69
 -1 3 -4 1464.9 75.2
 -1 3 -4 1294.51 75.2
 -1 3 -4 1506.13 75.29
 -1 3 -3 377.27 26.56
 -1 3 -3 341.57 23.96
 -1 3 -3 363.81 24.73
 -1 3 -2 2658.08 132.39
 -1 3 -2 2720.33 133.95
 -1 3 -2 2382.19 130.63
 -1 3 -2 2629.87 132.38
 -1 3 -2 2877.16 135.55
 -1 3 -2 2680.21 133.95
 -1 3 -1 196.54 16.22
 -1 3 -1 173.76 16.61
 -1 3 -1 173.09 17.17
 -1 3 -1 203.13 14.54
 -1 3 -1 210.45 15.51
 -1 3 0 737.93 37.72
 -1 3 0 643.21 40.61
 -1 3 0 608.96 42.15
 -1 3 0 651.24 41.34
 -1 3 0 685.48 36.56
 -1 3 0 656.07 37
 -1 3 1 7.48 4.69
 -1 3 1 3.46 7
 -1 3 1 3.64 6.47
 -1 3 1 -2.49 7.63
 -1 3 1 18.24 7.82
 -1 3 1 7.56 4.51
 -1 3 2 1008.92 58.11
 -1 3 2 1020.4 55.92
 -1 3 2 838.64 56.21
 -1 3 2 1072.94 58.98
 -1 3 2 1017.65 51.04
 -1 3 2 1008.78 52.37
 -1 3 3 1356.64 74.39
 -1 3 3 1498.03 74.32
 -1 3 3 1379.64 74.62
 -1 3 3 1251.61 65.01
 -1 3 3 1309.75 67.9
 -1 3 4 529.99 37.83
 -1 3 4 605.46 36.91
 -1 3 4 520.76 32.13
 -1 3 5 4654.37 226.71
 -1 3 5 4925.16 223.44
 -1 3 5 4513.47 219.22
 -1 3 5 4256.08 214.47
 -1 3 6 163.58 17
 -1 3 6 217.39 22.92
 -1 3 6 202.61 17.53
 -1 3 6 174.56 19.9
 -1 3 6 207.88 13.84
 -1 3 7 1679.57 89.76
 -1 3 7 1630.91 88.16
 -1 3 7 1706.36 96.23
 -1 3 8 8.83 6.55
 -1 3 8 13.85 10.23
 -1 3 8 1.47 7.02
 -1 3 9 1120.94 67.54
 -1 3 9 1112.4 71.08
 -1 3 9 1194.07 74.26
 -1 3 10 134.74 20.4
 -1 3 10 169.95 23.38
 -1 3 10 106.12 16.76
 -1 3 11 1220.15 76.34
 -1 3 11 1249.44 80.26
 -1 3 11 1300.58 82.92
 -1 3 12 245.52 28.94
 -1 3 12 223.54 26.54
 -1 3 13 1215.36 75.89
 -1 3 13 1079.44 77.07
 -1 3 13 1221.43 82.03
 -1 3 14 689.39 51.53
 -1 3 14 587.41 52.13
 -1 3 15 110.08 20.81
 -1 3 15 55.33 18.07
 -1 3 16 1486.23 93.5
 -1 3 16 1349.54 94.94
 -1 3 17 30.62 17.13
 -1 3 17 -3.95 16.76
 -1 3 18 602.67 57.73
 -1 4 -20 4.91 21.3
 -1 4 -19 234.91 37.47
 -1 4 -19 133.22 32.4
 -1 4 -18 108.54 29.65
 -1 4 -18 110.04 29.47
 -1 4 -17 255.45 38.88
 -1 4 -17 259.84 39.08
 -1 4 -16 181.9 33.02
 -1 4 -16 165.18 30.73
 -1 4 -15 503.15 50.72
 -1 4 -15 419.35 46.49
 -1 4 -14 400.7 44.59
 -1 4 -14 336.98 40.54
 -1 4 -13 288.89 36.31
 -1 4 -13 292.93 36.36
 -1 4 -12 493.5 47.13
 -1 4 -11 139.66 22.7
 -1 4 -11 122.25 23.72
 -1 4 -10 976.54 67.29
 -1 4 -10 1097.18 72.86
 -1 4 -9 11.78 10
 -1 4 -9 14.2 13.84
 -1 4 -8 1343.91 82.35
 -1 4 -8 1397.12 86.01
 -1 4 -7 10.48 10.2
 -1 4 -7 2.46 9.71
 -1 4 -7 1.5 7.41
 -1 4 -6 1976.18 108.64
 -1 4 -6 2001.6 106.31
 -1 4 -6 1742.19 100.85
 -1 4 -5 856.38 57.01
 -1 4 -5 893.49 58.82
 -1 4 -5 911.84 54.61
 -1 4 -5 910.69 52.67
 -1 4 -4 1432.68 74.37
 -1 4 -4 1336.35 71.07
 -1 4 -4 1319.79 71.23
 -1 4 -3 2577.65 131.11
 -1 4 -3 2372.02 129.61
 -1 4 -3 2451.35 127.68
 -1 4 -3 2578.46 128.85
 -1 4 -2 348 24.67
 -1 4 -2 351.69 26.96
 -1 4 -2 324.9 24.95
 -1 4 -2 357.24 27.04
 -1 4 -2 370.51 24.31
 -1 4 -2 333.88 25.87
 -1 4 -1 785.14 44.71
 -1 4 -1 799.36 47.11
 -1 4 -1 865.62 49.65
 -1 4 -1 833.86 49.85
 -1 4 -1 844.72 44.71
 -1 4 -1 664.38 44.1
 -1 4 0 280.47 19.7
 -1 4 0 295.54 23.39
 -1 4 0 292.36 24.23
 -1 4 0 313.62 26.03
 -1 4 0 328.18 25.77
 -1 4 0 282.57 19.71
 -1 4 0 282.58 20.1
 -1 4 1 1736.35 89.09
 -1 4 1 1570.52 79.83
 -1 4 1 1411.68 87.71
 -1 4 1 1606.52 85.84
 -1 4 1 1760.09 90.09
 -1 4 1 1563.91 80.96
 -1 4 1 1603.76 82.13
 -1 4 2 436.54 31.33
 -1 4 2 433.99 29.37
 -1 4 2 414.13 31.53
 -1 4 2 384.78 22.93
 -1 4 2 432.25 25.53
 -1 4 3 3033.19 157.1
 -1 4 3 3017.61 154.23
 -1 4 3 3543.29 156.98
 -1 4 3 3109.1 157.52
 -1 4 3 2909.76 145.31
 -1 4 3 2883.61 149.3
 -1 4 4 315.98 26.08
 -1 4 4 303.86 22.15
 -1 4 4 310.81 28.26
 -1 4 4 355.47 29.16
 -1 4 5 1029.96 62.29
 -1 4 5 930.92 54.01
 -1 4 6 614.21 44.69
 -1 4 6 596.44 37.74
 -1 4 7 433.23 36.86
 -1 4 7 432.17 30.79
 -1 4 8 414.58 38.21
 -1 4 8 435.44 31.76
 -1 4 9 88.41 14.5
 -1 4 9 71.32 17.43
 -1 4 10 1266.05 75.44
 -1 4 10 1280.22 83.17
 -1 4 11 37.93 14.3
 -1 4 11 -3.17 13.17
 -1 4 11 14.59 10.84
 -1 4 12 610.04 47.1
 -1 4 12 665.73 54.6
 -1 4 12 625.63 50.85
 -1 4 13 39.8 18.58
 -1 4 13 34.46 17.54
 -1 4 14 714.44 61.22
 -1 4 14 682.7 57.07
 -1 4 15 -4 17.34
 -1 4 15 7.1 15.72
 -1 4 16 303.74 38.04
 -1 4 17 79.84 23.69
 -1 4 18 131.36 28.05
 -1 4 19 521.79 55.35
 -1 4 20 37.3 21.14
 -1 5 -19 -4.83 19.52
 -1 5 -18 188.5 35.58
 -1 5 -18 206.2 36.4
 -1 5 -17 -4.53 18.32
 -1 5 -17 9.08 21.33
 -1 5 -16 255.99 37.85
 -1 5 -16 245.08 38.14
 -1 5 -15 4.13 16.7
 -1 5 -15 8.36 18.89
 -1 5 -14 458.62 48.1
 -1 5 -14 493.97 50.79
 -1 5 -13 340.6 39.63
 -1 5 -13 326.68 40.06
 -1 5 -12 362.23 39.16
 -1 5 -12 313.91 38.45
 -1 5 -11 570.99 50.29
 -1 5 -11 562.52 51.22
 -1 5 -10 32.48 17.19
 -1 5 -9 668.91 50.52
 -1 5 -9 647.21 52.81
 -1 5 -8 12.31 11.16
 -1 5 -8 31.89 15.31
 -1 5 -7 1101.1 72.97
 -1 5 -7 1240.82 76.96
 -1 5 -6 51.83 13.34
 -1 5 -6 46.14 14.78
 -1 5 -6 32.85 10.09
 -1 5 -5 1325.03 82.22
 -1 5 -5 1270.75 78.17
 -1 5 -5 1446.18 79.5
 -1 5 -4 72.75 13.32
 -1 5 -4 61.54 12.54
 -1 5 -3 557.94 39.02
 -1 5 -3 540.23 38.3
 -1 5 -3 482.89 37.28
 -1 5 -2 1273.9 71.46
 -1 5 -2 1323.54 72.01
 -1 5 -1 675.97 45.32
 -1 5 -1 581.17 43.48
 -1 5 -1 693.16 40.85
 -1 5 0 213.82 16.91
 -1 5 0 196.99 21.84
 -1 5 0 211.21 22.23
 -1 5 0 212.38 18.01
 -1 5 1 73.7 12.56
 -1 5 1 78.27 14.4
 -1 5 1 66.73 13.38
 -1 5 1 85.45 10.87
 -1 5 2 1052.77 63.09
 -1 5 2 1065.83 66.31
 -1 5 2 1055.77 65.42
 -1 5 2 1048.89 58.45
 -1 5 3 1.68 9
 -1 5 3 6.3 9.3
 -1 5 3 2.04 9.39
 -1 5 3 14.89 7.01
 -1 5 4 1894.99 104.33
 -1 5 4 1881.38 106.94
 -1 5 4 1848.47 98.51
 -1 5 4 1921.37 107.77
 -1 5 5 289.08 28.88
 -1 5 5 274.31 22.25
 -1 5 5 290.78 28.94
 -1 5 6 985.93 65.58
 -1 5 7 347.69 33.79
 -1 5 8 1079.74 72.66
 -1 5 9 239.3 29.56
 -1 5 10 150.66 25.27
 -1 5 11 941.93 69.81
 -1 5 12 83.68 22.09
 -1 5 12 67.48 19.13
 -1 5 13 1846.22 114.66
 -1 5 13 1685.49 108.28
 -1 5 14 32.57 19.16
 -1 5 14 20.92 16.11
 -1 5 15 790.51 67.56
 -1 5 15 737.68 61.99
 -1 5 16 102.46 27.49
 -1 5 16 112.83 24.65
 -1 5 17 264.76 36.74
 -1 5 18 260.91 38.11
 -1 5 19 139.41 29.21
 -1 5 20 226.24 38.41
 -1 5 21 9.79 18.24
 -1 6 -17 310.37 43.54
 -1 6 -16 13.56 19.61
 -1 6 -15 190.24 33.47
 -1 6 -15 229.09 36.09
 -1 6 -14 32.94 19.04
 -1 6 -14 33.15 21.24
 -1 6 -13 444.71 47.75
 -1 6 -13 429.37 46.45
 -1 6 -12 40.52 19.21
 -1 6 -12 38.05 18.93
 -1 6 -11 110.83 23.94
 -1 6 -11 138.39 26.15
 -1 6 -10 291.82 34.47
 -1 6 -10 253.95 33.84
 -1 6 -9 139.35 25.59
 -1 6 -8 402.9 40.92
 -1 6 -8 453.56 40.22
 -1 6 -7 101.44 20.65
 -1 6 -7 115.62 20.52
 -1 6 -6 567.04 46.62
 -1 6 -6 602.41 45.94
 -1 6 -6 518.37 41.2
 -1 6 -5 61.27 14.08
 -1 6 -5 91.58 18.77
 -1 6 -5 99.12 16.73
 -1 6 -4 1774.65 102.05
 -1 6 -4 1716.92 101.28
 -1 6 -4 1875.64 102.92
 -1 6 -3 163.46 21.35
 -1 6 -3 182.28 21.67
 -1 6 -3 130.56 17.82
 -1 6 -3 218.52 23.32
 -1 6 -2 1137.07 69.86
 -1 6 -2 1082.67 69.52
 -1 6 -1 332.72 29.39
 -1 6 -1 250.63 27.05
 -1 6 0 538.34 40.62
 -1 6 0 502.35 40.67
 -1 6 1 84.47 16.56
 -1 6 1 59.52 13.53
 -1 6 1 42.05 13.14
 -1 6 2 573.92 44.12
 -1 6 2 561.05 41.5
 -1 6 2 622.58 45.69
 -1 6 3 332.79 32.29
 -1 6 3 311.65 29.37
 -1 6 3 395.98 34.58
 -1 6 4 130.09 20.69
 -1 6 4 131.09 19.1
 -1 6 4 137.91 21.7
 -1 6 5 899.4 61.1
 -1 6 5 818.77 59.79
 -1 6 6 19.37 13.3
 -1 6 6 38.26 14.04
 -1 6 7 990.33 69.28
 -1 6 8 58.91 20.01
 -1 6 9 603.4 51.33
 -1 6 10 194.55 29.39
 -1 6 11 191.31 30
 -1 6 12 50.66 20.37
 -1 6 13 12.34 16.2
 -1 6 13 3.43 14.22
 -1 6 14 319.56 40.36
 -1 6 14 203.63 31.62
 -1 6 15 63.41 24.76
 -1 6 15 68.94 21.84
 -1 6 16 349.32 45.43
 -1 6 16 378.29 43.27
 -1 6 17 -9.8 20.77
 -1 6 17 -8.41 17.84
 -1 6 18 322.42 45.9
 -1 6 18 306.83 40.41
 -1 6 19 68.24 24.19
 -1 6 20 175.65 34.79
 -1 7 -16 223.74 37.76
 -1 7 -15 62.67 23.43
 -1 7 -14 171.17 31.75
 -1 7 -13 -8.15 17.66
 -1 7 -12 347.49 41.62
 -1 7 -11 3.64 15.79
 -1 7 -10 297.61 36.94
 -1 7 -9 268.63 34
 -1 7 -8 211.31 28.95
 -1 7 -7 763.12 58.26
 -1 7 -7 828.63 61.55
 -1 7 -6 193.04 25.54
 -1 7 -6 151.98 25.14
 -1 7 -5 160.38 24.5
 -1 7 -5 112.51 19.5
 -1 7 -4 166.8 22.51
 -1 7 -4 158.24 23.31
 -1 7 -4 206.06 24.75
 -1 7 -3 277.64 30.73
 -1 7 -3 353.95 32.55
 -1 7 -3 311.21 31.32
 -1 7 -2 14.79 12.01
 -1 7 -2 12.74 11.54
 -1 7 -1 1154.98 74.21
 -1 7 -1 1147.36 74.82
 -1 7 0 15.22 12.18
 -1 7 0 31.93 13.85
 -1 7 1 350.91 35.26
 -1 7 1 443.49 35.54
 -1 7 1 351.62 35.95
 -1 7 2 610.61 48.85
 -1 7 2 641.58 47.09
 -1 7 2 653.45 50.72
 -1 7 3 198.87 26.69
 -1 7 3 172.16 23.45
 -1 7 3 240.49 27.79
 -1 7 4 1222.59 79.53
 -1 7 4 1147.79 75.24
 -1 7 4 1272.85 80.6
 -1 7 5 441.77 40.41
 -1 7 5 330.3 34.16
 -1 7 5 378.06 38.2
 -1 7 6 286.29 33.17
 -1 7 6 249.19 30.97
 -1 7 7 231.36 30.58
 -1 7 8 342.39 38.33
 -1 7 9 21.58 15.28
 -1 7 10 449.47 46.16
 -1 7 11 182.71 30.63
 -1 7 12 401.04 45.35
 -1 7 13 184.5 34.12
 -1 7 14 280.18 36.97
 -1 7 14 339.48 43.31
 -1 7 15 298.37 39.03
 -1 7 15 330.05 44.65
 -1 7 16 158.06 28.88
 -1 7 16 114.58 30.57
 -1 7 17 190.68 33.38
 -1 7 17 247.61 40.83
 -1 7 18 53.93 23.36
 -1 7 18 -5.3 23.02
 -1 7 19 255.3 37.77
 -1 7 19 211.19 40.7
 -1 8 -15 68.81 26.42
 -1 8 -14 110 28.32
 -1 8 -13 79.86 26.59
 -1 8 -4 567.37 46.85
 -1 8 -4 519.1 45.27
 -1 8 -3 695.82 54.58
 -1 8 -3 668.39 52.97
 -1 8 -2 861.32 63.48
 -1 8 -2 950 65.73
 -1 8 -1 22.91 13.97
 -1 8 -1 17.95 13.82
 -1 8 0 425.18 40.99
 -1 8 0 455.17 42.58
 -1 8 1 26.81 15.24
 -1 8 1 -3.12 12.93
 -1 8 2 674.44 53.64
 -1 8 2 659.61 54.29
 -1 8 3 37.61 16.41
 -1 8 3 52.11 17.54
 -1 8 4 2100.58 129.93
 -1 8 4 2353.03 133.03
 -1 8 5 70.34 19.65
 -1 8 5 64.93 19.31
 -1 8 6 1210.97 83.56
 -1 8 6 1202.43 83.66
 -1 8 7 277.62 36.03
 -1 8 8 259.54 35.5
 -1 8 9 388.94 43.91
 -1 8 10 172.21 31.19
 -1 8 11 435.9 48.64
 -1 8 12 31.28 20.25
 -1 8 13 826.79 72.14
 -1 8 14 39.03 22.56
 -1 8 15 464.75 54.41
 -1 8 15 461.01 49.31
 -1 8 16 146.44 35.32
 -1 8 16 128.69 28.69
 -1 8 17 145.75 34.75
 -1 8 17 128.86 27.98
 -1 8 18 144.15 35.77
 -1 8 18 151.52 31.02
 -1 8 19 37.79 22.26
 -1 9 -4 633.44 53.58
 -1 9 -3 101.02 21.58
 -1 9 -3 103.93 22.3
 -1 9 -2 404.75 41.94
 -1 9 -2 427.39 42.16
 -1 9 -1 337.97 38.45
 -1 9 0 75.51 20.15
 -1 9 0 58.56 18.42
 -1 9 1 318.3 36.37
 -1 9 1 351.11 38.32
 -1 9 2 99.16 22.01
 -1 9 2 75.19 20.36
 -1 9 3 448.23 45.01
 -1 9 3 514.86 48.18
 -1 9 4 3.6 14.92
 -1 9 4 29.86 17.54
 -1 9 5 995.12 72.62
 -1 9 5 861.73 70.16
 -1 9 6 53.59 19.04
 -1 9 6 27.27 17.71
 -1 9 7 438.88 46.29
 -1 9 8 102.46 26.38
 -1 9 9 153.37 29.21
 -1 9 10 150.43 31.28
 -1 9 11 82.51 25.16
 -1 9 12 286.09 40.86
 -1 9 13 44.63 23.38
 -1 9 14 241.42 40.49
 -1 9 15 -5.32 24.04
 -1 9 16 180.42 37.63
 -1 9 17 -11.25 23.31
 -1 10 -3 325.74 39.15
 -1 10 -2 47.52 20.48
 -1 10 -2 44.17 18.04
 -1 10 -1 516.97 50.47
 -1 10 -1 555.24 52.08
 -1 10 0 160.49 28.24
 -1 10 1 244.39 33.89
 -1 10 1 257 34.37
 -1 10 2 94.36 23.48
 -1 10 2 130.91 26.13
 -1 10 3 54.03 20.12
 -1 10 3 133.36 26.12
 -1 10 4 372.09 43.97
 -1 10 4 449.54 47.26
 -1 10 5 130.07 27.75
 -1 10 5 96.73 24.9
 -1 10 6 521.76 55.15
 -1 10 6 698.04 60.07
 -1 10 7 30.11 19.1
 -1 10 8 270.41 39.3
 -1 10 9 45.87 22.05
 -1 10 10 52.1 21.96
 -1 10 11 156.54 33.03
 -1 10 12 131.34 31.91
 -1 10 13 156.79 34.54
 -1 10 14 161.6 35.27
 -1 10 15 228.05 41.34
 -1 11 -2 308.48 40.36
 -1 11 -1 52.63 20.24
 -1 11 -1 69.61 22.99
 -1 11 0 184.04 31.99
 -1 11 0 196.11 32.59
 -1 11 1 70.19 22.03
 -1 11 1 76.58 24.26
 -1 11 2 160.37 29.77
 -1 11 3 83.81 24.57
 -1 11 3 83.83 25.53
 -1 11 4 223.2 35.48
 -1 11 4 260.58 37.63
 -1 11 5 232.74 36.19
 -1 11 5 187.5 33.24
 -1 11 6 445.46 50.45
 -1 11 7 290.73 40.41
 -1 11 8 76.05 24.94
 -1 11 9 366.76 47.9
 -1 11 10 -10.05 20.32
 -1 11 11 356.83 47.68
 -1 11 12 31.9 23.59
 -1 12 -1 209.91 34.98
 -1 12 0 35.35 22.65
 -1 12 0 35.92 20.36
 -1 12 1 285.7 41.33
 -1 12 1 329.44 43.04
 -1 12 2 4.51 18.22
 -1 12 2 18.65 19.77
 -1 12 3 241.05 38.79
 -1 12 3 251.68 39.19
 -1 12 4 4.83 19.51
 -1 12 5 163.57 32.54
 -1 12 6 129.07 29.93
 -1 12 7 220.17 37.14
 -1 12 8 150.78 32.59
 -1 12 9 77.25 28.93
 0 -7 6 522.85 44.42
 0 -6 -21 127.12 36.95
 0 -6 -20 315.69 47.95
 0 -6 -19 14.61 24.52
 0 -6 -18 213.26 39.71
 0 -6 -17 61.59 28.82
 0 -6 -16 305.51 43.56
 0 -6 -15 -7.89 22.55
 0 -6 -14 436.4 47.74
 0 -6 -13 7.05 19.64
 0 -6 -12 626.97 55.54
 0 -6 -11 783.26 62.13
 0 -6 -10 186.82 29.4
 0 -6 -9 1162.02 80.33
 0 -6 -8 2.7 15.63
 0 -6 -7 385.03 37.29
 0 -6 -6 91.03 21.07
 0 -6 -5 472.86 39.54
 0 -6 -4 27.66 15.37
 0 -6 4 964.15 62.22
 0 -6 5 322.52 31.26
 0 -6 6 982.35 64.62
 0 -6 7 759.78 54.64
 0 -5 -21 56.99 30.82
 0 -5 -20 69.08 30.09
 0 -5 -19 188.09 37.39
 0 -5 -18 62.49 28.96
 0 -5 -17 248.82 37.84
 0 -5 -16 7.94 20.61
 0 -5 -15 1031.06 76.76
 0 -5 -14 31.49 20.3
 0 -5 -13 1432.95 93.56
 0 -5 -12 58.06 20.85
 0 -5 -11 971.46 67.83
 0 -5 -10 803.3 58.35
 0 -5 -9 257.63 29.42
 0 -5 -8 882.17 60.48
 0 -5 -7 546.17 42.98
 0 -5 -6 1276.94 77.91
 0 -5 -5 758.88 44.64
 0 -5 -5 736.34 51.54
 0 -5 -4 3494.43 149.09
 0 -5 -4 2224.46 151.4
 0 -5 -3 19.76 6.84
 0 -5 -3 3.73 13.07
 0 -5 -2 2042.02 105.14
 0 -5 3 1210.97 71.57
 0 -5 4 44.17 12.13
 0 -5 5 1975.7 109.17
 0 -5 6 53.72 14.52
 0 -5 7 1550.44 90.27
 0 -5 8 166.39 23.19
 0 -5 8 171.78 23.66
 0 -5 9 965.17 66.02
 0 -5 9 943.4 62.77
 0 -5 10 46.73 17.84
 0 -5 11 166.75 26.93
 0 -5 12 953.4 70.83
 0 -5 13 10.84 18.47
 0 -5 14 853.47 69.78
 0 -5 15 20.37 18.8
 0 -5 16 283.8 40
 0 -5 17 22.59 19.61
 0 -5 18 216.93 37.84
 0 -5 19 49.07 23.58
 0 -4 -22 -5.26 25.6
 0 -4 -21 276.02 43.58
 0 -4 -20 14.39 24.91
 0 -4 -19 485.26 54.75
 0 -4 -18 287.47 41.28
 0 -4 -17 498.98 52.35
 0 -4 -16 709.64 61.69
 0 -4 -15 59.95 22.94
 0 -4 -14 950.58 70.22
 0 -4 -13 121.99 23.93
 0 -4 -12 896.67 63.93
 0 -4 -11 33.73 15.81
 0 -4 -10 2125.76 120.8
 0 -4 -9 1568.97 92.45
 0 -4 -8 1774.37 101.01
 0 -4 -7 2751.16 137.61
 0 -4 -7 2412.28 131.08
 0 -4 -6 1694.2 89.94
 0 -4 -6 1488.18 83.67
 0 -4 -5 434.72 34.76
 0 -4 -5 421.36 31.72
 0 -4 -5 486.84 30.44
 0 -4 -4 114.94 14.56
 0 -4 -4 94.09 11.72
 0 -4 -4 79.27 15.23
 0 -4 -3 2407.45 118.39
 0 -4 -3 2409.94 114.61
 0 -4 -2 5.81 10.63
 0 -4 -2 27.36 7.04
 0 -4 -1 2761.93 138.94
 0 -4 -1 2816.69 142.88
 0 -4 0 368.51 23.21
 0 -4 1 1841.92 94.79
 0 -4 2 17.95 7.59
 0 -4 2 2.68 8.75
 0 -4 3 1734 92.95
 0 -4 3 1734.28 93.98
 0 -4 4 191.33 19.34
 0 -4 4 187.46 19.64
 0 -4 5 1229.9 68.64
 0 -4 5 1080.23 66.76
 0 -4 6 2170.54 119.79
 0 -4 6 2278.57 120.6
 0 -4 6 2286.14 116.87
 0 -4 6 2088.16 117.75
 0 -4 7 31.08 12.03
 0 -4 7 22.54 10.31
 0 -4 7 7.01 11.13
 0 -4 8 864.45 56.55
 0 -4 8 886.62 59.36
 0 -4 9 24.18 13.53
 0 -4 9 10.06 12.06
 0 -4 10 861.12 57.23
 0 -4 10 808.54 59.76
 0 -4 11 26.76 16.4
 0 -4 12 1723.28 107.22
 0 -4 13 231.12 32.15
 0 -4 14 863.21 68.43
 0 -4 15 298.56 38.22
 0 -4 16 16.66 18.07
 0 -4 17 391.69 46.34
 0 -4 18 -4.62 17.7
 0 -4 19 197.69 36.62
 0 -4 20 -5 21.22
 0 -3 -22 139.4 36.44
 0 -3 -21 19.75 26.41
 0 -3 -20 159.62 34.52
 0 -3 -19 40.1 23.21
 0 -3 -18 235.05 36.11
 0 -3 -17 -15.72 19.79
 0 -3 -16 430.29 45.89
 0 -3 -15 289.67 36.29
 0 -3 -14 208.45 29.66
 0 -3 -13 666.87 53.55
 0 -3 -12 256.36 30.84
 0 -3 -11 1152.12 74.18
 0 -3 -10 84.52 17.52
 0 -3 -9 2955.99 143.71
 0 -3 -9 2495.67 132.7
 0 -3 -8 3.2 5.97
 0 -3 -8 5.41 10.05
 0 -3 -8 6.85 8.03
 0 -3 -8 1.27 6.86
 0 -3 -7 2270.65 115.98
 0 -3 -7 2377.55 119.94
 0 -3 -7 2315.06 116.38
 0 -3 -7 2119.23 110.55
 0 -3 -7 2202.14 110.77
 0 -3 -6 4.15 4.06
 0 -3 -6 10.5 4.81
 0 -3 -6 18.93 9.31
 0 -3 -6 12.11 5.7
 0 -3 -6 1.16 6.62
 0 -3 -6 10.16 10.42
 0 -3 -6 11.12 8.23
 0 -3 -5 2301.84 115.01
 0 -3 -5 1822.7 112.24
 0 -3 -5 2144.47 108.45
 0 -3 -5 2323.85 113.61
 0 -3 -5 2573.74 116.89
 0 -3 -5 2173.98 112.04
 0 -3 -4 199.02 19.41
 0 -3 -4 240.34 19.47
 0 -3 -4 245.5 20.35
 0 -3 -4 230.13 17.91
 0 -3 -3 1317.56 71.14
 0 -3 -3 1439.49 73.58
 0 -3 -3 1266.44 68.6
 0 -3 -2 4610.58 186.41
 0 -3 -2 4456.64 189.3
 0 -3 -1 1089.63 54.83
 0 -3 -1 1099.62 57.34
 0 -3 -1 1110.6 60.29
 0 -3 0 4921.92 237.63
 0 -3 1 85.06 9.33
 0 -3 1 69.41 11.45
 0 -3 2 1378.08 70.58
 0 -3 2 1262.46 71.03
 0 -3 3 1.07 7.15
 0 -3 3 6.45 7.53
 0 -3 4 884.3 51.91
 0 -3 4 846.17 51.86
 0 -3 4 876.76 50.05
 0 -3 4 880.16 51.2
 0 -3 5 757.02 45.24
 0 -3 5 731.15 45.07
 0 -3 5 664.12 41.4
 0 -3 5 645.4 42.84
 0 -3 6 851.13 51.99
 0 -3 6 908.16 52.53
 0 -3 6 751.96 46.84
 0 -3 6 764.34 49.19
 0 -3 7 2129.65 110.64
 0 -3 7 2006.8 109.85
 0 -3 7 1911.26 103.58
 0 -3 7 1955.2 107.16
 0 -3 8 14.64 10.38
 0 -3 8 12.98 8.23
 0 -3 8 23.65 11.85
 0 -3 9 1104.15 69.4
 0 -3 9 1241.86 74.36
 0 -3 10 24.16 14.26
 0 -3 10 25.5 12.47
 0 -3 11 610.75 47.56
 0 -3 11 732.79 53.15
 0 -3 12 33.29 15.06
 0 -3 13 402.17 40.9
 0 -3 14 193.2 30
 0 -3 15 202.8 30.74
 0 -3 16 143.99 27.9
 0 -3 17 169.51 30.73
 0 -3 18 223.34 36.97
 0 -3 19 51.59 23.34
 0 -3 20 293.88 42.66
 0 -2 -22 92.41 34.69
 0 -2 -21 132.38 36.81
 0 -2 -20 41.64 24.1
 0 -2 -19 104.86 27.81
 0 -2 -18 -4.11 20.99
 0 -2 -17 724.86 62.63
 0 -2 -16 3.59 16.85
 0 -2 -15 954.25 70.55
 0 -2 -14 98.12 21.79
 0 -2 -13 578.48 44.13
 0 -2 -13 690.78 51.84
 0 -2 -12 207.31 23.34
 0 -2 -12 239.65 28.14
 0 -2 -11 142.7 18.04
 0 -2 -11 144.6 21.54
 0 -2 -10 1741.87 92.21
 0 -2 -10 1612.81 96.95
 0 -2 -9 96.48 12.4
 0 -2 -9 98.27 13.7
 0 -2 -9 92.93 12.23
 0 -2 -9 105.21 16.14
 0 -2 -8 2722.59 138.11
 0 -2 -8 2697.51 140.19
 0 -2 -8 2809.82 143.72
 0 -2 -8 2770.9 136.82
 0 -2 -8 2619.69 137.33
 0 -2 -7 92.1 11.13
 0 -2 -7 88.95 10.18
 0 -2 -7 118.21 12.65
 0 -2 -7 83.55 13.07
 0 -2 -7 104.78 15.17
 0 -2 -7 74.63 11.66
 0 -2 -6 1883.26 98.37
 0 -2 -6 1923.47 99.71
 0 -2 -6 1862.5 97.1
 0 -2 -6 1864.61 93.6
 0 -2 -6 1825.34 93.82
 0 -2 -6 1839.77 96.06
 0 -2 -5 234.66 18.46
 0 -2 -5 187.52 18.24
 0 -2 -5 178.6 16.31
 0 -2 -5 198.23 13.38
 0 -2 -5 182.85 13.37
 0 -2 -5 204.24 16.28
 0 -2 -4 867.21 48.59
 0 -2 -4 892.59 47.53
 0 -2 -4 944.47 49.4
 0 -2 -4 863.85 47.25
 0 -2 -4 829.07 43.27
 0 -2 -4 830.72 43.26
 0 -2 -3 384.48 23.8
 0 -2 -3 351.76 18.98
 0 -2 -3 359.17 22.3
 0 -2 -3 302.73 22.27
 0 -2 -3 355.4 21.69
 0 -2 -2 3107.92 150.48
 0 -2 -2 2992.87 152.53
 0 -2 -2 3141.66 152.21
 0 -2 -1 5202.71 220.19
 0 -2 -1 5277.21 218.5
 0 -2 0 4042.95 194.5
 0 -2 1 1828.89 89.22
 0 -2 1 1729.57 90.14
 0 -2 2 46.64 8.08
 0 -2 2 59.17 8.84
 0 -2 2 60.66 8.52
 0 -2 2 45.87 8.73
 0 -2 3 498.01 30.61
 0 -2 3 514.7 30.97
 0 -2 3 461.78 28.75
 0 -2 3 474.67 30.01
 0 -2 4 730.37 43.27
 0 -2 4 712.54 41.83
 0 -2 4 706.9 43.3
 0 -2 4 724.36 40.36
 0 -2 5 1564.82 74.38
 0 -2 5 1528.1 72.26
 0 -2 5 1427.34 72.64
 0 -2 5 1636.95 75.3
 0 -2 5 1578.09 70.03
 0 -2 6 55.29 11.5
 0 -2 6 27.73 8.16
 0 -2 6 25.65 9.75
 0 -2 6 25.25 9.9
 0 -2 6 37.39 10.43
 0 -2 6 36.77 8.04
 0 -2 7 899.74 56.15
 0 -2 7 893.28 53.05
 0 -2 7 890.81 54.59
 0 -2 7 954.05 57.16
 0 -2 7 916.56 51.08
 0 -2 8 330.48 30.25
 0 -2 8 360.44 28.14
 0 -2 8 405.15 32.44
 0 -2 8 391.26 26.66
 0 -2 8 451.78 31.53
 0 -2 9 305.63 27.18
 0 -2 9 252.68 27.03
 0 -2 10 998.36 63.29
 0 -2 10 1034.54 66.8
 0 -2 11 515.22 41.1
 0 -2 11 571.67 44.93
 0 -2 12 820.8 55.61
 0 -2 12 722.47 56.89
 0 -2 13 12.49 12.94
 0 -2 14 885.63 67.09
 0 -2 15 -3.62 13.86
 0 -2 16 169.83 29.46
 0 -2 17 77.92 23.73
 0 -2 18 221.05 34.85
 0 -2 19 123.11 29.72
 0 -2 20 195.64 35.72
 0 -2 21 208.49 37.22
 0 -1 -22 5.06 23.78
 0 -1 -21 217.5 39.93
 0 -1 -20 36.73 21.63
 0 -1 -19 195.33 34.99
 0 -1 -18 81.45 24.99
 0 -1 -17 167.88 31.47
 0 -1 -16 580.79 49.1
 0 -1 -16 626.94 54.54
 0 -1 -15 105.99 21.9
 0 -1 -15 138.96 26
 0 -1 -14 632.57 48.19
 0 -1 -14 589.79 50.73
 0 -1 -13 17.52 13.72
 0 -1 -13 -2.81 12.95
 0 -1 -12 642.05 45.2
 0 -1 -12 592.22 47.9
 0 -1 -11 19.79 12.17
 0 -1 -11 2.32 10.51
 0 -1 -10 350.55 31.83
 0 -1 -10 380.44 29.96
 0 -1 -9 1209.62 72.18
 0 -1 -9 1162.14 68.26
 0 -1 -9 1224.4 67.13
 0 -1 -8 1379.51 73.49
 0 -1 -8 1468.58 80.02
 0 -1 -8 1478.81 82.39
 0 -1 -8 1418.48 79.36
 0 -1 -8 1534.3 79.44
 0 -1 -8 1457.8 77.54
 0 -1 -7 2207.32 114.28
 0 -1 -7 2479.83 120.63
 0 -1 -7 2246.52 121.45
 0 -1 -7 2362.01 119.76
 0 -1 -7 2253.08 118.33
 0 -1 -7 2411.53 117.82
 0 -1 -6 640.5 36.3
 0 -1 -6 738.91 41.41
 0 -1 -6 691.57 42.15
 0 -1 -6 653.79 40.18
 0 -1 -6 627.59 38.76
 0 -1 -6 706.66 38.63
 0 -1 -5 1026.99 56.32
 0 -1 -5 1196.21 60.97
 0 -1 -5 1097.9 61.12
 0 -1 -5 1171.01 60.01
 0 -1 -5 1104.42 57.69
 0 -1 -4 100.28 9.2
 0 -1 -4 110.85 10.19
 0 -1 -4 104.23 9.15
 0 -1 -4 113.95 12.02
 0 -1 -4 96.27 12.04
 0 -1 -4 119.15 11.51
 0 -1 -3 697.48 37.44
 0 -1 -3 678.05 36.63
 0 -1 -3 718.09 38.93
 0 -1 -3 707.09 38.11
 0 -1 -3 719.35 38.81
 0 -1 -3 689.75 35.94
 0 -1 -2 -1.46 3.92
 0 -1 -2 2.49 3.89
 0 -1 -2 1.55 3.76
 0 -1 -2 1.31 4.66
 0 -1 -1 2339.36 131.55
 0 -1 -1 3063.34 131.29
 0 -1 1 395.04 22.32
 0 -1 1 404.66 22.45
 0 -1 1 415.51 22.72
 0 -1 1 419.42 22.33
 0 -1 2 1256.05 61.74
 0 -1 2 1197.52 60.87
 0 -1 2 1225.08 61.29
 0 -1 2 1159.59 61.53
 0 -1 2 1180.16 61.6
 0 -1 2 1205.27 60.32
 0 -1 3 442.49 27.89
 0 -1 3 462.24 27.17
 0 -1 3 465.7 27.68
 0 -1 3 499.78 28.64
 0 -1 3 491.21 28.41
 0 -1 3 441.48 25.86
 0 -1 4 230.02 18.1
 0 -1 4 238.12 17.67
 0 -1 4 225.01 16.73
 0 -1 4 197.1 16.76
 0 -1 4 215.76 15.14
 0 -1 5 505.03 30.8
 0 -1 5 491.66 29.61
 0 -1 5 472.45 24.9
 0 -1 5 420.57 30.31
 0 -1 5 457.84 27.73
 0 -1 6 3843.16 192.38
 0 -1 6 4009.35 191.87
 0 -1 6 3737.21 189.84
 0 -1 6 3806.77 183.91
 0 -1 6 4021.3 193.5
 0 -1 6 3722.11 187.47
 0 -1 7 98.3 14.78
 0 -1 7 104.86 13.26
 0 -1 7 112.94 11.62
 0 -1 7 108.61 15.05
 0 -1 7 128.96 15.31
 0 -1 7 79.35 7.25
 0 -1 8 3064.36 158.14
 0 -1 8 3230.74 158.14
 0 -1 8 2823.89 154.22
 0 -1 8 3100.61 159.67
 0 -1 8 3049.77 152.03
 0 -1 9 24.38 11.89
 0 -1 9 40.89 9.74
 0 -1 10 569.13 42.12
 0 -1 11 658.15 47.91
 0 -1 12 619.41 47.77
 0 -1 13 337.5 35.07
 0 -1 14 208.19 29.66
 0 -1 15 923.21 69.4
 0 -1 16 123.21 25.25
 0 -1 17 751.7 64.41
 0 -1 18 -4.21 15.24
 0 -1 19 550.72 56.23
 0 -1 20 163.08 31.33
 0 -1 21 402.93 49.04
 0 0 -22 252.44 42.77
 0 0 -21 24.08 22.65
 0 0 -20 463.17 53.72
 0 0 -19 8.68 20.76
 0 0 -18 439.15 46.8
 0 0 -18 458.96 50.76
 0 0 -17 -6.48 18.28
 0 0 -17 26.94 19.98
 0 0 -16 331.38 36.08
 0 0 -16 266.31 35.61
 0 0 -15 397.06 38.56
 0 0 -15 338.19 39.49
 0 0 -14 71.17 18.63
 0 0 -14 37.2 17.9
 0 0 -13 719.42 53.15
 0 0 -13 738.7 56.41
 0 0 -12 151.48 21.65
 0 0 -12 151.35 22.53
 0 0 -11 1834.4 101.23
 0 0 -11 1704.58 102.56
 0 0 -10 78.49 15.2
 0 0 -10 74.81 15.4
 0 0 -9 3998.69 206.83
 0 0 -9 4038.83 204.71
 0 0 -8 1206.29 65.46
 0 0 -8 1116.92 56.9
 0 0 -8 1219.97 68.57
 0 0 -8 1072.56 63.31
 0 0 -7 3735.44 182.81
 0 0 -7 3715.76 183.02
 0 0 -7 3536.28 175.17
 0 0 -7 3804.63 185.53
 0 0 -7 3691.25 181.58
 0 0 -6 2089.96 107.18
 0 0 -6 2080.26 107.21
 0 0 -6 2086.27 109.02
 0 0 -6 2036.25 105.9
 0 0 -5 703.08 41.49
 0 0 -5 752.3 41.84
 0 0 -5 722.02 42.99
 0 0 -5 708.32 40.72
 0 0 -4 223.6 17.37
 0 0 -4 255.83 18.04
 0 0 -4 250.89 18.74
 0 0 -4 230.12 16.65
 0 0 -3 657.54 36.15
 0 0 -3 745.12 36.68
 0 0 -3 651.02 36.83
 0 0 -3 611.14 35.41
 0 0 -2 8594.85 442.24
 0 0 -2 9251.6 442.19
 0 0 -2 9990.42 442.38
 0 0 2 7371.53 66.09
 0 0 2 9582.54 68.41
 0 0 3 623.97 35
 0 0 3 659.18 35.24
 0 0 3 635.61 35.8
 0 0 3 681.51 36.5
 0 0 3 644.34 33.92
 0 0 4 245.85 16.78
 0 0 4 234.77 17.61
 0 0 4 219.02 16.25
 0 0 4 211.88 12.88
 0 0 4 246.34 18.19
 0 0 4 213.26 14.81
 0 0 5 728.43 40.96
 0 0 5 746.2 42.11
 0 0 5 684.18 40.21
 0 0 5 672.8 35.84
 0 0 5 724.49 41.31
 0 0 5 735.8 42.88
 0 0 5 701.73 38.52
 0 0 6 2024.93 104.23
 0 0 6 1983.92 103.35
 0 0 6 1915.92 105.14
 0 0 6 1904.9 97.92
 0 0 6 2212.53 105.39
 0 0 6 2194.79 106.93
 0 0 6 2064.44 101.41
 0 0 7 3646.41 180.89
 0 0 7 3598.51 179.5
 0 0 7 3629.08 182.27
 0 0 7 3431.22 173.01
 0 0 7 3999.49 181.83
 0 0 7 3787.16 183.29
 0 0 7 3491.85 176.85
 0 0 8 1089.57 65.56
 0 0 8 1107.2 62.78
 0 0 8 1083.4 55.79
 0 0 8 1086.69 60.16
 0 0 8 1224.82 67.4
 0 0 9 3696.86 199.41
 0 0 9 4273.28 201.55
 0 0 9 3774.05 192.31
 0 0 10 75.12 15.44
 0 0 11 1852.8 107.33
 0 0 12 122.95 20.75
 0 0 13 606.97 54.27
 0 0 13 837.08 56.98
 0 0 14 53.81 21.43
 0 0 14 58.88 17.92
 0 0 15 282.01 37.65
 0 0 18 356.39 42.18
 0 0 19 -4.33 15.16
 0 0 20 377.51 45.76
 0 0 21 66.53 25.24
 0 0 22 300.66 43.01
 0 1 -21 308.78 44.31
 0 1 -20 133.88 31.3
 0 1 -20 83.02 28.71
 0 1 -19 438.99 50.04
 0 1 -19 535.02 55.21
 0 1 -18 18.48 21.12
 0 1 -18 -4.15 18.76
 0 1 -17 759.35 63.32
 0 1 -17 813.26 66.99
 0 1 -16 151.48 27.29
 0 1 -16 106.3 25.51
 0 1 -15 870.33 65.47
 0 1 -15 907.08 68.79
 0 1 -14 293.59 32.97
 0 1 -14 283.35 34.36
 0 1 -13 456.37 40.14
 0 1 -13 435.7 42.09
 0 1 -12 705.64 50.63
 0 1 -12 616.22 50.29
 0 1 -11 621.42 46.6
 0 1 -11 644.31 48.67
 0 1 -10 580.9 44.06
 0 1 -10 667.65 46.84
 0 1 -9 38.3 12.57
 0 1 -9 23.95 9.95
 0 1 -8 2961.46 143.67
 0 1 -8 3092.2 146.95
 0 1 -8 3116.74 138.27
 0 1 -7 94.93 13.51
 0 1 -7 79.76 12.66
 0 1 -7 94.73 7.69
 0 1 -7 104.96 10.93
 0 1 -7 108.37 15.9
 0 1 -7 114.2 14.67
 0 1 -6 3950.24 191.54
 0 1 -6 3766.16 191.63
 0 1 -6 3739.91 185.11
 0 1 -6 3931.26 192.88
 0 1 -6 3985 194.27
 0 1 -6 3925.1 188.12
 0 1 -5 465.79 29.34
 0 1 -5 464.33 29.3
 0 1 -5 435.89 24.26
 0 1 -5 472.85 31.19
 0 1 -5 445.51 30.11
 0 1 -5 469.24 26.6
 0 1 -4 219.5 16.92
 0 1 -4 217.97 17.18
 0 1 -4 239.48 13.84
 0 1 -4 245.94 19.28
 0 1 -4 204.75 17.81
 0 1 -4 239.94 15.25
 0 1 -3 433.1 27.15
 0 1 -3 539.11 27.67
 0 1 -3 467.54 27.19
 0 1 -3 437.13 24.34
 0 1 -3 473.36 28.76
 0 1 -3 458.32 27.87
 0 1 -3 449.61 25.52
 0 1 -2 1232 63.01
 0 1 -2 1199.72 62.65
 0 1 -2 1245.11 63.73
 0 1 -2 1254.95 62.09
 0 1 -2 1274.16 62.72
 0 1 -1 407.07 22.54
 0 1 -1 407.56 22.63
 0 1 -1 422.73 22.55
 0 1 -1 432.31 22.76
 0 1 0 -2.39 2.61
 0 1 0 -0.48 1.67
 0 1 1 3458.68 30.45
 0 1 1 606.45 14.83
 0 1 1 3049.51 31.06
 0 1 2 5.17 5.1
 0 1 2 2.39 4.06
 0 1 2 5.6 4.06
 0 1 2 1.76 4.2
 0 1 2 -4.52 3.43
 0 1 3 679.91 37.75
 0 1 3 696.98 37.99
 0 1 3 724.34 39.4
 0 1 3 684.83 36.27
 0 1 4 106.76 12.64
 0 1 4 120.36 9.23
 0 1 4 90.13 11.59
 0 1 4 96.91 11.17
 0 1 5 1116.07 63.12
 0 1 5 1189.58 63.9
 0 1 5 1097.49 62.4
 0 1 5 1176.41 62.11
 0 1 6 677.92 43.23
 0 1 6 732.13 42.1
 0 1 6 663.43 42.38
 0 1 6 700.38 43.58
 0 1 7 2334.25 128.8
 0 1 7 2417.44 121.98
 0 1 7 2585.86 129.38
 0 1 7 2539.45 127.43
 0 1 7 2500.66 129.64
 0 1 8 1561.87 84.51
 0 1 8 1355.58 83.05
 0 1 8 1461.36 81.18
 0 1 8 1509.06 75.88
 0 1 9 1274.2 70.56
 0 1 9 1081.38 63.93
 0 1 9 1110.98 68.96
 0 1 10 352.07 27.96
 0 1 10 353.9 32.3
 0 1 11 4.63 10.27
 0 1 11 9.34 11.36
 0 1 12 609.11 47.43
 0 1 12 634.24 48.56
 0 1 13 2.78 11.79
 0 1 13 2.82 11.69
 0 1 14 709.83 54.39
 0 1 14 628.25 52.93
 0 1 15 110.71 23.39
 0 1 16 680.65 57.08
 0 1 17 201.17 30.68
 0 1 21 292.54 42.57
 0 1 22 -14.47 20.46
 0 2 -21 169.85 35.2
 0 2 -21 213.81 39.08
 0 2 -20 220.02 35.91
 0 2 -20 209.8 36.94
 0 2 -19 144.87 31.92
 0 2 -19 164.46 32.96
 0 2 -18 161.94 30.87
 0 2 -18 206.9 34.99
 0 2 -17 112.53 27.08
 0 2 -17 127.84 28.31
 0 2 -16 194.79 31.58
 0 2 -16 195.66 32.69
 0 2 -15 13.32 16.21
 0 2 -15 3.53 14.97
 0 2 -14 801.59 61.2
 0 2 -14 810.93 63.21
 0 2 -13 20.33 16.42
 0 2 -13 21.46 14.96
 0 2 -12 664.44 52.28
 0 2 -12 717.56 54.09
 0 2 -11 557.47 45.07
 0 2 -11 621.75 47.32
 0 2 -10 1026.31 62.3
 0 2 -10 893.28 62.79
 0 2 -10 1026.87 65.65
 0 2 -9 330.86 27.98
 0 2 -9 314.91 29.07
 0 2 -9 303.98 29.64
 0 2 -8 431.85 34.15
 0 2 -8 409.86 31.39
 0 2 -7 904.57 54.6
 0 2 -7 902.25 48.47
 0 2 -7 953.13 58.02
 0 2 -7 952.14 51.17
 0 2 -6 43.05 9.31
 0 2 -6 35.84 9.36
 0 2 -6 33.82 9.59
 0 2 -6 34.64 6.87
 0 2 -6 30.66 6.28
 0 2 -6 38.06 11.54
 0 2 -6 28.23 9.02
 0 2 -5 1500.34 81.51
 0 2 -5 1660.21 81.21
 0 2 -5 1528.58 81.18
 0 2 -5 1437.14 76.88
 0 2 -5 1743.41 84.81
 0 2 -5 1524.35 81.62
 0 2 -5 1447.01 78.42
 0 2 -4 691.15 40.41
 0 2 -4 764.58 40.33
 0 2 -4 637.64 39.97
 0 2 -4 734.5 37.98
 0 2 -4 722.02 42.62
 0 2 -4 628.09 39.98
 0 2 -4 655.17 38.45
 0 2 -3 481.37 28.88
 0 2 -3 431.09 28.46
 0 2 -3 478.69 30.23
 0 2 -3 477.8 29.26
 0 2 -3 475.53 27.78
 0 2 -3 482.98 28.69
 0 2 -2 51.28 7.69
 0 2 -2 48.5 7.55
 0 2 -2 59.83 7.78
 0 2 -2 55.91 8.03
 0 2 -1 1750.15 90.87
 0 2 -1 1844.62 92.15
 0 2 -1 1863.88 91.48
 0 2 -1 1891.14 92.39
 0 2 0 4244.46 200.98
 0 2 0 4215.42 201.72
 0 2 0 4029.99 198.43
 0 2 0 4122.4 199.81
 0 2 0 4123.84 198.8
 0 2 1 5241.44 226.29
 0 2 1 5298.28 223.77
 0 2 2 3192.44 155.81
 0 2 2 3058.06 151.53
 0 2 2 3340.88 154.79
 0 2 2 3129.91 156.45
 0 2 2 3157.87 154.01
 0 2 2 3146.97 155.92
 0 2 3 331.53 22.13
 0 2 3 354.88 23
 0 2 3 356.42 24.66
 0 2 3 356.56 23.8
 0 2 3 344.95 22.12
 0 2 4 843.91 47.35
 0 2 4 828.25 47.3
 0 2 4 884.08 49.95
 0 2 4 845.78 48.31
 0 2 4 863.3 46.34
 0 2 5 186.05 16.79
 0 2 5 181.98 16.73
 0 2 5 201.48 18.82
 0 2 5 194.17 14.88
 0 2 6 1909.51 98.31
 0 2 6 1813.56 98.81
 0 2 6 1989.49 102.13
 0 2 6 1848.66 95.34
 0 2 7 111.81 16.19
 0 2 7 109.01 14.57
 0 2 7 101.88 15.12
 0 2 8 2869.45 147.65
 0 2 8 2673.77 148.12
 0 2 8 2924.85 149.89
 0 2 9 92.81 16.65
 0 2 9 133.87 18.94
 0 2 9 85.55 15.11
 0 2 10 1673.19 94.53
 0 2 10 1564.32 94.41
 0 2 10 1627.32 95.2
 0 2 11 124.94 19.79
 0 2 11 154.75 21.83
 0 2 11 117.18 18.78
 0 2 12 271.73 29.61
 0 2 12 225.36 28.27
 0 2 13 662.05 50.59
 0 2 13 599.74 49.88
 0 2 14 115.59 22.52
 0 2 14 102.01 20.79
 0 2 15 922.88 66.22
 0 2 15 821.92 65.45
 0 2 16 10.26 14.19
 0 2 16 25.12 18.07
 0 2 17 630.7 55.83
 0 2 18 27.09 16.08
 0 2 19 134.8 27.62
 0 3 -21 9.78 22.54
 0 3 -20 364 46.41
 0 3 -20 277.95 43.31
 0 3 -19 83.23 26.24
 0 3 -19 76.74 26.4
 0 3 -18 188.67 34.2
 0 3 -18 185.14 34.41
 0 3 -17 143.8 29.56
 0 3 -17 122.75 29.56
 0 3 -16 87.02 24.14
 0 3 -16 112.22 27.92
 0 3 -15 260.73 34.2
 0 3 -15 219.2 32.64
 0 3 -14 204.84 30.08
 0 3 -14 164.73 28.91
 0 3 -13 321 37.92
 0 3 -13 382.95 38.63
 0 3 -12 35.91 16.26
 0 3 -12 11.68 13.75
 0 3 -11 607.65 50.08
 0 3 -11 648.95 50.19
 0 3 -11 642.23 46.6
 0 3 -10 22.83 14
 0 3 -10 34.83 14.46
 0 3 -10 25.79 11.69
 0 3 -9 1186.37 72.06
 0 3 -9 1151.26 75.19
 0 3 -9 1326.24 77.32
 0 3 -8 31.77 12.59
 0 3 -8 15.02 9.71
 0 3 -7 2053.88 109.56
 0 3 -7 1903.7 103.31
 0 3 -7 2274.94 114.01
 0 3 -7 2110.03 108.71
 0 3 -6 799.77 46.94
 0 3 -6 741.91 47.3
 0 3 -6 778.06 43.67
 0 3 -6 780.39 50.18
 0 3 -6 755.23 44.89
 0 3 -5 677.85 41.66
 0 3 -5 678.99 41.11
 0 3 -5 647 41.52
 0 3 -5 726.49 39.43
 0 3 -5 638.35 41.05
 0 3 -5 777.12 45.47
 0 3 -5 606.45 39.34
 0 3 -4 868.51 49.92
 0 3 -4 847.52 50.38
 0 3 -4 865.94 49.83
 0 3 -4 921.06 52.58
 0 3 -4 815.51 48.36
 0 3 -4 884.57 49.65
 0 3 -3 15.77 6.12
 0 3 -3 2.83 5.92
 0 3 -3 10.72 7.47
 0 3 -3 3.63 5.76
 0 3 -3 16.2 7.22
 0 3 -2 1421.73 73.36
 0 3 -2 1392.26 73.62
 0 3 -2 1401.61 74.13
 0 3 -2 1394.42 74.28
 0 3 -1 67.48 10.14
 0 3 -1 85.4 11.84
 0 3 -1 84.75 9.13
 0 3 -1 91.33 11.32
 0 3 0 4921.43 220.62
 0 3 0 4925.94 222.02
 0 3 0 4685.08 223.4
 0 3 0 4982.36 225.24
 0 3 1 1142.26 51.25
 0 3 1 1133.86 57.14
 0 3 1 1184.18 53.77
 0 3 2 4791.77 224.91
 0 3 2 4523.61 226.01
 0 3 2 4394.49 226.46
 0 3 2 4791.91 227.41
 0 3 2 4454.05 223.47
 0 3 3 1374.47 73.37
 0 3 3 1301.27 65.73
 0 3 3 1401.74 72.59
 0 3 3 1234.33 69.33
 0 3 3 1295.59 69.38
 0 3 3 1352.91 72.53
 0 3 4 207.88 18.27
 0 3 4 245.05 18.68
 0 3 4 233.26 21.4
 0 3 4 211.64 20.02
 0 3 4 240.62 18.35
 0 3 5 2206.52 113.3
 0 3 5 2187.81 113.54
 0 3 5 2238.27 117.37
 0 3 5 2153.52 115.91
 0 3 5 2217.92 112.65
 0 3 6 4.98 9.83
 0 3 6 -1.1 7.18
 0 3 6 17.16 8.58
 0 3 6 6.81 6.29
 0 3 7 2136.64 114.87
 0 3 7 2221.41 116.87
 0 3 7 2338.72 121
 0 3 7 2192.57 113.13
 0 3 8 6.12 9.76
 0 3 8 -3.19 7.49
 0 3 8 8.21 6.69
 0 3 9 2662.49 144.25
 0 3 9 2806.7 148.61
 0 3 10 87.74 17.29
 0 3 10 96.05 18.38
 0 3 10 74.88 14.49
 0 3 11 982.62 65.78
 0 3 11 945.39 66.91
 0 3 11 1164.04 70.95
 0 3 12 282.43 31.06
 0 3 12 268.55 32.65
 0 3 12 253.23 29.06
 0 3 13 701.01 51.73
 0 3 13 684.53 53.68
 0 3 14 220.44 29.64
 0 3 14 266.16 31.88
 0 3 15 437.94 41.9
 0 3 15 391.6 41.31
 0 3 16 404.32 40.67
 0 3 16 351.46 39.8
 0 3 17 3.59 15.55
 0 3 17 -15.49 15.26
 0 3 18 273.58 36.43
 0 3 18 259.34 37.67
 0 3 19 52.06 20.28
 0 3 19 43.39 21.95
 0 3 20 163.83 31.35
 0 4 -20 4.76 20.64
 0 4 -20 -14.26 20.61
 0 4 -19 271.57 39.96
 0 4 -19 205.98 37.77
 0 4 -18 13.26 20
 0 4 -18 30.74 22.82
 0 4 -17 464.87 49.25
 0 4 -17 356.46 45.26
 0 4 -16 8.03 18.16
 0 4 -16 27.97 18.78
 0 4 -15 262.36 37.09
 0 4 -15 310.49 38.5
 0 4 -14 883.12 69.27
 0 4 -14 897.47 68.95
 0 4 -13 309.92 36.07
 0 4 -13 259.3 33.8
 0 4 -12 1812.98 111.82
 0 4 -12 1823.56 111.37
 0 4 -11 2.93 13.74
 0 4 -11 -2.93 13.76
 0 4 -10 917.51 62.64
 0 4 -10 831.21 61.18
 0 4 -9 25.17 14.6
 0 4 -9 22.41 13.35
 0 4 -9 15.89 10.96
 0 4 -8 861.75 55.44
 0 4 -8 889.95 59.37
 0 4 -8 840.54 58.33
 0 4 -7 23.55 12.29
 0 4 -7 25.8 9.66
 0 4 -6 2176.71 121.34
 0 4 -6 2283.3 119.5
 0 4 -6 2224.09 115.4
 0 4 -5 1259.83 67.29
 0 4 -5 1129.13 67.6
 0 4 -5 1165.29 65.22
 0 4 -5 1208 70.41
 0 4 -5 1126.56 65.49
 0 4 -4 196.65 18.04
 0 4 -4 184.05 18.48
 0 4 -4 191.36 19.72
 0 4 -4 198.24 17.69
 0 4 -4 165.44 17.6
 0 4 -3 1725.28 94.7
 0 4 -3 1913.56 95.65
 0 4 -3 1785.49 95.47
 0 4 -3 1815 95.89
 0 4 -2 3.74 5.16
 0 4 -2 19.58 8.34
 0 4 -2 15.1 6.52
 0 4 -2 9.28 7.21
 0 4 -1 1845.04 98.09
 0 4 -1 1835.73 100.31
 0 4 -1 1916.49 96.33
 0 4 -1 1999.24 99.09
 0 4 -1 1703.02 96.78
 0 4 -1 1901.32 96.38
 0 4 0 401.04 24.57
 0 4 0 360.73 27.45
 0 4 0 410.4 28.01
 0 4 0 357.65 25.35
 0 4 0 356.73 26.85
 0 4 0 376.2 28.56
 0 4 1 2798.13 135.54
 0 4 1 2896.98 141.01
 0 4 1 2924.11 143.13
 0 4 1 2871.28 138.37
 0 4 2 7.55 3.2
 0 4 2 14.3 3.39
 0 4 2 22.16 10.27
 0 4 2 3.96 8.19
 0 4 2 21.87 9.34
 0 4 2 23.7 8.31
 0 4 2 11.08 7.03
 0 4 2 17.13 7.17
 0 4 3 2423.82 129.05
 0 4 3 2478.07 126.79
 0 4 3 2513.68 130.17
 0 4 3 2529.69 130.6
 0 4 3 2418.79 125.64
 0 4 4 111.62 16.04
 0 4 4 111.84 9
 0 4 4 111.25 15.55
 0 4 4 78.21 13.34
 0 4 4 92.72 12.54
 0 4 4 102.73 15.09
 0 4 5 495.05 32.42
 0 4 5 481.34 32.49
 0 4 5 445.05 35.81
 0 4 5 462.74 35.13
 0 4 5 513.57 32.79
 0 4 6 1549 82.41
 0 4 6 1467.19 82.72
 0 4 6 1487.01 87.44
 0 4 6 1549.71 86.27
 0 4 7 2511.35 139.56
 0 4 7 2635.64 135.4
 0 4 8 1704.63 96.84
 0 4 8 1590.24 91.27
 0 4 9 1604.35 93.62
 0 4 9 1488.45 87.71
 0 4 10 2074.36 116.77
 0 4 10 1917.03 110.84
 0 4 11 -5.81 12.86
 0 4 11 15.68 11.98
 0 4 12 783.57 57.01
 0 4 12 847.22 60.74
 0 4 12 837.51 62.17
 0 4 13 130.09 22
 0 4 13 96.52 23.35
 0 4 13 115.27 20.42
 0 4 14 899.9 65.55
 0 4 14 972.65 68.99
 0 4 14 872.53 68.38
 0 4 15 42.28 17.56
 0 4 15 63.24 22.39
 0 4 15 34.51 15.67
 0 4 16 794.56 60.69
 0 4 16 685.14 60.32
 0 4 17 491.7 46.65
 0 4 17 423.48 46.66
 0 4 18 228.02 32.66
 0 4 18 233.58 35.64
 0 4 19 479.78 51.35
 0 4 20 23.09 19.61
 0 5 -19 43.15 23.02
 0 5 -18 208.12 34.98
 0 5 -18 187.83 35.79
 0 5 -17 4.44 17.02
 0 5 -17 -17.17 21.6
 0 5 -16 275.42 37.88
 0 5 -16 234.09 36.65
 0 5 -15 4.02 17.84
 0 5 -15 46.95 21.24
 0 5 -14 948.32 72.9
 0 5 -14 933.61 72.96
 0 5 -13 -10.77 14.86
 0 5 -13 7.03 16.51
 0 5 -12 1107.56 78.83
 0 5 -12 1171.38 79.2
 0 5 -11 172.92 26.54
 0 5 -11 171.07 26.87
 0 5 -10 90.59 20.19
 0 5 -10 84.46 19.78
 0 5 -9 1097.96 72.69
 0 5 -9 1074.87 72.5
 0 5 -8 185.92 25.08
 0 5 -8 177.35 21.57
 0 5 -8 225.91 26.6
 0 5 -7 1501.74 88.28
 0 5 -7 1615.75 92.37
 0 5 -7 1493.64 90.65
 0 5 -6 48.32 12.99
 0 5 -6 67.79 14.79
 0 5 -6 33.96 9.97
 0 5 -6 56.87 13.88
 0 5 -5 2192.18 116.96
 0 5 -5 2014.44 117.43
 0 5 -5 2241.68 117.98
 0 5 -4 41.12 12.33
 0 5 -2 314.96 24.1
 0 5 -2 292.79 26.55
 0 5 -2 316.58 23.67
 0 5 -2 267.59 23.79
 0 5 -1 1393.28 71.49
 0 5 -1 1267.35 71.32
 0 5 -1 1336.47 77.16
 0 5 -1 1327.05 71.53
 0 5 -1 1244.2 72.64
 0 5 0 583.28 40.52
 0 5 0 605.53 34.56
 0 5 0 627.93 33.95
 0 5 0 605.86 36.74
 0 5 1 803.72 51.64
 0 5 1 637.58 46.74
 0 5 1 805.57 44.16
 0 5 1 794.13 51.36
 0 5 1 842.63 43.04
 0 5 1 792.68 46.92
 0 5 2 2218.56 112.83
 0 5 2 2098.54 110.36
 0 5 2 2264.63 112.83
 0 5 2 2174.87 99.98
 0 5 2 2201.03 106.88
 0 5 3 9.6 10.13
 0 5 3 8.57 10.17
 0 5 3 11.32 10.52
 0 5 3 6.48 7.78
 0 5 3 13.71 7.23
 0 5 4 3549.45 183.74
 0 5 4 3456.56 181.79
 0 5 4 3321.82 182.59
 0 5 4 3689.73 178.29
 0 5 4 3494.01 177.91
 0 5 5 785.4 53.07
 0 5 5 865.37 49.55
 0 5 5 784.78 49.23
 0 5 5 733.36 53.2
 0 5 5 845.52 54.23
 0 5 6 1213.22 70.03
 0 5 6 1210.48 75.56
 0 5 6 1223.54 74.64
 0 5 7 606.78 41.2
 0 5 7 538.26 44.79
 0 5 7 664.04 45.77
 0 5 8 868.99 58.78
 0 5 8 777.93 51.74
 0 5 9 204.69 22.69
 0 5 9 217.23 27.78
 0 5 10 742.05 57.29
 0 5 10 753.18 51.67
 0 5 11 819.94 61.62
 0 5 11 804.16 56.01
 0 5 12 74.09 20.94
 0 5 12 73.75 17.14
 0 5 13 1276.62 82.47
 0 5 13 1257.3 86.13
 0 5 13 1350.52 89.74
 0 5 14 20.77 15.96
 0 5 14 3.78 17.42
 0 5 14 2.89 12.52
 0 5 15 954.42 74.53
 0 5 15 1097.3 80.5
 0 5 16 3.87 15.65
 0 5 16 4.18 21.01
 0 5 17 162.52 29.37
 0 5 17 233.84 36.77
 0 5 18 29.75 17.66
 0 5 19 142.36 29.49
 0 5 20 56.09 23.29
 0 5 21 73.09 25.91
 0 6 -18 47.97 24.25
 0 6 -17 244.91 39.33
 0 6 -16 8.86 19.21
 0 6 -15 202.99 33.83
 0 6 -14 -4.01 18.13
 0 6 -13 645.02 58.33
 0 6 -12 82.19 22.68
 0 6 -12 72.88 22.48
 0 6 -11 884.73 66.64
 0 6 -11 824.95 64.82
 0 6 -10 240.77 31.01
 0 6 -10 186.28 27.86
 0 6 -9 316.58 34.75
 0 6 -9 331.9 34.56
 0 6 -8 474.62 42.36
 0 6 -8 554.06 45.16
 0 6 -7 1004.24 64.62
 0 6 -7 854.98 62.1
 0 6 -6 976.87 62.62
 0 6 -6 974.21 63.51
 0 6 -6 961.59 64.66
 0 6 -5 282.06 28.12
 0 6 -5 323.36 30.65
 0 6 -4 1079.57 66.3
 0 6 -4 1095.31 63.19
 0 6 -3 17.67 8.73
 0 6 -3 17.78 11.37
 0 6 -3 11.08 8.36
 0 6 -3 5.02 7.27
 0 6 -2 631.26 47.18
 0 6 -2 661.2 42.69
 0 6 -2 689.3 45.3
 0 6 -2 668.08 43.26
 0 6 -1 167.67 16.88
 0 6 -1 143.36 17.2
 0 6 -1 153.66 15.9
 0 6 -1 161.57 21.54
 0 6 0 1553.66 81.7
 0 6 0 1484.39 83.97
 0 6 0 1494.41 89.19
 0 6 1 349.52 31.17
 0 6 1 348.24 31.21
 0 6 1 323.8 26.39
 0 6 2 1262.16 78.01
 0 6 2 1385.74 81.06
 0 6 2 1392.36 80.93
 0 6 2 1270.52 73.9
 0 6 3 1120.32 71.08
 0 6 3 1205.85 73.22
 0 6 3 1121.02 72.47
 0 6 3 1187.88 67.46
 0 6 4 131.62 18.94
 0 6 4 116.59 18.15
 0 6 4 104.82 18.51
 0 6 4 98.49 15
 0 6 5 660.11 49.13
 0 6 5 793.91 53.04
 0 6 5 682.43 45.4
 0 6 5 650.21 49.6
 0 6 6 80.76 18.25
 0 6 6 95.59 15.04
 0 6 6 81.47 17.05
 0 6 7 558.75 40.37
 0 6 7 563.12 45.39
 0 6 7 588.34 46.75
 0 6 8 13.17 12.63
 0 6 8 46.17 15.89
 0 6 8 11.22 9.45
 0 6 9 1140.83 77.3
 0 6 10 145.53 25.41
 0 6 11 774.97 61.3
 0 6 12 602.34 53.75
 0 6 13 3.84 15.52
 0 6 14 465.88 47.98
 0 6 14 344.14 40.39
 0 6 15 -12.76 19.22
 0 6 15 3.83 15.86
 0 6 16 382.41 44.6
 0 6 16 241.39 36.52
 0 6 17 78.62 27.23
 0 6 17 46.38 22.4
 0 6 18 243.46 40.03
 0 6 18 210.97 34.44
 0 6 19 68.49 22.83
 0 6 20 307.23 43.06
 0 6 21 103.22 29.87
 0 7 -17 176.34 35.98
 0 7 -16 128.59 32.19
 0 7 -15 96.71 26.15
 0 7 -14 222.19 36.28
 0 7 -13 51.77 21.43
 0 7 -12 436.05 46.08
 0 7 -11 7.08 15.34
 0 7 -10 275.21 34.16
 0 7 -9 6.18 13.11
 0 7 -8 329.65 34.88
 0 7 -7 494.23 42.46
 0 7 -6 608.1 46.07
 0 7 -6 566.45 46.94
 0 7 -5 524.92 44.2
 0 7 -5 543.86 42.1
 0 7 -5 512.44 43
 0 7 -5 521.57 41.73
 0 7 -4 119.59 18.08
 0 7 -4 103.36 18.81
 0 7 -4 112.35 20.32
 0 7 -3 8.32 10.31
 0 7 -3 7.7 10.88
 0 7 -2 13.56 9.78
 0 7 -2 20.33 12.81
 0 7 -1 159.37 18.97
 0 7 -1 136.45 21.13
 0 7 0 17.67 12.5
 0 7 0 -1.74 8.9
 0 7 0 5.04 10.69
 0 7 1 1242.17 78.5
 0 7 1 1212.68 78.07
 0 7 2 36.47 14.38
 0 7 2 23.1 12.59
 0 7 2 26.16 12.36
 0 7 3 1137.2 73.61
 0 7 3 1084.45 70.78
 0 7 3 1109.54 73.06
 0 7 4 143.56 22.65
 0 7 4 139.19 21.08
 0 7 4 120.04 20.86
 0 7 5 145.43 23.08
 0 7 5 139.65 22.05
 0 7 5 189.93 24.81
 0 7 6 145.37 23.82
 0 7 6 132.53 21.95
 0 7 6 80.08 18.32
 0 7 7 24.73 15.81
 0 7 7 2.94 12.74
 0 7 8 762 60.1
 0 7 8 802.44 59.71
 0 7 9 176.2 28.3
 0 7 10 953.85 71.29
 0 7 11 37.32 18.25
 0 7 12 498.93 49.62
 0 7 13 359.16 43.32
 0 7 14 758.97 66.3
 0 7 15 103.73 25.17
 0 7 15 163.07 32.78
 0 7 16 535.1 55.06
 0 7 16 632.17 60.92
 0 7 17 244.2 36.17
 0 7 17 171.29 35.91
 0 7 18 13.6 17.87
 0 7 18 5.05 22.84
 0 7 19 374.93 47.1
 0 7 19 331.15 48.79
 0 7 20 4.83 19.52
 0 8 -15 72.38 25.13
 0 8 -15 82.29 27.95
 0 8 -14 56.34 21.92
 0 8 -14 35.05 21.79
 0 8 -13 185.85 30.96
 0 8 -13 158.77 32.42
 0 8 -12 113.72 26.71
 0 8 -12 87.32 25.8
 0 8 -11 285.17 37.47
 0 8 -11 303.96 38.8
 0 8 -10 139.16 25.53
 0 8 -10 63.59 20.42
 0 8 -9 334.79 38.13
 0 8 -5 1162.08 78.5
 0 8 -4 456.88 41.86
 0 8 -3 1016.86 70.44
 0 8 -2 354.13 36.79
 0 8 -2 414.96 38.68
 0 8 -1 384.49 37.09
 0 8 -1 337.1 35.78
 0 8 0 904.54 62.84
 0 8 0 792.87 60.53
 0 8 1 226.63 28.8
 0 8 1 133.66 23.71
 0 8 2 1407.74 93.41
 0 8 2 1533.05 93.15
 0 8 2 1581.51 96.02
 0 8 3 9.2 12.72
 0 8 3 26.96 16.36
 0 8 3 12.29 12.12
 0 8 4 1798.8 107.9
 0 8 4 1695.94 104.09
 0 8 4 1714.61 106.63
 0 8 5 575.31 50.64
 0 8 5 610.79 50.1
 0 8 5 613.81 51.42
 0 8 6 861.98 65.69
 0 8 6 900.3 64.16
 0 8 6 867.54 65.29
 0 8 7 415.24 41.78
 0 8 7 363.29 39.75
 0 8 8 211.6 31.65
 0 8 8 324.36 36.1
 0 8 9 234.94 32.77
 0 8 9 226.92 32.02
 0 8 10 171.54 29.33
 0 8 11 658.77 59.49
 0 8 12 55.14 21.5
 0 8 13 517.98 54.51
 0 8 14 101.73 26.54
 0 8 15 442.66 51.86
 0 8 16 229.33 39.51
 0 8 16 268.49 37.57
 0 8 17 283.48 43.56
 0 8 17 319.77 42.76
 0 8 18 69.08 28.28
 0 8 18 97.94 28.86
 0 8 19 54.37 29.2
 0 8 19 62.38 25.07
 0 9 -4 471.7 43.82
 0 9 -3 19.58 14.23
 0 9 -3 51.01 16.37
 0 9 -2 435.9 42.7
 0 9 -2 423.64 42.7
 0 9 -1 429.23 43.03
 0 9 -1 416.49 41.13
 0 9 0 338.55 37.72
 0 9 0 375.56 39.34
 0 9 1 469.55 45.28
 0 9 1 401.76 41.36
 0 9 1 495.55 45.31
 0 9 2 325.04 37.65
 0 9 2 399.19 38.14
 0 9 2 311.57 37.36
 0 9 3 535.98 48.66
 0 9 3 471.78 43.74
 0 9 3 501.64 47.6
 0 9 4 405.95 41.85
 0 9 4 373.69 38.37
 0 9 4 368.43 40.61
 0 9 5 856.53 66.01
 0 9 5 791.67 62.12
 0 9 5 846.71 65.64
 0 9 6 52.07 19.9
 0 9 6 -6.51 13.18
 0 9 6 33.02 16.93
 0 9 7 164.9 30.02
 0 9 7 194.48 29.92
 0 9 8 276.72 37.87
 0 9 8 381.4 41.75
 0 9 9 269.83 37.61
 0 9 9 283.9 37.84
 0 9 10 403.1 45.5
 0 9 11 145.33 29.78
 0 9 12 305.29 41.04
 0 9 13 137.18 30.62
 0 9 14 387.88 49.24
 0 9 15 5.1 21.11
 0 9 16 315.67 45.58
 0 9 17 -16.22 23.93
 0 9 17 18.52 18.24
 0 9 18 127.65 34.28
 0 9 18 147.94 32.08
 0 10 -3 409.34 43.2
 0 10 -2 10.78 16.24
 0 10 -2 3.61 15.3
 0 10 -1 449.31 45.56
 0 10 -1 420.97 44.47
 0 10 0 150.06 27.22
 0 10 0 122.57 24.81
 0 10 1 344.75 40.24
 0 10 1 324.22 38.63
 0 10 2 94.36 23.1
 0 10 2 49.78 18.26
 0 10 3 318.44 40.15
 0 10 3 427.63 44.22
 0 10 4 218.89 32.74
 0 10 4 201.2 31.84
 0 10 5 75.87 23.19
 0 10 5 176.28 28.8
 0 10 6 548.19 53.71
 0 10 6 590.44 55.02
 0 10 7 37.81 21.23
 0 10 7 45.58 21.27
 0 10 8 258.91 38.35
 0 10 8 362.55 42.32
 0 10 9 8.89 18.84
 0 10 10 265.69 38.89
 0 10 11 94.62 25.69
 0 10 12 434.68 51.24
 0 10 13 155.96 33.91
 0 10 14 233.75 40.26
 0 10 15 80.49 28.94
 0 10 16 11.03 22.85
 0 10 17 246.04 37.87
 0 11 -2 241.87 34.6
 0 11 -1 4.03 15.01
 0 11 0 409.07 46.57
 0 11 0 490.94 49.71
 0 11 1 36.62 19.81
 0 11 1 -4.15 15.94
 0 11 2 751.46 65.41
 0 11 2 771.14 66.35
 0 11 3 -8.39 16.95
 0 11 3 -4.27 16.39
 0 11 4 328.44 41.81
 0 11 4 377.01 43.8
 0 11 5 121.8 27.13
 0 11 5 149.53 29.36
 0 11 6 80.12 24.02
 0 11 6 58.04 22.33
 0 11 7 332.15 43.36
 0 11 7 344.53 43.99
 0 11 8 88.45 25.07
 0 11 8 45.99 21
 0 11 9 233.96 38.5
 0 11 10 29.49 21.8
 0 11 11 196.76 35.95
 0 11 12 -5.18 20.95
 0 11 13 138.28 32.19
 0 11 14 38.26 25.73
 0 12 -1 309.52 40.81
 0 12 -1 379.65 44.92
 0 12 0 66.48 23.22
 0 12 1 220.46 35.35
 0 12 2 13.33 20.13
 0 12 2 45.63 20.25
 0 12 3 211.99 35.7
 0 12 3 198.99 34.59
 0 12 4 9.17 19.02
 0 12 4 32.86 20.37
 0 12 5 341.89 43.97
 0 12 5 280.72 40.92
 0 12 6 71.59 27.49
 0 12 6 72.4 25.66
 0 12 7 291.81 42.52
 0 12 7 313.1 43.65
 0 12 8 173.73 34.27
 0 12 9 203.13 36.83
 0 12 10 145.56 33.6
 0 12 11 42.56 24.6
 0 13 0 94.09 26.03
 0 13 0 103.65 26.66
 0 13 1 181.72 34.54
 0 13 1 239.36 37.27
 0 13 2 204.21 35.66
 0 13 4 276.86 40.45
 0 13 5 39.57 21.98
 1 -7 -17 221.97 44.28
 1 -7 -16 153.95 37.18
 1 -7 -15 295.59 46.72
 1 -7 -14 260.48 43.69
 1 -7 -13 209.96 40.38
 1 -7 -12 382.58 50.66
 1 -7 -11 210.68 37.78
 1 -7 -10 350.62 47.66
 1 -7 -9 -7.46 23.85
 1 -7 -8 175.58 33.28
 1 -7 -7 163.78 31.5
 1 -7 -6 109.04 28.69
 1 -6 -20 209.22 43.37
 1 -6 -19 116.5 37.78
 1 -6 -18 253.54 43.44
 1 -6 -17 -9.68 24.35
 1 -6 -16 381.19 49.79
 1 -6 -15 48.94 27.95
 1 -6 -14 207.98 35.7
 1 -6 -13 -8.09 21.32
 1 -6 -12 80.97 26.82
 1 -6 -11 125.18 29.61
 1 -6 -10 214.48 33.66
 1 -6 -9 661.93 57.71
 1 -6 -8 25.95 19.71
 1 -6 -7 981.55 70.86
 1 -6 -6 2.99 16.43
 1 -6 -5 535.57 47.01
 1 -6 -4 28.9 20.44
 1 -6 3 200.46 22.63
 1 -6 4 1822.69 102.45
 1 -6 5 111.72 18.97
 1 -6 6 724.98 52.44
 1 -6 7 141.81 23.57
 1 -6 8 419.68 40.75
 1 -6 15 141.32 31.69
 1 -5 -21 32.74 27.05
 1 -5 -20 199.5 40.81
 1 -5 -19 150.85 35.05
 1 -5 -18 254.21 41.51
 1 -5 -17 309.7 43.31
 1 -5 -16 116.47 29.69
 1 -5 -15 840.49 70.24
 1 -5 -14 46.63 22.6
 1 -5 -13 1906.57 119.46
 1 -5 -12 62.64 22.22
 1 -5 -11 1044.96 75.04
 1 -5 -10 179.6 27.89
 1 -5 -9 240.11 32.5
 1 -5 -8 1212.5 80.68
 1 -5 -7 226.37 30.18
 1 -5 -6 995.49 68.21
 1 -5 -5 231.34 29.12
 1 -5 -4 1655.65 98.32
 1 -5 -3 -2.44 12.87
 1 -5 0 198.9 17.14
 1 -5 1 670.69 41.51
 1 -5 2 1259.73 71.22
 1 -5 3 561.06 39.01
 1 -5 4 74.05 14.85
 1 -5 5 1421.91 82.46
 1 -5 5 1367.57 80.17
 1 -5 6 30.5 13.41
 1 -5 6 23.15 12.93
 1 -5 7 1240.6 77.85
 1 -5 8 33.98 15.43
 1 -5 8 28.65 14.59
 1 -5 9 630.71 50.17
 1 -5 9 649.14 51.83
 1 -5 10 25.9 15.61
 1 -5 10 -3.04 14.03
 1 -5 11 538.51 48.25
 1 -5 12 374.59 40.94
 1 -5 13 268.49 36.09
 1 -5 14 400.28 45.09
 1 -5 15 -4.04 19.68
 1 -5 16 303.05 40.98
 1 -5 17 22.42 21.08
 1 -5 18 220.07 39.71
 1 -5 19 29.21 24.14
 1 -4 -21 228.35 42.95
 1 -4 -20 15.28 27.64
 1 -4 -19 474 54.31
 1 -4 -18 174.61 34.49
 1 -4 -17 95.72 26.18
 1 -4 -16 348.77 44.16
 1 -4 -15 3.85 17.06
 1 -4 -14 660.84 57.02
 1 -4 -13 40.91 19.34
 1 -4 -12 749.85 59.07
 1 -4 -11 23.81 15.95
 1 -4 -10 1411.67 89
 1 -4 -9 83.83 18.76
 1 -4 -8 472.47 40.65
 1 -4 -7 515.85 42.82
 1 -4 -6 660.53 48.49
 1 -4 -5 927.65 57.76
 1 -4 -5 1109.77 66.76
 1 -4 -4 132.2 23.19
 1 -4 -4 286.01 18.27
 1 -4 -3 2845.11 138.21
 1 -4 -3 3041.15 145.21
 1 -4 -2 410.01 24.54
 1 -4 -2 369.18 29.35
 1 -4 -1 1632.84 83.67
 1 -4 -1 1645.17 88.77
 1 -4 0 323.41 22.11
 1 -4 1 881.74 50.43
 1 -4 2 349.1 26.12
 1 -4 3 2600.68 135.21
 1 -4 4 1367.25 75.87
 1 -4 4 1276.39 73.7
 1 -4 5 1005.6 59.41
 1 -4 5 1016.1 60.93
 1 -4 5 915.38 57.35
 1 -4 6 1862.58 104.54
 1 -4 6 1982.8 106.62
 1 -4 6 1839.26 102.25
 1 -4 7 -2.04 10.42
 1 -4 7 6.57 11.02
 1 -4 7 -3.16 10.58
 1 -4 8 1380.64 86.39
 1 -4 8 1479.82 86.53
 1 -4 9 13.08 13.16
 1 -4 9 -7.45 12.5
 1 -4 10 922.92 65.22
 1 -4 10 945.07 65.57
 1 -4 11 149.44 23.72
 1 -4 11 70.77 19.27
 1 -4 12 459.11 44.16
 1 -4 13 233.21 33.19
 1 -4 14 308.41 38.61
 1 -4 15 563.11 53.71
 1 -4 16 157.84 30.95
 1 -4 17 271.69 38.71
 1 -4 18 87.51 27.92
 1 -4 19 168.6 34.38
 1 -3 -21 -10.32 25.11
 1 -3 -20 143.25 33.2
 1 -3 -19 14 22.73
 1 -3 -18 646.32 61.4
 1 -3 -17 -4.15 18.39
 1 -3 -16 1627.57 107.31
 1 -3 -15 91.34 22.81
 1 -3 -14 650.38 55.41
 1 -3 -13 1110.35 77.12
 1 -3 -12 276.56 32.7
 1 -3 -11 1258.08 80.96
 1 -3 -10 128.52 21.26
 1 -3 -9 1291.73 79.76
 1 -3 -8 10.81 11.56
 1 -3 -8 -7.66 8.94
 1 -3 -7 1607.38 85.36
 1 -3 -7 1517.03 81.61
 1 -3 -7 1809.22 93.97
 1 -3 -6 200.34 14.71
 1 -3 -6 201.03 19.67
 1 -3 -6 219.78 24.22
 1 -3 -6 194.61 17.39
 1 -3 -5 4416.33 217.09
 1 -3 -5 4173.75 208.74
 1 -3 -5 4599.78 218.27
 1 -3 -5 4241.78 210.2
 1 -3 -5 4455.03 213.78
 1 -3 -4 543.29 33.85
 1 -3 -4 505.82 37.44
 1 -3 -4 545.77 34.77
 1 -3 -4 494.27 27.81
 1 -3 -4 505.76 30.19
 1 -3 -3 1366.76 71.79
 1 -3 -3 1320.57 69.87
 1 -3 -3 1494.48 77.06
 1 -3 -3 1309.04 71.64
 1 -3 -3 1264.64 64.72
 1 -3 -3 1235.97 66.09
 1 -3 -2 934.68 48.5
 1 -3 -2 969.05 49.08
 1 -3 -2 1030.74 54.63
 1 -3 -1 4.14 6.87
 1 -3 0 654.45 39.53
 1 -3 1 186.77 16.05
 1 -3 2 2708.77 137.31
 1 -3 3 336.19 23.81
 1 -3 3 343.26 25.17
 1 -3 3 309.87 23.61
 1 -3 4 1390.95 75.75
 1 -3 4 1403.23 78.5
 1 -3 4 1428.49 77.35
 1 -3 5 78.94 12.66
 1 -3 5 93.51 14.2
 1 -3 5 74.38 13.18
 1 -3 6 673.82 44.32
 1 -3 6 766.4 49.18
 1 -3 6 817.99 49.23
 1 -3 7 1316.94 76.28
 1 -3 7 1363.05 81.39
 1 -3 7 1496.13 81.8
 1 -3 8 290.96 25.48
 1 -3 8 297.93 29.39
 1 -3 8 335.57 29.96
 1 -3 9 1551.65 90.78
 1 -3 9 1757.7 97.75
 1 -3 9 1670.65 97.33
 1 -3 10 316.43 33.05
 1 -3 10 355.54 34.25
 1 -3 11 379.8 38.49
 1 -3 11 429.95 39.11
 1 -3 12 139.68 23.98
 1 -3 12 106.57 21.55
 1 -3 13 400.33 41.93
 1 -3 14 17.65 17.49
 1 -3 15 581.26 54.8
 1 -3 16 -4.02 16.23
 1 -3 17 336.03 43.69
 1 -3 18 112.07 26.79
 1 -3 19 126.98 31.23
 1 -3 20 112.88 30.23
 1 -2 -22 126.25 33.14
 1 -2 -21 80.92 27.31
 1 -2 -20 202.2 37.39
 1 -2 -19 278.22 40.43
 1 -2 -18 55.92 25.03
 1 -2 -17 275.47 39.89
 1 -2 -16 7.57 18.42
 1 -2 -15 459.17 46.52
 1 -2 -14 114.85 23.98
 1 -2 -13 1140.71 77.85
 1 -2 -12 290.33 32.77
 1 -2 -11 799.5 57.64
 1 -2 -11 817.54 51.46
 1 -2 -10 1324.36 80.83
 1 -2 -10 1295.26 73.61
 1 -2 -9 273.01 27.79
 1 -2 -9 261.11 22.05
 1 -2 -8 1423.75 76.44
 1 -2 -8 1394.74 81.48
 1 -2 -8 1386.43 73.33
 1 -2 -8 1342.86 74.33
 1 -2 -8 1365.52 76.66
 1 -2 -7 700.56 41.16
 1 -2 -7 697.21 46.01
 1 -2 -7 626.25 38.06
 1 -2 -7 690.65 42.18
 1 -2 -6 302.5 24.26
 1 -2 -6 373.94 28.81
 1 -2 -6 326.76 23.18
 1 -2 -6 325.43 26.19
 1 -2 -5 302.96 22.82
 1 -2 -5 298.67 24.77
 1 -2 -5 255.67 20.99
 1 -2 -5 268.2 18.98
 1 -2 -5 235.35 17.34
 1 -2 -4 2017.95 99.49
 1 -2 -4 1896.28 95.53
 1 -2 -4 1788.5 91.76
 1 -2 -4 1749.5 90.15
 1 -2 -3 804.59 50.12
 1 -2 -3 848.65 46.43
 1 -2 -3 815.93 47.63
 1 -2 -3 843.73 43.01
 1 -2 -3 814.29 43.66
 1 -2 -2 1392.3 71.3
 1 -2 -2 1303.19 66.98
 1 -2 -2 1275.38 66.41
 1 -2 -2 1344.42 69.49
 1 -2 -1 924.69 50.09
 1 -2 -1 958.33 54.35
 1 -2 -1 944.55 47.33
 1 -2 -1 882.32 45.82
 1 -2 0 513.13 29.14
 1 -2 0 438.54 27.41
 1 -2 0 513.11 29.73
 1 -2 2 64.22 8.73
 1 -2 3 814.08 44.24
 1 -2 3 791.56 46.82
 1 -2 3 798.66 45.32
 1 -2 4 171.71 14.48
 1 -2 4 164.16 16.83
 1 -2 4 186.72 16.55
 1 -2 5 1875.09 101.18
 1 -2 5 2147.24 106.49
 1 -2 5 1997.69 105.05
 1 -2 6 120.61 13.88
 1 -2 6 132.64 16.32
 1 -2 6 118.55 15.76
 1 -2 7 620.65 43.42
 1 -2 7 747.48 47.17
 1 -2 7 737 39.32
 1 -2 7 657.95 41.97
 1 -2 8 344.05 28.42
 1 -2 8 266.7 23.29
 1 -2 9 69.83 14.86
 1 -2 9 45.62 12.18
 1 -2 10 375.39 33.86
 1 -2 10 360.41 29.66
 1 -2 11 1093.77 71.52
 1 -2 11 1020.11 69.37
 1 -2 12 308.63 34.05
 1 -2 12 267.41 30.87
 1 -2 13 167.45 25.25
 1 -2 13 115.11 22.19
 1 -2 14 542 49.81
 1 -2 15 98.78 23.61
 1 -2 16 359.04 41.92
 1 -2 17 41.47 20.96
 1 -2 18 275.94 39.37
 1 -2 19 50.66 23.67
 1 -2 20 216.79 36.57
 1 -2 21 120.15 30.55
 1 -1 -22 10.4 24.43
 1 -1 -21 283.91 47.2
 1 -1 -20 28.43 23.5
 1 -1 -19 147.8 32.38
 1 -1 -18 189.62 34.39
 1 -1 -17 39.45 19.94
 1 -1 -16 524.52 51.65
 1 -1 -15 154.16 28.81
 1 -1 -14 512.4 47.61
 1 -1 -14 553 44.52
 1 -1 -13 -8.75 14.44
 1 -1 -13 4.3 13.19
 1 -1 -12 1125.24 73.23
 1 -1 -12 1064.79 67.19
 1 -1 -11 12.18 11.89
 1 -1 -11 30.11 12.64
 1 -1 -10 1244.04 76.01
 1 -1 -10 1224.82 71.69
 1 -1 -9 82.96 15.61
 1 -1 -9 82.66 13.27
 1 -1 -9 75.5 11.56
 1 -1 -8 456.5 33.79
 1 -1 -8 408.92 29.41
 1 -1 -8 429.96 29.73
 1 -1 -8 379.04 27.5
 1 -1 -7 25.15 8.72
 1 -1 -7 36.94 8.41
 1 -1 -7 26.61 11.25
 1 -1 -7 39.5 8.86
 1 -1 -7 37.78 10.62
 1 -1 -6 571.87 35.36
 1 -1 -6 466.8 31.04
 1 -1 -6 503.01 35.36
 1 -1 -6 526.51 32.72
 1 -1 -5 1437.55 76.14
 1 -1 -5 1345.59 72.46
 1 -1 -5 1492.87 77.3
 1 -1 -5 1375.71 73.16
 1 -1 -4 875.57 49.36
 1 -1 -4 831.26 45.31
 1 -1 -4 828.64 48.19
 1 -1 -3 3743.78 186.67
 1 -1 -3 3750.53 186.82
 1 -1 -2 717.25 38.38
 1 -1 -2 772.53 39.36
 1 -1 -1 5494.92 271.09
 1 -1 -1 5429.3 272.47
 1 -1 -1 5508.99 271.31
 1 -1 0 76.58 7.38
 1 -1 0 75.19 7.78
 1 -1 0 75.54 8.2
 1 -1 1 1391.36 65.79
 1 -1 1 1304.74 65.39
 1 -1 1 1421.74 66.71
 1 -1 2 16.36 4.39
 1 -1 2 15.69 6.29
 1 -1 2 19.03 6.08
 1 -1 3 17.28 5.36
 1 -1 3 20.92 6.99
 1 -1 3 21.91 6.37
 1 -1 4 1212.99 62.38
 1 -1 4 1202.92 65.36
 1 -1 4 1184.51 63.11
 1 -1 4 1254.32 66.19
 1 -1 4 1239.11 66.58
 1 -1 5 247.76 20
 1 -1 5 204.85 15.99
 1 -1 5 214.73 18.28
 1 -1 5 198.25 15.53
 1 -1 5 201.18 19.05
 1 -1 5 219.3 13.59
 1 -1 6 1834.47 95.06
 1 -1 6 1827.17 90.62
 1 -1 6 1763.6 92.91
 1 -1 6 1622.95 88.28
 1 -1 6 1876.64 95.43
 1 -1 6 1720.59 86.38
 1 -1 7 3.53 5.64
 1 -1 7 3.14 8.27
 1 -1 7 -3.88 7.4
 1 -1 7 1.59 9.45
 1 -1 7 7.74 4.85
 1 -1 7 2.11 7.56
 1 -1 8 2365.08 127.38
 1 -1 8 2583.86 129.33
 1 -1 8 2298.38 117.41
 1 -1 8 2444.23 123.65
 1 -1 9 31.31 11.22
 1 -1 9 25.53 10.43
 1 -1 9 26.74 11.54
 1 -1 10 1525.29 89.81
 1 -1 10 1636.45 94.46
 1 -1 10 1735.22 96.46
 1 -1 11 184.84 22.08
 1 -1 11 210.17 25.61
 1 -1 11 144.82 21.24
 1 -1 12 1179.26 75.5
 1 -1 12 1066.4 72.21
 1 -1 13 164.68 24.01
 1 -1 17 743.29 64.07
 1 -1 18 179.87 31.88
 1 -1 19 668.24 63.1
 1 -1 20 42.58 22.31
 1 -1 21 271.16 41.63
 1 0 -21 -14.75 22.22
 1 0 -20 257.07 41.24
 1 0 -19 -4.42 21.52
 1 0 -18 308.06 41.05
 1 0 -17 46.68 19.69
 1 0 -17 41.26 21.76
 1 0 -16 337.58 39.68
 1 0 -16 372.52 38.94
 1 0 -15 431.67 43.22
 1 0 -15 381.15 38.25
 1 0 -14 156.17 25.92
 1 0 -14 144.57 24.16
 1 0 -13 1002.84 70.16
 1 0 -13 993.48 66.35
 1 0 -12 126.08 21.5
 1 0 -12 120.14 19.81
 1 0 -11 1980.23 111.44
 1 0 -11 1881.18 107.81
 1 0 -10 12.9 11
 1 0 -10 3.58 9.59
 1 0 -9 3010.58 157.6
 1 0 -9 2944.3 154.56
 1 0 -8 1412.04 81.4
 1 0 -8 1402.91 77.27
 1 0 -8 1448.66 79.41
 1 0 -7 3244.51 151.09
 1 0 -7 2952.51 151.06
 1 0 -7 2943.6 148.73
 1 0 -7 2848.65 148.41
 1 0 -7 2849.8 146.92
 1 0 -7 2721.09 148.14
 1 0 -6 948.72 51.53
 1 0 -6 823.08 49.21
 1 0 -6 784.52 47.57
 1 0 -6 888.79 49.76
 1 0 -6 856.32 51.06
 1 0 -5 961.33 51.91
 1 0 -5 845.7 49.64
 1 0 -5 908.24 50.3
 1 0 -5 865.62 51.16
 1 0 -4 3417.45 164.07
 1 0 -4 3359.54 163.66
 1 0 -4 3393.8 162.27
 1 0 -4 3048.41 161.59
 1 0 -3 1545.22 76.06
 1 0 -3 1366.43 74.19
 1 0 -3 1541.78 75.82
 1 0 -3 1438.65 73.89
 1 0 -3 1440.62 74.19
 1 0 -2 2444.46 116.95
 1 0 -2 2414.2 114.72
 1 0 -2 2268.6 114.46
 1 0 -2 2396.96 115.39
 1 0 -2 2302.61 113.98
 1 0 -1 299.47 10.38
 1 0 -1 327.6 11.51
 1 0 -1 308.82 11.83
 1 0 0 6657.81 40.37
 1 0 0 7230.03 47.03
 1 0 1 -0.83 3.58
 1 0 1 0.27 3.2
 1 0 2 3467.07 164.97
 1 0 2 3142.43 165.87
 1 0 2 3619 166.53
 1 0 2 3510.01 167
 1 0 3 695.53 38.54
 1 0 3 726.64 38.7
 1 0 3 669.97 36.52
 1 0 3 646.74 36.46
 1 0 4 508.87 30.76
 1 0 4 527.36 29.51
 1 0 4 536.23 32.79
 1 0 4 521.74 32.07
 1 0 4 517.97 32.39
 1 0 5 615.51 35.87
 1 0 5 516.26 34.99
 1 0 5 548.89 32.49
 1 0 5 609.61 37.79
 1 0 5 608.43 36.33
 1 0 5 666.14 37.07
 1 0 6 1381.22 70.92
 1 0 6 1227.25 69.03
 1 0 6 1274.21 69.59
 1 0 6 1230.6 65.3
 1 0 6 1288.79 71.84
 1 0 6 1289.08 70.27
 1 0 6 1255.87 62.93
 1 0 7 2021.62 100.43
 1 0 7 1810.44 99.05
 1 0 7 1916.16 98.9
 1 0 7 1721.99 93.36
 1 0 7 1964.51 100.26
 1 0 7 1926.55 101.7
 1 0 7 1845.94 91.72
 1 0 8 406.92 29.62
 1 0 8 395.2 29.37
 1 0 8 337.33 27.44
 1 0 8 317.72 22.27
 1 0 8 410.14 31.04
 1 0 8 349.68 21.46
 1 0 9 1939.81 102.46
 1 0 9 1650.45 98.22
 1 0 9 1813.37 99.65
 1 0 10 6.68 10.07
 1 0 10 5.83 8.97
 1 0 11 1025.03 65.66
 1 0 11 913.9 61.99
 1 0 12 68.08 15.58
 1 0 12 54.04 15.72
 1 0 12 62.75 18.56
 1 0 13 423.68 40.88
 1 0 13 461.65 39.53
 1 0 14 235.75 30.48
 1 0 15 503.59 47.09
 1 0 16 348.75 40.74
 1 0 20 505.92 54.47
 1 0 21 9.7 19.61
 1 0 22 261.74 41.05
 1 1 -21 194.42 38.65
 1 1 -20 97.3 28.77
 1 1 -19 188.87 35.61
 1 1 -19 316.13 40.33
 1 1 -18 24.83 20.91
 1 1 -18 57.95 22.99
 1 1 -17 661.37 59.13
 1 1 -17 665.1 57.86
 1 1 -16 134.62 27.41
 1 1 -16 125.94 25.85
 1 1 -15 1535.52 100.72
 1 1 -15 1591.49 98.79
 1 1 -14 251.21 33.08
 1 1 -14 296.1 33.02
 1 1 -13 350 37.05
 1 1 -13 389.51 36.83
 1 1 -12 728.32 53.88
 1 1 -12 666.65 50.61
 1 1 -11 568.21 43.81
 1 1 -11 499.96 41
 1 1 -10 1492.83 88.54
 1 1 -10 1495.04 87.2
 1 1 -9 659.19 46.88
 1 1 -9 700.9 46.75
 1 1 -8 1832.01 99.87
 1 1 -8 1768.44 98.56
 1 1 -7 22.64 8.6
 1 1 -7 28.87 8.17
 1 1 -7 25.32 10.42
 1 1 -7 29.72 10.23
 1 1 -7 25.96 7.57
 1 1 -6 2667.89 141.51
 1 1 -6 2832.93 142.41
 1 1 -6 2814.54 139.5
 1 1 -6 2747.57 140.97
 1 1 -5 539.67 36.04
 1 1 -5 605.03 36.82
 1 1 -5 595.34 34.91
 1 1 -5 604.51 36.08
 1 1 -4 3393.04 169.85
 1 1 -4 3559.69 169.03
 1 1 -4 3307.46 169.57
 1 1 -3 2185.22 109.07
 1 1 -3 2127.76 108.5
 1 1 -3 2192.21 108.43
 1 1 -2 1509.68 77.02
 1 1 -2 1632.15 77.91
 1 1 -2 1481.18 76.86
 1 1 -2 1495.93 75.93
 1 1 -2 1510.85 76.8
 1 1 -1 1614.29 81.52
 1 1 -1 1694.54 80.18
 1 1 -1 1654.11 81.9
 1 1 -1 1600.62 80.31
 1 1 0 1376.76 20.74
 1 1 0 1294.4 20.21
 1 1 1 5104.43 36.01
 1 1 1 5121.59 35.69
 1 1 1 4870.44 41.58
 1 1 1 5203.45 37.66
 1 1 2 442.76 23.93
 1 1 2 440.64 23.82
 1 1 2 430.6 24.65
 1 1 2 466.09 25.25
 1 1 2 430.68 24.52
 1 1 2 404.81 23.49
 1 1 2 401 25.07
 1 1 2 432.58 22.84
 1 1 3 1898.26 97.08
 1 1 3 1780.41 97.56
 1 1 3 2017.66 96.85
 1 1 3 2012.67 96.74
 1 1 3 1952.49 96.11
 1 1 4 183.06 13.41
 1 1 4 154.75 10.99
 1 1 4 151.79 13.12
 1 1 4 180.94 14.74
 1 1 4 142.34 14.37
 1 1 5 922.3 50.93
 1 1 5 892.89 49.3
 1 1 5 905.72 53.26
 1 1 5 989.88 52.06
 1 1 5 923.67 50.92
 1 1 6 661.54 40.46
 1 1 6 657.32 41.52
 1 1 6 699.02 38.18
 1 1 6 675.9 42.78
 1 1 6 688.49 41.1
 1 1 6 657.73 40.06
 1 1 7 1437.49 77.15
 1 1 7 1408.47 78.18
 1 1 7 1376.13 72.66
 1 1 7 1406.62 78.8
 1 1 7 1454.46 77.05
 1 1 7 1329.73 75.81
 1 1 8 781.7 52.78
 1 1 8 947.23 56.58
 1 1 8 980.79 49.93
 1 1 8 877.66 49.89
 1 1 8 924.36 57.02
 1 1 8 970.55 54.87
 1 1 9 1234.43 70
 1 1 9 1177.05 72.19
 1 1 9 1172.57 63.68
 1 1 9 1238.52 71.88
 1 1 10 580.86 41.95
 1 1 10 471.48 36.63
 1 1 10 554.61 40.37
 1 1 11 88.11 15.3
 1 1 11 89.93 18.22
 1 1 11 94.02 17.34
 1 1 12 1665.59 95.97
 1 1 12 1538.96 90.69
 1 1 12 1470.22 92.78
 1 1 13 34.74 14.12
 1 1 13 2.72 13.04
 1 1 14 707.55 54.61
 1 1 14 624.91 52.65
 1 1 15 101.05 22.26
 1 1 16 688.66 58.31
 1 1 17 157.48 27.9
 1 1 18 492.74 50.89
 1 1 22 29.68 21.95
 1 2 -21 298.59 42.88
 1 2 -21 140.31 34.36
 1 2 -20 50.83 24.41
 1 2 -20 83.05 26.56
 1 2 -19 296.51 40.6
 1 2 -19 290.19 42.47
 1 2 -18 182.05 31.81
 1 2 -18 166.34 32.51
 1 2 -17 80.89 24.01
 1 2 -17 74.53 23.53
 1 2 -16 232.73 33.39
 1 2 -16 268.64 35.91
 1 2 -15 264.71 33.85
 1 2 -15 254.22 34.11
 1 2 -14 528.7 45.63
 1 2 -14 405.37 43.24
 1 2 -13 82.46 19.38
 1 2 -13 64.88 19.35
 1 2 -12 792.38 59.05
 1 2 -12 868.34 60.72
 1 2 -11 53.25 15.21
 1 2 -11 54.46 16.02
 1 2 -10 1377.9 85.48
 1 2 -10 1481.31 86.36
 1 2 -9 718.57 51.04
 1 2 -9 816.99 52.63
 1 2 -8 37.1 8.59
 1 2 -8 57.26 12.62
 1 2 -7 1435.15 84.9
 1 2 -7 1534.75 81.69
 1 2 -7 1476.27 84.85
 1 2 -7 1590.45 81.52
 1 2 -6 95.55 11.24
 1 2 -6 105.67 12.26
 1 2 -6 105.78 13.57
 1 2 -6 76.45 12.58
 1 2 -6 98.84 12.76
 1 2 -6 89.18 14.21
 1 2 -5 1997.57 103.58
 1 2 -5 1973.05 105.2
 1 2 -5 2044.92 104.65
 1 2 -5 1894.51 100.88
 1 2 -5 2044.44 104.54
 1 2 -5 2059.95 102.76
 1 2 -4 17.05 8.23
 1 2 -4 15.16 5.59
 1 2 -4 11.86 3.5
 1 2 -4 13.62 6.82
 1 2 -4 10.2 6.57
 1 2 -4 5.76 6.91
 1 2 -4 7.29 6.56
 1 2 -4 16.69 8.02
 1 2 -3 5740.61 278.56
 1 2 -3 5795.66 278.51
 1 2 -3 5603.75 274.79
 1 2 -3 5712.62 274
 1 2 -3 5819.66 277.25
 1 2 -3 5756.87 278.4
 1 2 -3 5694.97 277.95
 1 2 -2 142.4 12.75
 1 2 -2 139.89 12.98
 1 2 -2 126.93 9.44
 1 2 -2 117.73 11.98
 1 2 -2 135.35 9.98
 1 2 -2 122.41 12.17
 1 2 -2 124.36 10.78
 1 2 -2 142.25 12.7
 1 2 -1 4010.87 181.47
 1 2 -1 3889.7 182.35
 1 2 -1 3924.21 182.08
 1 2 -1 3806.42 180.34
 1 2 -1 3269.25 178.91
 1 2 -1 3946.77 182.67
 1 2 0 1677.25 84.91
 1 2 1 1957.37 97.67
 1 2 1 1950.23 94.32
 1 2 1 1877.32 96.77
 1 2 2 9.5 3.68
 1 2 2 13.27 7
 1 2 2 15.22 5.8
 1 2 2 2.07 6.62
 1 2 2 4.89 3.78
 1 2 2 10.49 6.88
 1 2 2 12.92 5.69
 1 2 3 60.24 6.38
 1 2 3 76.02 10.62
 1 2 3 77.94 10.77
 1 2 3 62.02 8.51
 1 2 3 56.08 7.7
 1 2 3 52.79 10.07
 1 2 4 31.13 7.11
 1 2 4 34.38 8.96
 1 2 4 21.79 7.07
 1 2 4 22.01 8.07
 1 2 5 56.67 7.51
 1 2 5 46.25 8.23
 1 2 5 49.29 10.29
 1 2 5 56.64 9.25
 1 2 5 27.81 9.17
 1 2 6 4121.69 194.3
 1 2 6 3825.18 196.37
 1 2 6 3827.07 194.51
 1 2 6 3927.92 197.62
 1 2 6 3918.94 193
 1 2 7 14.33 6.31
 1 2 7 21.33 8.15
 1 2 7 16.62 9.67
 1 2 7 26.92 8.46
 1 2 7 38.69 10.64
 1 2 8 1380.25 79.7
 1 2 8 1458.82 75.23
 1 2 8 1423.95 80.7
 1 2 8 1403.97 77.75
 1 2 8 1350.49 75.81
 1 2 9 207.94 21.85
 1 2 9 196.38 22.15
 1 2 9 186.21 17.95
 1 2 9 176.86 22.05
 1 2 10 527.88 41.57
 1 2 10 573.67 41.97
 1 2 10 572.75 42.45
 1 2 10 556.33 37.99
 1 2 11 27.99 12.01
 1 2 11 28.17 12.92
 1 2 11 31.96 10.19
 1 2 11 31.09 12.5
 1 2 12 95.43 15
 1 2 12 73.87 18.06
 1 2 12 109.45 20
 1 2 13 23.05 14.92
 1 2 13 102.09 20.25
 1 2 14 37.25 15.46
 1 2 14 35.95 16.56
 1 2 15 376.87 39.47
 1 2 15 359.86 38.47
 1 2 16 -10.69 15.45
 1 2 16 -3.49 16.69
 1 2 17 495.56 50.1
 1 2 17 587.76 52.58
 1 2 18 8.03 14.97
 1 2 19 291.93 39.2
 1 2 20 39.94 21.31
 1 3 -21 -18.5 25.08
 1 3 -21 4.82 18.99
 1 3 -20 237.33 38.45
 1 3 -20 222.22 41.16
 1 3 -19 21.51 19.83
 1 3 -19 -13.26 19.57
 1 3 -18 325.33 41.66
 1 3 -18 235.4 37.96
 1 3 -17 172.54 29.9
 1 3 -17 67.54 24.91
 1 3 -16 338.12 40.45
 1 3 -16 314.16 39.83
 1 3 -15 500.95 47.74
 1 3 -15 466.18 48.28
 1 3 -14 305.87 35.5
 1 3 -14 278.24 35.36
 1 3 -13 789.3 60.9
 1 3 -13 848.33 62.98
 1 3 -12 228.54 28.41
 1 3 -12 185.07 26.3
 1 3 -11 1470.38 87.59
 1 3 -11 1300.32 85.13
 1 3 -10 43.68 15.06
 1 3 -10 56.42 15.35
 1 3 -9 990.63 62.16
 1 3 -9 1090.13 68.15
 1 3 -9 1139.74 68.22
 1 3 -8 397.08 30.09
 1 3 -8 438.54 34.57
 1 3 -8 438.12 35.03
 1 3 -7 100.29 13.02
 1 3 -7 133.98 14.61
 1 3 -7 121.84 17.08
 1 3 -7 135.45 17.89
 1 3 -6 327.76 27.55
 1 3 -6 353.13 26.53
 1 3 -6 336.76 23.64
 1 3 -6 313.47 19.84
 1 3 -6 320.65 19.51
 1 3 -6 334.32 26.29
 1 3 -6 300.56 23.81
 1 3 -5 1226.98 68.31
 1 3 -5 1163.74 65.62
 1 3 -5 1268.25 67.25
 1 3 -5 1226.8 63.9
 1 3 -5 1092.93 60.28
 1 3 -5 1172.03 66.43
 1 3 -5 1260.19 67.47
 1 3 -5 1177.29 65.26
 1 3 -4 835.15 49.27
 1 3 -4 773.4 47.01
 1 3 -4 922.82 49.36
 1 3 -4 775.4 45.28
 1 3 -4 844.53 44.01
 1 3 -4 792.29 47.58
 1 3 -4 811.42 48.12
 1 3 -4 832.97 47.95
 1 3 -3 560.78 35.79
 1 3 -3 601.92 34.97
 1 3 -3 574.11 36.15
 1 3 -3 543.05 32.95
 1 3 -3 587.46 32.61
 1 3 -3 538.67 34.41
 1 3 -3 681.53 36.77
 1 3 -3 561.03 35.39
 1 3 -2 5496.8 265.52
 1 3 -2 5500.96 266.52
 1 3 -2 5521.31 267.45
 1 3 -2 5435.73 267.22
 1 3 -2 5455.94 264.58
 1 3 -2 5205.09 264.75
 1 3 -2 5737.36 267.13
 1 3 -2 5455.88 267.21
 1 3 -1 74.77 9.04
 1 3 -1 70.18 10.62
 1 3 -1 98.44 11.17
 1 3 -1 75.43 8.91
 1 3 -1 76.8 8.68
 1 3 -1 70.28 10.48
 1 3 -1 69.15 10.62
 1 3 0 1964.48 100.22
 1 3 0 2002.29 98.86
 1 3 0 1983.26 98.97
 1 3 0 1895.18 97.04
 1 3 0 1865.63 99.65
 1 3 0 2035.45 100.38
 1 3 1 959.25 39.92
 1 3 1 893.58 41.56
 1 3 1 1018.8 39.37
 1 3 1 956.87 39.49
 1 3 2 763.23 38.17
 1 3 2 793.83 45.07
 1 3 2 751.13 42.46
 1 3 2 729.65 39.48
 1 3 2 715.54 42.93
 1 3 3 99.34 7.11
 1 3 3 107.75 13.54
 1 3 3 118.48 11.01
 1 3 3 77.65 12.65
 1 3 3 111.37 10.22
 1 3 3 99.57 12.98
 1 3 4 1268 71.94
 1 3 4 1307.02 73.05
 1 3 4 1307.23 68.88
 1 3 4 1367.83 71.31
 1 3 4 1284.88 68.18
 1 3 4 1331.22 72.21
 1 3 5 561.63 36.71
 1 3 5 644.43 39.76
 1 3 5 607.13 35.59
 1 3 5 607.23 38.72
 1 3 5 594.3 32.08
 1 3 6 1281.5 71.62
 1 3 6 1345.14 74.65
 1 3 6 1365.54 74.22
 1 3 6 1348.4 70.54
 1 3 6 1267.6 66.94
 1 3 7 2512.78 128.01
 1 3 7 2653.87 127.91
 1 3 7 2390.91 130.51
 1 3 7 2399.38 123.72
 1 3 7 2480.45 131.2
 1 3 8 252.49 21.88
 1 3 8 242.32 24.25
 1 3 8 272.59 19.69
 1 3 8 283 26.01
 1 3 9 952.22 62.01
 1 3 9 1037.48 63.22
 1 3 9 988.93 55.92
 1 3 10 6.59 11.57
 1 3 10 6.31 5.82
 1 3 10 -2.15 9.3
 1 3 11 535.72 41.89
 1 3 11 487.9 41.28
 1 3 11 527.16 42.13
 1 3 12 375.22 35.4
 1 3 12 361.41 34.14
 1 3 13 617.93 51
 1 3 13 599.04 50.19
 1 3 13 709.37 52.16
 1 3 14 274.86 32.93
 1 3 14 320 35.17
 1 3 15 236.19 31.59
 1 3 15 245.62 32.37
 1 3 16 524.16 47.76
 1 3 16 364.08 41.87
 1 3 17 67.58 20.85
 1 3 17 56.69 20.42
 1 3 18 623.16 57.56
 1 3 18 659.24 59.44
 1 3 19 54.34 22.49
 1 3 19 51 22.21
 1 3 20 83.21 26.25
 1 3 21 4.56 17.5
 1 3 22 71.02 25.18
 1 4 -20 23.2 21.39
 1 4 -20 -4.69 21.22
 1 4 -19 111.24 31.58
 1 4 -19 108.62 31.32
 1 4 -18 -4.25 18.82
 1 4 -18 -13.03 21.51
 1 4 -17 314.64 41.54
 1 4 -17 298.7 40.38
 1 4 -16 61.13 23.97
 1 4 -16 98.69 25.25
 1 4 -15 395.89 44.7
 1 4 -15 403.34 43.81
 1 4 -14 388.15 42.39
 1 4 -14 489.16 46.69
 1 4 -13 207.86 29.77
 1 4 -13 254.05 33.62
 1 4 -12 131.85 23.43
 1 4 -12 101.66 22.08
 1 4 -11 21.69 15.54
 1 4 -11 28.59 14.44
 1 4 -10 781.24 55.16
 1 4 -10 739.51 55.5
 1 4 -9 -2.27 10.27
 1 4 -9 4.85 11.18
 1 4 -8 1375.65 81.83
 1 4 -8 1381.99 83.01
 1 4 -8 1375.48 77.49
 1 4 -7 59.12 13.59
 1 4 -7 56.17 14.27
 1 4 -7 48.77 10.48
 1 4 -6 653.86 46.32
 1 4 -6 717.75 42.98
 1 4 -6 729.01 46.45
 1 4 -6 669.85 43.71
 1 4 -5 1540.98 84.72
 1 4 -5 1466.87 80.04
 1 4 -5 1519.35 77.84
 1 4 -5 1514.1 82.93
 1 4 -5 1431.4 81.46
 1 4 -4 1414.34 74.7
 1 4 -4 1373.15 72.26
 1 4 -4 1332.78 73.31
 1 4 -4 1233.29 70.36
 1 4 -4 1270.32 68.97
 1 4 -4 1334.78 72.84
 1 4 -4 1266.14 72.66
 1 4 -3 2359.57 122.62
 1 4 -3 2437.9 121.22
 1 4 -3 2423.13 123.1
 1 4 -3 2335.63 123.35
 1 4 -3 2332.41 119.59
 1 4 -3 2452.8 121.94
 1 4 -3 2258.85 121.97
 1 4 -3 2336.41 122.49
 1 4 -2 1339.41 72.32
 1 4 -2 1422.99 73.84
 1 4 -2 1407.25 75.35
 1 4 -2 1370.4 74.77
 1 4 -2 1406.05 72.7
 1 4 -2 1412.33 74.21
 1 4 -2 1236.67 72.13
 1 4 -2 1387.39 74.85
 1 4 -1 1396.45 75.27
 1 4 -1 1412.4 74.24
 1 4 -1 1474.22 73.93
 1 4 -1 1398.7 72.69
 1 4 -1 1354.7 71.8
 1 4 -1 1323.75 74.79
 1 4 -1 1283.98 75.16
 1 4 0 74.73 8.67
 1 4 0 67.8 7.87
 1 4 0 55.5 12.08
 1 4 0 52.01 10.28
 1 4 0 77.66 10.18
 1 4 0 60.21 10.13
 1 4 0 43.72 8.18
 1 4 0 61.79 10.95
 1 4 0 64.42 11.16
 1 4 1 1875.71 87.86
 1 4 1 1771.02 89.34
 1 4 1 1857.87 86.11
 1 4 1 1787.78 80.75
 1 4 1 1834.33 86.74
 1 4 1 1949.41 87.78
 1 4 2 1385.74 71.38
 1 4 2 1283.5 72.82
 1 4 2 1472.8 70.78
 1 4 2 1320.18 63.99
 1 4 2 1289.05 63.73
 1 4 2 1340.28 70.8
 1 4 3 2979.17 147.3
 1 4 3 2852.61 146.54
 1 4 3 2956.8 143.63
 1 4 3 2698.01 139.92
 1 4 3 2793.9 144.41
 1 4 4 41.4 11.03
 1 4 4 27.51 10.55
 1 4 4 30.61 7.57
 1 4 4 36.1 10.16
 1 4 4 23.13 7.44
 1 4 4 58.54 11.74
 1 4 5 2037.58 111.9
 1 4 5 1961.6 105.4
 1 4 5 2042.14 109.82
 1 4 5 2208.37 106.04
 1 4 5 2039.89 110.16
 1 4 5 1998.82 107.35
 1 4 5 2222.98 112.67
 1 4 6 508.09 34.82
 1 4 6 440.76 35.24
 1 4 6 513.35 31.48
 1 4 6 476.33 34.52
 1 4 6 463.92 25.4
 1 4 7 1232.38 68.24
 1 4 7 1236.47 70.93
 1 4 7 1136.6 68.15
 1 4 7 1129.82 64.22
 1 4 7 1121.24 58.83
 1 4 8 1286.01 77.41
 1 4 8 1379.37 79.87
 1 4 8 1315.1 76.35
 1 4 9 139.12 19.06
 1 4 9 118.31 19.68
 1 4 10 1938.68 107.84
 1 4 10 1748.78 104.6
 1 4 11 45.28 14.91
 1 4 11 42.11 16.09
 1 4 12 606.82 50.43
 1 4 12 791.27 56.18
 1 4 13 15.21 13.49
 1 4 13 12.14 15.77
 1 4 13 16.99 12.02
 1 4 14 489.81 45.42
 1 4 14 478.58 45.36
 1 4 14 482.74 46.13
 1 4 15 69.36 19.68
 1 4 15 75.32 22.62
 1 4 15 92.37 21.2
 1 4 16 495.92 48.14
 1 4 16 448.4 46.58
 1 4 16 457.25 46.15
 1 4 17 179.72 31.09
 1 4 17 181.69 31.44
 1 4 18 110.29 25.73
 1 4 18 114.29 25.84
 1 4 19 339.06 41.57
 1 4 19 344.88 42.73
 1 4 20 12.98 17.04
 1 4 20 -4.54 18.81
 1 4 21 331.66 44.61
 1 4 21 310.67 41.68
 1 4 22 -23.31 21.09
 1 5 -19 66.2 26.53
 1 5 -18 182.28 33.3
 1 5 -17 -4.37 17.66
 1 5 -16 399.7 44.56
 1 5 -16 276.98 39.35
 1 5 -15 15.82 17.15
 1 5 -15 11.07 15.3
 1 5 -14 643.07 57.27
 1 5 -14 605.78 54.13
 1 5 -13 175.95 28.7
 1 5 -13 140.61 26.32
 1 5 -12 1282.59 86.6
 1 5 -12 1322.31 85.86
 1 5 -11 369.23 39.25
 1 5 -11 439.77 40.05
 1 5 -10 593.62 48.75
 1 5 -10 600.78 47.34
 1 5 -9 1499.2 94.27
 1 5 -9 1607.9 93.8
 1 5 -8 19.35 11.04
 1 5 -8 57.84 14.58
 1 5 -7 1198.91 74.27
 1 5 -7 1202.94 73.04
 1 5 -6 2.92 7.1
 1 5 -6 -3.99 9.87
 1 5 -6 1.85 8.51
 1 5 -5 1029.94 62.69
 1 5 -5 1112.83 65.77
 1 5 -5 1190.95 67.68
 1 5 -4 30.79 10.94
 1 5 -4 35.92 8.15
 1 5 -4 37.47 11.29
 1 5 -4 30.12 10.46
 1 5 -3 1652.01 92.27
 1 5 -3 1725.2 89.31
 1 5 -3 1632.02 90.51
 1 5 -3 1668.93 89.47
 1 5 -3 1705.48 91.47
 1 5 -2 1552.04 84.93
 1 5 -2 1634.64 83.89
 1 5 -2 1553.22 86.41
 1 5 -2 1625.55 84.91
 1 5 -2 1471.05 84.47
 1 5 -2 1673.52 88.77
 1 5 -1 3127.11 164.49
 1 5 -1 3143.62 159.39
 1 5 -1 3202.07 159.27
 1 5 -1 3194.2 157.64
 1 5 -1 3064.7 156.27
 1 5 -1 3127.36 161.1
 1 5 0 3759.21 181.03
 1 5 0 3991.38 174.91
 1 5 0 4069.68 176.37
 1 5 0 3804.74 171.16
 1 5 0 4150.76 172.65
 1 5 0 3853.15 177.19
 1 5 1 600.23 38.83
 1 5 1 615.11 29.15
 1 5 1 638.09 35.76
 1 5 2 1448.73 76.62
 1 5 2 1498.24 64.44
 1 5 2 1611.79 73.94
 1 5 3 25.72 3.96
 1 5 3 22.78 3.45
 1 5 3 29.15 10.85
 1 5 3 20.92 9.77
 1 5 3 15.22 7.18
 1 5 3 22.48 9.98
 1 5 4 1691.62 97.31
 1 5 4 1779.08 97.68
 1 5 4 1755.41 90.07
 1 5 4 1668.47 96.25
 1 5 4 1776.97 90.34
 1 5 4 1656.15 94.49
 1 5 5 11.93 10.01
 1 5 5 1.95 9.8
 1 5 5 17.41 6.38
 1 5 5 9.08 8.69
 1 5 5 2.97 6.89
 1 5 5 12.86 9.54
 1 5 6 3814.42 199.69
 1 5 6 4058.56 191.97
 1 5 6 3653.93 196.17
 1 5 6 3704.53 199.25
 1 5 6 3857.11 198.22
 1 5 7 210.92 23.64
 1 5 7 158.28 17.51
 1 5 7 143.25 18.87
 1 5 7 185.13 22.04
 1 5 8 1911.93 107.19
 1 5 8 1970.86 110.78
 1 5 8 1883.87 107.32
 1 5 9 103.46 20.03
 1 5 9 143.86 19.12
 1 5 9 109.7 18.72
 1 5 10 895.21 60.69
 1 5 10 789.03 56.37
 1 5 11 390.12 37.99
 1 5 11 379.99 35.11
 1 5 12 194.39 26.09
 1 5 12 271.52 32.68
 1 5 13 627.37 52.81
 1 5 13 798.41 59.46
 1 5 14 23.9 15.76
 1 5 14 13.96 16.71
 1 5 14 18.34 14.11
 1 5 15 517.58 48.12
 1 5 15 435.5 45.35
 1 5 15 498.76 50.14
 1 5 16 15.33 15.14
 1 5 16 46.54 23.02
 1 5 16 28.01 17.09
 1 5 17 217.53 33.53
 1 5 17 165.58 32.19
 1 5 17 220.17 31.99
 1 5 18 7.84 14.61
 1 5 18 -4.22 18.29
 1 5 19 570.46 56.06
 1 5 19 574.43 57.4
 1 5 20 32.22 20.01
 1 5 21 269.05 40.87
 1 6 -18 146.84 32.78
 1 6 -17 177.73 33.5
 1 6 -16 152.79 30.14
 1 6 -15 686.24 62.19
 1 6 -14 23.68 18.57
 1 6 -13 925.11 71.43
 1 6 -12 17.54 16.8
 1 6 -11 768.43 60.56
 1 6 -10 9.18 13.27
 1 6 -9 269.72 31.3
 1 6 -8 1166.94 72.18
 1 6 -8 1052.73 72.55
 1 6 -7 541.06 40.77
 1 6 -7 458.5 39.78
 1 6 -6 905.07 59.39
 1 6 -6 898.37 60.43
 1 6 -6 960.61 62.34
 1 6 -5 143.78 18.55
 1 6 -5 165.77 20.37
 1 6 -5 112.12 18.11
 1 6 -4 494.45 36.27
 1 6 -4 478.34 36.1
 1 6 -4 488.98 37.35
 1 6 -3 4.68 7.33
 1 6 -3 10.46 9.32
 1 6 -3 7.95 8
 1 6 -3 -1.97 9.41
 1 6 -2 1122.73 69.51
 1 6 -2 1134.04 63.13
 1 6 -2 958.43 64.41
 1 6 -2 1123.11 64.62
 1 6 -1 15.49 11.69
 1 6 -1 12.72 6.89
 1 6 -1 18.88 10.08
 1 6 -1 17.06 8.26
 1 6 0 2396.65 133.94
 1 6 0 2478.36 124.41
 1 6 0 2389 129.69
 1 6 0 2491.26 127.18
 1 6 1 241.74 22.5
 1 6 1 249.21 26.64
 1 6 2 388.4 29.48
 1 6 2 327.45 30.97
 1 6 3 1040.74 66.44
 1 6 3 1053.95 67.26
 1 6 3 1073.48 63.74
 1 6 4 249.69 26.57
 1 6 4 256.55 26.89
 1 6 4 306.67 29.2
 1 6 4 267.48 25.45
 1 6 5 448.53 37.96
 1 6 5 467.42 38.15
 1 6 5 457.69 38.83
 1 6 5 507.56 36.59
 1 6 6 -4.74 11.53
 1 6 6 -7.36 11.51
 1 6 6 1.9 8.59
 1 6 6 9.01 9.98
 1 6 7 1139.04 69.05
 1 6 7 1094.42 72.47
 1 6 7 1094.34 70.35
 1 6 8 -2.7 12.2
 1 6 8 12.55 9.65
 1 6 8 11.87 11.15
 1 6 9 769.86 53.32
 1 6 9 801.99 58.13
 1 6 9 713.93 53.87
 1 6 10 45.16 15.51
 1 6 10 21.18 12.37
 1 6 11 595.59 49.63
 1 6 11 509.35 43.76
 1 6 12 437.91 43.57
 1 6 12 408.29 38.41
 1 6 13 413.97 43.04
 1 6 13 384.86 39.08
 1 6 14 452.55 46.87
 1 6 14 408.1 40.95
 1 6 15 19.83 20.28
 1 6 15 29.47 17.01
 1 6 15 -3.79 17.49
 1 6 16 249.36 38.59
 1 6 16 281.85 34.89
 1 6 16 239.91 35.48
 1 6 17 30.35 23.53
 1 6 17 12.58 16.1
 1 6 18 170.44 34.39
 1 6 18 131.22 29.35
 1 6 19 63.6 25.49
 1 6 20 112.74 29.29
 1 6 21 38.91 21.61
 1 7 -17 259.39 39.9
 1 7 -17 177.53 35.88
 1 7 -16 90.71 25.5
 1 7 -16 55.43 24.94
 1 7 -15 182.23 33.32
 1 7 -15 119.51 30.22
 1 7 -14 434.17 48.51
 1 7 -14 451.83 48.61
 1 7 -13 62.72 21.75
 1 7 -12 251.57 36.27
 1 7 -11 34.79 16.93
 1 7 -11 -7.16 16.5
 1 7 -10 237.63 31.09
 1 7 -10 222.07 30.83
 1 7 -9 9.09 13.43
 1 7 -9 12.6 13.66
 1 7 -8 688.06 53.44
 1 7 -8 681.75 54.24
 1 7 -7 142.15 22
 1 7 -7 98.25 19.9
 1 7 -6 993.74 65.53
 1 7 -6 982.64 66.41
 1 7 -5 646.75 44.5
 1 7 -5 603.99 45.06
 1 7 -4 396.42 31.87
 1 7 -4 318.47 32.72
 1 7 -4 353.51 32.39
 1 7 -3 149.39 23.13
 1 7 -3 185.8 20.26
 1 7 -3 170.86 22.09
 1 7 -3 194.84 22.24
 1 7 -2 -1.78 7.54
 1 7 -2 14.58 10.66
 1 7 -2 13.16 9.81
 1 7 -1 335.86 27.83
 1 7 -1 335.33 33.42
 1 7 -1 357.76 30.52
 1 7 0 176.47 23.2
 1 7 0 125.78 18.29
 1 7 1 1889.07 108.68
 1 7 1 1817.33 102.73
 1 7 2 125.15 20.67
 1 7 2 118.84 17.17
 1 7 3 663.28 48.29
 1 7 3 618.98 47.21
 1 7 3 574.45 47.15
 1 7 3 603.23 43.23
 1 7 4 551.93 45.08
 1 7 4 572.92 45.37
 1 7 4 577.43 46.3
 1 7 4 598.12 42.72
 1 7 5 667.5 49.67
 1 7 5 609.52 48.09
 1 7 5 595.42 48.6
 1 7 5 605.48 44.86
 1 7 6 571.47 46.81
 1 7 6 634.18 47.82
 1 7 6 580.27 47.7
 1 7 6 550.56 42.98
 1 7 7 389.75 36.64
 1 7 7 331.3 31.71
 1 7 7 390.46 37.07
 1 7 7 311.89 33.79
 1 7 8 579.07 45.34
 1 7 8 645.86 51.81
 1 7 8 626.06 49.63
 1 7 9 130.85 23.19
 1 7 9 103.97 18.58
 1 7 9 121.95 22.73
 1 7 10 869.68 61.3
 1 7 10 741.02 55.94
 1 7 10 841.63 63.22
 1 7 11 14.04 16.19
 1 7 12 603.2 54.71
 1 7 13 127.6 27.29
 1 7 14 349.02 43.45
 1 7 15 51.06 21.89
 1 7 16 509.84 53.41
 1 7 16 487.54 51.81
 1 7 17 -13.82 22.04
 1 7 17 17.43 18.04
 1 7 18 114.53 31.07
 1 7 18 136.01 30.96
 1 7 19 171.66 35.98
 1 7 19 150.15 31.5
 1 7 20 4.84 19.58
 1 8 -16 172.61 33.93
 1 8 -15 -8.96 19
 1 8 -15 4.59 20.74
 1 8 -14 360.27 45.4
 1 8 -14 435.48 49.5
 1 8 -13 146.97 29.17
 1 8 -13 188.97 32.71
 1 8 -12 220.46 34.38
 1 8 -12 215.55 33.68
 1 8 -11 430.55 44.65
 1 8 -11 344.24 41.63
 1 8 -10 253.54 33.53
 1 8 -10 256.84 33.82
 1 8 -9 326.83 36.8
 1 8 -9 291.61 35.75
 1 8 -8 47.65 17.33
 1 8 -8 31.42 15.66
 1 8 -7 979.82 71.87
 1 8 -7 1079.34 72.48
 1 8 -6 8.85 11.93
 1 8 -6 -2.72 13.24
 1 8 -5 534.65 44.44
 1 8 -5 585.92 47.15
 1 8 -5 502.36 46.91
 1 8 -4 206.18 26.13
 1 8 -4 201.2 28.38
 1 8 -3 101.07 18.51
 1 8 -3 112.07 21.61
 1 8 -2 284.78 28.12
 1 8 -2 197.27 27.92
 1 8 -1 917.48 61.28
 1 8 -1 948.98 67.17
 1 8 0 594.2 44.19
 1 8 0 588.27 48.44
 1 8 1 526.75 39.67
 1 8 1 431.4 42.05
 1 8 2 1461.75 92.21
 1 8 2 1460.19 92.33
 1 8 2 1476.98 86.73
 1 8 3 11.08 13.96
 1 8 3 26.34 12.98
 1 8 3 3 12.45
 1 8 3 27.9 11.51
 1 8 4 772.02 57.31
 1 8 4 704 56.77
 1 8 4 822.8 59.98
 1 8 5 98.92 21.08
 1 8 5 111.45 21.95
 1 8 5 91.04 20.61
 1 8 6 93.14 20.69
 1 8 6 88.83 19.58
 1 8 6 67.61 19.48
 1 8 7 264.57 32.52
 1 8 7 318.29 34.83
 1 8 7 288.58 34.68
 1 8 8 225.52 29.46
 1 8 8 137.39 25.62
 1 8 9 734.9 58.5
 1 8 9 703.99 59.21
 1 8 10 512.51 48.98
 1 8 10 576.41 52.37
 1 8 11 697.14 61.18
 1 8 12 132.41 28.32
 1 8 13 410.24 47.46
 1 8 14 26.18 20.91
 1 8 15 177.36 34.43
 1 8 16 170.47 34.91
 1 8 17 386.54 48.96
 1 8 17 293.61 41.59
 1 8 18 121.17 33.54
 1 8 18 149.99 29.76
 1 8 19 145.17 36.13
 1 8 19 101.47 29.83
 1 8 20 168.93 38.41
 1 9 -14 26.4 22.17
 1 9 -14 27.07 20.43
 1 9 -13 410.97 47.85
 1 9 -12 186.12 32.71
 1 9 -11 405.32 45.84
 1 9 -10 112.61 26.19
 1 9 -10 130.5 26.73
 1 9 -9 322.39 40.44
 1 9 -8 176.49 27.79
 1 9 -6 759.14 61.9
 1 9 -5 10.46 13.74
 1 9 -4 908.28 68.49
 1 9 -3 -20.29 15.31
 1 9 -2 533.82 48.49
 1 9 -1 316.65 37.23
 1 9 0 540.08 48.74
 1 9 1 1250.61 84.87
 1 9 1 1299.43 86.04
 1 9 2 308.18 34.77
 1 9 2 267.45 33.6
 1 9 2 288.44 34.72
 1 9 3 417.6 40.68
 1 9 3 347.75 38.82
 1 9 3 404.79 41.44
 1 9 4 50.74 17.83
 1 9 4 54.11 18.24
 1 9 4 48.47 17.87
 1 9 5 693.94 57.01
 1 9 5 733.47 58.37
 1 9 5 661.33 57.64
 1 9 6 9.99 16.49
 1 9 6 -3.48 14.43
 1 9 6 36.13 17.28
 1 9 7 1627.37 105
 1 9 7 1607.75 105.78
 1 9 7 1760.35 109.26
 1 9 8 211.62 31.03
 1 9 8 148.86 27.78
 1 9 9 1013.62 75.73
 1 9 9 1018.48 77.23
 1 9 10 537.86 51.38
 1 9 10 483.07 50.61
 1 9 11 207.28 33.13
 1 9 11 268.97 36.74
 1 9 12 400.99 47.8
 1 9 13 139.86 31.49
 1 9 14 388.24 48.37
 1 9 15 38.76 25.97
 1 9 16 436.5 53.23
 1 9 17 41.41 28.14
 1 9 18 313.57 44.3
 1 9 18 302.51 48.03
 1 9 19 27.16 28.66
 1 10 -4 71.25 21.96
 1 10 -3 390.92 43.26
 1 10 -2 22.21 16.76
 1 10 -1 644.32 56.78
 1 10 -1 717.19 58.95
 1 10 0 3.63 14.32
 1 10 0 -3.68 15.96
 1 10 1 766.45 64.12
 1 10 1 900.44 68.54
 1 10 1 902.13 68.75
 1 10 2 75.3 22.71
 1 10 2 118.89 25.23
 1 10 2 153.73 26.77
 1 10 3 304.06 36.64
 1 10 3 303.94 37.8
 1 10 3 337.97 40.14
 1 10 4 161.33 27.53
 1 10 4 144.25 27.76
 1 10 4 212.72 30.93
 1 10 5 25 17.77
 1 10 5 46.13 19.74
 1 10 5 47.16 19.54
 1 10 6 331.98 38.31
 1 10 6 257.09 35.87
 1 10 6 304.23 38.62
 1 10 7 11.21 15.13
 1 10 7 23.68 18.22
 1 10 7 32.73 19.59
 1 10 8 135.9 27.8
 1 10 8 243.56 36.35
 1 10 9 -4.05 17.95
 1 10 9 8.61 16.96
 1 10 10 321.13 41.58
 1 10 10 345.02 43.88
 1 10 11 45.61 21.92
 1 10 12 267.68 39.8
 1 10 13 53.24 26.73
 1 10 14 99.75 29.59
 1 10 15 51.42 25.57
 1 10 16 42.4 28
 1 10 17 195.67 40.67
 1 11 -3 105.06 24.93
 1 11 -3 64.39 22.47
 1 11 -2 220.56 32.5
 1 11 -2 188.74 31.66
 1 11 -1 127.43 26.59
 1 11 -1 165.15 29.69
 1 11 0 366.42 43.03
 1 11 0 417.86 45.71
 1 11 1 16.26 16.49
 1 11 1 53.17 20.63
 1 11 2 542.12 53.66
 1 11 2 532.75 54.02
 1 11 3 8.31 15.5
 1 11 3 33.49 21.08
 1 11 4 282.64 38.4
 1 11 4 306.72 40.48
 1 11 4 335.28 41.02
 1 11 5 62.08 20.29
 1 11 5 93.55 24.97
 1 11 5 142.19 28.67
 1 11 6 150 28.99
 1 11 6 111.8 26.52
 1 11 6 135.82 28.13
 1 11 7 177.18 31.62
 1 11 7 228.1 35.49
 1 11 7 234.77 35.02
 1 11 8 178.1 32.24
 1 11 8 127.56 30.34
 1 11 9 279.82 39.98
 1 11 9 311.7 42.78
 1 11 10 47.75 24.12
 1 11 10 40.56 22.03
 1 11 11 426.66 50.88
 1 11 12 5.03 20.81
 1 11 13 242.46 39.85
 1 11 14 15.87 23.92
 1 11 15 124.55 35.1
 1 12 -2 175.44 30.84
 1 12 -1 191.77 33.4
 1 12 -1 212.18 34.11
 1 12 0 206.42 35.29
 1 12 0 205.97 33.39
 1 12 1 270.36 39.26
 1 12 1 292.54 39.47
 1 12 2 134.55 29.37
 1 12 2 85.19 24.49
 1 12 3 231.59 35.97
 1 12 3 190.52 33.01
 1 12 4 18.38 19.05
 1 12 4 18.33 18.54
 1 12 5 97.75 26.41
 1 12 5 115.79 28.53
 1 12 6 108.81 27.46
 1 12 6 93.57 26.16
 1 12 7 260.33 39.21
 1 12 7 198.43 34.75
 1 12 8 132.55 30.48
 1 12 8 81.16 25.62
 1 12 9 274.78 41.56
 1 12 9 323.29 44.35
 1 12 10 112.11 30.39
 1 12 10 131.4 31.93
 1 12 11 93.82 29.38
 1 12 12 186.28 36.75
 1 13 -1 148.13 30.4
 1 13 0 107.99 26.99
 1 13 1 388.21 46.45
 1 13 1 276 40.73
 1 13 2 196.15 34.85
 1 13 2 168.55 33.41
 1 13 3 333.56 43.57
 1 13 3 267.59 40.61
 1 13 4 249.53 40.04
 1 13 4 314.71 42.14
 1 13 5 24.82 21.56
 1 13 5 34.78 21.11
 1 13 6 443.54 52.37
 1 13 6 421.24 50.95
 1 13 7 -5.12 21.69
 1 13 7 25.32 21.47
 1 13 8 301.36 43.54
 1 13 8 260.68 41.9
 2 -7 -19 209.13 46.88
 2 -7 -18 -11.63 29.73
 2 -7 -17 152.42 41.45
 2 -7 -16 54.37 30.4
 2 -7 -15 325.63 49.46
 2 -7 -14 112.47 36.48
 2 -7 -13 187.08 42.2
 2 -7 -12 470.48 56.48
 2 -7 -11 109.86 34.01
 2 -7 -10 378.75 52.4
 2 -7 -9 21.35 26.75
 2 -7 -8 1083.11 83.73
 2 -7 -7 57.31 28.06
 2 -7 -6 620.34 58.38
 2 -6 -20 65.18 34.43
 2 -6 -19 69.08 34.66
 2 -6 -18 171.95 39.99
 2 -6 -17 63.9 30.21
 2 -6 -16 410.18 54.55
 2 -6 -15 34.53 26.8
 2 -6 -14 785.6 72.54
 2 -6 -13 -4.57 24.07
 2 -6 -12 8.75 21.66
 2 -6 -11 21.08 23.51
 2 -6 -10 4.07 20.47
 2 -6 -9 580.43 57.5
 2 -6 -8 361.75 45.35
 2 -6 -7 1775.63 113.02
 2 -6 -6 28.63 21
 2 -6 -5 820.87 64.42
 2 -6 5 269.5 29.99
 2 -6 6 455.74 40.99
 2 -6 7 247.03 31.5
 2 -6 8 668.79 53.97
 2 -6 9 3.18 16.75
 2 -6 10 560.24 51.69
 2 -6 11 187.78 30.69
 2 -5 -20 221.07 43.82
 2 -5 -19 98.17 34.11
 2 -5 -18 293.08 48.38
 2 -5 -17 156.42 38.6
 2 -5 -16 101.01 31.41
 2 -5 -15 253.9 41.99
 2 -5 -14 26.45 26.16
 2 -5 -13 670.04 61.81
 2 -5 -12 124.2 27.96
 2 -5 -11 942.8 74.3
 2 -5 -10 95.44 24.57
 2 -5 -9 781.04 64.84
 2 -5 -8 641.75 56.72
 2 -5 -7 616.97 54.93
 2 -5 -6 1881.97 115.5
 2 -5 -5 488.27 45.68
 2 -5 -4 241.41 32.11
 2 -5 1 537.53 36.79
 2 -5 2 1764.9 96.97
 2 -5 3 529.53 38.95
 2 -5 4 458.11 36.36
 2 -5 5 776.12 53.53
 2 -5 6 16.5 12.98
 2 -5 7 1149.11 72.53
 2 -5 7 1027.25 68.21
 2 -5 8 11.1 15.87
 2 -5 8 -2.36 12.82
 2 -5 9 594.77 47.98
 2 -5 9 495.26 44.52
 2 -5 10 35.27 18.35
 2 -5 10 11.3 14.93
 2 -5 11 167.83 28.47
 2 -5 11 168.16 27.95
 2 -5 12 127.41 26.26
 2 -5 12 102.22 25.16
 2 -5 13 350.9 40.98
 2 -5 13 314.36 38.86
 2 -5 14 527.09 52.25
 2 -5 15 175.79 32.76
 2 -5 16 442.64 51.15
 2 -5 17 13.27 23.31
 2 -5 18 170.95 36.58
 2 -4 -21 112.45 34.12
 2 -4 -20 10.83 26.37
 2 -4 -19 457.08 55.99
 2 -4 -18 24.81 24.59
 2 -4 -17 368.4 47.86
 2 -4 -16 4.48 20.65
 2 -4 -15 200.6 34.3
 2 -4 -14 318.14 41.2
 2 -4 -13 195.09 33.01
 2 -4 -12 732.8 60.9
 2 -4 -11 -3.47 15.98
 2 -4 -10 512.22 46.74
 2 -4 -9 100.54 23.38
 2 -4 -8 714.37 57.51
 2 -4 -7 546.83 47.65
 2 -4 -6 1582.16 98.02
 2 -4 -5 528.47 45.33
 2 -4 -4 687.65 53.02
 2 -4 -3 574.2 47.06
 2 -4 -2 14.38 7.2
 2 -4 -1 2244.32 118.3
 2 -4 0 128.9 15.74
 2 -4 2 5.81 8.71
 2 -4 3 2572.42 135.71
 2 -4 4 25.12 11.76
 2 -4 5 575.49 40.13
 2 -4 5 450.15 35.23
 2 -4 6 501.58 39.78
 2 -4 6 509.19 37.91
 2 -4 7 111.49 19.6
 2 -4 7 155.78 20.43
 2 -4 8 1280.58 80.12
 2 -4 8 1232.66 76.9
 2 -4 9 75.24 17.82
 2 -4 9 78.39 18.61
 2 -4 10 884.59 64.11
 2 -4 10 879.81 63.03
 2 -4 11 54.67 18.51
 2 -4 11 37.97 17.04
 2 -4 12 463.48 44.18
 2 -4 12 369.84 41.48
 2 -4 13 51.09 19.37
 2 -4 13 47.66 19.11
 2 -4 14 579.12 57.33
 2 -4 14 816.39 62.54
 2 -4 15 85.43 25.63
 2 -4 16 94.81 26.46
 2 -4 17 91.4 28.69
 2 -4 18 -4.57 21.85
 2 -4 19 229.12 40.08
 2 -3 -21 81.7 32.14
 2 -3 -20 298.32 47.52
 2 -3 -19 14.92 21.1
 2 -3 -18 525.75 57.4
 2 -3 -17 17.97 19.91
 2 -3 -16 356.54 44.47
 2 -3 -15 171.92 30.89
 2 -3 -14 336.03 40.19
 2 -3 -13 1083.96 77.91
 2 -3 -12 490.25 46.14
 2 -3 -11 384.38 39.39
 2 -3 -10 181.27 26.36
 2 -3 -9 595.3 48.15
 2 -3 -8 28.93 15.09
 2 -3 -7 1840.89 107.92
 2 -3 -6 254.55 24
 2 -3 -6 297.98 20.69
 2 -3 -6 262.43 29.58
 2 -3 -5 1568.33 86.23
 2 -3 -5 1517.51 82.32
 2 -3 -4 786.04 51.86
 2 -3 -4 700.71 42.72
 2 -3 -4 747.02 45.46
 2 -3 -4 664.07 39.63
 2 -3 -3 132.98 12.68
 2 -3 -3 120.9 13.95
 2 -3 -3 157.95 16.55
 2 -3 -3 138.15 20.68
 2 -3 -3 143.75 10.14
 2 -3 -2 568.91 36.71
 2 -3 -2 527.91 33.4
 2 -3 -1 160.16 16.57
 2 -3 -1 126.28 14.88
 2 -3 -1 162.7 14.22
 2 -3 0 272.9 21.57
 2 -3 0 212.01 18.84
 2 -3 0 257.95 20.07
 2 -3 1 123.29 13.48
 2 -3 3 214.33 18.21
 2 -3 4 2083.34 106.79
 2 -3 4 1962.36 110.06
 2 -3 5 7.01 8.21
 2 -3 5 1.8 8.47
 2 -3 5 11.09 7.52
 2 -3 6 1703.59 90.42
 2 -3 6 1646.38 92.7
 2 -3 6 1529.68 85
 2 -3 7 262.89 27.46
 2 -3 7 308.57 27.37
 2 -3 8 1615.16 93.97
 2 -3 8 1523.39 91.18
 2 -3 9 973.99 65.12
 2 -3 9 935.14 63.17
 2 -3 10 629.44 48.4
 2 -3 10 554.36 45.88
 2 -3 11 350.51 37.13
 2 -3 11 355.19 36.43
 2 -3 12 321.14 35.97
 2 -3 12 322.6 36.25
 2 -3 13 198.69 29.09
 2 -3 13 177.6 28.97
 2 -3 14 -3.64 13.16
 2 -3 14 -10.61 18.36
 2 -3 15 1043.87 78.47
 2 -3 15 1077.11 78.94
 2 -3 16 112.57 27.71
 2 -3 17 761.88 67.18
 2 -3 18 103.09 27.61
 2 -3 19 112.67 29.88
 2 -3 20 58.71 25.55
 2 -2 -21 21.23 23.03
 2 -2 -20 156.76 35
 2 -2 -19 196.59 36.16
 2 -2 -18 27.32 21.42
 2 -2 -17 176.56 32.7
 2 -2 -16 137.87 28.43
 2 -2 -15 350 40.57
 2 -2 -14 145.81 27.39
 2 -2 -13 1212.33 82.68
 2 -2 -12 18.56 14.82
 2 -2 -11 1240.66 81.65
 2 -2 -10 141.44 22.59
 2 -2 -9 292.33 25.32
 2 -2 -9 344.82 32.33
 2 -2 -8 341.59 26.37
 2 -2 -8 379.25 33.69
 2 -2 -7 112.13 13.19
 2 -2 -7 91.94 12.3
 2 -2 -6 1276.97 69.03
 2 -2 -6 1334.01 72.26
 2 -2 -6 1400.13 72.05
 2 -2 -5 529.76 30.19
 2 -2 -5 586.91 32.94
 2 -2 -5 570.32 34.16
 2 -2 -4 4267.53 206.79
 2 -2 -4 4625.62 213.96
 2 -2 -4 4186.91 206.72
 2 -2 -4 3908.34 242.95
 2 -2 -4 3864.83 202
 2 -2 -3 391.64 26.08
 2 -2 -3 321.83 22.56
 2 -2 -3 394.79 31.27
 2 -2 -3 306.83 24.8
 2 -2 -3 307.07 21.94
 2 -2 -3 331.86 18.94
 2 -2 -2 944.11 52.86
 2 -2 -2 1108.86 63.46
 2 -2 -2 1056.41 56.06
 2 -2 -2 972.38 53.78
 2 -2 -1 653.21 47.02
 2 -2 -1 782 43.29
 2 -2 -1 744.55 41.76
 2 -2 -1 677.99 40.75
 2 -2 0 1247.36 70.71
 2 -2 0 1366.37 69.83
 2 -2 0 1362.96 70.79
 2 -2 1 748.95 40.75
 2 -2 1 651.83 38.42
 2 -2 1 767.16 41.82
 2 -2 1 656.73 36.43
 2 -2 2 1114.06 58.32
 2 -2 3 2699.09 136.23
 2 -2 3 2745.51 138.65
 2 -2 4 458.88 30.82
 2 -2 5 877.51 49.77
 2 -2 5 862.57 46.48
 2 -2 5 763.36 52.72
 2 -2 6 15.48 7.17
 2 -2 6 9.01 7.37
 2 -2 6 21.59 10.04
 2 -2 7 750.72 46.1
 2 -2 7 858.36 53.23
 2 -2 7 761.94 44.5
 2 -2 8 4.33 9.97
 2 -2 9 871.57 59.11
 2 -2 10 92.37 18.63
 2 -2 11 584.92 47.35
 2 -2 12 119.34 21.97
 2 -2 13 207.67 29.39
 2 -2 14 354.43 39.58
 2 -2 14 422.73 42.31
 2 -2 15 79.56 20.05
 2 -2 15 36.9 17.52
 2 -2 16 259.71 35.91
 2 -2 17 79.36 24.17
 2 -2 18 185.1 33.99
 2 -2 19 18.53 22.17
 2 -2 20 203.16 37.57
 2 -2 21 35.19 22.78
 2 -1 -21 190.12 38.79
 2 -1 -20 24.48 19.82
 2 -1 -19 363.97 49.31
 2 -1 -18 185.1 34.46
 2 -1 -17 216.23 36.33
 2 -1 -16 210.24 33.57
 2 -1 -15 127.53 26.42
 2 -1 -14 240.92 33.15
 2 -1 -13 9.44 17.3
 2 -1 -12 1574.54 97.48
 2 -1 -11 5.36 11.36
 2 -1 -10 1476.42 89.43
 2 -1 -9 2.25 10.35
 2 -1 -8 337.36 30.25
 2 -1 -8 305.89 24.58
 2 -1 -7 75.17 15.35
 2 -1 -7 78.49 11.48
 2 -1 -6 90.14 13.08
 2 -1 -6 136.85 16.43
 2 -1 -6 133.91 18.02
 2 -1 -6 126.43 13.26
 2 -1 -5 683.19 37.55
 2 -1 -5 630.76 38.78
 2 -1 -5 612.12 36.1
 2 -1 -5 717.81 45.16
 2 -1 -4 900.77 47.16
 2 -1 -4 873.12 49.01
 2 -1 -4 999.78 56.72
 2 -1 -4 850.96 46.32
 2 -1 -3 1024.47 54.6
 2 -1 -3 941.89 49.1
 2 -1 -3 903.19 51.94
 2 -1 -3 1085.64 59.37
 2 -1 -2 8.51 7.22
 2 -1 -2 -2.74 9.58
 2 -1 -2 6.02 6.7
 2 -1 -1 403.65 24.13
 2 -1 -1 410.75 23.99
 2 -1 -1 482.92 28.42
 2 -1 -1 455.11 27.03
 2 -1 -1 430.65 27.16
 2 -1 0 5.01 5.14
 2 -1 0 12.71 6.86
 2 -1 0 8.78 7.08
 2 -1 1 1335.58 66.14
 2 -1 1 1257.21 63.65
 2 -1 1 1234.97 63.04
 2 -1 1 1264.58 67.42
 2 -1 2 12.71 7.23
 2 -1 2 13.5 7.67
 2 -1 2 11.57 5.86
 2 -1 2 15.4 5.42
 2 -1 3 1868.27 97.18
 2 -1 3 1833.79 93.48
 2 -1 3 1976.51 96.55
 2 -1 4 1028 58.67
 2 -1 4 1041.48 54.11
 2 -1 5 1247.1 65.3
 2 -1 5 1178.32 58.74
 2 -1 6 879.48 37.58
 2 -1 6 872.74 47.02
 2 -1 7 142.26 15.35
 2 -1 7 197.97 21.16
 2 -1 7 202.58 20.99
 2 -1 7 182.85 14.89
 2 -1 8 2358.39 128.65
 2 -1 8 2420.92 129.52
 2 -1 8 2370.87 120.99
 2 -1 9 242.81 25.81
 2 -1 9 240.47 25.8
 2 -1 10 1663.55 95.76
 2 -1 10 1561.93 94.64
 2 -1 11 67.26 17.12
 2 -1 11 58.56 16.05
 2 -1 12 1092.36 73.64
 2 -1 12 1094.72 73.32
 2 -1 13 79.93 19.98
 2 -1 13 73.97 18.3
 2 -1 14 474.98 45.94
 2 -1 14 516.31 45.74
 2 -1 15 681.57 57.21
 2 -1 16 189.53 29.39
 2 -1 18 90.99 26.04
 2 -1 19 360.89 45.25
 2 -1 20 14.35 19.34
 2 -1 21 129.46 32.41
 2 0 -21 30.28 23.3
 2 0 -20 221.5 39.84
 2 0 -19 4.57 21.86
 2 0 -18 521.78 54.45
 2 0 -17 40.65 23.32
 2 0 -16 413.59 44.68
 2 0 -16 380.09 40.55
 2 0 -15 335.05 37.38
 2 0 -15 218.25 31.45
 2 0 -14 412.95 42.06
 2 0 -14 495 42.33
 2 0 -13 409.12 43.88
 2 0 -13 542.35 42.16
 2 0 -12 270.3 30.83
 2 0 -12 233.11 27.11
 2 0 -11 991.03 65.79
 2 0 -11 937.83 61.37
 2 0 -10 398 34.66
 2 0 -10 364.48 31.65
 2 0 -9 702.58 48.06
 2 0 -9 613.81 43.6
 2 0 -8 -1.89 10.23
 2 0 -7 2097.2 111.19
 2 0 -7 1987.16 106.61
 2 0 -6 25.73 8.3
 2 0 -6 28.24 9.9
 2 0 -6 40.36 11.39
 2 0 -6 27.06 8.05
 2 0 -5 2228.4 118.78
 2 0 -5 2479.51 122.39
 2 0 -5 2233.42 117.94
 2 0 -5 2253.5 119.23
 2 0 -4 1374.83 72.72
 2 0 -4 1375.51 73.93
 2 0 -4 1502.12 77.88
 2 0 -4 1444.34 72.95
 2 0 -4 1362.04 74.42
 2 0 -3 1475.49 73.97
 2 0 -3 1671.28 79
 2 0 -3 1395.95 72.9
 2 0 -3 1581.93 73.28
 2 0 -3 1509.7 72.89
 2 0 -3 1547.38 75.52
 2 0 -2 551.96 33.93
 2 0 -2 657.29 37.95
 2 0 -2 574.63 31.82
 2 0 -2 545.82 32.48
 2 0 -2 577.14 30.72
 2 0 -2 586.02 33.94
 2 0 -1 369.78 22.27
 2 0 -1 419.68 26.42
 2 0 -1 316.26 19.3
 2 0 -1 357.4 22.26
 2 0 -1 356.1 22.92
 2 0 -1 336.73 18.95
 2 0 0 124.73 11.17
 2 0 0 161.43 12.53
 2 0 0 167.2 13.59
 2 0 0 202.39 14.78
 2 0 0 164.57 10.44
 2 0 1 660.63 34.62
 2 0 1 685.85 38.33
 2 0 1 716.64 39.45
 2 0 1 684.5 35.79
 2 0 2 3176.36 151.76
 2 0 2 3273.03 154.83
 2 0 2 2952.82 156.81
 2 0 3 1314.02 68.67
 2 0 3 1362.07 64.57
 2 0 3 1329.33 67.59
 2 0 3 1513.61 70.22
 2 0 4 1528.2 76.23
 2 0 4 1422.65 72.79
 2 0 4 1409.47 76.31
 2 0 4 1353.55 74.49
 2 0 5 682.57 37.27
 2 0 5 708.01 40.41
 2 0 5 627.76 33.77
 2 0 6 481.88 31.24
 2 0 6 444.63 30.4
 2 0 6 551.71 35.14
 2 0 6 486.07 28.43
 2 0 7 1403.08 70.13
 2 0 7 1317.15 73.18
 2 0 7 1192.01 70.21
 2 0 7 1332.38 76.56
 2 0 7 1428.68 76.85
 2 0 8 756.5 45.92
 2 0 8 778.17 49.38
 2 0 8 792.61 46.3
 2 0 8 860.01 53.17
 2 0 8 852.57 52.43
 2 0 9 775.57 50.93
 2 0 9 747.04 52.77
 2 0 9 880.24 53.8
 2 0 9 766.16 47.04
 2 0 10 113.23 18.83
 2 0 10 108.37 16.9
 2 0 11 1324.35 83.88
 2 0 11 1496.37 87.81
 2 0 12 13.92 12.08
 2 0 12 5.03 10.18
 2 0 13 1204.51 77.98
 2 0 13 1197.93 80.13
 2 0 14 29.41 15.39
 2 0 14 23.38 13.78
 2 0 15 396.83 40.28
 2 0 15 428.33 43.69
 2 0 16 119.65 22.81
 2 0 16 123.71 25.55
 2 0 17 510.32 51.96
 2 0 21 -9.84 22.24
 2 0 22 224.75 39.26
 2 1 -21 94.46 31.13
 2 1 -20 71.08 29.55
 2 1 -19 197.7 36.84
 2 1 -18 28.9 20.96
 2 1 -18 33.88 22.69
 2 1 -17 143.66 28.68
 2 1 -17 150.93 29.98
 2 1 -16 77.41 23.76
 2 1 -16 70.52 23.5
 2 1 -15 873.79 65.52
 2 1 -15 942.38 69.18
 2 1 -14 183.43 27.32
 2 1 -14 185.8 28.97
 2 1 -13 1192.86 78.83
 2 1 -13 1261.46 81.75
 2 1 -12 218.18 26.69
 2 1 -12 240.75 29.09
 2 1 -11 574.94 44.26
 2 1 -11 609.71 46.59
 2 1 -10 289.07 27.42
 2 1 -10 260.28 27.78
 2 1 -9 317.62 28.08
 2 1 -9 293.32 28.13
 2 1 -8 1065.87 65.9
 2 1 -8 1153.82 67.53
 2 1 -7 253.4 22.5
 2 1 -7 252.75 23.29
 2 1 -6 5324.7 252.78
 2 1 -6 5174.21 254.32
 2 1 -6 4811.95 251.82
 2 1 -6 5137.1 253.57
 2 1 -5 454.34 21.93
 2 1 -5 511.17 30.42
 2 1 -5 450.22 27.42
 2 1 -5 472.61 29.14
 2 1 -4 4191.41 219.27
 2 1 -4 4547.54 214.95
 2 1 -4 4084.35 220.5
 2 1 -4 4808.99 219.54
 2 1 -4 4566.19 220.78
 2 1 -3 516.05 32.02
 2 1 -3 475.4 30.81
 2 1 -3 498.3 27.95
 2 1 -3 520.56 31.71
 2 1 -3 537.63 30.47
 2 1 -3 512.31 32.3
 2 1 -2 569.22 32.27
 2 1 -2 530.55 30.81
 2 1 -2 530.57 29.12
 2 1 -2 582.42 30.2
 2 1 -2 541.06 32.1
 2 1 -1 162.82 13.91
 2 1 -1 188.86 13.7
 2 1 -1 203.29 15.12
 2 1 -1 177.54 13.25
 2 1 0 973.07 55.42
 2 1 0 1018.29 56.64
 2 1 0 1052.89 57.65
 2 1 0 1105.1 57.08
 2 1 0 1094.55 55.89
 2 1 1 1149.83 58.04
 2 1 1 1136.83 59.38
 2 1 1 1278.88 61.79
 2 1 1 1121.9 60.73
 2 1 1 1133.89 61.13
 2 1 1 1113.56 59.88
 2 1 1 1205.91 59.74
 2 1 2 6.82 3.78
 2 1 2 1.26 5.72
 2 1 2 4.84 7.04
 2 1 2 5.62 5.39
 2 1 2 2.08 4.33
 2 1 2 3.76 6.55
 2 1 2 1.37 6.12
 2 1 3 8485.58 409.08
 2 1 3 8223.45 404.49
 2 1 3 8625.73 408.71
 2 1 3 8288.89 408.37
 2 1 3 8522.29 409.07
 2 1 3 8766.34 404.67
 2 1 4 9149.92 433.11
 2 1 4 9101.65 428.59
 2 1 4 9166.47 433.01
 2 1 4 8929.09 431.98
 2 1 4 9354.81 433.75
 2 1 4 8714.54 426.82
 2 1 5 7364.2 346.72
 2 1 5 7155.66 344.95
 2 1 5 7392.14 347.95
 2 1 5 6877.54 346.02
 2 1 5 6968.54 342.51
 2 1 6 983.95 54.55
 2 1 6 978.73 53.97
 2 1 6 966.93 52.27
 2 1 6 1033.85 56.65
 2 1 6 919.61 53.63
 2 1 6 801.6 49.75
 2 1 7 745.33 42.62
 2 1 7 739.7 45.32
 2 1 7 696.16 44.96
 2 1 7 661.94 42.12
 2 1 7 780.45 47.93
 2 1 7 703.46 44.93
 2 1 7 815.99 46.97
 2 1 8 189.71 19.32
 2 1 8 165.08 16.31
 2 1 8 180.52 19.35
 2 1 8 166.81 10.53
 2 1 8 155.53 20.02
 2 1 9 1243.34 75.93
 2 1 9 1301.49 73.84
 2 1 9 1209.15 72.93
 2 1 10 279.83 26.19
 2 1 10 237.57 27.37
 2 1 10 295.24 27.28
 2 1 11 377.75 35.63
 2 1 11 390.97 32.85
 2 1 11 361.98 33.48
 2 1 12 929.86 61.8
 2 1 12 856.09 57.33
 2 1 12 755.82 56.88
 2 1 13 2.48 11.2
 2 1 13 15.02 13.58
 2 1 13 -5.23 12.72
 2 1 14 1224.66 78.39
 2 1 14 1091.27 72.31
 2 1 14 999.74 72.25
 2 1 15 20.85 15.4
 2 1 15 8.61 11.9
 2 1 16 787.3 59.96
 2 1 16 757.48 62.97
 2 1 17 -15.79 16.37
 2 1 18 567.96 55.44
 2 1 19 -13.19 16.39
 2 1 20 115.32 29.69
 2 2 -21 117.68 32.74
 2 2 -20 12.64 24.41
 2 2 -20 28.1 24.33
 2 2 -19 222.35 36.73
 2 2 -19 137.29 31.82
 2 2 -18 439.54 47.91
 2 2 -18 393.38 48.02
 2 2 -17 347.59 41.15
 2 2 -17 306.9 40.06
 2 2 -16 711.76 59.84
 2 2 -16 728.66 61.06
 2 2 -15 -9.76 15
 2 2 -15 -6.85 13.86
 2 2 -14 804.51 62.2
 2 2 -14 883.9 65.47
 2 2 -13 352.37 36.3
 2 2 -13 366.48 37.95
 2 2 -12 867.04 61.37
 2 2 -12 854.61 61.33
 2 2 -11 243.22 27.64
 2 2 -11 222.74 27.17
 2 2 -10 1028.77 66.18
 2 2 -10 1006.53 65.79
 2 2 -9 175.04 21.15
 2 2 -9 122.75 19.52
 2 2 -8 352.29 29.77
 2 2 -8 334.73 28.78
 2 2 -7 711.48 47.58
 2 2 -7 758.87 45.46
 2 2 -7 696.32 46.88
 2 2 -6 242.58 23.53
 2 2 -6 299.43 23.83
 2 2 -6 278.78 22.94
 2 2 -5 1650.18 84.1
 2 2 -5 1547.49 83.34
 2 2 -5 1636.35 74.94
 2 2 -5 1633.36 82.41
 2 2 -5 1738.66 83.05
 2 2 -4 809.22 44.59
 2 2 -4 750.67 44.24
 2 2 -4 699.81 43.26
 2 2 -4 723.87 37.51
 2 2 -4 726.31 41.79
 2 2 -4 584.05 40.64
 2 2 -4 740.01 42.89
 2 2 -3 4306.7 192.33
 2 2 -3 3846.6 190.74
 2 2 -3 3875.86 186.28
 2 2 -3 4186.23 188.87
 2 2 -3 3982.18 190.68
 2 2 -2 216.14 19.31
 2 2 -2 264.21 20.13
 2 2 -2 265.77 18.04
 2 2 -2 288.19 20.24
 2 2 -2 302.4 18.24
 2 2 -1 32.77 8.18
 2 2 -1 44.83 7.96
 2 2 -1 40.93 7.84
 2 2 -1 10.16 5.01
 2 2 -1 22.8 7.84
 2 2 0 565.51 32.26
 2 2 0 530.7 28.36
 2 2 0 492.64 32.04
 2 2 0 644.22 33.13
 2 2 0 587.4 32.95
 2 2 1 70.53 8.55
 2 2 1 64.66 7.29
 2 2 1 66.98 8.88
 2 2 1 47.48 10.17
 2 2 1 72.14 9.35
 2 2 1 61.48 9.4
 2 2 2 96.63 10.06
 2 2 2 125.55 11.36
 2 2 2 107.33 10.56
 2 2 2 131.51 13.03
 2 2 2 131.54 12.46
 2 2 2 107.75 11.3
 2 2 2 122.6 11.11
 2 2 2 92.14 12.14
 2 2 3 8705.88 428.95
 2 2 3 8978.43 428.61
 2 2 3 9067.86 430.37
 2 2 3 8778.9 431.15
 2 2 3 9318.42 429.38
 2 2 3 8521.83 427.3
 2 2 3 8295.86 430.68
 2 2 3 9614.57 427.95
 2 2 4 3203.94 159.82
 2 2 4 3296.36 159.61
 2 2 4 3401.68 161.06
 2 2 4 3225.44 161.32
 2 2 4 3099.86 162.96
 2 2 4 3081.09 158.88
 2 2 4 3270.22 157.52
 2 2 5 2304.62 125.91
 2 2 5 2479.91 125.62
 2 2 5 2663.72 127.82
 2 2 5 2703.27 127.62
 2 2 5 2519.58 129.71
 2 2 5 2338.44 125.57
 2 2 5 2534.32 122.79
 2 2 6 568.16 35.28
 2 2 6 591.66 37.04
 2 2 6 575.11 35.59
 2 2 6 567.67 32.21
 2 2 6 560.71 35.56
 2 2 6 590.51 39.09
 2 2 6 563.85 31.48
 2 2 7 16.05 8.93
 2 2 7 22.21 9.66
 2 2 7 31.4 9.49
 2 2 7 26.76 6.32
 2 2 7 32.16 9.43
 2 2 7 19.29 10.24
 2 2 8 3282.18 164.78
 2 2 8 3132.97 162.34
 2 2 8 3062.87 168.26
 2 2 8 3221.8 164.91
 2 2 8 3426.35 165.19
 2 2 9 80.37 13.71
 2 2 9 64.19 13.23
 2 2 9 50.25 10.93
 2 2 9 49.86 10.93
 2 2 9 54.72 13.74
 2 2 10 752.34 53.25
 2 2 10 806.43 51.66
 2 2 10 781.73 54.81
 2 2 10 829.1 51.51
 2 2 11 2.25 9.97
 2 2 11 -7.49 11.6
 2 2 11 -1.86 8.9
 2 2 11 -2.5 9.83
 2 2 12 302.66 27.79
 2 2 12 252.11 29.24
 2 2 12 278.26 29.79
 2 2 13 147.39 20.64
 2 2 13 158.57 25.08
 2 2 13 149.8 23.29
 2 2 14 610.79 51.64
 2 2 14 583.83 45.63
 2 2 14 577.97 48.17
 2 2 15 534.44 46.9
 2 2 15 435.84 39.76
 2 2 15 422.83 42.41
 2 2 16 232.56 33.24
 2 2 16 199.3 30.69
 2 2 17 615.47 56.25
 2 2 17 592.15 55.06
 2 2 18 41.43 19.56
 2 2 19 252.92 37.02
 2 2 20 45.7 22.73
 2 2 21 161.9 31.68
 2 2 22 44.48 22.43
 2 3 -21 4.84 20.03
 2 3 -20 160.29 33.69
 2 3 -20 138.99 33.72
 2 3 -19 8.56 21.87
 2 3 -19 4.4 19.06
 2 3 -18 286.26 40.6
 2 3 -18 291.61 42.63
 2 3 -17 31.14 22.53
 2 3 -17 3.92 17.02
 2 3 -16 247.25 34.87
 2 3 -16 246.9 36.08
 2 3 -15 341.43 38.41
 2 3 -15 254.74 36.99
 2 3 -14 143.95 26.13
 2 3 -14 166.44 28.25
 2 3 -13 483.64 43.16
 2 3 -13 372.74 40.02
 2 3 -12 242.14 29.1
 2 3 -12 171.13 25.88
 2 3 -11 594 47.27
 2 3 -11 527.96 44.12
 2 3 -10 55.97 14.67
 2 3 -10 58.33 15.14
 2 3 -9 1305.04 80.15
 2 3 -9 1327.4 79.04
 2 3 -8 60.96 14.77
 2 3 -8 66.25 13.87
 2 3 -7 148.86 19.36
 2 3 -7 133.25 17.17
 2 3 -6 1647.1 93.58
 2 3 -6 1765.47 91.78
 2 3 -6 1642.71 90.73
 2 3 -5 1682.72 86.48
 2 3 -5 1621.64 85.4
 2 3 -5 1579.67 85.72
 2 3 -5 1573.11 78.11
 2 3 -5 1761.4 83.66
 2 3 -5 1560.69 83.64
 2 3 -5 1644.28 83.93
 2 3 -4 725.33 43.62
 2 3 -4 733.79 43.38
 2 3 -4 765.77 36.69
 2 3 -4 702.86 43.91
 2 3 -4 730.67 40.66
 2 3 -4 775.29 43.21
 2 3 -4 780.26 43.3
 2 3 -3 3606.57 181.47
 2 3 -3 3561.65 181.66
 2 3 -3 3632.61 174.11
 2 3 -3 3619.5 181.43
 2 3 -3 3642.82 177.76
 2 3 -3 3566.51 180.63
 2 3 -3 3644.34 181.44
 2 3 -2 212.34 12.28
 2 3 -2 212.69 18.38
 2 3 -2 234.28 18.87
 2 3 -2 196.69 14.22
 2 3 -2 210.4 18.76
 2 3 -1 257.97 21.78
 2 3 -1 298.5 16.73
 2 3 -1 268.87 22.9
 2 3 -1 317.13 22.71
 2 3 -1 312.64 22.6
 2 3 0 43.67 8.5
 2 3 0 23.6 8.25
 2 3 1 602.04 34.16
 2 3 1 631.83 36.93
 2 3 1 560.36 35.23
 2 3 2 1409.32 59.63
 2 3 2 1177.29 62.12
 2 3 2 1249.22 60.57
 2 3 2 1341.41 63.15
 2 3 2 1301.17 60.88
 2 3 3 633.95 33.94
 2 3 3 557.76 36.99
 2 3 3 601.33 36.34
 2 3 3 697.13 36.17
 2 3 3 567.26 36.45
 2 3 3 491.72 30.9
 2 3 3 668.53 35.63
 2 3 3 610.59 37.89
 2 3 4 1615.79 79.45
 2 3 4 1664.35 83.23
 2 3 4 1557.45 84.35
 2 3 4 1630.23 83.27
 2 3 4 1323.78 77.91
 2 3 4 1529.47 84.15
 2 3 4 1701.75 80.98
 2 3 5 136.09 12.22
 2 3 5 176.71 16.58
 2 3 5 118.51 15.71
 2 3 5 125.46 14.73
 2 3 5 124.59 12.54
 2 3 5 142.06 13.13
 2 3 5 126.04 16.22
 2 3 6 937.78 53.88
 2 3 6 897.05 51.3
 2 3 6 871.17 53.28
 2 3 6 885.72 55.66
 2 3 6 929.54 51.55
 2 3 6 946.06 50.5
 2 3 7 758.43 51.39
 2 3 7 769.93 47.33
 2 3 7 901.51 49.77
 2 3 7 792.57 46.68
 2 3 7 839 50.09
 2 3 8 41.26 9.02
 2 3 8 34.97 8.69
 2 3 8 14.97 9.06
 2 3 8 45.25 12.21
 2 3 8 19.59 8.79
 2 3 8 31.79 11.17
 2 3 9 1321.53 71.44
 2 3 9 1228.19 76.51
 2 3 9 1307.81 74.62
 2 3 9 1210.83 70.29
 2 3 10 7.72 11.45
 2 3 10 13.11 7.47
 2 3 10 11.36 10.28
 2 3 11 481.18 41.21
 2 3 11 569.37 41.75
 2 3 11 516.08 42.12
 2 3 11 543.51 37.77
 2 3 12 -10.43 13.13
 2 3 12 -2.31 12.69
 2 3 12 -5.41 6.72
 2 3 12 5.45 11.55
 2 3 13 481.89 44.04
 2 3 13 594.61 46.29
 2 3 13 548.2 47.4
 2 3 13 552.9 40.73
 2 3 14 259.91 34.42
 2 3 14 299.74 34.12
 2 3 15 702.25 58.76
 2 3 15 757.67 58.93
 2 3 16 296.93 37.76
 2 3 16 384.17 40.13
 2 3 17 356.04 41.46
 2 3 17 352.38 40.71
 2 3 18 462.53 47.24
 2 3 18 340.73 43.65
 2 3 19 60.71 21.71
 2 3 19 78.65 23.59
 2 3 20 213.1 34.54
 2 3 21 -14.17 20.92
 2 3 22 263.99 40.74
 2 4 -20 84 28.48
 2 4 -20 55.9 28.12
 2 4 -19 69.98 27.47
 2 4 -19 126 31.29
 2 4 -18 -4.16 19.56
 2 4 -18 17.27 21.37
 2 4 -17 319.1 41.41
 2 4 -17 271.91 38.5
 2 4 -16 44.55 20.45
 2 4 -16 15.67 17.75
 2 4 -15 330.59 41.08
 2 4 -15 382.14 42.7
 2 4 -14 240.02 32.39
 2 4 -14 209.74 31
 2 4 -13 267.57 32.28
 2 4 -13 285.34 34.11
 2 4 -12 438.86 40.33
 2 4 -12 389.33 40.45
 2 4 -11 440.35 39.37
 2 4 -11 444.72 41.23
 2 4 -10 563.38 43.49
 2 4 -10 512.14 43.87
 2 4 -9 186.09 22.99
 2 4 -9 170.18 23.64
 2 4 -8 1051.32 65.13
 2 4 -8 1055.13 67.49
 2 4 -7 21.52 9.98
 2 4 -7 26.31 12.46
 2 4 -6 863.07 52.62
 2 4 -6 910.53 56
 2 4 -6 811.63 55.03
 2 4 -5 531.42 33.64
 2 4 -5 490.29 36.04
 2 4 -5 486.67 36.42
 2 4 -5 478.46 29.48
 2 4 -4 4029.68 195.83
 2 4 -4 3902.85 196.25
 2 4 -4 3807.72 188.09
 2 4 -4 3863.09 191.38
 2 4 -4 3742.38 194.56
 2 4 -3 927.57 55.47
 2 4 -3 945.21 56.51
 2 4 -3 907.04 49.73
 2 4 -3 940.52 55.87
 2 4 -3 940.16 51.8
 2 4 -3 984.81 55.74
 2 4 -3 1041.44 56.76
 2 4 -2 3476.02 172.14
 2 4 -2 3618.08 172.4
 2 4 -2 3214.8 165.86
 2 4 -2 3228.88 172.27
 2 4 -2 3660.33 172.63
 2 4 -1 907.64 50.58
 2 4 -1 913.07 50.89
 2 4 -1 759.82 43.67
 2 4 -1 907.26 51.56
 2 4 -1 955.37 51.38
 2 4 0 315.15 19.46
 2 4 0 367.22 23.49
 2 4 0 378.99 22.98
 2 4 0 359.26 22.34
 2 4 1 1162.55 60.02
 2 4 1 1085.27 63.57
 2 4 2 349.95 21.31
 2 4 2 332.08 26.74
 2 4 2 313.39 18.11
 2 4 2 371.24 26.56
 2 4 3 2990.01 151.05
 2 4 3 3118.73 158.58
 2 4 3 3094.54 155.64
 2 4 3 3149.12 158.34
 2 4 3 2994.21 149.43
 2 4 3 3207.2 157.98
 2 4 3 3275.44 155.74
 2 4 4 14.7 5.26
 2 4 4 8.14 7.34
 2 4 4 36.8 11.21
 2 4 4 19.96 9.43
 2 4 4 23.58 5.96
 2 4 4 24.55 8.29
 2 4 4 29.26 11.72
 2 4 5 1294.9 68.42
 2 4 5 1326.9 75.98
 2 4 5 1391.41 77.46
 2 4 5 1426.13 74.22
 2 4 5 1257.47 69.25
 2 4 5 1424.65 73.13
 2 4 5 1332.57 76.68
 2 4 6 3.19 9.24
 2 4 6 7.16 10.1
 2 4 6 21.07 9.6
 2 4 6 5.55 6.21
 2 4 6 -1.08 6.62
 2 4 6 22.11 11.71
 2 4 7 1013.68 58.29
 2 4 7 1060.41 64.35
 2 4 7 1042.14 60.72
 2 4 7 1085.1 64.17
 2 4 8 793.66 50.05
 2 4 8 872.32 54.22
 2 4 8 741.58 53.52
 2 4 8 841.15 49.44
 2 4 8 859.98 47.11
 2 4 9 219.72 20.49
 2 4 9 182.21 16.63
 2 4 9 210.34 23.46
 2 4 9 170.42 21.63
 2 4 10 845.97 56.96
 2 4 10 836.13 57.65
 2 4 11 63.83 17.01
 2 4 11 45.56 14.51
 2 4 12 330.26 34.18
 2 4 12 312.46 33.57
 2 4 13 -2.98 14.23
 2 4 13 2.74 15.49
 2 4 13 2.97 11.7
 2 4 14 483.62 45.35
 2 4 14 478.48 45.12
 2 4 14 510.92 45.86
 2 4 15 99.75 22.31
 2 4 15 64.53 21.17
 2 4 16 584.19 52.84
 2 4 16 518.34 49.85
 2 4 17 54.87 21.17
 2 4 17 72.11 22.69
 2 4 18 433.31 47.41
 2 4 18 437.8 47.16
 2 4 19 211.87 33.85
 2 4 19 193.57 33.45
 2 4 20 148.94 29.47
 2 4 20 159.71 32.65
 2 4 21 112.46 28.71
 2 4 21 69.57 25.15
 2 5 -19 56.45 27.28
 2 5 -19 23.62 24.22
 2 5 -18 438.96 50.91
 2 5 -18 423.9 50.55
 2 5 -17 21.67 19.22
 2 5 -16 347.5 43.02
 2 5 -15 -3.93 15.87
 2 5 -14 553.44 52.86
 2 5 -13 138.71 25.18
 2 5 -13 167.76 26.66
 2 5 -12 622.02 51.56
 2 5 -12 675.42 55.09
 2 5 -11 229.04 28.31
 2 5 -11 226.51 29.3
 2 5 -10 50.67 14.69
 2 5 -10 11.38 12.66
 2 5 -9 1177.87 72.5
 2 5 -9 1131.84 74.97
 2 5 -8 43.68 12.45
 2 5 -8 26.64 12.33
 2 5 -8 55.36 15.2
 2 5 -7 1344.71 77.7
 2 5 -7 1352.46 81.27
 2 5 -7 1289.3 81.23
 2 5 -6 4.7 7.5
 2 5 -6 -4.02 8.91
 2 5 -6 10.69 9.46
 2 5 -5 1333.09 73.79
 2 5 -5 1373.74 77.87
 2 5 -5 1240.88 77.86
 2 5 -4 15.21 7.64
 2 5 -4 8.12 8.44
 2 5 -4 3.57 8.55
 2 5 -4 9.08 6.16
 2 5 -3 1721.74 87.33
 2 5 -3 1594.9 84.21
 2 5 -3 1547.22 87.7
 2 5 -3 1509.84 82.08
 2 5 -3 1438.16 89.28
 2 5 -2 294.24 23.39
 2 5 -2 285.1 24.88
 2 5 -2 317.55 22.71
 2 5 -2 276.97 20.07
 2 5 -2 292.66 25.65
 2 5 -1 635.5 41.09
 2 5 -1 792.71 40.94
 2 5 -1 712.14 43.42
 2 5 -1 541.35 34.84
 2 5 0 120.98 11.67
 2 5 0 397.81 25.38
 2 5 1 29.78 7.26
 2 5 1 17.74 5.11
 2 5 1 32.49 9.97
 2 5 1 37.93 12.16
 2 5 2 1397.63 70.16
 2 5 2 1296.07 68.08
 2 5 2 1407.85 77.15
 2 5 2 1423.68 79.56
 2 5 3 56.91 7.63
 2 5 3 40.92 11.79
 2 5 3 35.49 6.58
 2 5 3 57.91 13.07
 2 5 4 1412.42 76.62
 2 5 4 1606.69 88.47
 2 5 4 1568 83.37
 2 5 4 1492.5 86.99
 2 5 4 1679.54 78.46
 2 5 4 1470.33 85.82
 2 5 5 995.13 52.65
 2 5 5 1031.34 63.7
 2 5 5 1135.46 65.92
 2 5 5 1008.49 59.37
 2 5 5 1067.16 55.54
 2 5 5 996.06 62.89
 2 5 6 1202.96 72.76
 2 5 6 1205.31 68.39
 2 5 6 1301.85 74.92
 2 5 6 1229.51 64.93
 2 5 6 1123.94 71.75
 2 5 6 1155.19 70.41
 2 5 7 69.76 15.03
 2 5 7 92.09 16.67
 2 5 7 69.42 13.96
 2 5 8 1398.76 84.89
 2 5 8 1521.74 86.44
 2 5 8 1402.79 82.46
 2 5 9 274.98 28.68
 2 5 9 252.15 27.3
 2 5 9 244.22 25.41
 2 5 10 541.43 43.81
 2 5 10 644.2 46.41
 2 5 10 510.26 40
 2 5 11 954.81 64.09
 2 5 11 856.11 62.47
 2 5 12 521.66 45.15
 2 5 12 483.87 43.44
 2 5 13 705.39 55.38
 2 5 13 629.2 52.43
 2 5 14 54.48 19.12
 2 5 14 102.86 20.86
 2 5 15 464.48 47.18
 2 5 15 583.21 51.75
 2 5 15 560.17 50.54
 2 5 16 18.32 15.19
 2 5 16 3.77 15.26
 2 5 17 299.97 38.76
 2 5 17 317.45 39.38
 2 5 18 16.47 16.24
 2 5 18 16.62 17.63
 2 5 19 328.89 42.33
 2 5 19 255.24 38.14
 2 5 20 188.55 32.68
 2 5 20 148.96 32.34
 2 5 21 190.8 34.18
 2 5 21 127.21 30.1
 2 5 22 240.08 38.3
 2 5 22 171.58 35.08
 2 6 -18 160.34 34.01
 2 6 -18 185.72 35.65
 2 6 -17 145.05 32.27
 2 6 -17 105.67 29.94
 2 6 -16 108.36 26.93
 2 6 -16 145.45 30.13
 2 6 -15 492.02 51.18
 2 6 -15 450.43 49.94
 2 6 -14 39.22 19.16
 2 6 -14 32.03 19.89
 2 6 -13 318.64 38.71
 2 6 -13 276.94 37.21
 2 6 -12 17.42 16.97
 2 6 -12 14.33 14.5
 2 6 -11 659.53 52.64
 2 6 -11 522.65 51.33
 2 6 -10 12.19 13.21
 2 6 -10 3.16 13.1
 2 6 -9 1490.75 91.31
 2 6 -9 1395.39 91.36
 2 6 -8 381.74 36.12
 2 6 -8 330.51 35.17
 2 6 -7 814.52 56.46
 2 6 -7 799.82 57.23
 2 6 -6 838.11 55.93
 2 6 -6 798.75 56.7
 2 6 -5 73.67 14.7
 2 6 -5 93.82 16.84
 2 6 -4 1617.23 90.25
 2 6 -4 1623.52 93.44
 2 6 -4 1513.09 90.99
 2 6 -3 171.31 18.51
 2 6 -3 124.79 19.77
 2 6 -3 155.56 19.69
 2 6 -2 1196.83 66.76
 2 6 -2 1089.06 69.33
 2 6 -2 1161.64 68.63
 2 6 -1 35.22 11.33
 2 6 -1 25.13 10.24
 2 6 0 1914.22 107.67
 2 6 0 2034.75 111.99
 2 6 1 413.09 34.28
 2 6 1 397.71 31.2
 2 6 1 360.66 25.13
 2 6 2 1476.97 91.39
 2 6 2 1570.49 89.16
 2 6 2 1613.73 81.11
 2 6 3 997.84 62.13
 2 6 3 1019.48 64.79
 2 6 4 951.18 65.8
 2 6 4 1046.04 65.21
 2 6 4 1183.68 68.79
 2 6 5 324.83 30.96
 2 6 5 351.12 26.5
 2 6 5 303.21 30.09
 2 6 5 324.99 29.97
 2 6 6 412.09 36.48
 2 6 6 426.38 30.71
 2 6 6 421.88 35.34
 2 6 6 386.78 35.36
 2 6 6 433.15 35.66
 2 6 7 588.79 46.01
 2 6 7 563.33 38.97
 2 6 7 603.78 44.72
 2 6 7 659.94 47.01
 2 6 7 534.12 42.81
 2 6 8 121.29 20.12
 2 6 8 96.69 17.6
 2 6 8 97.47 17.97
 2 6 9 749.77 55.19
 2 6 9 803.72 54.9
 2 6 9 858.87 58.74
 2 6 10 40.71 15.68
 2 6 10 33.28 12.82
 2 6 10 53 18.1
 2 6 11 285.19 29.45
 2 6 11 257.04 32.07
 2 6 11 238.2 29.09
 2 6 12 -3.12 15.7
 2 6 12 -2.87 11.02
 2 6 13 409.47 41.44
 2 6 13 351.88 37.48
 2 6 14 174.31 29.75
 2 6 14 113.73 22.71
 2 6 15 198.59 32.46
 2 6 15 255.92 33.77
 2 6 16 434.78 47.82
 2 6 16 466.18 47.27
 2 6 16 497.38 49.96
 2 6 17 46.58 19.33
 2 6 17 41.43 20.61
 2 6 18 266.32 37.75
 2 6 18 251.04 37.68
 2 6 19 -17.19 17.37
 2 6 19 4.5 18.21
 2 6 20 206.23 35.77
 2 6 20 139.68 32.5
 2 6 21 -4.62 17.71
 2 6 21 -4.79 19.84
 2 7 -17 310.29 42.81
 2 7 -17 248.46 39.63
 2 7 -16 54.2 24.18
 2 7 -16 9.21 19.57
 2 7 -15 224.45 35.79
 2 7 -15 317.98 42.19
 2 7 -14 193.27 32.66
 2 7 -14 232.39 35.79
 2 7 -13 113.09 25.47
 2 7 -13 108.54 24.93
 2 7 -12 412.23 44.98
 2 7 -12 495.07 49.06
 2 7 -11 65.75 20.32
 2 7 -11 79.23 20.87
 2 7 -10 145.86 25.08
 2 7 -10 166.29 27.04
 2 7 -9 3.02 12.51
 2 7 -9 15.93 14.97
 2 7 -8 128.86 22.43
 2 7 -8 98.29 21.53
 2 7 -7 258.59 29.55
 2 7 -7 272.48 30.77
 2 7 -6 830.41 57.12
 2 7 -6 799.99 58.29
 2 7 -5 259.59 27.67
 2 7 -5 269.66 31.09
 2 7 -5 310.25 31.09
 2 7 -4 863.15 56.23
 2 7 -4 822.9 59.11
 2 7 -4 899.07 58.98
 2 7 -3 793.35 50.98
 2 7 -3 836.48 55.93
 2 7 -3 727.94 51.98
 2 7 -2 242.22 27.35
 2 7 -2 275.11 26.45
 2 7 -1 512.51 39.17
 2 7 -1 482.6 41.94
 2 7 0 6.18 9.32
 2 7 0 13.06 10.3
 2 7 1 871.33 57.1
 2 7 1 870.51 60.64
 2 7 2 18.21 9.69
 2 7 2 2.56 10.35
 2 7 3 924.75 59.81
 2 7 3 917 63.23
 2 7 4 113.73 20.98
 2 7 4 156.32 20.23
 2 7 4 121.31 20.88
 2 7 5 1034.84 67.76
 2 7 5 1029.52 67.87
 2 7 5 943.42 64.1
 2 7 6 83.87 18.83
 2 7 6 104.64 19.27
 2 7 6 141.39 22.42
 2 7 6 159.89 20.76
 2 7 7 507.12 43.87
 2 7 7 503.97 43.53
 2 7 7 519.02 41.38
 2 7 7 465.5 41.19
 2 7 8 318.79 34.41
 2 7 8 333.49 32.85
 2 7 8 336.47 33.34
 2 7 9 181.04 27.63
 2 7 9 248.25 28.43
 2 7 9 235.43 28.91
 2 7 10 598.06 46.66
 2 7 10 537.26 48.48
 2 7 10 518.7 45.8
 2 7 11 180.95 29.15
 2 7 11 107.61 20.4
 2 7 11 119.35 22.87
 2 7 12 514.29 49.08
 2 7 12 526.71 45.89
 2 7 13 -3.61 18.45
 2 7 13 -3.14 11.69
 2 7 14 181.93 31.39
 2 7 14 172.24 27.73
 2 7 15 123.04 28.1
 2 7 15 111.7 24.24
 2 7 16 211.83 36.27
 2 7 16 191.44 31.59
 2 7 17 17.25 22.73
 2 7 17 3.88 14.46
 2 7 17 21.6 18.74
 2 7 18 117.18 29.05
 2 7 19 37.35 22.4
 2 7 20 -4.82 20.42
 2 7 21 173.29 35.34
 2 8 -16 107.23 28.72
 2 8 -15 8.95 19.82
 2 8 -15 -4.59 18.55
 2 8 -14 453.46 49.51
 2 8 -14 440.69 50.26
 2 8 -13 138.32 29.63
 2 8 -13 172.7 32
 2 8 -12 250.48 36.58
 2 8 -12 312.68 40.38
 2 8 -11 560.14 50.67
 2 8 -11 376.98 44.19
 2 8 -10 167.48 27.07
 2 8 -10 172.99 28.04
 2 8 -9 233.34 30.01
 2 8 -9 173.33 28.6
 2 8 -8 44.65 15.76
 2 8 -8 19.18 15.9
 2 8 -7 319.7 33.94
 2 8 -7 304.44 34.68
 2 8 -7 290.81 34.1
 2 8 -6 38.07 13.62
 2 8 -6 9.22 13.66
 2 8 -6 22.47 15.06
 2 8 -5 753.55 59.12
 2 8 -5 902.58 60.7
 2 8 -4 8.25 11.98
 2 8 -4 53.81 15.52
 2 8 -3 400.16 34.29
 2 8 -3 344.51 34.49
 2 8 -3 335.36 37.21
 2 8 -2 291.88 28.09
 2 8 -2 268.36 29.86
 2 8 -2 225.76 30.88
 2 8 -1 110.78 18.97
 2 8 -1 136.35 21.98
 2 8 0 172.98 22.45
 2 8 0 158.36 24.97
 2 8 1 397.67 34.46
 2 8 1 352.62 37.55
 2 8 2 484.28 38.67
 2 8 2 390.03 39.38
 2 8 3 161.35 24.85
 2 8 3 170.31 22.83
 2 8 3 191.76 26.19
 2 8 4 665.7 53.55
 2 8 4 735.12 55.13
 2 8 4 678.11 50.6
 2 8 5 2.95 13.35
 2 8 5 11.49 11.89
 2 8 5 15.21 14.29
 2 8 5 -2.46 10.68
 2 8 6 744.95 56.99
 2 8 6 697.68 54.97
 2 8 6 783.02 58.14
 2 8 6 690.78 52.88
 2 8 7 40.87 18.02
 2 8 7 17.64 13.61
 2 8 7 25.55 14.49
 2 8 7 31.38 14.82
 2 8 8 766.34 58.6
 2 8 8 674.46 53.67
 2 8 8 811.32 59.92
 2 8 8 676.36 55
 2 8 9 210.57 30.23
 2 8 9 201.76 26.97
 2 8 9 236.02 30.43
 2 8 10 566.42 46.62
 2 8 10 518.4 47.02
 2 8 10 509.15 49.07
 2 8 11 243.07 33.25
 2 8 11 270.28 31.81
 2 8 11 298.69 37.38
 2 8 12 85.51 23.36
 2 8 12 83.41 24.43
 2 8 12 120.44 22.28
 2 8 13 394.95 44.65
 2 8 14 24.63 20.01
 2 8 15 197.01 35.44
 2 8 16 13.37 21.7
 2 8 17 558.51 60.05
 2 8 18 80.81 30.42
 2 8 18 112.08 28.99
 2 8 19 405.49 50
 2 8 20 148.95 32.5
 2 9 -14 17.62 18.7
 2 9 -14 22.79 20.2
 2 9 -13 181.06 33.55
 2 9 -13 240.73 36.3
 2 9 -12 24 19.15
 2 9 -12 12.55 20.73
 2 9 -11 234.93 34.2
 2 9 -11 239.46 34.91
 2 9 -10 68.24 23.09
 2 9 -10 128.94 26.7
 2 9 -9 195.79 32.27
 2 9 -9 258.98 33.91
 2 9 -8 157.53 27.97
 2 9 -8 135.9 25.7
 2 9 -7 66.16 21.71
 2 9 -7 102.5 21.84
 2 9 -6 469.99 44.92
 2 9 -6 454.5 43.32
 2 9 -5 50.82 17.08
 2 9 -5 50.21 17.64
 2 9 -5 43.51 20.07
 2 9 -4 979.49 70.68
 2 9 -4 1100.78 76.55
 2 9 -3 40.45 15.62
 2 9 -3 59.88 18.43
 2 9 -2 774.65 58.27
 2 9 -2 838.88 63.5
 2 9 -1 268.27 29.38
 2 9 -1 217.84 31.1
 2 9 0 412.86 37.61
 2 9 0 354.37 39.27
 2 9 1 1368.42 86.04
 2 9 1 1421.87 92.25
 2 9 2 541.69 42.98
 2 9 2 437.38 44.41
 2 9 3 1322.18 83.27
 2 9 3 1121.03 80.57
 2 9 3 1140.94 76.01
 2 9 4 93.9 20.88
 2 9 4 78.21 20.59
 2 9 4 67.96 19.84
 2 9 4 100.71 19.44
 2 9 5 723.11 58.56
 2 9 5 733.68 58.58
 2 9 5 779.83 60.37
 2 9 5 703.72 55.25
 2 9 6 3.38 13.67
 2 9 6 -3.32 13.77
 2 9 6 42.28 18.57
 2 9 6 -8.3 13.92
 2 9 7 618.28 53.44
 2 9 7 549.44 51.11
 2 9 7 577.63 51.78
 2 9 8 165.5 27.9
 2 9 8 146.87 26.84
 2 9 8 135.93 25.56
 2 9 9 420.07 45.63
 2 9 9 509.35 47.44
 2 9 10 560.29 52.92
 2 9 10 546.51 50.76
 2 9 11 806.5 67.41
 2 9 11 796.96 64.99
 2 9 12 190.82 31.99
 2 9 12 157.26 31.23
 2 9 13 219.04 35.39
 2 9 14 115.55 30.29
 2 9 15 41.42 25.03
 2 9 16 375.89 49.8
 2 9 17 54.09 26.42
 2 9 18 217.39 39.03
 2 9 18 232.19 40.91
 2 9 19 19.9 21.11
 2 10 -13 -4.69 20.32
 2 10 -13 4.49 18.62
 2 10 -12 367.27 47.2
 2 10 -12 419.48 47.5
 2 10 -11 35 20.99
 2 10 -10 609.77 59.21
 2 10 -9 -4.02 17.44
 2 10 -8 250.63 35.81
 2 10 -7 84.73 22.78
 2 10 -7 106.23 25.44
 2 10 -6 56.41 21.34
 2 10 -6 68.63 22.09
 2 10 -5 440.88 45.73
 2 10 -5 601.27 54.1
 2 10 -4 124.11 24.5
 2 10 -4 121.25 25.9
 2 10 -3 554.02 53.3
 2 10 -2 118.14 24.99
 2 10 -1 620.62 56.08
 2 10 0 63.8 20.01
 2 10 1 424.93 44.65
 2 10 2 155.15 27.97
 2 10 2 175.44 29.09
 2 10 3 177.48 28.82
 2 10 3 218.96 31.32
 2 10 3 248.59 33.63
 2 10 4 229.69 32.55
 2 10 4 290.72 36.45
 2 10 4 220.86 33.77
 2 10 5 116.83 26.05
 2 10 5 130.03 26.26
 2 10 6 219.64 32.2
 2 10 6 258.36 34.25
 2 10 6 251.34 35.21
 2 10 7 277.74 36.63
 2 10 7 336.25 38.73
 2 10 7 227.7 34.84
 2 10 8 604.54 56.3
 2 10 8 633.97 56.62
 2 10 8 631.53 57.78
 2 10 9 200.56 32.59
 2 10 9 200.46 32.97
 2 10 10 716.01 63.06
 2 10 10 777.96 66.61
 2 10 11 11.8 17.79
 2 10 11 17.53 19
 2 10 12 167.03 31.72
 2 10 12 207.24 35.87
 2 10 13 111.42 29.54
 2 10 14 57.3 25.67
 2 10 15 29.47 24.75
 2 10 16 121.24 32.79
 2 10 17 218.08 40.05
 2 10 18 164.96 40.13
 2 11 -5 89.26 24.66
 2 11 -4 71.64 22.46
 2 11 -3 133.81 27.72
 2 11 -2 199.25 34.04
 2 11 -1 98.99 24.04
 2 11 0 225.91 33.68
 2 11 1 4 15.77
 2 11 1 8.21 17.01
 2 11 2 290.25 38.57
 2 11 2 366.82 42.22
 2 11 2 260.29 37.44
 2 11 3 7.78 16.51
 2 11 3 16.26 15.6
 2 11 3 24.98 17.26
 2 11 4 267.21 35.81
 2 11 4 216.96 33.68
 2 11 4 218.76 34.1
 2 11 5 7.97 17.68
 2 11 5 37.08 20.1
 2 11 5 42.68 19.71
 2 11 6 222.77 33.97
 2 11 6 261.75 37.29
 2 11 6 259.2 37.23
 2 11 7 127.78 28.04
 2 11 7 125.83 27.75
 2 11 7 65.75 23.25
 2 11 8 109.45 26.02
 2 11 8 101.5 25.29
 2 11 8 111.59 27.83
 2 11 9 144.87 31.64
 2 11 9 159.45 31.1
 2 11 10 73.06 25.04
 2 11 10 51.11 23.93
 2 11 11 437.79 50.02
 2 11 11 422.19 50.65
 2 11 12 4.37 22.34
 2 11 12 33.99 25.22
 2 11 13 328.88 45.47
 2 11 14 -30.62 24.88
 2 11 15 172.31 37.45
 2 11 16 -10.66 26.83
 2 12 -3 22.31 21.74
 2 12 -2 252.35 37.2
 2 12 -2 280.64 38.57
 2 12 -1 81.97 25.23
 2 12 -1 155.44 29.7
 2 12 0 173.97 32.02
 2 12 0 213.61 34.63
 2 12 1 167.06 31.27
 2 12 1 125.34 29.46
 2 12 2 75.33 26.09
 2 12 2 106.14 27.23
 2 12 2 121.54 27.7
 2 12 3 273.32 38.68
 2 12 3 262.51 38.44
 2 12 3 285.85 40.17
 2 12 4 4.24 18.8
 2 12 4 22.42 18.57
 2 12 4 4.59 18.57
 2 12 5 304.46 41.47
 2 12 5 401.85 46.31
 2 12 5 333.94 43.36
 2 12 6 69.58 23.53
 2 12 6 86.54 26.92
 2 12 6 75.07 25.7
 2 12 7 405.67 47.5
 2 12 7 408.4 48.42
 2 12 7 399.12 48.56
 2 12 8 40.4 21.96
 2 12 8 38.66 22.38
 2 12 8 64.62 24.78
 2 12 9 226.01 38.39
 2 12 9 223.05 37.89
 2 12 10 4.99 19.15
 2 12 10 14.04 20.29
 2 12 11 81.34 28.18
 2 12 11 70.63 27.48
 2 12 12 243.49 39.83
 2 12 12 255.55 41.6
 2 12 13 26.45 24.41
 2 13 -2 23.55 21.3
 2 13 -2 9.19 17.63
 2 13 -1 298.46 42.68
 2 13 -1 338.76 43.77
 2 13 0 9.53 19.27
 2 13 0 -23.42 20.31
 2 13 1 244.51 38.88
 2 13 1 160.68 32.14
 2 13 2 164.34 33.01
 2 13 2 61.92 23.62
 2 13 3 48.83 23.15
 2 13 3 91.26 26.6
 2 13 4 98.47 27.99
 2 13 4 140.4 30.51
 2 13 5 154.01 32.4
 2 13 5 122.03 29.31
 2 13 6 135.5 31.36
 2 13 6 122.82 30.08
 2 13 7 5.08 20.03
 2 13 7 4.94 19.98
 2 13 8 257.93 43.01
 2 13 8 303.19 43.03
 2 13 9 10.46 21.15
 2 13 9 24.98 22.59
 2 13 10 286.23 43.87
 2 13 10 246.19 42.27
 3 -8 -12 39.23 33.26
 3 -8 -11 532.18 63.85
 3 -8 -10 26.89 30.77
 3 -8 -9 291.92 50.83
 3 -7 -18 31.36 33.57
 3 -7 -17 287.64 51.01
 3 -7 -16 -23.83 31.41
 3 -7 -15 370.18 57.8
 3 -7 -14 78.42 32.63
 3 -7 -13 298.38 50.07
 3 -7 -12 399.2 58.11
 3 -7 -11 25.55 27.35
 3 -7 -10 752.03 79.84
 3 -7 -9 53.61 28.99
 3 -7 -8 612.39 62.36
 3 -7 -7 9.44 25.96
 3 -6 -19 24.66 31.53
 3 -6 -18 204.37 45.18
 3 -6 -17 52.28 28.86
 3 -6 -16 253.34 44.81
 3 -6 -15 65.4 33.55
 3 -6 -14 453.41 59.76
 3 -6 -13 -5.12 28.17
 3 -6 -12 483.95 60.11
 3 -6 -11 271.99 45.21
 3 -6 -10 409.66 51.08
 3 -6 -9 423.79 51.75
 3 -6 -8 887.53 76.07
 3 -6 -7 900.7 74.53
 3 -6 -6 445.31 50.2
 3 -6 7 120.86 24.51
 3 -6 8 230.4 32.1
 3 -6 9 53.84 20.33
 3 -6 10 808.83 65.91
 3 -6 11 670.89 59.92
 3 -6 12 311.73 40.98
 3 -6 13 331.79 42.97
 3 -6 14 74.78 25.7
 3 -5 -19 -11.84 29.79
 3 -5 -18 411.13 55.88
 3 -5 -17 66.25 31.32
 3 -5 -16 233.11 41.55
 3 -5 -15 280.59 45.95
 3 -5 -14 127.59 32.24
 3 -5 -13 646.24 64.02
 3 -5 -12 13.66 20.17
 3 -5 -11 734.48 67.17
 3 -5 -10 4.25 18.02
 3 -5 -9 876.63 71.76
 3 -5 -8 -3.95 19.56
 3 -5 -7 986.63 75.62
 3 -5 -6 314.96 38.99
 3 -5 -5 455.15 48.41
 3 -5 3 269.82 27.7
 3 -5 4 682.54 49.81
 3 -5 5 515.37 42.28
 3 -5 6 103.35 20.14
 3 -5 7 888.27 63.29
 3 -5 8 -2.99 15.04
 3 -5 9 1510.4 97.15
 3 -5 10 13.61 15.39
 3 -5 11 433.83 46.04
 3 -5 12 114.75 26.43
 3 -5 13 221.91 34.27
 3 -5 14 80.52 24.22
 3 -5 15 226.24 36.99
 3 -4 -20 -11.7 26.96
 3 -4 -19 208.7 40.38
 3 -4 -18 -5.42 23.5
 3 -4 -17 524.21 59.7
 3 -4 -16 -10 25.16
 3 -4 -15 247.76 40.03
 3 -4 -14 250.97 39.41
 3 -4 -13 415 48.64
 3 -4 -12 992.06 78.1
 3 -4 -11 55.9 21.51
 3 -4 -10 1740.72 113.34
 3 -4 -9 140.69 29.35
 3 -4 -8 2889.67 167.21
 3 -4 -7 48.37 20.12
 3 -4 -6 1432.75 94.1
 3 -4 -5 223.6 31.28
 3 -4 -4 436.64 42.03
 3 -4 -3 713.2 56.61
 3 -4 -1 1838.94 98.46
 3 -4 4 99.87 16.75
 3 -4 5 751.58 53.08
 3 -4 6 293.51 30.86
 3 -4 7 378.38 36.52
 3 -4 8 190.47 26.39
 3 -4 9 33.05 16.59
 3 -4 10 1155.16 79.2
 3 -4 11 -3.42 16.93
 3 -4 12 705.64 56.21
 3 -4 12 613.21 56.79
 3 -4 13 6.73 19.48
 3 -4 13 30.72 18.38
 3 -4 14 277.45 39.52
 3 -4 14 327.96 40.3
 3 -4 15 103.68 27.19
 3 -4 15 123.27 27.15
 3 -4 16 223.75 35.76
 3 -4 16 231.27 36.66
 3 -4 17 197.44 36.14
 3 -3 -20 116.69 31.85
 3 -3 -19 101.56 31.67
 3 -3 -18 204.59 39.87
 3 -3 -17 -9.76 19.72
 3 -3 -16 380.46 46.97
 3 -3 -15 -4.44 21.59
 3 -3 -14 209.77 34.52
 3 -3 -13 35.96 19.18
 3 -3 -12 376.28 42.75
 3 -3 -11 306.07 38.03
 3 -3 -10 442.26 44.98
 3 -3 -9 450.49 44.98
 3 -3 -8 66.76 19.11
 3 -3 -7 821.59 63.29
 3 -3 -6 29.49 15.14
 3 -3 -5 1882.25 104.02
 3 -3 -5 2351.03 122.25
 3 -3 -4 19.35 13.72
 3 -3 -4 22.86 9.01
 3 -3 -3 1325.4 72.06
 3 -3 -3 1277.44 83.02
 3 -3 -2 706.37 44.01
 3 -3 -2 688.41 42.69
 3 -3 -1 1013.43 58.56
 3 -3 -1 1027.13 58.59
 3 -3 0 974.14 54.68
 3 -3 0 920 55.65
 3 -3 1 150.59 17.3
 3 -3 1 149.66 16.81
 3 -3 3 26.18 8.33
 3 -3 4 1911.83 100.54
 3 -3 5 1.37 9.11
 3 -3 6 459.03 35.2
 3 -3 6 511.43 40.25
 3 -3 7 247.38 25.02
 3 -3 7 199.71 25.89
 3 -3 8 537.71 41.86
 3 -3 8 544.18 44.31
 3 -3 9 664.26 48.06
 3 -3 9 580.04 48.83
 3 -3 10 542.94 46.52
 3 -3 10 681.66 51.78
 3 -3 11 871.13 63.96
 3 -3 11 927.41 66.99
 3 -3 12 66.83 20.64
 3 -3 12 75.14 20.52
 3 -3 13 499.13 47.8
 3 -3 13 507.42 49.02
 3 -3 14 31.75 20.91
 3 -3 14 -7.67 16.62
 3 -3 15 437.21 47.77
 3 -3 15 400.06 45.51
 3 -3 16 4.01 18.46
 3 -3 16 4.24 17.56
 3 -3 17 258.57 39.87
 3 -3 17 261.49 37.67
 3 -3 18 53.5 26.24
 3 -3 19 219.16 38.87
 3 -3 20 174.69 37.1
 3 -2 -21 27.9 27.19
 3 -2 -20 235.26 43.31
 3 -2 -19 204.99 37.45
 3 -2 -18 132.1 32.19
 3 -2 -17 74.39 26.14
 3 -2 -16 83.7 25.8
 3 -2 -15 54.07 21.08
 3 -2 -14 -7.83 16.21
 3 -2 -13 1045.51 77
 3 -2 -12 250.53 33.9
 3 -2 -11 2634.58 151.72
 3 -2 -10 505.72 45.64
 3 -2 -9 612.5 49.99
 3 -2 -8 704.47 47
 3 -2 -8 894.86 59.62
 3 -2 -7 218.52 27.44
 3 -2 -7 176.65 19.23
 3 -2 -6 623.93 40.88
 3 -2 -6 715.51 52.05
 3 -2 -5 194.41 24.88
 3 -2 -5 134.21 15.8
 3 -2 -4 2419.57 129.29
 3 -2 -4 2354.41 127.18
 3 -2 -3 16.72 8.94
 3 -2 -3 6 6.22
 3 -2 -3 8.02 4.4
 3 -2 -3 20.82 13.72
 3 -2 -3 13.84 8.67
 3 -2 -2 3676.27 180.31
 3 -2 -2 4064.86 195.52
 3 -2 -2 3960.79 185
 3 -2 -2 3734.65 184.56
 3 -2 -1 999.95 54.33
 3 -2 -1 932.19 55.28
 3 -2 -1 934.07 55.87
 3 -2 0 3307.66 172.27
 3 -2 0 3689.53 176.11
 3 -2 0 3523.12 175.35
 3 -2 1 133.56 12.92
 3 -2 1 146.12 10.3
 3 -2 1 113.89 15.21
 3 -2 1 174.27 17.68
 3 -2 1 146.93 15.4
 3 -2 2 2100.53 109.25
 3 -2 2 2209.15 112.41
 3 -2 2 2236.49 115.72
 3 -2 2 2194.07 108.51
 3 -2 3 643.2 43.4
 3 -2 3 630.34 38.1
 3 -2 6 85.63 14.36
 3 -2 7 1299.81 74.55
 3 -2 7 1200.05 76.86
 3 -2 8 277.32 26.83
 3 -2 8 211.21 25.72
 3 -2 9 1527.69 93.14
 3 -2 10 44.66 15.49
 3 -2 11 1234.73 81.52
 3 -2 12 498.44 45.64
 3 -2 13 292.23 34.79
 3 -2 14 281.31 35.51
 3 -2 15 37.03 20.08
 3 -2 15 -7.62 17.23
 3 -2 16 268.68 37.95
 3 -2 16 337.15 39.81
 3 -2 17 71.24 23.85
 3 -2 17 58.94 21.06
 3 -2 18 578.49 58.62
 3 -2 18 505.4 53.6
 3 -2 19 27.81 22.98
 3 -2 20 464.24 54.47
 3 -1 -21 102.41 31.94
 3 -1 -20 10.37 20.96
 3 -1 -19 271.08 42.8
 3 -1 -18 75.09 24.26
 3 -1 -17 266.83 42.51
 3 -1 -16 382.18 45.66
 3 -1 -15 351.77 42.83
 3 -1 -14 111.14 25.82
 3 -1 -13 332.22 40.57
 3 -1 -12 307.99 34.94
 3 -1 -12 269.79 29.43
 3 -1 -11 184.62 27
 3 -1 -11 125.71 20.68
 3 -1 -10 1626.01 100.72
 3 -1 -10 1641.87 93.24
 3 -1 -9 13.15 13.03
 3 -1 -9 6.81 10.77
 3 -1 -8 1921.57 106.04
 3 -1 -8 1905.7 102.6
 3 -1 -8 2195.9 115.42
 3 -1 -7 284.85 29.09
 3 -1 -7 246.04 22.2
 3 -1 -7 219.25 18.96
 3 -1 -6 201.86 23.9
 3 -1 -6 186.26 18.32
 3 -1 -6 167.84 15.07
 3 -1 -5 524.2 32.06
 3 -1 -5 571.59 36.1
 3 -1 -5 590.83 43.53
 3 -1 -4 858.4 50.77
 3 -1 -4 792.38 44.25
 3 -1 -4 798.19 49.13
 3 -1 -3 2194.07 112.42
 3 -1 -3 2125.56 105.47
 3 -1 -3 1998.96 111.62
 3 -1 -2 2764.52 145.17
 3 -1 -2 2951.76 149.34
 3 -1 -2 2834.85 148.33
 3 -1 -2 2996.01 149.78
 3 -1 -1 2741.47 134.02
 3 -1 -1 2216.74 121.84
 3 -1 -1 2480.87 125.94
 3 -1 -1 2616.51 124.41
 3 -1 -1 2497.89 126.35
 3 -1 0 98.62 10.7
 3 -1 0 118.83 13.64
 3 -1 0 106.23 14.16
 3 -1 1 1402.49 79.29
 3 -1 1 1437.05 74.66
 3 -1 1 1527.22 73.36
 3 -1 1 1460.16 80.28
 3 -1 2 23.03 7.49
 3 -1 2 14.95 4.66
 3 -1 2 24.85 9.72
 3 -1 2 21.26 6.18
 3 -1 3 2439.83 123.63
 3 -1 3 2466.61 128.66
 3 -1 3 2476.72 127.23
 3 -1 3 2463.27 123.08
 3 -1 4 1062.21 53.76
 3 -1 4 1011.24 57.47
 3 -1 4 930.82 49.5
 3 -1 5 3689.84 181.72
 3 -1 5 3509.29 181.21
 3 -1 6 736.57 47.18
 3 -1 6 734.89 45.55
 3 -1 7 379.16 30.05
 3 -1 7 316.82 25.94
 3 -1 8 355.87 31.39
 3 -1 8 304.99 28.77
 3 -1 9 15.15 11.91
 3 -1 9 9.63 9.75
 3 -1 10 783.83 55.5
 3 -1 10 736.63 54.21
 3 -1 11 42.26 16.13
 3 -1 11 38.77 15.14
 3 -1 12 1449.43 93.5
 3 -1 12 1561.24 95.18
 3 -1 13 12.49 14.94
 3 -1 13 9.51 12.82
 3 -1 14 511.78 47.26
 3 -1 14 454.99 45.08
 3 -1 15 455.13 45.18
 3 -1 15 382.4 43.01
 3 -1 16 49.06 19.73
 3 -1 17 234.26 33.77
 3 -1 18 4.16 17.21
 3 -1 19 96.41 27.59
 3 -1 20 -19.24 23.83
 3 -1 21 140.01 33.86
 3 0 -21 88.93 29.82
 3 0 -20 155.79 36.52
 3 0 -19 28.59 21.14
 3 0 -18 418.97 48.99
 3 0 -17 -8.52 19.27
 3 0 -16 397.4 46.02
 3 0 -15 59.96 20.52
 3 0 -14 455.21 45.13
 3 0 -13 45.81 17.38
 3 0 -12 297.17 34.27
 3 0 -11 839.18 58.48
 3 0 -11 723.99 51.37
 3 0 -10 607.24 47.92
 3 0 -10 611.98 42.55
 3 0 -9 1097.69 67.91
 3 0 -9 942.29 59.27
 3 0 -8 15.47 11.17
 3 0 -8 17.11 12.02
 3 0 -8 31.54 10.2
 3 0 -7 1914.05 99.1
 3 0 -7 2052.43 106.91
 3 0 -7 1816.81 101.32
 3 0 -7 1766.17 98.63
 3 0 -6 -2.82 9.44
 3 0 -6 1.07 7.68
 3 0 -6 -3.7 6.97
 3 0 -6 11.22 10.55
 3 0 -6 -2.06 6.37
 3 0 -5 1739.86 38.15
 3 0 -5 1597.55 44.04
 3 0 -5 1753.45 41.95
 3 0 -5 1655.46 38.68
 3 0 -4 1.3 8.3
 3 0 -4 2.76 6.5
 3 0 -4 14.98 12.04
 3 0 -4 9.23 6.46
 3 0 -4 4.26 5.87
 3 0 -4 15.36 8.68
 3 0 -3 2275.63 112.87
 3 0 -3 2173.46 113.72
 3 0 -3 2036.27 115.41
 3 0 -3 2307.69 116.18
 3 0 -2 1334.59 70.16
 3 0 -2 1072.78 67.23
 3 0 -2 1206.34 64.91
 3 0 -2 1364.45 68.75
 3 0 -2 1281.38 63.99
 3 0 -2 1257.51 64.11
 3 0 -1 593.37 35.72
 3 0 -1 603.69 32.43
 3 0 -1 719 42.96
 3 0 -1 622.79 37.06
 3 0 -1 573.53 37.71
 3 0 -1 606.84 32.31
 3 0 0 2915.01 141.44
 3 0 0 2765.4 137.55
 3 0 0 3036.02 143.73
 3 0 0 2830.99 144.16
 3 0 0 2919.32 145.57
 3 0 0 2920.51 139.49
 3 0 1 98.05 9.11
 3 0 1 135.91 13.27
 3 0 1 100.92 12.87
 3 0 1 112.29 13.97
 3 0 1 95.33 9.39
 3 0 2 1351.67 66.56
 3 0 2 1355.17 70.06
 3 0 2 1375.11 74.82
 3 0 3 0.32 3.34
 3 0 3 6.44 8.14
 3 0 3 0.84 6.6
 3 0 4 4791.92 231.89
 3 0 4 4820.58 237.47
 3 0 4 4895.78 236.62
 3 0 4 4670.16 239.77
 3 0 5 663.45 41.98
 3 0 5 653.87 36.66
 3 0 5 637.88 33.37
 3 0 5 539.33 38.8
 3 0 5 716.42 41.65
 3 0 5 695.37 43.93
 3 0 6 3004.72 147.34
 3 0 6 3100.98 150.29
 3 0 6 3044.52 152.27
 3 0 6 2870.53 141.31
 3 0 7 184.81 17.14
 3 0 7 159.52 17.84
 3 0 7 222.44 21.58
 3 0 8 476.56 34.7
 3 0 8 464.34 30.7
 3 0 9 155.76 20.87
 3 0 9 163.62 21.55
 3 0 10 271.28 28.23
 3 0 10 228.25 26.12
 3 0 11 1136.38 75.25
 3 0 11 1241.84 77.44
 3 0 12 25.78 14.68
 3 0 12 16.43 12.41
 3 0 13 2312.44 127.68
 3 0 13 2031.2 126.53
 3 0 14 30.07 16.6
 3 0 14 31.3 15.3
 3 0 15 479.95 47.28
 3 0 15 489.33 46.04
 3 0 16 208.04 29.95
 3 0 16 202.39 32.55
 3 0 17 193.41 30.26
 3 0 17 182.48 31.29
 3 0 18 66.32 20.25
 3 0 18 85.69 24.74
 3 1 -21 66.45 27.9
 3 1 -20 190.45 35.9
 3 1 -19 199.9 37.6
 3 1 -18 70.35 27.73
 3 1 -17 228.65 38.19
 3 1 -16 -3.9 17.26
 3 1 -15 474.5 47.62
 3 1 -14 10.17 16.5
 3 1 -13 1078.07 75.05
 3 1 -12 20.3 15.97
 3 1 -11 428.65 40.2
 3 1 -10 353.32 34.78
 3 1 -10 402.74 33.68
 3 1 -9 397.09 35.8
 3 1 -9 428.73 33.38
 3 1 -8 868.86 58.11
 3 1 -8 930.71 56.28
 3 1 -7 32.6 11.49
 3 1 -7 10.11 8.99
 3 1 -6 1275.83 73.63
 3 1 -6 1274.36 73.08
 3 1 -6 1373.7 68.04
 3 1 -6 1292.53 76.98
 3 1 -6 1293.43 72.38
 3 1 -6 1423.96 76.78
 3 1 -5 294.98 23.48
 3 1 -5 331.3 24.5
 3 1 -5 298.64 19.99
 3 1 -5 345.96 27.12
 3 1 -5 313.56 25.88
 3 1 -4 1216.23 67.75
 3 1 -4 1159.75 63.97
 3 1 -4 1060.4 63.75
 3 1 -4 1208.2 61.85
 3 1 -4 1207.96 66.9
 3 1 -4 1153.63 63.02
 3 1 -4 1249.99 66.98
 3 1 -3 752.44 46.23
 3 1 -3 774.93 48.03
 3 1 -3 773.49 43.06
 3 1 -3 767.93 43.07
 3 1 -3 806.22 46.93
 3 1 -2 2001.2 97.35
 3 1 -2 1787.64 92.29
 3 1 -2 1798.29 94.8
 3 1 -2 1718.09 91.41
 3 1 -1 981.95 47.52
 3 1 -1 896.83 44.9
 3 1 -1 1019.47 49.97
 3 1 0 142.61 14.28
 3 1 0 150.39 15.13
 3 1 0 135.6 15.35
 3 1 0 150.5 12.8
 3 1 1 1972.61 98.85
 3 1 1 2000.55 98.47
 3 1 1 1857.45 99.28
 3 1 1 1977.36 96.21
 3 1 1 1705.05 95.85
 3 1 2 2456.55 114.49
 3 1 2 2570.2 120.71
 3 1 2 2696.1 120.2
 3 1 2 2547.16 120.93
 3 1 2 2393.36 117.59
 3 1 2 2502.66 116.63
 3 1 3 1559.09 76.96
 3 1 3 1397.93 67.73
 3 1 3 1306.86 67.91
 3 1 3 1460.17 76.51
 3 1 3 1455.16 74.53
 3 1 3 1460.22 74.27
 3 1 3 1316.94 70.55
 3 1 4 127.85 8.34
 3 1 4 130.48 14.31
 3 1 4 92.6 13.54
 3 1 4 134.94 15.47
 3 1 4 148.27 15.16
 3 1 4 112.64 9.88
 3 1 5 4382.36 222.26
 3 1 5 4852.33 230.58
 3 1 5 4749.17 229.44
 3 1 5 4754.8 230.75
 3 1 5 5185.63 233.24
 3 1 6 665.31 40.07
 3 1 6 618.65 36.69
 3 1 6 680.33 38.56
 3 1 6 649.06 40.47
 3 1 6 623.08 39.95
 3 1 7 2401.31 131.34
 3 1 7 2598.88 128.1
 3 1 7 2396.06 127.11
 3 1 8 225.15 21.21
 3 1 8 202.88 19.97
 3 1 8 250.62 24.42
 3 1 9 879.2 58.8
 3 1 9 925.21 58.37
 3 1 9 868.56 55.03
 3 1 10 141.02 19.71
 3 1 10 128.11 20.83
 3 1 10 124.9 18.54
 3 1 11 619.85 49.06
 3 1 11 670.36 48.33
 3 1 11 642.96 46.51
 3 1 12 806.62 60.65
 3 1 12 842.85 58.89
 3 1 12 873.57 58.41
 3 1 13 485.68 43.94
 3 1 13 423.67 38.92
 3 1 13 413.91 37.9
 3 1 14 1065.57 73.36
 3 1 14 989.8 69.15
 3 1 14 957.84 67.71
 3 1 15 17.87 15.21
 3 1 15 36.95 15.55
 3 1 16 186.58 30.46
 3 1 16 179.84 27.02
 3 1 17 -12.12 16.34
 3 1 17 3.46 15.62
 3 1 18 214.6 32.04
 3 1 18 226.21 35.41
 3 1 19 49.34 22.32
 3 1 20 300.28 42.46
 3 1 21 132.01 33.36
 3 2 -21 134.91 34.1
 3 2 -20 52.66 28.15
 3 2 -19 200.56 38.05
 3 2 -18 43.13 26.23
 3 2 -17 137.82 30.24
 3 2 -17 177.14 30.94
 3 2 -16 202.03 37.25
 3 2 -16 228.17 32.87
 3 2 -15 60.34 21.71
 3 2 -14 716.85 59.17
 3 2 -13 -3.04 13.75
 3 2 -12 946.99 67.17
 3 2 -11 102.5 20.23
 3 2 -11 100.3 19.89
 3 2 -10 921.81 62.58
 3 2 -10 920.24 61.18
 3 2 -9 18.88 10.24
 3 2 -9 12.12 10.35
 3 2 -8 842.21 52.82
 3 2 -8 701.16 49.59
 3 2 -7 989.7 61.58
 3 2 -7 1026.18 61.79
 3 2 -6 1002.21 61.38
 3 2 -6 1068.78 61.9
 3 2 -5 2128.34 116.25
 3 2 -5 2231.31 109.94
 3 2 -5 2217.16 116.44
 3 2 -5 2224.82 115.03
 3 2 -5 2240.46 116.81
 3 2 -4 1891.79 96.34
 3 2 -4 1690.84 94.05
 3 2 -4 1767.19 89.25
 3 2 -4 1572.16 94.16
 3 2 -4 1853.58 93.09
 3 2 -4 1822.18 95.14
 3 2 -3 1132.21 65.38
 3 2 -3 1181.92 64.89
 3 2 -3 1186.97 61.08
 3 2 -3 1272.06 63.72
 3 2 -3 1223.21 65.34
 3 2 -2 98.65 12.81
 3 2 -2 83.81 10.46
 3 2 -2 88.53 11.9
 3 2 -2 64.55 10.51
 3 2 -2 79.65 11.83
 3 2 -1 1597.15 75
 3 2 -1 1532.18 72.82
 3 2 -1 1650.63 72.97
 3 2 0 581.38 34.46
 3 2 0 618.43 35.96
 3 2 0 608.99 36.91
 3 2 0 562.68 34.99
 3 2 0 566.73 35.46
 3 2 1 814.38 43.56
 3 2 1 770.19 42.67
 3 2 1 754.46 45.56
 3 2 1 826.28 46.94
 3 2 1 795.28 45.43
 3 2 1 800.66 44.82
 3 2 2 938.14 49.45
 3 2 2 902.89 50.5
 3 2 2 895.04 54.05
 3 2 2 902.79 52.89
 3 2 2 911.7 53.47
 3 2 2 1004.8 53.57
 3 2 2 986.74 51.21
 3 2 3 3235.45 160.56
 3 2 3 3147.63 159.99
 3 2 3 3444.45 164.43
 3 2 3 3291.55 157.45
 3 2 3 3062.06 158.12
 3 2 3 3060.7 162.35
 3 2 3 3304.25 158.74
 3 2 3 3288.94 162.75
 3 2 4 627.18 40.2
 3 2 4 660.31 35.52
 3 2 4 619.38 36.16
 3 2 4 708.38 39.81
 3 2 4 642.91 38.97
 3 2 4 606.39 41.59
 3 2 4 665.25 41.54
 3 2 4 670.35 36.34
 3 2 5 860.7 48.76
 3 2 5 828.84 43.83
 3 2 5 823.02 47.48
 3 2 5 710.86 46.86
 3 2 5 777 48.97
 3 2 5 780.67 42.37
 3 2 6 2854.76 150.27
 3 2 6 2902.58 145.15
 3 2 6 3035.92 150.05
 3 2 6 2970.44 151.97
 3 2 6 2888.47 142.6
 3 2 6 2954.49 149.17
 3 2 7 79.63 11.9
 3 2 7 86.4 13.54
 3 2 7 108.89 9.17
 3 2 7 96.51 14.31
 3 2 8 1438.5 82.87
 3 2 8 1497.85 87.8
 3 2 8 1607.41 81.75
 3 2 9 12.3 10.55
 3 2 9 10.67 8.79
 3 2 9 17.37 8.63
 3 2 9 8.56 9.88
 3 2 10 548.11 42.34
 3 2 10 491.94 38.59
 3 2 10 517.85 39.66
 3 2 11 29.61 11.54
 3 2 11 12.99 12.04
 3 2 11 41.08 13.87
 3 2 12 1061.88 70.86
 3 2 12 1054.79 66.93
 3 2 12 974.46 66.55
 3 2 13 457.08 42.64
 3 2 13 471.75 38.94
 3 2 13 393.38 38.17
 3 2 14 1106.55 73.86
 3 2 14 976.15 66.51
 3 2 14 900.73 66.58
 3 2 15 581.39 46.27
 3 2 15 497.13 48.52
 3 2 15 479.27 45.47
 3 2 16 39.09 15.22
 3 2 16 53.37 20.16
 3 2 16 16.27 17.47
 3 2 17 325.04 36
 3 2 17 411.76 44.46
 3 2 17 306.14 38.66
 3 2 18 -17.03 22.12
 3 2 19 192.4 33.61
 3 2 20 -14.04 17.96
 3 2 21 345.91 46.57
 3 2 22 60.5 25.93
 3 3 -20 136.51 35.42
 3 3 -19 12.47 23.16
 3 3 -19 -13.44 18.55
 3 3 -18 295.54 41.15
 3 3 -18 233.24 39.94
 3 3 -17 30.51 21.56
 3 3 -17 15.97 21.37
 3 3 -16 435.2 45.03
 3 3 -16 343.94 45.18
 3 3 -15 147.47 29.42
 3 3 -15 209.07 32.86
 3 3 -14 374.9 41.14
 3 3 -14 452.8 43.82
 3 3 -14 358.58 40.39
 3 3 -13 309.38 35.23
 3 3 -13 321.86 36.22
 3 3 -13 306.9 35.85
 3 3 -12 439.6 41.62
 3 3 -12 470.3 42.28
 3 3 -12 484.84 42.3
 3 3 -11 -13.2 13.08
 3 3 -11 16.32 14.13
 3 3 -11 22.46 13.53
 3 3 -10 139.6 21.85
 3 3 -10 128.74 20.91
 3 3 -10 115.33 20.71
 3 3 -9 1164.2 70.91
 3 3 -9 1092.9 71.11
 3 3 -8 -1.81 9.38
 3 3 -8 2.08 9.6
 3 3 -7 2495.65 129.53
 3 3 -7 2357.75 130.8
 3 3 -6 404.19 29.37
 3 3 -6 366.67 31.08
 3 3 -5 896.82 52.39
 3 3 -5 884.4 54.64
 3 3 -5 868.13 47.21
 3 3 -4 8.66 6.52
 3 3 -4 -3.93 7.11
 3 3 -4 1.46 8.47
 3 3 -4 -4.07 8.58
 3 3 -4 -0.73 5.44
 3 3 -3 1121.46 61.82
 3 3 -3 998.27 60.41
 3 3 -3 1016.61 56.43
 3 3 -3 1065.97 59.13
 3 3 -3 1128.33 60.69
 3 3 -3 988.8 56.27
 3 3 -2 19.64 9.2
 3 3 -2 13.74 7.19
 3 3 -2 33.83 9.06
 3 3 -2 19.41 6.46
 3 3 -2 26.21 9.49
 3 3 -1 950.76 40.74
 3 3 -1 844.18 39.44
 3 3 -1 905.58 40.79
 3 3 -1 946.28 41.71
 3 3 0 1572.49 79.45
 3 3 0 1465.25 73.72
 3 3 0 1548.95 79.57
 3 3 0 1520.84 79.91
 3 3 0 1404.24 79.82
 3 3 1 149.94 14.55
 3 3 1 157.53 11.92
 3 3 1 154.83 15.59
 3 3 1 169.93 16.19
 3 3 1 182.8 16.07
 3 3 1 153.98 16.02
 3 3 2 2983.99 152.84
 3 3 2 3059.93 151.56
 3 3 2 2997.29 155.23
 3 3 2 3216.02 154.95
 3 3 2 3128.64 156.17
 3 3 2 3098.26 154.32
 3 3 3 572.67 34.68
 3 3 3 553.66 35.85
 3 3 3 606.05 35.04
 3 3 3 538.11 36.9
 3 3 3 559.44 38.14
 3 3 3 601.71 37.44
 3 3 3 636.51 37.01
 3 3 3 621.19 39.1
 3 3 3 603.13 35.59
 3 3 4 2382.88 119.62
 3 3 4 2481.34 121.55
 3 3 4 2390.5 121.19
 3 3 4 2252.35 122.79
 3 3 4 2447.47 124.88
 3 3 4 2321.4 121.86
 3 3 4 2232.95 124.03
 3 3 4 2432.39 120
 3 3 5 4.43 6.78
 3 3 5 4.13 7.92
 3 3 5 2.25 7.47
 3 3 5 2.72 9.03
 3 3 5 -6.04 8.19
 3 3 5 3.7 6.6
 3 3 5 7.15 6.95
 3 3 5 -1.58 5.99
 3 3 5 -1.56 9.25
 3 3 6 2711.81 138.11
 3 3 6 2927.16 137.88
 3 3 6 2890.94 139.13
 3 3 6 2913.55 140.06
 3 3 6 2774.43 142.44
 3 3 6 2815.71 134.38
 3 3 7 67.62 12.27
 3 3 7 77.21 13.85
 3 3 7 75.01 12.39
 3 3 7 53.72 10.65
 3 3 7 81.51 9.95
 3 3 7 110.71 16.21
 3 3 8 826.87 53.34
 3 3 8 957.52 59.82
 3 3 8 929.54 50.58
 3 3 8 945.94 54.56
 3 3 9 1672.69 93.59
 3 3 9 1519.38 86.8
 3 3 10 17.45 9.35
 3 3 10 12.01 11.09
 3 3 10 4.99 10.65
 3 3 11 1150.34 69.07
 3 3 11 1014.26 72.27
 3 3 11 1211.42 69.55
 3 3 12 18.39 9.98
 3 3 12 28.45 14.34
 3 3 12 10.1 12.74
 3 3 13 956.12 67.16
 3 3 13 945.76 61.34
 3 3 13 865.98 64.14
 3 3 14 7.16 9.15
 3 3 14 -3.33 14.1
 3 3 14 -2.94 15.24
 3 3 15 1655.82 105.37
 3 3 15 1573.6 100.8
 3 3 16 -7.64 16.57
 3 3 16 26.58 17.25
 3 3 17 308.8 41.42
 3 3 17 334.16 40.45
 3 3 18 136.61 28.56
 3 3 18 185.46 31.32
 3 3 19 120.89 28.88
 3 3 19 116.3 27.93
 3 3 20 266.05 40
 3 3 21 19.41 19.64
 3 3 22 201 35.87
 3 4 -20 63.76 29.55
 3 4 -19 313.34 45.97
 3 4 -18 17.01 23.08
 3 4 -17 582.93 57.56
 3 4 -16 -11.67 20.19
 3 4 -16 23.74 18.92
 3 4 -16 -11.07 17.96
 3 4 -15 372.99 42.89
 3 4 -15 389.93 43.3
 3 4 -15 341.22 41.34
 3 4 -14 41.93 20.66
 3 4 -14 67.29 23.03
 3 4 -14 70.44 20.86
 3 4 -13 444.45 43.73
 3 4 -13 369.74 40.73
 3 4 -13 399.87 40.03
 3 4 -12 463.75 45.89
 3 4 -12 574.65 48.74
 3 4 -12 550.09 46.16
 3 4 -11 784.26 58.36
 3 4 -11 792.97 58.21
 3 4 -11 706.3 54.66
 3 4 -10 750.21 56.15
 3 4 -10 781.03 57.21
 3 4 -10 795.28 54.85
 3 4 -9 426.33 40.09
 3 4 -9 512.87 42.04
 3 4 -9 546.23 39.85
 3 4 -8 1935.8 114.83
 3 4 -8 2078.98 115.41
 3 4 -8 2050.27 111.29
 3 4 -7 37.77 11.21
 3 4 -7 53.58 13.85
 3 4 -6 1440.38 78.88
 3 4 -6 1383.97 83
 3 4 -5 9.12 7.23
 3 4 -5 7.29 9.47
 3 4 -4 1018.7 52.66
 3 4 -4 994.24 58.54
 3 4 -3 42.54 11.13
 3 4 -3 47.23 11.74
 3 4 -2 2384.72 130.66
 3 4 -2 2673.03 133.07
 3 4 -2 2443.49 125.21
 3 4 -2 2721.38 132.7
 3 4 -2 2749.72 134.17
 3 4 -2 2414.13 128.84
 3 4 -1 363.06 23.92
 3 4 -1 252.38 19.89
 3 4 -1 180.95 14.62
 3 4 -1 375.04 25.52
 3 4 -1 401.39 25.43
 3 4 0 1521.48 86.18
 3 4 0 1660.52 86.35
 3 4 0 1733.84 89.2
 3 4 0 1594.26 86.26
 3 4 1 1271.25 68.13
 3 4 1 1267.86 67.06
 3 4 1 1248.23 69.69
 3 4 1 1110.01 67.91
 3 4 2 14.35 7.34
 3 4 2 7.04 7.16
 3 4 2 11.35 9.07
 3 4 2 6.96 7.65
 3 4 2 3.76 7.53
 3 4 3 3697.22 178.43
 3 4 3 3722.34 181.22
 3 4 3 3615.65 177.3
 3 4 3 3589.86 181.98
 3 4 3 3832.66 178.96
 3 4 4 267.71 20.5
 3 4 4 299.89 22.17
 3 4 4 308.93 24.07
 3 4 4 258.79 20.85
 3 4 4 277.99 24.6
 3 4 4 316.49 24.91
 3 4 4 302.84 24.08
 3 4 4 228.05 17.04
 3 4 4 312.84 25.67
 3 4 4 273.23 21.6
 3 4 5 960.64 53.6
 3 4 5 1003.7 55.33
 3 4 5 937.96 58.11
 3 4 5 942.81 57.59
 3 4 5 1059.41 55.38
 3 4 5 965.5 56.7
 3 4 5 823.41 50.68
 3 4 5 970.78 59.56
 3 4 5 985.37 53.97
 3 4 6 7.36 6.17
 3 4 6 -1.3 7.68
 3 4 6 14.18 10.87
 3 4 6 19.87 9.35
 3 4 6 9.48 6.19
 3 4 6 8.09 7.2
 3 4 6 1.87 9.26
 3 4 6 -1.46 9.08
 3 4 7 1105.94 64.3
 3 4 7 1180.04 67.7
 3 4 7 1111.03 63.84
 3 4 7 1210.49 71.79
 3 4 7 1220.58 63.85
 3 4 8 935.27 60.3
 3 4 8 871.61 53.07
 3 4 8 897.02 53.4
 3 4 8 966.94 57.33
 3 4 9 666.11 49.99
 3 4 9 717.09 43.69
 3 4 9 711.17 47.58
 3 4 10 1199.06 76.8
 3 4 10 1212.06 70.11
 3 4 10 1212.35 73.19
 3 4 11 258.19 24.26
 3 4 11 267.58 30.07
 3 4 11 252.04 27.55
 3 4 12 986.43 72.03
 3 4 12 1147.95 70.39
 3 4 13 214.03 29.52
 3 4 13 243.65 30.46
 3 4 14 926.39 67.83
 3 4 14 855.05 65.37
 3 4 15 28.55 17.67
 3 4 15 -3.31 15.27
 3 4 16 392.29 43.85
 3 4 16 368.54 41.98
 3 4 17 149.91 28.51
 3 4 17 144.3 28.24
 3 4 18 128.69 28.05
 3 4 18 174.33 30.14
 3 4 19 139.18 28.41
 3 4 19 106.54 27.58
 3 4 20 135.59 31.19
 3 4 20 146.5 31.62
 3 4 21 218.07 37.15
 3 4 21 234.57 39.92
 3 4 22 5 19.72
 3 5 -19 190.64 37.5
 3 5 -18 229.02 39.59
 3 5 -17 64.84 25.2
 3 5 -16 250.05 39.28
 3 5 -16 380.83 45.04
 3 5 -15 47.55 20.01
 3 5 -15 23.7 18.96
 3 5 -14 360.33 40.88
 3 5 -14 262.43 37
 3 5 -13 -7.08 17.82
 3 5 -13 46.15 19.25
 3 5 -12 349.32 39.35
 3 5 -12 407.89 41.09
 3 5 -11 59.19 18.35
 3 5 -11 28.31 16.2
 3 5 -10 389.49 38.27
 3 5 -10 388.79 38.66
 3 5 -9 175.6 24.65
 3 5 -9 165.33 24.97
 3 5 -8 997.88 61.18
 3 5 -8 948.32 65.14
 3 5 -8 940.13 65.11
 3 5 -7 680.2 44.38
 3 5 -7 618.09 47.58
 3 5 -7 657.8 49.21
 3 5 -6 289.32 23.29
 3 5 -6 205.74 25.34
 3 5 -5 1230.25 68.04
 3 5 -5 1217.2 74.59
 3 5 -4 34.63 8.06
 3 5 -4 44.73 14.48
 3 5 -4 55.28 13.59
 3 5 -3 1061.33 55.68
 3 5 -3 1047.87 64.25
 3 5 -3 955.5 62.27
 3 5 -2 8.84 7.99
 3 5 -2 2.69 3.93
 3 5 -2 8.95 8.56
 3 5 -2 4.96 8.32
 3 5 -1 322.92 26.27
 3 5 -1 340.93 28.47
 3 5 -1 345.05 19.25
 3 5 0 757 49.18
 3 5 0 776.43 46.26
 3 5 1 958.81 60.02
 3 5 1 1022.42 56.43
 3 5 2 919.44 60.37
 3 5 2 950.86 59.41
 3 5 2 1024.68 55.15
 3 5 3 834.5 54.31
 3 5 3 874.67 48.69
 3 5 3 831.85 54.06
 3 5 4 1271.8 76.05
 3 5 4 1296.8 69.81
 3 5 4 1237.32 76.41
 3 5 4 1387.67 73.61
 3 5 4 1306.24 77.25
 3 5 4 1319.37 74.94
 3 5 5 309.71 25.95
 3 5 5 267.9 19.58
 3 5 5 255.27 22.12
 3 5 5 189.5 23.72
 3 5 5 212.62 22.63
 3 5 5 260.48 25.3
 3 5 6 515.88 37.62
 3 5 6 503.88 31.03
 3 5 6 440.76 37.54
 3 5 6 509.86 33.84
 3 5 6 505.56 39.17
 3 5 6 478.78 36.09
 3 5 7 36.28 12.66
 3 5 7 48.4 13.28
 3 5 7 16.14 9.16
 3 5 7 30.14 7.47
 3 5 7 39.27 12.57
 3 5 7 45.21 9.95
 3 5 8 1139.53 72.93
 3 5 8 1287.44 72.75
 3 5 8 1097.9 68.02
 3 5 9 313.22 30
 3 5 9 310.81 30.52
 3 5 9 277.61 25.59
 3 5 10 657.35 47.28
 3 5 10 592.64 47.92
 3 5 11 355.42 34.74
 3 5 11 368.25 36.33
 3 5 12 396.63 36.69
 3 5 12 316.31 35.29
 3 5 13 399.75 38.78
 3 5 13 385.36 40.32
 3 5 14 195.14 29.83
 3 5 15 903.61 69.52
 3 5 15 928.68 69.99
 3 5 16 95.38 24.44
 3 5 16 125.55 26.36
 3 5 17 372 44.09
 3 5 17 361.49 42.21
 3 5 18 -4.27 16.38
 3 5 18 12.21 17.65
 3 5 19 252.04 38.65
 3 5 19 216.35 34.76
 3 5 20 56.31 24.05
 3 5 20 17.59 21.46
 3 5 21 401.84 47.88
 3 5 21 234.86 40.54
 3 5 22 14.96 19.66
 3 5 22 9.56 22.46
 3 6 -18 211.82 36.98
 3 6 -17 254.35 39.07
 3 6 -16 100.47 27.43
 3 6 -16 87.3 26.83
 3 6 -15 308.19 42.04
 3 6 -15 410.57 46.46
 3 6 -14 43.52 20.94
 3 6 -14 39.95 21.15
 3 6 -13 280.7 36.56
 3 6 -13 307.5 38.87
 3 6 -12 7.05 15.29
 3 6 -12 3.59 15.54
 3 6 -11 550.26 48.58
 3 6 -11 501.46 47.53
 3 6 -10 3.1 13.45
 3 6 -10 9.56 14.69
 3 6 -9 742.9 56.14
 3 6 -9 680.09 54.85
 3 6 -8 773.63 57.64
 3 6 -8 838.44 60.06
 3 6 -7 1261.95 80.53
 3 6 -7 1327.23 82.46
 3 6 -6 1337.49 83.12
 3 6 -5 369.04 34.21
 3 6 -5 386.48 33.83
 3 6 -4 427.33 36.59
 3 6 -4 426.8 36.08
 3 6 -3 181.06 23.17
 3 6 -3 200.68 22.03
 3 6 -2 775.78 53.28
 3 6 -2 815.21 52.82
 3 6 -1 123.38 18.26
 3 6 -1 97.97 14.75
 3 6 0 1880.33 108.53
 3 6 0 2032.06 104.61
 3 6 1 8.86 9.83
 3 6 1 26.59 11.27
 3 6 1 10.18 7.32
 3 6 2 930.89 64.23
 3 6 2 1006.42 63.61
 3 6 2 1077.93 57.4
 3 6 3 1195.56 70.43
 3 6 3 1075 60.22
 3 6 3 1078.51 67.46
 3 6 4 541.4 42.05
 3 6 4 556.26 41.77
 3 6 4 558.06 41.99
 3 6 5 674.26 50.4
 3 6 5 772.52 48.18
 3 6 5 703.42 49.65
 3 6 5 688.16 49.55
 3 6 6 1100.71 71.37
 3 6 6 1169.93 67.94
 3 6 6 1034.71 69.69
 3 6 6 1157.33 71.09
 3 6 7 378.22 34.5
 3 6 7 346.96 29.44
 3 6 7 409.73 34.19
 3 6 7 300.63 32.27
 3 6 8 30.8 14.67
 3 6 8 54.92 15.6
 3 6 8 46.2 14.1
 3 6 9 1115.7 73.6
 3 6 9 1206.03 74.08
 3 6 9 1084.12 69.37
 3 6 10 168.41 25.78
 3 6 10 258.34 29.42
 3 6 10 203.48 24.11
 3 6 11 870.2 60.29
 3 6 11 758.86 59.49
 3 6 12 33.63 14.78
 3 6 12 69.13 19.95
 3 6 13 1157.95 76.46
 3 6 13 1019.31 75.28
 3 6 14 54.9 19.78
 3 6 14 54.59 20.68
 3 6 15 631.26 56.33
 3 6 16 375.89 43.36
 3 6 16 391.97 43.93
 3 6 17 137.87 27.89
 3 6 17 40.76 20.48
 3 6 18 281.47 39
 3 6 18 268.37 38.58
 3 6 19 -8.96 18.1
 3 6 19 17.71 20.79
 3 6 20 243.57 38.64
 3 6 20 274.88 41.35
 3 6 21 -4.85 19.1
 3 6 21 23.59 20.9
 3 6 22 307.81 43.63
 3 7 -17 327.44 44.38
 3 7 -16 -4.58 21.91
 3 7 -15 226.35 35.51
 3 7 -15 259.92 38.45
 3 7 -14 145.17 30.24
 3 7 -14 177.13 32.11
 3 7 -13 133.88 27.24
 3 7 -13 152.89 30.08
 3 7 -12 402.04 44.93
 3 7 -12 470.41 47.31
 3 7 -11 31.56 17.18
 3 7 -11 54.42 19.5
 3 7 -10 398.42 41.06
 3 7 -10 360.04 40.35
 3 7 -9 40.02 17.06
 3 7 -9 51.75 18.61
 3 7 -8 860.3 61.05
 3 7 -8 773.04 59.95
 3 7 -7 10.64 12.27
 3 7 -7 2.86 12.41
 3 7 -6 1201.52 82.37
 3 7 -6 1401.7 84.22
 3 7 -5 41.29 13.88
 3 7 -5 5.04 11.65
 3 7 -4 582.18 47.79
 3 7 -4 695.75 48.76
 3 7 -3 439.41 37.29
 3 7 -3 390.76 34.73
 3 7 -2 280.58 29.52
 3 7 -1 559.83 39.79
 3 7 -1 383.55 31.61
 3 7 0 230.9 28.29
 3 7 0 249.82 26.07
 3 7 0 245.3 21.5
 3 7 1 1050.82 65.95
 3 7 1 995.95 68.25
 3 7 2 597.58 43.54
 3 7 2 552.9 45.19
 3 7 3 1689.71 96.2
 3 7 3 1585.92 97.65
 3 7 4 79.47 17.37
 3 7 4 120.43 18.85
 3 7 4 104.27 18.28
 3 7 5 1089.1 73.98
 3 7 5 1165.2 69.37
 3 7 5 1210.03 74.35
 3 7 5 1119.69 73.93
 3 7 6 63.31 13.36
 3 7 6 73.51 17.9
 3 7 6 62.68 16.82
 3 7 6 18.26 13.13
 3 7 7 755.86 56.44
 3 7 7 734.88 49.75
 3 7 7 767.14 55.56
 3 7 7 724.84 54.74
 3 7 8 400.99 39.31
 3 7 8 399.65 38.29
 3 7 8 463.23 38.74
 3 7 8 399.69 38.79
 3 7 9 370.3 34.71
 3 7 9 330.34 35.13
 3 7 9 347.52 36.71
 3 7 10 194.45 27.86
 3 7 10 287.04 32.85
 3 7 10 253.17 30.61
 3 7 11 64.66 19.43
 3 7 11 42.63 16.23
 3 7 12 260.75 34.06
 3 7 12 289.49 34.44
 3 7 13 57.24 22.04
 3 7 13 36.68 16.08
 3 7 14 408.92 44.38
 3 7 14 431.69 43.65
 3 7 15 47.99 22.89
 3 7 15 7.38 14.94
 3 7 16 391.2 43.58
 3 7 17 216.03 34.25
 3 7 17 208.92 35.28
 3 7 18 47.01 21.75
 3 7 18 102.26 27.15
 3 7 19 66.81 22.25
 3 7 19 59.95 24.84
 3 7 20 -4.64 17.31
 3 7 20 9.51 19.7
 3 7 21 48.18 23.2
 3 7 21 68.44 26.28
 3 8 -15 18.39 20.8
 3 8 -14 318.42 42.53
 3 8 -13 55.1 21.14
 3 8 -12 230.18 34.52
 3 8 -12 190.31 31.75
 3 8 -11 173.31 31.76
 3 8 -11 223.44 33.61
 3 8 -10 267.48 34.78
 3 8 -10 292.9 36.84
 3 8 -9 127.01 25.55
 3 8 -9 162.97 27.27
 3 8 -8 165.25 28.71
 3 8 -8 206.63 29.01
 3 8 -7 247.94 32.77
 3 8 -7 281.56 33.56
 3 8 -6 31.85 16.15
 3 8 -6 52.47 16.98
 3 8 -5 1037.91 73.52
 3 8 -5 1077.22 71.94
 3 8 -4 20.04 14.92
 3 8 -4 36.07 14.6
 3 8 -3 1107.34 72.04
 3 8 -3 1029.24 69.19
 3 8 -2 161.89 23.4
 3 8 -1 266.45 30.05
 3 8 -1 304.38 34.12
 3 8 0 568.95 46.39
 3 8 0 634.22 50.93
 3 8 1 584.39 45.38
 3 8 1 569.79 48.4
 3 8 2 239.89 27.56
 3 8 2 252.57 30.7
 3 8 3 609.77 45.67
 3 8 3 475.4 44.82
 3 8 4 166.8 25.8
 3 8 4 218.3 26.85
 3 8 4 202.83 27.62
 3 8 5 35.83 16.28
 3 8 5 37.16 14.69
 3 8 5 32.62 15.25
 3 8 6 715.2 57.49
 3 8 6 805.31 58.74
 3 8 6 750.71 56.03
 3 8 7 -3.17 12.48
 3 8 7 8.41 14.33
 3 8 7 9.26 14.76
 3 8 7 14.17 12.81
 3 8 8 500.99 46.28
 3 8 8 483.43 44.14
 3 8 8 532.91 46.99
 3 8 8 525.99 44.8
 3 8 9 539.55 46.26
 3 8 9 534.27 48.52
 3 8 9 541.33 46.28
 3 8 10 467.17 43.53
 3 8 10 488.7 44.28
 3 8 10 464.55 45.92
 3 8 11 292.87 33.09
 3 8 11 259.1 33.02
 3 8 11 234.7 33.29
 3 8 12 235.82 31.36
 3 8 12 261.02 35.41
 3 8 13 214.04 31.59
 3 8 13 394.41 42.01
 3 8 14 111.45 23.67
 3 8 14 81.05 26.97
 3 8 15 436.13 46.48
 3 8 15 477.63 51.07
 3 8 16 7.85 18.77
 3 8 16 -4.17 22.59
 3 8 17 278.37 39.1
 3 8 18 21.35 17.73
 3 8 18 32.39 22.16
 3 8 19 273.05 41.51
 3 8 20 157.6 34.71
 3 9 -14 64.38 25.12
 3 9 -13 150.38 31.26
 3 9 -12 13.41 18.09
 3 9 -12 25.47 18.81
 3 9 -11 421.34 47.58
 3 9 -11 414.33 46.3
 3 9 -10 70.17 23.76
 3 9 -10 50.33 19.99
 3 9 -9 344.25 41.73
 3 9 -9 383.12 42.21
 3 9 -8 101.99 25.7
 3 9 -8 185.4 29.03
 3 9 -7 93.61 21.68
 3 9 -7 69.62 20.46
 3 9 -6 631.77 54.53
 3 9 -6 657.71 54.4
 3 9 -5 108.17 22.45
 3 9 -5 124.04 23
 3 9 -4 923.21 67.35
 3 9 -4 903.66 65.11
 3 9 -3 39.53 17.61
 3 9 -3 3.61 14.26
 3 9 -2 686.9 54.75
[truncated: 153,398 more chars]
