# Supplementary material for: Thermosensitive visible-light-excited visible-/NIR-luminescent complexes with lanthanide sensitized by the π-electronic system through intramolecular H-bonding
Source: Front Chem. 2022 Dec 7;10:1047960. doi: 10.3389/fchem.2022.1047960 (PMC9768490; doi:10.3389/fchem.2022.1047960)
Supplement: Supplementary file 2 [file DataSheet1.zip › Supplementary_material/NdLNH_HO_MH.cif]

data_loh_nd_yuta_20191029_2
_audit_creation_date               2020-02-07
_audit_creation_method
;
Olex2 1.3-ac4
(compiled 2019.04.23 svn.r3594 for Rigaku Oxford Diffraction, GUI svn.r5739)
;
_shelx_SHELXL_version_number       '2018/3'
_audit_contact_author_address      ?
_audit_contact_author_email        ?
_audit_contact_author_name         ''
_audit_contact_author_phone        ?
_publ_contact_author_id_orcid      ?
_publ_section_references
;
Dolomanov, O.V., Bourhis, L.J., Gildea, R.J, Howard, J.A.K. & Puschmann, H.
 (2009), J. Appl. Cryst. 42, 339-341.

Sheldrick, G.M. (2015). Acta Cryst. A71, 3-8.

Sheldrick, G.M. (2015). Acta Cryst. C71, 3-8.
;
_chemical_name_common              ?
_chemical_name_systematic          NdLNH
_chemical_formula_moiety           '0.11(C26 H22 N7 Nd O11)'
_chemical_formula_sum              'C2.74 H2.32 N0.74 Nd0.11 O1.16'
_chemical_formula_weight           79.24
_chemical_melting_point            ?
_chemical_oxdiff_formula           'C H N ONd'
loop_
  _atom_type_symbol
  _atom_type_description
  _atom_type_scat_dispersion_real
  _atom_type_scat_dispersion_imag
  _atom_type_scat_source
 'C' 'C' 0.0033 0.0016 'International Tables Vol C Tables 4.2.6.8 and 6.1.1.4'
 'H' 'H' 0.0000 0.0000 'International Tables Vol C Tables 4.2.6.8 and 6.1.1.4'
 'N' 'N' 0.0061 0.0033 'International Tables Vol C Tables 4.2.6.8 and 6.1.1.4'
 'Nd' 'Nd' -0.1943 3.0179
 'International Tables Vol C Tables 4.2.6.8 and 6.1.1.4'
 'O' 'O' 0.0106 0.0060 'International Tables Vol C Tables 4.2.6.8 and 6.1.1.4'

_shelx_space_group_comment
;
The symmetry employed for this shelxl refinement is uniquely defined
by the following loop, which should always be used as a source of
symmetry information in preference to the above space-group names.
They are only intended as comments.
;
_space_group_crystal_system        'triclinic'
_space_group_IT_number             2
_space_group_name_H-M_alt          'P -1'
_space_group_name_Hall             '-P 1'
loop_
  _space_group_symop_operation_xyz
 'x, y, z'
 '-x, -y, -z'

_cell_length_a                     9.3785(3)
_cell_length_b                     10.0769(3)
_cell_length_c                     16.0187(4)
_cell_angle_alpha                  78.537(2)
_cell_angle_beta                   82.520(2)
_cell_angle_gamma                  66.603(2)
_cell_volume                       1359.46(7)
_cell_formula_units_Z              19
_cell_measurement_reflns_used      12042
_cell_measurement_temperature      100.01(11)
_cell_measurement_theta_max        30.1190
_cell_measurement_theta_min        2.2250
_shelx_estimated_absorpt_T_max     0.437
_shelx_estimated_absorpt_T_min     0.437
_exptl_absorpt_coefficient_mu      1.987
_exptl_absorpt_correction_T_max    1.00000
_exptl_absorpt_correction_T_min    0.82305
_exptl_absorpt_correction_type     multi-scan
_exptl_absorpt_process_details
;
CrysAlisPro 1.171.40.53 (Rigaku Oxford Diffraction, 2019)
Empirical absorption correction using spherical harmonics,
 implemented in SCALE3 ABSPACK scaling algorithm.
;
_exptl_absorpt_special_details     ?
_exptl_crystal_colour              'clear yellowish yellow'
_exptl_crystal_colour_lustre       clear
_exptl_crystal_colour_modifier     yellowish
_exptl_crystal_colour_primary      yellow
_exptl_crystal_density_diffrn      1.839
_exptl_crystal_density_meas        ?
_exptl_crystal_density_method      ?
_exptl_crystal_description         prism
_exptl_crystal_F_000               750
_exptl_crystal_recrystallization_method 
 'Dvapor diffusion of diethylether in Nd solution in DMF'
_exptl_crystal_size_max            0.5
_exptl_crystal_size_mid            0.5
_exptl_crystal_size_min            0.5
_exptl_transmission_factor_max     ?
_exptl_transmission_factor_min     ?
_diffrn_reflns_av_R_equivalents    0.0344
_diffrn_reflns_av_unetI/netI       0.0423
_diffrn_reflns_Laue_measured_fraction_full  0.994
_diffrn_reflns_Laue_measured_fraction_max  0.948
_diffrn_reflns_limit_h_max         13
_diffrn_reflns_limit_h_min         -13
_diffrn_reflns_limit_k_max         14
_diffrn_reflns_limit_k_min         -14
_diffrn_reflns_limit_l_max         22
_diffrn_reflns_limit_l_min         -22
_diffrn_reflns_number              26734
_diffrn_reflns_point_group_measured_fraction_full  0.994
_diffrn_reflns_point_group_measured_fraction_max  0.948
_diffrn_reflns_theta_full          25.242
_diffrn_reflns_theta_max           30.680
_diffrn_reflns_theta_min           2.231
_diffrn_ambient_environment        N~2~
_diffrn_ambient_temperature        100.01(11)
_diffrn_detector                   'Rigaku HyPix-3000 area detector'
_diffrn_detector_area_resol_mean   10.0
_diffrn_detector_type              'HPC area detector'
_diffrn_measured_fraction_theta_full  0.994
_diffrn_measured_fraction_theta_max  0.948
_diffrn_measurement_details
;
List of Runs (angles in degrees, time in seconds):

  # Type    Start    End  Width  t~exp~   \w     \q     \k     \f   Frames
--------------------------------------------------------------------------
  1  \w     25.00  51.00   0.50    3.71    --   20.00  54.00 122.45   52
  2  \w    -62.00  22.00   0.50    3.71    --   20.00  54.00 -30.00  168
  3  \w     42.00  68.00   0.50    3.71    --   20.00  54.00 -30.00   52
  4  \w    -73.00  18.00   0.50    3.71    --   20.00  54.00-120.00  182
  5  \w     24.00  79.00   0.50    3.71    --   20.00  54.00-120.00  110
  6  \w     83.00 109.00   0.50    3.71    --   20.00  54.00-120.00   52
  7  \w    -74.00 -24.00   0.50    3.71    --   20.00  54.00  30.00  100
  8  \w      4.00  51.00   0.50    3.71    --   20.00  54.00  30.00   94
  9  \w    -65.00 -39.00   0.50    3.71    --   20.00  54.00  90.00   52
 10  \w     28.00  53.00   0.50    3.71    --   20.00  54.00  90.00   50
 11  \w    -72.00  84.00   0.50    3.71    --   20.00  54.00-180.00  312
 12  \w    -65.00 -22.00   0.50    3.71    --   20.00  54.00 -90.00   86
 13  \w     25.00  58.00   0.50    3.71    --   20.00  54.00 -90.00   66
 14  \w    -72.00  69.50   0.50    3.71    --   20.00  54.00 150.00  283
 15  \w     -6.00  19.00   0.50    3.71    --   20.00  54.00   0.00   50
 16  \w     83.00 108.00   0.50    3.71    --   20.00  54.00   0.00   50
 17  \w    -62.00 -37.00   0.50    3.71    --   20.00  54.00 -60.00   50
 18  \w    -29.00  28.00   0.50    3.71    --   20.00  54.00 -60.00  114
 19  \w    -64.00  52.00   0.50    3.71    --   20.00  54.00  60.00  232
 20  \w    -41.00 -16.00   0.50    3.71    --   20.00  54.00 122.45   50
;
_diffrn_measurement_device         'fixed-chi diffractometer'
_diffrn_measurement_device_type    'Rigaku XtaLAB mini2'
_diffrn_measurement_method         '\w scans'
_diffrn_orient_matrix_type        
 'CrysAlisPro convention (1999,Acta A55,543-557)'
_diffrn_orient_matrix_UB_11        -0.0627239000
_diffrn_orient_matrix_UB_12        0.0645613000
_diffrn_orient_matrix_UB_13        0.0092800000
_diffrn_orient_matrix_UB_21        -0.0118562000
_diffrn_orient_matrix_UB_22        0.0240038000
_diffrn_orient_matrix_UB_23        -0.0441951000
_diffrn_orient_matrix_UB_31        -0.0523275000
_diffrn_orient_matrix_UB_32        -0.0359930000
_diffrn_orient_matrix_UB_33        0.0029599000
_diffrn_oxdiff_digest_frames
;
01878436ffdf9777e9cf30dda3c5d46202022051fd9
;
_diffrn_oxdiff_digest_hkl
;
01d1802e0410eb58fe1cd3c26455866ad6d02c
;
_diffrn_radiation_monochromator    'curved graphite'
_diffrn_radiation_probe            x-ray
_diffrn_radiation_type             'Mo K\a'
_diffrn_radiation_wavelength       0.71073
_diffrn_source                     'Sealed X-ray tube'
_diffrn_source_type                'Sealed X-ray tube'
_reflns_Friedel_coverage           0.000
_reflns_Friedel_fraction_full      .
_reflns_Friedel_fraction_max       .
_reflns_number_gt                  7027
_reflns_number_total               7993
_reflns_odcompleteness_completeness  98.91
_reflns_odcompleteness_iscentric   1
_reflns_odcompleteness_theta       27.42
_reflns_special_details
;
 Reflections were merged by SHELXL according to the crystal
 class for the calculation of statistics and refinement.
 
 _reflns_Friedel_fraction is defined as the number of unique
 Friedel pairs measured divided by the number that would be
 possible theoretically, ignoring centric projections and
 systematic absences.
;
_reflns_threshold_expression       'I > 2\s(I)'
_computing_cell_refinement         'CrysAlisPro 1.171.40.53 (Rigaku OD, 2019)'
_computing_data_collection         'CrysAlisPro 1.171.40.53 (Rigaku OD, 2019)'
_computing_data_reduction          'CrysAlisPro 1.171.40.53 (Rigaku OD, 2019)'
_computing_molecular_graphics      'Olex2 (Dolomanov et al., 2009)'
_computing_publication_material    'Olex2 (Dolomanov et al., 2009)'
_computing_structure_refinement    'ShelXL (Sheldrick, 2015)'
_computing_structure_solution      'ShelXT (Sheldrick, 2015)'
_refine_diff_density_max           0.695
_refine_diff_density_min           -1.068
_refine_diff_density_rms           0.143
_refine_ls_extinction_coef         .
_refine_ls_extinction_method       none
_refine_ls_goodness_of_fit_ref     1.029
_refine_ls_hydrogen_treatment      mixed
_refine_ls_matrix_type             full
_refine_ls_number_parameters       410
_refine_ls_number_reflns           7993
_refine_ls_number_restraints       0
_refine_ls_R_factor_all            0.0342
_refine_ls_R_factor_gt             0.0266
_refine_ls_restrained_S_all        1.029
_refine_ls_shift/su_max            0.001
_refine_ls_shift/su_mean           0.000
_refine_ls_structure_factor_coef   Fsqd
_refine_ls_weighting_details      
 'w=1/[\s^2^(Fo^2^)+(0.0253P)^2^+0.4555P] where P=(Fo^2^+2Fc^2^)/3'
_refine_ls_weighting_scheme        calc
_refine_ls_wR_factor_gt            0.0568
_refine_ls_wR_factor_ref           0.0592
_refine_special_details            ?
_olex2_refinement_description
;
1. Fixed Uiso
 At 1.2 times of:
  All C(H) groups, All C(H,H) groups, All N(H) groups
2.a Secondary CH2 refined with riding coordinates:
 C14(H14A,H14B), C13(H13A,H13B)
2.b Aromatic/amide H refined with riding coordinates:
 N4(H4), C8(H8), C12(H12), C20(H20), C4(H4A), C19(H19), C3(H3), C18(H18),
 C25(H25), C9(H9), C15(H15), C1(H1A), C10(H10), C26(H26), C24(H24), C2(H2),
 C23(H23)
;
_atom_sites_solution_hydrogens     mixed
_atom_sites_solution_primary       dual
_atom_sites_solution_secondary     ?
loop_
  _atom_site_label
  _atom_site_type_symbol
  _atom_site_fract_x
  _atom_site_fract_y
  _atom_site_fract_z
  _atom_site_U_iso_or_equiv
  _atom_site_adp_type
  _atom_site_occupancy
  _atom_site_site_symmetry_order
  _atom_site_calc_flag
  _atom_site_refinement_flags_posn
  _atom_site_refinement_flags_adp
  _atom_site_refinement_flags_occupancy
  _atom_site_disorder_assembly
  _atom_site_disorder_group
 Nd01 Nd 0.52556(2) 0.32247(2) 0.22935(2) 0.01268(4) Uani 1 1 d . . . . .
 O10 O 0.24255(18) 0.34135(17) 0.22156(10) 0.0198(3) Uani 1 1 d . . . . .
 O1 O 0.35793(17) 0.56302(16) 0.23541(10) 0.0162(3) Uani 1 1 d . . . . .
 O2 O 0.51850(17) 0.09665(16) 0.21736(10) 0.0170(3) Uani 1 1 d . . . . .
 O4 O 0.81306(17) 0.22891(16) 0.26808(10) 0.0172(3) Uani 1 1 d . . . . .
 O6 O 0.58877(18) 0.14503(16) 0.37532(10) 0.0182(3) Uani 1 1 d . . . . .
 O3 O 0.65467(18) 0.39988(17) 0.33564(10) 0.0194(3) Uani 1 1 d . . . . .
 O8 O 0.4337(2) 0.16717(19) 0.48891(10) 0.0244(4) Uani 1 1 d . . . . .
 O9 O 0.36421(18) 0.38218(18) 0.10134(10) 0.0197(3) Uani 1 1 d . . . . .
 O11 O 0.1365(2) 0.3741(2) 0.10287(12) 0.0303(4) Uani 1 1 d . . . . .
 O7 O 0.36382(18) 0.32045(19) 0.37202(10) 0.0251(4) Uani 1 1 d . . . . .
 O5 O 0.8898(2) 0.2787(2) 0.37601(11) 0.0279(4) Uani 1 1 d . . . . .
 N5 N 0.7893(2) 0.3013(2) 0.32812(12) 0.0169(4) Uani 1 1 d . . . . .
 N1 N 0.1077(2) 0.6276(2) 0.32490(12) 0.0179(4) Uani 1 1 d . . . . .
 N3 N 0.7150(2) 0.2058(2) 0.10544(11) 0.0161(4) Uani 1 1 d . . . . .
 N2 N 0.6230(2) 0.5020(2) 0.12592(12) 0.0158(4) Uani 1 1 d . . . . .
 N7 N 0.2445(2) 0.3660(2) 0.14089(13) 0.0186(4) Uani 1 1 d . . . . .
 N4 N 0.3671(2) -0.0166(2) 0.32760(12) 0.0161(4) Uani 1 1 d . . . . .
 H4 H 0.378447 0.058449 0.292851 0.019 Uiso 1 1 calc R . . . .
 N6 N 0.4613(2) 0.2097(2) 0.41452(12) 0.0162(4) Uani 1 1 d . . . . .
 C5 C 0.0756(2) 0.7709(2) 0.29515(14) 0.0151(4) Uani 1 1 d . . . . .
 C6 C 0.1786(2) 0.8092(2) 0.22715(14) 0.0143(4) Uani 1 1 d . . . . .
 C17 C 0.6209(2) -0.0339(2) 0.20884(14) 0.0145(4) Uani 1 1 d . . . . .
 C8 C 0.1409(3) 0.9551(2) 0.18801(14) 0.0177(4) Uani 1 1 d . . . . .
 H8 H 0.048397 1.028569 0.206841 0.021 Uiso 1 1 calc R . . . .
 C12 C 0.5607(3) 0.6401(2) 0.10085(14) 0.0169(4) Uani 1 1 d . . . . .
 H12 H 0.616978 0.680904 0.056986 0.020 Uiso 1 1 calc R . . . .
 C20 C 0.7160(3) -0.2988(2) 0.24603(15) 0.0201(5) Uani 1 1 d . . . . .
 H20 H 0.706144 -0.384032 0.279614 0.024 Uiso 1 1 calc R . . . .
 C21 C 0.6047(2) -0.1616(2) 0.25799(14) 0.0150(4) Uani 1 1 d . . . . .
 C4 C -0.0558(2) 0.8708(2) 0.33226(14) 0.0170(4) Uani 1 1 d . . . . .
 H4A H -0.082523 0.973039 0.314270 0.020 Uiso 1 1 calc R . . . .
 C16 C 0.7493(2) -0.0513(2) 0.14902(14) 0.0159(4) Uani 1 1 d . . . . .
 C19 C 0.8394(3) -0.3143(3) 0.18729(16) 0.0216(5) Uani 1 1 d . . . . .
 H19 H 0.913807 -0.408998 0.180427 0.026 Uiso 1 1 calc R . . . .
 C3 C -0.1463(3) 0.8219(2) 0.39453(14) 0.0191(5) Uani 1 1 d . . . . .
 H3 H -0.234988 0.890508 0.419915 0.023 Uiso 1 1 calc R . . . .
 C18 C 0.8540(3) -0.1914(3) 0.13846(15) 0.0203(5) Uani 1 1 d . . . . .
 H18 H 0.937630 -0.202365 0.096490 0.024 Uiso 1 1 calc R . . . .
 C11 C 0.4125(2) 0.7419(2) 0.13227(14) 0.0152(4) Uani 1 1 d . . . . .
 C7 C 0.3182(2) 0.6993(2) 0.19900(13) 0.0143(4) Uani 1 1 d . . . . .
 C25 C 0.2221(3) -0.1028(3) 0.43891(15) 0.0215(5) Uani 1 1 d . . . . .
 H25 H 0.136042 -0.085368 0.479558 0.026 Uiso 1 1 calc R . . . .
 C14 C 0.7616(3) 0.3091(3) 0.04243(14) 0.0203(5) Uani 1 1 d . . . . .
 H14A H 0.684040 0.355598 -0.001719 0.024 Uiso 1 1 calc R . . . .
 H14B H 0.863220 0.255852 0.014129 0.024 Uiso 1 1 calc R . . . .
 C22 C 0.4751(2) -0.1515(2) 0.32146(14) 0.0152(4) Uani 1 1 d . . . . .
 C9 C 0.2344(3) 0.9948(2) 0.12302(15) 0.0203(5) Uani 1 1 d . . . . .
 H9 H 0.206632 1.094420 0.097188 0.024 Uiso 1 1 calc R . . . .
 C15 C 0.7781(2) 0.0717(3) 0.09685(14) 0.0175(4) Uani 1 1 d . . . . .
 H15 H 0.853329 0.049265 0.050577 0.021 Uiso 1 1 calc R . . . .
 C1 C 0.0204(3) 0.5772(3) 0.38435(15) 0.0229(5) Uani 1 1 d . . . . .
 H1A H 0.048588 0.474592 0.401346 0.027 Uiso 1 1 calc R . . . .
 C10 C 0.3690(3) 0.8884(2) 0.09568(14) 0.0191(5) Uani 1 1 d . . . . .
 H10 H 0.433567 0.916035 0.050742 0.023 Uiso 1 1 calc R . . . .
 C26 C 0.2432(3) 0.0099(3) 0.38367(15) 0.0212(5) Uani 1 1 d . . . . .
 H26 H 0.170402 0.107432 0.384670 0.025 Uiso 1 1 calc R . . . .
 C13 C 0.7744(3) 0.4259(3) 0.08352(15) 0.0190(5) Uani 1 1 d . . . . .
 H13A H 0.855554 0.380789 0.125749 0.023 Uiso 1 1 calc R . . . .
 H13B H 0.803885 0.496297 0.039692 0.023 Uiso 1 1 calc R . . . .
 C24 C 0.3291(3) -0.2437(3) 0.43453(15) 0.0215(5) Uani 1 1 d . . . . .
 H24 H 0.316224 -0.323980 0.472482 0.026 Uiso 1 1 calc R . . . .
 C2 C -0.1096(3) 0.6728(3) 0.42091(15) 0.0219(5) Uani 1 1 d . . . . .
 H2 H -0.173220 0.638302 0.463242 0.026 Uiso 1 1 calc R . . . .
 C23 C 0.4536(3) -0.2684(2) 0.37597(14) 0.0194(5) Uani 1 1 d . . . . .
 H23 H 0.525158 -0.365715 0.372717 0.023 Uiso 1 1 calc R . . . .
 H1 H 0.199(3) 0.569(3) 0.3049(17) 0.032(8) Uiso 1 1 d . . . . .

loop_
  _atom_site_aniso_label
  _atom_site_aniso_U_11
  _atom_site_aniso_U_22
  _atom_site_aniso_U_33
  _atom_site_aniso_U_23
  _atom_site_aniso_U_13
  _atom_site_aniso_U_12
 Nd01 0.01024(5) 0.01075(5) 0.01466(6) -0.00203(4) 0.00167(4) -0.00225(4)
 O10 0.0168(8) 0.0199(8) 0.0210(8) -0.0027(6) 0.0019(6) -0.0063(7)
 O1 0.0134(7) 0.0103(7) 0.0206(8) 0.0003(6) 0.0028(6) -0.0026(6)
 O2 0.0132(7) 0.0122(7) 0.0232(8) -0.0059(6) 0.0037(6) -0.0024(6)
 O4 0.0144(7) 0.0156(8) 0.0190(8) -0.0055(6) 0.0034(6) -0.0030(6)
 O6 0.0154(8) 0.0144(7) 0.0197(8) -0.0017(6) 0.0054(6) -0.0027(6)
 O3 0.0159(8) 0.0128(7) 0.0266(9) -0.0060(6) -0.0007(6) -0.0012(6)
 O8 0.0251(9) 0.0293(9) 0.0153(8) -0.0002(7) 0.0036(7) -0.0097(8)
 O9 0.0144(8) 0.0241(9) 0.0193(8) -0.0002(7) -0.0003(6) -0.0076(7)
 O11 0.0192(9) 0.0360(11) 0.0378(11) 0.0013(8) -0.0107(8) -0.0134(8)
 O7 0.0136(8) 0.0264(9) 0.0202(8) 0.0024(7) 0.0017(6) 0.0044(7)
 O5 0.0186(8) 0.0385(11) 0.0260(9) -0.0044(8) -0.0081(7) -0.0088(8)
 N5 0.0145(9) 0.0162(9) 0.0195(9) -0.0013(7) 0.0008(7) -0.0068(7)
 N1 0.0144(9) 0.0124(9) 0.0206(10) -0.0011(7) 0.0030(7) -0.0003(7)
 N3 0.0145(9) 0.0182(9) 0.0147(9) -0.0022(7) 0.0014(7) -0.0063(7)
 N2 0.0124(8) 0.0185(9) 0.0172(9) -0.0041(7) 0.0012(7) -0.0067(7)
 N7 0.0136(9) 0.0126(9) 0.0276(10) -0.0011(8) -0.0024(8) -0.0037(7)
 N4 0.0145(9) 0.0127(9) 0.0213(9) -0.0051(7) 0.0021(7) -0.0052(7)
 N6 0.0156(9) 0.0176(9) 0.0160(9) -0.0036(7) 0.0012(7) -0.0073(7)
 C5 0.0116(9) 0.0134(10) 0.0186(10) -0.0027(8) -0.0035(8) -0.0022(8)
 C6 0.0121(10) 0.0126(10) 0.0182(10) -0.0018(8) -0.0031(8) -0.0043(8)
 C17 0.0119(9) 0.0145(10) 0.0182(10) -0.0069(8) -0.0016(8) -0.0041(8)
 C8 0.0165(10) 0.0115(10) 0.0224(11) -0.0026(8) -0.0034(8) -0.0021(8)
 C12 0.0161(10) 0.0208(11) 0.0172(10) -0.0017(9) 0.0008(8) -0.0118(9)
 C20 0.0190(11) 0.0154(11) 0.0270(12) -0.0066(9) -0.0028(9) -0.0056(9)
 C21 0.0124(9) 0.0148(10) 0.0193(11) -0.0077(8) -0.0006(8) -0.0047(8)
 C4 0.0146(10) 0.0121(10) 0.0216(11) -0.0038(8) -0.0027(8) -0.0013(8)
 C16 0.0128(10) 0.0175(10) 0.0181(10) -0.0062(8) -0.0003(8) -0.0051(8)
 C19 0.0154(11) 0.0158(11) 0.0333(13) -0.0119(10) 0.0004(9) -0.0024(9)
 C3 0.0145(10) 0.0169(11) 0.0216(11) -0.0050(9) -0.0003(8) -0.0010(9)
 C18 0.0143(10) 0.0235(12) 0.0238(12) -0.0131(10) 0.0030(9) -0.0049(9)
 C11 0.0141(10) 0.0145(10) 0.0181(10) -0.0026(8) -0.0019(8) -0.0063(8)
 C7 0.0134(10) 0.0116(9) 0.0181(10) -0.0018(8) -0.0039(8) -0.0044(8)
 C25 0.0164(11) 0.0274(12) 0.0217(12) -0.0058(10) 0.0042(9) -0.0102(10)
 C14 0.0178(11) 0.0221(11) 0.0182(11) -0.0042(9) 0.0070(9) -0.0069(9)
 C22 0.0150(10) 0.0158(10) 0.0175(10) -0.0069(8) -0.0015(8) -0.0066(8)
 C9 0.0241(12) 0.0119(10) 0.0241(12) 0.0022(9) -0.0051(9) -0.0072(9)
 C15 0.0121(10) 0.0240(11) 0.0157(10) -0.0075(9) 0.0018(8) -0.0048(9)
 C1 0.0212(12) 0.0145(11) 0.0251(12) 0.0014(9) 0.0014(9) -0.0017(9)
 C10 0.0227(11) 0.0181(11) 0.0188(11) 0.0000(9) -0.0023(9) -0.0114(9)
 C26 0.0148(10) 0.0226(12) 0.0283(13) -0.0103(10) 0.0046(9) -0.0081(9)
 C13 0.0136(10) 0.0218(11) 0.0205(11) -0.0021(9) 0.0043(8) -0.0079(9)
 C24 0.0233(12) 0.0216(12) 0.0219(12) -0.0028(9) -0.0010(9) -0.0114(10)
 C2 0.0169(11) 0.0198(11) 0.0230(12) -0.0002(9) 0.0042(9) -0.0038(9)
 C23 0.0204(11) 0.0160(11) 0.0221(11) -0.0055(9) -0.0019(9) -0.0059(9)

_geom_special_details
;
 All esds (except the esd in the dihedral angle between two l.s. planes)
 are estimated using the full covariance matrix.  The cell esds are taken
 into account individually in the estimation of esds in distances, angles
 and torsion angles; correlations between esds in cell parameters are only
 used when they are defined by crystal symmetry.  An approximate (isotropic)
 treatment of cell esds is used for estimating esds involving l.s. planes.
;
loop_
  _geom_bond_atom_site_label_1
  _geom_bond_atom_site_label_2
  _geom_bond_distance
  _geom_bond_site_symmetry_2
  _geom_bond_publ_flag
 Nd01 O10 2.6024(16) . ?
 Nd01 O1 2.3203(14) . ?
 Nd01 O2 2.3487(15) . ?
 Nd01 O4 2.5939(15) . ?
 Nd01 O6 2.6217(15) . ?
 Nd01 O3 2.6055(16) . ?
 Nd01 O9 2.5399(15) . ?
 Nd01 O7 2.5744(16) . ?
 Nd01 N3 2.6132(18) . ?
 Nd01 N2 2.5651(19) . ?
 Nd01 N7 2.9921(19) . ?
 O10 N7 1.266(2) . ?
 O1 C7 1.302(2) . ?
 O2 C17 1.306(2) . ?
 O4 N5 1.265(2) . ?
 O6 N6 1.264(2) . ?
 O3 N5 1.268(2) . ?
 O8 N6 1.215(2) . ?
 O9 N7 1.267(2) . ?
 O11 N7 1.217(2) . ?
 O7 N6 1.263(2) . ?
 O5 N5 1.216(2) . ?
 N1 C5 1.349(3) . ?
 N1 C1 1.331(3) . ?
 N3 C14 1.457(3) . ?
 N3 C15 1.269(3) . ?
 N2 C12 1.278(3) . ?
 N2 C13 1.469(3) . ?
 N4 C22 1.347(3) . ?
 N4 C26 1.344(3) . ?
 C5 C6 1.457(3) . ?
 C5 C4 1.396(3) . ?
 C6 C8 1.400(3) . ?
 C6 C7 1.427(3) . ?
 C17 C21 1.422(3) . ?
 C17 C16 1.413(3) . ?
 C8 C9 1.374(3) . ?
 C12 C11 1.458(3) . ?
 C20 C21 1.394(3) . ?
 C20 C19 1.371(3) . ?
 C21 C22 1.463(3) . ?
 C4 C3 1.369(3) . ?
 C16 C18 1.392(3) . ?
 C16 C15 1.450(3) . ?
 C19 C18 1.373(3) . ?
 C3 C2 1.389(3) . ?
 C11 C7 1.408(3) . ?
 C11 C10 1.390(3) . ?
 C25 C26 1.358(3) . ?
 C25 C24 1.385(3) . ?
 C14 C13 1.508(3) . ?
 C22 C23 1.388(3) . ?
 C9 C10 1.379(3) . ?
 C1 C2 1.365(3) . ?
 C24 C23 1.372(3) . ?

loop_
  _geom_angle_atom_site_label_1
  _geom_angle_atom_site_label_2
  _geom_angle_atom_site_label_3
  _geom_angle
  _geom_angle_site_symmetry_1
  _geom_angle_site_symmetry_3
  _geom_angle_publ_flag
 O10 Nd01 O6 98.09(5) . . ?
 O10 Nd01 O3 132.39(5) . . ?
 O10 Nd01 N3 113.45(5) . . ?
 O10 Nd01 N7 24.92(5) . . ?
 O1 Nd01 O10 71.82(5) . . ?
 O1 Nd01 O2 139.95(5) . . ?
 O1 Nd01 O4 120.92(5) . . ?
 O1 Nd01 O6 116.68(5) . . ?
 O1 Nd01 O3 77.26(5) . . ?
 O1 Nd01 O9 77.95(5) . . ?
 O1 Nd01 O7 73.23(5) . . ?
 O1 Nd01 N3 130.55(5) . . ?
 O1 Nd01 N2 69.08(5) . . ?
 O1 Nd01 N7 74.62(5) . . ?
 O2 Nd01 O10 68.13(5) . . ?
 O2 Nd01 O4 98.32(5) . . ?
 O2 Nd01 O6 70.38(5) . . ?
 O2 Nd01 O3 132.59(5) . . ?
 O2 Nd01 O9 76.07(5) . . ?
 O2 Nd01 O7 89.39(5) . . ?
 O2 Nd01 N3 68.19(6) . . ?
 O2 Nd01 N2 132.38(5) . . ?
 O2 Nd01 N7 68.99(5) . . ?
 O4 Nd01 O10 162.20(5) . . ?
 O4 Nd01 O6 65.60(5) . . ?
 O4 Nd01 O3 48.93(5) . . ?
 O4 Nd01 N3 69.12(5) . . ?
 O4 Nd01 N7 160.88(5) . . ?
 O6 Nd01 N7 119.73(5) . . ?
 O3 Nd01 O6 65.01(5) . . ?
 O3 Nd01 N3 114.15(5) . . ?
 O3 Nd01 N7 149.91(5) . . ?
 O9 Nd01 O10 49.66(5) . . ?
 O9 Nd01 O4 140.62(5) . . ?
 O9 Nd01 O6 140.83(5) . . ?
 O9 Nd01 O3 151.34(5) . . ?
 O9 Nd01 O7 112.64(5) . . ?
 O9 Nd01 N3 72.78(5) . . ?
 O9 Nd01 N2 77.75(5) . . ?
 O9 Nd01 N7 24.80(5) . . ?
 O7 Nd01 O10 63.72(5) . . ?
 O7 Nd01 O4 106.15(5) . . ?
 O7 Nd01 O6 48.79(5) . . ?
 O7 Nd01 O3 73.28(5) . . ?
 O7 Nd01 N3 155.43(6) . . ?
 O7 Nd01 N7 88.45(5) . . ?
 N3 Nd01 O6 111.20(5) . . ?
 N3 Nd01 N7 92.44(5) . . ?
 N2 Nd01 O10 119.25(5) . . ?
 N2 Nd01 O4 78.29(5) . . ?
 N2 Nd01 O6 140.79(5) . . ?
 N2 Nd01 O3 80.13(5) . . ?
 N2 Nd01 O7 137.63(6) . . ?
 N2 Nd01 N3 66.36(6) . . ?
 N2 Nd01 N7 99.40(5) . . ?
 N7 O10 Nd01 95.04(12) . . ?
 C7 O1 Nd01 145.88(14) . . ?
 C17 O2 Nd01 136.14(14) . . ?
 N5 O4 Nd01 97.02(11) . . ?
 N6 O6 Nd01 96.25(12) . . ?
 N5 O3 Nd01 96.39(12) . . ?
 N7 O9 Nd01 97.99(12) . . ?
 N6 O7 Nd01 98.57(12) . . ?
 O4 N5 O3 116.46(18) . . ?
 O5 N5 O4 122.12(18) . . ?
 O5 N5 O3 121.42(19) . . ?
 C1 N1 C5 124.4(2) . . ?
 C14 N3 Nd01 114.26(13) . . ?
 C15 N3 Nd01 128.48(15) . . ?
 C15 N3 C14 117.07(18) . . ?
 C12 N2 Nd01 132.40(15) . . ?
 C12 N2 C13 115.60(19) . . ?
 C13 N2 Nd01 111.78(13) . . ?
 O10 N7 Nd01 60.04(11) . . ?
 O10 N7 O9 117.03(18) . . ?
 O9 N7 Nd01 57.21(10) . . ?
 O11 N7 Nd01 175.24(16) . . ?
 O11 N7 O10 121.6(2) . . ?
 O11 N7 O9 121.4(2) . . ?
 C26 N4 C22 123.8(2) . . ?
 O8 N6 O6 121.80(19) . . ?
 O8 N6 O7 121.83(18) . . ?
 O7 N6 O6 116.37(17) . . ?
 N1 C5 C6 118.12(19) . . ?
 N1 C5 C4 116.6(2) . . ?
 C4 C5 C6 125.3(2) . . ?
 C8 C6 C5 120.14(19) . . ?
 C8 C6 C7 119.0(2) . . ?
 C7 C6 C5 120.85(19) . . ?
 O2 C17 C21 121.06(19) . . ?
 O2 C17 C16 120.5(2) . . ?
 C16 C17 C21 118.44(19) . . ?
 C9 C8 C6 121.6(2) . . ?
 N2 C12 C11 127.0(2) . . ?
 C19 C20 C21 122.0(2) . . ?
 C17 C21 C22 121.27(19) . . ?
 C20 C21 C17 119.0(2) . . ?
 C20 C21 C22 119.7(2) . . ?
 C3 C4 C5 120.1(2) . . ?
 C17 C16 C15 122.79(19) . . ?
 C18 C16 C17 119.7(2) . . ?
 C18 C16 C15 117.5(2) . . ?
 C20 C19 C18 119.2(2) . . ?
 C4 C3 C2 120.6(2) . . ?
 C19 C18 C16 121.6(2) . . ?
 C7 C11 C12 123.3(2) . . ?
 C10 C11 C12 116.8(2) . . ?
 C10 C11 C7 119.9(2) . . ?
 O1 C7 C6 120.4(2) . . ?
 O1 C7 C11 121.03(19) . . ?
 C11 C7 C6 118.58(19) . . ?
 C26 C25 C24 118.4(2) . . ?
 N3 C14 C13 111.06(18) . . ?
 N4 C22 C21 117.1(2) . . ?
 N4 C22 C23 117.1(2) . . ?
 C23 C22 C21 125.8(2) . . ?
 C8 C9 C10 119.3(2) . . ?
 N3 C15 C16 128.0(2) . . ?
 N1 C1 C2 120.0(2) . . ?
 C9 C10 C11 121.6(2) . . ?
 N4 C26 C25 119.9(2) . . ?
 N2 C13 C14 108.41(18) . . ?
 C23 C24 C25 120.7(2) . . ?
 C1 C2 C3 118.2(2) . . ?
 C24 C23 C22 120.0(2) . . ?

loop_
  _refln_index_h
  _refln_index_k
  _refln_index_l
  _refln_F_squared_meas
  _refln_F_squared_sigma
 -13 -3 -3 87.31 16.5
 -12 -3 -4 11.4 11.33
 -12 -3 -3 233.22 22.73
 -12 -3 -2 7.32 10.29
 -12 -2 -7 125.85 18.22
 -12 -2 -6 118.48 17.73
 -12 -2 -5 123.01 18.07
 -12 -2 -4 11.73 11
 -12 -2 -3 42.37 13.08
 -12 -2 -2 115.57 17.32
 -12 -2 -1 39.08 13.67
 -12 -1 -7 2.07 10.57
 -12 -1 -6 96.45 17.08
 -12 -1 -5 8.12 11.13
 -12 -1 -4 307.29 26.47
 -12 -1 -3 3.96 10.28
 -12 -1 -2 131.13 18.61
 -12 -1 -1 90.61 15.77
 -12 -1 0 98.57 16.51
 -12 0 -4 12.36 11.44
 -12 0 -3 171.31 20.86
 -12 0 -2 -6.05 10.76
 -12 0 -1 221.1 22.7
 -12 0 0 66.85 15.22
 -12 0 1 218.98 22.51
 -11 -10 -13 136.29 19.64
 -11 -9 -14 36.62 14.61
 -11 -9 -13 84.54 16.06
 -11 -8 -14 191.67 21.45
 -11 -7 -15 177.7 21.54
 -11 -7 -14 3.94 11.08
 -11 -3 -5 168.2 18.67
 -11 -3 -4 194.94 19.77
 -11 -3 -3 86.08 14.1
 -11 -3 -2 30.32 11.33
 -11 -3 -1 396.95 27.01
 -11 -2 -7 244.31 23.12
 -11 -2 -6 242.86 22.94
 -11 -2 -5 364.29 27.36
 -11 -2 -4 148.5 18.85
 -11 -2 -3 138.78 17.94
 -11 -2 -2 333.86 25.19
 -11 -2 -1 156.03 17.6
 -11 -2 0 282.33 23.17
 -11 -1 -9 45.29 13.49
 -11 -1 -8 58.64 13.76
 -11 -1 -7 50.36 13.94
 -11 -1 -6 21.07 10.78
 -11 -1 -5 -17.01 11.53
 -11 -1 -4 376.77 27.85
 -11 -1 -3 -5.52 10.22
 -11 -1 -2 299.02 24.31
 -11 -1 -1 64.18 13.9
 -11 -1 0 259.79 22.59
 -11 -1 1 196.71 20.34
 -11 -1 9 326.9 26.6
 -11 0 -10 136.46 19.34
 -11 0 -9 86.07 16.25
 -11 0 -8 101.63 16.71
 -11 0 -7 292.75 25.58
 -11 0 -6 35.31 12.48
 -11 0 -5 357.44 27.29
 -11 0 -4 34.6 11.11
 -11 0 -3 277.51 24.26
 -11 0 -2 -9.39 10.3
 -11 0 -1 369.58 28.27
 -11 0 0 3.67 9.08
 -11 0 1 481.49 31.11
 -11 0 2 185.55 20.07
 -11 0 8 402.59 29.15
 -11 1 -8 60.73 14.8
 -11 1 -7 248.25 24.1
 -11 1 -6 36.15 12.27
 -11 1 -5 137.69 19.32
 -11 1 -4 53.44 13.69
 -11 1 -3 141.48 18.73
 -11 1 -2 222.08 22.37
 -11 1 -1 28.98 12.17
 -11 1 0 575.73 34.59
 -11 1 1 1.89 9.96
 -11 1 2 435 30.6
 -11 1 3 3.7 9.87
 -11 2 -4 156.71 19.78
 -11 2 -3 26.36 12.37
 -11 2 -2 169.35 20.46
 -11 2 -1 78.18 16.54
 -11 2 0 77.65 14.82
 -11 2 1 211.49 22.48
 -11 2 2 158.54 19.99
 -11 2 3 279.16 24.96
 -10 -11 -13 8.18 11.2
 -10 -11 -12 57.62 14.63
 -10 -11 -11 67.42 15.12
 -10 -10 -14 16.47 10.99
 -10 -10 -13 131.76 18.72
 -10 -10 -12 7.71 12.24
 -10 -10 -11 141.5 18.31
 -10 -10 -10 3.59 9.69
 -10 -10 -9 187.99 19.46
 -10 -9 -15 93.57 17.29
 -10 -9 -14 32.22 12.43
 -10 -9 -13 54.55 13.7
 -10 -9 -12 30.09 12.19
 -10 -9 -11 52.38 13.68
 -10 -9 -10 193.82 20.21
 -10 -8 -16 172.96 21.31
 -10 -8 -15 4.09 10.6
 -10 -8 -14 201.34 21.56
 -10 -8 -13 150.27 18.96
 -10 -8 -12 206.21 20.57
 -10 -8 -11 57.7 13.71
 -10 -8 -10 18.38 10.51
 -10 -7 -14 3.89 9.94
 -10 -7 -13 242.78 22.87
 -10 -7 -12 7.15 10.05
 -10 -7 -11 336.09 25.31
 -10 -6 -17 63.42 15.11
 -10 -6 -16 34.82 12.11
 -10 -6 -15 98.83 17.21
 -10 -5 -17 -6.35 10.3
 -10 -5 -16 143.49 19.26
 -10 -5 -15 23.72 11.67
 -10 -5 -14 144.29 18.29
 -10 -5 -13 30.89 12.11
 -10 -5 -12 169.64 19.11
 -10 -4 -16 -6.16 11.4
 -10 -4 -15 208.05 22.03
 -10 -4 -14 -1.9 9.72
 -10 -4 -13 378.43 27.35
 -10 -4 -12 138.61 17.55
 -10 -4 -1 36.99 10.69
 -10 -3 -16 76.36 16.41
 -10 -3 -15 57.74 13.89
 -10 -3 -14 137.76 18.31
 -10 -3 -13 43.93 12.86
 -10 -3 -5 401.3 26.43
 -10 -3 -4 450.28 27.87
 -10 -3 -3 786.46 38.25
 -10 -3 -2 132.57 15.43
 -10 -3 -1 751.96 36.27
 -10 -3 0 -1.45 8.14
 -10 -2 -15 82.32 15.79
 -10 -2 -14 139.12 18.49
 -10 -2 -8 24.7 10.3
 -10 -2 -7 227.63 21.29
 -10 -2 -6 59.84 12.71
 -10 -2 -5 995.38 45.05
 -10 -2 -4 70.85 12.89
 -10 -2 -3 699.42 35.66
 -10 -2 -2 39.6 10.77
 -10 -2 -1 35.69 10.9
 -10 -2 0 74.39 12.79
 -10 -2 1 1.48 8.34
 -10 -1 -15 154.48 19.99
 -10 -1 -9 56.52 13.53
 -10 -1 -8 138.89 17.31
 -10 -1 -7 1.78 9.23
 -10 -1 -6 163.3 18.64
 -10 -1 -5 -6.92 9.96
 -10 -1 -4 403.68 27.49
 -10 -1 -3 1.68 8.42
 -10 -1 -2 492.53 29.98
 -10 -1 -1 51.86 12.54
 -10 -1 0 250.24 21.29
 -10 -1 1 105 14.77
 -10 -1 2 215.68 19.36
 -10 -1 6 18.41 10.32
 -10 -1 7 199.57 19.35
 -10 -1 8 3.41 10.06
 -10 -1 9 247.99 22.33
 -10 0 -10 288.25 24.4
 -10 0 -9 117.18 17.02
 -10 0 -8 177.13 19.48
 -10 0 -7 142.42 17.53
 -10 0 -6 173.39 19.2
 -10 0 -5 344.37 25.84
 -10 0 -4 534.14 31.92
 -10 0 -3 661.24 35.94
 -10 0 -2 118.66 16.65
 -10 0 -1 555.46 32.29
 -10 0 0 85.51 14.6
 -10 0 1 370.8 25.92
 -10 0 2 83.33 13.85
 -10 0 3 383.06 26.11
 -10 0 5 201.76 20.24
 -10 0 6 90.67 14.71
 -10 0 7 65.18 13.38
 -10 0 8 261.63 23.01
 -10 0 9 75.5 14.32
 -10 0 10 295.88 24.54
 -10 0 11 -14.64 12.92
 -10 1 -11 114.08 17.21
 -10 1 -10 11.42 9.72
 -10 1 -9 363.94 27.94
 -10 1 -8 37.72 12.35
 -10 1 -7 382.36 27.71
 -10 1 -6 111.45 16.16
 -10 1 -5 33.16 12.06
 -10 1 -4 358.21 27.05
 -10 1 -3 166.83 18.62
 -10 1 -2 402.41 27.9
 -10 1 -1 179.78 19.49
 -10 1 0 257.53 22.24
 -10 1 1 3.49 10.17
 -10 1 2 445.74 29
 -10 1 3 10.26 10.31
 -10 1 4 479.79 30.52
 -10 1 4 533.24 32.14
 -10 1 5 41.11 12.75
 -10 1 6 368.59 27.15
 -10 1 7 78.61 15.28
 -10 1 8 244.15 22.2
 -10 1 9 162.76 19.8
 -10 1 10 35.88 12.7
 -10 1 11 207.86 21.64
 -10 2 -11 9.6 9.81
 -10 2 -10 225.54 22.5
 -10 2 -9 38.57 12.98
 -10 2 -8 356.47 27.78
 -10 2 -7 1.92 9.94
 -10 2 -6 227.44 21.87
 -10 2 -5 -3.81 9.43
 -10 2 -4 187.72 20.67
 -10 2 -3 9.43 10.61
 -10 2 -2 442.7 30.13
 -10 2 -1 193.74 20.7
 -10 2 0 181.34 20.23
 -10 2 1 299.53 24.68
 -10 2 2 82.04 15.42
 -10 2 3 229.87 21.9
 -10 2 4 95.27 15.85
 -10 2 4 61.88 13.66
 -10 2 5 224.99 21.77
 -10 2 6 31.74 11.76
 -10 2 7 128.51 17.82
 -10 2 8 -1.91 11.78
 -10 2 9 307.47 25.86
 -10 3 -8 100.04 16.63
 -10 3 -7 158.97 19.27
 -10 3 -6 72.65 14.61
 -10 3 -5 135.51 17.94
 -10 3 -4 43.13 13.08
 -10 3 -3 295.56 25.89
 -10 3 -2 1.95 10.11
 -10 3 -1 580.78 35.51
 -10 3 0 79.35 14.93
 -10 3 1 212.17 22.3
 -10 3 2 90.35 15.25
 -10 3 3 299.76 25.33
 -10 3 4 85.51 15.55
 -10 3 4 97.06 15.46
 -10 3 5 126.53 17.62
 -10 3 5 155.22 19.12
 -10 3 6 335.5 27.02
 -10 3 7 33.03 12.6
 -10 4 -3 131.32 18.42
 -10 4 -2 222.17 22.58
 -10 4 -1 50.43 13.36
 -10 4 0 139.16 18.68
 -10 4 1 -2.01 11.02
 -10 4 2 90.38 15.92
 -10 4 3 2 11.54
 -10 4 4 151.76 20.08
 -10 4 4 169.22 19.67
 -9 -11 -14 161.92 20.1
 -9 -11 -13 -6.07 10.48
 -9 -11 -12 151.35 19.1
 -9 -11 -11 74.43 14.71
 -9 -10 -15 37.58 13.15
 -9 -10 -14 16.22 11.41
 -9 -10 -13 100.13 16.09
 -9 -10 -12 -1.9 9.99
 -9 -10 -11 297.08 24.67
 -9 -10 -10 7.08 10.56
 -9 -10 -9 506.59 31.15
 -9 -10 -8 6.58 9.13
 -9 -9 -16 29.46 12.43
 -9 -9 -15 185.81 21.34
 -9 -9 -14 118.77 17.48
 -9 -9 -13 74.53 15.11
 -9 -9 -12 11.06 10.37
 -9 -9 -11 26.58 11.81
 -9 -9 -10 158.08 17.72
 -9 -9 -9 52.08 12
 -9 -9 -8 593.51 32.05
 -9 -9 -7 68.56 12.68
 -9 -9 -6 268.05 20.75
 -9 -8 -17 66.03 15.35
 -9 -8 -16 157.1 19.91
 -9 -8 -15 -6.01 11.12
 -9 -8 -14 254.99 23.5
 -9 -8 -13 39.05 12.62
 -9 -8 -12 217.68 21.06
 -9 -8 -11 71.77 13.7
 -9 -8 -10 250.03 21.64
 -9 -8 -9 203.25 19.25
 -9 -8 -8 237.85 20.15
 -9 -8 -7 558.43 29.83
 -9 -7 -13 203.88 20.57
 -9 -7 -12 -1.74 9.66
 -9 -7 -11 227.46 20.68
 -9 -7 -10 20.53 9.74
 -9 -7 -9 144.02 16.39
 -9 -7 -8 149.1 15.79
 -9 -7 -7 206.6 17.65
 -9 -6 -18 12.81 11.86
 -9 -6 -17 116.06 18.64
 -9 -6 -16 18.03 10.99
 -9 -6 -15 133.12 18.04
 -9 -6 -14 96.31 15.18
 -9 -6 -8 621.34 31.42
 -9 -5 -18 72.75 14.72
 -9 -5 -17 20.76 11.68
 -9 -5 -16 246.69 23.55
 -9 -5 -15 5.79 9.55
 -9 -5 -14 247.75 22.63
 -9 -5 -13 30.01 11.34
 -9 -5 -12 154.52 17.63
 -9 -5 -11 41.4 11.01
 -9 -5 -10 192.32 18.09
 -9 -5 -9 72.05 11.51
 -9 -4 -18 62.2 14.85
 -9 -4 -17 208.12 22.85
 -9 -4 -16 34.16 12.01
 -9 -4 -15 119.87 17.09
 -9 -4 -14 7.41 8.87
 -9 -4 -13 169.65 18.72
 -9 -4 -12 -3.36 8.71
 -9 -4 -11 165.45 17.33
 -9 -4 -10 13.5 8.44
 -9 -4 -9 149.4 15.78
 -9 -4 -1 3.78 7.6
 -9 -4 0 413.95 23.74
 -9 -3 -17 104.7 17.15
 -9 -3 -16 89.01 15.93
 -9 -3 -15 124.65 17.41
 -9 -3 -14 121.34 16.94
 -9 -3 -13 96.18 14.79
 -9 -3 -12 338.76 25.3
 -9 -3 -11 -6.41 8.55
 -9 -3 -10 391.23 24.98
 -9 -3 -9 63.78 11.51
 -9 -3 -5 253.56 19.88
 -9 -3 -4 583.35 30.6
 -9 -3 -3 345.45 22.79
 -9 -3 -2 1.36 7.62
 -9 -3 -1 242.49 18.7
 -9 -3 0 84.5 12.06
 -9 -3 1 373.93 22.55
 -9 -2 -17 -2.11 9.93
 -9 -2 -16 141.15 18.78
 -9 -2 -15 45.31 13.27
 -9 -2 -14 213.63 21.89
 -9 -2 -13 222.4 21.47
 -9 -2 -12 299.33 23.89
 -9 -2 -11 198.84 19.35
 -9 -2 -10 52.27 11.82
 -9 -2 -8 12.81 9.01
 -9 -2 -7 345.75 24.51
 -9 -2 -6 6.16 7.99
 -9 -2 -5 1013.59 43.75
 -9 -2 -4 32.48 9.94
 -9 -2 -3 229.47 18.6
 -9 -2 -2 36.69 9.43
 -9 -2 -1 183.3 17
 -9 -2 0 226.13 18.01
 -9 -2 1 657.11 32
 -9 -2 2 296.51 20.62
 -9 -2 6 387 24.79
 -9 -2 7 5.79 8.24
 -9 -2 8 398.34 25.98
 -9 -1 -16 -2.08 11.53
 -9 -1 -15 170.5 20.13
 -9 -1 -14 5.79 10
 -9 -1 -13 108.9 16.38
 -9 -1 -12 61.62 12.71
 -9 -1 -11 177.18 18.53
 -9 -1 -9 106.43 15.93
 -9 -1 -8 211.51 19.21
 -9 -1 -7 201.64 18.8
 -9 -1 -6 358.38 24.81
 -9 -1 -5 90.3 13.53
 -9 -1 -4 507.54 28.95
 -9 -1 -3 -9 7.43
 -9 -1 -2 119.3 14.46
 -9 -1 -1 52.12 10.69
 -9 -1 0 46.92 10.25
 -9 -1 1 149.46 16.22
 -9 -1 2 201.69 17.78
 -9 -1 3 361.09 23.06
 -9 -1 4 798.62 37.36
 -9 -1 5 142.9 15.43
 -9 -1 6 70.76 12.39
 -9 -1 7 166.31 17.53
 -9 -1 8 6.18 9.32
 -9 -1 9 304 23.34
 -9 -1 10 -3.18 10.08
 -9 0 -16 71.74 15.22
 -9 0 -15 65.46 15.93
 -9 0 -14 138.01 18.85
 -9 0 -13 77.75 15.38
 -9 0 -12 279.1 23.9
 -9 0 -11 -5.19 8.7
 -9 0 -10 453.5 29.22
 -9 0 -9 25.52 10.28
 -9 0 -8 302.43 23.36
 -9 0 -7 6.64 8.97
 -9 0 -6 225.74 20.17
 -9 0 -5 270.88 21.81
 -9 0 -4 513.4 29.75
 -9 0 -3 377.93 25.56
 -9 0 -2 423.91 26.96
 -9 0 -1 128.24 15.44
 -9 0 0 1.51 7.21
 -9 0 1 435.15 26.68
 -9 0 2 4.4 8.03
 -9 0 3 802.5 37.19
 -9 0 3 798.3 37.77
 -9 0 4 54.25 11.29
 -9 0 4 58.39 11.51
 -9 0 5 452.78 27.82
 -9 0 6 138.76 16.4
 -9 0 7 35.18 10.29
 -9 0 8 81.17 13.45
 -9 0 9 75.87 14.03
 -9 0 10 319.9 24.95
 -9 0 11 22.07 11
 -9 1 -15 106.64 17.83
 -9 1 -14 28.31 12.34
 -9 1 -13 130.77 17.98
 -9 1 -12 24.66 10.64
 -9 1 -11 253.45 22.39
 -9 1 -10 -1.75 9.22
 -9 1 -9 243.64 21.71
 -9 1 -8 20.72 10.08
 -9 1 -7 553.95 32.13
 -9 1 -6 20.3 9.64
 -9 1 -5 333.39 24.48
 -9 1 -4 300.35 23.23
 -9 1 -3 41.09 10.68
 -9 1 -2 403.51 26.54
 -9 1 -1 77.26 12.86
 -9 1 0 196.08 19.3
 -9 1 1 9.48 9.1
 -9 1 2 299.05 22.52
 -9 1 3 26.84 11.08
 -9 1 3 38.82 10.99
 -9 1 4 690.75 35.39
 -9 1 4 679.99 34.73
 -9 1 5 9.73 9.01
 -9 1 5 15.23 9.38
 -9 1 6 225.75 20.36
 -9 1 7 267.81 22.34
 -9 1 8 122.43 16.35
 -9 1 9 314.78 24.85
 -9 1 10 207.13 20.79
 -9 1 11 269.09 23.57
 -9 1 12 61.41 14.44
 -9 1 13 248.49 23.6
 -9 2 -11 191.17 19.69
 -9 2 -10 203.58 20.63
 -9 2 -9 16.03 10.63
 -9 2 -8 328.24 25.29
 -9 2 -7 40.55 11.45
 -9 2 -6 540.44 32.28
 -9 2 -5 17.44 10.41
 -9 2 -4 501.2 30.97
 -9 2 -3 25.84 10.74
 -9 2 -2 514.9 30.98
 -9 2 -1 52.69 11.68
 -9 2 0 229.85 20.44
 -9 2 1 142.88 16.87
 -9 2 2 162.99 17.58
 -9 2 2 150.41 17.3
 -9 2 3 203.06 19.24
 -9 2 3 201.31 19.63
 -9 2 4 58.12 12.48
 -9 2 4 90.81 13.88
 -9 2 5 307.08 24.04
 -9 2 5 353.32 25.03
 -9 2 6 53.13 12.26
 -9 2 7 184.87 19.4
 -9 2 8 14.19 10.93
 -9 2 9 201.93 20.68
 -9 2 10 -12.83 12.62
 -9 2 11 158.03 19.1
 -9 2 12 77.31 15.48
 -9 3 -10 134.49 17.41
 -9 3 -9 54.61 13.21
 -9 3 -8 87.4 15.33
 -9 3 -7 72.76 14.3
 -9 3 -6 118.14 16.41
 -9 3 -5 206.74 20.38
 -9 3 -4 115.8 16.95
 -9 3 -3 277.57 23.71
 -9 3 -2 61.06 12.76
 -9 3 -1 352.89 26.67
 -9 3 0 8.94 9.4
 -9 3 1 142.52 17.7
 -9 3 2 29.95 9.73
 -9 3 2 35.54 11.74
 -9 3 3 360.45 26.17
 -9 3 3 393.9 27.56
 -9 3 4 3.44 8.9
 -9 3 4 1.77 9.33
 -9 3 5 372.34 27.25
 -9 3 5 382.74 27.42
 -9 3 6 202.67 21.06
 -9 3 6 258.89 22.46
 -9 3 7 97.65 15.18
 -9 3 8 358.8 27.66
 -9 3 9 -1.87 10.78
 -9 3 10 268.07 24.15
 -9 3 11 -3.86 12.48
 -9 4 -9 218.49 21.75
 -9 4 -8 3.73 9.51
 -9 4 -7 69.25 14.79
 -9 4 -6 26.27 11.93
 -9 4 -5 171.08 20.07
 -9 4 -4 82.76 14.81
 -9 4 -3 206.81 21.09
 -9 4 -2 380.06 28.09
 -9 4 -1 97.92 15.35
 -9 4 0 287.99 24.64
 -9 4 1 1.88 9.9
 -9 4 2 78.62 13.93
 -9 4 2 99.84 15.59
 -9 4 3 -1.74 10.49
 -9 4 3 -7.54 10.74
 -9 4 4 383.8 27.6
 -9 4 4 421.17 29.29
 -9 4 5 7.2 10.12
 -9 4 5 -1.88 10.71
 -9 4 6 408.59 29.07
 -9 4 6 450.32 30.81
 -9 4 7 42.91 12.92
 -9 4 7 71.22 14.78
 -9 4 8 108.19 17.16
 -9 4 9 173.65 20.09
 -9 5 -6 138.74 18.76
 -9 5 -5 81.38 15.34
 -9 5 -4 365.84 27.83
 -9 5 -3 44.89 13.7
 -9 5 -2 256.65 23.37
 -9 5 -1 96.28 16.65
 -9 5 0 90.57 16.19
 -9 5 1 250.61 23.62
 -9 5 2 37.58 13.88
 -9 5 3 321.55 25.12
 -9 5 3 258.01 24.06
 -9 5 4 12.67 11.38
 -9 5 4 15.93 11.06
 -9 5 5 147.42 18.25
 -9 5 5 189.63 21.74
 -9 5 6 -3.75 10.28
 -9 5 6 -1.99 10.47
 -9 5 7 153.68 19.88
 -8 -13 2 154.43 19.72
 -8 -13 3 -6.04 11.02
 -8 -12 1 85.72 15.21
 -8 -12 2 155.42 18.42
 -8 -12 3 34.42 12.29
 -8 -12 4 53.27 13.76
 -8 -12 5 109.64 17.43
 -8 -11 -15 18.78 11.6
 -8 -11 -14 99.85 16.68
 -8 -11 -13 17.87 12.49
 -8 -11 -12 156.48 19.05
 -8 -11 1 304.38 23.7
 -8 -11 2 38.28 11.82
 -8 -11 3 124.68 17.42
 -8 -11 4 24.36 10.68
 -8 -10 -17 45.02 12.69
 -8 -10 -16 100.44 16.92
 -8 -10 -15 36.69 12.59
 -8 -10 -14 150.42 19.14
 -8 -10 -13 203.44 21.41
 -8 -10 -12 92.92 15.66
 -8 -10 -11 467 30.36
 -8 -10 -10 8.68 8.86
 -8 -10 -9 450.96 28.78
 -8 -10 1 -12.49 8.67
 -8 -10 2 189.36 18.54
 -8 -10 3 -1.7 8.01
 -8 -9 -18 12.93 10.84
 -8 -9 -17 139.04 20.11
 -8 -9 -16 -2.05 9.97
 -8 -9 -15 226.55 22.82
 -8 -9 -14 48.15 13.53
 -8 -9 -13 240.38 22.45
 -8 -9 -12 166.9 18.91
 -8 -9 -11 144.9 17.44
 -8 -9 -10 178.86 18.61
 -8 -9 -9 52.47 11.81
 -8 -9 -8 251.6 20.63
 -8 -9 -7 73.17 12.67
 -8 -8 -18 65.99 14.62
 -8 -8 -17 35.21 12.52
 -8 -8 -16 134.68 18.26
 -8 -8 -15 -1.94 10.65
 -8 -8 -14 415.82 29.06
 -8 -8 -13 -3.6 9.88
 -8 -8 -12 687.38 36.58
 -8 -8 -11 19.9 10.23
 -8 -8 -10 735.47 36.72
 -8 -8 -9 115.35 15.17
 -8 -8 -8 423.74 25.85
 -8 -8 -7 122.36 14.56
 -8 -8 -6 159.52 15.3
 -8 -8 -5 262.79 18.59
 -8 -7 -13 200.42 20.01
 -8 -7 -12 10.08 9.09
 -8 -7 -11 609.44 32.94
 -8 -7 -10 18.3 8.8
 -8 -7 -9 331.76 22.71
 -8 -7 -8 148.3 15.43
 -8 -7 -7 318.86 21.32
 -8 -7 -6 20.92 8.27
 -8 -7 -5 311.35 20.09
 -8 -7 -4 304.08 19.33
 -8 -6 -19 117.31 17.61
 -8 -6 -18 4.15 11.07
 -8 -6 -17 249.18 23.81
 -8 -6 -16 341.36 27.4
 -8 -6 -15 229.37 21.46
 -8 -6 -14 309.21 24.6
 -8 -6 -13 83.62 13.55
 -8 -6 -8 540.49 28.39
 -8 -6 -7 37.13 9.18
 -8 -6 -6 403.57 22.68
 -8 -6 -5 146.48 13.5
 -8 -5 -19 6.42 10.76
 -8 -5 -18 81.14 15.6
 -8 -5 -17 126.83 18.16
 -8 -5 -16 129.98 17.87
 -8 -5 -15 121.1 17.07
 -8 -5 -14 49.89 12.23
 -8 -5 -13 5.1 8.93
 -8 -5 -12 246.87 20.97
 -8 -5 -11 93.13 12.93
 -8 -5 -10 665.15 33.07
 -8 -5 -9 309.82 21.48
 -8 -5 -8 412.64 23.79
 -8 -5 -5 344.74 19.8
 -8 -4 -19 2.15 9.92
 -8 -4 -18 45.93 13.43
 -8 -4 -17 209.91 21.84
 -8 -4 -16 56.35 13.34
 -8 -4 -15 671.53 37.14
 -8 -4 -14 21.4 10.76
 -8 -4 -13 268.13 22.38
 -8 -4 -12 1.61 8.22
 -8 -4 -11 179.72 17.79
 -8 -4 -10 21.5 8.84
 -8 -4 -9 1036.38 42.56
 -8 -4 -8 112.92 12.87
 -8 -4 -7 459.03 24.56
 -8 -4 -6 482.58 24.48
 -8 -4 0 1118.52 41.72
 -8 -3 -19 88.67 16.12
 -8 -3 -18 4.21 10.74
 -8 -3 -17 219.72 22.65
 -8 -3 -16 96.05 15.86
 -8 -3 -15 282.17 24.58
 -8 -3 -14 66.56 13.19
 -8 -3 -13 37.67 10.7
 -8 -3 -12 63.33 11.74
 -8 -3 -11 27.62 9.67
 -8 -3 -10 600.19 31.04
 -8 -3 -9 31.07 8.77
 -8 -3 -8 658.39 31.06
 -8 -3 -7 40.81 9.55
 -8 -3 -6 104.04 11.76
 -8 -3 -5 15.57 7.75
 -8 -3 -4 182.81 15.93
 -8 -3 -3 163.91 14.82
 -8 -3 -2 305.79 19.9
 -8 -3 -1 898.81 36.92
 -8 -3 0 435.29 23.59
 -8 -3 1 354.27 20.47
 -8 -3 2 37.29 8.29
 -8 -3 6 28.41 8.58
 -8 -2 -18 53.16 13.95
 -8 -2 -17 10.3 10.83
 -8 -2 -16 145.16 19.29
 -8 -2 -15 17.19 10.75
 -8 -2 -14 190.07 19.71
 -8 -2 -13 24.4 10.41
 -8 -2 -12 157.11 17.32
 -8 -2 -11 89.1 13
 -8 -2 -10 241.34 19.34
 -8 -2 -9 754.15 35.16
 -8 -2 -8 164.25 15.37
 -8 -2 -7 890.45 39.27
 -8 -2 -7 886.57 37.12
 -8 -2 -6 15.07 8.36
 -8 -2 -5 384.76 23.25
 -8 -2 -4 7.81 6.85
 -8 -2 -3 412.18 23.74
 -8 -2 -2 77.79 11.14
 -8 -2 -1 760.87 33.62
 -8 -2 0 1004.63 40.21
 -8 -2 1 441.6 23.85
 -8 -2 2 1465.31 51.69
 -8 -2 3 66.03 10.79
 -8 -2 4 476.34 25.4
 -8 -2 5 68.24 10.71
 -8 -2 6 350.86 21.97
 -8 -2 7 -2.55 6.99
 -8 -2 8 604.05 30.28
 -8 -1 -18 90.61 17.3
 -8 -1 -17 111.07 17.59
 -8 -1 -16 48.62 14.12
 -8 -1 -15 253.44 23.18
 -8 -1 -14 16.83 10.65
 -8 -1 -13 189.51 19.88
 -8 -1 -12 27.18 10.48
 -8 -1 -11 233.31 20.38
 -8 -1 -10 128.9 15.04
 -8 -1 -9 406.77 25.5
 -8 -1 -9 390.13 24.69
 -8 -1 -8 57.3 11.17
 -8 -1 -8 55.8 10.98
 -8 -1 -7 364.48 23.73
 -8 -1 -7 382.39 22.66
 -8 -1 -6 141.06 15.49
 -8 -1 -5 58.01 10.37
 -8 -1 -4 522.55 27.97
 -8 -1 -3 35.69 9.8
 -8 -1 -2 386 23.3
 -8 -1 -1 1.27 7.05
 -8 -1 0 1238.84 47.27
 -8 -1 1 9.77 7.04
 -8 -1 2 1397.12 50.85
 -8 -1 3 18.79 7.97
 -8 -1 3 20.44 8.2
 -8 -1 4 738.81 32.59
 -8 -1 4 718.36 33.23
 -8 -1 5 136.19 14.92
 -8 -1 6 371.02 23.2
 -8 -1 7 486.01 27.02
 -8 -1 8 189.02 17.23
 -8 -1 9 619.83 31.71
 -8 -1 10 67.35 12.72
 -8 0 -17 111.06 17.2
 -8 0 -16 78.78 15.65
 -8 0 -15 223.98 22.52
 -8 0 -14 217.61 21.29
 -8 0 -13 88.47 15.08
 -8 0 -12 200.89 19.87
 -8 0 -11 34.55 10.93
 -8 0 -11 30.1 10.44
 -8 0 -10 368.26 25.07
 -8 0 -10 393.15 26.13
 -8 0 -9 10.73 8.4
 -8 0 -9 -5.96 8.06
 -8 0 -8 833.27 38.37
 -8 0 -8 804.99 37.07
 -8 0 -7 10.39 8.25
 -8 0 -6 616.09 31.83
 -8 0 -5 87.44 13.05
 -8 0 -4 14.11 7.53
 -8 0 -3 288.93 20.99
 -8 0 -2 391.08 24.04
 -8 0 -1 119.85 13.81
 -8 0 0 383.32 23.36
 -8 0 1 583.53 29.71
 -8 0 2 3.88 7.26
 -8 0 2 -6.61 7.34
 -8 0 3 758.08 34.46
 -8 0 3 752.2 34.65
 -8 0 4 156.37 15.25
 -8 0 4 175.05 16.15
 -8 0 5 626.05 30.93
 -8 0 5 734.82 33.91
 -8 0 6 116.55 14.3
 -8 0 7 272.08 20.35
 -8 0 8 188.46 17.31
 -8 0 9 208.87 19.03
 -8 0 10 261.85 21.29
 -8 0 11 166.28 17.94
 -8 0 12 484.57 29.03
 -8 1 -16 112.71 18.05
 -8 1 -15 37.07 12.71
 -8 1 -14 151.1 19.55
 -8 1 -13 105.25 16.34
 -8 1 -12 53.09 12.8
 -8 1 -12 71.33 14.16
 -8 1 -11 104.06 14.83
 -8 1 -11 83.8 14.41
 -8 1 -10 106.45 14.52
 -8 1 -10 84.45 14.08
 -8 1 -9 383.78 25.37
 -8 1 -9 308.94 23.34
 -8 1 -8 164.97 17.47
 -8 1 -7 620.49 33
 -8 1 -6 34.9 10.13
 -8 1 -5 356.78 24.03
 -8 1 -4 191.21 17.46
 -8 1 -3 121.54 14.33
 -8 1 -2 573.11 30.21
 -8 1 -1 566.88 30.15
 -8 1 0 680.68 33.36
 -8 1 1 423.93 25.34
 -8 1 1 428.19 25.32
 -8 1 2 735.09 34.53
 -8 1 2 684.78 33.31
 -8 1 3 2.78 7.9
 -8 1 3 4.2 6.59
 -8 1 4 541.99 29.3
 -8 1 4 619.24 31.03
 -8 1 5 4.11 8.43
 -8 1 5 -1.45 7.73
 -8 1 6 538.42 29.66
 -8 1 7 21.13 9.31
 -8 1 8 275.85 21.81
 -8 1 9 83.45 13.29
 -8 1 10 329.85 24.15
 -8 1 11 196.98 19.36
 -8 1 12 192.61 19.98
 -8 1 13 390.42 27.53
 -8 2 -15 224.39 23.24
 -8 2 -14 20.53 11.84
 -8 2 -13 327.08 26.71
 -8 2 -12 212.97 21.55
 -8 2 -11 80.06 13.91
 -8 2 -11 74.74 14.44
 -8 2 -10 405.35 27.02
 -8 2 -10 426.56 28.63
 -8 2 -9 53.43 12.28
 -8 2 -8 160.63 17.29
 -8 2 -7 365.29 25
 -8 2 -6 288.06 22.12
 -8 2 -5 58.13 11.43
 -8 2 -4 454.93 27.35
 -8 2 -3 173.19 17.25
 -8 2 -2 176.68 17.33
 -8 2 -1 15.28 8.7
 -8 2 0 118.46 14.95
 -8 2 1 7.1 7.78
 -8 2 1 9.07 8.06
 -8 2 2 485.6 27.32
 -8 2 2 454.75 27.34
 -8 2 3 333.81 22.72
 -8 2 3 309.77 22.52
 -8 2 4 248.91 20.42
 -8 2 4 301.78 21.98
 -8 2 5 490.99 28.66
 -8 2 5 481.88 28.37
 -8 2 6 43.44 10.98
 -8 2 6 27.09 10.48
 -8 2 7 340.82 24.09
 -8 2 8 9.72 8.52
 -8 2 9 382.62 26.36
 -8 2 10 27.08 10.76
 -8 2 11 419.84 28.69
 -8 2 12 68.65 13.47
 -8 2 13 177.5 20.25
 -8 2 14 18.21 10.75
 -8 2 15 171.63 20.13
 -8 3 -14 145.98 19.24
 -8 3 -13 10.24 10.77
 -8 3 -12 357.87 27.62
 -8 3 -11 7.6 9.71
 -8 3 -10 275.05 22.8
 -8 3 -9 -6.66 9.24
 -8 3 -8 156.26 17.53
 -8 3 -7 46.42 11.84
 -8 3 -6 300.9 23.48
 -8 3 -5 291.49 22.62
 -8 3 -4 162.26 17.63
 -8 3 -3 264.79 21.6
 -8 3 -2 3.26 8.45
 -8 3 -1 676.32 35.16
 -8 3 0 190.29 18.59
 -8 3 1 650.18 33.49
 -8 3 1 701.4 35.48
 -8 3 2 20.99 8.85
 -8 3 2 14.65 9.72
 -8 3 3 253.43 20.92
 -8 3 3 314.91 23.36
 -8 3 4 107.33 14.18
 -8 3 4 122.87 15.53
 -8 3 5 209.76 19.21
 -8 3 5 187.97 19.24
 -8 3 6 173.63 17.67
 -8 3 6 223.42 20.27
 -8 3 7 293.51 23.24
 -8 3 7 278.87 22.95
 -8 3 8 191.55 19.57
 -8 3 9 221.88 20.59
 -8 3 10 361 26.35
 -8 3 11 68.66 14.19
 -8 3 12 206.19 20.93
 -8 3 13 -1.87 10.53
 -8 3 14 349.86 27.03
 -8 4 -8 -5.15 9.41
 -8 4 -7 725.87 37.78
 -8 4 -6 17.24 10.17
 -8 4 -5 501.13 30.67
 -8 4 -4 34.44 11.69
 -8 4 -3 160.47 17.93
 -8 4 -2 151.87 17.95
 -8 4 -1 186.51 19.17
 -8 4 0 233.44 21.46
 -8 4 1 115.84 15.14
 -8 4 1 128.9 16.37
 -8 4 2 288.91 22.12
 -8 4 2 279.82 23.79
 -8 4 3 -4.75 9.75
 -8 4 3 10.55 9.76
 -8 4 4 338.12 24.48
 -8 4 4 302.35 24.47
 -8 4 5 -3.3 10.59
 -8 4 5 -5.32 9.84
 -8 4 6 415.51 27.27
 -8 4 6 404.68 28.05
 -8 4 7 20.73 10.66
 -8 4 7 40.94 12.48
 -8 4 8 308.95 24.5
 -8 4 8 262.16 23.51
 -8 4 9 72.19 13.91
 -8 4 10 86.54 15.24
 -8 4 11 302.45 25.26
 -8 4 12 32.52 13.3
 -8 5 -7 -3.56 10.24
 -8 5 -6 182.27 19.84
 -8 5 -5 1.79 9.57
 -8 5 -4 328.2 26.11
 -8 5 -3 7.24 9.11
 -8 5 -2 161.94 18.44
 -8 5 -1 42.03 12.2
 -8 5 0 187.39 20.19
 -8 5 1 87.75 13.7
 -8 5 1 99.76 15.13
 -8 5 2 225.63 20.91
 -8 5 2 258.44 23
 -8 5 3 135.71 16.97
 -8 5 3 198.65 20.51
 -8 5 4 188.75 19.48
 -8 5 4 219.42 21.97
 -8 5 5 310.96 24.57
 -8 5 5 266.99 23.82
 -8 5 6 43.7 12.28
 -8 5 6 40.02 12.49
 -8 5 7 234.05 21.82
 -8 5 7 267.95 23.86
 -8 5 8 3.65 10.65
 -8 5 8 15.07 11.6
 -8 5 9 154.91 18.48
 -8 5 9 182.6 20.23
 -8 5 10 53.32 13.39
 -8 6 -6 92.08 15.78
 -8 6 -5 301.16 24.62
 -8 6 -4 28.11 10.95
 -8 6 -3 504.1 32.77
 -8 6 -2 -9.52 10.97
 -8 6 -1 268.28 24.09
 -8 6 0 9.66 10.59
 -8 6 1 179.13 20.44
 -8 6 2 13.73 10.76
 -8 6 3 172.44 18.5
 -8 6 3 160.49 19.88
 -8 6 4 313.54 25.2
 -8 6 4 344.25 27.87
 -8 6 5 152.5 18.56
 -8 6 5 214.08 21.98
 -8 6 6 267.31 23.35
 -8 6 6 328.66 26.62
 -8 6 7 3.67 10.57
 -8 6 7 14.02 11.95
 -8 6 8 74.95 14.86
 -8 6 8 99.2 16.39
 -8 6 9 1.98 10.84
 -7 -13 0 120.07 17.32
 -7 -13 1 216.95 22.24
 -7 -13 2 107.65 16.72
 -7 -13 3 48.21 13.05
 -7 -12 0 329.99 25.11
 -7 -12 1 51.58 12.21
 -7 -12 2 134.09 17.96
 -7 -12 3 111.65 16.54
 -7 -12 4 25.32 11.5
 -7 -12 5 32.04 12.23
 -7 -12 6 20.53 11.26
 -7 -11 -16 51.94 14.48
 -7 -11 -15 40.67 13.07
 -7 -11 -14 153.04 19.31
 -7 -11 -13 5.82 10.63
 -7 -11 -1 137.09 15.86
 -7 -11 0 22.21 9.48
 -7 -11 1 280.32 22.61
 -7 -11 2 -1.71 8.34
 -7 -11 3 281.78 23.64
 -7 -11 4 25.65 10.58
 -7 -11 5 153.3 19.03
 -7 -11 6 87.74 15.56
 -7 -11 7 196.52 21.93
 -7 -11 8 113.25 17.68
 -7 -10 -17 47.81 14.6
 -7 -10 -16 93.44 15.6
 -7 -10 -15 144.27 18.68
 -7 -10 -14 230.56 22.66
 -7 -10 -13 222.06 21.8
 -7 -10 -12 46.98 12.29
 -7 -10 -11 390.43 27.53
 -7 -10 -10 1.69 9.41
 -7 -10 -1 48.65 10.55
 -7 -10 0 122.24 14.31
 -7 -10 1 85.13 13.27
 -7 -10 2 294.67 22.77
 -7 -10 3 3.3 9.04
 -7 -10 4 607.48 33.99
 -7 -10 5 23.14 10.27
 -7 -10 6 462.69 30.26
 -7 -10 7 19.07 10.86
 -7 -9 -18 45.95 14.06
 -7 -9 -17 191.44 21.17
 -7 -9 -16 -1.99 9.67
 -7 -9 -15 215.69 21.69
 -7 -9 -14 33.6 12.11
 -7 -9 -13 556.58 33.31
 -7 -9 -12 22.59 10.26
 -7 -9 -11 451.46 28.53
 -7 -9 -10 38.57 10.92
 -7 -9 -9 57.18 11.82
 -7 -9 -8 393.77 25.22
 -7 -9 -7 45.77 10.15
 -7 -9 -1 161.57 15.4
 -7 -9 0 739 34.47
 -7 -9 1 75.46 12.31
 -7 -9 2 177.35 16.79
 -7 -9 3 349.76 24.53
 -7 -9 4 104.23 13.84
 -7 -9 5 389.79 26.15
 -7 -8 -19 75.95 15.91
 -7 -8 -18 121.36 17.5
 -7 -8 -17 26 12.2
 -7 -8 -16 180.25 20.72
 -7 -8 -15 48.73 12.74
 -7 -8 -14 404.3 28.08
 -7 -8 -13 38.24 11.7
 -7 -8 -12 443.3 28.14
 -7 -8 -11 17.58 9
 -7 -8 -10 231.29 19.7
 -7 -8 -9 121.67 15.15
 -7 -8 -8 336.89 22.41
 -7 -8 -7 86.68 12.39
 -7 -8 -6 533.46 27.65
 -7 -8 -5 412.56 23.44
 -7 -8 -1 212.12 16.44
 -7 -8 0 14.6 7.42
 -7 -8 1 225.22 17.4
 -7 -8 2 31.26 8.83
 -7 -8 3 446.11 26.36
 -7 -7 -14 221.88 20.89
 -7 -7 -13 475.92 29.46
 -7 -7 -12 109.61 15.13
 -7 -7 -11 603.94 32.2
 -7 -7 -10 29.26 9.31
 -7 -7 -9 208.41 17.9
 -7 -7 -8 182.16 16.45
 -7 -7 -7 499.69 26.61
 -7 -7 -6 224.24 16.98
 -7 -7 -5 772.37 33.21
 -7 -7 -4 173.99 14.41
 -7 -7 -3 235.49 16.22
 -7 -6 -20 10.55 11.1
 -7 -6 -19 154.32 19.21
 -7 -6 -18 -4 11.1
 -7 -6 -17 334.35 26.16
 -7 -6 -16 50.25 12.66
 -7 -6 -15 103.64 15.53
 -7 -6 -14 319.74 24.4
 -7 -6 -8 400.94 23.56
 -7 -6 -7 2.36 6.39
 -7 -6 -6 508.8 25.63
 -7 -6 -5 46.79 8.4
 -7 -6 -4 774.26 31.61
 -7 -6 -3 41.86 8.07
 -7 -6 -2 499.83 22.94
 -7 -5 -20 65.47 14.75
 -7 -5 -20 72.08 15.17
 -7 -5 -19 19.1 11.27
 -7 -5 -19 18.58 11.17
 -7 -5 -18 115.26 16.8
 -7 -5 -18 106.15 16.64
 -7 -5 -17 36.75 12.9
 -7 -5 -16 362.78 27.17
 -7 -5 -15 80.19 14.04
 -7 -5 -14 565.21 32.49
 -7 -5 -13 3.24 8.14
 -7 -5 -12 385.52 25.36
 -7 -5 -11 214.8 18.18
 -7 -5 -10 511.14 27.64
 -7 -5 -9 134.68 13.98
 -7 -5 -8 458.17 24.66
 -7 -5 -5 1381.53 47.53
 -7 -5 -4 57.73 8.6
 -7 -5 -3 1505.1 49.11
 -7 -5 -2 67.34 8.38
 -7 -4 -20 104.01 17.09
 -7 -4 -20 95.84 16.58
 -7 -4 -19 22.66 11.64
 -7 -4 -19 20.74 11.82
 -7 -4 -18 77.67 14.38
 -7 -4 -18 128.65 17.85
 -7 -4 -17 178.77 19.4
 -7 -4 -17 176.46 19.91
 -7 -4 -16 399.05 26.42
 -7 -4 -16 402.34 28.64
 -7 -4 -15 359.36 24.37
 -7 -4 -15 358.62 26.05
 -7 -4 -14 214.68 18.59
 -7 -4 -14 199.11 19.45
 -7 -4 -13 662.52 32.42
 -7 -4 -13 656.11 34.32
 -7 -4 -12 1.25 6.68
 -7 -4 -12 -1.53 7.57
 -7 -4 -11 528.08 28.96
 -7 -4 -10 43.42 9.86
 -7 -4 -9 1000.56 40.85
 -7 -4 -8 40.2 8.66
 -7 -4 -7 764.66 32.62
 -7 -4 -6 218.42 15.5
 -7 -4 -5 1157.65 41.24
 -7 -4 -3 1085.84 37.64
 -7 -3 -20 21.42 12.36
 -7 -3 -20 -6.44 11.77
 -7 -3 -19 181.62 20.48
 -7 -3 -19 215.47 22.06
 -7 -3 -18 -12.51 11.24
 -7 -3 -18 4.06 10.2
 -7 -3 -17 127.51 17.01
 -7 -3 -17 172.16 19.39
 -7 -3 -16 69.18 12.84
 -7 -3 -16 80.89 14.11
 -7 -3 -15 225.9 19.52
 -7 -3 -15 222.9 21.01
 -7 -3 -14 176.03 16.91
 -7 -3 -14 174.87 18.41
 -7 -3 -13 65.16 12.64
 -7 -3 -12 371.29 24.58
 -7 -3 -11 168.42 16.49
 -7 -3 -10 502.62 27.63
 -7 -3 -9 78.94 11.65
 -7 -3 -8 1029.34 41.02
 -7 -3 -7 -1.09 5.99
 -7 -3 -6 466.99 23.34
 -7 -3 -5 33.89 7.46
 -7 -3 -4 445.68 23.33
 -7 -3 -4 419.74 20.46
 -7 -3 -3 358.4 20.03
 -7 -3 -3 298.84 16.38
 -7 -3 -2 487.94 23.97
 -7 -3 -1 1532.04 51.72
 -7 -3 0 443.8 22.14
 -7 -3 1 608.96 26.49
 -7 -3 2 19.96 6.19
 -7 -3 5 354.5 19.92
 -7 -3 6 3.03 6.21
 -7 -2 -19 4.24 9.78
 -7 -2 -18 137.69 18.31
 -7 -2 -17 5.96 9.67
 -7 -2 -16 196.79 20.94
 -7 -2 -15 3.66 8.46
 -7 -2 -14 307.6 24
 -7 -2 -13 53.17 11.7
 -7 -2 -12 295.66 22.06
 -7 -2 -11 259.53 20.48
 -7 -2 -10 357.61 22.95
 -7 -2 -9 635.86 30.97
 -7 -2 -8 73.66 10.73
 -7 -2 -7 426.14 24.6
 -7 -2 -7 481.85 24.47
 -7 -2 -6 36.02 8.37
 -7 -2 -6 25.55 7.53
 -7 -2 -5 435.95 23.52
 -7 -2 -5 417.19 21.34
 -7 -2 -4 23.73 7.82
 -7 -2 -4 34.27 6.81
 -7 -2 -3 1321.9 47.6
 -7 -2 -2 11.67 5.82
 -7 -2 -1 1337.53 47.19
 -7 -2 0 806.51 32.72
 -7 -2 1 902.89 35.26
 -7 -2 2 415.79 21.31
 -7 -2 3 87.47 10.11
 -7 -2 3 71.57 9.82
 -7 -2 4 5.24 6.04
 -7 -2 5 41.47 8.51
 -7 -2 6 561.68 26.63
 -7 -2 7 5.52 5.72
 -7 -2 8 1623.76 56.01
 -7 -1 -19 81.82 15.79
 -7 -1 -18 108.87 16.96
 -7 -1 -17 190.57 20.84
 -7 -1 -16 3.91 9.02
 -7 -1 -15 313.36 25.25
 -7 -1 -14 19.72 10.46
 -7 -1 -13 324.85 24.15
 -7 -1 -12 -6.48 8.65
 -7 -1 -11 535.49 30.09
 -7 -1 -10 148.56 15.23
 -7 -1 -9 574.84 29.42
 -7 -1 -9 577.76 29.46
 -7 -1 -8 393.48 23.22
 -7 -1 -8 369.35 22.61
 -7 -1 -7 688.43 32.57
 -7 -1 -7 704.85 31.59
 -7 -1 -6 216.31 16.83
 -7 -1 -6 194.57 14.84
 -7 -1 -5 328.99 20.63
 -7 -1 -5 335.6 19.18
 -7 -1 -4 1032.44 40.99
 -7 -1 -4 1038.79 37.56
 -7 -1 -3 145.33 13.73
 -7 -1 -2 1462.44 51.44
 -7 -1 -1 46.94 8.48
 -7 -1 0 1431.96 50.15
 -7 -1 1 1.04 5.79
 -7 -1 2 1355.48 47.96
 -7 -1 2 1407.19 49.06
 -7 -1 3 422.64 22.13
 -7 -1 3 449.55 23.53
 -7 -1 4 1085.45 39.51
 -7 -1 4 1004.24 40.01
 -7 -1 5 552.76 26.8
 -7 -1 6 725.93 32.25
 -7 -1 7 357.29 21.41
 -7 -1 8 224.23 17.24
 -7 -1 9 441.53 24.57
 -7 -1 10 80.38 11.73
 -7 0 -18 12.83 11.09
 -7 0 -17 228.54 23.95
 -7 0 -16 4.02 10.27
 -7 0 -15 158.96 18.73
 -7 0 -14 87.27 14.73
 -7 0 -13 111.81 15.78
 -7 0 -12 354.26 25.65
 -7 0 -11 67.22 12.02
 -7 0 -10 766.94 35.85
 -7 0 -10 802.65 37.8
 -7 0 -9 122.5 14.46
 -7 0 -9 156.14 15.72
 -7 0 -8 466.02 25.97
 -7 0 -8 450.76 25.58
 -7 0 -7 -2.62 7.08
 -7 0 -7 3.7 6.84
 -7 0 -6 303.57 20.25
 -7 0 -6 307.31 19.43
 -7 0 -5 185.76 16.12
 -7 0 -5 166.88 13.89
 -7 0 -4 333.61 21.13
 -7 0 -3 1180.72 45.32
 -7 0 -2 973.7 39.45
 -7 0 -1 660.61 30.3
 -7 0 0 502.85 25.49
 -7 0 1 813.61 34.52
 -7 0 1 795.94 33.94
 -7 0 2 53.58 9.48
 -7 0 2 41.09 9.48
 -7 0 3 681.62 30.15
 -7 0 3 629.73 29.66
 -7 0 4 29.49 8.09
 -7 0 4 18.87 7.73
 -7 0 5 267.51 17.96
 -7 0 5 276.92 18.66
 -7 0 6 -1.23 6.57
 -7 0 7 541.86 27.78
 -7 0 8 706.12 32.86
 -7 0 9 844.87 37.18
 -7 0 10 296.48 20.92
 -7 0 11 188.1 17.54
 -7 0 12 239.1 19.71
 -7 1 -17 14.94 11.55
 -7 1 -16 145.13 20
 -7 1 -15 12.02 10.54
 -7 1 -14 274.04 24.52
 -7 1 -13 118.12 16.66
 -7 1 -12 250.38 22.24
 -7 1 -11 269.96 20.6
 -7 1 -11 298.86 23.2
 -7 1 -10 212.97 17.93
 -7 1 -10 182.61 18.18
 -7 1 -9 861.42 38.64
 -7 1 -9 928.45 40.76
 -7 1 -8 117.25 13.83
 -7 1 -8 109.77 13.81
 -7 1 -7 476.56 27.13
 -7 1 -7 539.32 27.72
 -7 1 -6 5.36 6.73
 -7 1 -6 -1.22 6.05
 -7 1 -5 522.28 27.83
 -7 1 -4 63.73 10.77
 -7 1 -3 1032.22 41.98
 -7 1 -2 236.66 17.99
 -7 1 -1 1071.41 43.12
 -7 1 0 488.25 25.39
 -7 1 0 487.24 26.01
 -7 1 1 821.02 34.96
 -7 1 1 790 34.93
 -7 1 2 1102.35 43.84
 -7 1 2 1208.46 45.22
 -7 1 3 204.18 16.66
 -7 1 3 240.37 17.49
 -7 1 4 905.32 39.1
 -7 1 4 1030.12 40.09
 -7 1 5 15.32 7.44
 -7 1 5 -1.22 6.76
 -7 1 6 1217.42 46.12
 -7 1 6 1183.99 46.66
 -7 1 7 5.37 6.65
 -7 1 8 521.01 28.12
 -7 1 9 69.4 11.73
 -7 1 10 499.59 28.18
 -7 1 11 50.86 11.27
 -7 1 12 322.47 23.7
 -7 1 13 133.78 16.04
 -7 1 14 45.07 11.76
 -7 2 -16 21.38 11.88
 -7 2 -15 368.92 28.79
 -7 2 -14 26.04 11.14
 -7 2 -13 382.16 28.24
 -7 2 -12 35.05 11.63
 -7 2 -11 205.75 19.14
 -7 2 -11 262.39 22.02
 -7 2 -10 46.71 11
 -7 2 -10 53.56 11.97
 -7 2 -9 112.84 14.19
 -7 2 -9 117.32 15.37
 -7 2 -8 24.34 9.13
 -7 2 -8 47.82 10.99
 -7 2 -7 120.64 14.05
 -7 2 -7 87.04 13.03
 -7 2 -6 156.01 16.21
 -7 2 -5 179.52 16.4
 -7 2 -4 642.09 32.06
 -7 2 -3 102.52 13.82
 -7 2 -2 1149.38 45.92
 -7 2 -1 1.35 6.89
 -7 2 0 319.74 20.72
 -7 2 0 346.62 21.95
 -7 2 1 18.64 8.05
 -7 2 1 20.19 8.21
 -7 2 2 45.51 10.06
 -7 2 2 56.5 10.77
 -7 2 3 443.78 24.76
 -7 2 3 449.11 25.5
 -7 2 4 151.66 14.87
 -7 2 4 182.96 16.75
 -7 2 5 642.98 31.54
 -7 2 5 630.68 31.4
 -7 2 6 309.58 20.97
 -7 2 6 228.65 18.71
 -7 2 7 466.35 26.16
 -7 2 7 428.18 25.92
 -7 2 8 55.53 11.03
 -7 2 9 434.16 26.63
 -7 2 10 3.09 8
 -7 2 11 310.72 23.25
 -7 2 12 82.98 13.8
 -7 2 13 173.46 18.65
 -7 2 14 109.1 15.46
 -7 2 15 126.96 17.08
 -7 3 -15 10.69 10.92
 -7 3 -14 122.43 18.23
 -7 3 -13 48.09 13.62
 -7 3 -12 279.48 24.11
 -7 3 -11 51.68 12.56
 -7 3 -10 608.69 31.88
 -7 3 -10 569.02 33.38
 -7 3 -9 164.75 17.06
 -7 3 -9 164.2 17.77
 -7 3 -8 729.7 35.61
 -7 3 -8 752.63 36.88
 -7 3 -7 90.64 13.24
 -7 3 -7 113.83 14.67
 -7 3 -6 171.52 17.2
 -7 3 -5 54.37 10.7
 -7 3 -4 105.43 13.71
 -7 3 -3 474.58 27.46
 -7 3 -2 33.48 9.46
 -7 3 -1 1072.31 45.53
 -7 3 0 152.26 15.12
 -7 3 0 135.72 15.59
 -7 3 1 922.85 39.19
 -7 3 1 948 41.2
 -7 3 2 -6.63 7.82
 -7 3 2 -8.89 8.64
 -7 3 3 685.2 33.27
 -7 3 3 753.26 35.79
 -7 3 4 238.99 18.94
 -7 3 4 258.42 20.19
 -7 3 5 464.19 27.1
 -7 3 5 508.13 28.41
 -7 3 6 239.85 19.45
 -7 3 6 294.41 21.31
 -7 3 7 605.03 31.98
 -7 3 7 612.48 31.74
 -7 3 8 86.36 13.59
 -7 3 8 118.68 14.88
 -7 3 9 266.36 21.26
 -7 3 10 578.42 32.58
 -7 3 11 332.76 24.7
 -7 3 12 809.21 40.22
 -7 3 13 28.1 11.06
 -7 3 14 353.59 26.68
 -7 3 15 12.81 10.03
 -7 3 16 234.19 22.48
 -7 4 -14 323.92 27.72
 -7 4 -13 155.96 19.85
 -7 4 -12 106.39 17.5
 -7 4 -11 198.99 21.59
 -7 4 -10 261.14 23.23
 -7 4 -9 214.11 20.7
 -7 4 -8 104.16 14.52
 -7 4 -7 280.02 22.15
 -7 4 -6 1.55 7.94
 -7 4 -5 513.93 29.78
 -7 4 -4 18.65 8.97
 -7 4 -3 541.84 30.49
 -7 4 -2 93.55 13.7
 -7 4 -1 588.69 32.01
 -7 4 0 351.63 22.47
 -7 4 0 351.67 24.83
 -7 4 1 633.06 31.47
 -7 4 1 636.65 33.63
 -7 4 2 537.14 29.32
 -7 4 2 631.25 32.77
 -7 4 3 34.12 9.82
 -7 4 3 28.81 9.99
 -7 4 4 565.43 30.56
 -7 4 4 617.26 32.6
 -7 4 5 1.5 7.64
 -7 4 5 -4.78 8.13
 -7 4 6 620.57 33.1
 -7 4 6 699.04 34.71
 -7 4 7 23.66 9.83
 -7 4 7 18.96 9.84
 -7 4 8 872.04 40.85
 -7 4 8 877.87 40.78
 -7 4 9 68.24 12.85
 -7 4 9 74.05 13.1
 -7 4 10 331.52 24.67
 -7 4 11 306.83 24.41
 -7 4 12 61.11 13.73
 -7 4 13 205.76 20.69
 -7 4 14 35.64 12.17
 -7 4 15 223.49 22.23
 -7 5 -12 31.23 12.44
 -7 5 -11 193.21 21.39
 -7 5 -10 83.38 15.93
 -7 5 -7 68.17 12.85
 -7 5 -6 444.87 28.78
 -7 5 -5 4.91 8.85
 -7 5 -4 422.85 27.61
 -7 5 -3 -3.3 8.17
 -7 5 -2 324.92 24.02
 -7 5 -1 -3.35 9.31
 -7 5 0 457.72 26.88
 -7 5 0 543.94 31.55
 -7 5 1 94.5 13.11
 -7 5 1 94.51 14.52
 -7 5 2 134.31 15.32
 -7 5 2 152.82 17.88
 -7 5 3 364.49 24.23
 -7 5 3 377.63 26.6
 -7 5 4 38.03 10.72
 -7 5 4 73.79 13.79
 -7 5 5 340.5 24.26
 -7 5 5 371.02 25.87
 -7 5 6 80.22 13.87
 -7 5 6 68.26 13.26
 -7 5 7 268.69 22.12
 -7 5 7 321.64 24.72
 -7 5 8 3.39 8.51
 -7 5 8 10.24 8.72
 -7 5 9 406.75 28.15
 -7 5 9 408.38 27.98
 -7 5 10 12.48 10.03
 -7 5 10 -1.7 10.27
 -7 5 11 467.81 30.86
 -7 5 12 57.96 14.17
 -7 5 13 282.74 24.77
 -7 6 -6 125.84 16.29
 -7 6 -5 106.51 15.19
 -7 6 -4 31.14 10.57
 -7 6 -3 211.49 21.08
 -7 6 -2 15.87 9.92
 -7 6 -1 203.92 20.66
 -7 6 0 -9.05 10.05
 -7 6 1 388.67 27.86
 -7 6 2 -1.86 9.18
 -7 6 3 229.92 19.77
 -7 6 3 265.76 22.99
 -7 6 4 111.92 16.02
 -7 6 4 169.25 19.01
 -7 6 5 250.92 21.12
 -7 6 5 194.41 20.95
 -7 6 6 389.48 26.92
 -7 6 6 392 28.28
 -7 6 7 123.19 15.89
 -7 6 7 128.6 17.71
 -7 6 8 145.74 17.59
 -7 6 8 166.92 19.32
 -7 6 9 14.41 10.38
 -7 6 9 14.69 10.83
 -7 6 10 46.14 12.47
 -7 6 10 73.18 14.88
 -7 6 11 -5.67 9.79
 -7 7 -4 41.51 12.16
 -7 7 -3 159.19 19.3
 -7 7 -2 292.61 24.14
 -7 7 -1 303.5 25.29
 -7 7 0 336.33 27
 -7 7 1 128.02 17.94
 -7 7 2 285.13 24.97
 -7 7 3 19.59 11.95
 -7 7 4 297.06 25.74
 -7 7 5 -8.32 10.66
 -7 7 5 -3.9 11.1
 -7 7 6 347.22 26.16
 -7 7 6 389.77 28.36
 -7 7 7 68.56 14.14
 -7 7 7 50.85 13.43
 -7 7 8 63.17 14.6
 -7 7 8 56.58 14.27
 -7 7 9 283.08 24.19
 -7 7 9 291.01 25.42
 -7 8 -3 9.48 10.66
 -7 8 -2 125.1 17.3
 -7 8 -1 15.63 11.66
 -7 8 0 97.86 16.64
 -7 8 1 42.65 13.43
 -7 8 2 115.53 18.28
 -7 8 3 146.17 19.35
 -6 -14 0 77.51 15.52
 -6 -13 -1 211.95 21.27
 -6 -13 0 78.27 14.47
 -6 -13 1 112.9 16.89
 -6 -13 2 206.16 21.26
 -6 -13 3 76.37 14.52
 -6 -13 4 314.33 26.89
 -6 -12 -1 -1.67 9.03
 -6 -12 0 319.1 24.77
 -6 -12 1 3.56 9.88
 -6 -12 2 293.16 24.29
 -6 -12 3 22.61 11
 -6 -12 4 38.69 12.08
 -6 -12 5 39.7 12.26
 -6 -12 6 10.17 11.43
 -6 -12 7 16.59 11.22
 -6 -11 -17 36.87 13.29
 -6 -11 -16 181.17 20.73
 -6 -11 -15 43.38 13.5
 -6 -11 -2 61.55 11.6
 -6 -11 -1 63.93 11.67
 -6 -11 0 74.26 12.3
 -6 -11 1 209.57 19.44
 -6 -11 2 -1.69 9.04
 -6 -11 3 474.63 30.19
 -6 -11 4 34.3 12.04
 -6 -11 5 232.64 22.07
 -6 -11 6 53.58 13.02
 -6 -11 7 206.27 21.27
 -6 -11 8 20.14 10.6
 -6 -11 9 102.97 16.67
 -6 -10 -18 134.9 19.25
 -6 -10 -17 12.01 11.4
 -6 -10 -16 125.28 18.09
 -6 -10 -15 51.52 13.84
 -6 -10 -14 131.79 17.45
 -6 -10 -13 43.31 12.26
 -6 -10 -12 162.97 18.27
 -6 -10 -11 120.76 16.41
 -6 -10 -2 23.7 9.24
 -6 -10 -1 392.11 24.15
 -6 -10 0 20.1 8.76
 -6 -10 1 210.88 18.48
 -6 -10 2 115.02 14.7
 -6 -10 3 40.36 10.88
 -6 -10 4 517.54 30.47
 -6 -10 5 8.67 8.3
 -6 -10 6 214.94 20.57
 -6 -10 7 -5.55 10
 -6 -10 8 192.58 20.67
 -6 -10 9 23.52 10.61
 -6 -10 10 110.56 16.89
 -6 -9 -19 34.89 13.68
 -6 -9 -18 26.13 12.78
 -6 -9 -17 210.26 22.49
 -6 -9 -16 5.73 10.19
 -6 -9 -15 218.83 21.59
 -6 -9 -14 12.56 10.46
 -6 -9 -13 207.99 20.09
 -6 -9 -12 5.02 9.52
 -6 -9 -11 277.31 22.04
 -6 -9 -10 358.87 24.34
 -6 -9 -9 127.33 15.15
 -6 -9 -8 999.36 42.69
 -6 -9 -3 47.88 9.46
 -6 -9 -2 969.06 39.13
 -6 -9 -1 165.33 15.3
 -6 -9 0 227.9 17.85
 -6 -9 1 499.04 27.23
 -6 -9 2 88.03 12.23
 -6 -9 3 256.53 20.15
 -6 -9 4 309.19 23.01
 -6 -9 5 205.88 18.94
 -6 -9 6 95.32 14.45
 -6 -9 7 361.06 26.27
 -6 -9 8 19.78 10.12
 -6 -9 9 178.5 19.21
 -6 -8 -20 20.67 12.2
 -6 -8 -19 218.6 22.75
 -6 -8 -18 163.84 19.79
 -6 -8 -17 55.64 14.03
 -6 -8 -16 391.88 28.21
 -6 -8 -15 -1.8 9.17
 -6 -8 -14 299.45 23.58
 -6 -8 -13 38.32 10.51
 -6 -8 -12 219.61 19.6
 -6 -8 -11 4.61 7.85
 -6 -8 -10 197.36 17.94
 -6 -8 -9 160.57 15.73
 -6 -8 -8 382.58 23.66
 -6 -8 -7 363.62 22.48
 -6 -8 -6 677.23 31.57
 -6 -8 -3 431.52 22.16
 -6 -8 -2 32.21 8.2
 -6 -8 -1 1017.41 39.48
 -6 -8 0 139.79 13.7
 -6 -8 1 868.92 36.8
 -6 -8 2 161.72 15.3
 -6 -8 3 704.12 33.43
 -6 -8 4 249.5 19.48
 -6 -8 5 654.15 33.27
 -6 -8 6 252.91 20.63
 -6 -8 7 213.53 19.87
 -6 -7 -20 92.39 17.46
 -6 -7 -19 4.01 9.76
 -6 -7 -18 259.14 23.84
 -6 -7 -17 81.08 14.94
 -6 -7 -16 160.1 18.71
 -6 -7 -15 126.17 16.7
 -6 -7 -14 272.31 22.51
 -6 -7 -13 135.25 16.22
 -6 -7 -12 233.69 19.78
 -6 -7 -11 214.08 18.44
 -6 -7 -10 15.36 7.86
 -6 -7 -9 500.82 27.27
 -6 -7 -8 237.7 17.77
 -6 -7 -7 1339.05 49.13
 -6 -7 -6 258.64 17.84
 -6 -7 -5 908.06 36.53
 -6 -7 -4 77.23 10.25
 -6 -7 -3 344.28 18.23
 -6 -7 -2 362.72 19.5
 -6 -7 -1 69.72 9.39
 -6 -7 0 541.29 25.68
 -6 -7 1 -3.34 6.79
 -6 -7 2 385.44 22.29
 -6 -7 3 -1.25 6.67
 -6 -7 4 793.97 35.76
 -6 -7 5 8.35 7.22
 -6 -6 -18 19.09 10.74
 -6 -6 -17 364.85 26.4
 -6 -6 -16 -1.77 8.34
 -6 -6 -9 136.67 14
 -6 -6 -8 480.61 25.12
 -6 -6 -7 14.58 7.47
 -6 -6 -6 557.17 26.47
 -6 -6 -5 31.85 7.85
 -6 -6 -4 135.33 11.76
 -6 -6 -3 11.4 5.58
 -6 -6 -3 18.63 5.51
 -6 -6 -2 554.82 24.11
 -6 -6 -2 574.82 24.52
 -6 -6 -1 328.61 17.94
 -6 -6 0 284.14 16.92
 -6 -6 1 445.69 22.83
 -6 -5 -21 84.86 16.23
 -6 -5 -21 56.11 14.17
 -6 -5 -20 47.97 13.85
 -6 -5 -20 81.23 14.75
 -6 -5 -19 82.63 15.26
 -6 -5 -19 49.38 13.35
 -6 -5 -18 170.89 19.74
 -6 -5 -18 158.63 18.89
 -6 -5 -17 64.75 13.46
 -6 -5 -17 55.28 12.88
 -6 -5 -16 492.73 29.32
 -6 -5 -16 433.43 28.91
 -6 -5 -15 31.35 10.2
 -6 -5 -15 59.24 12.72
 -6 -5 -14 353.22 24.44
 -6 -5 -13 55.18 11.64
 -6 -5 -12 27.56 9.05
 -6 -5 -11 392.98 23.94
 -6 -5 -10 34.77 9.13
 -6 -5 -9 105 12.22
 -6 -5 -6 447.08 22.45
 -6 -5 -5 1155.8 41.26
 -6 -5 -4 233.53 14.67
 -6 -5 -3 202.42 13.41
 -6 -5 -2 142.51 10.71
 -6 -5 -1 493.12 20.8
 -6 -4 -21 -2.06 10.5
 -6 -4 -21 4.19 10.02
 -6 -4 -20 244.1 23.88
 -6 -4 -20 304.68 25.93
 -6 -4 -19 7.62 10.44
 -6 -4 -19 9.92 10.44
 -6 -4 -18 192.7 20.08
 -6 -4 -18 147.8 18.04
 -6 -4 -17 148.59 17.93
 -6 -4 -17 166.3 18.62
 -6 -4 -16 143.87 16.38
 -6 -4 -16 147 17.4
 -6 -4 -15 157.08 17.27
 -6 -4 -15 162.49 17.72
 -6 -4 -14 410.09 25.14
 -6 -4 -14 397.82 26.44
 -6 -4 -13 854.91 37.89
 -6 -4 -13 876.44 39.9
 -6 -4 -12 997.54 40.35
 -6 -4 -12 974.85 42.06
 -6 -4 -11 1019.74 39.48
 -6 -4 -11 939.26 40.69
 -6 -4 -10 185.83 16.25
 -6 -4 -9 707.34 31.98
 -6 -4 -8 116.11 12.29
 -6 -4 -7 1329.35 46.83
 -6 -4 -6 213.67 14.83
 -6 -4 -5 969.98 35.53
 -6 -4 -3 383.84 18.31
 -6 -4 -2 1702.57 51.63
 -6 -4 -1 182.29 11.1
 -6 -4 0 1561.27 46.43
 -6 -3 -21 200.48 22.83
 -6 -3 -21 181.69 21.67
 -6 -3 -20 -7.89 11.37
 -6 -3 -20 -12.39 11.31
 -6 -3 -19 283.81 25.34
 -6 -3 -19 348.82 27.24
 -6 -3 -18 16.25 11.24
 -6 -3 -18 3.88 9.12
 -6 -3 -17 181.7 19.33
 -6 -3 -17 212.76 20.88
 -6 -3 -16 97.19 14.44
 -6 -3 -16 128.8 16.6
 -6 -3 -15 551.6 30.95
 -6 -3 -15 564.74 32.29
 -6 -3 -14 81.23 12.35
 -6 -3 -14 105.49 15.16
 -6 -3 -13 164.44 15.4
 -6 -3 -13 133.7 15.59
 -6 -3 -12 235.79 17.63
 -6 -3 -12 216.07 18.39
 -6 -3 -11 80.27 10.59
 -6 -3 -11 87.24 12.29
 -6 -3 -10 490.31 24.12
 -6 -3 -10 489.6 26.4
 -6 -3 -9 23.49 7
 -6 -3 -9 9.5 6.85
 -6 -3 -8 1043.54 37.14
 -6 -3 -8 1004.16 39.64
 -6 -3 -7 282 17.46
 -6 -3 -6 895.15 34.52
 -6 -3 -5 32.08 6.72
 -6 -3 -4 625.85 25.29
 -6 -3 -3 61.87 8.62
 -6 -3 -3 66.52 7.63
 -6 -3 -2 80.55 8.94
 -6 -3 -1 833.49 32.48
 -6 -3 -1 928.05 29.77
 -6 -3 0 380.93 18.53
 -6 -3 1 735.57 28.07
 -6 -3 2 159.57 11.23
 -6 -3 3 368.96 17.47
 -6 -3 4 -1.62 4.94
 -6 -3 5 514.27 22.85
 -6 -3 6 9.19 5.81
 -6 -2 -21 42.8 13.6
 -6 -2 -20 86.59 15.67
 -6 -2 -20 133.78 18.76
 -6 -2 -19 35.89 12.27
 -6 -2 -19 52.89 13.33
 -6 -2 -18 135.34 17.84
 -6 -2 -18 183.12 20.09
 -6 -2 -17 5.14 9.39
 -6 -2 -17 17.08 9.54
 -6 -2 -16 396.51 26.81
 -6 -2 -16 411.61 27.87
 -6 -2 -15 25.85 10.57
 -6 -2 -15 19.13 9.29
 -6 -2 -14 621.15 32.11
 -6 -2 -14 685.56 35.3
 -6 -2 -13 55.47 10.45
 -6 -2 -13 100.4 13.78
 -6 -2 -12 471.99 25.65
 -6 -2 -12 503.54 27.9
 -6 -2 -11 11.19 6.97
 -6 -2 -11 19.5 7.94
 -6 -2 -10 379.81 21.05
 -6 -2 -10 405.18 23.78
 -6 -2 -9 124.98 11.51
 -6 -2 -9 128.53 13.17
 -6 -2 -8 429.58 20.88
 -6 -2 -8 474.64 24.41
 -6 -2 -7 1126.59 38.2
 -6 -2 -7 1155.27 42.1
 -6 -2 -6 156.75 10.85
 -6 -2 -6 180.43 13.97
 -6 -2 -6 171.57 13.03
 -6 -2 -5 267.16 17.14
 -6 -2 -5 290.01 16.38
 -6 -2 -4 18.31 6.42
 -6 -2 -4 12.22 4.96
 -6 -2 -3 210.53 14.4
 -6 -2 -3 210.81 12.74
 -6 -2 -2 92.85 9.78
 -6 -2 -2 90 7.87
 -6 -2 -1 660.54 27.29
 -6 -2 -1 653.77 23.26
 -6 -2 0 63.63 8.2
 -6 -2 1 1104.6 38.4
 -6 -2 2 190.4 12.73
 -6 -2 2 183.47 12.97
 -6 -2 3 160.81 11.37
 -6 -2 3 161.84 12.16
 -6 -2 4 278.78 15.18
 -6 -2 4 265.42 16
 -6 -2 5 89.86 10.03
 -6 -2 6 401.75 20.47
 -6 -2 7 263.05 16.48
 -6 -2 8 1374.1 47.38
 -6 -1 -20 72.82 15.11
 -6 -1 -20 119.16 18.18
 -6 -1 -19 9.46 10.9
 -6 -1 -19 2.07 9.58
 -6 -1 -18 265.66 23.53
 -6 -1 -18 301.58 25.83
 -6 -1 -17 63.63 13.8
 -6 -1 -17 27.18 11.49
 -6 -1 -16 4.88 8.68
 -6 -1 -16 11.2 9.39
 -6 -1 -15 264.7 21.25
 -6 -1 -15 280.99 23.25
 -6 -1 -14 5.72 8.24
 -6 -1 -14 5.11 8.02
 -6 -1 -13 493.33 27.25
 -6 -1 -13 540.03 30.56
 -6 -1 -12 55.24 10.33
 -6 -1 -12 55.17 11.23
 -6 -1 -11 410.53 22.84
 -6 -1 -11 416.45 25.39
 -6 -1 -10 11.24 6.17
 -6 -1 -10 6.77 6.92
 -6 -1 -9 589.89 29.04
 -6 -1 -8 335.93 20.69
 -6 -1 -8 379.46 21.68
 -6 -1 -7 963.04 38.57
 -6 -1 -7 1030.18 39.21
 -6 -1 -6 764.55 31.79
 -6 -1 -6 697.64 30.01
 -6 -1 -5 406 21.83
 -6 -1 -5 429.74 21.14
 -6 -1 -4 950.98 36.64
 -6 -1 -4 942.19 34.35
 -6 -1 -3 79.54 9.56
 -6 -1 -3 76.72 8.31
 -6 -1 -2 933.51 35.29
 -6 -1 -2 906.86 31.42
 -6 -1 -1 7.32 5.52
 -6 -1 0 1247.47 43.19
 -6 -1 1 -1.8 5.48
 -6 -1 1 6.07 5.29
 -6 -1 2 1135.09 40.86
 -6 -1 2 1183.14 40.65
 -6 -1 3 16.54 6.29
 -6 -1 3 12.44 5.77
 -6 -1 4 29.07 6.87
 -6 -1 4 35.82 7.13
 -6 -1 5 501 23.38
 -6 -1 5 463.83 21.49
 -6 -1 6 15.79 5.9
 -6 -1 7 767.35 31.79
 -6 -1 8 522.54 25.28
 -6 -1 9 481.62 24.57
 -6 -1 10 275.97 18.23
 -6 -1 16 1.69 10.06
 -6 -1 17 154.24 17.96
 -6 -1 18 57.98 14.02
 -6 0 -19 184.52 21.14
 -6 0 -18 4.13 9.88
 -6 0 -17 337.99 26.53
 -6 0 -16 119.72 17.16
 -6 0 -15 161.4 18.35
 -6 0 -14 662.46 35.75
 -6 0 -13 224.5 20.71
 -6 0 -12 577.11 31.76
 -6 0 -11 92.21 13.29
 -6 0 -10 439.19 24.25
 -6 0 -10 466.86 26.47
 -6 0 -9 22.63 7.75
 -6 0 -9 43.93 9.86
 -6 0 -8 413.02 22.84
 -6 0 -8 402.54 23.17
 -6 0 -7 97.62 11.62
 -6 0 -7 96.6 11.54
 -6 0 -6 1127.57 42.73
 -6 0 -6 1107.3 41.81
 -6 0 -5 6.47 6.44
 -6 0 -5 14.48 6.48
 -6 0 -4 1587.3 55.43
 -6 0 -4 1705.76 53.54
 -6 0 -3 187.45 14.29
 -6 0 -3 164.81 12
 -6 0 -2 1072.15 40.29
 -6 0 -2 1112.78 37.08
 -6 0 -1 739.5 30.71
 -6 0 0 173.59 13.73
 -6 0 0 155.51 12.9
 -6 0 1 845.62 33.24
 -6 0 1 812.05 32.7
 -6 0 2 282.78 16.97
 -6 0 2 286.24 17.5
 -6 0 3 750.76 30.44
 -6 0 3 745.76 30.93
 -6 0 4 3.72 5.43
 -6 0 4 5.03 5.44
 -6 0 5 1512.06 50
 -6 0 5 1447.49 50.7
 -6 0 6 43.57 8.05
 -6 0 6 53.73 8.91
 -6 0 7 1708.77 57.72
 -6 0 8 354.98 20.87
 -6 0 9 925.02 37.88
 -6 0 10 358.35 21.79
 -6 0 11 114.41 13.66
 -6 0 12 272.85 19.96
 -6 0 15 -8.31 9.34
 -6 0 16 579.7 33.51
 -6 0 17 3.59 9.17
 -6 0 18 332.14 26.2
 -6 1 -19 50.01 14.39
 -6 1 -18 186.92 21.35
 -6 1 -17 8.26 10.05
 -6 1 -16 231.82 23.25
 -6 1 -15 3.85 9.38
 -6 1 -14 365.74 26.57
 -6 1 -13 160.75 18.13
 -6 1 -12 334.84 24.63
 -6 1 -11 203.96 17.21
 -6 1 -11 238.96 20.14
 -6 1 -10 152.4 14.87
 -6 1 -10 183.44 17.23
 -6 1 -9 417.42 23.93
 -6 1 -9 405.7 24.96
 -6 1 -8 190.36 15.81
 -6 1 -8 190.42 16.36
 -6 1 -7 1165.78 46.21
 -6 1 -7 1354.09 48.18
 -6 1 -6 69.62 10.55
 -6 1 -6 91.15 11.31
 -6 1 -5 1311.89 48.31
 -6 1 -5 1372.4 47.64
 -6 1 -4 19.03 7.05
 -6 1 -4 12.44 5.85
 -6 1 -3 1364.54 48.2
 -6 1 -3 1315.05 45.06
 -6 1 -2 254.36 17.14
 -6 1 -1 1027.36 39.56
 -6 1 0 32.03 8.03
 -6 1 0 29.81 7.43
 -6 1 1 377.46 20.9
 -6 1 1 374.84 20.37
 -6 1 2 520.84 25.28
 -6 1 2 490.22 24.25
 -6 1 3 823.25 33.85
 -6 1 3 818.83 33.63
 -6 1 4 591.43 27.25
 -6 1 4 565.84 26.72
 -6 1 5 137.73 12.61
 -6 1 5 142.77 13.13
 -6 1 6 393.14 21.15
 -6 1 6 365.1 21.5
 -6 1 7 5.89 6.87
 -6 1 7 14.44 7.34
 -6 1 8 389.04 22.54
 -6 1 9 58.05 10.2
 -6 1 10 410.08 24.21
 -6 1 11 31.08 9.26
 -6 1 12 89.39 13.26
 -6 1 13 134.09 15.36
 -6 1 14 173.77 17.73
 -6 1 16 139.48 17.6
 -6 1 17 174.04 19.6
 -6 1 18 15.13 11.78
 -6 2 -18 43.72 14.05
 -6 2 -17 51.2 14.37
 -6 2 -16 58 13.97
 -6 2 -15 330.54 26.64
 -6 2 -14 30.87 11.27
 -6 2 -13 761.7 39.66
 -6 2 -12 8.83 8.6
 -6 2 -11 337.28 24.32
 -6 2 -10 23.19 7.96
 -6 2 -10 27.03 9.81
 -6 2 -9 207.48 16.93
 -6 2 -9 226.57 18.9
 -6 2 -8 163.28 15.44
 -6 2 -8 169.21 16.42
 -6 2 -7 147.73 14.24
 -6 2 -7 187.42 16.08
 -6 2 -6 587.59 29.1
 -6 2 -6 579.11 28.63
 -6 2 -5 240.94 17.59
 -6 2 -5 216.68 16.48
 -6 2 -4 783.66 34.12
 -6 2 -4 773.54 32.55
 -6 2 -3 97.44 12.14
 -6 2 -2 1367.83 49.76
 -6 2 -1 6.21 6.24
 -6 2 -1 1.17 6.85
 -6 2 0 770.81 32.75
 -6 2 0 839.32 34.99
 -6 2 1 17.07 6.72
 -6 2 1 19 7.17
 -6 2 2 55.62 9.28
 -6 2 2 73.87 10.86
 -6 2 3 496.03 25.09
 -6 2 3 489.67 25.68
 -6 2 4 52.84 9.74
 -6 2 4 64.87 10.4
 -6 2 5 591.04 28.32
 -6 2 5 574.81 28.05
 -6 2 6 308.81 19.39
 -6 2 6 257.43 18.52
 -6 2 7 361.1 21.31
 -6 2 7 364.53 22.28
 -6 2 8 231.82 17.21
 -6 2 8 236.13 17.83
 -6 2 9 419.92 24.99
 -6 2 10 13.97 8.52
 -6 2 11 219.5 18.58
 -6 2 12 10.45 8.8
 -6 2 13 169.25 17.84
 -6 2 14 107.68 14.86
 -6 2 15 173.99 18.09
 -6 3 -16 135.3 18.61
 -6 3 -15 18.74 10.48
 -6 3 -14 160.88 19.82
 -6 3 -13 13.54 10.6
 -6 3 -12 490.93 31.31
 -6 3 -11 1.77 8.32
 -6 3 -10 223.68 20.14
 -6 3 -9 82.12 12.24
 -6 3 -9 57.41 11.64
 -6 3 -8 80.37 11.9
 -6 3 -8 91.97 13.5
 -6 3 -7 206.93 17.05
 -6 3 -7 211.46 18.43
 -6 3 -6 107.92 13.29
 -6 3 -5 138.35 14.48
 -6 3 -4 680.91 32.16
 -6 3 -3 352.09 22.1
 -6 3 -2 252.63 18.92
 -6 3 -1 845.3 35.54
 -6 3 -1 947.35 38.88
 -6 3 0 23.22 7.63
 -6 3 0 22.18 8.77
 -6 3 1 602.43 28.84
 -6 3 1 699.12 32.07
 -6 3 2 166.49 14.58
 -6 3 2 172.63 15.41
 -6 3 3 690.92 31.39
 -6 3 3 674.73 31.86
 -6 3 4 56.19 9.9
 -6 3 4 79.06 11.62
 -6 3 5 688.93 32.04
 -6 3 5 692.48 32.43
 -6 3 6 175.54 16.06
 -6 3 6 190.84 16.38
 -6 3 7 989.35 41.54
 -6 3 7 950.76 40.03
 -6 3 8 212.61 18.01
 -6 3 8 208.58 17.42
 -6 3 9 382.55 23.19
 -6 3 9 344.84 23.27
 -6 3 10 154.58 16.25
 -6 3 11 98.26 14.06
 -6 3 12 327.77 23.83
 -6 3 13 -6.53 9.4
 -6 3 14 330.62 25.08
 -6 3 15 10.33 9.68
 -6 3 16 237.81 22.03
 -6 3 17 7.18 9.84
 -6 4 -15 -8.62 11.17
 -6 4 -14 596.12 36.81
 -6 4 -13 42.42 13.59
 -6 4 -12 303.03 25.29
 -6 4 -11 130.42 16.95
 -6 4 -10 105.12 15.65
 -6 4 -9 213.87 20.25
 -6 4 -8 22.14 8.8
 -6 4 -7 1322.48 50.91
 -6 4 -6 -1.38 7.76
 -6 4 -5 1390.17 52.83
 -6 4 -4 4.15 7.47
 -6 4 -3 413.48 24.9
 -6 4 -2 113.3 13.68
 -6 4 -1 301.42 19.34
 -6 4 -1 336.27 22.18
 -6 4 0 522.73 26.67
 -6 4 0 573.69 29.81
 -6 4 1 574.76 28.25
 -6 4 1 601.36 30.73
 -6 4 2 713.59 32.67
 -6 4 2 731.26 34.45
 -6 4 3 5.03 6.98
 -6 4 3 -1.4 7.45
 -6 4 4 1427.7 53.01
 -6 4 4 1464.96 54.62
 -6 4 5 -2.67 6.82
 -6 4 5 11.18 7.55
 -6 4 6 604.03 31.2
 -6 4 6 696.14 32.83
 -6 4 7 27.08 9.51
 -6 4 7 39.39 10.04
 -6 4 8 549.37 29.49
 -6 4 8 501.01 28.22
 -6 4 9 1.52 8.56
 -6 4 9 -2.84 9.37
 -6 4 10 452.73 26.85
 -6 4 10 451.14 27.45
 -6 4 11 159.01 17.56
 -6 4 12 282.59 23.01
 -6 4 13 495.66 30.95
 -6 4 14 93.66 15.08
 -6 4 15 381.96 27.63
 -6 4 16 70.33 14.26
 -6 4 17 92.25 15.5
 -6 5 -14 2.17 10.54
 -6 5 -13 359.35 28.47
 -6 5 -12 91.48 16.52
 -6 5 -11 207.67 21.79
 -6 5 -10 18.82 10.72
 -6 5 -7 170.39 17.24
 -6 5 -6 295.62 21.81
 -6 5 -5 10.3 8.27
 -6 5 -4 849.69 38.81
 -6 5 -3 13.46 8.31
 -6 5 -2 680.72 34.49
 -6 5 -1 18.97 7.97
 -6 5 -1 23 9.46
 -6 5 0 555.53 28.1
 -6 5 0 581.24 31.47
 -6 5 1 160.98 14.86
 -6 5 1 159.03 16.61
 -6 5 2 785.86 35.25
 -6 5 2 817.85 38.3
 -6 5 3 285.89 20.4
 -6 5 3 323.2 23.03
 -6 5 4 152.96 15.61
 -6 5 4 151.05 16.7
 -6 5 5 253.48 19.46
 -6 5 5 253.74 21.09
 -6 5 6 45.1 11.01
 -6 5 6 33.75 10.07
 -6 5 7 348.65 24
 -6 5 7 390.37 25.23
 -6 5 8 63.62 12.54
 -6 5 8 80.61 13.68
 -6 5 9 530.59 31.05
 -6 5 9 610.06 32.26
 -6 5 10 -4.96 8.7
 -6 5 10 -1.57 9.24
 -6 5 11 378.66 26.97
 -6 5 12 24.57 10.25
 -6 5 13 158.71 18.48
 -6 5 14 46.23 13.3
 -6 5 15 35.93 12.04
 -6 6 -12 245.36 24.39
 -6 6 -11 10.24 11.23
 -6 6 -6 176.18 17.91
 -6 6 -5 207.72 19.11
 -6 6 -4 267.75 21.73
 -6 6 -3 135.73 16.03
 -6 6 -2 92.61 13.81
 -6 6 -1 197.72 19.09
 -6 6 0 -1.66 8.45
 -6 6 1 682.19 35.69
 -6 6 2 -2.68 7.92
 -6 6 2 6.6 8.8
 -6 6 3 445.66 26.28
 -6 6 3 474.18 29.25
 -6 6 4 90.09 13.13
 -6 6 4 115.85 15.9
 -6 6 5 224.44 19.26
 -6 6 5 235.73 20.85
 -6 6 6 185.94 18.27
 -6 6 6 176.79 18.22
 -6 6 7 313.23 23.32
 -6 6 7 340.3 24.43
 -6 6 8 435.63 28.13
 -6 6 8 429.75 28.07
 -6 6 9 152.56 17.43
 -6 6 9 191.65 20.03
 -6 6 10 357.81 25.72
 -6 6 10 386.77 27.19
 -6 6 11 35.59 11.88
 -6 6 11 46.15 13.2
 -6 6 12 263.37 22.98
 -6 6 13 -3.75 9.87
 -6 6 14 232.41 22.79
 -6 7 -4 61.52 13.14
 -6 7 -3 294.65 23.56
 -6 7 -2 226.49 21.47
 -6 7 -1 86.16 14.56
 -6 7 0 208.83 20.43
 -6 7 1 3.54 8.76
 -6 7 2 476.71 30.63
 -6 7 3 -7.11 9.61
 -6 7 4 381.29 27.33
 -6 7 5 -3.07 9.15
 -6 7 5 8.94 10.42
 -6 7 6 236.19 21.12
 -6 7 6 219.13 21.01
 -6 7 7 16.36 9.55
 -6 7 7 27.1 11.02
 -6 7 8 148.48 17.49
 -6 7 8 152.71 18.65
 -6 7 9 161.79 18.04
 -6 7 9 98.6 16.53
 -6 7 10 75.2 14.51
 -6 7 10 62.33 15.12
 -6 7 11 29.46 11.6
 -6 7 11 33.11 12.79
 -6 7 12 52.89 13.88
 -6 7 12 27.58 13.01
 -6 8 -3 7.11 9.87
 -6 8 -2 468.66 30.78
 -6 8 -1 55.71 13.38
 -6 8 0 380.27 28.13
 -6 8 1 116.53 17.03
 -6 8 2 258.06 23.87
 -6 8 3 225.04 22.35
 -6 8 4 24.68 11.21
 -6 8 5 261.06 23.43
 -6 8 6 1.92 10.8
 -6 8 7 472.4 31.82
 -6 8 8 34.7 11.67
 -6 8 8 29.06 13.03
 -6 8 9 541.01 33.56
 -6 8 9 634.71 37.12
 -6 8 10 62.44 13.77
 -6 8 10 81.92 15.7
 -6 9 -1 417.19 30.23
 -6 9 0 33.67 13.2
 -6 9 1 313.82 26.31
 -6 9 2 -1.99 10.78
 -6 9 3 215.99 22.19
 -5 -14 0 106.71 16.99
 -5 -13 1 258.4 23.48
 -5 -13 2 104.69 16.94
 -5 -13 3 70.6 14.89
 -5 -13 4 102.87 16.65
 -5 -12 1 7.14 9.65
 -5 -12 2 361.17 26.71
 -5 -12 3 26.35 11.24
 -5 -12 4 243.02 22.29
 -5 -12 5 148.04 19.08
 -5 -12 6 114.97 17.61
 -5 -12 7 170.55 20.52
 -5 -11 1 442.29 27.83
 -5 -11 2 11.81 9.72
 -5 -11 3 637.84 34.91
 -5 -11 4 17.9 10.2
 -5 -11 5 128.86 17.22
 -5 -11 6 35.85 11.77
 -5 -11 7 100.69 16.15
 -5 -11 8 5.94 9.64
 -5 -11 9 403.76 29.84
 -5 -11 10 34.94 12.01
 -5 -10 -19 -3.97 10.44
 -5 -10 -18 101.62 16.58
 -5 -10 -17 5.75 9.94
 -5 -10 -16 153.99 18.37
 -5 -10 -15 18.33 11.06
 -5 -10 -14 348.68 26.45
 -5 -10 -13 137.51 16.65
 -5 -10 -12 396.49 27.14
 -5 -10 0 88.31 12.78
 -5 -10 1 193.78 17.69
 -5 -10 2 169.06 17.18
 -5 -10 3 226.09 20.18
 -5 -10 4 237 20.47
 -5 -10 5 76.52 13.65
 -5 -10 6 205.41 19.46
 -5 -10 7 -5.43 9.24
 -5 -10 8 332.71 25.99
 -5 -10 9 40.04 12.38
 -5 -10 10 281.42 24.98
 -5 -10 11 117.79 17.54
 -5 -10 12 162.67 19.71
 -5 -9 -20 21.93 12.67
 -5 -9 -19 76.46 15.11
 -5 -9 -18 67.24 14.98
 -5 -9 -17 103.18 15.67
 -5 -9 -16 122.27 17.2
 -5 -9 -15 285.18 23.87
 -5 -9 -14 36.03 11.65
 -5 -9 -13 182.74 18.52
 -5 -9 -12 11.24 8.08
 -5 -9 -11 400.25 25.86
 -5 -9 -10 131.92 15.42
 -5 -9 -9 152.19 16.06
 -5 -9 0 893.73 38.2
 -5 -9 1 98.58 12.49
 -5 -9 2 269.43 19.89
 -5 -9 3 246.1 19.81
 -5 -9 4 352.03 23.53
 -5 -9 5 193.89 18.68
 -5 -9 6 111.96 14.4
 -5 -9 7 189.7 18.8
 -5 -9 8 5.21 8.59
 -5 -9 9 421.32 28.78
 -5 -9 10 3.69 9.14
 -5 -9 11 313.32 25.47
 -5 -8 -20 39.39 12.9
 -5 -8 -19 88.73 15.87
 -5 -8 -18 122.23 17.23
 -5 -8 -17 146.24 18.23
 -5 -8 -16 168.43 18.71
 -5 -8 -15 65.09 13.28
 -5 -8 -14 430.12 27.57
 -5 -8 -13 66.88 13.15
 -5 -8 -12 427.59 26.53
 -5 -8 -11 11.76 8.37
 -5 -8 -10 587.77 30.65
 -5 -8 -9 52.68 10.48
 -5 -8 -8 1245.66 47.71
 -5 -8 -7 241.72 17.85
 -5 -8 -2 284.65 17.82
 -5 -8 -1 554.6 26.5
 -5 -8 0 76.96 11.09
 -5 -8 1 1287.69 47.75
 -5 -8 2 72.44 11.24
 -5 -8 3 1026.31 42.15
 -5 -8 4 198.78 17.06
 -5 -8 5 499.1 27.91
 -5 -8 6 31.39 9.43
 -5 -8 7 110.54 14.5
 -5 -8 8 129.52 15.76
 -5 -8 9 290.81 22.75
 -5 -8 10 409.52 27.5
 -5 -7 -21 3.99 10.78
 -5 -7 -20 164.04 19.82
 -5 -7 -19 3.81 9.88
 -5 -7 -18 336.74 26.33
 -5 -7 -17 -1.79 9.81
 -5 -7 -16 192.08 19.36
 -5 -7 -15 -6.65 8.75
 -5 -7 -14 94.16 14.3
 -5 -7 -13 76.42 12.29
 -5 -7 -12 205.99 18.23
 -5 -7 -11 849.34 37.96
 -5 -7 -10 154.23 15.65
 -5 -7 -9 600.78 29.77
 -5 -7 -8 15.71 7.45
 -5 -7 -7 419.23 22.91
 -5 -7 -6 -2.19 6.14
 -5 -7 -5 1230.13 44.48
 -5 -7 -4 -0.77 4.72
 -5 -7 -3 830.5 31.48
 -5 -7 -2 177.98 13.11
 -5 -7 -1 403.92 20.65
 -5 -7 0 691.37 29.64
 -5 -7 1 437.11 22.85
 -5 -7 2 424.59 23
 -5 -7 3 872.9 36.54
 -5 -7 4 222.29 17.45
 -5 -7 5 57.73 10.59
 -5 -7 6 388.67 24.06
 -5 -7 7 13 7.82
 -5 -7 8 285.8 21.01
 -5 -7 9 56.82 11.4
 -5 -6 -10 460.18 25.45
 -5 -6 -9 186.29 15.37
 -5 -6 -8 259.08 17.98
 -5 -6 -7 189.19 14.79
 -5 -6 -6 1067.82 40
 -5 -6 -5 321.11 18.38
 -5 -6 -4 251.75 15.67
 -5 -6 -4 234.63 13.22
 -5 -6 -3 4.23 5.04
 -5 -6 -3 4.18 4.2
 -5 -6 -2 276.96 15.18
 -5 -6 -1 55.57 7.64
 -5 -6 0 1014.52 37.13
 -5 -6 1 73.58 9.62
 -5 -6 2 1034.36 39.05
 -5 -6 3 343.22 20
 -5 -6 4 397.81 22.29
 -5 -6 5 591.04 28.71
 -5 -6 6 11.51 7.19
 -5 -6 7 191.42 16.36
 -5 -5 -22 6.04 10.28
 -5 -5 -21 51.78 14.32
 -5 -5 -21 55.31 13.55
 -5 -5 -20 45.93 13.1
 -5 -5 -20 53.99 13.87
 -5 -5 -19 36.42 12.92
 -5 -5 -19 59.92 13.05
 -5 -5 -18 117.15 16.7
 -5 -5 -18 126.72 16.68
 -5 -5 -17 132.36 16.8
 -5 -5 -17 141.15 17.09
 -5 -5 -16 74.27 13.15
 -5 -5 -16 116.92 15.38
 -5 -5 -15 104.31 14.62
 -5 -5 -15 108.48 14.63
 -5 -5 -14 74.65 12.38
 -5 -5 -14 56.19 11
 -5 -5 -13 40.34 9.97
 -5 -5 -12 366.34 22.81
 -5 -5 -11 11.55 7.04
 -5 -5 -10 360.27 21.64
 -5 -5 -9 138.74 12.98
 -5 -5 -6 568.72 25.33
 -5 -5 -5 770.6 30.29
 -5 -5 -4 917.81 33.12
 -5 -5 -4 872.16 29.3
 -5 -5 -3 751.82 28.69
 -5 -5 -3 767.65 26.93
 -5 -5 -2 251.82 14.22
 -5 -5 -2 296.88 14.79
 -5 -5 -1 1247.25 40.91
 -5 -5 0 5.47 4.61
 -5 -5 1 1177.7 40.74
 -5 -5 2 2.74 4.88
 -5 -5 3 1605.36 53.71
 -5 -4 -22 126.05 17.33
 -5 -4 -21 10.32 11.16
 -5 -4 -21 11.96 9.55
 -5 -4 -20 490.93 32.82
 -5 -4 -20 466.33 31.43
 -5 -4 -19 -5.71 9.73
 -5 -4 -19 -15.08 9.77
 -5 -4 -18 317.82 25.03
 -5 -4 -18 376.29 26.82
 -5 -4 -17 160.32 18.54
 -5 -4 -17 153.79 17.58
 -5 -4 -16 153.06 16.7
 -5 -4 -16 160.6 17.32
 -5 -4 -15 16.85 8.29
 -5 -4 -15 11.15 7.76
 -5 -4 -14 223.92 18.58
 -5 -4 -14 207.32 18.27
 -5 -4 -13 21.42 8.51
 -5 -4 -13 14.31 7.85
 -5 -4 -12 248.64 18.32
 -5 -4 -12 287.56 20.1
 -5 -4 -11 2005.04 65.06
 -5 -4 -11 1931.49 66.45
 -5 -4 -10 6.34 6.51
 -5 -4 -10 2.37 6.15
 -5 -4 -9 1628.68 55.67
 -5 -4 -8 8.2 5.91
 -5 -4 -7 132.44 11.43
 -5 -4 -6 3.48 4.76
 -5 -4 -3 1251.3 40.47
 -5 -4 -2 1644.49 49.58
 -5 -4 -1 30.58 5.49
 -5 -4 0 1045.81 33.21
 -5 -3 -22 90.44 15.55
 -5 -3 -21 111.14 17.76
 -5 -3 -21 110.86 17.77
 -5 -3 -20 59.43 14.68
 -5 -3 -20 47.13 13.24
 -5 -3 -19 265.61 23.62
 -5 -3 -19 270.35 23.82
 -5 -3 -18 16.28 10.05
 -5 -3 -18 12.86 10.34
 -5 -3 -17 336.14 25.12
 -5 -3 -17 315.86 24.25
 -5 -3 -16 29.12 10.39
 -5 -3 -16 20.25 8.64
 -5 -3 -15 285.64 21.82
 -5 -3 -15 276.24 21.99
 -5 -3 -14 -1.42 7.46
 -5 -3 -14 6.09 7.78
 -5 -3 -13 330.02 21.79
 -5 -3 -13 318.07 22.18
 -5 -3 -12 136.72 13.83
 -5 -3 -12 134.1 14.53
 -5 -3 -11 379.5 21.78
 -5 -3 -11 418.61 23.78
 -5 -3 -10 1029 38.54
 -5 -3 -10 966.37 39.51
 -5 -3 -9 123.04 11.67
 -5 -3 -9 145.05 13.04
 -5 -3 -8 1036.16 37.94
 -5 -3 -8 1134.75 40.71
 -5 -3 -7 186.38 12.59
 -5 -3 -7 220.56 14.67
 -5 -3 -6 204.49 13.66
 -5 -3 -5 23.05 5.7
 -5 -3 -4 1088.14 36.71
 -5 -3 -3 119.7 9.16
 -5 -3 -1 846.03 31.04
 -5 -3 -1 923.93 29.12
 -5 -3 0 1753.41 53.9
 -5 -3 0 1857.2 51.23
 -5 -3 1 683.04 24.89
 -5 -3 1 684.79 22.21
 -5 -3 2 1526.64 45.83
 -5 -3 3 718.9 25.04
 -5 -3 4 354.36 16.64
 -5 -3 5 1634.5 49.94
 -5 -3 6 11.39 5.16
 -5 -3 11 673.85 30.55
 -5 -3 12 87.99 11.93
 -5 -3 13 395.72 23.73
 -5 -3 14 130.79 14.44
 -5 -2 -21 98.87 17.07
 -5 -2 -21 110.46 17.34
 -5 -2 -20 101.18 16.88
 -5 -2 -20 131.57 17.94
 -5 -2 -19 209.06 21.74
 -5 -2 -19 218.78 21.72
 -5 -2 -18 197.5 20.42
 -5 -2 -18 170.12 19.26
 -5 -2 -17 66.96 13.4
 -5 -2 -17 64.7 12.58
 -5 -2 -16 445.24 27.88
 -5 -2 -16 411.19 27.4
 -5 -2 -15 -3.04 8.54
 -5 -2 -15 -3.28 8.12
 -5 -2 -14 426.92 25.3
 -5 -2 -14 381.02 25.32
 -5 -2 -13 73.76 11.69
 -5 -2 -13 83.76 12.61
 -5 -2 -12 232.22 17.41
 -5 -2 -12 265.58 19.49
 -5 -2 -11 41.24 8.8
 -5 -2 -11 37.57 9.12
 -5 -2 -10 370.19 20.12
 -5 -2 -10 321.09 20.86
 -5 -2 -9 122.68 11.23
 -5 -2 -9 118.65 12.1
 -5 -2 -8 534.91 23.11
 -5 -2 -8 503.42 24.66
 -5 -2 -7 860.98 30.58
 -5 -2 -7 806.8 32.7
 -5 -2 -6 678.75 25.4
 -5 -2 -6 673.71 27.74
 -5 -2 -5 219.16 14.26
 -5 -2 -5 223.26 11.78
 -5 -2 -5 215.21 10.95
 -5 -2 -5 185.82 12.79
 -5 -2 -4 3.22 4.85
 -5 -2 -4 -0.69 4.31
 -5 -2 -4 0.96 3.73
 -5 -2 -3 560.17 23.85
 -5 -2 -3 565.28 22.44
 -5 -2 -3 607.22 21.47
 -5 -2 -2 70.86 8.38
 -5 -2 -2 71.31 7.14
 -5 -2 -2 73.86 6.84
 -5 -2 -1 469.04 20.56
 -5 -2 -1 460.81 17.61
 -5 -2 -1 486.29 18.97
 -5 -2 0 57.49 7.38
 -5 -2 1 267.75 14.17
 -5 -2 1 284.16 10.9
 -5 -2 2 -0.68 4.2
 -5 -2 2 -0.6 4
 -5 -2 3 445.48 19.42
 -5 -2 3 413.48 17.81
 -5 -2 4 471.11 20.21
 -5 -2 4 450.06 17.75
 -5 -2 4 415.9 17.83
 -5 -2 5 586.59 23.8
 -5 -2 6 540.71 22.84
 -5 -2 7 256.54 14.88
 -5 -2 8 674.22 27.15
 -5 -2 10 479.76 24.74
 -5 -2 11 -1.18 6.29
 -5 -2 12 618.15 29.95
 -5 -2 13 21.2 8.67
 -5 -2 14 409.6 25.08
 -5 -2 15 1.47 8.06
 -5 -2 16 192.84 18.9
 -5 -2 17 149.83 17.52
 -5 -1 -21 4.16 10.14
 -5 -1 -21 2.06 10.69
 -5 -1 -20 116.04 16.99
 -5 -1 -20 151.46 19.59
 -5 -1 -19 45.53 13.06
 -5 -1 -19 11.46 10.07
 -5 -1 -18 298.63 25.19
 -5 -1 -18 262.8 23.22
 -5 -1 -17 27.69 10.38
 -5 -1 -17 5.19 9.11
 -5 -1 -16 58.35 12.65
 -5 -1 -16 57.21 12.15
 -5 -1 -15 231.36 20.48
 -5 -1 -15 198.1 18.45
 -5 -1 -14 59.48 11.5
 -5 -1 -14 43.02 10.03
 -5 -1 -13 328.54 22.89
 -5 -1 -13 278.2 20.31
 -5 -1 -12 180.95 16.79
 -5 -1 -12 178.13 15.53
 -5 -1 -11 383.76 22.99
 -5 -1 -11 322.89 20.1
 -5 -1 -10 91.93 12.02
 -5 -1 -10 74.69 10
 -5 -1 -9 718.95 32.21
 -5 -1 -9 745.43 30.17
 -5 -1 -8 42.07 8.43
 -5 -1 -8 49.22 7.93
 -5 -1 -7 738.87 30.98
 -5 -1 -7 755.27 28.28
 -5 -1 -7 766.49 31.18
 -5 -1 -6 180.87 13.5
 -5 -1 -6 188.8 11.57
 -5 -1 -6 223.77 14.52
 -5 -1 -5 201.17 13.66
 -5 -1 -5 198.73 11.21
 -5 -1 -5 220.84 11.49
 -5 -1 -5 230.8 14.58
 -5 -1 -4 6.49 4.58
 -5 -1 -4 10.84 5.6
 -5 -1 -4 4.72 3.58
 -5 -1 -3 253.85 13.34
 -5 -1 -3 252.31 15.02
 -5 -1 -3 234.55 10.39
 -5 -1 -2 211.69 11.71
 -5 -1 -2 255.44 14.56
 -5 -1 -1 131.18 8.32
 -5 -1 -1 135.49 10.61
 -5 -1 0 1591.45 45.22
 -5 -1 0 1658.04 50.62
 -5 -1 0 1601.25 46.05
 -5 -1 1 18.94 3.02
 -5 -1 1 18.89 5.65
 -5 -1 1 21.59 5.52
 -5 -1 1 17.28 4.75
 -5 -1 2 1790.8 54.71
 -5 -1 2 1758.83 53.87
 -5 -1 2 1786.17 52.28
 -5 -1 3 94.33 9.04
 -5 -1 3 68.72 7.82
 -5 -1 4 889.92 32.24
 -5 -1 4 860.89 30.58
 -5 -1 5 438.85 20.47
 -5 -1 5 433.32 18.93
 -5 -1 6 1016.56 36.76
 -5 -1 6 1060.14 34.84
 -5 -1 7 337.68 18.03
 -5 -1 8 658.09 27.59
 -5 -1 9 223.24 14.89
 -5 -1 9 196.11 15.41
 -5 -1 10 296.84 17.9
 -5 -1 10 291.23 18.96
 -5 -1 11 252.36 18.25
 -5 -1 12 10.34 7.36
 -5 -1 13 627.4 31.58
 -5 -1 14 34.63 10.3
 -5 -1 15 546.5 30.7
 -5 -1 16 4.77 8.72
 -5 -1 17 269.23 22.55
 -5 -1 18 19.01 11.81
 -5 -1 19 53.7 14.2
 -5 -1 20 82.94 15.85
 -5 0 -20 12.04 10.55
 -5 0 -20 2.08 10.64
 -5 0 -19 80.97 15.78
 -5 0 -19 109.71 17.1
 -5 0 -18 -9.22 9.12
 -5 0 -18 15.77 10.8
 -5 0 -17 660.61 35.71
 -5 0 -17 637.95 36.57
 -5 0 -16 77.95 13.43
 -5 0 -16 91.67 14.81
 -5 0 -15 346.23 24.07
 -5 0 -15 316.09 24.19
 -5 0 -14 360.84 23.91
 -5 0 -14 392.08 26.44
 -5 0 -13 89.65 12.52
 -5 0 -13 66.86 12.4
 -5 0 -12 90.47 12.18
 -5 0 -12 91.83 13.7
 -5 0 -11 164.9 14.93
 -5 0 -11 183.99 17.04
 -5 0 -10 403.11 21.63
 -5 0 -10 395.63 23.75
 -5 0 -9 303.07 17.97
 -5 0 -9 320.87 19.08
 -5 0 -9 322.28 20.96
 -5 0 -8 1220.38 43.5
 -5 0 -8 1193.23 41.26
 -5 0 -8 1177.79 44.83
 -5 0 -7 5.2 4.81
 -5 0 -7 0.97 5.01
 -5 0 -7 -2.12 5.4
 -5 0 -6 875.09 33.68
 -5 0 -6 836.45 29.97
 -5 0 -6 886.16 34.17
 -5 0 -5 14.51 5.49
 -5 0 -5 23.26 4.91
 -5 0 -5 29.82 6.59
 -5 0 -4 541.12 23.67
 -5 0 -4 512.73 18.59
 -5 0 -4 470.33 21.76
 -5 0 -3 274.5 16.15
 -5 0 -3 287.22 15.18
 -5 0 -2 2101.2 62.62
 -5 0 -2 1967.93 58.76
 -5 0 -1 951.62 33.89
 -5 0 -1 893.48 29.95
 -5 0 0 160.36 8.85
 -5 0 0 139.34 11.39
 -5 0 1 602.59 22.17
 -5 0 1 619.84 25.39
 -5 0 1 626.78 25.38
 -5 0 2 16.71 5.15
 -5 0 2 23.34 5.85
 -5 0 2 19.8 5.61
 -5 0 3 936.02 33.45
 -5 0 3 887.69 33.19
 -5 0 4 682.56 26.42
 -5 0 4 584.38 25.54
 -5 0 5 2101.02 62.35
 -5 0 5 2032.35 63.43
 -5 0 6 29.88 6.47
 -5 0 6 47.76 7.74
 -5 0 7 906.44 35.22
 -5 0 7 971.2 33.69
 -5 0 8 1076.12 39.84
 -5 0 9 570.41 26.6
 -5 0 9 584.62 27.74
 -5 0 10 250.38 17.26
 -5 0 10 267.45 18.59
 -5 0 11 677.64 30.31
 -5 0 11 659.71 31.45
 -5 0 12 45.46 9.03
 -5 0 12 35.94 9.45
 -5 0 13 436.05 25.9
 -5 0 14 735.47 35.52
 -5 0 15 95.1 14.39
 -5 0 16 571.75 32.58
 -5 0 17 -1.71 9.83
 -5 0 18 104.71 16.14
 -5 0 19 -5.51 10.2
 -5 1 -20 46.43 14.08
 -5 1 -20 64.21 14.43
 -5 1 -19 33.12 13.09
 -5 1 -19 25.17 12.25
 -5 1 -18 207.28 21.55
 -5 1 -18 210.23 21.84
 -5 1 -17 16.03 10.74
 -5 1 -17 11.87 10.26
 -5 1 -16 377.12 26.79
 -5 1 -16 429.4 29.51
 -5 1 -15 12.76 8.51
 -5 1 -15 1.83 8.93
 -5 1 -14 454.51 29.89
 -5 1 -13 65.22 12.71
 -5 1 -12 857.56 39.93
 -5 1 -11 6.6 6.49
 -5 1 -11 14.97 8.1
 -5 1 -10 583.24 27
 -5 1 -10 534.68 29.15
 -5 1 -9 198.76 15.24
 -5 1 -9 217.21 17.19
 -5 1 -8 338.97 19.77
 -5 1 -8 339.44 21.08
 -5 1 -7 1599.94 54.32
 -5 1 -7 1671.3 56.54
 -5 1 -6 183.23 14.38
 -5 1 -6 198.52 14.9
 -5 1 -5 1431.14 49.53
 -5 1 -5 1499.35 49.79
 -5 1 -4 563.48 24.94
 -5 1 -4 505.7 23.43
 -5 1 -3 464.91 22.39
 -5 1 -3 444.68 20.58
 -5 1 -2 171.3 13.21
 -5 1 -2 167.18 11.41
 -5 1 -1 1180.19 37.78
 -5 1 -1 1225.91 41.88
 -5 1 -1 1134.76 40.27
 -5 1 0 88.22 7.32
 -5 1 0 69.77 8.39
 -5 1 0 77.1 9.12
 -5 1 1 138.63 11.4
 -5 1 1 159.19 12.4
 -5 1 2 722.24 29.31
 -5 1 2 775.19 30.28
 -5 1 3 489.79 22.58
 -5 1 3 486.04 22.6
 -5 1 4 292.62 17.33
 -5 1 4 338.66 17.9
 -5 1 5 791.19 31.97
 -5 1 5 812.56 31.29
 -5 1 6 932.27 36.22
 -5 1 6 949.61 34.76
 -5 1 7 549.32 25.69
 -5 1 7 530.32 23.87
 -5 1 8 1025.61 39.33
 -5 1 8 1014.86 37
 -5 1 9 47.88 8.71
 -5 1 10 564.32 27.11
 -5 1 10 473.87 25.99
 -5 1 11 61.99 10.39
 -5 1 11 46.51 10.23
 -5 1 12 168.33 15.26
 -5 1 12 112.09 13.84
 -5 1 13 193.5 16.88
 -5 1 13 178.91 16.85
 -5 1 14 618.29 31.15
 -5 1 14 571.3 31.53
 -5 1 15 178.77 18.09
 -5 1 16 330.91 24.85
 -5 1 17 260 22.95
 -5 1 18 108.83 15.94
 -5 1 19 219.59 21.97
 -5 2 -19 60.49 15.53
 -5 2 -19 45.28 13.95
 -5 2 -18 116.17 17.66
 -5 2 -18 75.84 16.24
 -5 2 -17 205.25 22.09
 -5 2 -16 63.62 13.55
 -5 2 -15 358.44 27.72
 -5 2 -14 40.43 11.24
 -5 2 -13 372.43 26.09
 -5 2 -12 26.73 10.52
 -5 2 -11 224.63 20.05
 -5 2 -10 7.46 7.51
 -5 2 -10 22.34 7.83
 -5 2 -9 531.96 28.52
 -5 2 -9 518.83 25.69
 -5 2 -8 295.62 19.92
 -5 2 -8 271.28 17.87
 -5 2 -7 639.08 29.81
 -5 2 -7 597.43 28.2
 -5 2 -6 628.35 28.52
 -5 2 -5 98.13 10.94
 -5 2 -4 176.53 13.84
 -5 2 -3 260.56 16.74
 -5 2 -2 416.52 21.83
 -5 2 -1 56.06 7.6
 -5 2 -1 56.23 7.96
 -5 2 -1 61.64 9.05
 -5 2 0 1753.72 56.42
 -5 2 0 1620.01 53.55
 -5 2 1 1 5.39
 -5 2 1 1.79 5.52
 -5 2 2 281.04 17.03
 -5 2 2 237.58 15.47
 -5 2 3 83.91 10.22
 -5 2 3 114.89 10.52
 -5 2 4 326 18.64
 -5 2 4 313.73 18.33
 -5 2 5 389.27 20.83
 -5 2 5 373.74 20.68
 -5 2 6 676.36 28.76
 -5 2 6 629.93 28.8
 -5 2 7 512.29 24.56
 -5 2 7 522.57 25.82
 -5 2 8 57.42 8.99
 -5 2 8 54.24 9.22
 -5 2 9 426.58 23.69
 -5 2 9 442.53 22.4
 -5 2 10 60.38 10.21
 -5 2 10 81.31 11.47
 -5 2 11 434.84 24.8
 -5 2 11 413.07 24.6
 -5 2 12 50.5 10.45
 -5 2 12 54.57 11.34
 -5 2 13 246.56 19.62
 -5 2 13 240.57 19.93
 -5 2 14 8.81 8.76
 -5 2 14 -1.55 8.39
 -5 2 15 665.23 33.94
 -5 2 15 679.06 35.62
 -5 2 16 32.87 11.4
 -5 2 16 13.63 10.06
 -5 2 17 167.07 18.54
 -5 2 18 16.6 10.64
 -5 2 19 72.55 14.81
 -5 3 -18 -2.18 10.8
 -5 3 -17 142.91 18.9
 -5 3 -16 74.54 15.62
 -5 3 -15 172.09 20.09
 -5 3 -14 78.99 14.15
 -5 3 -13 7.38 9.42
 -5 3 -12 341.88 25.15
 -5 3 -11 3.35 8.03
 -5 3 -10 316.36 23.01
 -5 3 -9 3.45 6.55
 -5 3 -8 704.46 31.26
 -5 3 -7 10.19 6.83
 -5 3 -6 1230.51 45.57
 -5 3 -5 11.15 6.43
 -5 3 -5 6.84 8.55
 -5 3 -4 543.49 26.32
 -5 3 -4 530.56 26.11
 -5 3 -3 11.13 6.79
 -5 3 -3 1.94 7.28
 -5 3 -2 366.04 19.37
 -5 3 -2 361.7 20.98
 -5 3 -2 331.93 18.42
 -5 3 -1 676.17 27.55
 -5 3 -1 690.07 30.92
 -5 3 -1 691.97 28.65
 -5 3 0 286.55 18.37
 -5 3 0 247.73 16
 -5 3 1 486.07 24.75
 -5 3 1 477.87 23.14
 -5 3 2 3.28 6.22
 -5 3 2 9.89 5.56
 -5 3 3 386.34 21.24
 -5 3 3 340.29 19.84
 -5 3 4 297.14 18.72
 -5 3 4 258.51 17.15
 -5 3 5 633.47 29.15
 -5 3 5 640.47 29.2
 -5 3 6 225.6 16.62
 -5 3 6 199.26 15.87
 -5 3 7 637.38 29.52
 -5 3 7 678.22 30.78
 -5 3 8 41.6 9.38
 -5 3 8 43.45 8.96
 -5 3 9 337.79 21.19
 -5 3 9 297.67 19.47
 -5 3 10 284.79 20.02
 -5 3 10 258.11 18.33
 -5 3 11 36.49 9.55
 -5 3 11 43.31 10.11
 -5 3 12 325.54 22.73
 -5 3 12 342.93 23.1
 -5 3 13 211.96 19.31
 -5 3 13 185.06 17.75
 -5 3 14 355.57 24.63
 -5 3 14 390.46 25.88
 -5 3 15 35.6 11.57
 -5 3 15 67.95 13.15
 -5 3 16 208.24 20.4
 -5 3 16 278.69 22.7
 -5 3 17 -11.97 10.31
 -5 3 17 -3.61 9.35
 -5 3 18 121.55 16.56
 -5 4 -16 238.38 24.25
 -5 4 -15 127.17 18.52
 -5 4 -14 382.62 29.17
 -5 4 -13 27.14 11.32
 -5 4 -12 113.5 16.36
 -5 4 -11 8.89 8.36
 -5 4 -8 95.58 12.01
 -5 4 -7 1265.64 47.38
 -5 4 -6 -2.67 9.51
 -5 4 -6 7.24 6.78
 -5 4 -5 791.82 34.96
 -5 4 -5 712.02 32.8
 -5 4 -4 77.07 11.47
 -5 4 -4 70.24 11.07
 -5 4 -3 280.1 19.11
 -5 4 -3 354.96 21.17
 -5 4 -2 4.74 5.9
 -5 4 -2 2.01 7.53
 -5 4 -2 1.24 6.5
 -5 4 -1 422.37 23.68
 -5 4 -1 369.33 20.39
 -5 4 0 286.4 19.21
 -5 4 0 257.62 16.8
 -5 4 1 987.97 39.04
 -5 4 1 884.11 35.88
 -5 4 2 321.83 20.36
 -5 4 2 307.95 18.65
 -5 4 3 143.16 14.14
 -5 4 3 133.56 12.95
 -5 4 4 603.31 29.37
 -5 4 4 606.61 28.31
 -5 4 5 1.23 7.32
 -5 4 5 1.18 6.02
 -5 4 6 982.6 40.65
 -5 4 6 1045.35 41.31
 -5 4 7 17.49 8.09
 -5 4 7 16.6 7.87
 -5 4 8 792.85 35.06
 -5 4 8 783.5 35.42
 -5 4 9 15.21 9.12
 -5 4 9 1.28 7.78
 -5 4 10 274.57 20.7
 -5 4 10 216.57 17.92
 -5 4 11 173.44 17.24
 -5 4 12 268.15 21.34
 -5 4 13 231.56 20.07
 -5 4 13 222.98 19.76
 -5 4 14 227.67 20.75
 -5 4 14 227.64 20.67
 -5 4 15 720.97 37.57
 -5 4 15 701.34 36.86
 -5 4 16 70.45 13.78
 -5 4 16 84.02 14.22
 -5 4 17 331.92 26.39
 -5 4 17 373.13 27.48
 -5 4 18 3.68 10.98
 -5 4 18 24.52 11
 -5 5 -15 201.29 22.89
 -5 5 -14 25.22 12.26
 -5 5 -13 323.48 27.26
 -5 5 -12 82.29 14.71
 -5 5 -8 105.36 15.67
 -5 5 -7 359.6 25.02
 -5 5 -7 412.51 23.94
 -5 5 -6 851.75 38.66
 -5 5 -6 820.28 36.79
 -5 5 -5 1064.15 43.51
 -5 5 -5 983.52 41.42
 -5 5 -4 823.72 36.52
 -5 5 -4 799.91 36.16
 -5 5 -3 204.79 17.22
 -5 5 -3 210.95 17.58
 -5 5 -2 402.78 24.54
 -5 5 -1 103.35 13.55
 -5 5 -1 95.03 10.83
 -5 5 0 925.57 39.18
 -5 5 0 873.49 35.58
 -5 5 1 114.62 13.31
 -5 5 1 108.76 11.64
 -5 5 2 1756.71 60.55
 -5 5 2 1639.14 57.07
 -5 5 3 53.66 10.35
 -5 5 3 55.97 9.87
 -5 5 4 641.61 31.31
 -5 5 4 604.02 29.52
 -5 5 5 370.58 23.61
 -5 5 5 363.41 22.29
 -5 5 6 136.06 14.84
 -5 5 6 155.55 14.72
 -5 5 7 435.69 25.56
 -5 5 7 421.26 25.04
 -5 5 8 194.85 17.47
 -5 5 8 207.55 17.81
 -5 5 9 554.15 29.52
 -5 5 9 523.88 29.3
 -5 5 10 12.89 9.01
 -5 5 10 9.15 7.91
 -5 5 11 270.27 21.5
 -5 5 11 281.99 21.31
 -5 5 12 93.41 14.31
 -5 5 13 279.56 23.37
 -5 5 14 1.75 9.59
 -5 5 15 163.95 18.97
 -5 5 16 22.17 11.14
 -5 5 16 3.52 9.13
 -5 5 17 115.32 17.44
 -5 5 17 111.43 16.95
 -5 6 -13 80.71 15.69
 -5 6 -8 245.04 22.76
 -5 6 -7 16.56 10.82
 -5 6 -6 614.44 33.64
 -5 6 -5 231.63 20.58
 -5 6 -5 239.84 19.05
 -5 6 -4 128.74 15.87
 -5 6 -4 129.64 14.62
 -5 6 -3 267.85 20.33
 -5 6 -2 14.77 8.41
 -5 6 -1 170.97 17.15
 -5 6 0 5.82 7.43
 -5 6 1 597.02 28.17
 -5 6 1 552.92 30.19
 -5 6 2 46.36 9.09
 -5 6 2 42.36 10.44
 -5 6 3 669.71 31.63
 -5 6 3 712.6 34.74
 -5 6 4 7.69 7.2
 -5 6 4 7.42 8.35
 -5 6 5 171.72 16.28
 -5 6 5 179.84 17.34
 -5 6 6 1.38 8.06
 -5 6 6 9.07 9.01
 -5 6 7 159.48 16.27
 -5 6 7 193.89 18.7
 -5 6 8 105.95 13.9
 -5 6 8 75.62 13.48
 -5 6 9 408.75 25.87
 -5 6 9 327.45 24.03
 -5 6 10 239.2 20.93
 -5 6 10 286.41 22.51
 -5 6 11 86.5 14.29
 -5 6 11 57.17 12.82
 -5 6 12 134.08 16.72
 -5 6 12 110.43 15.61
 -5 6 13 -3.55 9.86
 -5 6 14 290.94 23.92
 -5 6 15 -3.76 11.33
 -5 6 16 298.04 25.94
 -5 7 -9 161.69 20.98
 -5 7 -8 22.23 11.89
 -5 7 -7 333.92 26.46
 -5 7 -6 -5.1 12.19
 -5 7 -5 305.5 24.05
 -5 7 -4 41.16 10.63
 -5 7 -3 267.33 21.45
 -5 7 -2 66.79 12.98
 -5 7 -1 255.78 21.19
 -5 7 0 148.07 16.49
 -5 7 1 80.71 13.04
 -5 7 2 374.27 25.25
 -5 7 3 133.22 16.53
 -5 7 4 275.6 20.27
 -5 7 4 271.67 21.98
 -5 7 5 4.19 7.86
 -5 7 5 -4.9 9.18
 -5 7 6 339.87 23.2
 -5 7 6 333.36 24.71
 -5 7 7 -1.51 7.58
 -5 7 7 3.33 8.88
 -5 7 8 433.32 27.06
 -5 7 8 366.59 26.4
 -5 7 9 60.01 12.49
 -5 7 9 57.73 13.41
 -5 7 10 233.38 21
 -5 7 10 253.44 22.18
 -5 7 11 156.23 17.97
 -5 7 11 139.85 18.39
 -5 7 12 87.74 14.3
 -5 7 12 81.67 15.04
 -5 7 13 42.47 12.77
 -5 7 13 52.36 13.31
 -5 7 14 123.32 17.38
 -5 8 -9 4.05 13.35
 -5 8 -8 62.69 16.5
 -5 8 -7 9.45 12.24
 -5 8 -6 186.82 20.71
 -5 8 -3 -1.65 8.92
 -5 8 -2 436.53 28.58
 -5 8 -1 42.28 11.88
 -5 8 0 309.37 24.33
 -5 8 1 191.59 19.56
 -5 8 2 204.06 20.09
 -5 8 3 453.07 29.26
 -5 8 4 172.99 19.12
 -5 8 5 197.65 20.24
 -5 8 6 33.84 11.98
 -5 8 7 260.63 23.26
 -5 8 7 289.81 22.31
 -5 8 8 114.31 16.85
 -5 8 8 120.24 15.56
 -5 8 9 616.61 35.43
 -5 8 9 597.29 33.67
 -5 8 10 1.84 11.24
 -5 8 10 6.96 9.54
 -5 8 11 300.81 25.79
 -5 8 11 262.05 23.2
 -5 8 12 48.47 14.5
 -5 8 12 51.76 14
 -5 8 13 14.96 11.4
 -5 9 -1 342.56 26.16
 -5 9 0 -1.81 9.81
 -5 9 1 338.34 26.34
 -5 9 2 33.01 11.9
 -5 9 3 329.15 26.15
 -5 9 4 9.33 11.37
 -5 9 5 175.3 19.87
 -5 9 6 100.84 16.5
 -5 9 7 140.15 19.01
 -5 9 8 199.58 22.13
 -5 9 9 148.16 19.79
 -5 9 10 247.65 22.6
 -5 10 0 123.44 17.15
 -5 10 1 15.33 11.05
 -5 10 2 270.81 24.37
 -5 10 3 13.66 11.11
 -4 -13 4 140.24 18.47
 -4 -12 -12 7.1 10.93
 -4 -12 4 204.46 21.11
 -4 -12 5 21.68 11.23
 -4 -12 6 124.59 18.03
 -4 -12 7 373.57 29
 -4 -11 -12 321.04 24.79
 -4 -11 -11 136.52 16.43
 -4 -11 -10 268.98 22.04
 -4 -11 4 17.8 9.24
 -4 -11 5 461.03 30.13
 -4 -11 6 3.75 9.42
 -4 -11 7 434.46 29.87
 -4 -11 8 42.99 13.16
 -4 -11 9 250.65 23.73
 -4 -11 10 12.14 10.33
 -4 -10 -17 51.19 13.46
 -4 -10 -16 317.41 25.4
 -4 -10 -15 26.32 10.6
 -4 -10 -11 60.69 11.73
 -4 -10 -10 182.65 17.27
 -4 -10 -9 72 12.23
 -4 -10 4 208.4 19.17
 -4 -10 5 250.46 21.34
 -4 -10 6 292.21 23.55
 -4 -10 7 1.78 8.21
 -4 -10 8 428.35 28.99
 -4 -10 9 46.72 12.26
 -4 -10 10 272.82 24.73
 -4 -10 11 48.61 12.76
 -4 -10 12 290.77 25.26
 -4 -9 -18 165.37 18.72
 -4 -9 -17 87.09 15.22
 -4 -9 -16 100.51 15.52
 -4 -9 -15 278.07 23.1
 -4 -9 -14 13.09 9.09
 -4 -9 -13 496.74 29.14
 -4 -9 -12 13.85 8.66
 -4 -9 -11 437.05 26.29
 -4 -9 -11 429.06 24.82
 -4 -9 -10 -5.05 7.45
 -4 -9 -9 541.22 27.63
 -4 -9 -8 189.61 16.12
 -4 -9 3 392.42 24.57
 -4 -9 4 360.31 23.57
 -4 -9 5 87.31 13.65
 -4 -9 6 401.33 26.22
 -4 -9 7 226.13 20.16
 -4 -9 8 143.71 16.7
 -4 -9 9 681.13 36.53
 -4 -9 10 42.95 11.74
 -4 -9 11 262.36 23.83
 -4 -9 12 26.3 11.1
 -4 -9 13 132.24 18.08
 -4 -8 -18 19.61 10.28
 -4 -8 -17 211.57 20.29
 -4 -8 -16 30.26 10.38
 -4 -8 -15 400.77 26.55
 -4 -8 -14 478.1 28.42
 -4 -8 -13 136.38 15.48
 -4 -8 -12 762.31 35.94
 -4 -8 -11 50.41 10.19
 -4 -8 -10 463.25 26.57
 -4 -8 -10 533.16 25.97
 -4 -8 -9 71.25 11.11
 -4 -8 -9 37.86 8.47
 -4 -8 -8 671.74 31.88
 -4 -8 -8 662.38 29.53
 -4 -8 -7 69.6 10.33
 -4 -8 3 240.71 18.01
 -4 -8 4 181.09 16.06
 -4 -8 5 23.61 8.57
 -4 -8 6 59.24 11
 -4 -8 7 486.85 27.95
 -4 -8 8 280.91 21.79
 -4 -8 9 539.78 30.71
 -4 -8 10 499.5 30.29
 -4 -8 11 56.91 12.05
 -4 -8 12 339.37 25.7
 -4 -7 -19 16.19 10.73
 -4 -7 -18 283.09 23.61
 -4 -7 -17 6.77 9.51
 -4 -7 -16 594.3 32.96
 -4 -7 -15 226.41 20.2
 -4 -7 -14 340.84 23.64
 -4 -7 -13 368.78 24.24
 -4 -7 -12 131.47 14.65
 -4 -7 -11 294.69 20.41
 -4 -7 -10 140.41 14.62
 -4 -7 -10 174.76 13.68
 -4 -7 -9 422.05 24
 -4 -7 -9 457.18 21.94
 -4 -7 -8 230.83 16.75
 -4 -7 -8 220.51 14.93
 -4 -7 -7 1011.64 40.32
 -4 -7 -7 1100.71 38.69
 -4 -7 -6 214.27 15.47
 -4 -7 1 930.15 36.27
 -4 -7 2 764.7 32.52
 -4 -7 3 157.84 14.12
 -4 -7 4 1231.9 46.3
 -4 -7 5 7.52 7.05
 -4 -7 6 1353.27 50.92
 -4 -7 7 2.75 7.74
 -4 -7 8 551.65 29.71
 -4 -7 9 212.63 18.46
 -4 -7 10 728.01 35.98
 -4 -7 11 139.21 16.38
 -4 -6 -13 900.3 39.62
 -4 -6 -12 109.93 13.79
 -4 -6 -11 1326.28 49.49
 -4 -6 -10 168.89 14.7
 -4 -6 -9 862.42 35.15
 -4 -6 -9 820.28 30.91
 -4 -6 -8 165.82 13.71
 -4 -6 -8 180.81 12.13
 -4 -6 -7 511.29 24.07
 -4 -6 -7 460.93 20.91
 -4 -6 -6 1074.46 39.22
 -4 -6 -6 1049.78 36.2
 -4 -6 -5 474.69 22.7
 -4 -6 -4 1081.68 38.5
 -4 -6 0 1533.76 49.61
 -4 -6 1 218.1 14.52
 -4 -6 2 1743.43 56.6
 -4 -6 3 25.23 6.68
 -4 -6 4 144.43 13.24
 -4 -6 5 7.93 5.96
 -4 -6 6 9.57 6.81
 -4 -6 7 390.83 22.97
 -4 -6 8 144.52 14.72
 -4 -6 9 1213.72 47.95
 -4 -6 10 16.04 8.6
 -4 -5 -22 10.62 11.01
 -4 -5 -21 170.68 21.1
 -4 -5 -20 47.17 12.02
 -4 -5 -20 53.51 13.59
 -4 -5 -19 184.77 19.04
 -4 -5 -19 155.78 18.89
 -4 -5 -18 39.09 10.72
 -4 -5 -18 34.45 11.77
 -4 -5 -17 117.65 15.26
 -4 -5 -17 130.92 16.35
 -4 -5 -16 78.26 12.88
 -4 -5 -16 70.08 12.92
 -4 -5 -15 146.3 16.18
 -4 -5 -15 153.66 16.69
 -4 -5 -14 305.21 21.38
 -4 -5 -14 295.88 21.24
 -4 -5 -13 17.48 7.85
 -4 -5 -13 24.32 7.42
 -4 -5 -12 1425.39 52.24
 -4 -5 -11 31.06 8.92
 -4 -5 -8 501.65 20.19
 -4 -5 -7 4.64 5.22
 -4 -5 -7 4.06 4.06
 -4 -5 -6 1013.21 37.19
 -4 -5 -6 1026.99 33.41
 -4 -5 -5 899.26 33.34
 -4 -5 -4 2590.76 75.25
 -4 -5 -3 619.55 24.53
 -4 -5 -3 612.82 22.61
 -4 -5 -2 930.91 31.91
 -4 -5 -2 884.76 30.7
 -4 -5 -1 555.67 22.3
 -4 -5 0 421.76 19.14
 -4 -5 1 1916.08 58.58
 -4 -5 2 15.86 5.42
 -4 -5 3 1611.68 52.6
 -4 -5 4 8.66 5.68
 -4 -5 5 249.73 16.52
 -4 -5 6 558.5 26.71
 -4 -5 7 488.64 25.23
 -4 -5 8 456.17 24.71
 -4 -4 -22 78.57 16.46
 -4 -4 -21 4.11 10.16
 -4 -4 -20 347.76 27.2
 -4 -4 -20 283.7 23.8
 -4 -4 -19 3.78 10.08
 -4 -4 -19 10.65 9.73
 -4 -4 -18 187.18 19.31
 -4 -4 -18 198.24 19.14
 -4 -4 -17 -8.53 8.44
 -4 -4 -17 -4.92 7.72
 -4 -4 -16 143.38 16.15
 -4 -4 -16 147.31 16.46
 -4 -4 -15 30.3 10.09
 -4 -4 -15 19.37 8.5
 -4 -4 -14 204.17 17.84
 -4 -4 -14 225.94 18.52
 -4 -4 -13 392.17 24.09
 -4 -4 -13 439.97 24.74
 -4 -4 -12 218.1 16.88
 -4 -4 -12 218.24 17.02
 -4 -4 -11 1573.77 55.8
 -4 -4 -11 1684.86 56.8
 -4 -4 -10 214.14 15.32
 -4 -4 -10 225.88 16.24
 -4 -4 -9 302.49 17.78
 -4 -4 -9 272.11 17.48
 -4 -4 -8 146.11 12.21
 -4 -4 -7 23.24 4.31
 -4 -4 -7 17.36 5.69
 -4 -4 -6 4.71 3.77
 -4 -4 -6 3.18 4.07
 -4 -4 -6 3.37 3.5
 -4 -4 -5 1988.41 53.82
 -4 -4 -4 697.17 22.52
 -4 -4 -4 679.62 26.22
 -4 -4 -3 2916.01 79.11
 -4 -4 -3 2986.72 82.38
 -4 -4 -2 954.84 30.85
 -4 -4 -2 976.13 32.2
 -4 -4 -1 454.69 18.77
 -4 -4 -1 467.31 18.57
 -4 -4 0 1722.07 51.55
 -4 -4 1 998.84 34.35
 -4 -4 2 902.88 32.49
 -4 -4 3 324.08 17.24
 -4 -4 4 1301.83 44.45
 -4 -4 8 878.82 32.2
 -4 -4 9 608.54 25.83
 -4 -3 -22 67.97 15.66
 -4 -3 -21 158.18 20.03
 -4 -3 -21 150.36 18.91
 -4 -3 -20 80.95 15.96
 -4 -3 -20 103.76 16.04
 -4 -3 -19 373.86 27.72
 -4 -3 -19 385.69 27.53
 -4 -3 -18 116.8 15.52
 -4 -3 -18 89.8 13.7
 -4 -3 -17 360.93 25.75
 -4 -3 -17 322.89 23.74
 -4 -3 -16 6.42 7.41
 -4 -3 -16 -3.16 7.94
 -4 -3 -15 365.68 24.41
 -4 -3 -15 357.48 23.81
 -4 -3 -14 21.07 8.22
 -4 -3 -14 45.46 9.89
 -4 -3 -13 568.88 28.79
 -4 -3 -13 501.42 27.34
 -4 -3 -12 101.21 12.25
 -4 -3 -12 90.31 11.66
 -4 -3 -11 1342.36 48.12
 -4 -3 -11 1308.42 48.36
 -4 -3 -10 1442.44 49.53
 -4 -3 -10 1434.71 50.38
 -4 -3 -9 397.5 20.49
 -4 -3 -9 389.62 20.98
 -4 -3 -8 6043.18 163.15
 -4 -3 -8 6208.74 165.43
 -4 -3 -7 376.88 15.36
 -4 -3 -7 417.83 20.21
 -4 -3 -7 373.09 18.13
 -4 -3 -6 2597.19 69.41
 -4 -3 -6 2603.28 70.82
 -4 -3 -6 2433.11 74.07
 -4 -3 -6 2539.93 72.83
 -4 -3 -5 3.22 3.63
 -4 -3 -5 4.85 4.85
 -4 -3 -5 -0.47 3.82
 -4 -3 -4 2273.95 65.77
 -4 -3 -3 136.7 9.27
 -4 -3 -2 3428.94 92.06
 -4 -3 -1 76.82 6.44
 -4 -3 0 1198.57 35.33
 -4 -3 4 748.04 24.89
 -4 -3 4 699.43 23.95
 -4 -3 5 1135.84 35.32
 -4 -3 5 1146.33 35.27
 -4 -3 6 22.46 4.7
 -4 -3 7 404.23 18.99
 -4 -3 8 89.96 9.32
 -4 -3 9 261.77 16.05
 -4 -3 10 43.66 8.29
 -4 -3 11 965.98 37.5
 -4 -3 12 284.12 18.43
 -4 -3 13 906.33 37.46
 -4 -2 -21 280.5 25.46
 -4 -2 -21 238.16 22.99
 -4 -2 -20 71.37 14.76
 -4 -2 -20 82.89 15.28
 -4 -2 -19 187.75 20.56
 -4 -2 -19 146.1 17.87
 -4 -2 -18 83.01 14.2
 -4 -2 -18 68.61 13.21
 -4 -2 -17 82.01 14.02
 -4 -2 -17 55.7 12.3
 -4 -2 -16 75.71 12.89
 -4 -2 -16 95.15 14.34
 -4 -2 -15 21.13 8.71
 -4 -2 -15 18.39 8.07
 -4 -2 -14 597.13 30.41
 -4 -2 -14 566.91 30.22
 -4 -2 -13 45.7 9.92
 -4 -2 -13 51.88 10.3
 -4 -2 -12 1051.43 38.41
 -4 -2 -12 1029.92 41.37
 -4 -2 -12 1093.89 43
 -4 -2 -11 90.37 11.18
 -4 -2 -11 93.19 11.56
 -4 -2 -10 1159.94 41.98
 -4 -2 -10 1133.17 42.92
 -4 -2 -9 166.87 12.82
 -4 -2 -9 156.49 13.11
 -4 -2 -8 16.91 5.69
 -4 -2 -8 15.93 6.02
 -4 -2 -7 552.49 20.7
 -4 -2 -7 582.64 23.43
 -4 -2 -7 559.85 24.51
 -4 -2 -6 140.21 8.95
 -4 -2 -6 124.32 7.33
 -4 -2 -6 137.52 10.84
 -4 -2 -6 143.01 10.04
 -4 -2 -5 1141.27 34.15
 -4 -2 -5 1118.47 34.7
 -4 -2 -5 1082.96 37.13
 -4 -2 -5 1096.43 32.41
 -4 -2 -5 1071.2 34.94
 -4 -2 -4 1221.75 39.29
 -4 -2 -4 1233.78 35.68
 -4 -2 -4 1166.17 36.73
 -4 -2 -4 1269.84 36.95
 -4 -2 -3 3798.52 102.14
 -4 -2 -3 3660.98 98.16
 -4 -2 -3 3867.77 101.04
 -4 -2 -2 499.69 19.93
 -4 -2 -2 466.76 18.22
 -4 -2 -2 505.91 17.96
 -4 -2 -1 776.3 26.83
 -4 -2 -1 771.32 24.67
 -4 -2 -1 760.59 25.05
 -4 -2 0 108.51 8.14
 -4 -2 0 97.89 6.3
 -4 -2 1 1998.85 56.98
 -4 -2 1 2021.57 53.51
 -4 -2 2 488.13 18.74
 -4 -2 2 453.56 17.61
 -4 -2 3 2460.56 66.54
 -4 -2 3 2397.11 64.86
 -4 -2 3 2262.78 64.3
 -4 -2 4 107.52 8.23
 -4 -2 4 90.99 7.82
 -4 -2 4 92.92 6.46
 -4 -2 4 113.39 7.06
 -4 -2 5 1010.62 32.13
 -4 -2 5 1005.12 29.83
 -4 -2 6 656.95 24.25
 -4 -2 7 33.06 5.71
 -4 -2 7 47.03 7.17
 -4 -2 8 695.91 26.03
 -4 -2 8 685.55 28.05
 -4 -2 9 887.89 34.12
 -4 -2 10 888.24 34.94
 -4 -2 11 299.31 18.8
 -4 -2 12 637.05 29.52
 -4 -2 13 163.52 14.94
 -4 -2 14 146.72 15.26
 -4 -2 15 59.17 11.44
 -4 -2 16 217.85 19.41
 -4 -2 17 28.98 10.61
 -4 -1 -21 2.07 10.75
 -4 -1 -21 11.87 10.4
 -4 -1 -20 309.99 26.39
 -4 -1 -20 362.91 27.29
 -4 -1 -19 34.45 11.46
 -4 -1 -19 48.67 11.93
 -4 -1 -18 282.73 23.43
 -4 -1 -18 337.97 25.2
 -4 -1 -17 1.73 8.83
 -4 -1 -17 5.21 8.17
 -4 -1 -16 195.51 19.18
 -4 -1 -16 185.88 18.19
 -4 -1 -15 9.17 8.16
 -4 -1 -15 7.91 7.7
 -4 -1 -14 94.05 13.67
 -4 -1 -14 126.11 14.74
 -4 -1 -13 533.96 28.64
 -4 -1 -13 573.37 29.79
 -4 -1 -12 258.42 18.31
 -4 -1 -12 254.3 18.68
 -4 -1 -11 730.99 32.81
 -4 -1 -11 848.74 35.48
 -4 -1 -10 37.49 8.12
 -4 -1 -10 42.82 8.54
 -4 -1 -9 296.78 14.67
 -4 -1 -9 298.98 17.19
 -4 -1 -9 291.38 18.22
 -4 -1 -8 24.65 5.17
 -4 -1 -8 23.5 5.84
 -4 -1 -8 21.62 6.5
 -4 -1 -7 1446.21 46.15
 -4 -1 -7 1460.07 48.57
 -4 -1 -6 115.01 10.02
 -4 -1 -6 117.82 9.05
 -4 -1 -6 104.96 10.04
 -4 -1 -6 134.31 8.1
 -4 -1 -5 2830.15 77.25
 -4 -1 -5 2821.71 75.84
 -4 -1 -5 2670.99 80.21
 -4 -1 -5 2845.36 77.43
 -4 -1 -5 2904.49 80.44
 -4 -1 -4 711.95 24.27
 -4 -1 -4 635.28 23.78
 -4 -1 -4 711.61 23.43
 -4 -1 -4 721.94 26.76
 -4 -1 -4 694.95 26.11
 -4 -1 -4 721.89 23.52
 -4 -1 -3 709.18 24.13
 -4 -1 -3 696.53 25.04
 -4 -1 -3 692.45 23.44
 -4 -1 -3 703.53 22.36
 -4 -1 -3 717.56 26.26
 -4 -1 -2 708.44 24.37
 -4 -1 -2 698.2 24.18
 -4 -1 -2 750.8 26.54
 -4 -1 -1 936.08 29.03
 -4 -1 -1 989.1 30.43
 -4 -1 -1 929.16 31.61
 -4 -1 -1 945.05 27.69
 -4 -1 0 372.83 13.7
 -4 -1 0 403.52 16.23
 -4 -1 0 404.47 17.19
 -4 -1 0 393.26 14.66
 -4 -1 1 452.69 14.7
 -4 -1 1 479.91 19.26
 -4 -1 1 503.53 19.2
 -4 -1 1 476.28 17.65
 -4 -1 2 3997 104.25
 -4 -1 2 4300.51 110.37
 -4 -1 2 4447.06 110.95
 -4 -1 2 4380.54 111.75
 -4 -1 2 4238.24 107.44
 -4 -1 3 1070.73 34.17
 -4 -1 3 1087.56 33.47
 -4 -1 3 1028.91 28.9
 -4 -1 3 1071.03 34.64
 -4 -1 3 1050.49 31.77
 -4 -1 4 3427.4 90.34
 -4 -1 4 3291.84 89.56
 -4 -1 4 3359.06 92.04
 -4 -1 5 6.99 4.85
 -4 -1 5 21.83 5.56
 -4 -1 5 22.5 4.9
 -4 -1 6 885.93 31.51
 -4 -1 6 907.95 29.29
 -4 -1 6 934.85 33.04
 -4 -1 7 468.1 20.43
 -4 -1 7 468.95 21.69
 -4 -1 8 435.61 19.95
 -4 -1 8 434.16 21.16
 -4 -1 9 199.25 13.1
 -4 -1 9 209.25 14.5
 -4 -1 10 1500.13 48.74
 -4 -1 10 1455.74 50.78
 -4 -1 11 278.35 18.03
 -4 -1 12 215.32 16.73
 -4 -1 13 840.66 36.63
 -4 -1 14 2.69 6.96
 -4 -1 15 473.51 27.21
 -4 -1 16 3 7.78
 -4 -1 17 245.91 21.14
 -4 -1 18 3.3 9.27
 -4 -1 19 133.89 17.37
 -4 -1 20 149.21 18.44
 -4 0 -21 81.59 16.43
 -4 0 -21 72.92 14.86
 -4 0 -20 32.29 12.04
 -4 0 -20 11.91 9.83
 -4 0 -19 160.75 19.26
 -4 0 -19 129.42 17.7
 -4 0 -18 46.25 12.79
 -4 0 -18 48.65 12.83
 -4 0 -17 342.19 25.31
 -4 0 -17 333.71 25.59
 -4 0 -16 39.81 11.36
 -4 0 -16 27.69 10.47
 -4 0 -15 372.82 25.4
 -4 0 -15 390.17 25.94
 -4 0 -14 49.52 11.19
 -4 0 -14 42.44 10.7
 -4 0 -13 779.28 35.49
 -4 0 -13 763.3 36.14
 -4 0 -12 72.77 11.8
 -4 0 -11 882.68 38.08
 -4 0 -10 392.48 23.2
 -4 0 -9 310.59 19.31
 -4 0 -8 468.02 22.08
 -4 0 -8 513.9 24.61
 -4 0 -7 12.07 5.64
 -4 0 -7 11.5 6.03
 -4 0 -6 1542.98 50.3
 -4 0 -6 1601.71 46.85
 -4 0 -6 1648.51 52.5
 -4 0 -5 1.48 4.75
 -4 0 -5 3.91 5.01
 -4 0 -5 -0.49 3.82
 -4 0 -4 1952.22 56.31
 -4 0 -4 2109.19 61.12
 -4 0 -4 2058.53 57.34
 -4 0 -4 2006.49 60.15
 -4 0 -3 89.76 4.58
 -4 0 -3 96.19 8.24
 -4 0 -3 100.37 7.89
 -4 0 -3 96.02 6.34
 -4 0 -3 87.15 8.58
 -4 0 -2 1206.55 36.18
 -4 0 -2 1127.83 32.12
 -4 0 -2 1162.82 36.35
 -4 0 -2 1141 35.67
 -4 0 -2 1147.51 32.24
 -4 0 -2 1212.42 38.47
 -4 0 -1 511.19 19.04
 -4 0 -1 543.03 19.47
 -4 0 -1 511.69 18.42
 -4 0 -1 468.1 14.18
 -4 0 -1 515.25 20.9
 -4 0 -1 474.4 16.54
 -4 0 0 142.32 7.68
 -4 0 0 141.17 9.82
 -4 0 0 129.26 5.07
 -4 0 0 138.32 10.26
 -4 0 0 129.2 7.94
 -4 0 1 1656.69 41.6
 -4 0 1 1768.71 47.57
 -4 0 1 1672.58 40.69
 -4 0 1 1606.53 44.23
 -4 0 2 207.99 7.63
 -4 0 2 205.05 11.54
 -4 0 2 220.96 11.85
 -4 0 2 241.26 13.04
 -4 0 2 222.62 12.77
 -4 0 3 1902.48 57.36
 -4 0 3 1969.65 58.69
 -4 0 4 897.82 31.08
 -4 0 4 851.03 29.56
 -4 0 5 1908.92 58.08
 -4 0 5 1958.07 56.5
 -4 0 6 27.74 5.63
 -4 0 6 33.62 5.43
 -4 0 6 29.28 6.01
 -4 0 7 1037.87 36.42
 -4 0 7 1010.92 33.74
 -4 0 7 1056.66 37.31
 -4 0 8 24.39 6.06
 -4 0 8 27.64 7.17
 -4 0 9 523.08 23.85
 -4 0 9 517.26 24.57
 -4 0 10 4.71 5.98
 -4 0 10 3.19 5.91
 -4 0 11 733.77 30.97
 -4 0 11 754.73 32.63
 -4 0 12 134.03 12.74
 -4 0 12 100.09 12.13
 -4 0 13 464.48 25.76
 -4 0 14 570.95 30.12
 -4 0 15 203.37 18.38
 -4 0 16 314.83 23.27
 -4 0 17 4.86 9.23
 -4 0 18 230.57 21.48
 -4 0 19 14.11 10.41
 -4 0 20 182.67 20.64
 -4 1 -20 298.66 25.77
 -4 1 -20 328.73 27.34
 -4 1 -19 95.95 15.97
 -4 1 -19 96.33 16
 -4 1 -18 289.21 25.19
 -4 1 -18 365.28 27.17
 -4 1 -17 56.27 12.67
 -4 1 -17 59.14 13.12
 -4 1 -16 276.83 22.96
 -4 1 -15 17.33 9.51
 -4 1 -14 142.13 16.4
 -4 1 -13 36.06 10.28
 -4 1 -12 842.68 38.69
 -4 1 -11 165.64 15.93
 -4 1 -10 796.9 35.49
 -4 1 -10 771.3 31.13
 -4 1 -9 321.24 20.39
 -4 1 -9 324.57 18.07
 -4 1 -8 196.43 15.26
 -4 1 -8 192.3 13.34
 -4 1 -7 265.55 16.83
 -4 1 -7 257.64 15.57
 -4 1 -6 72.76 9.21
 -4 1 -6 85.59 9.2
 -4 1 -5 1314.02 45
 -4 1 -5 1382.35 44.76
 -4 1 -4 906.76 33.07
 -4 1 -3 1047.9 36.34
 -4 1 -2 149.19 11.05
 -4 1 -1 3169.29 88.54
 -4 1 -1 3244.54 90.11
 -4 1 -1 3186.95 84.17
 -4 1 0 303.33 15.13
 -4 1 0 320.08 16.22
 -4 1 0 264.75 12.31
 -4 1 1 2185.25 59.75
 -4 1 1 2280.89 64.71
 -4 1 1 2300.79 65.45
 -4 1 1 2110.55 60.99
 -4 1 2 1736.13 47.1
 -4 1 2 1756.2 52.97
 -4 1 2 1865.92 53.88
 -4 1 3 1620.78 50.61
 -4 1 3 1718.62 50.7
 -4 1 3 1554.24 48.37
 -4 1 4 495.8 21.55
 -4 1 4 492.48 21.11
 -4 1 5 1570.86 50.36
 -4 1 5 1588.86 49.29
 -4 1 6 812.06 31.15
 -4 1 6 832.65 29.81
 -4 1 7 119.68 10.71
 -4 1 7 98.54 10.42
 -4 1 8 1538.81 51.89
 -4 1 8 1574.76 49.27
 -4 1 8 1626.3 52.85
 -4 1 9 108.91 11.51
 -4 1 9 117.96 11.86
 -4 1 10 2538.88 77.65
 -4 1 10 2503.82 78.22
 -4 1 11 5.45 6.43
 -4 1 11 -5.88 6.94
 -4 1 12 798.48 34.49
 -4 1 12 841.53 36.1
 -4 1 13 26.5 8.6
 -4 1 13 36.11 9.09
 -4 1 14 241.73 18.68
 -4 1 14 245.37 19.87
 -4 1 15 247.59 20.08
 -4 1 16 279.73 22.03
 -4 1 17 237.39 21.31
 -4 1 18 60.75 13.53
 -4 1 19 157.17 18.5
 -4 1 20 13.09 11.03
 -4 2 -20 128.17 19.13
 -4 2 -20 149.88 19.79
 -4 2 -19 15.97 10.8
 -4 2 -19 10.34 11.04
 -4 2 -18 167.74 19.62
 -4 2 -17 333.41 26.73
 -4 2 -16 251.76 23.04
 -4 2 -15 109.02 15.64
 -4 2 -14 95.58 14.52
 -4 2 -13 170.29 17.7
 -4 2 -12 122.17 15.04
 -4 2 -11 1499.11 56.5
 -4 2 -10 75.74 9.3
 -4 2 -10 79.18 11.67
 -4 2 -9 1075.26 39.78
 -4 2 -9 1155.81 44.75
 -4 2 -8 20 6.38
 -4 2 -7 437.98 21.27
 -4 2 -6 190.71 13.47
 -4 2 -5 384.96 19.72
 -4 2 -4 1054.32 37.6
 -4 2 -4 1051.49 37.75
 -4 2 -3 732.67 28.35
 -4 2 -3 648.13 26.75
 -4 2 -2 839.95 30.64
 -4 2 -2 850.53 32.12
 -4 2 -2 844.45 30.33
 -4 2 -1 139.07 10.07
 -4 2 -1 116.79 9.56
 -4 2 0 506.64 19.79
 -4 2 0 537.06 19.2
 -4 2 0 463.04 20.93
 -4 2 0 504.53 22.64
 -4 2 1 37.94 6.93
 -4 2 1 49.02 7.06
 -4 2 1 45.89 5.88
 -4 2 1 41.67 5.9
 -4 2 2 1151.68 34.59
 -4 2 2 1181.4 37.12
 -4 2 2 1152.19 39.72
 -4 2 2 1157.42 39.22
 -4 2 3 56.93 7.76
 -4 2 3 67.98 8.39
 -4 2 4 2953.94 84.54
 -4 2 4 2929.58 84.79
 -4 2 5 2.44 5.16
 -4 2 5 13.03 5.01
 -4 2 6 987.73 36.92
 -4 2 6 1021.67 36.33
 -4 2 7 546.61 24.91
 -4 2 7 550.26 23.89
 -4 2 7 507.72 23.98
 -4 2 8 309.28 18.34
 -4 2 8 318.37 17.37
 -4 2 8 306.28 18.16
 -4 2 9 425.57 22.51
 -4 2 9 414.01 20.65
 -4 2 9 412.15 22.23
 -4 2 10 560.23 27.2
 -4 2 10 540.52 26.83
 -4 2 11 587.48 28.45
 -4 2 11 570.05 28.16
 -4 2 12 648.35 30.98
 -4 2 12 630.56 30.8
 -4 2 13 318.43 21.37
 -4 2 13 356.18 23.13
 -4 2 14 5.45 9.14
 -4 2 14 14.52 8.47
 -4 2 15 481.86 28.09
 -4 2 15 529.15 29.75
 -4 2 16 7.36 9.52
 -4 2 16 16.15 9.42
 -4 2 17 359.08 25.87
 -4 2 18 15.92 10.2
 -4 2 19 215.19 21.22
 -4 2 20 55.22 13.5
 -4 3 -19 323.1 27.59
 -4 3 -18 -2.1 10.23
 -4 3 -17 423.13 30.66
 -4 3 -16 51.41 13.56
 -4 3 -15 316.17 25.56
 -4 3 -14 5.48 9.05
 -4 3 -13 174.59 18.27
 -4 3 -12 51.49 11.97
 -4 3 -11 242.58 20.44
 -4 3 -9 78.18 10.16
 -4 3 -8 1060.83 39.3
 -4 3 -7 36.33 9.6
 -4 3 -7 29.67 7.06
 -4 3 -6 581.66 28.89
 -4 3 -6 641.02 27.58
 -4 3 -5 5.2 6.67
 -4 3 -5 3.77 5.23
 -4 3 -4 707.2 30.39
 -4 3 -4 737.1 29.99
 -4 3 -3 92.26 10.4
 -4 3 -3 84.24 9.91
 -4 3 -2 633.9 25.47
 -4 3 -2 608.91 26.95
 -4 3 -2 556.72 23.81
 -4 3 -1 183.83 12.72
 -4 3 -1 205.43 14.16
 -4 3 -1 197.71 12.71
 -4 3 0 646.08 24.94
 -4 3 0 667.99 27.86
 -4 3 0 636.97 25.76
 -4 3 1 1129.81 36.51
 -4 3 1 1138.92 40.7
 -4 3 1 1135.43 39.11
 -4 3 2 138.25 11.96
 -4 3 2 143.31 11.17
 -4 3 3 985.04 36.72
 -4 3 3 961.71 35.53
 -4 3 4 114.13 10.88
 -4 3 4 119.56 10.85
 -4 3 5 972.87 36.62
 -4 3 5 960.16 36.27
 -4 3 6 220.05 15.45
 -4 3 6 215.25 14.9
 -4 3 7 170.53 14.19
 -4 3 7 195.56 14.48
 -4 3 8 27.66 7.97
 -4 3 8 34.48 8.31
 -4 3 8 43.8 8.44
 -4 3 9 255.89 17.52
 -4 3 9 225.64 16.04
 -4 3 9 218.1 15.91
 -4 3 10 442.64 24.09
 -4 3 10 405.59 21.84
 -4 3 10 390.27 22.59
 -4 3 11 521.42 27.78
 -4 3 11 561.21 27.89
 -4 3 12 486.36 26.48
 -4 3 12 415.86 24.78
 -4 3 13 490.95 27.26
 -4 3 13 463.8 26.95
 -4 3 14 285.02 21.77
 -4 3 14 253.4 20.91
 -4 3 15 71.39 13.15
 -4 3 15 81.28 12.87
 -4 3 16 446.92 27.92
 -4 3 16 423.85 27.84
 -4 3 17 -13 12.76
 -4 3 17 -5.16 11.14
 -4 3 18 150.37 18.67
 -4 3 18 149.13 18.16
 -4 3 19 -11.2 10.88
 -4 4 -18 149.8 20.11
 -4 4 -17 6.36 9.8
 -4 4 -16 251.87 24.09
 -4 4 -15 35.94 11.81
 -4 4 -14 92.36 15.37
 -4 4 -13 16.61 9.58
 -4 4 -12 93.48 14.38
 -4 4 -8 212.68 18.54
 -4 4 -8 181.15 14.56
 -4 4 -7 483.21 27.35
 -4 4 -7 492.38 24.56
 -4 4 -6 176.77 16.11
 -4 4 -6 159.96 13.26
 -4 4 -5 230.73 17.48
 -4 4 -5 202.23 14.96
 -4 4 -4 193.2 15.86
 -4 4 -4 197.28 14.84
 -4 4 -3 402.59 21.74
 -4 4 -3 394.53 21.52
 -4 4 -2 90.83 9.35
 -4 4 -2 101.01 11.52
 -4 4 -1 670.17 27.97
 -4 4 -1 697.5 29.88
 -4 4 -1 681.64 27.23
 -4 4 0 404.47 19.88
 -4 4 0 458.66 22.89
 -4 4 0 416.95 20.14
 -4 4 1 1144.76 38.07
 -4 4 1 1090.99 41.29
 -4 4 1 1110.26 39.48
 -4 4 2 266.64 17.56
 -4 4 2 258.33 15.77
 -4 4 3 569.98 26.83
 -4 4 3 607.43 26.23
 -4 4 4 312.75 19.13
 -4 4 4 305.18 18.02
 -4 4 5 391.8 21.26
 -4 4 5 336.43 19.88
 -4 4 6 1805.68 59.72
 -4 4 6 1783.75 59.65
 -4 4 7 46.41 9.38
 -4 4 7 39.89 8.89
 -4 4 8 1720.06 59.01
 -4 4 8 1707.75 58.04
 -4 4 9 22.58 7.66
 -4 4 9 13.73 7.83
 -4 4 9 17.88 7.51
 -4 4 10 620.75 30.71
 -4 4 10 639.17 29.58
 -4 4 10 604.43 29.17
 -4 4 11 206.28 17.26
 -4 4 11 226.16 17.46
 -4 4 11 177.73 16.17
 -4 4 12 785.84 37
 -4 4 12 790.81 35.74
 -4 4 13 31.5 10.28
 -4 4 13 42.82 9.95
 -4 4 14 562.79 31.13
 -4 4 14 498.88 29.28
 -4 4 15 250.64 21.78
 -4 4 15 282.66 21.93
 -4 4 16 148.87 17.99
 -4 4 16 133.37 17.25
 -4 4 17 306.97 25.31
 -4 4 17 336.53 25.28
 -4 4 18 3.54 11.12
 -4 4 18 5.45 9.55
 -4 4 19 139.06 18.32
 -4 4 19 128.24 17.8
 -4 5 -16 49.38 14.08
 -4 5 -15 231.64 22.82
 -4 5 -14 22.24 11.23
 -4 5 -9 1280.5 52.79
 -4 5 -8 129.52 16.06
 -4 5 -7 628.03 32.41
 -4 5 -6 336.66 22.68
 -4 5 -6 336.63 20.41
 -4 5 -5 410.76 24.25
 -4 5 -5 367.31 21.58
 -4 5 -4 889.8 37.03
 -4 5 -4 839.12 35.85
 -4 5 -3 26.77 9.21
 -4 5 -3 19.83 7.91
 -4 5 -2 1454.86 51.33
 -4 5 -2 1514.18 52.8
 -4 5 -1 17.21 5.14
 -4 5 -1 13.58 7.91
 -4 5 -1 4.6 6.14
 -4 5 0 969.82 35.71
 -4 5 0 907.55 37.21
 -4 5 0 884.77 34.35
 -4 5 1 3.47 6.66
 -4 5 1 7.44 5.23
 -4 5 2 1011.92 39.55
 -4 5 2 941.43 36.59
 -4 5 3 5.88 7.39
 -4 5 3 3.05 5.99
 -4 5 4 1068.59 42.76
 -4 5 4 1160.39 42.22
 -4 5 5 216.02 16.99
 -4 5 5 228.05 16.17
 -4 5 6 180.12 15.48
 -4 5 6 185.57 15.2
 -4 5 7 400.94 23.65
 -4 5 7 418.52 23.62
 -4 5 8 59.5 10.6
 -4 5 8 61.58 10.56
 -4 5 9 625.52 31.56
 -4 5 9 737.26 32.92
 -4 5 10 107.34 13.57
 -4 5 10 86.2 11.61
 -4 5 11 683.03 31.67
 -4 5 11 597.13 31.87
 -4 5 11 635.5 31.31
 -4 5 12 64.22 11.95
 -4 5 12 72.84 12.09
 -4 5 12 53.43 11.07
 -4 5 13 658.13 34.32
 -4 5 13 645.85 32.87
 -4 5 14 -3.3 10.37
 -4 5 14 -3.06 8.48
 -4 5 15 379.78 26.71
 -4 5 15 378.97 25.75
 -4 5 16 250.76 22.34
 -4 5 16 190.14 20.22
 -4 5 17 137.78 18.67
 -4 5 17 131.88 17.16
 -4 5 18 213.56 21.88
 -4 5 18 224.95 21.69
 -4 6 -15 143.39 18.95
 -4 6 -14 103.61 17.11
 -4 6 -10 350.92 26.79
 -4 6 -9 -8.65 11.71
 -4 6 -8 502.23 30.63
 -4 6 -7 -3.13 9.22
 -4 6 -6 479.07 28.16
 -4 6 -5 46.24 11.24
 -4 6 -5 27.34 8.31
 -4 6 -4 790.5 35.95
 -4 6 -4 764.19 34.62
 -4 6 -3 37.46 10.21
 -4 6 -3 35.83 9.21
 -4 6 -2 774.69 34.51
 -4 6 -2 798.54 35.3
 -4 6 -1 84.41 12.68
 -4 6 -1 76.18 11.62
 -4 6 0 -5.09 7.34
 -4 6 1 650.49 31.61
 -4 6 1 686.9 29.2
 -4 6 2 6.49 7.91
 -4 6 2 9.34 6.26
 -4 6 3 834.1 36.77
 -4 6 3 861.65 35.01
 -4 6 4 218.9 17.79
 -4 6 4 180.81 15.09
 -4 6 5 612.16 30.43
 -4 6 5 578.75 28.51
 -4 6 6 81.96 12.54
 -4 6 6 77.25 11.19
 -4 6 7 506.18 27.74
 -4 6 7 486.53 26.62
 -4 6 8 156.39 16.11
 -4 6 8 126.98 14.67
 -4 6 9 339.31 23.6
 -4 6 9 362.68 23.44
 -4 6 10 159.43 17.19
 -4 6 10 231.08 19.21
 -4 6 11 169.22 18.07
 -4 6 11 196.23 18.39
 -4 6 12 261.27 20.3
 -4 6 12 287.31 22.26
 -4 6 12 290.11 21.94
 -4 6 13 61.99 13.34
 -4 6 13 78.68 13.75
 -4 6 13 62.8 11.44
 -4 6 14 210.68 19.67
 -4 6 14 293.71 23.78
 -4 6 15 12.92 8.85
 -4 6 15 12.56 9.96
 -4 6 16 343.2 25.47
 -4 6 16 330.76 26.09
 -4 6 17 -15.86 10.97
 -4 6 17 1.9 10.4
 -4 6 18 285.2 24.08
 -4 7 -10 159.57 20.17
 -4 7 -9 260.69 24.05
 -4 7 -8 147.25 18.94
 -4 7 -7 290.62 24.24
 -4 7 -6 12.9 10.54
 -4 7 -5 329.6 24.42
 -4 7 -4 8.77 9.98
 -4 7 -4 12.41 8.23
 -4 7 -3 239.56 19.93
 -4 7 -3 224.17 18.85
 -4 7 -2 44.83 11.6
 -4 7 -2 45.82 10.68
 -4 7 -1 759.88 33.99
 -4 7 -1 674.47 33.59
 -4 7 0 117.48 14.3
 -4 7 1 583.86 30.29
 -4 7 2 194.31 17.96
 -4 7 3 393.14 24.89
 -4 7 4 219.58 16.82
 -4 7 4 199.18 18.07
 -4 7 5 166.63 15.47
 -4 7 5 206.32 18.5
 -4 7 6 381.7 23.43
 -4 7 6 391.57 24.94
 -4 7 7 1.38 7.86
 -4 7 7 12.23 9.32
 -4 7 8 344.74 23.4
 -4 7 8 332.05 23.82
 -4 7 9 51.19 11.86
 -4 7 9 28.33 10.42
 -4 7 10 486.65 28.59
 -4 7 10 442.42 28.48
 -4 7 11 130.68 16.22
 -4 7 11 127.79 16.26
 -4 7 12 159.18 17.83
 -4 7 12 175.14 18.68
 -4 7 13 94.7 15.53
 -4 7 13 97.6 15.11
 -4 7 14 123.32 17.1
 -4 7 15 134.6 17.89
 -4 7 16 55.67 14.34
 -4 8 -11 157.28 22.08
 -4 8 -10 8.13 13.03
 -4 8 -9 292.89 26.03
 -4 8 -8 75.6 16.31
 -4 8 -7 363.42 27.62
 -4 8 -6 335.09 26.74
 -4 8 -5 36.72 13.13
 -4 8 -4 380.65 26.9
 -4 8 -3 -13.78 12.77
 -4 8 -2 350.23 24.25
 -4 8 -1 9.1 7.86
 -4 8 0 518.33 29.54
 -4 8 1 23.1 9.6
 -4 8 2 279.2 22.24
 -4 8 3 105.89 14.42
 -4 8 4 363.29 25.34
 -4 8 5 11.35 9.23
 -4 8 6 98.43 13.14
 -4 8 6 93.74 14.66
 -4 8 7 204.24 18.09
 -4 8 7 208.38 19.69
 -4 8 8 42.29 10.81
 -4 8 8 55.81 12.9
 -4 8 9 462.86 28.5
 -4 8 9 485.17 30.44
 -4 8 10 34.38 10.93
 -4 8 10 36.44 11.47
 -4 8 11 323.12 24.68
 -4 8 11 323.06 25.2
 -4 8 12 1.76 9.54
 -4 8 12 8.87 10.22
 -4 8 13 156.67 18.73
 -4 8 13 191.37 21.21
 -4 8 14 -5.63 10.94
 -4 8 14 1.8 11.53
 -4 9 -8 326.16 28.14
 -4 9 -7 34.82 15.11
 -4 9 -6 184.9 21.1
 -4 9 -5 71.84 16.06
 -4 9 -4 25.96 13.69
 -4 9 -1 403.27 27.27
 -4 9 0 126.64 16.57
 -4 9 1 426.81 27.71
 -4 9 2 -1.68 9.35
 -4 9 3 462.63 29.34
 -4 9 4 50.19 13.2
 -4 9 5 599.59 34.39
 -4 9 6 106.56 16.61
 -4 9 7 268.08 23.55
 -4 9 8 71.06 15.03
 -4 9 9 97.71 15.01
 -4 9 9 127.26 17.41
 -4 9 10 236.75 21.23
 -4 9 10 210.87 22.32
 -4 9 11 24.55 10.59
 -4 9 11 24.49 12.32
 -4 9 12 480.31 31.22
 -4 9 12 489.95 32.54
 -4 9 13 7.49 10.65
 -4 9 13 -11.47 11.89
 -4 10 -5 518.57 34.23
 -4 10 0 168.27 18.89
 -4 10 1 215.84 21.29
 -4 10 2 244 23.01
 -4 10 3 34.61 11.59
 -4 10 4 460 31.17
 -4 10 5 59.89 14.39
 -4 10 6 435.9 30.52
 -4 10 7 3.83 10.91
 -4 10 8 409.43 29.62
 -4 10 9 41.19 13.99
 -3 -13 -12 170.02 20.54
 -3 -12 -14 98.9 17.16
 -3 -12 -13 118.66 17.72
 -3 -12 -12 29.84 12.31
 -3 -12 -11 160.7 19.48
 -3 -12 -10 3.66 9.62
 -3 -12 6 192.26 20.84
 -3 -12 7 91.62 16.14
 -3 -11 -14 148.53 18.75
 -3 -11 -13 73.25 14.24
 -3 -11 -12 390.46 27.62
 -3 -11 -11 -6.79 10.66
 -3 -11 -10 322.65 24.75
 -3 -11 -9 4.96 9.18
 -3 -11 -8 415.59 27.29
 -3 -11 6 -1.86 8.91
 -3 -11 7 262.52 23.28
 -3 -11 8 106.56 16.37
 -3 -11 9 116.06 17.54
 -3 -11 10 39.88 12.82
 -3 -10 -13 -1.6 9.19
 -3 -10 -12 418.52 27.39
 -3 -10 -11 9.24 8.87
 -3 -10 -10 756.58 36.6
 -3 -10 -9 238.25 19.83
 -3 -10 -8 120.34 14.99
 -3 -10 -7 479.15 27.47
 -3 -10 6 197 19.33
 -3 -10 7 10.56 9.52
 -3 -10 8 325.63 25.13
 -3 -10 9 9.2 8.5
 -3 -10 10 207.98 21.09
 -3 -10 11 9.53 9.59
 -3 -10 12 368.7 27.6
 -3 -10 13 35.1 11.79
 -3 -9 -16 194.98 19.47
 -3 -9 -15 175.74 17.98
 -3 -9 -14 122.93 15.39
 -3 -9 -13 190.86 18.21
 -3 -9 -13 173.57 17.11
 -3 -9 -12 9.89 8.04
 -3 -9 -11 285.78 20.7
 -3 -9 -10 93.32 13.15
 -3 -9 -9 503.63 27.33
 -3 -9 -8 111.99 13.38
 -3 -9 -7 477.15 26.16
 -3 -9 -6 312.16 20.8
 -3 -9 6 642.57 33.57
 -3 -9 7 90.24 13.39
 -3 -9 8 71.31 13.05
 -3 -9 9 389.89 26.73
 -3 -9 10 24.45 10.2
 -3 -9 11 237.72 21.58
 -3 -9 12 23.67 9.73
 -3 -9 13 51.91 12.62
 -3 -8 -16 98.16 14.35
 -3 -8 -15 351.48 24.37
 -3 -8 -14 216.44 18.88
 -3 -8 -13 88.78 13.21
 -3 -8 -13 110.37 13.58
 -3 -8 -12 424.17 25.22
 -3 -8 -12 434.2 24.74
 -3 -8 -11 57.31 10.69
 -3 -8 -11 56.4 9.73
 -3 -8 -10 615.22 30.58
 -3 -8 -10 629.7 29.58
 -3 -8 -9 195.33 16.21
 -3 -8 -9 186.1 15.56
 -3 -8 -8 485.98 25.21
 -3 -8 -7 32.4 8.52
 -3 -8 -6 613.11 28.35
 -3 -8 -5 86.23 10.84
 -3 -8 5 836.11 37.09
 -3 -8 6 9.89 7.43
 -3 -8 7 230 19.08
 -3 -8 8 107.67 14.26
 -3 -8 9 147.25 16.58
 -3 -8 10 190.91 18.73
 -3 -8 11 151.42 16.95
 -3 -8 12 114.39 15.21
 -3 -8 13 36.74 11.25
 -3 -7 -17 7.93 7.98
 -3 -7 -16 458.3 28.26
 -3 -7 -15 26.59 9.58
 -3 -7 -14 275.32 21.02
 -3 -7 -13 215.44 18.06
 -3 -7 -12 75.87 11.19
 -3 -7 -12 76.95 10.79
 -3 -7 -11 171.36 15.29
 -3 -7 -11 170.03 14.38
 -3 -7 -10 99.24 11.94
 -3 -7 -10 80.09 11
 -3 -7 -9 671.99 30.76
 -3 -7 -9 702.76 29.87
 -3 -7 -8 271.52 17.97
 -3 -7 -8 261.25 16.94
 -3 -7 -7 701.47 30.55
 -3 -7 -7 708.08 29.54
 -3 -7 -6 4.69 5.14
 -3 -7 -5 1030.65 37.98
 -3 -7 5 -1.21 6.09
 -3 -7 6 883.33 37.53
 -3 -7 7 -1.32 7.16
 -3 -7 8 517.93 27.92
 -3 -7 9 44.53 10.19
 -3 -7 10 467.98 27.38
 -3 -7 11 37.05 10.31
 -3 -7 12 311.29 23.53
 -3 -7 13 118.55 15.76
 -3 -6 -18 149.91 17.29
 -3 -6 -17 222.37 20.06
 -3 -6 -16 125.59 14.88
 -3 -6 -15 741.59 35.3
 -3 -6 -14 -1.37 7.09
 -3 -6 -13 917.15 39.02
 -3 -6 -12 6.19 6.52
 -3 -6 -11 779.87 33.89
 -3 -6 -10 22.33 6.94
 -3 -6 -10 23.42 7.37
 -3 -6 -9 957.25 35.01
 -3 -6 -9 917.8 36.74
 -3 -6 -8 233.6 14.23
 -3 -6 -8 189.87 14.37
 -3 -6 -7 167.03 12.03
 -3 -6 -7 137.95 11.95
 -3 -6 -6 1126.74 38.96
 -3 -6 -6 1152.59 40.69
 -3 -6 -5 382.21 18.47
 -3 -6 -5 386.91 19.58
 -3 -6 -4 674.79 26.8
 -3 -6 -3 620.05 21.83
 -3 -6 -1 21.98 4.97
 -3 -6 4 293.52 17.85
 -3 -6 5 472.26 23.92
 -3 -6 6 1339.54 48.41
 -3 -6 7 1518.46 53.5
 -3 -6 7 1482.43 49.57
 -3 -6 8 832.42 36.51
 -3 -6 8 864.85 33.95
 -3 -6 9 763.63 33.63
 -3 -6 9 636.74 29.37
 -3 -6 10 5.49 6.34
 -3 -6 10 -5.79 6.35
 -3 -6 11 319.67 22.75
 -3 -6 11 343.28 21.64
 -3 -6 12 -2.98 8.07
 -3 -6 12 -1.35 7.86
 -3 -6 13 167.12 16.86
 -3 -6 14 1.53 8.4
 -3 -6 15 413.84 27.12
 -3 -6 16 68.3 14.09
 -3 -6 17 287.83 24.45
 -3 -6 18 145.28 18.78
 -3 -5 -21 219.08 22.51
 -3 -5 -20 9.76 10.12
 -3 -5 -19 269.42 23.63
 -3 -5 -18 17.4 8.79
 -3 -5 -18 26.75 10.65
 -3 -5 -17 191.44 17.86
 -3 -5 -17 188 19.31
 -3 -5 -16 328.62 22.21
 -3 -5 -16 288.41 22.35
 -3 -5 -15 526.82 28.22
 -3 -5 -15 503.8 28.66
 -3 -5 -14 399.29 24.59
 -3 -5 -13 96.68 11.72
 -3 -5 -9 57.3 8.4
 -3 -5 -9 55.08 7.43
 -3 -5 -8 1170.67 41.62
 -3 -5 -8 1159.97 38.43
 -3 -5 -7 3.46 5.1
 -3 -5 -7 -1.95 4.21
 -3 -5 -6 258.62 15.3
 -3 -5 -6 273.64 14.09
 -3 -5 -5 397 19.22
 -3 -5 -5 437.04 18.36
 -3 -5 -4 834.54 31.01
 -3 -5 -4 873.12 28.44
 -3 -5 -4 893.89 30.19
 -3 -5 -3 1119.2 33.93
 -3 -5 -3 1096.29 37.26
 -3 -5 2 4.67 4.64
 -3 -5 3 885.95 33.06
 -3 -5 4 52.86 8.07
 -3 -5 5 921.5 35.29
 -3 -5 6 157.7 13.06
 -3 -5 6 159.01 11.52
 -3 -5 7 596.51 27.42
 -3 -5 7 546.15 24.54
 -3 -5 8 453.58 23.9
 -3 -5 8 425.54 21.62
 -3 -5 9 199.14 16.03
 -3 -5 9 214.12 15.66
 -3 -5 10 335.77 21.19
 -3 -5 10 312.54 19.73
 -3 -5 11 118.89 13.35
 -3 -5 12 236.24 18.34
 -3 -5 13 16.98 8.99
 -3 -5 14 172.04 17.43
 -3 -5 15 11.21 9.12
 -3 -5 16 304.22 24.07
 -3 -5 17 -1.78 10.47
 -3 -5 18 350.61 26.96
 -3 -5 19 55.86 14.19
 -3 -4 -22 107.05 17
 -3 -4 -21 52.78 14.61
 -3 -4 -20 158.11 19.4
 -3 -4 -19 20.51 10.49
 -3 -4 -19 6.61 8.82
 -3 -4 -18 228.91 21.46
 -3 -4 -18 218.14 19.56
 -3 -4 -17 20.17 9.93
 -3 -4 -17 30.51 9.61
 -3 -4 -16 234.61 20.19
 -3 -4 -16 244.42 19.56
 -3 -4 -15 87.83 13.24
 -3 -4 -15 69.15 11.49
 -3 -4 -14 611.35 30.74
 -3 -4 -14 559.78 28.8
 -3 -4 -13 453.66 25.24
 -3 -4 -13 432.63 24.31
 -3 -4 -12 465.86 24.83
 -3 -4 -12 481.24 24.95
 -3 -4 -11 471.71 24.41
 -3 -4 -11 512.72 24.91
 -3 -4 -10 733.58 31.07
 -3 -4 -10 736.61 30.62
 -3 -4 -9 1016.4 36.97
 -3 -4 -9 949.09 36.31
 -3 -4 -8 559.39 24.23
 -3 -4 -8 540.6 20.17
 -3 -4 -7 1072.84 32.9
 -3 -4 -7 1081.11 34.06
 -3 -4 -6 6.56 3.55
 -3 -4 -6 4.82 3.83
 -3 -4 -5 653.98 21.04
 -3 -4 -5 610.16 25.17
 -3 -4 -5 659.41 23.13
 -3 -4 -5 645.64 22.53
 -3 -4 -4 668.66 24.83
 -3 -4 -4 630.06 22.51
 -3 -4 -4 670.93 22.88
 -3 -4 -3 3318.8 90.65
 -3 -4 -2 44.96 6.08
 -3 -4 0 1805.54 52.85
 -3 -4 1 260.31 13.69
 -3 -4 2 2300.66 65.76
 -3 -4 2 2223.69 61.8
 -3 -4 3 168.57 11.65
 -3 -4 3 169.94 9.44
 -3 -4 4 622.09 26.36
 -3 -4 4 709.32 23.23
 -3 -4 5 19.6 5.98
 -3 -4 5 17.01 4.52
 -3 -4 6 1145.93 39.85
 -3 -4 6 1074.45 37.06
 -3 -4 6 1059.68 34.21
 -3 -4 7 15.73 6.14
 -3 -4 7 17.48 5.98
 -3 -4 7 21.77 5.28
 -3 -4 8 1960.48 63.04
 -3 -4 8 1980.93 57.96
 -3 -4 8 1885.22 61.09
 -3 -4 9 347.27 19.42
 -3 -4 10 745.15 31.93
 -3 -4 11 724.67 32.6
 -3 -4 12 486.72 26.42
 -3 -4 13 243.38 19.07
 -3 -4 14 45.78 11.12
 -3 -4 15 234.16 19.85
 -3 -4 16 9.97 8.75
 -3 -4 17 416.82 28.16
 -3 -4 18 -7.34 10.57
 -3 -4 19 242.61 23.11
 -3 -3 -22 84.25 16.66
 -3 -3 -21 83.48 16.01
 -3 -3 -20 105.61 16.51
 -3 -3 -19 230.99 20.86
 -3 -3 -19 283.88 23.48
 -3 -3 -18 25.74 9.73
 -3 -3 -18 33.74 10.73
 -3 -3 -17 553.19 30.69
 -3 -3 -17 588.38 32.65
 -3 -3 -16 26.4 8.77
 -3 -3 -16 23.75 9.14
 -3 -3 -15 1482.66 54.4
 -3 -3 -15 1385.38 54.2
 -3 -3 -14 103.74 12.72
 -3 -3 -14 127.22 14.13
 -3 -3 -13 651.47 30.72
 -3 -3 -13 642.5 31.11
 -3 -3 -12 183.45 15.04
 -3 -3 -12 172.67 14.88
 -3 -3 -11 676.18 30.14
 -3 -3 -11 739.47 31.19
 -3 -3 -10 108.3 10.98
 -3 -3 -10 125.48 11.64
 -3 -3 -9 1094.22 40.1
 -3 -3 -9 1168.71 40.51
 -3 -3 -8 1340.37 45.63
 -3 -3 -8 1421.75 45.77
 -3 -3 -7 7.71 3.56
 -3 -3 -7 0.94 3.87
 -3 -3 -7 1.52 4.64
 -3 -3 -7 1.43 4.51
 -3 -3 -6 2638.16 75.18
 -3 -3 -6 2559.82 69.65
 -3 -3 -6 2767.68 69.44
 -3 -3 -6 2671.96 71.15
 -3 -3 -6 2547.74 66.22
 -3 -3 -6 2641.3 72.71
 -3 -3 -6 2670.31 74.38
 -3 -3 -5 96.36 6.19
 -3 -3 -5 93.37 5.96
 -3 -3 -5 91.13 6.78
 -3 -3 -5 94.09 4.75
 -3 -3 -5 96.37 8.48
 -3 -3 -4 1896.42 52.85
 -3 -3 -4 1922.84 51.03
 -3 -3 -4 2012.24 56.25
 -3 -3 -4 1927.28 52.39
 -3 -3 -3 187.99 8.39
 -3 -3 -2 3144.41 83.15
 -3 -3 -2 3199.67 85.08
 -3 -3 -1 94.42 6.75
 -3 -3 -1 98.18 7.19
 -3 -3 0 1204.4 36.43
 -3 -3 1 886.77 29.29
 -3 -3 2 10.97 4.93
 -3 -3 3 783.95 20.51
 -3 -3 3 792.35 24.05
 -3 -3 4 -0.33 3.11
 -3 -3 4 11.2 4.45
 -3 -3 4 8.24 3.06
 -3 -3 4 7.78 5.03
 -3 -3 5 573.06 19.25
 -3 -3 5 556.98 16.82
 -3 -3 5 562.42 22.21
 -3 -3 6 325.82 12.87
 -3 -3 6 323.19 15.11
 -3 -3 7 1865.93 55.34
 -3 -3 7 1853.02 57.46
 -3 -3 8 3.5 4.41
 -3 -3 8 8.01 5.42
 -3 -3 9 853.12 32.07
 -3 -3 9 907.09 34.63
 -3 -3 10 20.42 6.78
 -3 -3 10 18.15 6.45
 -3 -3 11 11.14 6.25
 -3 -3 11 24.35 7.44
 -3 -3 12 279.01 17.54
 -3 -3 12 264.33 18.67
 -3 -3 13 276.11 19.82
 -3 -3 14 191.8 17.69
 -3 -3 15 149.01 16.22
 -3 -3 16 244.24 20.88
 -3 -3 17 151.25 18.01
 -3 -3 18 220.07 21.41
 -3 -3 19 64.06 14.3
 -3 -3 20 138.91 18.47
 -3 -2 -22 6.36 10.67
 -3 -2 -21 258.2 24.78
 -3 -2 -20 27.55 11.75
 -3 -2 -19 139.15 18.11
 -3 -2 -19 115.97 15.91
 -3 -2 -18 141.31 17.03
 -3 -2 -18 141.13 15.96
 -3 -2 -17 171.04 17.31
 -3 -2 -17 203.05 19.48
 -3 -2 -17 146.12 16.4
 -3 -2 -16 108.64 14.22
 -3 -2 -16 85.97 13.48
 -3 -2 -16 94.33 13.32
 -3 -2 -15 134.02 14.27
 -3 -2 -15 108.91 13.94
 -3 -2 -15 103.64 13.29
 -3 -2 -14 1229.71 45.75
 -3 -2 -14 1144.85 46.91
 -3 -2 -14 1236.54 47.58
 -3 -2 -13 63.32 10.03
 -3 -2 -13 60.47 10.53
 -3 -2 -13 64.15 10.48
 -3 -2 -12 1063 39.1
 -3 -2 -12 1049.06 41.28
 -3 -2 -12 1030.4 40.87
 -3 -2 -11 29.16 7.27
 -3 -2 -11 22.73 7.3
 -3 -2 -11 34.92 8.2
 -3 -2 -10 482.48 21.6
 -3 -2 -10 450.77 22.82
 -3 -2 -10 456.41 23
 -3 -2 -9 117.86 8.57
 -3 -2 -9 155.53 10.86
 -3 -2 -9 122.69 10.84
 -3 -2 -9 122.91 11.22
 -3 -2 -8 978.6 31.05
 -3 -2 -8 1015.6 36.18
 -3 -2 -8 997.49 35.36
 -3 -2 -7 286.67 12.37
 -3 -2 -7 295.8 13.53
 -3 -2 -7 259.13 9.83
 -3 -2 -7 254.42 14.97
 -3 -2 -7 280.78 14.96
 -3 -2 -6 1992.51 53.48
 -3 -2 -6 2023.31 54.93
 -3 -2 -6 1968.54 57.86
 -3 -2 -6 1852.43 50.61
 -3 -2 -6 1872.98 56.61
 -3 -2 -5 1030.19 29.16
 -3 -2 -5 1143.91 32.07
 -3 -2 -5 1134.84 32.96
 -3 -2 -5 1014.47 34.97
 -3 -2 -5 1063.83 29.78
 -3 -2 -5 1087.27 34.09
 -3 -2 -4 365.62 13.82
 -3 -2 -4 389.54 14.79
 -3 -2 -4 368.47 12.63
 -3 -2 -4 367.37 16.16
 -3 -2 -4 367.6 15.15
 -3 -2 -3 3633.26 94.04
 -3 -2 -3 3698.28 97.27
 -3 -2 -3 3684.5 95.08
 -3 -2 -2 566.14 19.65
 -3 -2 -1 739.3 24.14
 -3 -2 0 514.64 18.3
 -3 -2 0 558.17 17.43
 -3 -2 1 1480.18 41.43
 -3 -2 2 88.32 5.7
 -3 -2 2 87.67 6.26
 -3 -2 3 905.8 28.09
 -3 -2 3 879.69 28.82
 -3 -2 3 946.8 30.39
 -3 -2 3 992.78 30.01
 -3 -2 4 1820.86 38.45
 -3 -2 4 1773.85 41
 -3 -2 4 1905.56 43.32
 -3 -2 4 1885.87 41.69
 -3 -2 5 1685.17 41.71
 -3 -2 5 1578.33 39.23
 -3 -2 5 1660.82 39.41
 -3 -2 5 1632.64 41.34
 -3 -2 6 714.82 26.58
 -3 -2 6 775.41 25.54
 -3 -2 6 749.43 24.88
 -3 -2 7 812.12 26.96
 -3 -2 7 805.98 29.14
 -3 -2 8 423.57 17.43
 -3 -2 8 442.31 19.74
 -3 -2 8 387 19.82
 -3 -2 9 157.25 11.81
 -3 -2 9 154.13 12.51
 -3 -2 10 737.89 30.24
 -3 -2 10 807.48 32.54
 -3 -2 11 165.38 13.55
 -3 -2 11 186.66 14.77
 -3 -2 12 1021.55 39.11
 -3 -2 12 1001.03 40.69
 -3 -2 13 3.4 6.54
 -3 -2 13 9.17 7.55
 -3 -2 14 639.93 30.63
 -3 -2 14 680.88 33
 -3 -2 15 28.55 9.93
 -3 -2 15 1.5 7.76
 -3 -2 16 326.52 22.72
 -3 -2 16 362.47 24.78
 -3 -2 17 63.83 12.94
 -3 -2 18 270.4 23.08
 -3 -2 19 110.96 16.66
 -3 -2 20 202.02 21.39
 -3 -1 -22 83.33 15.56
 -3 -1 -21 2.07 10.4
 -3 -1 -20 282.65 24.85
 -3 -1 -20 296.98 23.74
 -3 -1 -19 -7.62 10.01
 -3 -1 -19 -5.26 8.96
 -3 -1 -18 150.33 18.15
 -3 -1 -18 174.04 18.03
 -3 -1 -17 13.71 9.77
 -3 -1 -17 27.53 9.45
 -3 -1 -16 163.05 17.46
 -3 -1 -16 188.69 17.92
 -3 -1 -15 173.29 16.19
 -3 -1 -15 195.14 17.78
 -3 -1 -15 202.77 17.7
 -3 -1 -14 475.41 25
 -3 -1 -14 449.55 26.44
 -3 -1 -14 522.69 27.82
 -3 -1 -13 812 33.89
 -3 -1 -13 857.1 36.71
 -3 -1 -13 824.18 36.4
 -3 -1 -12 413.54 21.46
 -3 -1 -12 411.11 23.08
 -3 -1 -12 375.78 22.71
 -3 -1 -11 693.76 28.69
 -3 -1 -11 735.04 31.4
 -3 -1 -11 708.07 31.66
 -3 -1 -10 19.93 6.12
 -3 -1 -10 24.89 7.31
 -3 -1 -10 16.85 6.44
 -3 -1 -9 803.82 29.14
 -3 -1 -9 784.98 31.28
 -3 -1 -9 804.11 32.31
 -3 -1 -8 42.12 6.08
 -3 -1 -8 33.52 6.73
 -3 -1 -8 44.45 7.33
 -3 -1 -7 2094.96 56.59
 -3 -1 -7 1991.91 56.39
 -3 -1 -7 1939.28 51.56
 -3 -1 -7 1993.72 59.22
 -3 -1 -7 1960.2 60.49
 -3 -1 -6 289.32 12.57
 -3 -1 -6 315.93 13.52
 -3 -1 -6 284.54 14.48
 -3 -1 -6 302.92 15.73
 -3 -1 -5 4399.27 111.39
 -3 -1 -5 4160.04 112.44
 -3 -1 -5 4231.34 114.28
 -3 -1 -5 4058.41 109.13
 -3 -1 -4 249.3 11.39
 -3 -1 -4 251.4 11.57
 -3 -1 -4 247.9 12.67
 -3 -1 -4 271.29 10.66
 -3 -1 -4 241.99 12.72
 -3 -1 -3 1082.76 31.97
 -3 -1 -3 1049.21 31.25
 -3 -1 -3 1074.53 33.77
 -3 -1 -3 1060.55 30.99
 -3 -1 -3 1088.23 33.29
 -3 -1 -2 3116.74 82.51
 -3 -1 -2 3136.18 83.13
 -3 -1 -2 3166.17 82.08
 -3 -1 -2 3064.94 80.75
 -3 -1 -2 3233.78 84.4
 -3 -1 -1 1853.22 50.73
 -3 -1 -1 1879.37 50.37
 -3 -1 -1 1811.39 51.98
 -3 -1 0 104.62 6.9
 -3 -1 0 93.01 5.38
 -3 -1 0 108.93 7.2
 -3 -1 0 101.01 6.08
 -3 -1 1 952.37 29.3
 -3 -1 1 1026.76 30.05
 -3 -1 1 974.4 27.69
 -3 -1 1 1003.52 30.37
 -3 -1 2 1587.13 46.22
 -3 -1 2 1520.36 42.53
 -3 -1 2 1738.71 45.88
 -3 -1 2 1724.06 46.75
 -3 -1 2 1712.73 44.82
 -3 -1 3 963.52 30.12
 -3 -1 3 973.93 28.38
 -3 -1 3 914.46 26.41
 -3 -1 3 926.91 29.32
 -3 -1 3 914.74 28.46
 -3 -1 4 1109.43 34.66
 -3 -1 4 1142.06 32.2
 -3 -1 4 1033.61 31.1
 -3 -1 4 1092.78 33.73
 -3 -1 4 1109.42 33.47
 -3 -1 5 411.93 15.81
 -3 -1 5 375.99 11.94
 -3 -1 5 405.45 12.98
 -3 -1 5 396.24 14.56
 -3 -1 5 407.62 14.62
 -3 -1 6 1124.85 36.57
 -3 -1 6 1076.62 34.82
 -3 -1 6 1113.77 32.04
 -3 -1 6 1096.89 33.43
 -3 -1 7 2.23 2.78
 -3 -1 7 -1.41 4.05
 -3 -1 7 7.19 4.57
 -3 -1 7 4.61 3.77
 -3 -1 8 897.27 31.28
 -3 -1 8 932.53 33.27
 -3 -1 9 140.98 10.63
 -3 -1 9 175.56 12.9
 -3 -1 9 179.7 12.9
 -3 -1 10 702.44 27.01
 -3 -1 10 676.71 28.74
 -3 -1 10 706.16 29.76
 -3 -1 11 323.55 18.94
 -3 -1 11 341.82 19.95
 -3 -1 12 70 9.73
 -3 -1 12 69.56 10.36
 -3 -1 13 1073.4 41.98
 -3 -1 13 1083.77 43.06
 -3 -1 14 16.39 8.03
 -3 -1 14 47.72 10.66
 -3 -1 15 309.17 21.33
 -3 -1 15 311.65 22.44
 -3 -1 16 -4.28 8.31
 -3 -1 16 -1.55 7.78
 -3 -1 17 299.72 22.43
 -3 -1 17 306.24 23.43
 -3 -1 18 4.75 8.9
 -3 -1 18 -1.72 9.57
 -3 -1 19 404.89 27.43
 -3 -1 19 368.66 26.97
 -3 0 -21 54.4 14.23
 -3 0 -20 153.29 19.06
 -3 0 -20 173.56 18.98
 -3 0 -19 315.17 25.66
 -3 0 -19 324.69 25.63
 -3 0 -18 -3.68 9.41
 -3 0 -18 -1.75 8.81
 -3 0 -17 303.9 24.17
 -3 0 -17 321.19 24.09
 -3 0 -16 31.33 9.43
 -3 0 -16 46.91 11.36
 -3 0 -15 389.78 25.43
 -3 0 -15 380.67 25.06
 -3 0 -14 10.23 7.9
 -3 0 -13 1343.51 48.06
 -3 0 -13 1392.78 52.2
 -3 0 -12 169.18 13.95
 -3 0 -12 185.08 16.23
 -3 0 -11 737.04 30.24
 -3 0 -11 848.63 35.11
 -3 0 -10 366.7 18.35
 -3 0 -10 399.18 21.77
 -3 0 -9 36.07 6.33
 -3 0 -9 43.35 8.31
 -3 0 -8 494.4 20.02
 -3 0 -8 514.7 23.88
 -3 0 -7 17.75 4.65
 -3 0 -7 18.85 6.39
 -3 0 -7 17.56 4.86
 -3 0 -6 2754.06 75.97
 -3 0 -6 2759.43 72.02
 -3 0 -6 2571.65 69.63
 -3 0 -6 2696.89 67.18
 -3 0 -6 2677.35 73.45
 -3 0 -5 248.76 12.44
 -3 0 -5 256.67 10.4
 -3 0 -5 256.6 12.54
 -3 0 -5 250.26 14.1
 -3 0 -5 262.88 13.39
 -3 0 -4 4432.18 116.29
 -3 0 -4 4859.67 120.61
 -3 0 -4 4683.94 122.89
 -3 0 -4 4754.83 122.5
 -3 0 -3 2.52 1.44
 -3 0 -3 1.03 4.11
 -3 0 -3 2.26 3.61
 -3 0 -3 -1.57 4.09
 -3 0 -3 -1.63 3.65
 -3 0 -2 1064.36 29.06
 -3 0 -2 1105.49 33.44
 -3 0 -2 1108.2 32.57
 -3 0 -2 1110.94 34.43
 -3 0 -1 163.64 8.8
 -3 0 -1 149.38 8.85
 -3 0 -1 173.17 8.67
 -3 0 -1 172.16 10.13
 -3 0 -1 171.46 6.33
 -3 0 -1 170.98 7.33
 -3 0 0 2540.68 68.3
 -3 0 0 2769.52 71.47
 -3 0 0 2588.95 65.73
 -3 0 0 2875.51 72.21
 -3 0 0 2509.51 68.55
 -3 0 1 506.39 14.71
 -3 0 1 539.12 18.68
 -3 0 1 577.26 19.12
 -3 0 1 532.08 17.46
 -3 0 2 1512.48 42.59
 -3 0 2 1388.85 42.02
 -3 0 2 1438.43 42.82
 -3 0 2 1479.85 42.67
 -3 0 3 1821.69 51.14
 -3 0 3 1847.4 51.87
 -3 0 3 1933.01 52.22
 -3 0 3 1992.38 51.43
 -3 0 3 1838.15 46.55
 -3 0 4 -0.85 3.72
 -3 0 4 6.35 4.59
 -3 0 4 10.08 4.48
 -3 0 4 3.81 4.91
 -3 0 4 2.75 4.29
 -3 0 5 1422.17 43.62
 -3 0 5 1367.43 42.01
 -3 0 5 1396.35 42.93
 -3 0 5 1405.46 40.99
 -3 0 6 0.62 4.2
 -3 0 6 3.49 5.27
 -3 0 6 3.92 3.67
 -3 0 6 -2.67 4.45
 -3 0 7 1458.43 46.24
 -3 0 7 1446.86 45.32
 -3 0 7 1411.96 42.02
 -3 0 8 1.43 4.54
 -3 0 8 2.76 3.82
 -3 0 8 3.24 4.78
 -3 0 9 896.97 33.28
 -3 0 9 967.95 35.18
 -3 0 10 191.81 13.26
 -3 0 10 196.11 14.31
 -3 0 11 805.03 31.47
 -3 0 11 799.99 33.26
 -3 0 12 151.38 12.83
 -3 0 12 153.8 14.04
 -3 0 12 155.21 13.86
 -3 0 13 86.27 11.6
 -3 0 13 75.11 10.79
 -3 0 14 292.44 20.19
 -3 0 14 261.7 19.21
 -3 0 15 152.35 16.06
 -3 0 15 168.07 16.21
 -3 0 16 237.7 19.73
 -3 0 16 246.42 19.89
 -3 0 17 77.49 13.22
 -3 0 17 84.37 13.27
 -3 0 18 373.12 25.74
 -3 0 19 -1.7 9.45
 -3 0 20 212.5 21
 -3 0 21 10.98 10.42
 -3 1 -21 74.11 15.05
 -3 1 -20 135.53 17.72
 -3 1 -20 108.59 17.15
 -3 1 -19 5.66 8.56
 -3 1 -19 17.72 11.35
 -3 1 -18 84.17 15.11
 -3 1 -18 118.51 16.82
 -3 1 -17 56.6 12.66
 -3 1 -16 152.76 17.54
 -3 1 -15 191.29 18.66
 -3 1 -14 483.98 28.15
 -3 1 -13 150.15 15.77
 -3 1 -12 1261.19 49.33
 -3 1 -11 211.89 16.88
 -3 1 -10 558.2 27.85
 -3 1 -10 577.06 24.27
 -3 1 -9 74.11 10.17
 -3 1 -9 67.24 7.74
 -3 1 -9 70.41 8.14
 -3 1 -8 121.16 11.82
 -3 1 -8 103.82 9
 -3 1 -8 121.98 9.55
 -3 1 -7 475.88 22.66
 -3 1 -7 467.18 20.05
 -3 1 -7 476.13 18.82
 -3 1 -6 315.08 15.94
 -3 1 -6 337.55 14.01
 -3 1 -5 3688.27 97.11
 -3 1 -5 3772.62 97.45
 -3 1 -5 3777.53 101.82
 -3 1 -4 705.58 25.12
 -3 1 -4 709.58 21.8
 -3 1 -4 741.29 25.03
 -3 1 -4 765.46 23.61
 -3 1 -4 774.75 27
 -3 1 -3 2197.6 58.64
 -3 1 -3 2338.92 63.22
 -3 1 -3 2257.91 58.2
 -3 1 -3 2261.86 62.53
 -3 1 -3 2301.24 64.87
 -3 1 -3 2325.93 64.82
 -3 1 -2 3.59 3.7
 -3 1 -2 -2.01 4.37
 -3 1 -2 -0.45 3.48
 -3 1 -2 -0.23 2.42
 -3 1 -2 2.93 1.63
 -3 1 -2 5.74 4.33
 -3 1 -1 1224.71 32.32
 -3 1 -1 1212.42 32.17
 -3 1 -1 1213.55 29.76
 -3 1 -1 1212.44 33.12
 -3 1 -1 1248.58 34.73
 -3 1 0 137.11 8.78
 -3 1 0 188.72 9.03
 -3 1 0 118.02 6.4
 -3 1 0 199.7 9.72
 -3 1 0 194.46 8.86
 -3 1 0 179.02 10.18
 -3 1 0 204.86 11.45
 -3 1 1 2217.62 78.46
 -3 1 1 2239.75 76.4
 -3 1 1 2262.34 77.88
 -3 1 1 2322.82 79.36
 -3 1 1 2350.06 79.79
 -3 1 2 2670.52 68.73
 -3 1 2 2658.65 64.37
 -3 1 2 2632.34 68.32
 -3 1 2 2612.53 69.61
 -3 1 2 2760.59 69.93
 -3 1 3 2373.88 60.58
 -3 1 3 2170.44 54.71
 -3 1 3 2205.81 60.23
 -3 1 3 2250.89 61.54
 -3 1 3 2309.63 61.15
 -3 1 4 503.3 18.91
 -3 1 4 470.62 13.77
 -3 1 4 492.45 18.49
 -3 1 4 483.41 19.67
 -3 1 4 519.44 19.87
 -3 1 4 493.51 20.08
 -3 1 4 534.63 20
 -3 1 5 493.45 14.15
 -3 1 5 520.71 19.74
 -3 1 5 570.34 21.59
 -3 1 5 495.73 19.53
 -3 1 5 536.12 21.47
 -3 1 5 523.74 20.08
 -3 1 6 63.74 7.74
 -3 1 6 80.03 8.14
 -3 1 6 87.17 7.99
 -3 1 6 80.67 8.09
 -3 1 7 199.45 13.31
 -3 1 7 221.23 12.18
 -3 1 7 227.67 13.91
 -3 1 8 1559.04 50.42
 -3 1 8 1593.78 50.17
 -3 1 8 1527.69 46.96
 -3 1 9 107.33 10.59
 -3 1 9 133.18 9.85
 -3 1 9 113.14 10.84
 -3 1 10 1372.64 46.43
 -3 1 10 1337.6 47.3
 -3 1 11 -1.95 6.59
 -3 1 11 2.16 6.59
 -3 1 12 196.27 15.23
 -3 1 12 216.66 16.33
 -3 1 13 238.19 17.02
 -3 1 13 236.39 17.91
 -3 1 14 164.61 15.36
 -3 1 14 150.96 15.37
 -3 1 15 243.07 19.63
 -3 1 16 629.17 32.78
 -3 1 17 166.83 18
 -3 1 18 143.61 17.22
 -3 1 19 216.19 21.18
 -3 1 20 16.34 10.59
 -3 1 21 138.9 18.52
 -3 2 -20 365.48 28.41
 -3 2 -20 337.19 28.04
 -3 2 -19 7.87 10.35
 -3 2 -18 560.63 34.12
 -3 2 -17 125.97 16.84
 -3 2 -16 230.43 20.99
 -3 2 -15 186.33 18.61
 -3 2 -14 143.29 16.3
 -3 2 -13 276.5 21.11
 -3 2 -12 113.74 14.18
 -3 2 -11 1102.02 44.87
 -3 2 -10 5.13 6.93
 -3 2 -9 1460.7 47.07
 -3 2 -8 408.12 19.06
 -3 2 -7 1092.62 37.23
 -3 2 -6 200.79 14.41
 -3 2 -6 204.66 12.73
 -3 2 -6 201.78 10.91
 -3 2 -5 1213.85 41.11
 -3 2 -5 1111.67 35.38
 -3 2 -5 1245.32 39.42
 -3 2 -4 978.87 34.37
 -3 2 -4 883.74 29.66
 -3 2 -4 1011.6 33.35
 -3 2 -4 956.35 30.72
 -3 2 -3 656.9 25.54
 -3 2 -3 686.46 23.11
 -3 2 -3 645.27 20.07
 -3 2 -3 651.68 22.79
 -3 2 -3 677.68 25.76
 -3 2 -2 2140.45 59.11
 -3 2 -2 2001.24 57.26
 -3 2 -2 2097.18 57.09
 -3 2 -2 2037.4 57.66
 -3 2 -2 2181.95 60.87
 -3 2 -1 57.58 5.5
 -3 2 -1 74.48 7.08
 -3 2 -1 72.31 7.89
 -3 2 -1 60.91 6.75
 -3 2 -1 62.84 7.3
 -3 2 -1 65.34 6.71
 -3 2 0 3298.21 87.38
 -3 2 0 3277.84 88.35
 -3 2 0 3232.96 87.44
 -3 2 0 3195.2 86.52
 -3 2 0 3313.56 88.97
 -3 2 0 3376.33 90.5
 -3 2 0 3238.75 83.91
 -3 2 1 981.05 29.09
 -3 2 1 999.59 30.79
 -3 2 1 968.32 29.84
 -3 2 1 1029.8 30.19
 -3 2 1 978.41 31.49
 -3 2 1 1016.39 32.89
 -3 2 1 977.98 26.08
 -3 2 2 3911.56 95.21
 -3 2 2 3900.51 98.45
 -3 2 2 3972.71 98.21
 -3 2 2 3961.25 99.97
 -3 2 2 3702.46 92.58
 -3 2 2 3889.01 100.28
 -3 2 3 6.75 4.55
 -3 2 3 4.91 4.55
 -3 2 3 3.41 3.3
 -3 2 3 1.59 3.58
 -3 2 3 2.58 4.65
 -3 2 3 6.42 4.64
 -3 2 3 5.86 2.3
 -3 2 4 2406.59 62.46
 -3 2 4 2285.65 65.48
 -3 2 4 2368.66 68.97
 -3 2 4 2451.61 69.03
 -3 2 5 52.83 7
 -3 2 5 51.09 6.28
 -3 2 5 57.54 7.37
 -3 2 5 31.51 6.13
 -3 2 6 453.32 20.27
 -3 2 6 419.96 20.61
 -3 2 6 488.5 20.31
 -3 2 7 71.19 8.97
 -3 2 7 71.08 7.85
 -3 2 7 83.38 8.89
 -3 2 8 755.24 30.33
 -3 2 8 789.46 28.8
 -3 2 8 743.59 30.02
 -3 2 9 337.5 18.82
 -3 2 9 317.35 16.63
 -3 2 9 306.39 18.1
 -3 2 10 900.62 35.08
 -3 2 10 883 32.11
 -3 2 10 861.12 35.05
 -3 2 11 2000.64 65.43
 -3 2 11 2074.16 66.35
 -3 2 12 503.84 25.49
 -3 2 12 476.82 25.73
 -3 2 13 831.46 36.08
 -3 2 13 894.08 37.53
 -3 2 14 -8.77 8.41
 -3 2 14 4.11 7.6
 -3 2 15 31.51 9.73
 -3 2 15 40.73 10.85
 -3 2 16 1.37 8.87
 -3 2 16 1.54 8.21
 -3 2 17 220.74 19.89
 -3 2 18 42.56 12.06
 -3 2 19 368.44 27.2
 -3 2 20 90.7 15.51
 -3 2 21 68.9 15.31
 -3 3 -20 43.67 13.24
 -3 3 -19 178.18 20.9
 -3 3 -18 4 9.58
 -3 3 -17 256.2 23.36
 -3 3 -16 28.12 10.43
 -3 3 -15 497.01 31.16
 -3 3 -14 65.44 13.09
 -3 3 -13 296.81 22.91
 -3 3 -12 185.08 17.91
 -3 3 -8 402.19 23.77
 -3 3 -8 465.09 20.94
 -3 3 -7 110.51 12.23
 -3 3 -7 79.34 9.02
 -3 3 -6 410.75 22.14
 -3 3 -6 413.8 19.75
 -3 3 -5 28 7.6
 -3 3 -5 35.52 6.38
 -3 3 -4 1634.56 53.31
 -3 3 -4 1668.53 52.32
 -3 3 -3 19.89 3.93
 -3 3 -3 31.67 7.15
 -3 3 -3 21.06 4.62
 -3 3 -3 21.18 5.69
 -3 3 -2 824.52 30.17
 -3 3 -2 795.05 28.07
 -3 3 -2 847 30.81
 -3 3 -2 822.25 27.07
 -3 3 -1 82.4 8.61
 -3 3 -1 89.57 7.75
 -3 3 -1 82.15 6.67
 -3 3 -1 77.85 8.47
 -3 3 -1 61.09 6.18
 -3 3 0 692.95 24.95
 -3 3 0 692.02 23.8
 -3 3 0 677.61 25.22
 -3 3 0 677.84 26.76
 -3 3 0 676.27 22.02
 -3 3 1 807.71 27.82
 -3 3 1 873.39 27.96
 -3 3 1 839.52 28.23
 -3 3 1 833.71 29.65
 -3 3 1 882.98 31.48
 -3 3 1 824.84 25.38
 -3 3 2 781.73 26.02
 -3 3 2 799.18 28.8
 -3 3 2 767.52 23.71
 -3 3 2 807.95 29.86
 -3 3 2 775.72 25.98
 -3 3 3 1234.59 36.81
 -3 3 3 1292.58 41.08
 -3 3 3 1189.88 41.18
 -3 3 4 10.02 4.07
 -3 3 4 13.26 5.56
 -3 3 4 21.45 5.33
 -3 3 4 16 4.06
 -3 3 5 1723.94 53.1
 -3 3 5 1773.95 51.45
 -3 3 5 1701.03 54.53
 -3 3 5 1744.91 54.72
 -3 3 6 77.5 8.79
 -3 3 6 84.86 9.34
 -3 3 6 72.6 8.37
 -3 3 7 588.63 25.86
 -3 3 7 578.11 24.88
 -3 3 7 574.29 24.84
 -3 3 8 3.93 5.65
 -3 3 8 0.86 5.4
 -3 3 8 -5.43 5.27
 -3 3 9 423.69 22.46
 -3 3 9 423.4 20.83
 -3 3 9 409.39 21.42
 -3 3 10 67.1 10.27
 -3 3 10 72.79 9.53
 -3 3 10 74.27 10.13
 -3 3 11 674.3 30.68
 -3 3 11 686.87 28.5
 -3 3 11 640.08 29.95
 -3 3 12 74.79 11.63
 -3 3 12 77.3 11.49
 -3 3 13 194.65 16.82
 -3 3 13 207.22 17.13
 -3 3 14 70.3 11.52
 -3 3 14 32.15 9.78
 -3 3 15 15.56 8.72
 -3 3 15 23.73 8.86
 -3 3 16 419.85 26.77
 -3 3 16 432.88 26.94
 -3 3 17 64.26 13.53
 -3 3 17 92.48 14.13
 -3 3 18 360.67 25.49
 -3 3 18 306.71 24.79
 -3 3 19 -1.81 9.64
 -3 3 20 221.75 21.95
 -3 4 -19 44.56 13.78
 -3 4 -18 122.83 18.84
 -3 4 -17 121.66 17.36
 -3 4 -16 182.89 20.87
 -3 4 -15 89.15 14.96
 -3 4 -14 309.94 24.58
 -3 4 -13 20.91 9.56
 -3 4 -10 808.52 37.78
 -3 4 -9 37.5 10.44
 -3 4 -8 118.3 14.26
 -3 4 -7 370.85 19.35
 -3 4 -7 395.94 23.25
 -3 4 -6 171.41 12.71
 -3 4 -6 197.23 16.36
 -3 4 -5 596.95 25.36
 -3 4 -5 567.91 27.14
 -3 4 -4 49.48 7.82
 -3 4 -4 44.35 8.48
 -3 4 -3 1675.59 53.99
 -3 4 -3 1658.95 53.52
 -3 4 -3 1648.45 50.5
 -3 4 -2 3.45 5.2
 -3 4 -2 1.87 4.25
 -3 4 -2 -0.58 4.64
 -3 4 -2 9.02 6.39
 -3 4 -1 2113.41 63.91
 -3 4 -1 2145.3 65.47
 -3 4 -1 2156.77 60.85
 -3 4 -1 2149.01 62.59
 -3 4 0 130.77 10.44
 -3 4 0 146.57 11.88
 -3 4 0 133.11 8.66
 -3 4 0 126.55 9.78
 -3 4 1 1863.7 56.07
 -3 4 1 1919.27 59.27
 -3 4 1 1880.26 56.94
 -3 4 2 356.69 16.51
 -3 4 2 342 18.3
 -3 4 2 335.25 17.08
 -3 4 3 1013.86 33.74
 -3 4 3 1091.05 38.46
 -3 4 3 1064.23 36.95
 -3 4 4 386.08 16.37
 -3 4 4 383.57 19.94
 -3 4 4 376.7 19.12
 -3 4 5 398.21 19.97
 -3 4 5 317.43 18.31
 -3 4 6 843.04 31.32
 -3 4 6 840.53 33.18
 -3 4 6 808.32 32.77
 -3 4 7 83.2 10.3
 -3 4 7 54.51 9.19
 -3 4 7 73.16 9.12
 -3 4 8 1960.65 63.7
 -3 4 8 1995.15 62.63
 -3 4 8 1913.76 61.49
 -3 4 9 265.01 18.4
 -3 4 9 273.34 17.4
 -3 4 9 268.35 17.07
 -3 4 10 1581.79 56.42
 -3 4 10 1717.18 55.52
 -3 4 10 1591.48 55.24
 -3 4 11 31.42 8.97
 -3 4 11 35.56 8.76
 -3 4 11 22.23 7.88
 -3 4 12 1255.46 47.48
 -3 4 12 1257.37 44.91
 -3 4 13 126.08 15.07
 -3 4 13 133.8 14.58
 -3 4 14 346.5 23.3
 -3 4 14 341.5 22.89
 -3 4 15 133.03 15.45
 -3 4 15 117.65 14.94
 -3 4 16 62.93 12.61
 -3 4 16 66.9 13
 -3 4 17 389.58 26.3
 -3 4 17 335.09 25.34
 -3 4 18 74.19 14.51
 -3 4 18 86 14.68
 -3 4 19 175.1 20.14
 -3 4 19 219.64 21.07
 -3 4 20 36.07 13.21
 -3 5 -17 61.29 14.75
 -3 5 -16 129.58 18.01
 -3 5 -15 199.69 20.9
 -3 5 -14 44.3 12.51
 -3 5 -11 418.63 28.27
 -3 5 -10 19.09 10.4
 -3 5 -9 1435.13 55.56
 -3 5 -8 7.1 9.36
 -3 5 -7 766.79 35.36
 -3 5 -6 81.08 12.1
 -3 5 -6 120.51 11.4
 -3 5 -5 394.6 23.29
 -3 5 -5 412.09 21.45
 -3 5 -4 631.85 29.79
 -3 5 -4 664.87 28.68
 -3 5 -3 214.37 15.95
 -3 5 -3 254.58 16.27
 -3 5 -3 220.03 14.17
 -3 5 -2 494.65 24.46
 -3 5 -2 543.16 24.78
 -3 5 -1 -1.41 4.16
 -3 5 -1 -1.95 6.67
 -3 5 -1 7.14 6.64
 -3 5 0 671.81 28.05
 -3 5 0 683.07 26.75
 -3 5 0 719.35 29.79
 -3 5 1 83.54 8.96
 -3 5 1 73.55 9.89
 -3 5 1 89.54 9.53
 -3 5 2 1968.7 58.84
 -3 5 2 1930.29 59.67
 -3 5 2 1886.19 62.02
 -3 5 3 8.73 5.03
 -3 5 3 1.03 6.05
 -3 5 3 10.55 5.97
 -3 5 4 856.54 34.87
 -3 5 4 880.36 33.78
 -3 5 5 411.93 22.08
 -3 5 5 381.85 20.38
 -3 5 6 614.44 28.07
 -3 5 6 577.81 27.09
 -3 5 7 783.41 31.18
 -3 5 7 794.91 33.68
 -3 5 7 837.59 34.25
 -3 5 8 22.12 8.56
 -3 5 8 27.34 8.79
 -3 5 8 24.91 7.74
 -3 5 9 563.77 28.11
 -3 5 9 559.67 27.72
 -3 5 9 550.83 26.16
 -3 5 10 37.34 9.49
 -3 5 10 54.91 10.23
 -3 5 10 36.7 8.9
 -3 5 11 510.08 27.62
 -3 5 11 497.99 26.12
 -3 5 11 471.05 25.34
 -3 5 12 38.29 9.96
 -3 5 12 28.69 9.31
 -3 5 12 34.44 8.9
 -3 5 13 615.88 31.93
 -3 5 13 615.64 30.51
 -3 5 13 629.57 31.39
 -3 5 14 -1.44 7.7
 -3 5 14 3.09 8.79
 -3 5 15 340.73 23.93
 -3 5 15 355.3 24.98
 -3 5 16 72.5 12.93
 -3 5 16 71.9 14.05
 -3 5 17 152.25 17.34
 -3 5 17 147 18.17
 -3 5 18 122.11 16.87
 -3 5 18 133.65 17.98
 -3 5 19 7.37 9.83
 -3 5 19 12.79 11.83
 -3 5 20 100.96 16.88
 -3 6 -16 15.01 11.12
 -3 6 -15 64.85 14.96
 -3 6 -11 505.92 32.19
 -3 6 -10 768.73 38.97
 -3 6 -9 45.54 12.65
 -3 6 -8 322.97 23.88
 -3 6 -7 227.87 19.84
 -3 6 -6 201.39 18.15
 -3 6 -5 7.83 8.99
 -3 6 -5 17.41 7.68
 -3 6 -4 735.75 31.64
 -3 6 -4 677.87 32.63
 -3 6 -3 175.08 14.4
 -3 6 -3 185.67 16.19
 -3 6 -2 1137.4 42.27
 -3 6 -2 1089.7 42.52
 -3 6 -1 1636.98 55.79
 -3 6 -1 1630.41 55.07
 -3 6 0 354.36 20.75
 -3 6 0 355.25 20.28
 -3 6 1 1366.62 47.14
 -3 6 1 1382.43 45.93
 -3 6 1 1372.31 49.54
 -3 6 2 6.27 5.28
 -3 6 2 11.41 7.59
 -3 6 2 -0.89 7.06
 -3 6 3 465.63 24.71
 -3 6 3 453.75 22.35
 -3 6 4 23.66 8.63
 -3 6 4 27.06 7.04
 -3 6 5 541.87 26.17
 -3 6 5 598.54 28.58
 -3 6 6 260.21 17.89
 -3 6 6 261.19 18.91
 -3 6 7 1079.05 42.79
 -3 6 7 1159.04 44.43
 -3 6 8 656.88 31.16
 -3 6 8 682.62 31.98
 -3 6 9 614.75 30.44
 -3 6 9 600.3 29.91
 -3 6 9 604.43 27.82
 -3 6 10 121.52 14.61
 -3 6 10 139.23 15.33
 -3 6 10 102.85 12.07
 -3 6 11 506.04 28.8
 -3 6 11 547.59 28.97
 -3 6 11 555.39 27.59
 -3 6 12 198.08 18.19
 -3 6 12 206.11 18
 -3 6 12 191.25 16.92
 -3 6 13 155.97 17.01
 -3 6 13 184.3 17.74
 -3 6 13 136.16 15.31
 -3 6 14 357.1 24.16
 -3 6 14 390.14 26.16
 -3 6 15 -6.16 8.55
 -3 6 15 1.7 10.04
 -3 6 16 225.31 20.54
 -3 6 16 202.62 20.91
 -3 6 17 -8.5 9.91
 -3 6 17 -5.46 11.22
 -3 6 18 363.72 26.91
 -3 6 18 307.03 26.06
 -3 6 19 7.38 10.5
 -3 6 19 17.26 11.94
 -3 7 -12 327.02 27.56
 -3 7 -11 118.49 18.53
 -3 7 -10 330.01 26.31
 -3 7 -9 351.38 26.66
 -3 7 -8 401.85 27.76
 -3 7 -7 111.89 16.12
 -3 7 -6 72.98 13.96
 -3 7 -5 483.33 28.11
 -3 7 -4 -1.2 6.74
 -3 7 -4 8.25 8.9
 -3 7 -3 883.57 38.45
 -3 7 -3 836.97 35.94
 -3 7 -2 8.46 6.18
 -3 7 -2 4.98 8.92
 -3 7 -1 474.43 26.2
 -3 7 -1 503.61 26.17
 -3 7 0 -1.24 7.87
 -3 7 0 21.49 9.11
 -3 7 1 202.07 16.76
 -3 7 1 200.19 16.19
 -3 7 2 234.73 18.27
 -3 7 2 215.99 16.55
 -3 7 3 469.03 23.12
 -3 7 3 428.36 24.88
 -3 7 4 238.7 16.72
 -3 7 4 220.78 17.9
 -3 7 5 324.9 20.24
 -3 7 5 374.57 23.2
 -3 7 6 384.12 22.18
 -3 7 6 368.46 23.42
 -3 7 7 8.85 7.29
 -3 7 7 16.83 9.25
 -3 7 8 731.34 34.02
 -3 7 8 715.75 34.49
 -3 7 9 5.59 7.86
 -3 7 9 13.11 9.25
 -3 7 10 906.56 40.47
 -3 7 10 920.31 40.89
 -3 7 11 10.74 8.95
 -3 7 11 25.69 10.84
 -3 7 12 565.05 32.23
 -3 7 12 582.72 31.53
 -3 7 13 76.64 14.82
 -3 7 13 148.35 17.31
 -3 7 14 197.09 20.21
 -3 7 14 197.85 19.59
 -3 7 15 255.96 23.2
 -3 7 16 118.32 17.25
 -3 7 17 264.33 24.25
 -3 8 -12 -10.44 14.38
 -3 8 -11 431.5 31.84
 -3 8 -10 1.96 11.53
 -3 8 -9 461.95 32.01
 -3 8 -8 10.84 11.69
 -3 8 -7 312.41 25.15
 -3 8 -6 101.33 16.5
 -3 8 -5 34.92 12.25
 -3 8 -4 570.31 31.65
 -3 8 -3 119.33 16.32
 -3 8 -2 430.02 26.56
 -3 8 -2 480.33 26.31
 -3 8 -1 151.96 15.36
 -3 8 -1 143.07 15.83
 -3 8 0 558.44 29.14
 -3 8 0 538.37 29.09
 -3 8 1 -1.39 8.45
 -3 8 1 -2.47 8.77
 -3 8 2 707.44 34.17
 -3 8 3 266.73 20.84
 -3 8 4 622.47 32.09
 -3 8 5 125.01 15.39
 -3 8 6 171.27 15.9
 -3 8 6 242.6 19.72
 -3 8 7 238.1 18.39
 -3 8 7 188.48 18.3
 -3 8 8 30.89 10.24
 -3 8 8 28.34 10.5
 -3 8 9 424.12 26.27
 -3 8 9 406.87 26.8
 -3 8 10 -3.08 8.87
 -3 8 10 19.54 9.71
 -3 8 11 585.72 32.57
 -3 8 11 589.37 32.9
 -3 8 12 5.04 10.24
 -3 8 12 1.68 9.43
 -3 8 13 212.8 20.99
 -3 8 13 223.02 21.51
 -3 8 14 51.66 13.63
 -3 8 14 23.47 11.38
 -3 8 15 184.18 19.88
 -3 8 15 141.71 18.66
 -3 8 16 140.25 19.25
 -3 9 -10 355.47 29.08
 -3 9 -9 -4.01 13.8
 -3 9 -8 318.99 26.88
 -3 9 -7 22.41 14.58
 -3 9 -6 316.39 26.43
 -3 9 -5 43.3 13.9
 -3 9 -4 231.23 22.17
 -3 9 -3 101 16.31
 -3 9 -2 185.19 20.07
 -3 9 -1 257.4 21.52
 -3 9 -1 245.87 20
 -3 9 0 236.9 20.44
 -3 9 0 211.97 19.83
 -3 9 1 430.23 27.15
 -3 9 2 -4.62 8.77
 -3 9 3 444.83 27.58
 -3 9 4 28.69 10.14
 -3 9 5 371.91 25.9
 -3 9 6 67.78 12.92
 -3 9 7 154.82 17.92
 -3 9 8 201.95 20.22
 -3 9 9 153.61 16.63
 -3 9 9 147.93 18.68
 -3 9 10 182.81 19.09
 -3 9 10 229.8 21.2
 -3 9 11 123.61 16.18
 -3 9 11 109.38 15.96
 -3 9 12 319.49 25.2
 -3 9 12 343.37 26.1
 -3 9 13 35.99 12
 -3 9 13 34.9 13.19
 -3 9 14 419.29 29.55
 -3 9 14 415.1 29.36
 -3 9 15 -1.86 11.84
 -3 10 -7 325.56 28.04
 -3 10 -6 -9.63 14.23
 -3 10 -5 409.54 30.51
 -3 10 -4 106.3 18.58
 -3 10 -3 358.47 27.55
 -3 10 -2 131.39 18.38
 -3 10 1 344.16 25.32
 -3 10 2 93.07 14.8
 -3 10 3 54.11 13
 -3 10 4 349.04 26.31
 -3 10 5 66.53 14.1
 -3 10 6 689.34 37.03
 -3 10 7 32.61 12.6
 -3 10 8 469.12 31.09
 -3 10 9 5.6 11.62
 -3 10 10 267.01 24.23
 -3 10 11 65.22 15.05
 -3 10 12 128.22 17.2
 -3 10 12 166.67 20.11
 -3 10 13 81.04 15.57
 -3 11 -3 16.77 13.76
 -3 11 2 349.53 26.67
 -3 11 3 152.92 18.68
 -3 11 4 237.99 22.72
 -3 11 5 121 17.76
 -3 11 6 26.49 12.71
 -3 11 7 61.5 15.16
 -3 11 8 1.95 11.37
 -2 -13 -11 -2.06 11.14
 -2 -13 -10 283.83 25.84
 -2 -12 -14 159.99 19.94
 -2 -12 -13 91.04 16.18
 -2 -12 -12 89.88 15.79
 -2 -12 -11 173.66 19.57
 -2 -12 -10 7.62 10.44
 -2 -12 -9 237.29 22.4
 -2 -12 -8 -1.86 9.79
 -2 -11 -16 5.78 11.36
 -2 -11 -15 95.02 16.37
 -2 -11 -14 41.23 13.47
 -2 -11 -13 320.99 25.51
 -2 -11 -12 219.76 21.97
 -2 -11 -11 219.65 21.33
 -2 -11 -10 110.67 16.38
 -2 -11 -9 36.3 11.01
 -2 -11 -8 277.7 22.32
 -2 -11 -7 25.24 10.16
 -2 -11 8 -5.77 9.97
 -2 -11 9 314.22 25.72
 -2 -11 10 19.71 11.09
 -2 -10 -15 3.55 10.09
 -2 -10 -14 36.51 12.3
 -2 -10 -13 18.73 9.7
 -2 -10 -12 186.85 18.91
 -2 -10 -11 96.38 14.86
 -2 -10 -10 677.17 35.1
 -2 -10 -9 556.05 31.3
 -2 -10 -8 317.68 22.99
 -2 -10 -7 495.95 28.49
 -2 -10 -6 70.32 12.24
 -2 -10 8 237.18 22.11
 -2 -10 9 7.28 9.97
 -2 -10 10 484.4 31.19
 -2 -10 11 9.37 9.12
 -2 -10 12 402.88 29.24
 -2 -9 -15 122.87 16.1
 -2 -9 -14 31.99 11.4
 -2 -9 -13 288.52 22.36
 -2 -9 -12 28.88 10.05
 -2 -9 -11 833.55 38.42
 -2 -9 -10 166.01 16.39
 -2 -9 -9 595.94 30.91
 -2 -9 -8 17.92 8.14
 -2 -9 -7 475.73 26.36
 -2 -9 -6 69.07 11.27
 -2 -9 -5 707.34 33.02
 -2 -9 8 109.47 14.7
 -2 -9 9 192.83 19.32
 -2 -9 10 128.64 16.23
 -2 -9 11 132.84 17.05
 -2 -9 12 30.22 10.86
 -2 -8 -14 89.23 12.77
 -2 -8 -13 208.14 17.6
 -2 -8 -13 226.67 19.05
 -2 -8 -12 188.51 16.63
 -2 -8 -12 182.33 16.62
 -2 -8 -11 67.79 11.76
 -2 -8 -10 805.85 35.89
 -2 -8 -9 77.58 10.95
 -2 -8 -8 809.2 35.05
 -2 -8 -7 -1.19 6.76
 -2 -8 -6 725.54 32.36
 -2 -8 -5 71.99 10.21
 -2 -8 -4 492.21 25.04
 -2 -8 -3 344.83 17.83
 -2 -8 4 2.01 6.45
 -2 -8 5 690.29 30.79
 -2 -8 6 7.09 7.05
 -2 -8 7 143.59 14.97
 -2 -8 8 31.19 9.44
 -2 -8 8 10.87 9.13
 -2 -8 9 180.89 17.64
 -2 -8 10 74.09 12.35
 -2 -8 11 376.61 25.72
 -2 -8 12 172.24 18.34
 -2 -7 -15 24.85 8.96
 -2 -7 -14 186.12 16.75
 -2 -7 -13 40.86 9.34
 -2 -7 -12 436.16 24.56
 -2 -7 -11 331.77 20.45
 -2 -7 -10 226.93 16.53
 -2 -7 -10 223.2 16.81
 -2 -7 -9 609.45 28.21
 -2 -7 -9 558.88 27.24
 -2 -7 -8 177.25 14.41
 -2 -7 -7 593.4 27.16
 -2 -7 -6 17.02 6.67
 -2 -7 -5 981.13 37.35
 -2 -7 -4 38.59 7.73
 -2 -7 -3 725.13 27.18
 -2 -7 -3 799.88 31.6
 -2 -7 1 414.39 18.44
 -2 -7 2 217.68 13.59
 -2 -7 3 577.2 24.85
 -2 -7 4 662.39 28.04
 -2 -7 5 128.03 12.43
 -2 -7 6 703.3 30.93
 -2 -7 7 308.53 20.09
 -2 -7 7 323.32 20.85
 -2 -7 8 63.06 10.61
 -2 -7 8 55 10.08
 -2 -7 9 43.15 9.56
 -2 -7 10 110.88 13.99
 -2 -7 11 17.86 8.89
 -2 -7 12 384.61 25
 -2 -7 13 42.51 11.33
 -2 -6 -15 427.63 24.73
 -2 -6 -14 21.59 8.31
 -2 -6 -13 384.2 22.82
 -2 -6 -12 122.43 12.64
 -2 -6 -11 179.28 14.87
 -2 -6 -10 -1.05 5.74
 -2 -6 -9 568.29 26.08
 -2 -6 -8 12.76 5.85
 -2 -6 -8 15.1 6
 -2 -6 -7 365.2 18.85
 -2 -6 -7 352.88 19.06
 -2 -6 -6 638.35 26.62
 -2 -6 -6 635.61 26.87
 -2 -6 -5 88.76 9.44
 -2 -6 -4 1157.81 39.93
 -2 -6 -3 585.74 20.86
 -2 -6 -3 587.78 24.65
 -2 -6 0 1737.39 50
 -2 -6 2 870.85 30.77
 -2 -6 3 112.94 9.66
 -2 -6 4 1239.66 42.18
 -2 -6 5 95.04 9.95
 -2 -6 5 108.99 8.97
 -2 -6 6 730.08 31.07
 -2 -6 6 663.24 29.33
 -2 -6 6 695.55 26.99
 -2 -6 7 682.57 30.6
 -2 -6 7 666.72 29.75
 -2 -6 7 649.88 27
 -2 -6 8 126.31 13.14
 -2 -6 8 98.72 11.66
 -2 -6 8 125.55 11.39
 -2 -6 9 811.85 35.6
 -2 -6 9 820.21 33.51
 -2 -6 10 1.31 7.09
 -2 -6 10 1.12 6.76
 -2 -6 11 359.5 23.17
 -2 -6 11 367.43 21.95
 -2 -6 12 80.55 12.31
 -2 -6 12 95.89 12.65
 -2 -6 13 212.21 18.44
 -2 -6 13 252.1 19.61
 -2 -6 14 15.01 8.76
 -2 -6 15 407.76 27.16
 -2 -6 16 67.16 12.86
 -2 -6 17 119.76 16.46
 -2 -6 18 34.93 12.79
 -2 -5 -22 71.77 14.91
 -2 -5 -21 128.96 17.74
 -2 -5 -20 1.91 10.47
 -2 -5 -19 283.59 23.64
 -2 -5 -18 17.45 9.05
 -2 -5 -17 210.31 19.76
 -2 -5 -16 112.66 14.11
 -2 -5 -15 340.26 22.85
 -2 -5 -14 172.69 16.1
 -2 -5 -13 410.35 23.84
 -2 -5 -12 606.87 28.66
 -2 -5 -11 390.43 21.1
 -2 -5 -10 611.25 27.36
 -2 -5 -9 71.33 9.22
 -2 -5 -8 1440.7 47.78
 -2 -5 -7 210.34 13.63
 -2 -5 -6 714.34 27.13
 -2 -5 -6 742.54 28.37
 -2 -5 -5 1419.18 45.29
 -2 -5 -5 1469.6 46.22
 -2 -5 -4 1009.11 34.59
 -2 -5 -4 1021.94 35.06
 -2 -5 -4 1055.33 32.46
 -2 -5 -3 162.54 10.05
 -2 -5 -3 162.94 9.03
 -2 -5 -3 160.44 11.01
 -2 -5 -2 1212.01 36.62
 -2 -5 -2 1193.71 35.14
 -2 -5 -1 48.83 5.63
 -2 -5 -1 53.84 4.97
 -2 -5 0 339.24 13.57
 -2 -5 0 319 11.71
 -2 -5 1 588.6 19.81
 -2 -5 2 187.28 9.02
 -2 -5 3 1305.58 41.15
 -2 -5 3 1259.99 38.3
 -2 -5 4 2.92 4.4
 -2 -5 4 0.54 3.47
 -2 -5 5 1051.47 37.41
 -2 -5 5 993.48 35.8
 -2 -5 5 973.52 33.41
 -2 -5 6 4.81 5.2
 -2 -5 6 2.68 5.45
 -2 -5 6 8.62 5.15
 -2 -5 7 1567.24 52.16
 -2 -5 7 1435.77 50.39
 -2 -5 7 1554.44 49.34
 -2 -5 8 25.83 7.48
 -2 -5 8 14.88 6.95
 -2 -5 8 13.53 6.12
 -2 -5 9 1200.1 44.9
 -2 -5 9 1226.82 43.64
 -2 -5 10 13.1 6.96
 -2 -5 10 23.99 7.4
 -2 -5 11 277.13 19.25
 -2 -5 11 257.57 18.44
 -2 -5 12 425.59 24.83
 -2 -5 12 409.68 24.12
 -2 -5 13 164.2 16.4
 -2 -5 14 351.25 24.02
 -2 -5 15 26.68 11.35
 -2 -5 16 285.59 22.99
 -2 -5 17 1.75 9.32
 -2 -5 18 427.91 29.52
 -2 -5 19 5.71 10.57
 -2 -4 -22 37.11 13.5
 -2 -4 -21 35.85 12.3
 -2 -4 -20 231.69 21.94
 -2 -4 -19 -1.83 8.76
 -2 -4 -18 622.69 34.66
 -2 -4 -17 2.81 6.72
 -2 -4 -17 -1.65 8.28
 -2 -4 -16 424.23 24.81
 -2 -4 -16 403.39 26
 -2 -4 -15 2.54 6.18
 -2 -4 -15 7.28 7.98
 -2 -4 -14 374.17 22.58
 -2 -4 -14 444.92 25.15
 -2 -4 -13 4.51 6.5
 -2 -4 -13 7.59 6.65
 -2 -4 -12 166.92 13.81
 -2 -4 -12 159.17 14.33
 -2 -4 -11 219.73 15.26
 -2 -4 -11 216.57 15.57
 -2 -4 -10 444.75 21.89
 -2 -4 -10 487.79 23.31
 -2 -4 -9 295.42 17.1
 -2 -4 -7 1262.57 41.62
 -2 -4 -6 12.14 5.06
 -2 -4 -5 1021.97 32.24
 -2 -4 -5 996.97 28.78
 -2 -4 -5 1004.39 32.55
 -2 -4 -5 1049.66 34.18
 -2 -4 -5 995.82 31.72
 -2 -4 -4 149.44 6.57
 -2 -4 -4 144.57 9.5
 -2 -4 -4 148.93 9.95
 -2 -4 -4 138.49 8.5
 -2 -4 -3 2870.03 76.94
 -2 -4 -3 2878.05 77.91
 -2 -4 -3 2829.15 78.49
 -2 -4 -3 2825.34 75.93
 -2 -4 -2 183.09 10.61
 -2 -4 -2 183.5 8.86
 -2 -4 -2 197.23 9.84
 -2 -4 -1 798.51 24.13
 -2 -4 -1 824.49 25.46
 -2 -4 0 496.72 18.13
 -2 -4 0 498.19 17
 -2 -4 1 686.71 22.9
 -2 -4 1 669.99 20.96
 -2 -4 2 3374.95 90.49
 -2 -4 2 3412.38 87.44
 -2 -4 3 683.86 22.95
 -2 -4 3 639.8 22.24
 -2 -4 3 644.06 19.16
 -2 -4 4 3029.48 82.86
 -2 -4 4 2852 78.76
 -2 -4 4 2868.14 79.36
 -2 -4 5 532.69 22.41
 -2 -4 5 493.73 17.16
 -2 -4 5 468.79 19.72
 -2 -4 6 634.5 26.74
 -2 -4 6 666.59 22.34
 -2 -4 6 652.67 25.27
 -2 -4 7 33.42 6.6
 -2 -4 7 18.84 4.54
 -2 -4 7 34.96 6.47
 -2 -4 8 821.81 32.29
 -2 -4 8 882.59 33.79
 -2 -4 9 80.71 9.52
 -2 -4 9 78.93 10.13
 -2 -4 10 289.21 18.08
 -2 -4 10 275.25 17.81
 -2 -4 11 203.79 16.17
 -2 -4 11 229 16.8
 -2 -4 12 560.17 28.13
 -2 -4 13 61.88 10.74
 -2 -4 14 247.92 20.04
 -2 -4 15 209.08 18.64
 -2 -4 16 78.25 13.34
 -2 -4 17 184.15 19.33
 -2 -4 18 28.9 11.26
 -2 -4 19 58.46 14
 -2 -3 -22 211.65 22.73
 -2 -3 -21 -8.02 9.76
 -2 -3 -20 67.34 13.99
 -2 -3 -19 141.42 17.99
 -2 -3 -19 137.54 17.5
 -2 -3 -18 87.27 13.83
 -2 -3 -18 66.11 12.94
 -2 -3 -17 512 28.3
 -2 -3 -17 563.22 30.96
 -2 -3 -16 66.1 11.26
 -2 -3 -16 40.37 10.59
 -2 -3 -16 55.69 11.43
 -2 -3 -15 860.28 36.46
 -2 -3 -15 849.38 37.08
 -2 -3 -14 78.13 10.5
 -2 -3 -14 77.14 11.67
 -2 -3 -14 57.3 10.46
 -2 -3 -13 513.49 25.65
 -2 -3 -13 532.97 27.15
 -2 -3 -13 534.41 26.66
 -2 -3 -12 6.37 5.3
 -2 -3 -12 13.65 6.27
 -2 -3 -12 25.41 7.89
 -2 -3 -12 10.82 6.16
 -2 -3 -11 280.11 15.72
 -2 -3 -11 308.6 18.51
 -2 -3 -11 285.26 17.12
 -2 -3 -10 120.35 9.62
 -2 -3 -10 100.9 10.53
 -2 -3 -10 107.66 10.38
 -2 -3 -9 854.86 29.27
 -2 -3 -9 815.01 31.89
 -2 -3 -9 834.42 31.6
 -2 -3 -8 98 9.51
 -2 -3 -8 98.97 9.29
 -2 -3 -7 521.27 16.34
 -2 -3 -7 504.04 21.65
 -2 -3 -7 487.1 21.39
 -2 -3 -6 993.17 27.61
 -2 -3 -6 999.68 33.6
 -2 -3 -6 971.57 33.38
 -2 -3 -6 1014.46 31.6
 -2 -3 -5 61.07 3.83
 -2 -3 -5 74.21 5.54
 -2 -3 -4 1255.46 34.77
 -2 -3 -4 1227.39 38.28
 -2 -3 -4 1244.58 36.8
 -2 -3 -4 1276.31 36.56
 -2 -3 -3 284.86 12.92
 -2 -3 -3 292.84 11.93
 -2 -3 -3 295.73 12.09
 -2 -3 -2 1180.28 35.02
 -2 -3 -2 1164.9 33.41
 -2 -3 -1 492.39 17.53
 -2 -3 1 317.21 12.32
 -2 -3 2 57.39 6.29
 -2 -3 2 2.61 5.09
 -2 -3 3 3054.02 84.52
 -2 -3 3 3251.04 83.89
 -2 -3 3 3343.61 87.54
 -2 -3 3 3122.19 84.74
 -2 -3 4 588.41 21.37
 -2 -3 4 584.24 19.41
 -2 -3 4 601.76 20.17
 -2 -3 4 606.42 23.12
 -2 -3 4 566.82 16.9
 -2 -3 4 626.98 21.47
 -2 -3 5 1098.87 33.38
 -2 -3 5 1083.82 35.31
 -2 -3 5 1084.77 33.11
 -2 -3 5 1167.88 37.44
 -2 -3 5 1095.97 30.06
 -2 -3 5 1114.86 34.95
 -2 -3 6 1549.43 45.84
 -2 -3 6 1620.78 49.95
 -2 -3 6 1540.55 42.32
 -2 -3 6 1655.68 46
 -2 -3 6 1584.46 48.74
 -2 -3 7 123.77 8.76
 -2 -3 7 138.16 10.97
 -2 -3 7 125.82 8.79
 -2 -3 7 132.99 10.32
 -2 -3 8 39.95 7.4
 -2 -3 8 43.24 6.38
 -2 -3 8 51.51 7.99
 -2 -3 9 1021.17 35.3
 -2 -3 9 1054.89 38.03
 -2 -3 10 13.99 5.75
 -2 -3 10 14.24 6.27
 -2 -3 11 319.32 17.54
 -2 -3 11 317.03 19.46
 -2 -3 12 48.91 8.46
 -2 -3 12 58.01 9.81
 -2 -3 13 403.37 23.63
 -2 -3 14 49.08 10.35
 -2 -3 15 245.82 20.49
 -2 -3 16 89.22 13.76
 -2 -3 17 77.55 13.29
 -2 -3 18 110.03 16.08
 -2 -3 19 55.73 13.18
 -2 -3 20 112.19 16.72
 -2 -2 -22 -8.38 10.86
 -2 -2 -22 -11.61 12.17
 -2 -2 -21 171.94 20.62
 -2 -2 -21 205.94 21.93
 -2 -2 -20 -1.94 9.45
 -2 -2 -20 3.59 10.1
 -2 -2 -19 92.71 14.87
 -2 -2 -19 114.78 16.03
 -2 -2 -18 202.71 20.02
 -2 -2 -18 187.06 18.68
 -2 -2 -17 276.1 21.75
 -2 -2 -17 271.39 22.38
 -2 -2 -17 276.39 21.08
 -2 -2 -16 506.34 27.88
 -2 -2 -16 435.55 27.51
 -2 -2 -16 455.67 26.16
 -2 -2 -15 169.21 15.99
 -2 -2 -15 191.95 17.19
 -2 -2 -15 175.79 15.92
 -2 -2 -14 829.9 35.59
 -2 -2 -14 765.62 35.49
 -2 -2 -14 792.73 34.53
 -2 -2 -13 58.44 10.2
 -2 -2 -13 60.51 10.45
 -2 -2 -13 69.92 10.25
 -2 -2 -12 372.99 20.77
 -2 -2 -12 361.59 20.42
 -2 -2 -12 371.82 21.7
 -2 -2 -11 49.41 8.12
 -2 -2 -11 43.78 6.75
 -2 -2 -11 28.6 7.14
 -2 -2 -11 42.29 8.36
 -2 -2 -10 557.1 24.52
 -2 -2 -10 590.76 22.09
 -2 -2 -10 517.03 24.36
 -2 -2 -10 576.92 25.76
 -2 -2 -9 3.04 5.05
 -2 -2 -9 3.41 3.99
 -2 -2 -9 4.12 3.91
 -2 -2 -9 4.13 4.58
 -2 -2 -9 3.43 5.45
 -2 -2 -8 2639.79 75.44
 -2 -2 -8 2634.46 74.29
 -2 -2 -8 2755.58 70.2
 -2 -2 -8 2645.88 71.16
 -2 -2 -8 2509.72 66.08
 -2 -2 -8 2620.98 75.97
 -2 -2 -7 74.65 7.68
 -2 -2 -7 67.41 7.35
 -2 -2 -7 71.42 5.8
 -2 -2 -7 69.23 5.99
 -2 -2 -7 67.06 3.27
 -2 -2 -7 67.29 3.3
 -2 -2 -7 79.65 7.38
 -2 -2 -7 69.43 7.69
 -2 -2 -6 336.46 12.04
 -2 -2 -6 330.3 13.7
 -2 -2 -6 327.06 15.17
 -2 -2 -6 318.96 15.13
 -2 -2 -6 297.72 9.15
 -2 -2 -5 3001.89 77.53
 -2 -2 -5 3019.63 81.94
 -2 -2 -5 2994.34 79.86
 -2 -2 -5 2974.23 81.35
 -2 -2 -4 4225.51 101.16
 -2 -2 -4 4273.51 102.56
 -2 -2 -4 4370.55 105.42
 -2 -2 -4 4208.66 104.62
 -2 -2 -3 9683.14 238.09
 -2 -2 -3 9615.41 239.08
 -2 -2 -3 9426.23 241.19
 -2 -2 -3 9510.61 238.39
 -2 -2 -2 37.86 3.4
 -2 -2 -1 27.24 3.58
 -2 -2 -1 25.83 3.95
 -2 -2 0 557.65 17.74
 -2 -2 0 510.55 16.78
 -2 -2 1 12.12 4.06
 -2 -2 2 400.51 12.49
 -2 -2 2 412.66 14.46
 -2 -2 2 419.6 11.33
 -2 -2 3 3006.64 66.08
 -2 -2 3 3125.43 69.54
 -2 -2 3 2987.84 64.23
 -2 -2 3 3190.56 66.76
 -2 -2 4 523.93 18.26
 -2 -2 4 518.13 16.94
 -2 -2 4 545.54 15.35
 -2 -2 4 581.47 19.97
 -2 -2 4 576.12 17.68
 -2 -2 5 1403.96 37.77
 -2 -2 5 1380.86 36.01
 -2 -2 5 1402.67 33.52
 -2 -2 5 1441.04 39.21
 -2 -2 5 1406.68 36.38
 -2 -2 6 46.83 6.54
 -2 -2 6 42.24 5.01
 -2 -2 6 51.88 5.81
 -2 -2 6 42.75 4.61
 -2 -2 6 45.28 6.73
 -2 -2 7 569.46 23.51
 -2 -2 7 601.56 22.47
 -2 -2 7 579.46 19.74
 -2 -2 7 572.06 20.05
 -2 -2 8 294.85 12.94
 -2 -2 8 315.47 16.67
 -2 -2 8 317.03 15.53
 -2 -2 9 130.34 11.36
 -2 -2 9 147.25 10.9
 -2 -2 10 798.61 32.15
 -2 -2 10 771.01 30.08
 -2 -2 11 314.24 19.15
 -2 -2 12 660.84 30.17
 -2 -2 13 646.81 31.53
 -2 -2 13 741.79 31.24
 -2 -2 14 673.24 31.82
 -2 -2 14 594.03 29.02
 -2 -2 15 18.93 8.99
 -2 -2 15 24.74 8.88
 -2 -2 16 546.12 30.38
 -2 -2 17 192.48 18.81
 -2 -2 18 418.05 28.06
 -2 -2 19 34.59 11.81
 -2 -2 20 106.4 16.84
 -2 -1 -22 84.72 15.2
 -2 -1 -21 -4.1 11.52
 -2 -1 -20 130.06 17.84
 -2 -1 -20 145.7 18.46
 -2 -1 -19 3.76 9.75
 -2 -1 -19 1.7 9.67
 -2 -1 -18 501.32 30.57
 -2 -1 -18 484.68 30.66
 -2 -1 -18 492.87 29.26
 -2 -1 -17 115.49 15.38
 -2 -1 -17 121.8 16.1
 -2 -1 -17 116.76 14.31
 -2 -1 -16 606.02 31.48
 -2 -1 -16 580.45 32.13
 -2 -1 -16 646.77 31.84
 -2 -1 -15 25.28 9.48
 -2 -1 -15 23.83 9.47
 -2 -1 -15 24.3 8.51
 -2 -1 -14 610.57 29.21
 -2 -1 -14 564.56 30.03
 -2 -1 -14 571.25 28.78
 -2 -1 -13 22.66 8.03
 -2 -1 -13 35.91 8.78
 -2 -1 -13 29.86 8.46
 -2 -1 -12 477.2 24.28
 -2 -1 -12 550.85 26.92
 -2 -1 -12 494.27 25.54
 -2 -1 -11 403.33 20.86
 -2 -1 -11 421.19 21.79
 -2 -1 -11 389.39 21.86
 -2 -1 -10 51.77 7.84
 -2 -1 -10 63.67 6.81
 -2 -1 -10 59.72 8.63
 -2 -1 -10 55.45 8.81
 -2 -1 -9 1313.36 38.98
 -2 -1 -9 1259.35 42.12
 -2 -1 -9 1244.96 38.19
 -2 -1 -9 1310.44 44
 -2 -1 -9 1204.06 43.21
 -2 -1 -8 8.33 4.56
 -2 -1 -8 8.21 4.48
 -2 -1 -8 12.55 3.76
 -2 -1 -8 11.58 3.29
 -2 -1 -8 10.91 5.05
 -2 -1 -8 9.85 4.43
 -2 -1 -8 8.48 5.23
 -2 -1 -7 649.5 24.03
 -2 -1 -7 663.52 22.34
 -2 -1 -7 690.53 21.3
 -2 -1 -7 652.6 25.52
 -2 -1 -7 640.77 22.62
 -2 -1 -7 629.9 25.1
 -2 -1 -6 682.91 21.74
 -2 -1 -6 670.21 22.71
 -2 -1 -6 628.33 19.85
 -2 -1 -6 649.38 24.66
 -2 -1 -6 642.74 21.91
 -2 -1 -6 646.2 23.98
 -2 -1 -5 6666.85 164.52
 -2 -1 -5 6388.4 164.98
 -2 -1 -5 6400.6 162.07
 -2 -1 -5 6501.07 166.96
 -2 -1 -5 6568.33 167.94
 -2 -1 -4 9217.12 229.3
 -2 -1 -4 9209.03 229.42
 -2 -1 -4 9280.44 231.21
 -2 -1 -4 8844.9 231.93
 -2 -1 -3 7684.45 189.11
 -2 -1 -3 7580.21 189.92
 -2 -1 -3 7369.76 187.67
 -2 -1 -3 7620.44 190.99
 -2 -1 -2 11.23 3.39
 -2 -1 -2 12.92 3.76
 -2 -1 -2 12.92 2.83
 -2 -1 -2 5.56 2.69
 -2 -1 -2 17.34 4.15
 -2 -1 -1 986.12 27.72
 -2 -1 -1 984.61 27.56
 -2 -1 -1 984.02 28.67
 -2 -1 0 893.13 25.14
 -2 -1 0 837.27 23.67
 -2 -1 0 869.31 25.13
 -2 -1 1 81.13 3.89
 -2 -1 1 86.55 5.62
 -2 -1 1 88.3 5.15
 -2 -1 1 91.5 5.36
 -2 -1 1 103.18 6.17
 -2 -1 2 351.91 11.27
 -2 -1 2 368.43 11.58
 -2 -1 2 368.87 10.51
 -2 -1 2 354.63 10.25
 -2 -1 3 447.29 15.88
 -2 -1 3 452.32 15.27
 -2 -1 3 480.64 14.12
 -2 -1 3 435.82 14.73
 -2 -1 3 435.9 16.03
 -2 -1 3 437.93 12.91
 -2 -1 4 3624.58 93.07
 -2 -1 4 3856.6 97.17
 -2 -1 4 3815.13 95.76
 -2 -1 4 3665.42 97.04
 -2 -1 4 3831.74 95.68
 -2 -1 4 3659.66 93.2
 -2 -1 5 496.32 15.52
 -2 -1 5 488.86 19.6
 -2 -1 5 507.64 18.75
 -2 -1 5 470.18 19.04
 -2 -1 5 515.09 17.59
 -2 -1 5 458.02 18.37
 -2 -1 5 503.67 17.84
 -2 -1 5 484.72 14.82
 -2 -1 6 4857.03 122.41
 -2 -1 6 4949.81 127.68
 -2 -1 6 4928.14 126.86
 -2 -1 6 4774.08 127.25
 -2 -1 6 4980.95 124.79
 -2 -1 6 4680.22 124.96
 -2 -1 6 4668.85 120.94
 -2 -1 7 264.58 11.04
 -2 -1 7 259.35 13.79
 -2 -1 7 257.19 12.33
 -2 -1 7 255.4 9.5
 -2 -1 7 257.5 13.05
 -2 -1 7 292.1 14.78
 -2 -1 8 880.29 28.88
 -2 -1 8 880.97 31.14
 -2 -1 8 829.15 31.68
 -2 -1 9 249.03 12.99
 -2 -1 9 246.34 15.06
 -2 -1 10 278.97 14.48
 -2 -1 10 282.82 16.85
 -2 -1 11 259.04 16.79
 -2 -1 12 272.38 17.94
 -2 -1 13 787.24 34.25
 -2 -1 14 361.93 22.67
 -2 -1 15 518.12 28.01
 -2 -1 15 501.23 27.04
 -2 -1 16 168.69 17
 -2 -1 16 163.98 15.99
 -2 -1 17 115.13 14.78
 -2 -1 17 120.3 14.63
 -2 -1 18 5.07 9.14
 -2 -1 18 4.58 8.7
 -2 -1 19 318.27 24.93
 -2 -1 19 261.47 22.7
 -2 -1 20 13.01 9.78
 -2 -1 21 185.57 20.55
 -2 0 -21 16.62 11.09
 -2 0 -20 272.01 24.32
 -2 0 -19 162.86 19.23
 -2 0 -18 11.41 8.58
 -2 0 -18 14.6 9.74
 -2 0 -18 12.86 9.59
 -2 0 -17 592.97 32.01
 -2 0 -17 577.79 33.05
 -2 0 -17 571.49 31.33
 -2 0 -16 1.49 6.77
 -2 0 -16 -4.89 8.81
 -2 0 -16 -7.11 8.1
 -2 0 -15 431.82 25.27
 -2 0 -15 441.61 26.14
 -2 0 -14 -1.23 6.91
 -2 0 -14 -5.37 7.82
 -2 0 -13 913.73 37.45
 -2 0 -13 913.34 38.33
 -2 0 -12 36.19 7.98
 -2 0 -12 59.14 9.7
 -2 0 -11 931.19 36.16
 -2 0 -11 1011.22 38.62
 -2 0 -10 171.61 12.93
 -2 0 -10 201.64 14.56
 -2 0 -9 295.35 16.01
 -2 0 -9 316.16 17.89
 -2 0 -9 307.93 13.73
 -2 0 -8 1008.97 34.13
 -2 0 -8 991.13 30.64
 -2 0 -8 1054.26 36.79
 -2 0 -8 996.91 30.58
 -2 0 -7 887.63 28.66
 -2 0 -7 858.22 29.26
 -2 0 -7 884.83 26.91
 -2 0 -7 918.45 32.29
 -2 0 -7 815.66 25.83
 -2 0 -6 486.15 20.4
 -2 0 -6 494.33 18.22
 -2 0 -6 469.42 17.66
 -2 0 -6 436.15 14.95
 -2 0 -5 394.71 15.23
 -2 0 -5 379.37 14.59
 -2 0 -5 383.22 12.19
 -2 0 -5 368.59 16.92
 -2 0 -5 409.44 15.74
 -2 0 -4 1516.99 43.39
 -2 0 -4 1400.33 36.94
 -2 0 -4 1499.25 41.16
 -2 0 -4 1462.04 39.69
 -2 0 -4 1435.34 37.91
 -2 0 -4 1447.5 41.85
 -2 0 -3 1530.38 43.47
 -2 0 -3 1460.41 39.53
 -2 0 -3 1509.79 39.53
 -2 0 -3 1461.31 42.56
 -2 0 -3 1567.67 42.07
 -2 0 -2 2972.69 78.08
 -2 0 -2 2888.71 78.76
 -2 0 -2 3043.82 77.79
 -2 0 -2 3078.93 79.18
 -2 0 -1 868.48 24.8
 -2 0 -1 814.9 24.39
 -2 0 -1 896.03 25.71
 -2 0 -1 803.02 22.42
 -2 0 0 121.15 5.63
 -2 0 0 101.95 5.78
 -2 0 0 120.94 6.93
 -2 0 0 143.33 7.47
 -2 0 1 273.14 12.45
 -2 0 1 305.63 12.32
 -2 0 1 440.91 13.83
 -2 0 1 482.55 14.61
 -2 0 1 471.98 14.31
 -2 0 2 388.24 13.98
 -2 0 2 365.08 13.09
 -2 0 2 360.67 14.21
 -2 0 2 374.55 13.95
 -2 0 2 390.4 13.58
 -2 0 3 1122.97 34.12
 -2 0 3 1213.73 35.14
 -2 0 3 1201.6 34.79
 -2 0 3 1220.05 33.69
 -2 0 4 1233.93 32.92
 -2 0 4 1313.55 38.14
 -2 0 4 1316.1 38.16
 -2 0 4 1351.7 37.97
 -2 0 4 1323.36 36.13
 -2 0 5 1555.22 46.58
 -2 0 5 1616.53 46.36
 -2 0 5 1664.28 46.54
 -2 0 5 1562.97 43.24
 -2 0 5 1630.16 45.68
 -2 0 5 1506.63 41.04
 -2 0 6 108.9 8.37
 -2 0 6 92.81 6.48
 -2 0 6 96.21 8.25
 -2 0 6 98.74 8.85
 -2 0 6 94.45 7.95
 -2 0 6 86.83 8.24
 -2 0 6 104.38 5.67
 -2 0 7 1432.12 40.63
 -2 0 7 1453.22 44.92
 -2 0 7 1509.87 45.37
 -2 0 7 1465.73 43.65
 -2 0 7 1382.55 39.67
 -2 0 8 0.6 4.33
 -2 0 8 6.55 4.84
 -2 0 8 4.78 3.67
 -2 0 8 6.51 4.77
 -2 0 9 531.07 21.92
 -2 0 9 565.92 23.96
 -2 0 10 179.23 12.05
 -2 0 10 175.69 13.05
 -2 0 11 832.33 31.02
 -2 0 11 803.76 32.78
 -2 0 12 48.09 7.98
 -2 0 12 44.41 8.3
 -2 0 13 487.01 25.35
 -2 0 14 189.34 15.97
 -2 0 15 377.9 23.5
 -2 0 15 354.86 22.79
 -2 0 16 214.08 18.39
 -2 0 16 167.79 16.8
 -2 0 17 107.48 14.03
 -2 0 17 133.38 15.44
 -2 0 18 335.63 24.57
 -2 0 18 385.97 25.77
 -2 0 19 29.74 11.1
 -2 0 19 20.75 10.77
 -2 0 20 230.89 21.54
 -2 0 20 215.56 20.78
 -2 0 21 5.37 10.31
 -2 0 21 15.07 10.6
 -2 0 22 143.91 18.6
 -2 1 -21 120.48 18.64
 -2 1 -20 69.37 14.38
 -2 1 -19 125.29 17.93
 -2 1 -18 111.12 15.51
 -2 1 -17 121.76 15.63
 -2 1 -16 318.93 23.98
 -2 1 -16 398.62 24.73
 -2 1 -15 389.71 24.86
 -2 1 -15 355.78 23.43
 -2 1 -14 466.55 26.85
 -2 1 -14 444.76 25.08
 -2 1 -13 -1.35 6.98
 -2 1 -13 9.23 8.01
 -2 1 -12 881.11 37.09
 -2 1 -12 821.15 34.49
 -2 1 -11 234.75 17.19
 -2 1 -11 235.8 16.02
 -2 1 -10 1235.95 45.16
 -2 1 -10 1216.12 42.6
 -2 1 -9 377.83 20.45
 -2 1 -9 393.08 19.18
 -2 1 -8 1756.26 53.53
 -2 1 -8 1736.88 50.84
 -2 1 -8 1775.24 56.57
 -2 1 -8 1771.06 50.07
 -2 1 -7 308.28 14.97
 -2 1 -7 298.41 13.39
 -2 1 -7 307.27 14.19
 -2 1 -7 288.8 12.16
 -2 1 -6 721.06 24.66
 -2 1 -6 665.69 24.27
 -2 1 -6 738.88 22.28
 -2 1 -5 1209.56 35.63
 -2 1 -5 1188.69 36.52
 -2 1 -4 917.01 26.56
 -2 1 -4 896.06 20
 -2 1 -4 942.25 22.48
 -2 1 -4 941.65 24.24
 -2 1 -4 880.16 21.68
 -2 1 -4 911.28 24.63
 -2 1 -3 1834.66 50.57
 -2 1 -3 1683.68 45.19
 -2 1 -3 1791.21 48.83
 -2 1 -3 1737.26 48.08
 -2 1 -3 1685.1 46.86
 -2 1 -3 1789.65 49.53
 -2 1 -2 4.03 4.11
 -2 1 -2 1.4 3.39
 -2 1 -2 6.56 3.35
 -2 1 -2 8.29 3.22
 -2 1 -2 1.53 1.9
 -2 1 -2 5.36 3.93
 -2 1 -1 1283.52 36.04
 -2 1 -1 1220.36 34.05
 -2 1 -1 1180.86 35.76
 -2 1 -1 1301.07 36.17
 -2 1 -1 1329.62 37.33
 -2 1 0 1.99 3.1
 -2 1 0 0.26 3.21
 -2 1 0 -0.25 2.7
 -2 1 0 0.3 3.07
 -2 1 0 3.44 3.96
 -2 1 0 5.1 3.48
 -2 1 0 3.06 1.95
 -2 1 1 341.64 10.84
 -2 1 1 343.79 12.76
 -2 1 1 329.62 12.08
 -2 1 1 315.62 12.59
 -2 1 1 357.14 13.5
 -2 1 2 1.03 3.32
 -2 1 2 0.72 3.77
 -2 1 2 2.07 2.12
 -2 1 2 0.52 2.94
 -2 1 2 3.41 3.8
 -2 1 2 0.79 3.49
 -2 1 2 4.02 1.7
 -2 1 3 770.95 23.5
 -2 1 3 708.63 19.69
 -2 1 3 736.24 19.71
 -2 1 3 740.02 24.02
 -2 1 3 761.39 23.94
 -2 1 3 769.27 24.51
 -2 1 3 775.4 23.86
 -2 1 4 529.34 15.49
 -2 1 4 577.49 20.21
 -2 1 4 542.07 19.43
 -2 1 4 582.98 19.48
 -2 1 4 578.26 20.44
 -2 1 4 549.99 18.87
 -2 1 4 530.37 15.56
 -2 1 5 605.32 17.87
 -2 1 5 605.63 17.54
 -2 1 5 573.73 17.46
 -2 1 5 542.12 11.09
 -2 1 5 595 15.62
 -2 1 5 589.26 16.16
 -2 1 6 13.81 4.76
 -2 1 6 21.21 6.05
 -2 1 6 10.56 5.58
 -2 1 6 18.48 5.25
 -2 1 6 13.33 2.74
 -2 1 6 10.22 4.6
 -2 1 7 109.57 9.17
 -2 1 7 119.01 9.98
 -2 1 7 146.15 9.99
 -2 1 7 124.63 8.67
 -2 1 8 186.16 12.2
 -2 1 8 203.94 13.03
 -2 1 8 187.68 10.73
 -2 1 8 166.36 11.35
 -2 1 9 9.03 5.44
 -2 1 9 11.71 5.21
 -2 1 9 11.06 5
 -2 1 9 8.57 4.95
 -2 1 10 1318.7 44.13
 -2 1 10 1310.66 44.59
 -2 1 11 10.52 5.94
 -2 1 11 4.76 5.15
 -2 1 12 1151.94 40.81
 -2 1 12 1083.24 41.25
 -2 1 13 27.07 8.14
 -2 1 13 23.79 7.29
 -2 1 14 233.28 17.06
 -2 1 14 241.34 17.94
 -2 1 15 8.14 7.82
 -2 1 15 1.32 6.42
 -2 1 16 294.84 21.51
 -2 1 16 265.1 20.13
 -2 1 17 76.59 13.27
 -2 1 17 81.07 12.88
 -2 1 18 395.85 26.77
 -2 1 18 410.39 26.53
 -2 1 19 238.99 21.44
 -2 1 19 184.27 19.17
 -2 1 20 58.35 13.52
 -2 1 20 68.47 13.96
 -2 1 21 143.22 18
 -2 1 21 140.93 17.94
 -2 2 -19 18.52 9.47
 -2 2 -18 124.02 16.88
 -2 2 -17 314.34 24.79
 -2 2 -16 138.62 16.21
 -2 2 -15 275.92 21.68
 -2 2 -14 180.39 17.3
 -2 2 -13 177.12 16.45
 -2 2 -13 181.96 16.89
 -2 2 -12 -3.28 7.9
 -2 2 -12 -1.35 7.09
 -2 2 -11 548.85 27.87
 -2 2 -11 546.2 26.1
 -2 2 -10 18.95 7.83
 -2 2 -9 636.68 23.87
 -2 2 -9 648.17 26.62
 -2 2 -8 26.38 6.83
 -2 2 -8 7.54 3.8
 -2 2 -7 649.19 27.83
 -2 2 -7 661.66 23.97
 -2 2 -7 655.4 24.89
 -2 2 -6 61.26 8.58
 -2 2 -6 51.66 6.5
 -2 2 -6 60.14 6.54
 -2 2 -5 625.95 20.01
 -2 2 -5 667.29 25.84
 -2 2 -5 605.14 22.57
 -2 2 -4 500.22 20.65
 -2 2 -4 473.55 15.84
 -2 2 -4 451.63 18.23
 -2 2 -4 473.71 17.66
 -2 2 -4 467.1 16.71
 -2 2 -4 438.97 16.82
 -2 2 -4 491.11 18.8
 -2 2 -3 2370.85 64.93
 -2 2 -3 2253.34 60.21
 -2 2 -3 2247.96 62.86
 -2 2 -3 2224.7 61.73
 -2 2 -3 2215.68 61.79
 -2 2 -3 2255.22 60.36
 -2 2 -3 2403.86 64.2
 -2 2 -2 907.84 29.62
 -2 2 -2 915.26 28.62
 -2 2 -2 881.81 27.41
 -2 2 -2 875.46 28.07
 -2 2 -2 945.62 28.14
 -2 2 -2 942.62 29.97
 -2 2 -2 893.96 27.65
 -2 2 -1 518.34 19.17
 -2 2 -1 536.44 18.57
 -2 2 -1 511.5 18.35
 -2 2 -1 504.4 18.43
 -2 2 -1 525.55 17.27
 -2 2 -1 560.45 20.01
 -2 2 0 1266.24 36.23
 -2 2 0 1241.83 35.93
 -2 2 0 1234.32 35.64
 -2 2 0 1216.69 36.67
 -2 2 0 1279.46 36.67
 -2 2 0 1223 37.59
 -2 2 0 1203.6 34.02
 -2 2 1 684.6 22.01
 -2 2 1 737.68 23.51
 -2 2 1 718.18 22.49
 -2 2 1 716.63 23.05
 -2 2 1 707.92 23.57
 -2 2 1 684.47 20.52
 -2 2 1 704.85 24.39
 -2 2 2 852.67 25.83
 -2 2 2 857.52 24.12
 -2 2 2 880.26 26.35
 -2 2 2 872.25 26.95
 -2 2 2 867.93 27.4
 -2 2 3 249.77 11.63
 -2 2 3 255.7 9.95
 -2 2 3 253.09 11.91
 -2 2 3 246.63 12.26
 -2 2 3 267.57 11.41
 -2 2 3 273.55 12.99
 -2 2 3 231.46 12.21
 -2 2 3 253.21 9.59
 -2 2 4 3481.06 88.69
 -2 2 4 3551.41 91.61
 -2 2 4 3349.64 88.66
 -2 2 4 3472.06 92.74
 -2 2 4 3511.21 91.8
 -2 2 4 3520.11 93.29
 -2 2 4 3482.91 93.8
 -2 2 4 3383.49 89.34
 -2 2 5 269.42 12.22
 -2 2 5 253 9.84
 -2 2 5 258.25 13.44
 -2 2 5 269.07 10.27
 -2 2 5 278.18 13.03
 -2 2 5 259.04 13.55
 -2 2 5 272.14 14.06
 -2 2 5 266.94 11.15
 -2 2 6 1040.28 34.44
 -2 2 6 1062.41 29.75
 -2 2 6 1047.84 33.73
 -2 2 6 1010.35 34.8
 -2 2 6 965.25 29.3
 -2 2 6 1042.64 31.93
 -2 2 6 1051.38 33.86
 -2 2 7 18.71 5.77
 -2 2 7 14.83 5.34
 -2 2 7 21 5.53
 -2 2 8 388.28 19.06
 -2 2 8 417.69 19.71
 -2 2 8 403.92 17.93
 -2 2 9 217.94 14.18
 -2 2 9 239.36 14.64
 -2 2 10 222.59 15.08
 -2 2 10 256.69 16.18
 -2 2 10 249.58 14.11
 -2 2 10 241.28 14.66
 -2 2 11 822.93 33.31
 -2 2 11 847.93 34.59
 -2 2 11 855.15 32.8
 -2 2 12 113.78 12.15
 -2 2 12 134.85 13.4
 -2 2 12 118.9 11.76
 -2 2 13 393.57 22.19
 -2 2 13 410.9 23.4
 -2 2 13 437.38 22.83
 -2 2 14 93.13 12.03
 -2 2 14 67.65 11.65
 -2 2 14 64.78 10.42
 -2 2 15 209.98 17.46
 -2 2 15 240.56 19.38
 -2 2 15 243.44 18.14
 -2 2 16 1.29 8.02
 -2 2 16 5.92 7.89
 -2 2 16 -1.36 7.04
 -2 2 17 311.79 23.25
 -2 2 17 337.13 22.98
 -2 2 18 6.6 9.84
 -2 2 18 12.26 8.62
 -2 2 19 403.25 27.7
 -2 2 19 347.71 24.91
 -2 2 20 72.18 14.25
 -2 2 20 54.24 12.43
 -2 2 21 129.39 17.92
 -2 3 -19 162.67 19.12
 -2 3 -18 5.66 10.35
 -2 3 -17 563.88 33.24
 -2 3 -16 29.95 11.21
 -2 3 -15 753.58 38.04
 -2 3 -14 8.06 8.35
 -2 3 -13 185.14 17.69
 -2 3 -11 100.33 12.33
 -2 3 -10 656.53 28.53
 -2 3 -9 629.32 29.71
 -2 3 -9 591.17 25.96
 -2 3 -8 1332.62 48.52
 -2 3 -8 1341.93 42.72
 -2 3 -8 1421.31 45.23
 -2 3 -7 211.39 12.06
 -2 3 -7 193.59 14.87
 -2 3 -6 1591.03 49.14
 -2 3 -6 1713.36 54.09
 -2 3 -5 -3.32 6.08
 -2 3 -5 4.54 4.42
 -2 3 -5 0.61 3.97
 -2 3 -4 1679.15 50.91
 -2 3 -4 1537.79 46.04
 -2 3 -4 1604.59 45.33
 -2 3 -4 1546.94 45.87
 -2 3 -4 1576.63 46.71
 -2 3 -4 1675.06 48.78
 -2 3 -3 284.43 15.45
 -2 3 -3 293.9 12.54
 -2 3 -3 273.13 12.21
 -2 3 -3 273.12 13.12
 -2 3 -3 305.47 14.57
 -2 3 -3 279.7 13.78
 -2 3 -2 2368.77 67.67
 -2 3 -2 2259.51 65.3
 -2 3 -2 2360.54 63.85
 -2 3 -2 2385.07 65.95
 -2 3 -2 2405.64 64.68
 -2 3 -2 2392.86 67.38
 -2 3 -2 2364.44 65.25
 -2 3 -1 161.73 10.32
 -2 3 -1 143.38 8.94
 -2 3 -1 152.9 8.72
 -2 3 -1 143.19 9.4
 -2 3 -1 140.97 10.09
 -2 3 -1 132.08 8.28
 -2 3 0 203.91 11.36
 -2 3 0 209.99 10.28
 -2 3 0 219.11 10.76
 -2 3 0 209.33 10.76
 -2 3 0 186.53 9.49
 -2 3 0 190.7 11.78
 -2 3 1 128.68 8.63
 -2 3 1 135.04 8.08
 -2 3 1 128.64 8.53
 -2 3 1 146.15 9.21
 -2 3 1 164.94 10.44
 -2 3 1 128.01 7.43
 -2 3 2 543.76 19.01
 -2 3 2 522.47 19.36
 -2 3 2 513.32 19.64
 -2 3 2 505.17 17.95
 -2 3 2 520.03 20.03
 -2 3 2 498.51 20.79
 -2 3 3 56.23 6.63
 -2 3 3 62.8 5.93
 -2 3 3 63.92 6.29
 -2 3 3 60.48 5.71
 -2 3 3 59.75 7.55
 -2 3 3 58.43 6.95
 -2 3 3 48.72 5.86
 -2 3 4 896.67 29.51
 -2 3 4 914.75 27.87
 -2 3 4 911.95 30.26
 -2 3 4 959.92 28.7
 -2 3 4 947.1 29.98
 -2 3 4 942.94 32.25
 -2 3 4 913.02 31.71
 -2 3 4 919.75 27.89
 -2 3 5 1109.79 34.12
 -2 3 5 1161.89 32.6
 -2 3 5 1066.63 32.64
 -2 3 5 1049.06 35.38
 -2 3 5 1108.35 35.04
 -2 3 5 1106.66 36.96
 -2 3 5 1099.06 37.09
 -2 3 5 1100.22 32.84
 -2 3 6 550.29 22.74
 -2 3 6 528.94 21.75
 -2 3 6 542.27 18.71
 -2 3 6 534.12 22.74
 -2 3 6 528.34 19.73
 -2 3 7 1198.8 39.9
 -2 3 7 1205.47 39.87
 -2 3 7 1178.69 35.36
 -2 3 7 1216.34 40.96
 -2 3 7 1178.6 36.55
 -2 3 8 0.87 5.12
 -2 3 8 4.57 6.13
 -2 3 8 1.63 4.85
 -2 3 9 468.59 22.65
 -2 3 9 486.46 22.04
 -2 3 9 455.44 22.15
 -2 3 10 55.79 8.89
 -2 3 10 32.99 7.91
 -2 3 10 57.79 8.96
 -2 3 11 588.44 26.99
 -2 3 11 542.91 24.53
 -2 3 11 539.46 26.05
 -2 3 12 172.7 14.81
 -2 3 12 171.87 14.93
 -2 3 13 1267.34 47.14
 -2 3 13 1239.31 47.31
 -2 3 14 179.15 15.79
 -2 3 14 189.08 16.97
 -2 3 15 191.09 16.93
 -2 3 15 181.85 17.82
 -2 3 16 393.61 24.47
 -2 3 16 378.41 24.93
 -2 3 17 68.22 13.22
 -2 3 17 79.77 13.8
 -2 3 18 508.17 29.67
 -2 3 18 468.84 30.08
 -2 3 19 24.63 10.27
 -2 3 20 398.44 28.73
 -2 3 21 1.9 9.72
 -2 4 -19 115.2 17.55
 -2 4 -18 37.56 13.07
 -2 4 -17 13.46 10.41
 -2 4 -16 167.28 18.99
 -2 4 -15 1.79 9.28
 -2 4 -14 756.4 38.54
 -2 4 -10 515.92 28.14
 -2 4 -9 140.82 15.28
 -2 4 -8 969.25 39.61
 -2 4 -7 133.34 10.02
 -2 4 -7 132.5 13.78
 -2 4 -6 294.28 18.5
 -2 4 -6 309.01 15.66
 -2 4 -6 307 15.62
 -2 4 -5 384.42 20.63
 -2 4 -5 398.56 17.58
 -2 4 -5 385.8 18.11
 -2 4 -4 17.37 6.91
 -2 4 -4 4.35 4.36
 -2 4 -4 12.8 6.13
 -2 4 -4 8.49 5.07
 -2 4 -3 2167.72 66.96
 -2 4 -3 2265.63 61.81
 -2 4 -3 2187.7 64.41
 -2 4 -3 2262 65.53
 -2 4 -2 13.2 5.67
 -2 4 -2 12.2 3.68
 -2 4 -2 17.28 5.23
 -2 4 -2 22.08 6.45
 -2 4 -1 2824.7 78.1
 -2 4 -1 2703.98 74.95
 -2 4 -1 2735.05 78.11
 -2 4 -1 2705.17 75.42
 -2 4 0 160.76 11.09
 -2 4 0 142.27 9.29
 -2 4 0 144.57 10.82
 -2 4 0 156.04 9.4
 -2 4 0 132 8.78
 -2 4 1 2213.01 63.22
 -2 4 1 2126.76 60.83
 -2 4 1 2283.87 63.16
 -2 4 1 2198.21 65.27
 -2 4 1 2216.29 61.4
 -2 4 2 33.24 4.77
 -2 4 2 42.08 6.99
 -2 4 2 46.36 6.35
 -2 4 2 51.2 6.7
 -2 4 3 655.83 21.76
 -2 4 3 629.14 26.1
 -2 4 3 656.14 25.06
 -2 4 3 656.01 23.62
 -2 4 4 725.32 25.48
 -2 4 4 697.03 24.99
 -2 4 4 761.95 28.74
 -2 4 4 737.01 27.68
 -2 4 4 711.51 24
 -2 4 4 728.97 25.25
 -2 4 5 550.65 23.07
 -2 4 5 513.25 23.34
 -2 4 5 536.25 21.24
 -2 4 5 524.76 19.96
 -2 4 6 834.23 31.59
 -2 4 6 820.06 31.53
 -2 4 6 831.16 27.43
 -2 4 6 794.68 29.29
 -2 4 7 729.19 29.37
 -2 4 7 686.17 28.71
 -2 4 7 729.16 27.91
 -2 4 8 438.61 21.64
 -2 4 8 410.21 20.66
 -2 4 8 386.72 19.62
 -2 4 9 229.92 15.92
 -2 4 9 252.16 16.23
 -2 4 9 216.59 14.73
 -2 4 10 486.49 24.9
 -2 4 10 507.44 24.13
 -2 4 10 517.51 24.71
 -2 4 11 65.86 10.44
 -2 4 11 73.64 11.18
 -2 4 11 94.94 11.26
 -2 4 12 577.5 28.91
 -2 4 12 629.31 28.1
 -2 4 12 623.06 29.31
 -2 4 13 -2.58 8.12
 -2 4 13 -1.27 6.67
 -2 4 14 255.5 19.53
 -2 4 14 249.68 19.43
 -2 4 15 11.4 8.87
 -2 4 15 17.35 8.63
 -2 4 16 23.83 10.13
 -2 4 16 55.14 11.43
 -2 4 17 210.97 19.78
 -2 4 17 236.37 20.43
 -2 4 18 180.26 19.21
 -2 4 18 194.22 19.35
 -2 4 19 299.28 23.72
 -2 4 19 260.21 23.21
 -2 4 20 57.61 14.18
 -2 4 21 96.23 16.31
 -2 5 -18 125.69 17.84
 -2 5 -17 80.54 15.73
 -2 5 -16 195.73 20.92
 -2 5 -15 125.02 17.28
 -2 5 -11 91.03 14.93
 -2 5 -10 2.97 9.33
 -2 5 -9 414.45 25.47
 -2 5 -8 3.94 8.34
 -2 5 -7 787.99 34.88
 -2 5 -6 30.85 6.74
 -2 5 -6 21.83 9.27
 -2 5 -5 688.99 27.06
 -2 5 -5 604.62 29.33
 -2 5 -4 264.03 17.36
 -2 5 -4 279.47 15.58
 -2 5 -4 254.17 15.81
 -2 5 -4 237.26 13.77
 -2 5 -3 382.91 18.93
 -2 5 -3 382.14 18.87
 -2 5 -3 396.29 20.72
 -2 5 -2 1563.25 51.02
 -2 5 -2 1561.24 48.63
 -2 5 -2 1622.14 50.41
 -2 5 -2 1496.71 45.81
 -2 5 -1 579.57 25.11
 -2 5 -1 570.41 24.53
 -2 5 -1 563.83 22.65
 -2 5 -1 584.21 21.81
 -2 5 0 1198.84 40.87
 -2 5 0 1213.17 38.64
 -2 5 0 1281.53 42.22
 -2 5 0 1191.26 38.82
 -2 5 1 30.56 7.04
 -2 5 1 31.46 5.87
 -2 5 1 31.57 5.93
 -2 5 1 35.98 6.83
 -2 5 2 844.99 30.94
 -2 5 2 861.42 30.75
 -2 5 2 863.07 29.51
 -2 5 2 864.55 32.86
 -2 5 3 11.95 5.15
 -2 5 3 16.01 5.93
 -2 5 3 11.45 5.3
 -2 5 4 253.28 16.07
 -2 5 4 251.3 14.91
 -2 5 4 230.69 13.48
 -2 5 5 257.21 16
 -2 5 5 244.19 13.17
 -2 5 5 229.18 14.8
 -2 5 5 223.1 12.96
 -2 5 6 1554.24 51.07
 -2 5 6 1484.08 51.27
 -2 5 6 1534.67 48.12
 -2 5 6 1551.27 47.34
 -2 5 7 215.24 15.19
 -2 5 7 230.71 16.02
 -2 5 7 232.5 14.14
 -2 5 8 999.38 38.21
 -2 5 8 947.04 37.81
 -2 5 8 992.51 35.94
 -2 5 9 477.37 24.56
 -2 5 9 456.13 24.24
 -2 5 9 493.21 23.26
 -2 5 10 10.62 7.71
 -2 5 10 2.21 8.61
 -2 5 10 8.22 6.65
 -2 5 11 654 30.85
 -2 5 11 636.33 29.59
 -2 5 11 583.4 28.31
 -2 5 12 26.33 8.87
 -2 5 12 26.91 9.51
 -2 5 12 45.64 9.22
 -2 5 13 554.08 29.78
 -2 5 13 638.16 29.57
 -2 5 13 563.02 28.93
 -2 5 14 11.63 9.5
 -2 5 14 5.51 7.65
 -2 5 15 219 18.92
 -2 5 15 153.86 16.3
 -2 5 16 11.1 9.77
 -2 5 16 10.86 8.51
 -2 5 17 240.64 21.65
 -2 5 17 286.6 22.58
 -2 5 18 100.67 15.44
 -2 5 18 63.66 14.15
 -2 5 19 186.59 20.29
 -2 5 19 199.57 20.88
 -2 5 20 90.3 16.37
 -2 5 20 95.46 16.12
 -2 5 21 42.39 13.25
 -2 6 -17 142.89 19.55
 -2 6 -16 30.83 12.14
 -2 6 -12 219.63 21.69
 -2 6 -11 142.09 18.56
 -2 6 -10 536.6 30.96
 -2 6 -9 12.17 9.27
 -2 6 -8 718.23 35.18
 -2 6 -7 276.49 20.6
 -2 6 -6 408.25 24.42
 -2 6 -5 398.17 23.5
 -2 6 -5 415.65 22.28
 -2 6 -4 731.46 32.95
 -2 6 -4 706.06 30.46
 -2 6 -3 349.73 20.76
 -2 6 -3 307.19 18
 -2 6 -3 326.34 18.31
 -2 6 -2 822.53 34.29
 -2 6 -2 851.8 33.17
 -2 6 -2 826.21 31.91
 -2 6 -1 797.38 32.59
 -2 6 -1 791 31.74
 -2 6 -1 777.49 29.86
 -2 6 0 68.13 9.65
 -2 6 0 93.46 9.65
 -2 6 0 96 10.78
 -2 6 1 589.12 25.95
 -2 6 1 612.19 24.26
 -2 6 1 593.67 24.32
 -2 6 1 617.22 27.31
 -2 6 2 164.98 12.34
 -2 6 2 143.8 11.04
 -2 6 2 154.09 11.13
 -2 6 2 132.3 12.47
 -2 6 3 635.32 26.59
 -2 6 3 684.79 27.07
 -2 6 3 644.15 28.68
 -2 6 4 5.3 5.67
 -2 6 4 8.41 6.74
 -2 6 4 16.78 6.44
 -2 6 5 563.72 27.44
 -2 6 5 604.91 25.07
 -2 6 5 579.43 26.09
 -2 6 6 21.18 7.36
 -2 6 6 30 8.8
 -2 6 7 1585.69 53.96
 -2 6 7 1557.04 54.74
 -2 6 8 128.32 13.57
 -2 6 8 93 12.7
 -2 6 8 121.36 11.02
 -2 6 9 801.03 35.43
 -2 6 9 836.29 33.46
 -2 6 10 3.81 7.5
 -2 6 10 3.74 8.21
 -2 6 10 6.26 5.94
 -2 6 11 155.53 15.58
 -2 6 11 118.94 14.42
 -2 6 11 162.65 14.11
 -2 6 12 8.46 8.41
 -2 6 12 2.62 9.47
 -2 6 12 2.43 6.67
 -2 6 13 73.95 12.36
 -2 6 13 91.32 14.12
 -2 6 13 84.72 12.21
 -2 6 14 482.54 28.91
 -2 6 14 522.73 29.03
 -2 6 14 528.49 28.73
 -2 6 15 112.98 15.7
 -2 6 15 144.95 16.25
 -2 6 16 295.59 23.64
 -2 6 16 345.87 24.01
 -2 6 17 19.16 11.48
 -2 6 17 1.65 8.02
 -2 6 18 223.02 22.07
 -2 6 18 203.9 20.41
 -2 6 19 5.55 10.91
 -2 6 19 1.8 10.27
 -2 6 20 68.16 15.2
 -2 6 20 108.66 16.37
 -2 7 -13 47.02 15.12
 -2 7 -12 447.91 31.37
 -2 7 -11 21.78 11.53
 -2 7 -10 380.85 27.68
 -2 7 -9 111.03 16.03
 -2 7 -8 331.16 24.38
 -2 7 -7 140.95 17.26
 -2 7 -6 85.45 13.8
 -2 7 -5 181.02 16.1
 -2 7 -5 188.59 17.35
 -2 7 -4 45 9.94
 -2 7 -4 62.02 11.5
 -2 7 -3 720.64 33.62
 -2 7 -3 712.59 30.77
 -2 7 -3 779.59 31.78
 -2 7 -2 6.3 6.81
 -2 7 -2 11.49 7.33
 -2 7 -2 28.12 8.84
 -2 7 -1 1226.65 45.8
 -2 7 -1 1230.5 45.08
 -2 7 0 32.64 7.85
 -2 7 0 47.35 9.61
 -2 7 1 1348.17 48.06
 -2 7 1 1285.94 46.54
 -2 7 2 344.78 20.86
 -2 7 2 341.48 19.83
 -2 7 3 491.74 24.44
 -2 7 3 504.12 23.2
 -2 7 3 516.02 26.34
 -2 7 4 202.93 14.47
 -2 7 4 164.49 15.13
 -2 7 4 166.69 13.75
 -2 7 5 67.55 9.69
 -2 7 5 73.22 11.4
 -2 7 6 352.49 20.87
 -2 7 6 408.23 23.35
 -2 7 7 185.18 15.76
 -2 7 7 252.02 18.43
 -2 7 8 956.11 39.17
 -2 7 8 931.2 39.88
 -2 7 9 42.55 10.12
 -2 7 9 47.4 11.66
 -2 7 10 596.58 29.96
 -2 7 10 549.67 29.63
 -2 7 11 18.57 8.72
 -2 7 11 28.45 11.11
 -2 7 12 506.37 29.75
 -2 7 12 619.54 31.42
 -2 7 13 42.35 11.38
 -2 7 13 43.09 11.86
 -2 7 14 301.18 23.05
 -2 7 14 258.85 21.56
 -2 7 15 91.98 15.23
 -2 7 15 86.19 14.96
 -2 7 15 93.41 13.37
 -2 7 16 97.12 15.83
 -2 7 16 111.25 15.09
 -2 7 17 54.79 13.57
 -2 7 17 72.5 13.19
 -2 7 18 86.55 16.01
 -2 7 18 89.7 15.33
 -2 7 19 164.02 20.46
 -2 7 19 131.25 17.13
 -2 8 -13 115.67 18.76
 -2 8 -12 28.04 13.69
 -2 8 -11 281.32 25.17
 -2 8 -10 9.32 11.71
 -2 8 -9 226.01 22.27
 -2 8 -8 72.15 14.51
 -2 8 -7 139.68 17.68
 -2 8 -6 135.13 16.62
 -2 8 -5 296.91 23.07
 -2 8 -4 375.38 25.1
 -2 8 -3 271.15 20.55
 -2 8 -2 565.31 29.5
 -2 8 -2 532.56 27.16
 -2 8 -1 77.54 10.88
 -2 8 -1 145.66 15.35
 -2 8 0 291.88 20.25
 -2 8 0 314.08 20.25
 -2 8 1 33.61 9.74
 -2 8 1 28.59 10.3
 -2 8 2 142.53 14.7
 -2 8 2 145.69 14.71
 -2 8 3 365.67 21.78
 -2 8 3 369.94 22.74
 -2 8 4 773.66 33.65
 -2 8 4 848 36.88
 -2 8 5 351.7 22.72
 -2 8 6 832.75 35.55
 -2 8 6 857.82 38.43
 -2 8 7 181.68 15.94
 -2 8 7 195.56 17.73
 -2 8 8 280.77 20.45
 -2 8 8 343.49 22.98
 -2 8 9 328.56 22.23
 -2 8 9 332.49 23.21
 -2 8 10 119.8 14.71
 -2 8 10 122.43 15.79
 -2 8 11 319.32 23.41
 -2 8 11 348.6 24.53
 -2 8 12 34.78 11.03
 -2 8 12 63.9 13.29
 -2 8 13 273.94 22.85
 -2 8 13 308.95 24.16
 -2 8 14 29.19 11.84
 -2 8 14 16.53 12.04
 -2 8 15 210.3 20.79
 -2 8 15 201.2 21.57
 -2 8 16 14.75 11.59
 -2 8 17 102.68 17.5
 -2 9 -11 174.65 21.88
 -2 9 -10 329.92 27.82
 -2 9 -9 9.62 12.22
 -2 9 -8 253.99 24.46
 -2 9 -7 7.14 12.59
 -2 9 -6 326.96 26.03
 -2 9 -5 8.27 11.68
 -2 9 -4 376.27 26.3
 -2 9 -3 350.75 25.2
 -2 9 -2 258.01 21.01
 -2 9 -1 302.37 22.55
 -2 9 -1 330.43 21.8
 -2 9 0 118.19 14.07
 -2 9 0 97.09 14.57
 -2 9 1 220.87 19.77
 -2 9 1 244.5 19.34
 -2 9 2 7.02 8.19
 -2 9 2 9.16 9.73
 -2 9 3 406.05 24.77
 -2 9 3 424.03 26.41
 -2 9 4 44.13 11.3
 -2 9 5 505.4 28.92
 -2 9 6 12.29 9.85
 -2 9 7 429.92 27.09
 -2 9 8 51.29 12.62
 -2 9 8 32.94 10.75
 -2 9 9 310.84 23.85
 -2 9 9 337.36 23.21
 -2 9 10 71.75 13.45
 -2 9 10 60.82 12.99
 -2 9 11 132.71 16.94
 -2 9 11 73.15 13.32
 -2 9 12 308.18 24.08
 -2 9 12 243.84 21.65
 -2 9 13 52.77 14.02
 -2 9 13 34.56 11.74
 -2 9 14 456.65 29.95
 -2 9 14 340.71 27.17
 -2 9 15 14.43 11.78
 -2 9 15 11.12 11.54
 -2 9 16 300.15 24.74
 -2 9 16 219.95 22.98
 -2 10 -9 124.53 20.19
 -2 10 -8 98.94 18.52
 -2 10 -7 223.07 23.7
 -2 10 -6 27.87 14.13
 -2 10 -5 205.3 22.75
 -2 10 -4 -5.22 12.19
 -2 10 -3 348.15 26.76
 -2 10 -2 1.64 10.97
 -2 10 -1 310.87 24.23
 -2 10 0 35.41 12.57
 -2 10 1 246.87 21.05
 -2 10 1 279.99 22.21
 -2 10 2 309.47 22.71
 -2 10 2 273.83 21.91
 -2 10 3 51.68 11.96
 -2 10 4 493.13 29.76
 -2 10 5 6.55 9.2
 -2 10 6 461.46 29.16
 -2 10 7 1.71 10.17
 -2 10 8 212.23 21.45
 -2 10 9 63.79 14.18
 -2 10 10 241.7 22.83
 -2 10 11 70.71 14.29
 -2 10 11 77 14.87
 -2 10 12 273.12 23.18
 -2 10 12 234.43 22.56
 -2 10 13 57.1 14.1
 -2 10 13 75.37 15.88
 -2 10 14 83.18 15.82
 -2 10 14 91.5 16.48
 -2 11 -5 179.2 21.84
 -2 11 -4 176.48 21.61
 -2 11 -3 5.48 13.97
 -2 11 -2 289.68 25.53
 -2 11 -1 43.24 14.3
 -2 11 0 332.97 25.89
 -2 11 2 193.93 19.79
 -2 11 3 47.07 13.25
 -2 11 4 110.02 16.18
 -2 11 5 189.6 20.34
 -2 11 6 179.18 19.93
 -2 11 7 233.92 22.65
 -2 11 8 81.94 15.83
 -2 11 9 299.46 25.55
 -2 11 10 25.02 12.93
 -2 11 11 279.14 25.3
 -2 12 -1 61.15 16.29
 -2 12 4 -3.63 12.3
 -2 12 5 79.81 16.37
 -2 12 6 22.72 13.26
 -1 -12 -13 41.31 13.9
 -1 -12 -12 91.66 16.25
 -1 -12 -11 249.08 23.8
 -1 -12 -10 7.92 11.27
 -1 -12 -9 401.49 29.77
 -1 -12 -8 13.46 10.68
 -1 -12 -7 324.43 26.09
 -1 -11 -16 8.14 11
 -1 -11 -15 150.4 19.47
 -1 -11 -14 7.9 10.68
 -1 -11 -13 213.66 22.59
 -1 -11 -12 49.61 13.73
 -1 -11 -11 370.98 27.66
 -1 -11 -10 148.97 18.28
 -1 -11 -9 164.44 18.27
 -1 -11 -8 205.97 20.17
 -1 -11 -7 90.71 14.71
 -1 -11 -6 218.44 20.53
 -1 -11 9 387.37 28.83
 -1 -11 10 9.76 9.67
 -1 -10 -17 84.02 16.24
 -1 -10 -16 182.62 20.92
 -1 -10 -15 1.89 9.78
 -1 -10 -14 192.23 20
 -1 -10 -13 -1.81 10.43
 -1 -10 -12 291.96 23.68
 -1 -10 -11 3.46 8.96
 -1 -10 -10 351.54 25.23
 -1 -10 -9 51.25 12.18
 -1 -10 -8 92.24 14.27
 -1 -10 -7 77.77 12.84
 -1 -10 -6 188.54 18.17
 -1 -10 -5 42.94 10.61
 -1 -10 -1 752.44 34.45
 -1 -10 0 26.91 8.65
 -1 -10 1 608.37 31.17
 -1 -10 10 345.9 26.64
 -1 -10 11 18.48 10.66
 -1 -9 -15 246.54 22.41
 -1 -9 -14 207.58 19.95
 -1 -9 -13 230.49 20.76
 -1 -9 -12 195.07 19
 -1 -9 -11 411.07 26.94
 -1 -9 -10 190.75 18.38
 -1 -9 -9 1182.62 48.19
 -1 -9 -8 10.21 8.61
 -1 -9 -7 1540.41 57.27
 -1 -9 -6 146.39 15.2
 -1 -9 -5 494 27.48
 -1 -9 -4 99.61 12.9
 -1 -9 -2 501.53 25.1
 -1 -9 -1 1125.35 43
 -1 -9 0 642.27 30.18
 -1 -9 1 117.84 13.45
 -1 -9 2 510.55 27.37
 -1 -9 7 85.05 13.9
 -1 -9 8 225.3 19.79
 -1 -9 9 211.41 19.68
 -1 -9 10 206 20.14
 -1 -9 10 191.11 19.46
 -1 -9 11 257.68 23.37
 -1 -9 11 276.75 22.99
 -1 -9 12 137.25 17.76
 -1 -8 -11 403.17 24.77
 -1 -8 -10 1021.11 42.78
 -1 -8 -9 345.17 21.93
 -1 -8 -8 297.01 20.41
 -1 -8 -7 137.86 13.95
 -1 -8 -6 130.55 13.34
 -1 -8 -5 26.48 8.65
 -1 -8 -4 799.24 34.6
 -1 -8 -3 20.14 6.44
 -1 -8 -3 23.26 8.22
 -1 -8 -2 1117.04 40.37
 -1 -8 -1 940.03 36.31
 -1 -8 0 433.83 22.68
 -1 -8 1 740.15 32.16
 -1 -8 2 248.07 17.81
 -1 -8 3 82.81 11.17
 -1 -8 4 182.63 14.63
 -1 -8 5 581.69 27.96
 -1 -8 6 6.06 7.23
 -1 -8 7 803.45 35.97
 -1 -8 8 11.1 8.46
 -1 -8 9 289.42 21.55
 -1 -8 9 296.22 21.77
 -1 -8 10 131.58 15.47
 -1 -8 10 127.68 15.74
 -1 -8 11 467.17 28.19
 -1 -8 11 451.57 28.74
 -1 -8 12 84.36 14.75
 -1 -8 13 109.69 16.83
 -1 -7 -13 1.19 6.59
 -1 -7 -12 579.04 27.88
 -1 -7 -11 109.54 12.1
 -1 -7 -8 414.86 22.8
 -1 -7 -7 713.11 31.34
 -1 -7 -6 372.54 21.03
 -1 -7 -5 700.59 30.3
 -1 -7 -4 367.41 17.34
 -1 -7 -4 361.41 20.09
 -1 -7 -3 571.7 23.9
 -1 -7 -3 625.48 27.31
 -1 -7 -2 39.95 6.95
 -1 -7 -2 29.65 7.9
 -1 -7 -1 1704.65 54.2
 -1 -7 0 78.51 9.55
 -1 -7 1 297.35 15.33
 -1 -7 1 270.32 16.78
 -1 -7 2 0.77 4.94
 -1 -7 2 -3.02 5.59
 -1 -7 3 173.47 13.01
 -1 -7 3 192.61 15.08
 -1 -7 4 362.69 19.65
 -1 -7 5 350.62 20.09
 -1 -7 6 717.02 31.7
 -1 -7 7 113.8 13.21
 -1 -7 8 301.95 20.37
 -1 -7 9 12.23 6.73
 -1 -7 9 6.86 7.22
 -1 -7 10 199.31 17.33
 -1 -7 10 154.41 16.54
 -1 -7 11 -1.44 7.37
 -1 -7 11 1.54 7.5
 -1 -7 12 404.83 25.02
 -1 -7 12 347.41 25.49
 -1 -7 13 -13.63 11.13
 -1 -7 14 501.01 31.62
 -1 -6 -13 657.82 30.01
 -1 -6 -12 120.95 12.4
 -1 -6 -11 539.77 25.64
 -1 -6 -10 0.97 4.9
 -1 -6 -9 554.53 25.09
 -1 -6 -8 30.33 6.81
 -1 -6 -6 63.54 8.76
 -1 -6 -5 309.03 17.24
 -1 -6 -5 282.29 13.25
 -1 -6 -4 369.12 18.72
 -1 -6 -4 335.52 15.18
 -1 -6 -3 831.11 28.3
 -1 -6 -3 771.02 30.84
 -1 -6 -3 805.84 26.72
 -1 -6 -2 420.38 18.74
 -1 -6 -2 448.89 20.9
 -1 -6 -1 92.23 6.96
 -1 -6 -1 101.6 9.08
 -1 -6 0 1986.6 57.43
 -1 -6 0 2061.09 60.98
 -1 -6 1 5.34 4.41
 -1 -6 1 -1.6 4.98
 -1 -6 2 749.7 28.05
 -1 -6 2 779.45 30.27
 -1 -6 3 0.76 4.46
 -1 -6 3 5.49 5.01
 -1 -6 4 339.6 18.04
 -1 -6 5 129.16 11.51
 -1 -6 6 772.54 31.94
 -1 -6 7 372.69 21.16
 -1 -6 8 1067.19 41.52
 -1 -6 8 1061.94 41.79
 -1 -6 9 130.19 13.57
 -1 -6 9 126.43 13.48
 -1 -6 10 24.02 8.12
 -1 -6 10 14.85 8.42
 -1 -6 11 435.07 24.73
 -1 -6 11 400.73 25.04
 -1 -6 12 6.77 7.61
 -1 -6 12 1.52 8.65
 -1 -6 13 610.41 33.2
 -1 -6 14 -15.14 10.47
 -1 -5 -22 13.93 10.62
 -1 -5 -21 379.73 28.18
 -1 -5 -20 3.71 9.18
 -1 -5 -19 689.7 36.77
 -1 -5 -18 -6.78 8.11
 -1 -5 -17 212.24 19.61
 -1 -5 -16 176.25 16.99
 -1 -5 -15 300.18 21.09
 -1 -5 -14 128.21 13.11
 -1 -5 -14 144.63 14.33
 -1 -5 -13 459.45 23.98
 -1 -5 -12 415.2 21.56
 -1 -5 -11 171.28 13.55
 -1 -5 -10 905.85 34.49
 -1 -5 -9 3.39 4.64
 -1 -5 -8 2264.17 67.7
 -1 -5 -7 6.02 4.44
 -1 -5 -6 3616.31 95.87
 -1 -5 -6 3555.08 93.61
 -1 -5 -6 3692.15 99.97
 -1 -5 -5 12.05 4.43
 -1 -5 -5 11.96 3.47
 -1 -5 -5 14.04 5.85
 -1 -5 -4 1179.03 33.7
 -1 -5 -4 1120.15 34.37
 -1 -5 -4 1134.14 35.36
 -1 -5 -4 1195.8 38.81
 -1 -5 -3 5.17 3.18
 -1 -5 -3 4.09 2.08
 -1 -5 -3 0.9 3.08
 -1 -5 -3 -1.37 4.45
 -1 -5 -3 0.85 4.04
 -1 -5 -2 1233.58 35.41
 -1 -5 -2 1278.77 38.87
 -1 -5 -2 1268.36 38.85
 -1 -5 -2 1304.59 37.28
 -1 -5 -2 1344.09 41.7
 -1 -5 -1 892.61 28.36
 -1 -5 -1 1000.65 30.64
 -1 -5 -1 972.3 31.52
 -1 -5 -1 936.03 28.28
 -1 -5 -1 998.5 33.34
 -1 -5 0 3320.95 84.61
 -1 -5 0 3157.72 86.73
 -1 -5 0 3302.04 87.19
 -1 -5 0 3250.49 89.54
 -1 -5 1 3382.49 92.45
 -1 -5 1 3407.4 88.56
 -1 -5 1 3574.74 91.36
 -1 -5 1 3434.23 94.86
 -1 -5 2 1267.82 39.06
 -1 -5 2 1216.77 35.46
 -1 -5 2 1264.55 36.37
 -1 -5 2 1172.29 40.25
 -1 -5 3 1326.7 42.21
 -1 -5 3 1313.82 38.9
 -1 -5 3 1321.61 43.64
 -1 -5 4 8.85 4.95
 -1 -5 4 6.17 3.99
 -1 -5 5 704.37 28.1
 -1 -5 5 690.84 25.55
 -1 -5 6 18.06 6.53
 -1 -5 6 8.36 4.47
 -1 -5 7 1078.65 39.49
 -1 -5 7 1040.96 36.88
 -1 -5 8 4.12 5.93
 -1 -5 8 1.07 5.79
 -1 -5 8 -0.88 5.39
 -1 -5 9 1116.54 42.82
 -1 -5 9 1196.8 44.33
 -1 -5 9 1158.54 41.92
 -1 -5 10 638.49 29.22
 -1 -5 10 574.7 29.02
 -1 -5 10 636.78 28.89
 -1 -5 11 210.68 16.45
 -1 -5 11 204.48 17.4
 -1 -5 11 219.38 16.71
 -1 -5 12 1010.57 40.67
 -1 -5 12 1006.64 42.58
 -1 -5 12 987.38 40.65
 -1 -5 13 191.24 18.03
 -1 -5 13 217.45 18.15
 -1 -5 14 260.1 21.75
 -1 -5 14 362.49 23.48
 -1 -5 15 102.69 14.19
 -1 -5 16 335.8 25.08
 -1 -5 17 5.2 10.56
 -1 -5 18 212.48 21.14
 -1 -5 19 51.02 13.28
 -1 -4 -22 66.27 14.48
 -1 -4 -21 102.94 16.57
 -1 -4 -20 18.65 10.75
 -1 -4 -19 66 12.89
 -1 -4 -18 273.1 22.25
 -1 -4 -17 91.47 13.79
 -1 -4 -16 544.18 29.92
 -1 -4 -15 -2.83 7.45
 -1 -4 -15 6.13 7.23
 -1 -4 -14 471.91 26.33
 -1 -4 -14 505.05 26.16
 -1 -4 -13 2.46 6.99
 -1 -4 -13 -2.18 7.05
 -1 -4 -12 467.18 25.21
 -1 -4 -12 555.73 25.58
 -1 -4 -11 166.79 13.69
 -1 -4 -11 155.55 13.16
 -1 -4 -10 1282.86 44.39
 -1 -4 -10 1236.24 43.16
 -1 -4 -9 258.9 15.02
 -1 -4 -9 246.65 15.38
 -1 -4 -9 258.58 12.81
 -1 -4 -8 753.07 27.89
 -1 -4 -8 710.28 24.85
 -1 -4 -7 1589.93 47.32
 -1 -4 -7 1631.29 49.72
 -1 -4 -6 168.82 9.73
 -1 -4 -6 154.79 6.71
 -1 -4 -6 152.06 10.32
 -1 -4 -5 1985.85 55.34
 -1 -4 -5 2050.1 56.98
 -1 -4 -5 1967.32 52.9
 -1 -4 -5 2013.08 56.52
 -1 -4 -5 2049.4 58.31
 -1 -4 -4 3.96 4.38
 -1 -4 -4 6.9 3.8
 -1 -4 -4 5.45 2.82
 -1 -4 -4 3.26 3.95
 -1 -4 -4 -1.26 4.1
 -1 -4 -3 2778.11 71.68
 -1 -4 -3 2743.15 72.42
 -1 -4 -3 2643.55 73.12
 -1 -4 -3 2837.33 76.24
 -1 -4 -2 982.18 27.73
 -1 -4 -2 1045.47 31.27
 -1 -4 -2 1015.55 30.52
 -1 -4 -2 1013.01 29.91
 -1 -4 -2 1062.96 33
 -1 -4 -1 1610.02 44.25
 -1 -4 -1 1654.41 46.7
 -1 -4 -1 1649.16 46.2
 -1 -4 -1 1627.98 44.5
 -1 -4 -1 1628.59 46.96
 -1 -4 -1 1689.21 48.4
 -1 -4 0 111.69 6.84
 -1 -4 0 103.2 7.81
 -1 -4 0 100.09 6.89
 -1 -4 0 111.42 5.71
 -1 -4 0 116.83 7.5
 -1 -4 1 1297.67 34.15
 -1 -4 1 1282.4 37.99
 -1 -4 1 1258.25 35.18
 -1 -4 1 1331.75 36.76
 -1 -4 1 1265.35 39.36
 -1 -4 2 1168.23 36.66
 -1 -4 2 1230.14 38.05
 -1 -4 2 1215.25 33.92
 -1 -4 2 1167.45 34.08
 -1 -4 3 2370.37 66.84
 -1 -4 3 2375.14 62.05
 -1 -4 3 2317.79 64.02
 -1 -4 3 2293.42 59.78
 -1 -4 3 2484.49 66.03
 -1 -4 3 2497.07 66.54
 -1 -4 4 1130.92 37.73
 -1 -4 4 1177.64 35.75
 -1 -4 4 1155.7 31.64
 -1 -4 5 1240.2 40.81
 -1 -4 5 1254.1 38.92
 -1 -4 5 1217.96 34.63
 -1 -4 6 372.33 18.56
 -1 -4 6 366.73 17.04
 -1 -4 7 48.28 7.73
 -1 -4 7 59.17 8.05
 -1 -4 7 64.73 7.93
 -1 -4 8 1054.28 37.43
 -1 -4 8 1001.76 37.64
 -1 -4 8 970.36 35.98
 -1 -4 9 91.8 9.92
 -1 -4 9 75.6 9.98
 -1 -4 9 72.42 9.18
 -1 -4 10 570 26.31
 -1 -4 10 555.57 27.29
 -1 -4 10 615.94 27.58
 -1 -4 11 13.87 6.3
 -1 -4 11 12.17 6.94
 -1 -4 11 13.61 6.69
 -1 -4 12 304.02 19.18
 -1 -4 12 291.3 20
 -1 -4 12 267.49 19.09
 -1 -4 13 49.83 10.73
 -1 -4 13 49.22 9.97
 -1 -4 14 559.53 29.81
 -1 -4 15 223.75 19.39
 -1 -4 16 151.78 16.78
 -1 -4 17 156.92 18.22
 -1 -4 18 19.71 10.33
 -1 -4 19 134.86 17.62
 -1 -4 20 3.89 10.23
 -1 -3 -22 91.26 16.38
 -1 -3 -21 31.34 12.09
 -1 -3 -20 60.17 13.26
 -1 -3 -20 68.41 14.22
 -1 -3 -19 102.36 15.1
 -1 -3 -19 101.57 16.08
 -1 -3 -18 352.95 25.99
 -1 -3 -18 436.19 28.22
 -1 -3 -17 164.3 17.8
 -1 -3 -17 176.07 18.17
 -1 -3 -16 294.05 22
 -1 -3 -16 282.42 22.04
 -1 -3 -15 359.15 23.67
 -1 -3 -15 392.22 21.8
 -1 -3 -15 342.92 22.88
 -1 -3 -14 88.28 12.49
 -1 -3 -14 83.7 11.09
 -1 -3 -14 102.18 11.56
 -1 -3 -14 83.05 11.81
 -1 -3 -13 733.53 33.42
 -1 -3 -13 814.03 32.02
 -1 -3 -13 722.22 31.02
 -1 -3 -13 737.72 33.16
 -1 -3 -12 133.33 13.53
 -1 -3 -12 150.01 12.58
 -1 -3 -12 166.17 12.96
 -1 -3 -12 151.3 13.79
 -1 -3 -11 318.08 18.74
 -1 -3 -11 293.11 17.3
 -1 -3 -11 337.69 17.78
 -1 -3 -11 313.41 18.75
 -1 -3 -10 36.98 7.43
 -1 -3 -10 46.48 7.07
 -1 -3 -10 50.19 7.96
 -1 -3 -10 48.98 7.51
 -1 -3 -9 758.1 28.83
 -1 -3 -9 766.69 25.21
 -1 -3 -9 747.63 29.82
 -1 -3 -9 845.55 29.77
 -1 -3 -8 518.82 21.79
 -1 -3 -8 542.17 22.02
 -1 -3 -8 550.46 18.97
 -1 -3 -8 530.17 22.72
 -1 -3 -7 1852.44 53.3
 -1 -3 -7 1843.01 53.31
 -1 -3 -7 1721.34 51.4
 -1 -3 -7 1757.68 46.98
 -1 -3 -7 1845.11 51.66
 -1 -3 -7 1818.14 51.92
 -1 -3 -7 1740.83 49.36
 -1 -3 -7 1800.6 54.07
 -1 -3 -6 1759.95 50.42
 -1 -3 -6 1776.09 45.72
 -1 -3 -6 1891.62 51.18
 -1 -3 -6 1697.47 50.53
 -1 -3 -6 1722.24 48.73
 -1 -3 -6 1813.74 52.81
 -1 -3 -5 360.85 13.61
 -1 -3 -5 295.28 9.43
 -1 -3 -5 325.93 13.62
 -1 -3 -5 335.62 14.57
 -1 -3 -4 1214.53 34.25
 -1 -3 -4 1224.8 35.28
 -1 -3 -4 1144.45 31.4
 -1 -3 -4 1194.51 34.96
 -1 -3 -4 1237.52 36.26
 -1 -3 -3 25.55 4.74
 -1 -3 -3 26.61 3.79
 -1 -3 -3 22.03 2.35
 -1 -3 -3 23.88 2.84
 -1 -3 -3 18.71 4.33
 -1 -3 -3 29.51 4.23
 -1 -3 -2 743.78 22.54
 -1 -3 -2 699.28 21.01
 -1 -3 -2 683.28 21.48
 -1 -3 -2 706.11 23.12
 -1 -3 -1 749.5 21.67
 -1 -3 -1 789.25 23.49
 -1 -3 -1 811.7 23.68
 -1 -3 -1 756.17 22.39
 -1 -3 -1 782.86 24.78
 -1 -3 0 1659.83 43.04
 -1 -3 0 1577.26 44.22
 -1 -3 0 1671.7 44.54
 -1 -3 0 1673.44 45.83
 -1 -3 1 97.84 6.44
 -1 -3 1 90.98 4.99
 -1 -3 1 100.04 7.01
 -1 -3 1 102.7 5.68
 -1 -3 1 93.19 3.94
 -1 -3 2 4844.92 126.88
 -1 -3 2 4795.83 124.95
 -1 -3 2 5084.62 123.67
 -1 -3 2 5141.66 126.61
 -1 -3 2 4577.07 126.25
 -1 -3 3 485.28 13.68
 -1 -3 3 483.12 17.68
 -1 -3 3 465.04 16.07
 -1 -3 3 476.52 13.43
 -1 -3 3 522.48 17.16
 -1 -3 4 562.79 17.85
 -1 -3 4 564.08 10.7
 -1 -3 4 613.36 16.95
 -1 -3 4 567.53 16.15
 -1 -3 5 705.69 26.57
 -1 -3 5 729.39 19.76
 -1 -3 5 729.64 25.67
 -1 -3 5 743.17 26.71
 -1 -3 5 761.94 25.11
 -1 -3 6 261.1 14.24
 -1 -3 6 234 13.12
 -1 -3 6 264.22 14.26
 -1 -3 6 252.55 12.72
 -1 -3 7 11.7 5.04
 -1 -3 7 9.39 4.92
 -1 -3 7 7.84 4.75
 -1 -3 8 527.65 23.05
 -1 -3 8 511.3 23.38
 -1 -3 8 543.59 23.14
 -1 -3 9 848.48 31.66
 -1 -3 9 794.2 32.13
 -1 -3 9 791.26 31.42
 -1 -3 10 114.47 10.82
 -1 -3 10 107.88 11.26
 -1 -3 10 110.36 11.34
 -1 -3 11 956.87 37.14
 -1 -3 11 1012.31 39.1
 -1 -3 11 987.51 38.47
 -1 -3 12 103.84 11.9
 -1 -3 12 104.62 12.23
 -1 -3 13 614.06 29.84
 -1 -3 13 544.48 28.45
 -1 -3 14 45.71 9.84
 -1 -3 15 369.23 24.21
 -1 -3 16 160.81 17.5
 -1 -3 17 165.23 18.02
 -1 -3 18 107.3 15.62
 -1 -3 19 36.87 11.51
 -1 -3 20 149.89 18.84
 -1 -2 -22 -2.05 10.17
 -1 -2 -22 18.22 12.72
 -1 -2 -21 353.17 27.7
 -1 -2 -21 318.79 26.39
 -1 -2 -20 -1.9 9.86
 -1 -2 -20 5.63 9.87
 -1 -2 -19 181.66 19.1
 -1 -2 -19 163.22 18.8
 -1 -2 -18 15.54 9.59
 -1 -2 -18 18.73 10.5
 -1 -2 -17 379.9 25.78
 -1 -2 -17 408.74 26.67
 -1 -2 -16 85.85 13.16
 -1 -2 -16 78.59 13.11
 -1 -2 -15 237.25 17.77
 -1 -2 -15 237.68 19.54
 -1 -2 -15 289.8 20.81
 -1 -2 -14 226.67 16.04
 -1 -2 -14 202.21 17.4
 -1 -2 -14 208.79 17.36
 -1 -2 -13 -0.94 6.13
 -1 -2 -13 1.03 5.26
 -1 -2 -13 -1.23 6.65
 -1 -2 -13 1.21 7.54
 -1 -2 -12 201.11 13.84
 -1 -2 -12 203.26 14.65
 -1 -2 -12 223.27 16.2
 -1 -2 -12 212.23 15.92
 -1 -2 -11 121.4 10.55
 -1 -2 -11 121.99 10.69
 -1 -2 -11 97.57 10.9
 -1 -2 -11 92.04 11.08
 -1 -2 -10 381.26 18.19
 -1 -2 -10 382.78 18.87
 -1 -2 -10 362.57 19.76
 -1 -2 -10 386.05 20.18
 -1 -2 -9 11.52 5.01
 -1 -2 -9 23.18 5.66
 -1 -2 -9 13.27 5.33
 -1 -2 -9 11.41 5.58
 -1 -2 -9 19.35 4.5
 -1 -2 -8 1331.02 39.87
 -1 -2 -8 1264.27 41.34
 -1 -2 -8 1217.97 35.98
 -1 -2 -8 1233.79 40.16
 -1 -2 -8 1244.67 41.5
 -1 -2 -7 20.92 5.07
 -1 -2 -7 19.74 3.94
 -1 -2 -7 29.46 6.16
 -1 -2 -7 25.1 2.44
 -1 -2 -7 16.13 4.76
 -1 -2 -7 29.33 2.59
 -1 -2 -7 25.12 5.53
 -1 -2 -7 22.4 5.4
 -1 -2 -6 3261.35 82.5
 -1 -2 -6 3377.6 89.43
 -1 -2 -6 3265.03 87.81
 -1 -2 -6 3346.77 84.69
 -1 -2 -6 3384.08 89.71
 -1 -2 -6 3202.56 82.37
 -1 -2 -6 3496 87.66
 -1 -2 -6 3402.18 87.96
 -1 -2 -6 3301.58 84.74
 -1 -2 -6 3444.22 90.11
 -1 -2 -5 123.16 7.99
 -1 -2 -5 110.13 7.38
 -1 -2 -5 116.61 5.45
 -1 -2 -5 103.33 7.02
 -1 -2 -5 122.75 5.86
 -1 -2 -5 134.04 7.73
 -1 -2 -5 116.55 8.36
 -1 -2 -4 19.04 4.03
 -1 -2 -4 20.84 2.31
 -1 -2 -4 16.06 4.02
 -1 -2 -4 10.95 3.63
 -1 -2 -4 12.52 2.67
 -1 -2 -4 12.04 3.96
 -1 -2 -3 43.11 4.5
 -1 -2 -3 35.2 4.57
 -1 -2 -2 49.63 4.38
 -1 -2 -2 49.3 4.66
 -1 -2 -2 47.61 4.29
 -1 -2 -2 44.35 2.96
 -1 -2 -1 1798.68 47.68
 -1 -2 -1 1779.33 47.13
 -1 -2 -1 1793.56 46.59
 -1 -2 -1 1758.63 47.71
 -1 -2 0 1427.75 37.58
 -1 -2 0 1411.32 36.75
 -1 -2 1 3275.04 83.41
 -1 -2 1 3294.36 83.57
 -1 -2 1 3236.51 81.72
 -1 -2 1 3197.58 82.48
 -1 -2 2 127.22 7.29
 -1 -2 2 125.12 4.62
 -1 -2 2 130.76 6.51
 -1 -2 2 126.99 5.37
 -1 -2 2 135.22 7.1
 -1 -2 3 5044.57 129.57
 -1 -2 3 5037.08 132.3
 -1 -2 3 5093.48 131.5
 -1 -2 3 5161.26 131.9
 -1 -2 3 5349.27 132.91
 -1 -2 3 5240.45 131.04
 -1 -2 4 20.95 4.36
 -1 -2 4 27.58 4.46
 -1 -2 4 27.02 4.77
 -1 -2 4 28.59 2.49
 -1 -2 4 29.76 4.9
 -1 -2 4 40.67 4.72
 -1 -2 5 1602.1 46.78
 -1 -2 5 1543.56 46.11
 -1 -2 5 1682.58 46.94
 -1 -2 5 1499.9 41.26
 -1 -2 5 1596.37 46.09
 -1 -2 5 1584.8 44.43
 -1 -2 6 175.11 11.02
 -1 -2 6 170.87 10.74
 -1 -2 6 198.88 11.35
 -1 -2 6 172.26 7.69
 -1 -2 6 181.59 10.92
 -1 -2 6 173.08 9.77
 -1 -2 7 1078.9 38.03
 -1 -2 7 1172.34 38.2
 -1 -2 7 1219.61 38.16
 -1 -2 7 1132.99 32.93
 -1 -2 7 1187.97 35.78
 -1 -2 8 4.59 4.81
 -1 -2 8 1.53 4.4
 -1 -2 8 1.42 3.35
 -1 -2 8 9.12 4.75
 -1 -2 8 3.13 4.57
 -1 -2 9 756.53 28.96
 -1 -2 9 667.63 28.15
 -1 -2 10 744.18 29.85
 -1 -2 10 708.01 29.67
 -1 -2 11 143.97 12.55
 -1 -2 11 145.44 12.97
 -1 -2 12 453.84 23.81
 -1 -2 13 317.97 20.5
 -1 -2 14 345.65 22.21
 -1 -2 15 579.2 30.3
 -1 -2 16 180.79 17.58
 -1 -2 17 1.63 8.3
 -1 -2 18 216.44 20.32
 -1 -2 19 108.29 15.86
 -1 -2 20 126.42 17.78
 -1 -2 21 70.51 15.08
 -1 -1 -22 191.81 21.39
 -1 -1 -22 186.61 21.39
 -1 -1 -21 12.1 10.9
 -1 -1 -21 -1.94 11.31
 -1 -1 -20 176.3 20.09
 -1 -1 -20 197.69 21.46
 -1 -1 -19 3.7 9.73
 -1 -1 -19 -5.35 9.77
 -1 -1 -18 414.64 27.88
 -1 -1 -18 406.62 27.55
 -1 -1 -17 -1.66 8.48
 -1 -1 -17 9.6 9.1
 -1 -1 -16 647.53 30.71
 -1 -1 -16 578.04 31.79
 -1 -1 -16 608.62 32.38
 -1 -1 -15 12.26 7.23
 -1 -1 -15 5.84 7.23
 -1 -1 -15 8.43 8.65
 -1 -1 -14 566.94 27.2
 -1 -1 -14 520.07 27.9
 -1 -1 -14 497.57 27.41
 -1 -1 -13 37.58 7.64
 -1 -1 -13 37.61 8.83
 -1 -1 -13 44.41 9.77
 -1 -1 -12 1232.17 42.11
 -1 -1 -12 1301.58 44.4
 -1 -1 -12 1165 45.38
 -1 -1 -12 1185.53 44.73
 -1 -1 -11 69.68 8.31
 -1 -1 -11 76.18 9.31
 -1 -1 -11 93.24 10.7
 -1 -1 -11 70.7 9.79
 -1 -1 -10 277.54 14.69
 -1 -1 -10 281.95 16.25
 -1 -1 -10 302.6 17.33
 -1 -1 -10 256.87 16.11
 -1 -1 -9 1353.93 41.95
 -1 -1 -9 1318.22 39.93
 -1 -1 -9 1322.39 44.15
 -1 -1 -9 1332.35 43.97
 -1 -1 -9 1363.66 45.13
 -1 -1 -8 458.67 20.11
 -1 -1 -8 442.67 18.42
 -1 -1 -8 485.82 20.97
 -1 -1 -8 458.44 17.37
 -1 -1 -8 476.08 15.62
 -1 -1 -8 485.88 15.77
 -1 -1 -8 477.08 18.14
 -1 -1 -8 452.04 20.69
 -1 -1 -7 1572.85 46.76
 -1 -1 -7 1528.61 44.41
 -1 -1 -7 1534.75 43.28
 -1 -1 -7 1543.14 46.96
 -1 -1 -7 1594.43 45.11
 -1 -1 -7 1489.78 41.03
 -1 -1 -7 1550.73 41.26
 -1 -1 -7 1490.02 43.82
 -1 -1 -7 1421.08 46.91
 -1 -1 -6 246.16 12.66
 -1 -1 -6 269.76 11.52
 -1 -1 -6 252.6 11.8
 -1 -1 -6 232.94 10.4
 -1 -1 -6 253.06 12.74
 -1 -1 -6 259.74 9.04
 -1 -1 -6 253.18 9.05
 -1 -1 -6 256.13 13.54
 -1 -1 -6 259.24 11.38
 -1 -1 -5 750.37 23.47
 -1 -1 -5 801.26 23.14
 -1 -1 -5 770.83 24.37
 -1 -1 -5 776.53 25.33
 -1 -1 -5 780.31 21.23
 -1 -1 -5 786.32 25.5
 -1 -1 -5 763.75 24.05
 -1 -1 -5 723.26 25.34
 -1 -1 -4 182.25 7.72
 -1 -1 -4 191.06 7.61
 -1 -1 -4 187.75 9.02
 -1 -1 -4 179.55 5.83
 -1 -1 -4 184.96 9.18
 -1 -1 -4 188.56 8.39
 -1 -1 -4 194.52 9.46
 -1 -1 -3 1426.95 37.58
 -1 -1 -3 1412.11 38.76
 -1 -1 -3 1460.48 37.35
 -1 -1 -3 1349.35 39.3
 -1 -1 -3 1428.85 39.53
 -1 -1 -3 1411.44 38.69
 -1 -1 -2 517.83 14.39
 -1 -1 -2 486.22 16
 -1 -1 -2 516.2 15.77
 -1 -1 -2 527.84 15.12
 -1 -1 -1 4232.28 106.45
 -1 -1 0 1269.95 33.19
 -1 -1 0 1242.92 32.72
 -1 -1 1 1343.82 34.18
 -1 -1 1 1290.49 33.92
 -1 -1 1 1317.65 35.57
 -1 -1 1 1321.84 34.7
 -1 -1 2 1055.91 28.41
 -1 -1 2 1092.2 29.82
 -1 -1 2 1095.9 29.08
 -1 -1 2 1021.64 27.98
 -1 -1 2 1069.69 30.4
 -1 -1 2 1080.77 29.49
 -1 -1 3 2437.25 62.21
 -1 -1 3 2446.89 63.95
 -1 -1 3 2518.13 64.49
 -1 -1 3 2340.31 61.65
 -1 -1 3 2354.35 63.31
 -1 -1 4 3195.59 62.4
 -1 -1 4 3246.29 65.23
 -1 -1 4 2977.37 64.61
 -1 -1 4 3171.14 65.27
 -1 -1 4 3032.6 61.48
 -1 -1 4 3136.29 64.42
 -1 -1 5 534.65 19.72
 -1 -1 5 580.46 20.03
 -1 -1 5 504.23 14.74
 -1 -1 5 541.85 19.62
 -1 -1 5 564.84 17.44
 -1 -1 5 567.73 17.97
 -1 -1 6 2136.4 58.68
 -1 -1 6 2196.52 59.32
 -1 -1 6 1990.14 52.82
 -1 -1 6 2225.72 59.58
 -1 -1 6 2019.81 55.7
 -1 -1 6 2055.3 56.38
 -1 -1 7 95.32 8.2
 -1 -1 7 101.12 7.15
 -1 -1 7 89.69 8.08
 -1 -1 7 85.03 7.2
 -1 -1 7 94.93 4.93
 -1 -1 7 94.19 8.44
 -1 -1 8 889.76 31.41
 -1 -1 8 831.27 24.38
 -1 -1 8 898.04 28.36
 -1 -1 8 861.92 27.8
 -1 -1 9 338.25 17.2
 -1 -1 9 306.23 14.47
 -1 -1 9 298.8 13.99
 -1 -1 10 1364.35 41.28
 -1 -1 10 1263.29 44.75
 -1 -1 11 126.12 11.77
 -1 -1 12 840.73 34.98
 -1 -1 13 179.12 15.31
 -1 -1 14 542.5 28.13
 -1 -1 15 864.55 38.27
 -1 -1 16 192.75 17.77
 -1 -1 17 481.37 28.88
 -1 -1 18 3.34 8.27
 -1 -1 19 306.25 24.54
 -1 -1 20 3.69 9.12
 -1 -1 21 268.56 23.99
 -1 0 -22 203.29 22.07
 -1 0 -22 131.69 18.94
 -1 0 -21 24.59 12.38
 -1 0 -21 34.79 12.29
 -1 0 -20 161.74 19.57
 -1 0 -20 178.65 20.22
 -1 0 -19 34 12.14
 -1 0 -19 37.39 11.87
 -1 0 -18 107.88 16.5
 -1 0 -18 140.32 17.01
 -1 0 -17 342.13 24.94
 -1 0 -17 320.84 23.56
 -1 0 -16 109.27 13.4
 -1 0 -16 137.75 15.48
 -1 0 -16 116.98 14.78
 -1 0 -15 677.26 32
 -1 0 -15 672.95 33.2
 -1 0 -14 112.54 12.55
 -1 0 -14 109.44 13.33
 -1 0 -13 333.42 20.55
 -1 0 -13 346.69 21.07
 -1 0 -12 1.07 5.69
 -1 0 -12 -3.26 5.97
 -1 0 -12 7.73 7.01
 -1 0 -11 635.28 28.25
 -1 0 -11 671.43 26.45
 -1 0 -11 688.05 29.19
 -1 0 -10 18.97 6.44
 -1 0 -10 17.66 5.95
 -1 0 -10 20.8 6.7
 -1 0 -9 1182.47 37.78
 -1 0 -9 1222.09 41.06
 -1 0 -9 1111.4 40.3
 -1 0 -9 1198.74 36.17
 -1 0 -8 546.05 21.05
 -1 0 -8 597.09 23.8
 -1 0 -8 588.43 21.33
 -1 0 -8 599.3 21.63
 -1 0 -8 583.78 19.63
 -1 0 -8 586.35 24.16
 -1 0 -8 569.58 20.3
 -1 0 -7 1600.64 47.08
 -1 0 -7 1701.24 47.69
 -1 0 -7 1667.94 50
 -1 0 -7 1633.74 47.23
 -1 0 -7 1620.74 45.59
 -1 0 -7 1670.58 50.45
 -1 0 -7 1654.43 46.43
 -1 0 -6 1540.72 44.31
 -1 0 -6 1622.8 45.28
 -1 0 -6 1606.42 46.83
 -1 0 -6 1612.69 45.14
 -1 0 -6 1641.82 43.6
 -1 0 -6 1561.42 47.52
 -1 0 -6 1494.14 43.9
 -1 0 -5 349.73 12.82
 -1 0 -5 343.35 14.31
 -1 0 -5 357.67 13.57
 -1 0 -5 343.19 13.55
 -1 0 -5 354.77 12.32
 -1 0 -5 346.69 15.2
 -1 0 -5 342.52 12.75
 -1 0 -4 456.88 14.68
 -1 0 -4 467.47 16.38
 -1 0 -4 488.87 16.1
 -1 0 -4 482.21 14.86
 -1 0 -4 463.8 17.33
 -1 0 -4 452.53 15.12
 -1 0 -3 567.68 16.6
 -1 0 -3 615.71 18.49
 -1 0 -3 581.43 18.15
 -1 0 -3 622.46 17.55
 -1 0 -3 586.42 18.13
 -1 0 -3 580 19.36
 -1 0 -2 2877.3 69.93
 -1 0 -2 2751.61 70.51
 -1 0 -1 -1.17 1.74
 -1 0 -1 0.58 1.31
 -1 0 0 0.14 1.79
 -1 0 0 2404.01 17.3
 -1 0 1 199.81 7.24
 -1 0 1 212.61 7.02
 -1 0 1 213.54 7.41
 -1 0 1 217.97 7.15
 -1 0 2 1848.91 50.13
 -1 0 2 1954.57 49.97
 -1 0 2 1854.47 50.11
 -1 0 2 1938.73 49.03
 -1 0 3 1097.22 31.24
 -1 0 3 1111.06 30.25
 -1 0 3 997.22 28.09
 -1 0 3 1126.49 30.68
 -1 0 3 1069.74 28.78
 -1 0 4 3163.5 86.45
 -1 0 4 3451.96 85.51
 -1 0 4 3221.53 83.74
 -1 0 4 3389.68 86.5
 -1 0 4 3245.73 83.51
 -1 0 5 616.29 21.77
 -1 0 5 643.81 20.76
 -1 0 5 633.14 19.55
 -1 0 5 618.71 18.87
 -1 0 5 635.88 21.75
 -1 0 6 922.91 21.6
 -1 0 6 888.76 15.98
 -1 0 6 912.59 21.43
 -1 0 6 944.8 19.92
 -1 0 7 2416.23 65.01
 -1 0 7 2179.92 64.7
 -1 0 7 2308.75 65.17
 -1 0 7 2296.3 60.47
 -1 0 7 2142.92 61.61
 -1 0 7 2339.99 63.4
 -1 0 8 1484.5 47.27
 -1 0 8 1508.48 42.47
 -1 0 8 1576.32 44.45
 -1 0 8 1513.23 45.52
 -1 0 9 2262.25 66.79
 -1 0 9 2305.62 60.88
 -1 0 9 2193.99 62.64
 -1 0 9 2175.41 63.91
 -1 0 10 99.71 9.12
 -1 0 10 106.94 10.17
 -1 0 11 1645.49 52.21
 -1 0 11 1776.58 56.12
 -1 0 12 3.89 6.15
 -1 0 12 -1.05 5.11
 -1 0 13 930.56 37.57
 -1 0 14 21.1 7.9
 -1 0 15 567.94 29.16
 -1 0 16 54.43 11.11
 -1 0 17 74.83 12.72
 -1 0 18 150.69 16.71
 -1 0 19 59.81 12.24
 -1 0 20 156.01 18.23
 -1 0 21 7.48 9.56
 -1 0 21 10.53 10.92
 -1 1 -21 209.17 22.67
 -1 1 -20 115.05 16.88
 -1 1 -20 116.96 17.54
 -1 1 -19 460.68 32.22
 -1 1 -19 662.99 35.4
 -1 1 -18 316.93 25.1
 -1 1 -17 422.48 26.43
 -1 1 -17 429.81 27.46
 -1 1 -16 274.48 20.99
 -1 1 -16 245.97 20.75
 -1 1 -15 202.13 17.56
 -1 1 -15 219.35 18.42
 -1 1 -14 179.29 16.17
 -1 1 -14 151.36 16.09
 -1 1 -13 90.9 12.07
 -1 1 -13 72.46 10.88
 -1 1 -12 939.7 37.69
 -1 1 -12 904.4 37.17
 -1 1 -11 40.04 7.62
 -1 1 -11 31.95 8.29
 -1 1 -11 35.07 7.95
 -1 1 -10 1403.03 45.13
 -1 1 -10 1452.63 48.83
 -1 1 -10 1397.7 48.12
 -1 1 -9 4.93 5.08
 -1 1 -9 -0.83 5.62
 -1 1 -9 11.61 5.83
 -1 1 -9 -0.5 3.91
 -1 1 -8 2097.27 59.43
 -1 1 -8 2087.31 62.79
 -1 1 -8 2111.26 59.04
 -1 1 -8 2089.46 60.11
 -1 1 -8 2152.84 64.13
 -1 1 -7 18.02 4.57
 -1 1 -7 13.14 4.88
 -1 1 -7 8.21 5.07
 -1 1 -7 11.37 5.68
 -1 1 -7 21.9 4.52
 -1 1 -6 1601.32 47.24
 -1 1 -6 1519.42 44.63
 -1 1 -6 1591.61 44.98
 -1 1 -6 1609.95 44.36
 -1 1 -5 299.09 12.11
 -1 1 -5 324.81 13.92
 -1 1 -5 319.32 15.07
 -1 1 -5 316.93 12.31
 -1 1 -5 317.56 12.81
 -1 1 -4 902.23 28.45
 -1 1 -4 858.52 26.13
 -1 1 -4 880.5 26.67
 -1 1 -4 825.54 25.51
 -1 1 -3 31.9 5.5
 -1 1 -3 38.22 4.5
 -1 1 -3 44.02 4.16
 -1 1 -2 28.67 3.02
 -1 1 -2 31.11 4.35
 -1 1 -2 35.35 4
 -1 1 -2 28.7 3.54
 -1 1 -2 37.16 5.67
 -1 1 -1 1085.35 29.51
 -1 1 -1 972.09 28.99
 -1 1 -1 996.02 28.27
 -1 1 -1 1073.05 28.45
 -1 1 -1 1001.95 28.77
 -1 1 -1 1097.33 29.54
 -1 1 -1 1046.65 28.3
 -1 1 0 119.78 5.89
 -1 1 0 107.96 5.36
 -1 1 0 125.94 5.84
 -1 1 0 121.71 5.71
 -1 1 0 115.03 6.36
 -1 1 0 113.45 4.81
 -1 1 1 4725.08 114.98
 -1 1 1 4524.09 114.21
 -1 1 1 4344.47 113.87
 -1 1 1 4573.27 115.15
 -1 1 1 4516.82 114.87
 -1 1 1 4538.36 114.61
 -1 1 1 4547.96 113.42
 -1 1 2 950.21 26.37
 -1 1 2 926.99 24.75
 -1 1 2 902.89 24.75
 -1 1 2 941.65 26.59
 -1 1 2 933.17 26.46
 -1 1 2 924.62 26.86
 -1 1 2 901.44 26.88
 -1 1 2 930.16 25.1
 -1 1 3 3349.49 86.3
 -1 1 3 3355.05 84.84
 -1 1 3 3363.98 87.35
 -1 1 3 3416.4 87.39
 -1 1 3 3318.04 86.93
 -1 1 3 3374.77 87.62
 -1 1 3 3353.03 85.95
 -1 1 4 415.4 16.43
 -1 1 4 427.26 16.11
 -1 1 4 434.35 15.25
 -1 1 4 443.78 15.51
 -1 1 4 463.35 16.33
 -1 1 4 431.63 14.61
 -1 1 4 436.74 13.72
 -1 1 5 1437.46 40.62
 -1 1 5 1436.83 39.66
 -1 1 5 1299.47 40.67
 -1 1 5 1397.78 40.91
 -1 1 5 1391.97 38.21
 -1 1 6 320.35 13.98
 -1 1 6 325.93 13.15
 -1 1 6 294.63 14.42
 -1 1 6 320.32 14.31
 -1 1 6 328.91 12.31
 -1 1 7 36.03 5.81
 -1 1 7 43.33 5.55
 -1 1 7 22.81 6.08
 -1 1 7 35.48 4.45
 -1 1 7 34.95 6.16
 -1 1 8 92.74 8.37
 -1 1 8 102.88 7.7
 -1 1 8 101.36 7.19
 -1 1 8 104.78 9.14
 -1 1 9 78.14 8.76
 -1 1 9 93.15 8.95
 -1 1 9 84.46 7.44
 -1 1 10 667.5 26.54
 -1 1 10 650.65 26.77
 -1 1 10 688.61 24.02
 -1 1 11 176.12 13.18
 -1 1 11 198.13 13.83
 -1 1 12 748.75 30.23
 -1 1 12 758.5 31.33
 -1 1 13 51.44 9.63
 -1 1 13 67.9 9.6
 -1 1 14 369.97 20.76
 -1 1 14 364.15 21.69
 -1 1 15 7.71 7.04
 -1 1 16 622.03 31.16
 -1 1 17 16.21 8.5
 -1 1 18 244.29 20.67
 -1 1 19 69.49 13.02
 -1 1 20 149.4 17.92
 -1 1 21 188.77 19.67
 -1 1 21 174.75 19.46
 -1 1 22 35.83 12
 -1 1 22 33.56 12.65
 -1 2 -21 29.85 12.45
 -1 2 -18 132.13 17.49
 -1 2 -17 -1.61 8.11
 -1 2 -17 4.9 9.4
 -1 2 -16 153.33 17.05
 -1 2 -16 171.74 17.52
 -1 2 -15 13.29 7.65
 -1 2 -15 5.82 8.78
 -1 2 -14 407.29 24.98
 -1 2 -14 411.01 25.31
 -1 2 -13 92.3 12.32
 -1 2 -13 87.33 13.35
 -1 2 -12 101.32 12.92
 -1 2 -12 86.29 12.21
 -1 2 -11 1204.43 44.56
 -1 2 -11 1221.52 45.4
 -1 2 -10 116.71 10.11
 -1 2 -10 123.72 12.23
 -1 2 -9 88.99 8.67
 -1 2 -9 97.15 10.62
 -1 2 -8 123.98 9.28
 -1 2 -8 120.07 10.56
 -1 2 -8 120.28 11.35
 -1 2 -7 645.95 23.66
 -1 2 -7 659.38 25.65
 -1 2 -7 657.39 27.08
 -1 2 -7 693.22 22.43
 -1 2 -6 71.31 6.98
 -1 2 -6 88.5 9.34
 -1 2 -6 92.89 6.53
 -1 2 -5 1594.67 47.47
 -1 2 -5 1540.17 46.67
 -1 2 -5 1694.41 49.81
 -1 2 -5 1674.21 45.77
 -1 2 -4 255.26 13.2
 -1 2 -4 237.62 11.73
 -1 2 -4 245.09 11.49
 -1 2 -4 239.34 11.19
 -1 2 -4 243.29 10.77
 -1 2 -3 658.57 23.6
 -1 2 -3 677.66 20.87
 -1 2 -3 697.17 22.51
 -1 2 -3 660.5 21.41
 -1 2 -3 694.53 22.01
 -1 2 -3 657.52 22.77
 -1 2 -2 51 4.45
 -1 2 -2 45.95 5.93
 -1 2 -2 50.7 5.2
 -1 2 -2 42.58 4.67
 -1 2 -2 50.68 3.97
 -1 2 -2 46.91 5.26
 -1 2 -1 16.75 4.76
 -1 2 -1 18.44 4.09
 -1 2 -1 13.96 3.99
 -1 2 -1 18.31 3.09
 -1 2 -1 20.06 3.22
 -1 2 -1 21.04 3.95
 -1 2 -1 13.39 3.73
 -1 2 0 317.96 12.34
 -1 2 0 314.13 11.74
 -1 2 0 330.59 11.76
 -1 2 0 318.45 11.47
 -1 2 0 327.89 12.83
 -1 2 1 781.03 20.4
 -1 2 1 748.67 18.65
 -1 2 1 832.3 21.45
 -1 2 1 800.27 20.23
 -1 2 1 768.83 19.67
 -1 2 2 853.64 24.49
 -1 2 2 836.14 24.26
 -1 2 2 774.82 23.29
 -1 2 2 834.73 26
 -1 2 2 819.61 25.47
 -1 2 2 827.36 24.66
 -1 2 3 997.81 29.4
 -1 2 3 1024.7 28.74
 -1 2 3 1023.26 28.98
 -1 2 3 995.34 30.03
 -1 2 3 1004.17 30.2
 -1 2 3 1011.82 31.1
 -1 2 3 1043.2 31.15
 -1 2 3 1034.25 29.04
 -1 2 4 1724.78 46.59
 -1 2 4 1700.01 48.24
 -1 2 4 1610.66 48.32
 -1 2 4 1671.13 48.06
 -1 2 4 1745.43 48.63
 -1 2 4 1704.2 48.86
 -1 2 4 1755.77 46.85
 -1 2 5 44.75 4.12
 -1 2 5 47.18 4.68
 -1 2 5 57.42 6.51
 -1 2 5 48.85 6
 -1 2 5 48.44 4.89
 -1 2 5 52.63 6.26
 -1 2 5 47.6 6.11
 -1 2 5 54.48 5.27
 -1 2 6 262.9 13.3
 -1 2 6 252.19 12.99
 -1 2 6 258.55 13.5
 -1 2 6 262.94 10.84
 -1 2 6 248.96 10.63
 -1 2 6 274.04 12.15
 -1 2 6 256.53 12.95
 -1 2 7 387.16 18.27
 -1 2 7 432.26 15.51
 -1 2 7 409.32 16.85
 -1 2 7 402.94 17.26
 -1 2 8 1077.79 37.11
 -1 2 8 1098.87 33.63
 -1 2 8 1111.61 35.56
 -1 2 8 1137.22 36.14
 -1 2 9 77.44 9.11
 -1 2 9 79.77 7.96
 -1 2 9 54.87 6.97
 -1 2 10 1407.86 46.68
 -1 2 10 1416.67 45.7
 -1 2 10 1389.09 43.74
 -1 2 11 406.36 20.69
 -1 2 11 420.23 20.29
 -1 2 11 394.22 18.5
 -1 2 12 612.14 27.58
 -1 2 12 626.48 27.18
 -1 2 13 627.36 28.8
 -1 2 13 612.71 27.89
 -1 2 14 271.71 17.96
 -1 2 14 239.16 17.39
 -1 2 15 361.19 21.71
 -1 2 15 349.79 21.63
 -1 2 16 49.01 10.22
 -1 2 16 39.76 9.19
 -1 2 17 231.05 18.91
 -1 2 18 -7.54 8.26
 -1 2 19 243.96 20.97
 -1 2 20 58.65 12.55
 -1 2 21 174.92 19.86
 -1 2 21 184.21 19.72
 -1 2 22 51.45 13.5
 -1 2 22 47.41 12.92
 -1 3 -17 400.44 27.16
 -1 3 -16 9.87 8.9
 -1 3 -16 7.91 11.25
 -1 3 -15 745.74 36.75
 -1 3 -15 788.03 37.5
 -1 3 -14 37.43 9.75
 -1 3 -14 60.26 12.45
 -1 3 -13 490.41 27.47
 -1 3 -13 480.87 26.92
 -1 3 -12 197.33 16.95
 -1 3 -11 117.98 13.33
 -1 3 -10 573.09 26.64
 -1 3 -10 541.98 27.24
 -1 3 -9 1296.6 44.97
 -1 3 -9 1366.73 47.42
 -1 3 -9 1249.3 42.14
 -1 3 -8 257.21 15.63
 -1 3 -8 253.51 16.38
 -1 3 -8 229.22 13.57
 -1 3 -7 1394.84 41.05
 -1 3 -7 1370.58 46.88
 -1 3 -6 818.1 31.07
 -1 3 -6 794.48 26.32
 -1 3 -6 819.24 28.95
 -1 3 -5 91.25 9.92
 -1 3 -5 117.3 8.89
 -1 3 -5 125.36 8
 -1 3 -4 1443.87 46.17
 -1 3 -4 1443.71 42.33
 -1 3 -4 1449.32 43.96
 -1 3 -4 1475.84 43.66
 -1 3 -4 1565.26 43.59
 -1 3 -4 1464.61 45.21
 -1 3 -3 474.97 18.86
 -1 3 -3 493.54 16.08
 -1 3 -3 451.14 16.9
 -1 3 -3 466.42 16.34
 -1 3 -3 490.02 16.71
 -1 3 -3 482.76 17.79
 -1 3 -2 2450.65 67.71
 -1 3 -2 2436.33 65.26
 -1 3 -2 2434.78 65.83
 -1 3 -2 2339.27 63.84
 -1 3 -2 2381.86 63.46
 -1 3 -2 2505.75 66.47
 -1 3 -2 2391.55 66.34
 -1 3 -1 326.67 14.3
 -1 3 -1 313.8 12.78
 -1 3 -1 307.25 11.28
 -1 3 -1 309.62 11.81
 -1 3 -1 309.75 13.54
 -1 3 -1 326.6 13.3
 -1 3 0 509.57 18.76
 -1 3 0 500.22 17.22
 -1 3 0 488.52 17.17
 -1 3 0 521.75 19.23
 -1 3 0 526.15 17.97
 -1 3 1 27.82 3.93
 -1 3 1 20.67 5.18
 -1 3 1 25.45 4.43
 -1 3 1 20.6 4.08
 -1 3 1 21.54 4.69
 -1 3 2 808.68 24.5
 -1 3 2 849.47 26.96
 -1 3 2 868.4 27.27
 -1 3 2 857.61 25.22
 -1 3 2 866.13 26.6
 -1 3 2 772.25 26.72
 -1 3 2 870.49 28.18
 -1 3 3 860.59 26.5
 -1 3 3 863.11 26.85
 -1 3 3 876.05 28.97
 -1 3 3 830.42 28
 -1 3 3 885.38 26.71
 -1 3 3 834.22 26.08
 -1 3 4 686.6 23.09
 -1 3 4 760.14 23.72
 -1 3 4 785.84 24.22
 -1 3 4 735.98 24.52
 -1 3 4 753.53 24.83
 -1 3 4 742.34 26.37
 -1 3 4 756.96 26.04
 -1 3 4 737.69 23.57
 -1 3 5 4183.7 107.17
 -1 3 5 4206.91 107.22
 -1 3 5 4116.34 107.66
 -1 3 5 4021.07 109.82
 -1 3 5 4099.41 109.33
 -1 3 5 4223.39 109.62
 -1 3 5 4135.34 110.75
 -1 3 5 3992.07 110.4
 -1 3 5 4099.94 107.71
 -1 3 6 441.36 16
 -1 3 6 447.64 16.2
 -1 3 6 435.13 18.33
 -1 3 6 457.22 19.47
 -1 3 6 425.73 16.78
 -1 3 6 443.77 19.24
 -1 3 7 1121.39 34.12
 -1 3 7 1189.55 35
 -1 3 7 1162.77 38.37
 -1 3 7 1162.51 35.84
 -1 3 7 1211.5 36.47
 -1 3 7 1162.59 38.89
 -1 3 8 8.57 5.67
 -1 3 8 12.32 5.61
 -1 3 8 1.12 3.67
 -1 3 9 797.21 30.3
 -1 3 9 743.68 28.18
 -1 3 9 724.26 27.1
 -1 3 10 -0.91 6.4
 -1 3 10 5.83 4.63
 -1 3 10 10.64 6.12
 -1 3 11 1292.71 45.36
 -1 3 11 1285.84 43
 -1 3 11 1251.52 42.8
 -1 3 12 43.14 9.22
 -1 3 12 41.69 8.38
 -1 3 12 37.07 7.26
 -1 3 13 1342.22 48.39
 -1 3 13 1321.62 46.58
 -1 3 14 203.49 16.76
 -1 3 14 177.93 14.72
 -1 3 15 116.98 13.38
 -1 3 15 63.46 10.01
 -1 3 16 917.18 39.13
 -1 3 16 886.47 37.92
 -1 3 17 98.61 13.98
 -1 3 17 107.13 13.34
 -1 3 18 374.02 25.17
 -1 3 18 424.76 25.94
 -1 3 21 5.62 10.13
 -1 4 -17 74.1 13.85
 -1 4 -16 144.93 17.02
 -1 4 -15 243.37 21.05
 -1 4 -14 243.38 20.86
 -1 4 -13 147.95 16.68
 -1 4 -12 485.79 26.78
 -1 4 -11 177.81 16.88
 -1 4 -11 221.51 16.83
 -1 4 -10 715.45 33.22
 -1 4 -10 733.37 31.7
 -1 4 -9 50.51 10.41
 -1 4 -8 1111.16 42.06
 -1 4 -7 12.03 6.67
 -1 4 -7 6.23 5.92
 -1 4 -6 1739.62 56.32
 -1 4 -6 1770.27 51.03
 -1 4 -6 1705.71 53.31
 -1 4 -5 680.98 27.97
 -1 4 -5 621.52 24.85
 -1 4 -5 725.16 24.68
 -1 4 -5 643.4 26.49
 -1 4 -4 1309.86 43.31
 -1 4 -4 1236.83 40.05
 -1 4 -4 1285.31 39.82
 -1 4 -4 1293.28 41.98
 -1 4 -4 1318.35 39.47
 -1 4 -3 1985.48 61.43
 -1 4 -3 2055.27 58.29
 -1 4 -3 2052.84 55.35
 -1 4 -3 2093.29 60.53
 -1 4 -3 2130.67 59.36
 -1 4 -2 372.93 18.02
 -1 4 -2 369.51 15.58
 -1 4 -2 387.57 15.97
 -1 4 -2 370.12 14.04
 -1 4 -2 399.51 14.13
 -1 4 -2 397.39 16.72
 -1 4 -2 387.6 17.09
 -1 4 -1 646.19 24.78
 -1 4 -1 696.92 22.66
 -1 4 -1 615.49 20.07
 -1 4 -1 639.68 21.18
 -1 4 -1 707.38 24.56
 -1 4 -1 663.58 23.58
 -1 4 0 320.46 15.24
 -1 4 0 312.11 13
 -1 4 0 321.61 13.16
 -1 4 0 306.99 14.09
 -1 4 0 304.18 14.79
 -1 4 1 1051.64 34.97
 -1 4 1 1104.68 32.4
 -1 4 1 1136.59 36.06
 -1 4 1 1096.27 33.67
 -1 4 1 1090.58 34.01
 -1 4 2 645.79 22.59
 -1 4 2 588.77 19.45
 -1 4 2 568.02 23.28
 -1 4 2 618.35 22.07
 -1 4 2 598.03 22.34
 -1 4 3 2765.02 72.69
 -1 4 3 2733.51 74.76
 -1 4 3 2590.11 70.85
 -1 4 3 2690.39 76.58
 -1 4 3 2828.03 75.54
 -1 4 3 2735.12 73.52
 -1 4 4 65.02 8.22
 -1 4 4 69.63 6.86
 -1 4 4 74.44 6.3
 -1 4 4 59.95 7.3
 -1 4 4 71.14 6.58
 -1 4 4 64.14 6.06
 -1 4 5 1305.85 38.22
 -1 4 5 1188.88 37.97
 -1 4 5 1289.68 42.29
 -1 4 5 1334.46 39.85
 -1 4 5 1325 39.67
 -1 4 5 1332.49 41.92
 -1 4 5 1298.29 38.65
 -1 4 6 262.92 12.05
 -1 4 6 281.26 15.75
 -1 4 6 287.54 14.17
 -1 4 6 263.35 13.08
 -1 4 6 286.2 15.37
 -1 4 6 262.18 12.76
 -1 4 7 709.19 28.17
 -1 4 7 711.5 25.35
 -1 4 7 734.07 28.32
 -1 4 8 155.91 12.27
 -1 4 8 183.59 12.93
 -1 4 9 118.65 11.11
 -1 4 9 97.31 10.68
 -1 4 10 848.76 34.75
 -1 4 10 890.45 31.41
 -1 4 10 940.53 34.69
 -1 4 11 50.43 9.57
 -1 4 11 55.17 7.84
 -1 4 11 44.62 9.17
 -1 4 12 661.04 30.33
 -1 4 12 698.41 29.37
 -1 4 12 649.76 27.18
 -1 4 13 50.99 10.19
 -1 4 13 42.15 9.38
 -1 4 14 730.44 33.65
 -1 4 15 52.83 10.98
 -1 4 16 499.21 28.32
 -1 4 17 7.44 8.87
 -1 4 18 370.26 25.49
 -1 4 19 245.56 21.44
 -1 4 20 87.63 15.71
 -1 4 21 241 22.96
 -1 5 -17 43.8 12.49
 -1 5 -16 99.9 15.71
 -1 5 -12 329.27 23.66
 -1 5 -11 579.37 30.73
 -1 5 -11 543.65 28.15
 -1 5 -10 -5.51 9.17
 -1 5 -9 560.56 28.76
 -1 5 -8 -1.21 7.9
 -1 5 -7 903.56 37.23
 -1 5 -7 910.99 34.28
 -1 5 -6 31.51 9.13
 -1 5 -6 24.92 7
 -1 5 -5 1102.28 40.47
 -1 5 -5 1011.4 36.69
 -1 5 -5 1145.97 36.29
 -1 5 -5 1061.68 38.77
 -1 5 -4 85.95 8.08
 -1 5 -4 86.99 8.65
 -1 5 -4 90.55 9.51
 -1 5 -4 96.06 10.76
 -1 5 -3 454.03 19.24
 -1 5 -3 436.94 20.17
 -1 5 -3 418.67 21.26
 -1 5 -2 1214.74 41.16
 -1 5 -2 1173.18 38.77
 -1 5 -2 1180.94 39.4
 -1 5 -2 1198.92 35.07
 -1 5 -1 712.85 28.36
 -1 5 -1 738.75 24.23
 -1 5 -1 757.51 27.64
 -1 5 -1 736.15 27.18
 -1 5 0 111.27 9.68
 -1 5 0 82.48 6.96
 -1 5 0 81.62 8.72
 -1 5 0 89.36 6.99
 -1 5 0 99.93 8.52
 -1 5 1 94.75 9.24
 -1 5 1 77.84 6.7
 -1 5 1 103.92 7.82
 -1 5 1 102.39 8.69
 -1 5 1 120.95 10.21
 -1 5 2 669.38 26.91
 -1 5 2 666.9 24.56
 -1 5 2 704.85 26.17
 -1 5 3 11.4 5.01
 -1 5 3 7.77 5.98
 -1 5 3 -0.66 4.98
 -1 5 3 7.21 3.09
 -1 5 4 1759.17 52.91
 -1 5 4 1595.29 53.92
 -1 5 4 1749.79 52.32
 -1 5 4 1760.4 49.75
 -1 5 5 126.49 11.32
 -1 5 5 112.94 8.3
 -1 5 5 139.46 9.72
 -1 5 5 128.48 10.52
 -1 5 5 116.82 8.5
 -1 5 6 991.24 35.45
 -1 5 6 953.27 35.98
 -1 5 6 950.87 32.64
 -1 5 6 998.05 33.31
 -1 5 7 87.78 9.88
 -1 5 7 96.13 10.6
 -1 5 7 78.46 8.23
 -1 5 7 87.55 8.57
 -1 5 8 977.66 37.29
 -1 5 8 1010.33 37.82
 -1 5 8 978.66 35.24
 -1 5 8 1014.41 34.31
 -1 5 9 62.44 9.59
 -1 5 9 72.26 10.61
 -1 5 9 62.25 8.93
 -1 5 10 226.44 16.4
 -1 5 10 224.17 16.39
 -1 5 11 534.6 27.19
 -1 5 11 564.3 26.87
 -1 5 12 2.47 7.77
 -1 5 12 3.31 8.51
 -1 5 13 1353.33 50.66
 -1 5 13 1330.03 48.58
 -1 5 14 11.03 8.76
 -1 5 14 23.53 9.88
 -1 5 15 600.1 31.65
 -1 5 16 1.52 8.42
 -1 5 17 277 22.39
 -1 5 17 220.03 19.99
 -1 5 18 55.95 13.06
 -1 5 18 48.76 13.09
 -1 5 19 321.59 25.3
 -1 5 19 294.62 24.3
 -1 5 20 43.83 13.36
 -1 5 20 42.38 13.15
 -1 5 21 64.62 15.37
 -1 5 21 51.62 13.98
 -1 6 -17 195.93 22.22
 -1 6 -16 29.29 12.29
 -1 6 -13 266.4 23.52
 -1 6 -12 93.2 15.54
 -1 6 -11 73.06 13.8
 -1 6 -10 263.21 21.57
 -1 6 -9 68.21 12.74
 -1 6 -8 412.09 25.17
 -1 6 -8 403.74 22.39
 -1 6 -7 118.48 14.15
 -1 6 -7 98.03 11.93
 -1 6 -6 503.07 26.93
 -1 6 -6 497.66 23.77
 -1 6 -6 519.73 25.8
 -1 6 -5 85.51 10
 -1 6 -5 95.85 11.67
 -1 6 -5 99.91 12.59
 -1 6 -4 1693.92 57.65
 -1 6 -4 1665.85 55.57
 -1 6 -4 1795.17 53.84
 -1 6 -4 1701.33 54.07
 -1 6 -3 196.56 15.38
 -1 6 -3 176.72 12.43
 -1 6 -3 185.03 13.73
 -1 6 -2 1158.58 41.97
 -1 6 -2 1220.77 40.23
 -1 6 -2 1097.33 39.82
 -1 6 -1 196.71 14.7
 -1 6 -1 217.19 13.74
 -1 6 -1 239.96 14.29
 -1 6 0 481.67 22.68
 -1 6 0 465.78 21.92
 -1 6 0 524.27 22.09
 -1 6 1 21.24 6.47
 -1 6 1 18.54 6.67
 -1 6 1 17.15 4.75
 -1 6 1 15.37 5.65
 -1 6 2 492.54 22.74
 -1 6 2 546.74 21.75
 -1 6 2 522.89 22.25
 -1 6 2 567.62 24.65
 -1 6 3 205.51 14.28
 -1 6 3 184.28 12.93
 -1 6 3 183.79 12.02
 -1 6 4 266.99 17.06
 -1 6 4 236.76 14.46
 -1 6 4 266.26 15.08
 -1 6 5 614.13 25.94
 -1 6 5 611.75 27.61
 -1 6 5 648.38 25.94
 -1 6 6 2.71 5.33
 -1 6 6 13.2 7.22
 -1 6 6 5.45 5.83
 -1 6 6 0.64 4.17
 -1 6 7 870.94 34.02
 -1 6 7 852.79 35.16
 -1 6 7 846.1 31.64
 -1 6 7 852.67 30.82
 -1 6 8 18.74 7.36
 -1 6 8 26.2 8.91
 -1 6 8 23.03 6.45
 -1 6 8 18.53 5.84
 -1 6 9 502.37 25.16
 -1 6 9 489.8 25.31
 -1 6 9 504.74 23.39
 -1 6 10 98.18 12.16
 -1 6 10 110 13.44
 -1 6 10 101.96 11
 -1 6 11 282.42 19.39
 -1 6 11 273.21 19.36
 -1 6 11 236.27 16.88
 -1 6 12 14.6 8.51
 -1 6 12 6.23 9.21
 -1 6 12 6.96 6.77
 -1 6 13 78.36 12.72
 -1 6 13 93.72 13.89
 -1 6 13 75.03 11.62
 -1 6 14 54.43 11.69
 -1 6 14 69.91 12.14
 -1 6 14 38.9 9.84
 -1 6 15 206.55 19.1
 -1 6 15 233.75 19.69
 -1 6 15 197.57 18.29
 -1 6 16 206.1 19.71
 -1 6 16 133.83 15.56
 -1 6 17 85.4 15.17
 -1 6 17 82.04 13.57
 -1 6 18 272.66 23.53
 -1 6 18 324.8 24.96
 -1 6 19 8.97 11.72
 -1 6 19 -5.32 9.71
 -1 6 20 254.4 24.02
 -1 6 20 278.75 24.28
 -1 7 -13 -9.29 13.73
 -1 7 -12 203.79 21.13
 -1 7 -11 -10.28 11.5
 -1 7 -10 241.97 21.39
 -1 7 -9 281.75 22.35
 -1 7 -8 207.22 19.51
 -1 7 -7 837.61 38.62
 -1 7 -6 201.58 16.91
 -1 7 -6 223.22 18.86
 -1 7 -5 211.17 17.98
 -1 7 -5 205.63 16.46
 -1 7 -5 189.46 14.97
 -1 7 -4 107.81 13.28
 -1 7 -4 114.71 12.45
 -1 7 -4 102.31 11.13
 -1 7 -3 188.46 16.2
 -1 7 -3 206.37 14.14
 -1 7 -3 196.83 15.44
 -1 7 -2 26.18 7.26
 -1 7 -2 28.94 8.08
 -1 7 -2 36.57 9.83
 -1 7 -1 990.57 38.29
 -1 7 -1 958.57 36.36
 -1 7 -1 939.57 35.79
 -1 7 0 0.96 6.69
 -1 7 0 4.45 6.38
 -1 7 0 9.25 7.64
 -1 7 1 399.4 21.53
 -1 7 1 353.82 19.19
 -1 7 1 408.72 21.22
 -1 7 2 403.93 21.8
 -1 7 2 433.69 20.94
 -1 7 2 438.99 22.6
 -1 7 3 304.34 18.15
 -1 7 3 272.03 15.71
 -1 7 3 282.57 16.49
 -1 7 3 294.61 18.37
 -1 7 4 897.89 36.04
 -1 7 4 888.05 34.25
 -1 7 4 846.96 32.81
 -1 7 5 643.35 29.9
 -1 7 5 663.26 27.91
 -1 7 5 674.98 28.51
 -1 7 6 116.34 11.75
 -1 7 6 92.4 12.45
 -1 7 6 122.55 12.01
 -1 7 7 413.65 22.27
 -1 7 7 414.25 23.69
 -1 7 7 412.18 21.21
 -1 7 8 225.05 16.79
 -1 7 8 220.49 17.65
 -1 7 9 94.58 11.99
 -1 7 9 119.53 14.35
 -1 7 10 339.07 21.61
 -1 7 10 347.34 22.57
 -1 7 11 37.58 10.2
 -1 7 11 67.51 12.42
 -1 7 12 387.69 24.71
 -1 7 12 379.08 24.63
 -1 7 13 40.17 10.56
 -1 7 13 51.31 12.53
 -1 7 13 49.04 10.19
 -1 7 14 502.03 29.6
 -1 7 14 554.6 30.14
 -1 7 14 471.73 27.33
 -1 7 15 81.49 14.04
 -1 7 15 89.37 14.88
 -1 7 15 77.56 12.93
 -1 7 16 312.45 24.89
 -1 7 16 335.44 23.61
 -1 7 17 70.48 14.06
 -1 7 17 88.56 13.72
 -1 7 18 92.96 16.45
 -1 7 18 140.51 17.32
 -1 7 19 204.63 21.66
 -1 7 19 109.72 16.27
 -1 7 20 44.22 13.05
 -1 8 -14 60.92 15.7
 -1 8 -13 77.11 16.31
 -1 8 -12 19.13 12.96
 -1 8 -11 259.35 24.26
 -1 8 -10 -7.06 10.41
 -1 8 -9 290.36 24.26
 -1 8 -8 6.5 10.12
 -1 8 -7 225.36 20.82
 -1 8 -6 34.67 10.02
 -1 8 -6 32.74 12.15
 -1 8 -5 350.87 24.07
 -1 8 -5 368.62 22.95
 -1 8 -4 449.58 26.67
 -1 8 -4 473.42 25.46
 -1 8 -3 972 40.81
 -1 8 -3 957.66 39.11
 -1 8 -2 849.38 37.04
 -1 8 -2 844.62 35.24
 -1 8 -1 78.01 10.86
 -1 8 -1 89.1 11.6
 -1 8 -1 70.95 11.67
 -1 8 0 354.63 21.89
 -1 8 0 358.34 20.65
 -1 8 0 367.54 21.12
 -1 8 1 27.91 9.03
 -1 8 1 48.1 9.21
 -1 8 1 33.46 9.33
 -1 8 2 403.45 21.51
 -1 8 2 408.47 22.8
 -1 8 2 410.27 22.68
 -1 8 3 187.61 15.91
 -1 8 3 171.31 14.05
 -1 8 3 206.43 15.97
 -1 8 4 2013.25 66.42
 -1 8 4 1965.73 64.38
 -1 8 5 10.95 7.25
 -1 8 5 10.04 9
 -1 8 5 11.83 8.45
 -1 8 6 1329.02 47.58
 -1 8 6 1357.52 48.16
 -1 8 6 1329.89 50.6
 -1 8 7 152 14.09
 -1 8 7 134.65 15.22
 -1 8 8 420.15 23.96
 -1 8 8 436.18 26.09
 -1 8 9 199.63 16.91
 -1 8 9 180.87 17.67
 -1 8 10 289.55 20.73
 -1 8 10 265.61 21.31
 -1 8 11 323.62 22.72
 -1 8 11 275.99 22.22
 -1 8 12 193.39 18.05
 -1 8 12 158.95 17.67
 -1 8 13 542.26 31.51
 -1 8 13 688.24 34.28
 -1 8 14 14.79 10.43
 -1 8 14 -4.79 11.27
 -1 8 15 522.43 31.69
 -1 8 15 538.72 31.33
 -1 8 16 8.9 10.37
 -1 8 16 -1.65 11.94
 -1 8 17 174.93 19.7
 -1 8 18 22.79 11.46
 -1 9 -12 83.19 16.85
 -1 9 -11 111.95 18.18
 -1 9 -10 216.3 23.06
 -1 9 -9 89.98 17.49
 -1 9 -8 258.26 24.06
 -1 9 -7 -3.4 11.01
 -1 9 -6 376.05 24.89
 -1 9 -6 395.1 27.41
 -1 9 -5 1.4 9.28
 -1 9 -5 -1.58 11.77
 -1 9 -4 483.57 27.52
 -1 9 -4 556.81 30.86
 -1 9 -3 59.07 11.59
 -1 9 -3 82.43 14.01
 -1 9 -2 504.28 29.05
 -1 9 -2 574.15 28.51
 -1 9 -1 247.64 20.87
 -1 9 -1 326.4 20.58
 -1 9 0 98.12 12.4
 -1 9 0 90.15 13.57
 -1 9 1 230.81 19.06
 -1 9 1 237.98 18.2
 -1 9 2 42.31 9.82
 -1 9 2 70.51 12.4
 -1 9 3 391.75 23.57
 -1 9 3 378.06 23.59
 -1 9 4 4.06 7.7
 -1 9 4 11.15 8.88
 -1 9 5 1033.96 41.51
 -1 9 5 1014.13 42.64
 -1 9 6 12.88 8.15
 -1 9 7 389.9 25.24
 -1 9 8 18.12 10.41
 -1 9 8 17.92 8.37
 -1 9 9 125.63 16.56
 -1 9 9 153.06 15.8
 -1 9 10 58.89 12.61
 -1 9 10 77.17 12.56
 -1 9 11 128.69 16.51
 -1 9 11 187.95 18.09
 -1 9 12 66.59 14.21
 -1 9 12 67.81 13.76
 -1 9 13 171.57 19.44
 -1 9 13 150.05 17.78
 -1 9 14 93.41 16.68
 -1 9 14 113.48 17
 -1 9 15 21.08 12.6
 -1 9 15 19.65 11.24
 -1 9 16 124.61 18.66
 -1 9 16 133.26 18.07
 -1 9 17 28.76 13.96
 -1 9 17 45.86 12.86
 -1 10 -10 68.88 16.88
 -1 10 -9 104.21 18.75
 -1 10 -8 76.18 16.78
 -1 10 -7 297.5 26.16
 -1 10 -6 50.07 15.7
 -1 10 -5 117.81 17.8
 -1 10 -4 25.22 13.3
 -1 10 -3 247.68 22.42
 -1 10 -2 3.16 11.6
 -1 10 -1 552.83 31.64
 -1 10 0 81.14 15.06
 -1 10 1 200.16 18.02
 -1 10 1 193.94 19.05
 -1 10 2 50.77 11.27
 -1 10 2 40.24 11.76
 -1 10 3 110.19 14.3
 -1 10 3 76.22 13.7
 -1 10 4 292.6 21.61
 -1 10 4 278.31 21.66
 -1 10 5 251.76 21.17
 -1 10 6 594.75 32.48
 -1 10 7 213.49 20.1
 -1 10 8 204.09 19.88
 -1 10 9 6.74 10.48
 -1 10 10 124.14 17.87
 -1 10 11 33.43 13.64
 -1 10 11 12.57 9.58
 -1 10 12 253.02 23.94
 -1 10 12 254.26 22.03
 -1 10 13 53.01 14.91
 -1 10 13 13.69 10.45
 -1 10 14 317.46 26.57
 -1 10 14 343.45 26.25
 -1 10 15 54.54 15.29
 -1 10 15 53.49 13.68
 -1 10 16 17.07 13.81
 -1 10 16 24.78 11.63
 -1 11 -7 118.53 19.13
 -1 11 -6 52.01 15.93
 -1 11 -5 142.46 19.74
 -1 11 -4 71.3 16.42
 -1 11 -3 76.5 16.31
 -1 11 -2 268.44 23.31
 -1 11 -1 8.46 12.58
 -1 11 0 261.27 23.1
 -1 11 1 59.86 14.31
 -1 11 2 187.29 19.27
 -1 11 3 9.43 9.27
 -1 11 3 29.6 11.84
 -1 11 4 235.5 20.74
 -1 11 5 89.32 14.65
 -1 11 6 528.41 31.8
 -1 11 7 109.17 16.01
 -1 11 8 161.13 18.91
 -1 11 9 305.62 24.73
 -1 11 10 1.85 10.76
 -1 11 11 447.59 30.92
 -1 11 12 -1.91 10.88
 -1 11 13 415.71 30.59
 -1 11 14 -3.65 11.37
 -1 12 -3 21.02 14.02
 -1 12 -2 230.04 23.48
 -1 12 -1 180.97 22.07
 -1 12 0 128.9 19.36
 -1 12 1 345.55 27.43
 -1 12 2 56.86 14.91
 -1 12 4 8.6 10.26
 -1 12 5 126.96 17.45
 -1 12 6 52.37 13.87
 -1 12 7 314.08 25.71
 -1 12 8 37.7 13.22
 -1 12 9 178.67 20.61
 0 -12 -11 180.87 21.37
 0 -12 -10 98.25 17.33
 0 -12 -9 255.53 24.41
 0 -12 -8 23.74 11.55
 0 -12 -7 370.19 27.9
 0 -11 -14 2.07 11.34
 0 -11 -13 140.28 19.52
 0 -11 -12 27.93 11.23
 0 -11 -11 176.09 20.37
 0 -11 -10 70.99 14.07
 0 -11 -9 161.64 19.6
 0 -11 -8 142 18.07
 0 -11 -7 198.9 20.53
 0 -11 -6 202.37 20.14
 0 -11 -5 66.35 13.63
 0 -11 1 21.32 10.52
 0 -11 2 232 21.14
 0 -11 3 148.52 18.34
 0 -10 -17 113.53 17.91
 0 -10 -16 64.98 15.61
 0 -10 -15 25.93 12.04
 0 -10 -14 316.44 25.99
 0 -10 -13 -1.91 11.13
 0 -10 -12 414.55 29.25
 0 -10 -11 3.64 9.16
 0 -10 -10 227.56 21.35
 0 -10 -9 10.41 9.13
 0 -10 -8 188.19 18.97
 0 -10 -7 119.36 15.94
 0 -10 -6 502.71 29.65
 0 -10 -5 275.17 21.48
 0 -10 -4 92.2 13.66
 0 -10 -1 328.99 22.26
 0 -10 0 47.42 10.6
 0 -10 1 392.7 25.28
 0 -10 2 -6.19 8.7
 0 -10 3 384.7 26.27
 0 -10 4 46.37 11.65
 0 -9 -13 322.21 25.22
 0 -9 -12 109.03 15.61
 0 -9 -11 442.19 28.46
 0 -9 -10 210.69 20
 0 -9 -9 355.52 24.61
 0 -9 -8 145.01 16.44
 0 -9 -7 184.68 17.83
 0 -9 -6 316.36 22.34
 0 -9 -5 546.29 29.63
 0 -9 -4 721.22 34.43
 0 -9 -3 323.35 21.81
 0 -9 -2 393.71 22.96
 0 -9 -1 352.31 22.23
 0 -9 0 434.38 24.69
 0 -9 1 215.52 17.64
 0 -9 2 401.02 24.67
 0 -9 3 5.79 7.28
 0 -9 4 308.35 22.29
 0 -9 5 56.06 11.66
 0 -9 8 426.26 27.14
 0 -9 9 216 20.5
 0 -9 10 323.29 25.39
 0 -9 11 81.4 14.81
 0 -9 12 33.17 12.71
 0 -9 13 72.59 15.2
 0 -8 -10 394.47 25.12
 0 -8 -9 64.69 11.4
 0 -8 -8 407.41 24.86
 0 -8 -7 203.39 17.28
 0 -8 -6 1153.31 45.43
 0 -8 -5 209.56 17.26
 0 -8 -4 1935.91 65.42
 0 -8 -3 52.02 9.2
 0 -8 -3 50.95 9.91
 0 -8 -2 1221.6 44.66
 0 -8 -2 1277.34 47.04
 0 -8 -1 364.54 20.7
 0 -8 0 549.66 26.8
 0 -8 1 599.99 28.9
 0 -8 2 285.17 19.28
 0 -8 3 1064.36 42.88
 0 -8 4 283.53 20.37
 0 -8 5 1152.24 44.6
 0 -8 5 1190.76 47.43
 0 -8 6 41.6 9.96
 0 -8 6 50.9 11.62
 0 -8 7 857.52 38.16
 0 -8 8 1.43 8.34
 0 -8 9 212.23 18.91
 0 -8 10 30.4 9.98
 0 -8 11 285.89 23.4
 0 -8 12 40.48 11.85
 0 -8 13 223.81 22.32
 0 -8 14 47.6 13.38
 0 -8 15 94.4 16.74
 0 -7 -7 10.76 7.05
 0 -7 -6 81.8 10.58
 0 -7 -5 315.21 19.35
 0 -7 -4 64.22 8.5
 0 -7 -4 71.27 9.93
 0 -7 -3 1058.92 38.32
 0 -7 -3 1138.75 41.49
 0 -7 -2 -1.76 5.42
 0 -7 -2 2.06 5.8
 0 -7 -1 1008.06 37.02
 0 -7 -1 978.76 38.04
 0 -7 0 -3.89 5.34
 0 -7 1 55.28 8.55
 0 -7 2 19.69 6.37
 0 -7 2 6.45 6.2
 0 -7 3 22.52 6.82
 0 -7 3 25.97 8.11
 0 -7 4 88.58 10.65
 0 -7 4 72.21 10.65
 0 -7 5 725.64 31.62
 0 -7 5 727.83 33.06
 0 -7 6 509.98 26.34
 0 -7 6 558.39 28.4
 0 -7 7 433.7 24.51
 0 -7 8 242.5 18.42
 0 -7 9 16.92 7.43
 0 -7 10 210.89 19.09
 0 -7 11 -6.32 7.56
 0 -7 11 -1.42 7.12
 0 -7 12 365.51 25.7
 0 -7 13 -5.22 9.66
 0 -7 14 246.96 23.12
 0 -7 15 41.45 12.35
 0 -7 16 74.05 15.41
 0 -6 -11 944.39 36.04
 0 -6 -5 539.46 21.67
 0 -6 -5 558.68 25.3
 0 -6 -4 285.69 14.98
 0 -6 -4 334.41 18.05
 0 -6 -3 824.04 30.27
 0 -6 -3 882.49 33.13
 0 -6 -2 1318.47 42.64
 0 -6 -2 1268.81 44.05
 0 -6 -1 125.45 8.51
 0 -6 -1 118.63 10.04
 0 -6 -1 122.61 10.82
 0 -6 0 1425.1 43.97
 0 -6 0 1452.86 47.34
 0 -6 1 74.72 7.69
 0 -6 1 86.05 9.31
 0 -6 2 544.46 22.63
 0 -6 2 525.05 24.21
 0 -6 3 11.95 5.97
 0 -6 3 1.94 5.04
 0 -6 4 718.57 29.64
 0 -6 4 751.13 31.22
 0 -6 5 238.06 15.95
 0 -6 5 241.14 16.96
 0 -6 6 762.02 32.16
 0 -6 6 750.82 32.89
 0 -6 7 586.65 28.17
 0 -6 7 641.25 29.67
 0 -6 8 521.73 26.87
 0 -6 9 207.91 17.31
 0 -6 10 89.99 13.16
 0 -6 10 118.17 13.06
 0 -6 11 811.09 37.92
 0 -6 11 837.03 36.5
 0 -6 12 130.49 15.83
 0 -6 13 489.97 29.56
 0 -6 14 63.37 13.19
 0 -6 15 196.43 20.03
 0 -6 16 5.57 10.17
 0 -6 17 197.65 21.51
 0 -5 -19 234.54 21.27
 0 -5 -18 4.9 8.83
 0 -5 -17 153.35 17.29
 0 -5 -17 248.49 20.76
 0 -5 -16 154.34 16.68
 0 -5 -15 699.76 34.5
 0 -5 -14 179.52 17.3
 0 -5 -13 1129.15 45.04
 0 -5 -11 465.4 21.96
 0 -5 -10 974.97 35.71
 0 -5 -10 1001.77 35.75
 0 -5 -9 8.68 6
 0 -5 -9 9.33 5.27
 0 -5 -8 664.87 26.65
 0 -5 -8 681.42 26.44
 0 -5 -7 210.16 13.39
 0 -5 -6 1500.35 43.99
 0 -5 -5 475.05 18.29
 0 -5 -4 3258.84 88.87
 0 -5 -4 3330.32 93.14
 0 -5 -3 82.82 8.89
 0 -5 -3 88.35 5.67
 0 -5 -3 81.17 7.33
 0 -5 -3 82.71 7.35
 0 -5 -2 1595.19 44.74
 0 -5 -2 1617.93 48.32
 0 -5 -2 1596.74 45.97
 0 -5 -2 1629.19 50.26
 0 -5 -1 840.31 26.91
 0 -5 -1 843.96 29.74
 0 -5 -1 849.48 26.63
 0 -5 -1 882.39 30.99
 0 -5 0 361.16 15.54
 0 -5 0 383.96 16.03
 0 -5 0 377.81 17.73
 0 -5 0 403.08 14.34
 0 -5 0 368.74 17.68
 0 -5 1 1288.72 40.14
 0 -5 1 1339.49 39.34
 0 -5 1 1261.99 42.11
 0 -5 2 118.14 9.5
 0 -5 2 134.48 8.76
 0 -5 2 122.83 10.22
 0 -5 3 936.65 33.47
 0 -5 3 1011.63 35.56
 0 -5 4 18.47 5.41
 0 -5 4 26.18 6.56
 0 -5 5 1534.16 51.22
 0 -5 5 1642.29 52.77
 0 -5 6 18.64 6.49
 0 -5 6 24.59 7.18
 0 -5 7 1259.17 45.44
 0 -5 7 1311.2 46.19
 0 -5 8 110.07 12.24
 0 -5 9 976.18 39.41
 0 -5 10 32.74 7.57
 0 -5 10 48.27 9.63
 0 -5 11 140.62 13.54
 0 -5 11 138.26 15.15
 0 -5 12 574.57 30.05
 0 -5 13 24.35 9.19
 0 -5 13 23.3 8.89
 0 -5 14 461.76 29.02
 0 -5 14 521.52 28.94
 0 -5 15 88.97 14.25
 0 -5 15 91.98 13.97
 0 -5 16 215.57 21.12
 0 -5 16 239.23 20.97
 0 -5 17 21.85 10.63
 0 -5 17 27.77 11.46
 0 -5 18 166.92 19.25
 0 -5 19 1.88 10.86
 0 -4 -21 159.38 18.67
 0 -4 -20 111.8 16.18
 0 -4 -19 256.94 22.37
 0 -4 -18 480.52 29.35
 0 -4 -17 223.45 20.01
 0 -4 -17 292.76 22.03
 0 -4 -16 723.12 35.28
 0 -4 -16 745.25 35.47
 0 -4 -15 26 8.72
 0 -4 -15 32.87 10.28
 0 -4 -14 924.62 38.81
 0 -4 -14 935.3 39.19
 0 -4 -13 5.92 6.57
 0 -4 -13 -4.91 7.47
 0 -4 -12 804.02 31.93
 0 -4 -12 866.13 34.65
 0 -4 -12 840.28 35.22
 0 -4 -11 50.14 7.53
 0 -4 -11 53.08 8.3
 0 -4 -11 45.39 8.94
 0 -4 -10 1369.99 44.43
 0 -4 -10 1354.64 43.71
 0 -4 -10 1291.59 45.82
 0 -4 -10 1408.14 47.98
 0 -4 -9 2033.96 63.59
 0 -4 -9 2012.05 60.27
 0 -4 -9 2023.26 59.96
 0 -4 -8 767.95 28.4
 0 -4 -8 799.61 28.49
 0 -4 -7 2992.64 82.26
 0 -4 -7 2908.36 82.02
 0 -4 -6 919.05 25.02
 0 -4 -6 958.95 31.11
 0 -4 -6 905.12 31.15
 0 -4 -5 665.97 23.64
 0 -4 -5 652.51 22.54
 0 -4 -5 599.1 17.31
 0 -4 -4 18.37 2.66
 0 -4 -4 17.84 5.06
 0 -4 -4 20.36 4.47
 0 -4 -4 27.43 5.31
 0 -4 -3 2467.29 65.76
 0 -4 -3 2384.44 62.37
 0 -4 -3 2407.87 65.78
 0 -4 -2 41.94 5.55
 0 -4 -2 28.12 5.44
 0 -4 -2 42.52 4.25
 0 -4 -2 47.9 6.24
 0 -4 -2 42.29 5.57
 0 -4 -2 40.32 5.37
 0 -4 -1 2211.75 61.43
 0 -4 -1 2370.6 63.6
 0 -4 -1 2338.88 64.34
 0 -4 -1 2284.23 61.68
 0 -4 -1 2391.04 65.58
 0 -4 -1 2318.09 63.67
 0 -4 0 523.98 18.28
 0 -4 0 518.91 18.66
 0 -4 0 506.86 19.94
 0 -4 0 512.5 16.82
 0 -4 0 498.75 19
 0 -4 0 524.72 20.17
 0 -4 1 1619.95 48.83
 0 -4 1 1691 50.89
 0 -4 1 1760.85 48.45
 0 -4 1 1735.01 45.83
 0 -4 1 1759.26 49.83
 0 -4 2 22.75 5.13
 0 -4 2 30.98 4.83
 0 -4 2 29.79 5.78
 0 -4 2 36.01 5.87
 0 -4 2 30.34 3.31
 0 -4 3 1763.51 53.31
 0 -4 3 1826.26 50.03
 0 -4 3 1823.56 54.59
 0 -4 4 209.91 12.85
 0 -4 4 239.82 13.8
 0 -4 4 216.25 10.06
 0 -4 5 996.44 36.12
 0 -4 5 1142.47 37.7
 0 -4 6 1618.2 52.2
 0 -4 6 1663 52.74
 0 -4 7 44.35 7.79
 0 -4 8 712.01 30.15
 0 -4 9 14.55 6.06
 0 -4 9 8.57 6.25
 0 -4 10 746.8 30.89
 0 -4 10 771.43 33.28
 0 -4 11 9.04 6.81
 0 -4 11 12.41 7.49
 0 -4 12 1796.31 62.75
 0 -4 13 240.78 19.48
 0 -4 14 890.56 40.01
 0 -4 14 868.73 39.28
 0 -4 15 158.29 17.08
 0 -4 15 150.94 16.31
 0 -4 16 34.47 11.17
 0 -4 16 61.49 12.67
 0 -4 17 157.65 18.42
 0 -4 17 177.7 19.05
 0 -4 18 41.28 12.5
 0 -4 19 162.9 19.75
 0 -4 20 52.4 14.18
 0 -3 -22 198.61 21.39
 0 -3 -21 38.85 13.65
 0 -3 -21 58.91 13.98
 0 -3 -20 166.97 19.77
 0 -3 -20 129.51 16.99
 0 -3 -19 15.03 9.89
 0 -3 -19 19.16 10.28
 0 -3 -18 171.78 18.34
 0 -3 -18 120.8 16.36
 0 -3 -17 84.69 14.04
 0 -3 -17 89.09 13.99
 0 -3 -16 181.95 18.13
 0 -3 -16 186.26 17.31
 0 -3 -16 186.51 17.27
 0 -3 -15 529.53 30.01
 0 -3 -15 598.79 29.5
 0 -3 -15 603.78 30.22
 0 -3 -14 29.31 9.46
 0 -3 -14 18.2 8.64
 0 -3 -14 14.02 7.78
 0 -3 -13 826.12 37.13
 0 -3 -13 901.69 36.93
 0 -3 -13 923.19 34.26
 0 -3 -13 891.89 37
 0 -3 -12 103.96 12.19
 0 -3 -12 102 11.45
 0 -3 -12 90.9 9.6
 0 -3 -12 85.43 10.57
 0 -3 -11 975.48 39.03
 0 -3 -11 981.14 37.89
 0 -3 -11 1054.59 35.99
 0 -3 -11 1029.42 38.23
 0 -3 -10 4.99 5.75
 0 -3 -10 15.52 6.7
 0 -3 -10 1.79 4.89
 0 -3 -9 2037.32 63.44
 0 -3 -9 2001.25 61.84
 0 -3 -9 2045.74 62.74
 0 -3 -8 94.75 8.12
 0 -3 -8 91.7 5.9
 0 -3 -8 104.04 9.68
 0 -3 -8 82.69 7.65
 0 -3 -8 82.91 8.51
 0 -3 -7 1492.68 43.26
 0 -3 -7 1401.29 39.29
 0 -3 -7 1453.78 45.51
 0 -3 -7 1329.87 38.14
 0 -3 -7 1479.84 42.67
 0 -3 -7 1431.43 42.62
 0 -3 -7 1531.88 44.94
 0 -3 -6 75.89 6.79
 0 -3 -6 81.72 8.21
 0 -3 -6 71.46 4.1
 0 -3 -6 73.48 7.01
 0 -3 -6 81.75 7.36
 0 -3 -6 69.99 6.9
 0 -3 -5 2015.13 56.43
 0 -3 -5 1970.44 56.28
 0 -3 -5 2045.85 56.46
 0 -3 -4 301.25 9.42
 0 -3 -4 312.5 13.35
 0 -3 -4 317.49 13.45
 0 -3 -4 328.16 13.2
 0 -3 -4 316.43 13.25
 0 -3 -3 903.79 26.38
 0 -3 -3 854.92 22.71
 0 -3 -3 876.93 25.36
 0 -3 -2 4849.94 124.1
 0 -3 -2 4882.59 126.56
 0 -3 -2 5091.62 126.45
 0 -3 -2 5076.31 126.93
 0 -3 -1 833.28 24.09
 0 -3 -1 844.19 25.76
 0 -3 -1 855.62 26.13
 0 -3 -1 851.28 24.7
 0 -3 -1 821.15 25.8
 0 -3 -1 841.69 26.91
 0 -3 0 4386.99 115.15
 0 -3 0 4544.29 115.8
 0 -3 0 4526.64 117.05
 0 -3 0 4510.16 114.1
 0 -3 0 4540.83 117.36
 0 -3 0 4594.24 116.46
 0 -3 1 104.54 6.77
 0 -3 1 107.31 6.52
 0 -3 1 114.4 7.81
 0 -3 1 103.91 5.09
 0 -3 1 115.3 7.36
 0 -3 2 1044.01 33.37
 0 -3 2 1088.8 33.91
 0 -3 2 1147.73 32.08
 0 -3 2 1165.01 35.12
 0 -3 2 1123.22 29.6
 0 -3 2 1182.4 34.03
 0 -3 3 -0.98 4.14
 0 -3 3 3.19 3.25
 0 -3 3 1.06 3.91
 0 -3 3 0.1 1.5
 0 -3 3 -0.43 3.74
 0 -3 4 589.26 21.6
 0 -3 4 563.97 17.52
 0 -3 4 558.42 21.4
 0 -3 4 532.9 14.94
 0 -3 4 531.32 14.93
 0 -3 4 592.02 20.86
 0 -3 5 483.31 20.81
 0 -3 5 536.97 21.27
 0 -3 5 538.54 16.48
 0 -3 5 473.17 14.36
 0 -3 5 512.19 14.44
 0 -3 5 558.86 20.45
 0 -3 6 601.64 24.77
 0 -3 6 660.76 25.04
 0 -3 7 1303.96 43.41
 0 -3 8 53.5 7.36
 0 -3 8 64.08 8.45
 0 -3 9 915.93 33.08
 0 -3 9 906.5 35.09
 0 -3 10 127.2 10.99
 0 -3 10 140.91 12.83
 0 -3 11 363.09 19.08
 0 -3 11 373.13 21.23
 0 -3 12 3.63 6.64
 0 -3 13 283.02 19.75
 0 -3 14 -5.49 7.43
 0 -3 15 264.29 20.79
 0 -3 15 254.87 20.29
 0 -3 16 42.81 10.22
 0 -3 16 42.57 10.35
 0 -3 17 230.72 20.82
 0 -3 17 243.97 21.18
 0 -3 18 103.93 15.79
 0 -3 19 119.91 16.82
 0 -3 20 134.4 17.88
 0 -2 -22 41.97 12.73
 0 -2 -22 41.88 13.33
 0 -2 -21 251.07 23.74
 0 -2 -21 318.15 25.96
 0 -2 -20 -1.85 9.89
 0 -2 -20 -13.65 11.76
 0 -2 -19 203.49 19.92
 0 -2 -19 149.01 18.41
 0 -2 -18 6.72 8.18
 0 -2 -18 7.09 9.84
 0 -2 -17 533.18 30.3
 0 -2 -17 509.49 30.85
 0 -2 -16 31.28 9.19
 0 -2 -16 15.78 8.89
 0 -2 -15 567.01 28.46
 0 -2 -15 509.62 28.59
 0 -2 -15 592.29 30.94
 0 -2 -14 240.02 17.76
 0 -2 -14 223.5 17.96
 0 -2 -14 218.79 18.14
 0 -2 -13 266.95 17.59
 0 -2 -13 212.57 14.77
 0 -2 -13 257.37 18.1
 0 -2 -13 238.08 18.11
 0 -2 -12 511.23 24.09
 0 -2 -12 465.12 21.63
 0 -2 -12 450.62 23.85
 0 -2 -12 486.89 25.32
 0 -2 -11 30.36 7.47
 0 -2 -11 24.6 5.91
 0 -2 -11 23.8 6.85
 0 -2 -11 18.17 7.2
 0 -2 -10 1690.11 53.59
 0 -2 -10 1640.53 54.47
 0 -2 -10 1663.3 51.33
 0 -2 -10 1644.8 53.66
 0 -2 -9 11.46 5.6
 0 -2 -9 3.47 5.4
 0 -2 -9 10.13 4.07
 0 -2 -9 13.13 4.62
 0 -2 -9 12.09 3.51
 0 -2 -9 2.39 4.54
 0 -2 -8 2462.25 69.69
 0 -2 -8 2304.96 64.02
 0 -2 -8 2345.53 70.68
 0 -2 -8 2537.99 66.2
 0 -2 -8 2374.09 63.7
 0 -2 -8 2434.32 67.68
 0 -2 -8 2329.39 69.77
 0 -2 -7 3.07 4.72
 0 -2 -7 2.7 4.99
 0 -2 -7 1.42 2.79
 0 -2 -7 3.33 3.87
 0 -2 -7 -0.98 3.24
 0 -2 -7 1.08 2.6
 0 -2 -7 0.94 4.28
 0 -2 -7 4.26 4.5
 0 -2 -6 1551.12 43.55
 0 -2 -6 1458.93 40.28
 0 -2 -6 1457.94 44.99
 0 -2 -6 1472.6 40.26
 0 -2 -6 1525.88 45.7
 0 -2 -6 1526.8 42.8
 0 -2 -6 1467.91 43.31
 0 -2 -6 1534.13 44.77
 0 -2 -5 99.64 5.35
 0 -2 -5 100.12 7.94
 0 -2 -5 117.31 5.27
 0 -2 -5 114.96 8.3
 0 -2 -5 107.98 6.93
 0 -2 -5 112.38 7.48
 0 -2 -5 104.09 7.73
 0 -2 -4 768.33 23.39
 0 -2 -4 716.95 21.2
 0 -2 -4 729.48 23.37
 0 -2 -4 769.95 24.8
 0 -2 -4 770.01 23.43
 0 -2 -4 782.68 24.09
 0 -2 -3 436.64 15.17
 0 -2 -3 431.56 15.14
 0 -2 -3 445.61 15.02
 0 -2 -2 2608.92 67.94
 0 -2 -2 2609.78 68.44
 0 -2 -1 5786.49 146.47
 0 -2 -1 5942.66 148.06
 0 -2 -1 5870.26 147.52
 0 -2 -1 5895.52 148.12
 0 -2 -1 6056.89 149.06
 0 -2 0 3746.77 96.39
 0 -2 0 3817 96.85
 0 -2 0 3800.5 97.55
 0 -2 0 3826.69 95.73
 0 -2 0 3880.15 97.8
 0 -2 0 3774.72 97.38
 0 -2 1 1440.26 38.3
 0 -2 1 1444.52 37.37
 0 -2 1 1446.29 39
 0 -2 1 1422.84 35.73
 0 -2 1 1487.1 38.51
 0 -2 2 68.33 5.79
 0 -2 2 64.36 5.77
 0 -2 2 66.88 4.38
 0 -2 2 66.51 5.39
 0 -2 3 391.26 14.98
 0 -2 3 371.78 14.71
 0 -2 3 379.17 10.6
 0 -2 3 370.87 11.92
 0 -2 3 368.07 14.3
 0 -2 3 364.41 10.52
 0 -2 4 764.66 24.6
 0 -2 4 772.9 25.34
 0 -2 4 788.04 25.35
 0 -2 4 787.86 24.44
 0 -2 4 708.66 20.38
 0 -2 4 768.68 21.44
 0 -2 4 758.02 24.86
 0 -2 5 1284.26 39.38
 0 -2 5 1238.5 40.21
 0 -2 5 1284.96 40.02
 0 -2 5 1194.65 35.13
 0 -2 5 1262.78 39.13
 0 -2 5 1239.72 39.48
 0 -2 6 151.29 9.52
 0 -2 6 146.24 9.14
 0 -2 6 154.51 6.64
 0 -2 6 143.79 9.45
 0 -2 6 151.97 10.14
 0 -2 6 140.89 9.76
 0 -2 7 760.56 27.49
 0 -2 7 683.65 25.1
 0 -2 7 721.88 25.61
 0 -2 7 711.91 21.98
 0 -2 8 142.17 9.74
 0 -2 8 124.15 7.49
 0 -2 8 128.9 10.6
 0 -2 9 450.33 19.54
 0 -2 9 442.63 20.96
 0 -2 10 680.91 26.32
 0 -2 10 655.94 27.93
 0 -2 11 675.86 29.33
 0 -2 12 498.38 24.94
 0 -2 13 68.37 10.56
 0 -2 14 610.06 29.69
 0 -2 15 58.81 10.74
 0 -2 15 70.26 12.06
 0 -2 16 128.67 15.1
 0 -2 16 153.03 16.57
 0 -2 17 32.52 10.85
 0 -2 18 233.79 21.18
 0 -2 19 34.32 11.16
 0 -2 20 258.27 23.24
 0 -2 21 43.04 13.51
 0 -1 -22 72.96 16.59
 0 -1 -22 89.58 16.01
 0 -1 -21 151.39 19.56
 0 -1 -21 100.36 16.77
 0 -1 -20 102.87 17.06
 0 -1 -20 87.04 15.03
 0 -1 -19 33.41 12.06
 0 -1 -19 56.04 12.39
 0 -1 -18 90.08 14.9
 0 -1 -18 94.44 14.42
 0 -1 -17 16.72 9.75
 0 -1 -17 14.6 9.46
 0 -1 -16 692.11 34.85
 0 -1 -16 636.69 33.48
 0 -1 -15 -7.36 8.77
 0 -1 -15 5.97 7.27
 0 -1 -15 2.85 7.8
 0 -1 -14 544 28.42
 0 -1 -14 520.79 26.14
 0 -1 -14 479.16 24.01
 0 -1 -14 510.84 27.26
 0 -1 -13 126.22 13.33
 0 -1 -13 121.66 12.6
 0 -1 -13 120.75 11.2
 0 -1 -13 86.63 11.61
 0 -1 -12 474.91 24.64
 0 -1 -12 461.04 22.97
 0 -1 -12 430.18 21.16
 0 -1 -12 475.42 24.3
 0 -1 -11 62.23 9.65
 0 -1 -11 72.21 9.3
 0 -1 -11 78.41 8.72
 0 -1 -11 51.82 8.58
 0 -1 -10 146.83 12.62
 0 -1 -10 136.91 11.12
 0 -1 -10 164.84 11.29
 0 -1 -9 1524.03 47.61
 0 -1 -9 1558.13 48.97
 0 -1 -9 1488.96 50.44
 0 -1 -9 1537.25 45.06
 0 -1 -9 1618.79 45.06
 0 -1 -9 1544.76 50.14
 0 -1 -8 539.39 20.66
 0 -1 -8 547.12 21.71
 0 -1 -8 510.31 22.4
 0 -1 -8 525.79 18.61
 0 -1 -8 497.74 18.1
 0 -1 -8 540.6 19.73
 0 -1 -8 504.24 22.05
 0 -1 -7 2472.82 67.42
 0 -1 -7 2369 68.19
 0 -1 -7 2423.13 65
 0 -1 -7 2439.22 69.61
 0 -1 -7 2475.61 65.05
 0 -1 -7 2479.92 66.25
 0 -1 -7 2221.92 68.31
 0 -1 -6 307.43 12.92
 0 -1 -6 299.39 13.95
 0 -1 -6 283.95 14.45
 0 -1 -6 301.56 11.57
 0 -1 -6 311.05 11.8
 0 -1 -6 278.8 12.49
 0 -1 -6 292.04 13.89
 0 -1 -5 1009.44 29.94
 0 -1 -5 969.14 30.7
 0 -1 -5 1053.2 28.49
 0 -1 -5 1051.8 31.87
 0 -1 -5 954.22 28.7
 0 -1 -5 982.59 29.77
 0 -1 -5 992.07 31.08
 0 -1 -4 130.42 5.61
 0 -1 -4 130.63 7.01
 0 -1 -4 119.04 7.45
 0 -1 -4 119.19 7.86
 0 -1 -4 141.57 6.09
 0 -1 -4 122.52 6.49
 0 -1 -4 136.06 7.29
 0 -1 -4 129.91 7.57
 0 -1 -3 524.36 14.91
 0 -1 -3 560.02 16.44
 0 -1 -3 517.81 17.2
 0 -1 -3 519.47 14.95
 0 -1 -3 525.8 17.48
 0 -1 -3 514.24 16.13
 0 -1 -3 540.41 16.78
 0 -1 -3 554.61 17.08
 0 -1 -2 16.23 1.94
 0 -1 -2 20.33 2.57
 0 -1 -2 11.46 2.59
 0 -1 -2 16.8 2.64
 0 -1 -2 19.43 2.55
 0 -1 -2 10.02 2.87
 0 -1 -1 2525.12 16.63
 0 -1 -1 0.12 1.09
 0 -1 0 223.09 4.3
 0 -1 0 112.4 3.68
 0 -1 1 290.22 9.47
 0 -1 1 250.11 9.25
 0 -1 1 294.13 8.5
 0 -1 1 294.01 9.42
 0 -1 2 941.24 26.68
 0 -1 2 951.1 26.64
 0 -1 2 974.1 26.42
 0 -1 2 969.23 24.75
 0 -1 3 488.24 14.6
 0 -1 3 483.28 14.68
 0 -1 3 442.27 13.99
 0 -1 3 453.9 14.25
 0 -1 3 440.96 11.63
 0 -1 4 153.76 7.99
 0 -1 4 160.79 7.99
 0 -1 4 147.22 5.89
 0 -1 4 155.59 7.34
 0 -1 4 153.68 8.02
 0 -1 5 438.88 16.33
 0 -1 5 466.5 16.15
 0 -1 5 415.77 16.15
 0 -1 5 427.37 14.16
 0 -1 5 404.88 13.23
 0 -1 5 461.13 17.06
 0 -1 6 2959.39 102.1
 0 -1 6 3172.53 103.32
 0 -1 6 3092.87 101.94
 0 -1 6 2944.62 100.24
 0 -1 6 3002.38 102.54
 0 -1 7 365.53 15.17
 0 -1 7 365.94 15.8
 0 -1 7 348.47 11.64
 0 -1 7 380.23 14.73
 0 -1 7 344.78 13.11
 0 -1 8 2503.47 71.04
 0 -1 8 2409.15 65.02
 0 -1 8 2429.18 67.02
 0 -1 8 2533.97 69.23
 0 -1 8 2525.19 69.44
 0 -1 9 9 4.88
 0 -1 9 2.25 4.61
 0 -1 10 677.85 24.78
 0 -1 10 737.7 28.47
 0 -1 11 264.15 15.92
 0 -1 12 536.08 25.06
 0 -1 13 174.83 14.2
 0 -1 14 455.44 24.28
 0 -1 15 584.3 28.34
 0 -1 15 531.13 29.07
 0 -1 16 251.68 20.39
 0 -1 17 714.09 35.87
 0 -1 18 13.37 9.97
 0 -1 19 432.68 29
 0 -1 20 14.73 10.99
 0 -1 21 337.4 26.76
 0 0 -22 240.82 23.74
 0 0 -22 270.09 25.62
 0 0 -21 289.38 25.38
 0 0 -21 235.7 23.94
 0 0 -20 326.85 26.08
 0 0 -20 260.04 24.22
 0 0 -19 53.69 12.81
 0 0 -19 52.02 13.38
 0 0 -18 260.85 22.41
 0 0 -18 293.1 23.68
 0 0 -17 13.34 8.65
 0 0 -17 3.34 9.03
 0 0 -16 50.19 10.78
 0 0 -16 50.32 12.25
 0 0 -15 580.43 31.24
 0 0 -14 5.49 7.52
 0 0 -14 -4.37 5.99
 0 0 -14 -1.1 7.67
 0 0 -13 624.62 30.73
 0 0 -13 637.65 28.53
 0 0 -13 695.36 29.8
 0 0 -12 3.51 6.82
 0 0 -12 5.67 4.9
 0 0 -12 10.37 7.01
 0 0 -11 1485.02 52.27
 0 0 -11 1598.56 50.82
 0 0 -11 1511.38 50.06
 0 0 -10 28.01 7.42
 0 0 -10 29.48 6.76
 0 0 -10 26.87 6.28
 0 0 -9 2802.98 83.52
 0 0 -9 2981.18 86.27
 0 0 -9 2997.81 79.73
 0 0 -9 3018.09 80.43
 0 0 -9 3047.67 80.19
 0 0 -9 2907.25 84.01
 0 0 -8 1583.51 48.91
 0 0 -8 1630.15 51
 0 0 -8 1663.91 47.63
 0 0 -8 1579.75 46.72
 0 0 -8 1637.47 45.64
 0 0 -8 1648.96 45.97
 0 0 -8 1570.07 46.01
 0 0 -8 1577.15 49.1
 0 0 -7 2499.16 73
 0 0 -7 2670.7 72.33
 0 0 -7 2551.49 75.41
 0 0 -7 2650 71.75
 0 0 -7 2679.74 70.54
 0 0 -7 2742 70.91
 0 0 -7 2684.67 71.15
 0 0 -7 2621.18 73.66
 0 0 -6 2225.04 62.44
 0 0 -6 2219.18 60.36
 0 0 -6 2262.33 60.28
 0 0 -6 2264.18 62.67
 0 0 -6 2259.59 64.13
 0 0 -6 2261.32 61.65
 0 0 -6 2271.79 61.13
 0 0 -5 390.92 15.55
 0 0 -5 420.16 14.05
 0 0 -5 404.82 14.14
 0 0 -5 409.86 15.57
 0 0 -5 400.75 14.52
 0 0 -5 426.9 16.83
 0 0 -4 241.38 10.86
 0 0 -4 261.11 9.39
 0 0 -4 247.87 9.51
 0 0 -4 245.56 10.54
 0 0 -4 216.2 11.54
 0 0 -4 255.22 9.88
 0 0 -3 447.83 15.16
 0 0 -3 477.65 14.15
 0 0 -3 477.52 14.32
 0 0 -3 464.24 15.13
 0 0 -3 444.81 15.87
 0 0 -3 485.46 14.61
 0 0 -2 8154.15 29.24
 0 0 -2 8080.36 27.18
 0 0 2 7631.9 23.43
 0 0 2 7926.26 27.41
 0 0 2 7813.98 30.89
 0 0 3 478.39 14.76
 0 0 3 449.77 15.37
 0 0 3 455.45 13.56
 0 0 3 469.64 14.4
 0 0 3 470.35 14.97
 0 0 4 229.01 10.71
 0 0 4 251.13 9.99
 0 0 4 219.5 8.57
 0 0 4 233.41 9.44
 0 0 4 244.03 10.1
 0 0 5 380.02 14.59
 0 0 5 422.18 15.03
 0 0 5 414.6 16.17
 0 0 5 376.51 13
 0 0 5 440.89 14.71
 0 0 5 368.13 14.67
 0 0 6 2212.81 62.19
 0 0 6 2257.45 62.62
 0 0 6 2336.3 63.83
 0 0 6 2305.28 60.14
 0 0 6 2232.5 61.61
 0 0 6 2332.92 62.58
 0 0 7 2630.89 71.5
 0 0 7 2714.37 72.21
 0 0 7 2518.61 72.51
 0 0 7 2586.23 68.81
 0 0 7 2655.03 70.89
 0 0 7 2539.88 71.33
 0 0 8 1691.16 47.44
 0 0 8 1606.68 47.63
 0 0 8 1604.04 44.36
 0 0 8 1601.54 46.51
 0 0 9 2984.26 81.77
 0 0 9 3021.48 82.84
 0 0 9 2910.15 78.56
 0 0 9 2929.57 81.19
 0 0 9 2953.51 81.56
 0 0 10 17.24 5.78
 0 0 10 18.11 5.33
 0 0 11 1565.19 49.28
 0 0 11 1492.05 47.61
 0 0 12 14.06 5.64
 0 0 12 13.38 6.38
 0 0 13 686.37 29.01
 0 0 14 1.23 6.57
 0 0 15 607.76 30.19
 0 0 16 49.95 10.14
 0 0 17 13.71 9.09
 0 0 18 266.72 21.73
 0 0 19 46.04 11.99
 0 0 20 338.06 26.04
 0 0 21 220.39 21.94
 0 0 22 211.24 21.93
 0 1 -22 6.22 12.23
 0 1 -21 360.16 28.22
 0 1 -21 308.01 27.13
 0 1 -20 7.94 9.51
 0 1 -20 9.7 11.31
 0 1 -19 429.98 30.21
 0 1 -19 454.32 30.65
 0 1 -18 12.43 10.47
 0 1 -17 741.99 37.99
 0 1 -16 264.35 21.93
 0 1 -15 586.38 31.18
 0 1 -14 406.78 23.31
 0 1 -14 496.78 27.54
 0 1 -13 178.75 15.12
 0 1 -13 205.24 17.13
 0 1 -13 204.18 15.64
 0 1 -12 573.2 28.52
 0 1 -12 570.05 26.48
 0 1 -12 567.52 25.91
 0 1 -11 258.46 17.82
 0 1 -11 235.77 15.87
 0 1 -11 280.21 16.81
 0 1 -10 757.13 31.39
 0 1 -10 705.13 28.93
 0 1 -10 773.75 30.12
 0 1 -9 4.37 5.64
 0 1 -9 3.51 3.48
 0 1 -9 -2.66 6.22
 0 1 -9 4.72 4.58
 0 1 -8 2513.96 72.19
 0 1 -8 2589.37 69.82
 0 1 -8 2601.29 74.36
 0 1 -8 2561.89 69.32
 0 1 -8 2531.81 72.97
 0 1 -8 2411.14 67.53
 0 1 -7 369.96 15.51
 0 1 -7 349.28 17.61
 0 1 -7 381.66 15.25
 0 1 -7 366.64 14.77
 0 1 -7 374.86 16.87
 0 1 -7 378.78 13.75
 0 1 -6 3032.24 80.07
 0 1 -6 3155.28 83.9
 0 1 -6 3166.41 81.3
 0 1 -6 2947.15 79.95
 0 1 -6 3075.46 81.97
 0 1 -6 2880.08 78.15
 0 1 -5 449.53 16.7
 0 1 -5 445.66 15.37
 0 1 -5 462.56 17.76
 0 1 -5 411.69 15.26
 0 1 -5 440.39 17.08
 0 1 -5 410.24 13.79
 0 1 -4 164.86 8.45
 0 1 -4 145.08 7.4
 0 1 -4 156.45 7.73
 0 1 -4 165.53 9.07
 0 1 -4 152.98 6.32
 0 1 -3 446.73 14.19
 0 1 -3 477.95 15.22
 0 1 -3 455.97 16.01
 0 1 -3 441.67 13
 0 1 -3 460.56 13.14
 0 1 -2 975.17 25.24
 0 1 -2 927.91 23.25
 0 1 -2 954.42 24.91
 0 1 -2 923.18 25.12
 0 1 -2 1002.88 23.08
 0 1 -1 288.04 6.22
 0 1 -1 296.36 6.6
 0 1 0 125.48 3.16
 0 1 0 0.66 1.02
 0 1 0 201.91 4.54
 0 1 0 3.54 1.55
 0 1 1 2104.55 14.48
 0 1 1 2630.47 16.46
 0 1 2 17.08 2.99
 0 1 2 16.82 2.83
 0 1 2 19.8 2.25
 0 1 2 13.07 1.63
 0 1 2 12.11 2.79
 0 1 2 14.57 2.34
 0 1 3 523 16
 0 1 3 513.28 16.71
 0 1 3 488.77 16.51
 0 1 3 541.67 17.06
 0 1 3 559.83 16.81
 0 1 4 114.58 7.23
 0 1 4 117.39 7.46
 0 1 4 136.45 7.24
 0 1 4 139.68 7.93
 0 1 4 137.06 6.91
 0 1 5 985.86 30.79
 0 1 5 1034.47 29.32
 0 1 5 1006.06 31.62
 0 1 5 1030.98 30
 0 1 5 1042.71 31.09
 0 1 5 1052.56 30.48
 0 1 6 299.7 12.88
 0 1 6 329.84 12.17
 0 1 6 240.18 12.9
 0 1 6 286.23 11.94
 0 1 6 275.4 12.97
 0 1 6 312.15 12.55
 0 1 7 2575.84 68.79
 0 1 7 2487.7 67.22
 0 1 7 2461.94 69.91
 0 1 7 2482.6 67.06
 0 1 7 2508.43 68.83
 0 1 7 2363.16 67.62
 0 1 8 524.53 20.46
 0 1 8 565.13 19.85
 0 1 8 516.73 19.08
 0 1 8 513.41 20.74
 0 1 8 510.61 19.68
 0 1 9 1551.96 47.85
 0 1 9 1578.9 46.71
 0 1 9 1551.18 45.66
 0 1 10 142.79 9.56
 0 1 10 134.2 10.87
 0 1 11 59.43 8.77
 0 1 11 58.89 6.92
 0 1 12 457.17 21.77
 0 1 13 94.87 11.49
 0 1 13 106.16 11.81
 0 1 14 539.98 25.59
 0 1 14 552.96 27.15
 0 1 15 10.21 7.94
 0 1 16 657.52 32.28
 0 1 17 32.29 9.88
 0 1 18 101.45 14.23
 0 1 19 56.05 12.68
 0 1 20 126.41 16.72
 0 1 21 99.64 15.56
 0 1 22 82.86 15.02
 0 2 -21 21.05 12.43
 0 2 -21 40.27 14
 0 2 -20 302.24 25.67
 0 2 -19 22.54 11.21
 0 2 -18 218.15 21.27
 0 2 -17 27.46 11.23
 0 2 -16 167.29 17.8
 0 2 -15 87.38 13.59
 0 2 -15 87.9 12.39
 0 2 -14 619.73 30.32
 0 2 -14 598.11 31.89
 0 2 -13 88.07 13.19
 0 2 -13 94.89 11.72
 0 2 -12 487.87 26.22
 0 2 -12 506.11 24.34
 0 2 -12 445.45 24.16
 0 2 -11 689.86 30.92
 0 2 -11 679.93 28.67
 0 2 -11 630.64 28.71
 0 2 -10 674.29 27.57
 0 2 -10 672.2 29.8
 0 2 -9 404.56 19.74
 0 2 -9 461.19 22.3
 0 2 -8 111.58 8.35
 0 2 -8 143.34 12.26
 0 2 -8 123.6 11.09
 0 2 -8 145.91 10.66
 0 2 -7 746.93 26.71
 0 2 -7 732.79 27.92
 0 2 -7 732.91 24.02
 0 2 -7 735.35 25.22
 0 2 -7 746.02 28.03
 0 2 -7 699.11 21.75
 0 2 -6 168.08 10.27
 0 2 -6 154.64 8.34
 0 2 -6 157.88 9.22
 0 2 -6 161.6 10.9
 0 2 -6 169.11 6.86
 0 2 -5 1217.24 35.05
 0 2 -5 1211.62 37.2
 0 2 -5 1225.34 37.04
 0 2 -5 1312.29 38.95
 0 2 -5 1242.08 33.72
 0 2 -4 802.66 26.06
 0 2 -4 731.1 22.39
 0 2 -4 790.63 25.03
 0 2 -4 768.52 24.66
 0 2 -4 752.76 25.29
 0 2 -4 783.83 22.06
 0 2 -3 389.09 15.31
 0 2 -3 400.98 14.92
 0 2 -3 386.16 12.46
 0 2 -3 399.65 15.36
 0 2 -3 374.35 12.07
 0 2 -3 374 14.51
 0 2 -2 56.61 5.15
 0 2 -2 62.29 5.98
 0 2 -2 56.13 5.87
 0 2 -2 58.23 4.09
 0 2 -1 1492.3 40.47
 0 2 -1 1472.71 39.68
 0 2 -1 1446.7 39.46
 0 2 -1 1457.62 39.98
 0 2 -1 1430.26 38.9
 0 2 -1 1424.72 37.22
 0 2 -1 1496.98 40.2
 0 2 0 3754.8 95.63
 0 2 0 3778.43 96.57
 0 2 0 3832.12 96.55
 0 2 0 3760.45 95.14
 0 2 0 3803.29 97.1
 0 2 1 5752.02 146.16
 0 2 1 5997.98 148.33
 0 2 1 5999.45 147.64
 0 2 1 5916.24 148.52
 0 2 1 5860.49 148.24
 0 2 2 2532.28 67.65
 0 2 2 2529.01 67.02
 0 2 2 2590.57 67.2
 0 2 2 2560.99 67.04
 0 2 2 2607.64 66.83
 0 2 3 435.83 14.43
 0 2 3 436.1 13.24
 0 2 3 426.74 15.5
 0 2 3 422.59 13
 0 2 3 396.32 15.01
 0 2 3 442.25 15.66
 0 2 3 441.61 14.75
 0 2 4 698.17 20.67
 0 2 4 749.34 22.55
 0 2 4 767.78 21.94
 0 2 4 756.43 23.83
 0 2 4 746.78 23.62
 0 2 4 728.38 23.92
 0 2 4 753.4 23.18
 0 2 5 110.39 5.21
 0 2 5 102.75 6.61
 0 2 5 105.94 7.38
 0 2 5 100.81 7.57
 0 2 5 114.49 8.14
 0 2 5 119.34 7.35
 0 2 6 1497.54 42.45
 0 2 6 1421.47 43.3
 0 2 6 1533.27 44.42
 0 2 6 1507.86 43.47
 0 2 6 1414.59 44.05
 0 2 6 1542.76 43.87
 0 2 7 -2.57 4.94
 0 2 7 5.11 4.51
 0 2 7 1.96 4.35
 0 2 7 -0.87 3.54
 0 2 7 1.72 5.32
 0 2 8 2482.33 68.39
 0 2 8 2335.4 68.44
 0 2 8 2471.04 70.13
 0 2 8 2486.13 67.88
 0 2 9 13.23 4.31
 0 2 9 5.66 5.84
 0 2 9 13.23 5.35
 0 2 10 1713.8 52.51
 0 2 10 1656.32 50.55
 0 2 10 1677.33 53.04
 0 2 11 42.23 8.3
 0 2 11 27.82 6.67
 0 2 11 32.31 6.58
 0 2 12 456.63 22.43
 0 2 12 483.69 22.73
 0 2 12 435.68 19.94
 0 2 13 245.6 16.99
 0 2 13 254.45 16.98
 0 2 14 252.2 17.49
 0 2 14 222.67 16.72
 0 2 15 572.41 27.56
 0 2 15 534.2 27.22
 0 2 16 11.84 9.54
 0 2 16 32.86 8.92
 0 2 17 638.41 32.09
 0 2 18 13.48 8.43
 0 2 19 185.52 18.45
 0 2 20 1.67 9.03
 0 2 21 264.28 22.62
 0 2 22 40.05 12.15
 0 3 -20 147.46 19.64
 0 3 -19 123.56 18.6
 0 3 -18 84.18 15.65
 0 3 -17 232.66 21.8
 0 3 -16 49.92 13.2
 0 3 -15 281.86 21.14
 0 3 -15 264.12 22.32
 0 3 -14 -1.38 6.94
 0 3 -14 -1.48 10.16
 0 3 -13 278.86 19.75
 0 3 -13 268.47 21.17
 0 3 -12 19.14 9.97
 0 3 -11 381.9 22.83
 0 3 -11 391.75 21.15
 0 3 -10 129.14 12.19
 0 3 -10 136.58 13.79
 0 3 -10 122.63 12.86
 0 3 -9 1042.77 38.25
 0 3 -9 982.89 35.54
 0 3 -9 948.88 37.05
 0 3 -8 70.15 8.54
 0 3 -8 59.66 9.07
 0 3 -7 1370.65 45.32
 0 3 -6 692.22 25.97
 0 3 -6 628.77 24.48
 0 3 -6 621.28 19.62
 0 3 -6 606.42 20.34
 0 3 -5 570.78 22.62
 0 3 -5 516.35 21.18
 0 3 -5 542.25 22.28
 0 3 -5 540.8 17.52
 0 3 -5 542.08 20.79
 0 3 -4 565.41 22.19
 0 3 -4 590.83 20.99
 0 3 -4 559.79 21.31
 0 3 -4 577.07 18.46
 0 3 -4 577.5 22.29
 0 3 -3 -0.45 3.47
 0 3 -3 2.05 4.43
 0 3 -3 0.84 3.74
 0 3 -3 0.58 2.99
 0 3 -3 -1.8 4
 0 3 -3 5.51 4.96
 0 3 -2 1139.08 34.57
 0 3 -2 1132.78 33.12
 0 3 -2 1073.14 32.77
 0 3 -2 1130.69 33.54
 0 3 -2 1097.81 29.19
 0 3 -2 1099.41 31.83
 0 3 -2 1101.82 33.9
 0 3 -1 113.54 7.98
 0 3 -1 96.37 6.86
 0 3 -1 101.36 6.58
 0 3 -1 122.81 7.49
 0 3 -1 92.88 6.31
 0 3 -1 105.71 4.96
 0 3 -1 104.53 7.33
 0 3 0 4493.64 115.16
 0 3 0 4347.11 112.78
 0 3 0 4401.52 110.47
 0 3 0 4301.2 114.15
 0 3 0 4492.08 114.29
 0 3 0 4567.64 112.29
 0 3 0 4387.16 114.67
 0 3 1 802.98 23.19
 0 3 1 818.48 25.83
 0 3 1 862.74 24.53
 0 3 1 807.55 25.73
 0 3 1 806.03 22.27
 0 3 2 4928.53 124.95
 0 3 2 4557.39 121.07
 0 3 2 4934.58 125.6
 0 3 2 5000.15 124.82
 0 3 2 5060.66 124.41
 0 3 2 5010.7 124.42
 0 3 3 881.72 28.8
 0 3 3 902.14 28.06
 0 3 3 928.05 28.76
 0 3 3 942.04 28.47
 0 3 3 890.8 27.91
 0 3 3 910.3 27.55
 0 3 4 305.29 12.54
 0 3 4 315.93 11.24
 0 3 4 304.17 10.52
 0 3 4 296.72 13.86
 0 3 4 330.59 13.74
 0 3 4 328.06 14.05
 0 3 4 303.69 12.81
 0 3 4 320.85 12.95
 0 3 5 1888.62 53.78
 0 3 5 1937.38 51.71
 0 3 5 1962.32 52.38
 0 3 5 1976.79 56.29
 0 3 5 2049.98 55.79
 0 3 5 1970.05 56.17
 0 3 5 1938.51 54.48
 0 3 6 86.21 6.15
 0 3 6 81.94 7.96
 0 3 6 80.23 7.54
 0 3 6 77.36 4.95
 0 3 6 90.01 6.7
 0 3 6 105.74 9.14
 0 3 6 82.32 7.1
 0 3 7 1501.42 43.18
 0 3 7 1423.1 42.56
 0 3 7 1518.21 45.32
 0 3 7 1410.01 44.21
 0 3 7 1472.97 45.8
 0 3 7 1484.19 44.12
 0 3 8 83.16 7.22
 0 3 8 106.45 10.06
 0 3 8 90.91 7.41
 0 3 8 100.98 8.91
 0 3 9 1986.54 59.56
 0 3 9 1856.97 55.58
 0 3 9 1986.6 57.14
 0 3 9 1922.84 57.68
 0 3 10 6.01 6.52
 0 3 10 10.21 6.02
 0 3 10 4.91 4.83
 0 3 11 1046.05 38.2
 0 3 11 1020.35 35.99
 0 3 11 994.56 35.82
 0 3 12 71 10.46
 0 3 12 90.29 10.24
 0 3 12 93.56 9.9
 0 3 13 863.29 34.12
 0 3 13 932.04 33.96
 0 3 13 825.29 35.21
 0 3 14 23.48 7.67
 0 3 14 21.68 9.37
 0 3 15 581.94 28.38
 0 3 15 639.44 30.47
 0 3 16 188.8 16.33
 0 3 16 172.39 16.89
 0 3 17 75.17 11.75
 0 3 17 60.36 12.84
 0 3 18 141.77 15.59
 0 3 18 132 16.57
 0 3 19 19.76 8.77
 0 3 20 181.18 18.46
 0 4 -18 55.91 15.42
 0 4 -17 175.16 20.73
 0 4 -16 80.13 15.65
 0 4 -15 162.26 17.17
 0 4 -15 143.84 17.82
 0 4 -14 943.61 42.35
 0 4 -13 231.43 19.92
 0 4 -12 1803.98 63.22
 0 4 -11 12.36 7.22
 0 4 -11 14.82 8.79
 0 4 -11 13.63 8.47
 0 4 -10 840.85 35.68
 0 4 -10 801.56 35.43
 0 4 -10 894.06 34.32
 0 4 -9 23.49 8.86
 0 4 -9 4.48 6.32
 0 4 -8 750.81 31.43
 0 4 -7 48.88 8.73
 0 4 -7 39.56 7.62
 0 4 -6 1632.76 52.59
 0 4 -6 1641.76 51.39
 0 4 -5 1001.59 37.13
 0 4 -5 1049.85 37.21
 0 4 -5 1044.77 36.36
 0 4 -4 202.85 13.19
 0 4 -4 213.06 12.55
 0 4 -4 194.3 12.61
 0 4 -4 189.9 9.57
 0 4 -3 1814.67 51.75
 0 4 -3 1820.79 51.73
 0 4 -3 1758.05 53.89
 0 4 -3 1784.92 50.23
 0 4 -3 1768.28 53.44
 0 4 -2 25.98 5.21
 0 4 -2 31.19 6.46
 0 4 -2 30.08 5.11
 0 4 -2 29.81 5.48
 0 4 -2 30.7 4.59
 0 4 -2 30.04 2.91
 0 4 -2 31.04 6.04
 0 4 -1 1683.29 50.41
 0 4 -1 1753.93 49.16
 0 4 -1 1658.64 47.71
 0 4 -1 1685.69 48.59
 0 4 -1 1782.67 49.41
 0 4 -1 1687.59 45.45
 0 4 -1 1663.86 49.73
 0 4 0 514.74 20.2
 0 4 0 502.28 19.03
 0 4 0 519.98 17.63
 0 4 0 521.06 19.47
 0 4 0 499.02 14.88
 0 4 0 555.26 19.38
 0 4 0 522.31 17.07
 0 4 0 518.6 19.76
 0 4 1 2174.38 59.45
 0 4 1 2321.77 63.23
 0 4 1 2316.54 60.85
 0 4 1 2213.08 57.66
 0 4 1 2324.46 63.62
 0 4 2 38.65 3.77
 0 4 2 43.58 6.49
 0 4 2 39.5 5.49
 0 4 2 49.59 5.38
 0 4 2 40.7 5.91
 0 4 2 35.92 3.58
 0 4 3 2429.88 66.3
 0 4 3 2251.08 60.83
 0 4 3 2475.33 67.34
 0 4 3 2429.74 65.61
 0 4 3 2465.1 65.91
 0 4 3 2399.3 65.15
 0 4 4 17.3 5.99
 0 4 4 10.25 5.01
 0 4 4 12.25 4.68
 0 4 4 19.68 5.88
 0 4 4 24.8 4.7
 0 4 4 16.01 4.4
 0 4 5 609 19.9
 0 4 5 605.01 21.67
 0 4 5 593.62 24.08
 0 4 5 636.57 23.12
 0 4 5 648.38 23.94
 0 4 5 646.46 22.19
 0 4 6 876.54 26.93
 0 4 6 952.91 29.59
 0 4 6 902.91 31.91
 0 4 6 938.31 30.15
 0 4 6 914.02 32.21
 0 4 6 916.5 27.13
 0 4 7 2843.33 75.9
 0 4 7 2887.25 81
 0 4 7 2785.43 77.42
 0 4 7 2848.85 81.21
 0 4 8 775.94 30.24
 0 4 8 794.34 26.28
 0 4 8 806.5 30.06
 0 4 9 1915.47 60.71
 0 4 9 2000.15 60.23
 0 4 9 1951.24 56.55
 0 4 10 1245.77 45.59
 0 4 10 1325.94 42.16
 0 4 11 39.59 9.36
 0 4 11 43.31 6.82
 0 4 11 63.33 9.15
 0 4 12 827.29 34.47
 0 4 12 854.89 32.96
 0 4 12 789.49 30.83
 0 4 13 15.59 8.13
 0 4 13 1.83 5.39
 0 4 14 938.52 38.6
 0 4 14 844.71 34.71
 0 4 14 923.65 35.99
 0 4 15 26.02 9.97
 0 4 16 768.35 36.21
 0 4 17 267.15 21.49
 0 4 18 493.64 29.45
 0 4 19 255.84 21.55
 0 5 -16 236.07 22.94
 0 5 -15 96.62 16.12
 0 5 -14 520.93 30.45
 0 5 -13 31.24 11.4
 0 5 -12 602.21 31.41
 0 5 -12 574.41 30.78
 0 5 -11 143.91 15.24
 0 5 -11 122.13 14.84
 0 5 -10 34.37 10.05
 0 5 -10 49.35 9.58
 0 5 -9 1113.81 43.52
 0 5 -8 114.89 12.04
 0 5 -8 125.31 13.4
 0 5 -7 1279.15 44.73
 0 5 -7 1296.17 46.28
 0 5 -6 18.6 7.07
 0 5 -6 32.31 8.03
 0 5 -6 14.44 7.28
 0 5 -5 1630.12 53.23
 0 5 -5 1584.77 51.04
 0 5 -5 1634.64 52.57
 0 5 -4 24.2 4.79
 0 5 -4 19.52 6.09
 0 5 -4 26.59 6.93
 0 5 -4 31.85 7.47
 0 5 -3 927.17 34.89
 0 5 -3 976.48 31.5
 0 5 -3 1011.54 34.92
 0 5 -2 142.17 11.38
 0 5 -2 122.42 8.95
 0 5 -2 129.71 6.24
 0 5 -2 128.42 10.53
 0 5 -2 127.86 9.06
 0 5 -1 1268.49 42.09
 0 5 -1 1293.81 38.7
 0 5 -1 1282.72 40.06
 0 5 -1 1301.52 36.48
 0 5 -1 1299.27 41.52
 0 5 0 377.99 17.93
 0 5 0 386.41 14.94
 0 5 0 400.4 17.22
 0 5 0 353.96 14.01
 0 5 0 362.21 17.19
 0 5 1 874.02 26.53
 0 5 1 873.84 30.33
 0 5 1 836.7 27.28
 0 5 1 870.2 30.69
 0 5 2 1515.79 42.52
 0 5 2 1629.45 48.33
 0 5 2 1566.41 47.84
 0 5 2 1557.86 41.85
 0 5 2 1504.93 45.25
 0 5 3 97.54 9.29
 0 5 3 81.64 8.4
 0 5 3 81.6 5.69
 0 5 3 84.53 7.56
 0 5 4 3350.87 91.78
 0 5 4 3195.43 89.78
 0 5 4 3235.17 89.44
 0 5 5 483.43 21.89
 0 5 5 489.22 20.36
 0 5 5 466.66 20.48
 0 5 6 1463.84 47.52
 0 5 6 1460.13 45.56
 0 5 6 1418.35 46.4
 0 5 7 211.99 14.2
 0 5 7 206.94 12.79
 0 5 7 196.13 13.71
 0 5 8 617.07 26.99
 0 5 8 676.98 27.81
 0 5 9 6.7 7.37
 0 5 9 10.24 6.92
 0 5 10 873.9 36.09
 0 5 10 963.22 36.26
 0 5 11 436.63 23.86
 0 5 11 465.88 23.9
 0 5 12 263 19.11
 0 5 12 283.02 18.46
 0 5 13 1045.17 41.94
 0 5 13 1013.99 40.05
 0 5 14 145.24 15.95
 0 5 14 167.69 15.36
 0 5 15 616.57 31.79
 0 5 16 136.06 16.58
 0 5 17 203.61 19.65
 0 5 18 27.13 11.71
 0 5 19 271.49 23.01
 0 5 20 6.84 11.38
 0 5 21 109.07 17.48
 0 6 -13 432.76 28.34
 0 6 -13 477.73 28.88
 0 6 -12 163.58 17.99
 0 6 -12 150.29 17.75
 0 6 -11 813.72 38.34
 0 6 -10 143.86 15.61
 0 6 -9 219.04 18.47
 0 6 -8 525.77 27.77
 0 6 -8 513.8 25.8
 0 6 -7 651.23 30.38
 0 6 -7 598.38 28.03
 0 6 -6 780.27 34.06
 0 6 -6 784.34 33.29
 0 6 -6 789.36 32
 0 6 -5 208.06 16.2
 0 6 -5 254.84 16.92
 0 6 -5 218.78 15.1
 0 6 -4 718.94 30.91
 0 6 -4 784.41 30.11
 0 6 -4 728.08 30.58
 0 6 -3 10.66 4.67
 0 6 -3 1.76 5.95
 0 6 -3 14.99 6.92
 0 6 -2 579.36 25.45
 0 6 -2 536.8 22.04
 0 6 -2 548.35 24.28
 0 6 -1 91.68 8.53
 0 6 -1 80.93 9.52
 0 6 -1 87.91 9.24
 0 6 0 1477.08 48.85
 0 6 0 1538.4 47.82
 0 6 0 1500.64 43.48
 0 6 0 1485.66 48.21
 0 6 1 121.32 10.61
 0 6 1 102.86 10.32
 0 6 1 118.56 8.09
 0 6 1 116.3 10.23
 0 6 2 1292.35 42.69
 0 6 2 1290.31 39.54
 0 6 2 1216.94 42.42
 0 6 3 840.03 29.24
 0 6 3 826.15 31.74
 0 6 3 838.18 31.65
 0 6 4 302.79 15.37
 0 6 4 297.97 17.34
 0 6 4 297.26 16.16
 0 6 5 568.94 23.42
 0 6 5 553.07 25.07
 0 6 5 534.84 23.29
 0 6 5 523.72 19.99
 0 6 6 33.01 7.09
 0 6 6 42.09 9
 0 6 6 33.3 7.03
 0 6 7 479.28 22.62
 0 6 7 495.4 23.81
 0 6 7 457.79 21.57
 0 6 8 161.61 13.67
 0 6 8 192.69 15
 0 6 8 160.86 12.56
 0 6 9 885.33 35.29
 0 6 9 841.79 35.09
 0 6 9 864.62 32.92
 0 6 10 11.14 8.17
 0 6 10 8.85 8.05
 0 6 10 10.69 6.77
 0 6 11 933.33 38.8
 0 6 11 954.13 38.53
 0 6 12 382.51 23.39
 0 6 12 406.62 23.59
 0 6 13 120.3 15.71
 0 6 13 130.75 14.08
 0 6 14 121.29 15.05
 0 6 14 154.12 15.76
 0 6 15 109.72 14.23
 0 6 15 91.82 13.82
 0 6 16 73.02 13.51
 0 6 17 110.23 15.55
 0 6 18 249.62 22.12
 0 6 19 10.49 10.99
 0 6 20 354.95 27.21
 0 6 21 31.42 12.86
 0 7 -14 205.81 21.58
 0 7 -13 1.76 11.47
 0 7 -12 380.43 26.97
 0 7 -11 -20.89 11.26
 0 7 -10 237.32 20.97
 0 7 -9 10.19 10.61
 0 7 -9 33.86 9.86
 0 7 -8 307.34 22.11
 0 7 -8 308.93 20.46
 0 7 -7 477.66 27.12
 0 7 -7 503.05 27.13
 0 7 -7 465.14 24.74
 0 7 -6 558.73 28.85
 0 7 -6 577.1 28.43
 0 7 -6 524.47 25.9
 0 7 -5 752.9 33.86
 0 7 -5 729.58 32.52
 0 7 -5 723.54 31.08
 0 7 -4 88.79 12.66
 0 7 -4 96.22 11.68
 0 7 -4 78.2 10.55
 0 7 -3 29.47 9.59
 0 7 -3 34.5 8.59
 0 7 -2 5.42 5.29
 0 7 -2 21.01 8.04
 0 7 -2 6.77 6.21
 0 7 -1 61.96 8.48
 0 7 -1 70.02 10.78
 0 7 -1 57.7 9.3
 0 7 0 2.51 5.47
 0 7 0 -6.91 7.23
 0 7 0 1.81 6.01
 0 7 1 971.29 35.8
 0 7 1 971.9 36.85
 0 7 1 948.67 35.82
 0 7 2 3.64 6.52
 0 7 2 -2.84 6.79
 0 7 2 4.37 6.41
 0 7 3 1040.39 39.01
 0 7 3 1078.52 35.99
 0 7 3 1039.6 38.67
 0 7 4 54.15 7.88
 0 7 4 62.43 9.83
 0 7 4 54.71 9.06
 0 7 5 286.76 16.47
 0 7 5 279.71 18.55
 0 7 5 291.74 17.41
 0 7 6 71.51 9.53
 0 7 6 78.3 11.31
 0 7 6 77.74 9.91
 0 7 7 14.66 6.74
 0 7 7 16.72 8.98
 0 7 7 15.91 7.45
 0 7 8 604.78 27.3
 0 7 8 542.75 27.71
 0 7 8 542.47 25.56
 0 7 9 368.64 21.92
 0 7 9 451.44 24.34
 0 7 9 414 21.41
 0 7 10 713.11 31.86
 0 7 10 684.3 31.96
 0 7 10 646.17 28.91
 0 7 11 14.01 8.25
 0 7 11 21.88 9.65
 0 7 12 611.2 30.31
 0 7 12 545.16 28.9
 0 7 13 98.23 13.89
 0 7 13 95.98 13.99
 0 7 14 1124.95 46.19
 0 7 14 1055.35 44.75
 0 7 15 12.56 10.45
 0 7 15 5.79 10.77
 0 7 16 974.89 43.98
 0 7 16 979.15 43.06
 0 7 17 23.95 11.89
 0 7 18 101.12 16.72
 0 7 19 293.27 24.95
 0 7 20 45.26 13.56
 0 7 20 43.82 12.41
 0 8 -14 61.87 15.54
 0 8 -13 186.05 21.36
 0 8 -12 50.78 14.02
 0 8 -11 304.91 24.5
 0 8 -10 53.52 13.44
 0 8 -9 225.82 21.17
 0 8 -8 10.73 9.83
 0 8 -8 -1.29 8.83
 0 8 -7 929.01 42.52
 0 8 -7 1017.45 40.92
 0 8 -7 1033.87 43.02
 0 8 -6 50.86 10.99
 0 8 -6 54.59 12.13
 0 8 -6 37.98 11.18
 0 8 -5 1261.12 49.33
 0 8 -5 1257.19 47.83
 0 8 -5 1248.62 46.54
 0 8 -4 273.46 20.37
 0 8 -4 284.91 20.03
 0 8 -4 314.6 19.57
 0 8 -3 1136.48 43.03
 0 8 -3 1059.49 43.46
 0 8 -2 249.5 17.99
 0 8 -2 295.33 19.98
 0 8 -1 594.64 26.63
 0 8 -1 618.33 28.39
 0 8 -1 628.37 29.76
 0 8 0 580.44 26.26
 0 8 0 549.85 26.55
 0 8 0 560.89 27.68
 0 8 1 348.36 19.97
 0 8 1 366.42 20.53
 0 8 1 393.6 22.19
 0 8 2 1202.39 44.28
 0 8 2 1232.6 45.24
 0 8 2 1208.57 43.71
 0 8 3 70.37 11.23
 0 8 3 51.21 10.58
 0 8 3 57.42 9.96
 0 8 4 1907.98 63.24
 0 8 4 1916 62.9
 0 8 5 235.49 15.18
 0 8 5 244.99 18.16
 0 8 6 1133.67 41.08
 0 8 6 1102.43 43.36
 0 8 6 1098.22 41.87
 0 8 7 170.8 14.1
 0 8 7 175.49 16.61
 0 8 7 170.46 14.69
 0 8 8 432.48 24.5
 0 8 8 404.69 22.16
 0 8 9 56.68 10.47
 0 8 9 61.69 12.09
 0 8 9 82.88 11.54
 0 8 10 423.72 25.89
 0 8 10 396.17 23.83
 0 8 11 441.11 26.55
 0 8 11 441.32 25.53
 0 8 12 241.13 20.77
 0 8 12 252.38 20.18
 0 8 13 425.98 27.01
 0 8 13 454.02 27.4
 0 8 14 1.55 10.49
 0 8 14 14.25 9.65
 0 8 15 407.24 27.29
 0 8 15 398.94 26.9
 0 8 16 32.36 12.72
 0 8 16 29.34 11.81
 0 8 17 371.8 26.7
 0 8 17 367.4 27.01
 0 8 18 -3.71 11.29
 0 8 19 164.21 20.27
 0 9 -13 97.56 17.41
 0 9 -12 54.08 15.32
 0 9 -11 84.41 16.88
 0 9 -10 335.13 26.41
 0 9 -9 300.27 25.29
 0 9 -8 388.16 27.53
 0 9 -7 136.04 16.64
 0 9 -7 87.44 15.2
 0 9 -6 582.66 32.51
 0 9 -6 616.1 32.26
 0 9 -5 50.44 12.2
 0 9 -5 51.24 13.25
 0 9 -4 324.8 23.18
 0 9 -4 335.21 21.45
 0 9 -4 321.5 22.44
 0 9 -3 -3.88 8.84
 0 9 -3 11.29 10.27
 0 9 -2 426.2 24.48
 0 9 -2 452.59 26.59
 0 9 -1 235.57 18.42
 0 9 -1 278.02 20.7
 0 9 0 409.88 23.33
 0 9 0 431.6 22.78
 0 9 0 397.13 24.4
 0 9 1 370.66 21.17
 0 9 1 333.91 20.76
 0 9 1 336.94 22.46
 0 9 2 413.1 23.17
 0 9 2 397.24 22.77
 0 9 2 377.86 23.33
 0 9 3 258.68 18.64
 0 9 3 247.92 18.1
 0 9 3 255.07 18.73
 0 9 4 683.77 32.41
 0 9 4 680.47 30.88
 0 9 4 669.64 31.62
 0 9 5 481.26 27.32
 0 9 5 559.13 28.02
 0 9 6 282.74 20.87
 0 9 6 319.91 20.92
 0 9 7 226.84 19.22
 0 9 7 227.7 17.87
 0 9 8 123.83 13.66
 0 9 8 127.85 16.03
 0 9 8 149.74 15.31
 0 9 9 349.18 24.09
 0 9 9 334.07 21.74
 0 9 10 216.5 20.03
 0 9 10 203.54 18.02
 0 9 11 407.47 26.85
 0 9 11 437.3 26.22
 0 9 12 91.69 15.86
 0 9 12 110.22 14.91
 0 9 13 318.03 25.34
 0 9 13 381.9 25.55
 0 9 14 156.7 19.31
 0 9 14 172.54 18.97
 0 9 15 149.48 18.91
 0 9 15 138.42 18.41
 0 9 16 272.77 24.55
 0 9 16 258.89 23.47
 0 9 17 14.18 13.46
 0 9 17 16.76 11.47
 0 9 18 122.96 18.32
 0 10 -11 55.91 15.74
 0 10 -10 188.3 22.24
 0 10 -9 250.48 24.97
 0 10 -8 100.34 18.72
 0 10 -7 283.41 24.97
 0 10 -6 149.52 17.93
 0 10 -6 151.2 19.49
 0 10 -5 281.96 22.46
 0 10 -5 356.31 25.89
 0 10 -4 75.45 14.18
 0 10 -4 85.61 14.77
 0 10 -3 362.44 25.06
 0 10 -3 438.48 27.78
 0 10 -2 5.56 9.41
 0 10 -2 -1.53 10.2
 0 10 -1 434.17 26.16
 0 10 -1 464.02 28.07
 0 10 0 62.11 12.62
 0 10 0 49.85 12.51
 0 10 1 361.33 24.21
 0 10 1 346.05 22.63
 0 10 2 31.15 9.61
 0 10 2 26.94 10.64
 0 10 2 25.69 9.98
 0 10 3 415.71 24.92
 0 10 3 450.99 26.39
 0 10 3 392.46 24.18
 0 10 4 97.13 14.22
 0 10 4 73.31 13.01
 0 10 4 90.4 12.68
 0 10 5 270.84 20.77
 0 10 5 228.23 19.66
 0 10 6 441.98 26.94
 0 10 6 431.51 25.94
 0 10 7 128.07 16.26
 0 10 7 140.31 16.49
 0 10 8 168.05 18.03
 0 10 9 16.15 10.84
 0 10 10 207.37 20.67
 0 10 10 230.65 19.33
 0 10 11 3.4 11.51
 0 10 11 9 9.14
 0 10 12 372.45 27.17
 0 10 12 339.16 24.62
 0 10 13 1.78 12.03
 0 10 13 -3.3 9.29
 0 10 14 317.07 25.99
 0 10 14 317.16 24.98
 0 10 15 3.69 12.91
 0 10 15 26.9 11.93
 0 10 16 74.7 16.65
 0 10 16 39.03 12.32
 0 10 17 134.1 19.66
 0 10 17 145.85 19.3
 0 11 -8 21.55 13.5
 0 11 -7 122.09 20
 0 11 -6 8.54 11.96
 0 11 -6 13.05 13.46
 0 11 -5 228.42 22.12
 0 11 -5 221.47 23.14
 0 11 -4 170.15 19.77
 0 11 -4 176.83 20.69
 0 11 -3 124.85 17.46
 0 11 -3 138.15 19.01
 0 11 -2 231.03 20.98
 0 11 -2 237.89 22.03
 0 11 -1 22.28 11.3
 0 11 -1 33.07 13.57
 0 11 0 385.81 26.81
 0 11 1 7.97 10.7
 0 11 2 760.39 37.69
 0 11 3 38.14 10.88
 0 11 3 44.92 12.66
 0 11 4 477.46 28.45
 0 11 4 481.11 29.16
 0 11 5 48.27 11.84
 0 11 5 75.78 14.14
 0 11 6 269.48 22.29
 0 11 6 220.06 20.83
 0 11 7 161.75 18.34
 0 11 8 135.59 18.2
 0 11 9 137.35 18.07
 0 11 10 69.44 15.92
 0 11 11 184.16 21.24
 0 11 12 44.64 15.19
 0 11 13 132.7 20.41
 0 11 14 12.42 10.58
 0 11 14 -1.93 13.49
 0 11 15 185.83 20.35
 0 12 -5 -7.8 14.08
 0 12 -4 175.56 21.01
 0 12 -3 24.31 14.02
 0 12 -2 73.28 16.78
 0 12 -1 257.08 23.84
 0 12 0 152.06 19.8
 0 12 1 220.83 21.87
 0 12 2 60.01 15.16
 0 12 3 142.08 18.38
 0 12 4 53.52 14.01
 0 12 5 311.06 24.79
 0 12 5 302.69 24.5
 0 12 6 18.89 11.64
 0 12 7 377.13 27.75
 0 12 8 14.46 12.03
 0 12 9 299.97 25.18
 0 12 10 71.88 15.24
 0 12 11 139.12 19.5
 0 13 1 229.44 24.12
 0 13 2 117.83 19.44
 0 13 3 544.77 34.72
 0 13 4 188.27 21.53
 0 13 6 276.04 23.98
 0 13 7 1.86 10.97
 1 -12 -9 161.12 20.42
 1 -12 -8 46.67 13.67
 1 -12 -7 310.82 26.89
 1 -12 -6 37.19 12.46
 1 -12 2 225.07 23.47
 1 -12 3 9.77 10.85
 1 -11 -13 371.89 29.91
 1 -11 -12 -4.15 11.94
 1 -11 -11 400.16 30.67
 1 -11 -10 -1.99 10.61
 1 -11 -9 228.08 22.35
 1 -11 -8 192.65 20.75
 1 -11 -7 112 16.32
 1 -11 -6 482.83 31.06
 1 -11 -5 89.62 15.36
 1 -11 -4 228.84 21.79
 1 -11 0 181.83 19.45
 1 -11 1 -1.74 11.65
 1 -11 2 223.12 21.28
 1 -11 3 97.22 15.31
 1 -11 4 77.18 14.61
 1 -11 5 142.56 18.62
 1 -10 -15 50.19 14.69
 1 -10 -14 319.83 27.19
 1 -10 -13 62.11 13.76
 1 -10 -12 209.54 21.86
 1 -10 -11 28.67 12.03
 1 -10 -10 124.81 17.24
 1 -10 -9 1.82 10.21
 1 -10 -8 176.99 19.11
 1 -10 -7 202.08 19.69
 1 -10 -6 553.09 32.8
 1 -10 -5 182.84 18.54
 1 -10 -4 299.69 22.66
 1 -10 -3 64.83 12.59
 1 -10 -1 207.42 18.79
 1 -10 0 89.48 13.48
 1 -10 1 522.37 30.33
 1 -10 2 21.36 10.65
 1 -10 3 238.75 21.29
 1 -10 4 13.94 9.93
 1 -10 5 89.62 14.42
 1 -10 6 27.58 11.58
 1 -9 -12 86.13 15.34
 1 -9 -11 188.52 19.72
 1 -9 -10 62.15 13.11
 1 -9 -9 157.5 17.61
 1 -9 -8 32.53 10.66
 1 -9 -7 402.49 26.16
 1 -9 -6 6.14 8.63
 1 -9 -5 1058.73 45.19
 1 -9 -4 11.67 8.1
 1 -9 -3 384.82 24.35
 1 -9 -2 37.64 10.4
 1 -9 -2 74.1 11.6
 1 -9 -1 223.17 18.24
 1 -9 0 68.19 12.05
 1 -9 1 280.7 20.87
 1 -9 2 552.57 30.19
 1 -9 3 64.62 12.63
 1 -9 4 481.39 28.84
 1 -9 5 6.55 8.62
 1 -9 6 363.27 26.02
 1 -9 7 -1.74 8.74
 1 -9 9 46.65 12.53
 1 -9 10 197.03 20.13
 1 -9 11 98.17 15.35
 1 -9 12 64.21 14.03
 1 -9 13 126.89 18.14
 1 -8 -9 205.65 19.08
 1 -8 -8 438.15 26.37
 1 -8 -7 118.77 14.57
 1 -8 -6 1405.26 53.13
 1 -8 -5 18.77 8.52
 1 -8 -4 1995.08 64.93
 1 -8 -4 2029.7 68.34
 1 -8 -3 219.16 16.81
 1 -8 -3 182.65 16.14
 1 -8 -2 405.17 22.66
 1 -8 -2 394.02 23
 1 -8 -1 45.28 9.23
 1 -8 -1 36.49 8.91
 1 -8 0 404.25 23.4
 1 -8 1 85.87 11.86
 1 -8 2 855.96 37.56
 1 -8 3 978.39 41.79
 1 -8 4 472.59 27.03
 1 -8 5 382.53 23.15
 1 -8 5 399.14 24.97
 1 -8 6 33.04 9.93
 1 -8 6 29.04 10.01
 1 -8 7 244.58 19.74
 1 -8 7 251.38 20.69
 1 -8 8 20.85 10.01
 1 -8 8 21.17 9.83
 1 -8 9 326.94 23.75
 1 -8 10 11.57 9.75
 1 -8 11 225.12 20.93
 1 -8 12 12.65 10.54
 1 -8 13 95.84 15.85
 1 -8 14 58.36 14.84
 1 -7 -6 107.4 12.74
 1 -7 -5 679.64 28.13
 1 -7 -5 655.19 30.74
 1 -7 -4 890.07 34.55
 1 -7 -4 934.76 37.56
 1 -7 -3 312.58 18.34
 1 -7 -3 306.89 19.2
 1 -7 -2 445.51 22.48
 1 -7 -2 438.26 23.11
 1 -7 -1 368.28 20.59
 1 -7 -1 375.26 21.08
 1 -7 0 8.64 6.58
 1 -7 0 4.16 6.2
 1 -7 1 951.27 37.98
 1 -7 2 38.9 7.97
 1 -7 2 31.55 8.61
 1 -7 3 206.69 15.13
 1 -7 3 200.62 16.76
 1 -7 4 85.51 11.4
 1 -7 4 94.82 11.99
 1 -7 5 184.7 15.45
 1 -7 5 186.68 16.28
 1 -7 6 213.25 17.31
 1 -7 6 219.95 18.18
 1 -7 7 801.39 35.62
 1 -7 7 801.88 36.93
 1 -7 8 180.62 17.49
 1 -7 8 202.6 18.31
 1 -7 9 194.53 18.13
 1 -7 9 209.6 19.02
 1 -7 10 208.83 19.59
 1 -7 11 1.63 8.06
 1 -7 12 206.74 20.27
 1 -7 13 1.78 9.25
 1 -7 14 122.67 17.89
 1 -7 15 -1.93 10.41
 1 -7 16 240.1 23.54
 1 -6 -11 240.14 17.07
 1 -6 -10 81.23 11.47
 1 -6 -9 490.66 24.8
 1 -6 -8 26.24 7.61
 1 -6 -6 6.67 5.86
 1 -6 -5 612.51 25.04
 1 -6 -4 253.67 16.73
 1 -6 -4 282.58 15.76
 1 -6 -3 197.9 14.24
 1 -6 -3 179.45 12.76
 1 -6 -2 550.05 24.8
 1 -6 -2 528.76 23.73
 1 -6 -1 18.7 6.06
 1 -6 -1 19.85 6.43
 1 -6 -1 19.52 6.43
 1 -6 0 510.43 21.44
 1 -6 0 539.2 24.38
 1 -6 0 521 23.6
 1 -6 1 226.32 13.72
 1 -6 1 226.91 15.54
 1 -6 2 1160.08 40.15
 1 -6 2 1180.04 42.63
 1 -6 3 193.67 13.47
 1 -6 3 164.59 14.13
 1 -6 4 1612.51 53.78
 1 -6 4 1652.69 55.89
 1 -6 5 75.92 10.6
 1 -6 5 93.32 11.86
 1 -6 6 469.83 24.67
 1 -6 6 498.06 25.71
 1 -6 7 90.9 11.91
 1 -6 7 79.05 11.12
 1 -6 8 427.18 24.72
 1 -6 8 418.5 24.48
 1 -6 9 56.62 11.58
 1 -6 9 59.76 10.55
 1 -6 10 223.39 18.95
 1 -6 11 84.93 13.51
 1 -6 12 102.34 14.57
 1 -6 13 302.15 23.62
 1 -6 14 78.99 14.09
 1 -6 15 184.66 20.28
 1 -6 16 43.58 12.42
 1 -6 17 203.35 21.52
 1 -5 -19 296.96 24.66
 1 -5 -18 37.8 12.32
 1 -5 -17 296.8 23.61
 1 -5 -16 8.34 9.02
 1 -5 -15 612.25 32.89
 1 -5 -14 10.7 9.02
 1 -5 -13 1429.09 54.43
 1 -5 -12 6.91 7.67
 1 -5 -11 498.09 24.49
 1 -5 -10 221.13 15.73
 1 -5 -9 60.78 9.48
 1 -5 -8 966.19 36.39
 1 -5 -7 78.82 9.38
 1 -5 -6 969.64 35.59
 1 -5 -4 1750.57 52.98
 1 -5 -3 8.99 3.93
 1 -5 -3 7.33 5.07
 1 -5 -3 4.09 4.89
 1 -5 -2 660.3 23.17
 1 -5 -2 683.73 26.21
 1 -5 -2 678.05 23.69
 1 -5 -2 701.26 27.27
 1 -5 -1 113.35 9.47
 1 -5 -1 74 8.32
 1 -5 -1 90.8 7.45
 1 -5 -1 96.31 8.13
 1 -5 0 93.14 8.35
 1 -5 0 97.63 9.7
 1 -5 0 103.84 9.09
 1 -5 1 759.18 28.06
 1 -5 1 705.25 26.87
 1 -5 1 749.82 29.01
 1 -5 2 1207.12 40.24
 1 -5 2 1228.58 42.04
 1 -5 3 452.97 20.63
 1 -5 3 435.25 21.37
 1 -5 4 83.36 9.45
 1 -5 4 92.51 9.95
 1 -5 5 1061.09 38.94
 1 -5 5 1078.69 39.86
 1 -5 6 23.79 7.24
 1 -5 6 30.24 7.5
 1 -5 7 885.45 36.12
 1 -5 7 899.53 36.23
 1 -5 8 -1.15 6.36
 1 -5 8 3.44 6.37
 1 -5 9 607.16 29.4
 1 -5 9 583.36 28.57
 1 -5 10 -9.21 8.83
 1 -5 11 570.76 30.3
 1 -5 12 342.33 23.77
 1 -5 13 354.92 24.72
 1 -5 14 287.57 23.02
 1 -5 15 34.39 10.84
 1 -5 16 118.29 16.58
 1 -5 17 57.56 13.86
 1 -5 17 43.66 12.28
 1 -5 18 120.59 17.62
 1 -5 18 127.68 17.5
 1 -5 19 -1.89 10.65
 1 -4 -18 410.81 27.78
 1 -4 -17 13.23 9.19
 1 -4 -16 474.01 27.31
 1 -4 -16 562.51 31.37
 1 -4 -15 26.17 8.43
 1 -4 -15 42.33 11.03
 1 -4 -14 693.71 32.2
 1 -4 -14 715.32 34.44
 1 -4 -13 54.2 9.83
 1 -4 -13 59.84 11.03
 1 -4 -12 596.74 27.49
 1 -4 -12 642.7 30.47
 1 -4 -11 51.95 9.72
 1 -4 -11 67.25 9.4
 1 -4 -10 863.73 35.76
 1 -4 -10 876.23 33.17
 1 -4 -9 96.31 11.37
 1 -4 -9 105.25 8.71
 1 -4 -9 124.67 10.85
 1 -4 -8 201.7 14.41
 1 -4 -8 177.95 10.74
 1 -4 -8 172.45 12.62
 1 -4 -7 698.99 28.75
 1 -4 -7 686.67 27.3
 1 -4 -6 275.94 15.17
 1 -4 -5 1293.45 36.58
 1 -4 -5 1317.5 42.72
 1 -4 -4 65.41 5.21
 1 -4 -4 70.02 8.08
 1 -4 -3 2708.64 72.6
 1 -4 -3 2728.71 74.82
 1 -4 -3 2795.48 74.25
 1 -4 -2 580.13 20.01
 1 -4 -2 579.28 17.69
 1 -4 -2 590.34 22.43
 1 -4 -2 633.52 21.3
 1 -4 -2 598.04 21.12
 1 -4 -2 622.29 23.52
 1 -4 -1 1119.24 34.31
 1 -4 -1 1134.95 36.67
 1 -4 -1 1152.16 35.66
 1 -4 -1 1107.63 33.94
 1 -4 -1 1165.45 37.02
 1 -4 -1 1145.7 34.81
 1 -4 0 298.12 13.88
 1 -4 0 317.35 14.35
 1 -4 0 303.91 15.21
 1 -4 0 322.78 12.78
 1 -4 0 306.54 10.71
 1 -4 0 332.83 14.26
 1 -4 0 297.53 14.65
 1 -4 1 660.72 24.22
 1 -4 1 697.09 23.75
 1 -4 1 646.88 25.29
 1 -4 1 640.75 21.16
 1 -4 1 670.1 23.8
 1 -4 1 665.15 24.32
 1 -4 1 686.07 19.41
 1 -4 2 392.88 13.97
 1 -4 2 380.99 17.6
 1 -4 2 379.23 18.05
 1 -4 2 398.1 16.14
 1 -4 3 1980.27 59.95
 1 -4 3 2089.96 61.42
 1 -4 3 2025.97 57.05
 1 -4 4 1205.69 41.43
 1 -4 4 1276.1 42.65
 1 -4 4 1321.79 38.51
 1 -4 5 659.16 26.44
 1 -4 5 622.12 26.22
 1 -4 6 1627.43 53.94
 1 -4 6 1731.94 54.55
 1 -4 7 3.82 5.82
 1 -4 7 2.82 5.66
 1 -4 8 1094.81 40.74
 1 -4 8 1078.11 40.17
 1 -4 9 46.61 8.94
 1 -4 9 36.53 8.51
 1 -4 10 661.77 27.98
 1 -4 10 681.27 31.2
 1 -4 11 185.45 16.63
 1 -4 12 489.47 27.02
 1 -4 13 154.69 15.83
 1 -4 14 203.01 18.68
 1 -4 15 208.57 19.5
 1 -4 16 154.46 17.81
 1 -4 17 101.37 15.42
 1 -4 18 197.41 20.39
 1 -4 18 205.68 20.88
 1 -4 19 100.8 15.63
 1 -4 19 79.05 15.4
 1 -3 -21 6.29 11.64
 1 -3 -20 157.42 19.95
 1 -3 -19 288.09 24.54
 1 -3 -18 353.98 26.96
 1 -3 -18 396.54 26.26
 1 -3 -17 97.91 14.52
 1 -3 -17 59.91 12.1
 1 -3 -17 67.64 11.48
 1 -3 -16 908.97 42.27
 1 -3 -16 993.31 42.59
 1 -3 -16 923.54 40.72
 1 -3 -15 97.61 13.74
 1 -3 -15 90 12.95
 1 -3 -15 85.73 12.1
 1 -3 -14 234.56 18.98
 1 -3 -14 228.34 18.29
 1 -3 -14 199.51 16.8
 1 -3 -13 1321.93 50.4
 1 -3 -13 1374.9 50.19
 1 -3 -13 1279.27 47.61
 1 -3 -12 22.4 8.09
 1 -3 -12 38.2 9.04
 1 -3 -12 36.2 8.05
 1 -3 -11 1295.12 47.59
 1 -3 -11 1309.72 47.46
 1 -3 -11 1284.61 45.1
 1 -3 -10 15.66 6.43
 1 -3 -10 3.11 5.76
 1 -3 -10 8.61 4.2
 1 -3 -10 11.9 5.35
 1 -3 -9 753.04 31.05
 1 -3 -9 798.92 27.36
 1 -3 -9 750.89 29.16
 1 -3 -9 828.27 32.25
 1 -3 -8 11.66 4.17
 1 -3 -8 8.2 3.79
 1 -3 -8 8.77 4.41
 1 -3 -8 1.78 5.06
 1 -3 -7 1192.89 40.34
 1 -3 -7 1188.29 38.68
 1 -3 -7 1147.3 35.63
 1 -3 -7 1153.3 35.36
 1 -3 -6 498.54 21.11
 1 -3 -6 427.62 17.88
 1 -3 -6 456.41 19.32
 1 -3 -6 436.51 16.87
 1 -3 -5 4154.11 106.92
 1 -3 -5 4167.47 107.3
 1 -3 -5 4144.98 110.17
 1 -3 -5 4184.12 111.92
 1 -3 -5 4254.07 113.52
 1 -3 -4 715.83 24.86
 1 -3 -4 776.85 26.58
 1 -3 -4 753.36 22.44
 1 -3 -4 743.79 25.1
 1 -3 -4 732.13 22.08
 1 -3 -3 888.17 27.62
 1 -3 -3 861 29.24
 1 -3 -3 843.93 25.37
 1 -3 -3 838.24 27.79
 1 -3 -3 876.94 24.51
 1 -3 -2 828 24.85
 1 -3 -2 860.01 26.17
 1 -3 -2 806.27 28.05
 1 -3 -2 804.88 25.35
 1 -3 -1 25.24 3.31
 1 -3 -1 23.06 4.33
 1 -3 -1 29.53 4.41
 1 -3 -1 17.98 2.81
 1 -3 -1 29.55 4.65
 1 -3 -1 22.84 4.69
 1 -3 0 538.87 18.64
 1 -3 0 531.98 19.89
 1 -3 0 536.22 18.93
 1 -3 0 518.78 17.41
 1 -3 0 511.56 15.81
 1 -3 0 531.31 19.2
 1 -3 0 520.76 18.5
 1 -3 1 310.84 13.54
 1 -3 1 318.23 13.93
 1 -3 1 328.09 14.9
 1 -3 1 314.95 13.41
 1 -3 1 336.27 12.12
 1 -3 1 337.06 13.93
 1 -3 2 2462.64 67.86
 1 -3 2 2399.03 68.21
 1 -3 2 2488.35 69.27
 1 -3 2 2503.54 66.83
 1 -3 2 2441.62 64.63
 1 -3 2 2512.38 66.98
 1 -3 3 501.01 19.29
 1 -3 3 482.62 19.76
 1 -3 3 514.5 17.85
 1 -3 3 508.71 20.42
 1 -3 3 477.84 15.68
 1 -3 3 510.65 18.58
 1 -3 4 1380.34 39.3
 1 -3 4 1408.38 44.24
 1 -3 4 1408.48 44.42
 1 -3 4 1430.04 38.76
 1 -3 4 1492.77 42.9
 1 -3 4 1444.6 41.02
 1 -3 5 116.75 9.77
 1 -3 5 116.85 7.22
 1 -3 5 114.79 9.63
 1 -3 5 105.53 7.31
 1 -3 6 773.19 29.5
 1 -3 6 753.58 25.01
 1 -3 6 820.06 29.54
 1 -3 7 1431.83 46.68
 1 -3 7 1374.98 45.66
 1 -3 8 236.67 15.51
 1 -3 8 244.89 14.89
 1 -3 9 1258.46 41.91
 1 -3 9 1276.65 45.27
 1 -3 9 1296.81 44.15
 1 -3 10 521.65 22.29
 1 -3 10 442.06 23.81
 1 -3 11 123.03 12.95
 1 -3 12 174.16 15.87
 1 -3 13 468.35 25.89
 1 -3 14 32.36 9.56
 1 -3 15 720.98 35.31
 1 -3 16 6.25 8.56
 1 -3 17 334.83 24.94
 1 -3 18 18.69 10.14
 1 -3 18 8.86 9.84
 1 -3 19 156.66 18.72
 1 -3 19 135.36 17.73
 1 -3 20 40.51 13.21
 1 -2 -22 47.33 14.86
 1 -2 -21 181.41 21.83
 1 -2 -20 41.21 11.18
 1 -2 -20 28.14 12.28
 1 -2 -19 307.85 24.02
 1 -2 -19 294.29 25.46
 1 -2 -18 3.25 9.13
 1 -2 -18 14.65 10.55
 1 -2 -17 252.51 21.26
 1 -2 -17 254.32 20.61
 1 -2 -17 276.18 22.64
 1 -2 -16 39.12 10.43
 1 -2 -16 46.02 10.44
 1 -2 -16 39.29 11.23
 1 -2 -15 348.33 22.74
 1 -2 -15 374.6 23.3
 1 -2 -14 214.7 17.7
 1 -2 -14 242.74 17.98
 1 -2 -14 249.26 19.87
 1 -2 -13 652.46 30.25
 1 -2 -13 607.43 29.09
 1 -2 -13 646.84 31.18
 1 -2 -12 638.36 29.21
 1 -2 -12 627.69 28.2
 1 -2 -12 603.68 29.44
 1 -2 -11 417.02 22.03
 1 -2 -11 409.91 18.24
 1 -2 -11 403.77 21.01
 1 -2 -11 372.22 21.62
 1 -2 -10 1370.18 46.96
 1 -2 -10 1284.7 46.86
 1 -2 -10 1342.77 41.69
 1 -2 -10 1356.65 45.31
 1 -2 -9 62.18 8.6
 1 -2 -9 75.28 9.35
 1 -2 -9 65.74 6.75
 1 -2 -9 77.88 6.72
 1 -2 -9 68.59 6.59
 1 -2 -9 62.82 7.59
 1 -2 -8 1049.02 38.35
 1 -2 -8 1098.72 33.11
 1 -2 -8 1140.43 39.41
 1 -2 -8 1133.89 34.55
 1 -2 -8 1149.13 34.44
 1 -2 -8 1114.61 37.02
 1 -2 -7 403.95 19.3
 1 -2 -7 387.23 14.44
 1 -2 -7 376.85 15.69
 1 -2 -7 419.76 15.81
 1 -2 -7 382.22 17.01
 1 -2 -6 245.25 11.29
 1 -2 -6 266.58 11.07
 1 -2 -6 248.01 14.03
 1 -2 -6 260.3 13.79
 1 -2 -6 252.27 11.85
 1 -2 -6 249.17 12.45
 1 -2 -6 255.25 12.47
 1 -2 -5 49.44 6.64
 1 -2 -5 54.02 6.27
 1 -2 -5 51.01 5.6
 1 -2 -5 45.85 4.78
 1 -2 -5 59.87 5.32
 1 -2 -5 51.09 4.63
 1 -2 -5 53.01 5.58
 1 -2 -5 53.59 6.31
 1 -2 -4 1762.74 41.73
 1 -2 -4 1704.97 36.8
 1 -2 -4 1716.55 38.78
 1 -2 -4 1674.92 36.71
 1 -2 -4 1687.8 38
 1 -2 -3 1004 29.17
 1 -2 -3 1041.42 31.09
 1 -2 -3 1051.28 29.08
 1 -2 -3 1074.15 32.16
 1 -2 -3 1068.48 32.62
 1 -2 -2 799.35 23.75
 1 -2 -2 855.22 25.47
 1 -2 -2 791.85 23.73
 1 -2 -2 857.05 26.37
 1 -2 -2 841.07 25.17
 1 -2 -1 733.81 22.82
 1 -2 -1 760.81 24.69
 1 -2 -1 803.11 23.56
 1 -2 -1 807.42 22.45
 1 -2 -1 773.22 22.95
 1 -2 0 323.64 12.55
 1 -2 0 316.13 12.12
 1 -2 0 323.14 10.88
 1 -2 0 323.46 11.74
 1 -2 0 337.65 12.31
 1 -2 1 22.26 4.57
 1 -2 1 8.16 3.87
 1 -2 1 19.35 3.64
 1 -2 1 24.32 4.55
 1 -2 1 17.77 4.06
 1 -2 1 15.27 3.11
 1 -2 1 13.06 3.06
 1 -2 2 47.49 5.62
 1 -2 2 49.85 5.51
 1 -2 2 45.79 5.46
 1 -2 2 50.93 4.88
 1 -2 2 47.09 3.82
 1 -2 2 37.27 4.67
 1 -2 3 692.31 22.89
 1 -2 3 676.91 23.33
 1 -2 3 659.04 23.22
 1 -2 3 708.79 20.2
 1 -2 3 642.89 21.29
 1 -2 3 712.37 22.56
 1 -2 4 225.26 11.47
 1 -2 4 238.67 12.25
 1 -2 4 218.4 9.62
 1 -2 4 214.18 11.57
 1 -2 4 233.4 9
 1 -2 4 224.92 9.99
 1 -2 4 246.48 11.63
 1 -2 5 1543.83 40.12
 1 -2 5 1636.38 44.01
 1 -2 5 1642.08 43.36
 1 -2 5 1682.27 41.3
 1 -2 5 1589.48 38.57
 1 -2 5 1655.56 42.67
 1 -2 6 96.11 7.42
 1 -2 6 90.75 8.69
 1 -2 6 86.49 8.11
 1 -2 6 78.59 7.05
 1 -2 6 91.8 8.22
 1 -2 6 87.93 5.7
 1 -2 7 641.39 22.93
 1 -2 7 616.12 20.43
 1 -2 7 649.43 25.33
 1 -2 7 617.03 24.12
 1 -2 8 125.95 8.95
 1 -2 8 102.01 7.29
 1 -2 8 122.34 10.4
 1 -2 8 134.37 10.05
 1 -2 9 102.56 8.29
 1 -2 9 89.82 9.94
 1 -2 10 113.65 9.11
 1 -2 10 91.49 10.59
 1 -2 11 1128.65 41.97
 1 -2 12 120.52 13
 1 -2 13 132.88 13.42
 1 -2 14 432.82 24.77
 1 -2 15 13.67 8.16
 1 -2 16 160.13 16.39
 1 -2 17 6.06 8.08
 1 -2 18 159.88 17.16
 1 -2 19 -4.93 9.01
 1 -2 19 -5.45 10.34
 1 -2 20 147.88 18.81
 1 -2 21 17.72 11.48
 1 -1 -22 19.33 12.09
 1 -1 -21 198.38 20.82
 1 -1 -21 185.39 22.1
 1 -1 -20 126.69 17.21
 1 -1 -20 150.54 19.34
 1 -1 -19 77.16 13.98
 1 -1 -19 72.98 14.6
 1 -1 -18 293.36 23.26
 1 -1 -18 333.04 25.41
 1 -1 -17 4.45 9.04
 1 -1 -17 9.44 8.85
 1 -1 -17 17.34 10.68
 1 -1 -16 698.6 33.63
 1 -1 -16 635.8 33.1
 1 -1 -16 609.97 33.58
 1 -1 -15 -2.67 8.05
 1 -1 -15 4.14 7.15
 1 -1 -15 -1.53 8.06
 1 -1 -14 370.64 22.5
 1 -1 -14 386.71 23.34
 1 -1 -14 340.93 23.28
 1 -1 -13 56.4 10.3
 1 -1 -13 63.78 10.08
 1 -1 -13 73.98 11.55
 1 -1 -12 804.46 33.44
 1 -1 -12 757.06 32.99
 1 -1 -12 765.89 33.92
 1 -1 -11 212.21 15.17
 1 -1 -11 171.15 11.4
 1 -1 -11 157.58 13.19
 1 -1 -11 218 15.9
 1 -1 -10 642.44 28.17
 1 -1 -10 671.34 29.43
 1 -1 -10 654.97 24.25
 1 -1 -10 689.35 24.87
 1 -1 -10 675.47 28.04
 1 -1 -9 91.15 9.67
 1 -1 -9 91.38 9.98
 1 -1 -9 81.72 7.11
 1 -1 -9 88.68 6.64
 1 -1 -9 86.03 7.3
 1 -1 -9 91.69 7.44
 1 -1 -9 82.68 8.65
 1 -1 -8 110.35 10.18
 1 -1 -8 111.63 10.41
 1 -1 -8 79.7 6.54
 1 -1 -8 86.7 6.52
 1 -1 -8 95.5 7.47
 1 -1 -8 103.88 7.35
 1 -1 -8 87.96 7.84
 1 -1 -8 105.03 9.02
 1 -1 -7 40.74 7.04
 1 -1 -7 21.09 6.22
 1 -1 -7 33.22 4.52
 1 -1 -7 27.3 4.34
 1 -1 -7 37.9 4.61
 1 -1 -7 39.29 5.22
 1 -1 -7 46.79 6.63
 1 -1 -7 48.69 6.57
 1 -1 -6 348.44 13.23
 1 -1 -6 305.74 12.06
 1 -1 -6 321.26 15.48
 1 -1 -6 324.12 15.49
 1 -1 -6 287.86 11.97
 1 -1 -6 297.21 12.17
 1 -1 -6 314.57 13.46
 1 -1 -6 311.38 13.96
 1 -1 -5 1363.63 39.35
 1 -1 -5 1412.48 38.34
 1 -1 -5 1350.26 41.96
 1 -1 -5 1434.97 42.18
 1 -1 -5 1412.55 38.98
 1 -1 -5 1398.95 40.11
 1 -1 -5 1365.64 40.41
 1 -1 -4 459.8 15.54
 1 -1 -4 409.54 16.91
 1 -1 -4 458.22 17.06
 1 -1 -4 482.01 15.63
 1 -1 -4 446.48 15.23
 1 -1 -4 438.14 15.87
 1 -1 -4 432.71 15.54
 1 -1 -3 3321.54 86.37
 1 -1 -3 3276.62 84.53
 1 -1 -3 3323.64 88.05
 1 -1 -3 3353.93 87.32
 1 -1 -3 3375.01 85.89
 1 -1 -3 3414.46 86.28
 1 -1 -3 3373.06 86.79
 1 -1 -3 3362.17 85.81
 1 -1 -2 918.84 26.56
 1 -1 -2 976.32 26.8
 1 -1 -2 893.46 27.57
 1 -1 -2 919.55 26.37
 1 -1 -2 936.38 26.67
 1 -1 -1 4614.53 115.05
 1 -1 -1 4685.76 115.76
 1 -1 -1 4814.17 116.49
 1 -1 -1 4324.64 114.05
 1 -1 -1 4490.74 115.81
 1 -1 -1 4660.24 114.98
 1 -1 0 114.23 5.98
 1 -1 0 116.94 5.32
 1 -1 0 116.57 6.16
 1 -1 0 116.09 5.63
 1 -1 0 121.65 5.61
 1 -1 1 1101.78 29.55
 1 -1 1 1009.47 28.31
 1 -1 1 1040.75 29.77
 1 -1 1 1026.41 28.86
 1 -1 1 1044.81 28.67
 1 -1 1 1113.89 29.58
 1 -1 1 1061.1 28.57
 1 -1 2 29.85 4.39
 1 -1 2 37.46 5.55
 1 -1 2 36.45 5.13
 1 -1 2 30.28 3.95
 1 -1 2 25.31 3.16
 1 -1 2 33.69 4.31
 1 -1 3 43.15 4.73
 1 -1 3 42.98 5.21
 1 -1 3 33.33 5.13
 1 -1 3 40.18 4.11
 1 -1 3 44.77 5.17
 1 -1 4 805.45 22.25
 1 -1 4 860.98 24.46
 1 -1 4 841 23.22
 1 -1 4 820.12 22.2
 1 -1 4 790.55 21.16
 1 -1 5 303.25 13.09
 1 -1 5 298.39 11.83
 1 -1 5 287.04 12.24
 1 -1 5 295.05 11.79
 1 -1 5 288.15 10.49
 1 -1 6 1627.4 41.75
 1 -1 6 1613.27 39.88
 1 -1 6 1590.19 39.88
 1 -1 6 1617.5 39.86
 1 -1 6 1501.62 37.54
 1 -1 7 10.21 5.93
 1 -1 7 13.06 5.17
 1 -1 7 17.19 4.46
 1 -1 7 15.82 4.46
 1 -1 7 22.92 5.51
 1 -1 7 22.69 4.07
 1 -1 8 2143.99 62.12
 1 -1 8 2128.7 58.63
 1 -1 8 2021.95 58.09
 1 -1 9 1.54 4.6
 1 -1 9 4.44 4.18
 1 -1 9 6.59 3.31
 1 -1 10 1368.49 41.17
 1 -1 10 1288.64 40.79
 1 -1 10 1320.17 44.74
 1 -1 11 27.92 7
 1 -1 12 892.05 35.14
 1 -1 13 68.69 10.12
 1 -1 14 161.38 14.65
 1 -1 15 195.73 16.16
 1 -1 16 269.51 19.95
 1 -1 17 424.92 25.68
 1 -1 18 318.65 22.85
 1 -1 19 507.66 31.32
 1 -1 20 107.41 16.75
 1 -1 21 192.93 21.53
 1 0 -22 224.04 23
 1 0 -21 8.33 12.14
 1 0 -21 21.52 12.18
 1 0 -20 200.97 22.31
 1 0 -20 160.12 19.22
 1 0 -19 34.66 12.31
 1 0 -19 95.61 15.36
 1 0 -18 144.84 18.28
 1 0 -18 146.06 17.38
 1 0 -17 102.45 15.55
 1 0 -17 97.54 14.51
 1 0 -16 60.62 12.45
 1 0 -16 62.66 12.22
 1 0 -16 62.66 12.09
 1 0 -15 569.38 29.53
 1 0 -15 545.49 30.22
 1 0 -14 17.37 9.18
 1 0 -14 28.72 10.46
 1 0 -13 1032.75 40.36
 1 0 -13 938.83 40.71
 1 0 -12 -1.07 7.27
 1 0 -12 2.45 4.76
 1 0 -12 8.61 7.58
 1 0 -11 1737.33 56.19
 1 0 -11 1676.85 52.41
 1 0 -11 1636.51 56.88
 1 0 -10 99.21 10.94
 1 0 -10 95.79 8.71
 1 0 -10 107.41 11.86
 1 0 -9 2352.35 69.98
 1 0 -9 2341.34 71.51
 1 0 -9 2344.57 64.95
 1 0 -9 2392 66.02
 1 0 -9 2263.14 66.42
 1 0 -8 1472.62 47.58
 1 0 -8 1545.22 49.17
 1 0 -8 1504.56 44.39
 1 0 -8 1480.37 41.55
 1 0 -8 1457.73 43.51
 1 0 -8 1607.43 45.05
 1 0 -8 1487.71 44.84
 1 0 -7 2155.27 65.07
 1 0 -7 2166.67 65.94
 1 0 -7 2430.04 62.36
 1 0 -7 2081.42 58.92
 1 0 -7 2440.55 62.86
 1 0 -7 2312.89 61.55
 1 0 -7 2192.16 61.82
 1 0 -6 883.96 30.51
 1 0 -6 967.46 28.32
 1 0 -6 906.57 31.24
 1 0 -6 883.64 25.71
 1 0 -6 891.22 27.49
 1 0 -6 895.44 27.73
 1 0 -5 604.5 22.31
 1 0 -5 613.09 22.67
 1 0 -5 641.62 20.33
 1 0 -5 633.63 18.48
 1 0 -5 620.41 19.96
 1 0 -5 599.92 19.55
 1 0 -4 3173.03 87.64
 1 0 -4 3416.79 85.89
 1 0 -4 3312.37 88.04
 1 0 -4 3328.21 84.13
 1 0 -4 3416.49 85.68
 1 0 -4 3209.14 84.67
 1 0 -3 1005.25 31.57
 1 0 -3 1070.35 31.88
 1 0 -3 1096.78 28.93
 1 0 -3 1121.12 30.2
 1 0 -3 1066.48 28.6
 1 0 -2 1750.26 46.51
 1 0 -2 1735.83 46.24
 1 0 -2 1878.47 44.65
 1 0 -2 1857.06 45.43
 1 0 -2 1909.23 45.99
 1 0 -1 217.82 6.05
 1 0 -1 63.87 4.05
 1 0 -1 10.24 2.5
 1 0 -1 227.95 5.67
 1 0 -1 225.34 5.35
 1 0 0 -0.2 0.8
 1 0 0 1.14 1.44
 1 0 1 -0.29 0.95
 1 0 1 1.36 1.79
 1 0 2 2824.58 70.46
 1 0 2 2656.73 69.18
 1 0 2 2734.38 69.76
 1 0 2 2775.63 70.37
 1 0 3 592.03 18.65
 1 0 3 616.4 18.65
 1 0 3 572.74 17.96
 1 0 3 613.85 17.65
 1 0 3 595.12 16.47
 1 0 3 562.1 17.91
 1 0 3 589.58 18
 1 0 4 462.93 14.49
 1 0 4 480.27 16.32
 1 0 4 477.11 16.46
 1 0 4 482.93 16.21
 1 0 4 441.85 14.83
 1 0 4 476.5 14.02
 1 0 4 490.98 15.85
 1 0 4 455.63 15.41
 1 0 5 333.77 11.78
 1 0 5 343.23 13.67
 1 0 5 322.71 13.41
 1 0 5 380.27 13.91
 1 0 5 348.35 12.12
 1 0 5 360 11.3
 1 0 5 354.77 12.87
 1 0 6 1593.07 44.64
 1 0 6 1475.4 41.59
 1 0 6 1542.1 43.7
 1 0 6 1635.04 44.05
 1 0 6 1624.58 44.31
 1 0 6 1656.04 42.22
 1 0 6 1587.53 40.94
 1 0 6 1621 43.06
 1 0 7 1561.03 44.8
 1 0 7 1634.96 42.57
 1 0 7 1615.03 44.72
 1 0 7 1676.36 45.27
 1 0 7 1629.22 43.59
 1 0 8 539.79 21.9
 1 0 8 590.03 20.41
 1 0 8 569.63 21.91
 1 0 8 605.58 22.55
 1 0 8 587.24 20.32
 1 0 8 575.16 21.17
 1 0 8 529.91 19.39
 1 0 9 1147.77 38.57
 1 0 9 1203.59 36.35
 1 0 9 1188.98 37.54
 1 0 9 1195.5 36.58
 1 0 10 21.52 5.7
 1 0 10 20.22 4.85
 1 0 10 23.97 5.83
 1 0 11 663.03 26.78
 1 0 11 649.36 25.31
 1 0 12 -0.9 5.05
 1 0 12 3.69 5.98
 1 0 13 350.02 19.38
 1 0 14 116.75 11.91
 1 0 15 674.86 30.38
 1 0 16 94.79 12.43
 1 0 18 120.34 15.38
 1 0 19 10.29 9.02
 1 0 20 174.71 18.96
 1 0 21 41.38 12.44
 1 0 22 165.71 19.64
 1 1 -21 221.16 23.17
 1 1 -21 209.07 21.64
 1 1 -20 6.04 9.96
 1 1 -20 1.94 10.49
 1 1 -19 394.23 28.66
 1 1 -19 366.61 27.52
 1 1 -18 3.69 8.99
 1 1 -17 554.65 32.73
 1 1 -16 223.11 20.33
 1 1 -15 783.49 35.81
 1 1 -15 839.55 39.2
 1 1 -14 478.2 25.72
 1 1 -14 487.61 27.72
 1 1 -13 192.07 17.04
 1 1 -13 191.19 16.14
 1 1 -12 894.02 36.59
 1 1 -12 938.09 35.12
 1 1 -12 927.42 39.31
 1 1 -11 125.55 12.82
 1 1 -11 142.11 14.34
 1 1 -11 145.77 11.42
 1 1 -10 1447.08 48.59
 1 1 -10 1424.82 46.41
 1 1 -10 1446.25 50.4
 1 1 -9 323.31 17.78
 1 1 -9 302.97 15.72
 1 1 -9 342.97 19.05
 1 1 -8 969.36 33.4
 1 1 -8 889.32 29.5
 1 1 -8 862.51 27.64
 1 1 -8 943.27 31.18
 1 1 -8 874.82 33.55
 1 1 -7 101.1 6.79
 1 1 -7 83.38 7.09
 1 1 -7 93.04 9.97
 1 1 -7 102.63 9.41
 1 1 -7 96.93 7.79
 1 1 -6 2147.21 58.37
 1 1 -6 2064.11 56.03
 1 1 -6 2120.84 60.89
 1 1 -6 2106.13 61.46
 1 1 -6 2073.8 58.28
 1 1 -5 547.35 20.66
 1 1 -5 561.71 19.12
 1 1 -5 527.84 17.01
 1 1 -5 570.68 18.96
 1 1 -5 520.56 20.96
 1 1 -4 3133.4 84.07
 1 1 -4 3147.4 82.73
 1 1 -4 3048.19 80.34
 1 1 -4 3262.03 82.03
 1 1 -4 3229 84.58
 1 1 -3 2375.28 63.57
 1 1 -3 2448.68 62.82
 1 1 -3 2250.65 60.16
 1 1 -3 2436.73 61.39
 1 1 -2 1020.94 27.96
 1 1 -2 1068.82 29.01
 1 1 -2 1077.83 30.1
 1 1 -2 1101.25 29.81
 1 1 -2 1002.61 27.28
 1 1 -2 1027.03 28.97
 1 1 -1 1339.21 34.12
 1 1 -1 1352.02 34.56
 1 1 -1 1294.28 33.07
 1 1 -1 1226.29 33.85
 1 1 -1 1223.68 33.34
 1 1 -1 1303.35 33.56
 1 1 0 1300.25 34.14
 1 1 0 1290.54 33.66
 1 1 1 4263.85 18.93
 1 1 1 4175.82 22.85
 1 1 2 519.77 15.61
 1 1 2 515.21 15.71
 1 1 2 504.28 14.27
 1 1 3 1411.58 37.83
 1 1 3 1378.83 39.45
 1 1 3 1492.19 38.01
 1 1 3 1475.32 39.15
 1 1 3 1415.7 39.34
 1 1 3 1443.14 39.47
 1 1 4 187.95 7.92
 1 1 4 190.86 8.92
 1 1 4 201.14 9.59
 1 1 4 186.28 8.79
 1 1 4 183.28 9.24
 1 1 4 185.66 7.99
 1 1 5 746.17 23.15
 1 1 5 781.61 25.27
 1 1 5 792.25 23.37
 1 1 5 769.6 24.7
 1 1 5 768.09 24.21
 1 1 5 773.74 24.72
 1 1 5 797.5 25.2
 1 1 6 253.58 11.02
 1 1 6 265.89 11.21
 1 1 6 253.96 12.51
 1 1 6 256.45 11.53
 1 1 6 253.54 12.03
 1 1 6 254.99 12.14
 1 1 7 1482.46 43.79
 1 1 7 1563.45 44.2
 1 1 7 1607.09 46.13
 1 1 7 1578.94 44.64
 1 1 7 1476.59 45.14
 1 1 7 1514.03 45.62
 1 1 8 460.38 17.91
 1 1 8 457.98 18.04
 1 1 8 476.11 19.8
 1 1 8 477.52 18.13
 1 1 8 484.89 19.35
 1 1 8 429.94 18.51
 1 1 9 1329.28 40.45
 1 1 9 1335.19 39.88
 1 1 9 1260.89 41.02
 1 1 9 1261.21 39.44
 1 1 10 287.87 14.38
 1 1 10 284.05 13.95
 1 1 10 282.74 15.13
 1 1 10 257 13.45
 1 1 11 69.64 7.79
 1 1 11 72.88 7.48
 1 1 11 79.39 9.09
 1 1 12 1154.11 39.61
 1 1 12 1187.22 40.75
 1 1 13 59.82 9.65
 1 1 13 57.62 8.14
 1 1 14 514.56 25
 1 1 14 569.96 25.06
 1 1 18 413.86 26.33
 1 1 19 4.97 8.96
 1 1 20 190.12 19.68
 1 1 21 1.82 9.17
 1 1 22 195.08 20.83
 1 2 -21 78.36 15.67
 1 2 -21 75.25 16.41
 1 2 -20 145.89 19.31
 1 2 -19 115.21 17.84
 1 2 -18 260.87 23.75
 1 2 -17 10.73 9.8
 1 2 -16 208.38 20.06
 1 2 -15 554.12 31.45
 1 2 -14 356.33 22.61
 1 2 -14 354.14 24.33
 1 2 -13 329.32 21.21
 1 2 -13 329.25 19.71
 1 2 -13 328.68 22.96
 1 2 -12 442.99 23.87
 1 2 -12 418.07 22
 1 2 -12 472.33 26.34
 1 2 -11 120.09 12.57
 1 2 -11 126.1 14.3
 1 2 -11 119.85 11.44
 1 2 -10 828.37 32.81
 1 2 -10 806.89 34.12
 1 2 -9 691.64 29.46
 1 2 -9 798.08 31.89
 1 2 -8 -0.78 5.62
 1 2 -8 11.41 6.71
 1 2 -8 -2.05 5.63
 1 2 -7 1179.19 38.97
 1 2 -7 1259.22 40.63
 1 2 -7 1090.21 32.56
 1 2 -7 1261.57 38.3
 1 2 -7 1171.99 36.43
 1 2 -6 176.6 11.59
 1 2 -6 181.04 10.13
 1 2 -6 161.69 7.29
 1 2 -6 180.71 10.76
 1 2 -5 1694.83 47.47
 1 2 -5 1448.31 44.81
 1 2 -5 1663.52 45.51
 1 2 -5 1495.67 40.99
 1 2 -5 1680.04 45.93
 1 2 -4 29.1 4.73
 1 2 -4 36.19 5.47
 1 2 -4 41.54 5.9
 1 2 -4 29.18 2.55
 1 2 -4 37.1 5.84
 1 2 -3 5186.77 131.9
 1 2 -3 5009.19 132.01
 1 2 -3 5181.41 133.16
 1 2 -3 5279.03 132.9
 1 2 -2 122.39 7.16
 1 2 -2 123.13 6.87
 1 2 -2 113.46 4.43
 1 2 -2 109.11 6.49
 1 2 -2 127.16 7.58
 1 2 -2 129.79 7.76
 1 2 -1 3249.86 81.62
 1 2 -1 3163.64 80.64
 1 2 -1 3251.7 82.22
 1 2 -1 3188.64 80.08
 1 2 -1 3172.38 81.94
 1 2 -1 3066.08 79.37
 1 2 -1 3320.11 82.52
 1 2 0 1426.19 37.38
 1 2 0 1425.1 36.79
 1 2 0 1359.72 38.47
 1 2 0 1470.51 37.74
 1 2 0 1411.12 38.08
 1 2 0 1393.15 36.54
 1 2 1 1784.98 46.51
 1 2 1 1759.69 46.58
 1 2 1 1725.69 45.4
 1 2 1 1730.36 45.84
 1 2 1 1748.32 46.55
 1 2 2 43.98 4.34
 1 2 2 44.22 2.76
 1 2 2 47.65 5.09
 1 2 2 39.59 4.73
 1 2 3 43.21 4.94
 1 2 3 38.46 4.99
 1 2 3 41.7 3.51
 1 2 3 48 5.47
 1 2 4 9.75 3.38
 1 2 4 19.21 2.12
 1 2 4 20.49 4.6
 1 2 4 11.49 3.75
 1 2 4 15.1 4.29
 1 2 4 17 3.87
 1 2 4 15.15 4.74
 1 2 5 117.21 7.35
 1 2 5 100.38 7.26
 1 2 5 114.81 5.29
 1 2 5 100.81 7.38
 1 2 5 120.46 8.08
 1 2 5 110.26 7.21
 1 2 6 3475.86 90.68
 1 2 6 3609.04 92.35
 1 2 6 3346.57 88.34
 1 2 6 3394.45 91.68
 1 2 6 3373.36 92.22
 1 2 6 3542.87 91.73
 1 2 7 18.25 5
 1 2 7 29.91 3.91
 1 2 7 28.34 5.61
 1 2 7 28.04 5.57
 1 2 7 17.06 4.45
 1 2 7 21.02 5.83
 1 2 8 1204.78 38.46
 1 2 8 1306.6 37.56
 1 2 8 1317.43 39.93
 1 2 8 1270.12 40.87
 1 2 8 1338.81 40.29
 1 2 9 16.43 4.02
 1 2 9 20.19 5.6
 1 2 9 17.7 5
 1 2 9 18.56 5.88
 1 2 10 392.39 19.18
 1 2 10 408.34 16.89
 1 2 10 414.45 18.21
 1 2 11 129.62 9.28
 1 2 11 128.67 10.35
 1 2 11 123.49 11.49
 1 2 12 201.47 14.64
 1 2 12 206.96 12.34
 1 2 12 206.67 13.12
 1 2 13 0.96 7.39
 1 2 14 247.38 17.26
 1 2 15 263.33 18.11
 1 2 16 111.46 13.3
 1 2 17 407.36 24.9
 1 2 18 27.11 9.3
 1 2 19 197.83 19.22
 1 2 20 1.68 8.84
 1 2 21 234.2 21.55
 1 2 22 20.12 10.67
 1 3 -20 141.28 19.66
 1 3 -19 17.86 11.84
 1 3 -18 146.9 18.92
 1 3 -17 166.42 19.19
 1 3 -16 170.24 19.91
 1 3 -15 315.49 24.75
 1 3 -14 69.45 13.74
 1 3 -14 61.43 12.12
 1 3 -13 605.69 31.96
 1 3 -13 636.9 29.94
 1 3 -13 653.23 31.14
 1 3 -12 109.82 14.63
 1 3 -12 88.14 12.47
 1 3 -11 919.39 39.47
 1 3 -11 1005.62 38.31
 1 3 -10 126.21 12.1
 1 3 -10 126.89 13.81
 1 3 -10 117.89 12
 1 3 -9 841.08 33.96
 1 3 -9 836.85 32.55
 1 3 -9 780.92 31.36
 1 3 -8 537.12 23.61
 1 3 -8 504.46 22.64
 1 3 -7 6.46 4.03
 1 3 -7 11.4 6.04
 1 3 -7 2.8 4.95
 1 3 -6 237.01 14.38
 1 3 -6 240.99 13.68
 1 3 -6 235.21 10.62
 1 3 -5 778.07 27.19
 1 3 -5 759.19 27.67
 1 3 -5 752.45 27.69
 1 3 -5 752.48 20.52
 1 3 -5 771.84 26.1
 1 3 -4 563.63 21.47
 1 3 -4 581.59 20.89
 1 3 -4 584.82 22.11
 1 3 -4 592.7 22.4
 1 3 -4 591.24 16.67
 1 3 -3 491.53 18.39
 1 3 -3 484.99 17.63
 1 3 -3 501.03 18.19
 1 3 -3 485.89 18.67
 1 3 -3 480.55 14.47
 1 3 -3 459.2 18.58
 1 3 -2 5152.91 131.78
 1 3 -2 5194.43 132.5
 1 3 -2 5069.39 129.33
 1 3 -2 5201.91 132.91
 1 3 -2 5149.93 133.26
 1 3 -1 97.01 7.06
 1 3 -1 83.92 5.73
 1 3 -1 94.76 6.53
 1 3 -1 101.33 5.78
 1 3 -1 92.31 3.94
 1 3 -1 99.76 7.24
 1 3 0 1616.95 42.73
 1 3 0 1699.27 44.11
 1 3 0 1658.85 43.67
 1 3 0 1544.7 41.7
 1 3 0 1644.16 45.09
 1 3 1 807.83 24.1
 1 3 1 746.36 24.47
 1 3 1 747.85 20.87
 1 3 1 757.86 21.38
 1 3 1 738.78 23.62
 1 3 1 766.33 22.85
 1 3 1 792.24 22.56
 1 3 1 764.17 23.7
 1 3 2 673.74 18.59
 1 3 2 674.43 20.12
 1 3 2 700.33 21.53
 1 3 2 688.26 20.3
 1 3 2 731.09 22.77
 1 3 2 743.72 22.96
 1 3 3 16.71 2.56
 1 3 3 28.41 5.19
 1 3 3 20.41 3.73
 1 3 3 21.8 4.72
 1 3 4 1122.52 34.29
 1 3 4 1148.87 35.62
 1 3 4 1157.85 32.96
 1 3 4 1200.47 35.27
 1 3 4 1184.14 34.5
 1 3 5 318.53 13.69
 1 3 5 344.55 14.14
 1 3 5 351.75 15.07
 1 3 5 308.57 14.4
 1 3 5 313.77 9.61
 1 3 5 348.65 13.89
 1 3 6 1862.91 51.74
 1 3 6 1905.06 52.85
 1 3 6 1780.74 52.94
 1 3 6 1747.35 52.96
 1 3 6 1774.02 51.61
 1 3 7 1714.49 51.15
 1 3 7 1784.43 52.76
 1 3 7 1812.83 53.11
 1 3 7 1778 53.45
 1 3 7 1859.56 52.04
 1 3 8 543.31 22.42
 1 3 8 616.1 21.72
 1 3 8 565.37 23.34
 1 3 8 537.63 21.1
 1 3 9 719.02 27.35
 1 3 9 749.89 28.74
 1 3 10 52.25 8.46
 1 3 10 47.86 7.48
 1 3 11 336.93 17.47
 1 3 11 330.49 18.72
 1 3 12 160.39 13.64
 1 3 12 162.73 12.97
 1 3 13 759.53 30.36
 1 3 13 750.82 32.41
 1 3 14 70.2 11.51
 1 3 15 424.61 24.12
 1 3 16 275.32 19.17
 1 3 16 264.99 20.05
 1 3 17 154.02 16.71
 1 3 17 174.07 16.02
 1 3 18 409.44 25.59
 1 3 18 339.8 23.34
 1 3 19 99.37 13.74
 1 3 20 45.11 11.6
 1 3 21 48.93 12.06
 1 4 -20 20.69 13.65
 1 4 -19 122.91 18.6
 1 4 -18 3.89 13.05
 1 4 -17 153.22 19.66
 1 4 -16 138.89 19.1
 1 4 -15 276.98 23.67
 1 4 -14 556 31.97
 1 4 -13 49.3 12.36
 1 4 -13 88.7 12.73
 1 4 -12 315.13 21.9
 1 4 -12 268.9 19.77
 1 4 -12 294.69 20.01
 1 4 -11 16.94 8.87
 1 4 -11 1.3 8.77
 1 4 -11 5.66 7.73
 1 4 -10 596.78 29.07
 1 4 -10 580.75 27.6
 1 4 -10 608.59 27.68
 1 4 -9 74.57 10.26
 1 4 -9 98.21 11
 1 4 -8 1024.9 38.35
 1 4 -8 1136.24 39.66
 1 4 -7 60.23 8.46
 1 4 -7 39.13 7.82
 1 4 -6 346.2 17.83
 1 4 -6 317.82 17.85
 1 4 -6 349.13 17.92
 1 4 -5 1276.48 41.65
 1 4 -5 1209.09 41.59
 1 4 -5 1331.85 35.32
 1 4 -5 1219.97 42.09
 1 4 -4 1150.09 38.36
 1 4 -4 1155.26 32.07
 1 4 -4 1205.49 38.78
 1 4 -4 1220.26 33.17
 1 4 -4 1203.15 39.13
 1 4 -3 2330.17 64.56
 1 4 -3 2289.56 59.04
 1 4 -3 2325.68 65.34
 1 4 -3 2358.48 61.66
 1 4 -3 2410.72 66.63
 1 4 -3 2358.9 66.85
 1 4 -2 1215.4 35.93
 1 4 -2 1208.52 36.86
 1 4 -2 1176.18 34.33
 1 4 -2 1218.79 38.01
 1 4 -2 1195.08 37.99
 1 4 -1 1298.99 39.91
 1 4 -1 1304.32 37.47
 1 4 -1 1302.26 37.35
 1 4 -1 1334.63 38.84
 1 4 -1 1276.47 34.37
 1 4 -1 1299.28 39.91
 1 4 0 119.84 6.59
 1 4 0 104.59 7.27
 1 4 0 114.04 7.52
 1 4 0 105.26 5.9
 1 4 0 114.33 8.61
 1 4 1 1592.91 43.38
 1 4 1 1573.22 45.13
 1 4 1 1641.96 46.39
 1 4 1 1626.54 44.38
 1 4 1 1574.93 47.29
 1 4 1 1693.21 46.76
 1 4 2 1031.33 28.21
 1 4 2 1047.9 32.62
 1 4 2 1025.39 30.33
 1 4 2 1031.04 31.01
 1 4 2 1056.99 33.04
 1 4 3 2523 64.92
 1 4 3 2731.47 70.54
 1 4 3 2517.55 67.85
 1 4 3 2759.53 72.15
 1 4 3 2705.75 71.84
 1 4 4 1.37 3.72
 1 4 4 5.01 5.33
 1 4 4 1.18 3.37
 1 4 4 6.85 4.87
 1 4 5 1954.05 57.65
 1 4 5 1936.59 56.27
 1 4 5 1982.88 57.11
 1 4 5 1944.5 54.46
 1 4 5 2024.73 56.03
 1 4 6 161.57 6.55
 1 4 6 171.28 9.85
 1 4 6 143.85 9.74
 1 4 6 155.23 11.36
 1 4 6 140.65 9.53
 1 4 6 161.9 11.2
 1 4 7 1582.7 49.72
 1 4 7 1609.7 49.75
 1 4 8 714.16 27.84
 1 4 8 740.41 28.42
 1 4 9 254.33 15.32
 1 4 9 269.92 15.86
 1 4 10 1238.62 42.84
 1 4 10 1291.62 44.16
 1 4 11 159.08 13.85
 1 4 11 163.98 13.31
 1 4 12 528.6 24.57
 1 4 12 531.22 26.21
 1 4 13 7.89 8.01
 1 4 13 6.41 5.34
 1 4 13 17.57 7.52
 1 4 14 484.64 24.32
 1 4 14 456.15 23.3
 1 4 14 494.79 26.34
 1 4 15 1.27 9.3
 1 4 15 3.3 6.02
 1 4 16 593.45 30.3
 1 4 16 524.79 27.05
 1 4 17 83 14.57
 1 4 18 239.87 21.3
 1 4 19 52.12 13.27
 1 5 -19 10.19 13.07
 1 5 -18 178.3 22.29
 1 5 -17 3.81 12.11
 1 5 -16 301.51 25.46
 1 5 -15 97.5 17.19
 1 5 -14 384.36 26.57
 1 5 -13 258.25 21.47
 1 5 -13 225.75 18.87
 1 5 -12 1131.11 45.72
 1 5 -12 1006.92 43.14
 1 5 -12 1080.12 43.09
 1 5 -11 197.21 18.41
 1 5 -11 262.53 19.08
 1 5 -11 221.46 17.54
 1 5 -10 667.16 30.82
 1 5 -10 662.52 30.52
 1 5 -9 1168.65 45.02
 1 5 -9 1279.8 45.25
 1 5 -8 4.15 6.84
 1 5 -8 7.09 7.54
 1 5 -7 1026.22 38.57
 1 5 -7 1044.15 38.73
 1 5 -6 9.75 6.69
 1 5 -6 14.97 6.81
 1 5 -6 0.88 6.73
 1 5 -5 677.3 27.76
 1 5 -5 692.96 27.73
 1 5 -5 664.5 27.87
 1 5 -4 7.29 3.26
 1 5 -4 1.54 5.4
 1 5 -4 7.56 5.46
 1 5 -4 6.37 5.67
 1 5 -3 1341.4 39.04
 1 5 -3 1340.7 43.94
 1 5 -3 1343.88 44
 1 5 -2 1276.2 40.7
 1 5 -2 1250.18 37.46
 1 5 -2 1234.96 36.71
 1 5 -2 1193.41 32.16
 1 5 -2 1247.99 40.39
 1 5 -1 3518.75 95.72
 1 5 -1 3450.54 91.75
 1 5 -1 3536.84 92.59
 1 5 -1 3411.71 88.41
 1 5 -1 3456.4 95.31
 1 5 0 3198.1 90.13
 1 5 0 3263.15 85.87
 1 5 0 3258.9 88.06
 1 5 0 3228.51 88.06
 1 5 0 3271.17 84.59
 1 5 0 3290.99 90.06
 1 5 1 929.43 27.96
 1 5 1 965.51 31.61
 1 5 1 976.66 30.26
 1 5 1 943.84 28.75
 1 5 1 911.1 32.32
 1 5 2 1225.82 34.6
 1 5 2 1297.4 39.87
 1 5 2 1251.16 37.17
 1 5 2 1242.3 37.33
 1 5 2 1297.51 40.41
 1 5 3 6.36 4.99
 1 5 3 4.32 2.32
 1 5 3 4.02 4.07
 1 5 3 3.45 4.73
 1 5 3 11.25 6.11
 1 5 4 1145.4 36.45
 1 5 4 1114.15 35.38
 1 5 4 1140.18 37.51
 1 5 4 1158.66 37.94
 1 5 5 14.12 5.58
 1 5 5 11.21 1.92
 1 5 5 19.32 6.27
 1 5 5 12.61 5.64
 1 5 5 9.39 4.53
 1 5 6 3617.24 99.44
 1 5 6 3429.72 97.87
 1 5 6 3602.02 95.2
 1 5 7 0.77 5.86
 1 5 7 0.81 5.48
 1 5 8 2277.59 67.68
 1 5 8 2149.88 66.72
 1 5 9 -1.83 6.2
 1 5 9 1.81 6.18
 1 5 10 917.04 35.67
 1 5 10 944.5 36.41
 1 5 11 149.76 14.28
 1 5 11 164.95 13.91
 1 5 12 415.27 22.48
 1 5 12 439.69 23.97
 1 5 13 467.86 24.63
 1 5 13 486.38 26.37
 1 5 14 155.35 15.94
 1 5 14 117.9 13.23
 1 5 15 278.11 21.32
 1 5 15 364.21 21.6
 1 5 16 159.88 17.1
 1 5 17 206.65 20.03
 1 5 18 -6.26 12.12
 1 5 19 717.28 37.8
 1 5 20 3.36 12.3
 1 5 21 354.18 27.47
 1 6 -18 62.26 16.14
 1 6 -17 112.92 19.62
 1 6 -16 41.27 14.85
 1 6 -15 529.74 33.3
 1 6 -14 -3.42 10.97
 1 6 -13 638.27 33.56
 1 6 -13 576.76 32.84
 1 6 -12 1.54 9.96
 1 6 -12 5.82 9.05
 1 6 -11 469.39 27.38
 1 6 -11 513.82 27.55
 1 6 -10 19.47 9.6
 1 6 -10 20.88 8.61
 1 6 -9 128.53 14.41
 1 6 -8 1031.61 41.43
 1 6 -8 1097.61 41.98
 1 6 -7 396.51 22.36
 1 6 -7 378.16 22.53
 1 6 -7 391.64 21.6
 1 6 -6 835.2 33.97
 1 6 -6 801.92 33.21
 1 6 -6 815.86 34.14
 1 6 -5 130.98 11.65
 1 6 -5 121.78 12.3
 1 6 -5 124.72 12.63
 1 6 -4 330.97 18.87
 1 6 -4 334.62 18.27
 1 6 -4 310.81 18.32
 1 6 -3 0.51 3.65
 1 6 -3 4.39 6.25
 1 6 -3 -4.37 5.54
 1 6 -2 791.74 27.12
 1 6 -2 770.75 30.44
 1 6 -2 762.48 30.31
 1 6 -1 -0.58 4.52
 1 6 -1 8.99 5.81
 1 6 -1 -3.18 5.66
 1 6 0 2066.43 63
 1 6 0 2082.14 56.5
 1 6 0 2114.24 63.03
 1 6 0 2036.31 60.47
 1 6 1 117.47 7.57
 1 6 1 97.39 10.02
 1 6 1 106.7 9.48
 1 6 2 435.79 17.26
 1 6 2 381.02 19.43
 1 6 2 439.61 19.74
 1 6 3 778.61 27.42
 1 6 3 817.43 30.25
 1 6 3 780.08 29.62
 1 6 4 336.18 16.34
 1 6 4 345.41 17.6
 1 6 4 319 17.55
 1 6 5 290.42 15.6
 1 6 5 281.55 16.02
 1 6 5 291.5 16.64
 1 6 6 50.65 8.2
 1 6 6 54.22 8.31
 1 6 6 60.85 9.07
 1 6 7 919.38 34.64
 1 6 7 963.05 34.95
 1 6 7 932.49 35.69
 1 6 8 35.89 8.03
 1 6 8 42.99 8.61
 1 6 9 553.35 26.25
 1 6 9 561.11 26.02
 1 6 10 4.28 8.87
 1 6 10 -3.22 8.04
 1 6 11 525.33 26.58
 1 6 11 538 26.96
 1 6 12 153.68 15.67
 1 6 12 127.19 13.79
 1 6 13 695.6 32.77
 1 6 13 642.53 30.77
 1 6 14 167.12 17.04
 1 6 14 174.4 16.66
 1 6 15 160.25 17.55
 1 6 15 169.8 16.67
 1 6 16 65.2 13.84
 1 6 16 62.7 12.98
 1 6 17 -11.1 11.46
 1 6 18 99.03 16.12
 1 6 19 -1.71 12.73
 1 6 20 84.92 16.62
 1 6 21 25.44 12.84
 1 6 22 96.54 17.07
 1 7 -15 135.22 19.49
 1 7 -14 430.3 29.1
 1 7 -14 455.08 30.44
 1 7 -13 18.71 12.1
 1 7 -13 14.84 10.37
 1 7 -12 413.68 27.52
 1 7 -12 346.74 25.36
 1 7 -11 -3.01 10.45
 1 7 -10 177.9 18.16
 1 7 -9 11.77 9.8
 1 7 -9 10.9 10.36
 1 7 -8 321.66 21.12
 1 7 -8 331.19 22.43
 1 7 -7 107.75 13.26
 1 7 -7 96.02 13.31
 1 7 -7 117.04 14.1
 1 7 -6 757.74 33.25
 1 7 -6 694.08 32.35
 1 7 -6 746.97 32.1
 1 7 -5 404.11 22.71
 1 7 -5 386.81 22.09
 1 7 -5 355.7 20.92
 1 7 -4 359.79 21.03
 1 7 -4 386.59 21.37
 1 7 -4 341.51 20
 1 7 -3 177.79 14.92
 1 7 -3 187.43 14.9
 1 7 -2 8.61 5.07
 1 7 -2 4 6.78
 1 7 -2 9.7 6.22
 1 7 -1 279.89 15.52
 1 7 -1 291.99 17.99
 1 7 -1 287.21 17.28
 1 7 0 70.85 8.55
 1 7 0 72.52 9.81
 1 7 0 59.29 8.77
 1 7 1 1721.41 53.36
 1 7 1 1604.04 54.62
 1 7 1 1699.17 54.39
 1 7 2 40.69 8.3
 1 7 2 34.33 8.18
 1 7 3 584.78 22.93
 1 7 3 597.91 25.77
 1 7 3 588.02 26.22
 1 7 4 354.01 17.53
 1 7 4 365.85 19.94
 1 7 4 357.84 19.36
 1 7 5 730.34 28.39
 1 7 5 689.69 29.76
 1 7 5 732.07 29.9
 1 7 6 382.26 19.77
 1 7 6 391.15 21.13
 1 7 6 404.38 20.89
 1 7 7 715.29 29.46
 1 7 7 680.66 30.23
 1 7 7 676.1 29.17
 1 7 8 356.61 20.18
 1 7 8 369.44 21.77
 1 7 8 374.77 20.4
 1 7 9 372.75 22.1
 1 7 9 436.05 23.69
 1 7 9 436.34 22.53
 1 7 10 432.54 24.45
 1 7 10 457.82 25.35
 1 7 10 487.77 24.23
 1 7 11 98.13 13.23
 1 7 11 113.44 13.84
 1 7 11 96.55 12.11
 1 7 12 612.78 30.98
 1 7 12 661.99 31.53
 1 7 13 8.28 9.27
 1 7 13 16.05 9.81
 1 7 14 361.03 25.06
 1 7 14 447.4 26.08
 1 7 15 13.75 10.86
 1 7 15 5.69 10.12
 1 7 16 678.29 36.31
 1 7 16 740.14 35.64
 1 7 17 11.68 11.2
 1 7 17 19.42 11.95
 1 7 18 277.65 24.56
 1 7 19 66.47 15.24
 1 7 20 148.15 19.68
 1 7 21 199.36 21.97
 1 8 -14 159.47 19.94
 1 8 -13 149.23 18.75
 1 8 -13 138.35 18.92
 1 8 -12 135.17 17.85
 1 8 -11 458.59 29.34
 1 8 -10 157.82 18
 1 8 -9 277.05 22.68
 1 8 -9 311.28 22.3
 1 8 -8 17.32 10.98
 1 8 -8 34.98 10.78
 1 8 -7 818.56 38.13
 1 8 -7 846.29 36.89
 1 8 -7 863.57 38.22
 1 8 -6 1.23 7.79
 1 8 -6 9.28 8.74
 1 8 -6 14.61 9.37
 1 8 -5 629.24 31.35
 1 8 -5 613.92 29.48
 1 8 -5 612.46 30.48
 1 8 -4 172.51 15.24
 1 8 -4 201.53 16.55
 1 8 -4 152.79 15.81
 1 8 -3 87.82 12.11
 1 8 -3 59.63 11.41
 1 8 -2 236.19 17.29
 1 8 -2 286.56 19.23
 1 8 -1 790.88 29.64
 1 8 -1 702.36 31.36
 1 8 -1 688.51 31.78
 1 8 0 393.54 20.36
 1 8 0 443.75 22.97
 1 8 0 392.02 22.42
 1 8 1 949.73 36.02
 1 8 1 931.46 37.45
 1 8 1 1037.78 39.3
 1 8 2 1112.68 40.59
 1 8 2 1162.48 42.87
 1 8 2 1071.74 41.2
 1 8 3 20.08 8.19
 1 8 3 15.07 8.13
 1 8 4 787.45 32.61
 1 8 4 730.17 32.3
 1 8 5 31.19 7.34
 1 8 5 40.47 9.9
 1 8 5 24.64 7.77
 1 8 6 134.27 12.17
 1 8 6 153.97 14.64
 1 8 6 134.68 13.23
 1 8 7 122.58 12.82
 1 8 7 128.28 14.75
 1 8 7 160.42 13.95
 1 8 8 302.56 19.32
 1 8 8 300.17 20.44
 1 8 8 304.19 19.58
 1 8 9 340.56 21.04
 1 8 9 311.78 21.89
 1 8 9 364.92 21.4
 1 8 10 976.43 40.46
 1 8 10 977.83 41.52
 1 8 10 1023.45 40.03
 1 8 11 388.95 23.68
 1 8 11 425.33 23.48
 1 8 12 348.86 23.53
 1 8 12 295.91 21.95
 1 8 13 321.58 23.03
 1 8 13 337.13 23.63
 1 8 14 74.09 13.87
 1 8 14 59.85 13.74
 1 8 15 262.22 22.12
 1 8 15 196.32 20.23
 1 8 16 6.35 10.66
 1 8 16 -10.09 12.32
 1 8 17 319.26 25.01
 1 8 17 385.14 27.06
 1 8 18 43.57 13.35
 1 8 19 108.75 17.52
 1 8 20 53.95 14.79
 1 9 -14 64.06 16.62
 1 9 -13 387.77 29.22
 1 9 -12 111.92 17.63
 1 9 -11 305.44 25.43
 1 9 -10 222.9 21.97
 1 9 -9 256.67 21.67
 1 9 -9 229.74 21.92
 1 9 -8 223.88 19.61
 1 9 -8 240.81 22.23
 1 9 -7 85.34 13.76
 1 9 -7 82.54 14.32
 1 9 -7 72.35 14.16
 1 9 -6 686.4 34.45
 1 9 -6 677.5 33.18
 1 9 -6 643.52 33.61
 1 9 -5 46.77 11.11
 1 9 -5 58.95 13.63
 1 9 -5 71.86 14.01
 1 9 -4 704.84 34.46
 1 9 -4 702.11 32.83
 1 9 -4 705.33 33.83
 1 9 -3 28.6 9.49
 1 9 -3 32.53 11.13
 1 9 -2 515.25 27.11
 1 9 -2 455.98 26.7
 1 9 -1 122.79 14.03
 1 9 -1 117.88 14.41
 1 9 0 614.14 29.18
 1 9 0 583.61 29.99
 1 9 1 1081.81 41.16
 1 9 1 1153.05 43.34
 1 9 1 1080.89 43.44
 1 9 2 520.57 25.85
 1 9 2 519.62 26.3
 1 9 2 483.89 26.6
 1 9 3 298.67 19.55
 1 9 3 320.24 20.78
 1 9 3 294.82 19.44
 1 9 4 106.24 12.8
 1 9 4 79.81 12.6
 1 9 5 500.18 27.02
 1 9 5 514.18 26.96
 1 9 6 103.35 14.24
 1 9 6 133.45 14.15
 1 9 7 1596.51 55.32
 1 9 7 1665.5 58.97
 1 9 7 1696.39 58
 1 9 8 5.72 7.48
 1 9 8 12.34 9.9
 1 9 8 11.15 8.47
 1 9 9 1226.52 46.62
 1 9 9 1232.91 49
 1 9 9 1231.43 47.28
 1 9 10 198 17.37
 1 9 10 215.5 19.5
 1 9 10 206.3 17.86
 1 9 11 474.96 26.91
 1 9 11 458.49 28
 1 9 11 455.96 26.19
 1 9 12 214.96 19.88
 1 9 12 196.95 18.71
 1 9 13 237.05 21.06
 1 9 13 253.38 21.21
 1 9 14 212.04 21.09
 1 9 14 206.32 20.15
 1 9 15 254.12 23.06
 1 9 15 213.98 21.42
 1 9 16 386.35 28.41
 1 9 16 435.38 29.3
 1 9 17 17.47 13.37
 1 9 17 29.15 12.24
 1 9 18 226.7 22.4
 1 9 18 243.4 23.41
 1 9 19 5.83 11.2
 1 10 -12 228.57 23.71
 1 10 -11 9.52 12.55
 1 10 -10 321.32 27.12
 1 10 -9 93.64 18.19
 1 10 -8 288.15 25.31
 1 10 -7 160.12 17.94
 1 10 -7 205.55 20.6
 1 10 -7 198.31 20.5
 1 10 -6 272.41 22.09
 1 10 -6 317.73 24.39
 1 10 -6 269.69 23.06
 1 10 -5 362.34 25.85
 1 10 -5 361.53 24.45
 1 10 -5 386.64 25.87
 1 10 -4 66.59 12.81
 1 10 -4 75.96 13.99
 1 10 -4 63.75 13.79
 1 10 -3 313.3 22.86
 1 10 -3 271.59 22.41
 1 10 -2 12.63 9.26
 1 10 -2 5.94 10.05
 1 10 -1 659.12 32.35
 1 10 -1 543.34 31.17
 1 10 0 16.12 9.71
 1 10 0 22.92 9.79
 1 10 1 867.46 38.93
 1 10 1 847.15 37.75
 1 10 2 24.12 9.42
 1 10 2 25.16 10.98
 1 10 2 9.18 8.58
 1 10 3 413 24.29
 1 10 3 390.37 24.42
 1 10 3 385.98 23.8
 1 10 4 107.17 13.9
 1 10 4 102.1 14.23
 1 10 4 82.53 12.65
 1 10 5 33.93 10.69
 1 10 5 37.19 11.39
 1 10 6 188.57 18.32
 1 10 6 159.73 17.09
 1 10 7 68.47 12.63
 1 10 7 48.18 11.76
 1 10 8 87.43 14.03
 1 10 8 89.62 13.49
 1 10 9 31.09 11.02
 1 10 9 54.06 11
 1 10 10 288.98 21.48
 1 10 10 315.36 23.99
 1 10 10 360.19 23.73
 1 10 11 11.53 11.81
 1 10 11 11.6 9.02
 1 10 12 270.72 23.7
 1 10 12 307.04 23.1
 1 10 13 -10.4 11.94
 1 10 13 -1.61 9.57
 1 10 14 147.21 19.07
 1 10 14 176.46 19.13
 1 10 15 5.43 12.77
 1 10 15 7.01 10.34
 1 10 16 175.06 21.14
 1 10 16 167.6 20.47
 1 10 17 65.38 17.52
 1 10 17 88.66 16.62
 1 10 18 156.84 20.79
 1 11 -9 444.09 31.94
 1 11 -8 9.42 14.01
 1 11 -7 334.12 26.36
 1 11 -7 327.84 27.72
 1 11 -6 1.72 11.36
 1 11 -6 8.98 12.68
 1 11 -5 182.24 20.63
 1 11 -5 196.28 21.52
 1 11 -4 107.17 16.06
 1 11 -4 89.03 16.43
 1 11 -3 68.16 13.55
 1 11 -3 69.51 13.8
 1 11 -3 77.11 15.08
 1 11 -2 186.55 18.62
 1 11 -2 143.07 17.82
 1 11 -1 162.92 17.7
 1 11 -1 192.15 19.89
 1 11 0 320.47 22.92
 1 11 0 295.86 23.77
 1 11 1 175.57 18.09
 1 11 1 168.14 18.64
 1 11 2 464.68 28.22
 1 11 2 439.12 26.99
 1 11 3 5.5 8.64
 1 11 3 10.77 10.68
 1 11 3 10.09 10
 1 11 4 278.26 21.55
 1 11 4 310.7 23.26
 1 11 4 300.53 22.07
 1 11 5 38.43 12.07
 1 11 5 30.47 12.06
 1 11 5 27.41 11.57
 1 11 6 211.04 20.19
 1 11 6 228.27 20.37
 1 11 7 99.64 15.75
 1 11 7 82.05 13.95
 1 11 8 210.62 20.74
 1 11 8 219 20.02
 1 11 9 158.06 18.74
 1 11 9 103.43 15.78
 1 11 10 178.04 19.74
 1 11 11 342.45 26.46
 1 11 12 67.25 15.67
 1 11 13 237.1 21.56
 1 11 13 196.86 21.87
 1 11 14 3.46 11.1
 1 11 14 1.89 12.82
 1 11 15 109.9 16.81
 1 11 15 127.17 20.03
 1 11 16 11.2 11.97
 1 11 16 15.64 13.12
 1 12 -6 82.54 16.7
 1 12 -6 106.46 18.99
 1 12 -5 -8.94 12.1
 1 12 -5 -1.9 12.72
 1 12 -4 188.42 21.1
 1 12 -4 194.98 22.15
 1 12 -3 20.47 11.57
 1 12 -3 36.49 14.25
 1 12 -2 215.51 22.16
 1 12 -2 251.14 23.96
 1 12 -1 147.43 18.72
 1 12 -1 151.98 19.59
 1 12 0 246.63 22.24
 1 12 0 339.7 26.11
 1 12 1 218.56 21.26
 1 12 1 200.53 20.06
 1 12 2 260.19 23.26
 1 12 2 245.94 21.96
 1 12 3 77.65 16.33
 1 12 3 115.96 16.94
 1 12 4 61.85 14.49
 1 12 5 101.46 16.17
 1 12 5 128.83 16.78
 1 12 6 34.77 12.85
 1 12 6 21.38 11.99
 1 12 7 332.55 25.51
 1 12 7 344.12 25.89
 1 12 8 19.79 12.62
 1 12 8 19.21 12.24
 1 12 9 373.07 28.2
 1 12 10 1.84 12.47
 1 12 11 203.65 22.23
 1 12 12 102.23 17.91
 1 12 13 27.51 14.1
 1 13 -3 264.06 24.71
 1 13 -1 169.26 21.12
 1 13 0 37.54 15.32
 1 13 1 336.12 27.22
 1 13 2 60.57 16.38
 1 13 3 371.34 28.57
 1 13 4 221.97 22.89
 1 13 5 162.88 20.46
 1 13 6 359.41 27.71
 1 13 7 3.54 12.28
 1 13 7 1.79 11.03
 1 13 8 307.42 25.31
 1 13 9 52.94 15.46
 2 -12 -6 23.81 12.73
 2 -11 -11 207.37 22.61
 2 -11 -10 24.61 11.97
 2 -11 -9 333.07 27.4
 2 -11 -8 72.57 14.59
 2 -11 -7 222.37 22.04
 2 -11 -6 176.15 19.9
 2 -11 -5 162.93 19.39
 2 -11 -4 71.7 14
 2 -11 0 326.06 26.08
 2 -11 1 25.73 11.68
 2 -11 2 272.98 24.6
 2 -11 3 19.26 12.24
 2 -11 4 212.56 22.19
 2 -11 5 166.71 20.45
 2 -10 -14 110.88 18.19
 2 -10 -13 73.04 15.73
 2 -10 -12 248.82 24.28
 2 -10 -11 75.6 15.22
 2 -10 -10 217.26 21.78
 2 -10 -9 52.88 13.8
 2 -10 -8 237.11 22.02
 2 -10 -7 10.74 10.2
 2 -10 -6 345.23 25.79
 2 -10 -5 11.9 9.45
 2 -10 -4 503.94 30.6
 2 -10 -3 66.47 12.99
 2 -10 -1 255.12 22.1
 2 -10 0 39.82 11.65
 2 -10 1 320.31 24.13
 2 -10 2 3.5 9.83
 2 -10 3 304.77 25
 2 -10 4 -12.85 11.43
 2 -10 5 249.85 22.92
 2 -10 6 19.2 10.94
 2 -10 7 207.89 22.02
 2 -10 8 93.7 15.72
 2 -9 -11 127.22 17.4
 2 -9 -10 78.07 14.65
 2 -9 -9 366.07 26.45
 2 -9 -8 61.48 13.41
 2 -9 -7 412.06 27.21
 2 -9 -6 4.81 8.44
 2 -9 -5 542.28 30.58
 2 -9 -4 19.7 9.25
 2 -9 -3 444.1 26.31
 2 -9 -3 391.76 24.71
 2 -9 -2 7.2 8.78
 2 -9 -2 11.43 8.71
 2 -9 -1 247.06 20.15
 2 -9 0 102.94 14.34
 2 -9 1 317.4 23.05
 2 -9 2 251.06 21.31
 2 -9 3 262.85 22.12
 2 -9 4 335.61 24.82
 2 -9 5 15.58 10.67
 2 -9 6 289.29 23.62
 2 -9 7 7.27 9.42
 2 -9 8 238.02 22.27
 2 -9 9 28.43 11.32
 2 -9 10 293.59 24.71
 2 -9 11 142.28 18.86
 2 -9 12 280.78 25.3
 2 -8 -8 350.21 24.53
 2 -8 -7 190.84 18.02
 2 -8 -6 846.52 38.76
 2 -8 -5 317.92 22.03
 2 -8 -4 810.83 35.25
 2 -8 -4 775 35.72
 2 -8 -3 328.37 21.58
 2 -8 -3 350.08 22.57
 2 -8 -2 114.23 13.41
 2 -8 -2 157.19 15.28
 2 -8 -1 17.16 8.15
 2 -8 -1 26.39 8.52
 2 -8 0 286.76 20.57
 2 -8 1 123.14 14.23
 2 -8 2 557.84 29.94
 2 -8 3 250.78 20.04
 2 -8 4 323.81 23.05
 2 -8 5 267.25 21.69
 2 -8 6 138.67 15.42
 2 -8 6 139.05 16.49
 2 -8 7 147.59 16.65
 2 -8 7 156.26 17.51
 2 -8 8 90.27 13.92
 2 -8 8 76.75 13.29
 2 -8 9 193.07 19.73
 2 -8 9 218.74 20.9
 2 -8 10 5.14 9.87
 2 -8 10 8.94 9.4
 2 -8 11 209.4 21.84
 2 -8 12 55.82 14.2
 2 -8 13 119.63 17.65
 2 -7 -12 561.85 30.15
 2 -7 -11 23.99 9.57
 2 -7 -10 542.95 29.06
 2 -7 -6 396.25 23.79
 2 -7 -5 95.58 11.47
 2 -7 -5 72.3 11.46
 2 -7 -4 190.48 15.17
 2 -7 -4 172.08 15.1
 2 -7 -3 505.31 25.62
 2 -7 -3 552.62 26.92
 2 -7 -2 377.58 21.73
 2 -7 -2 342.41 20.69
 2 -7 -1 1371.13 49.09
 2 -7 -1 1286.85 47.56
 2 -7 0 58.99 9.99
 2 -7 0 39.83 8.59
 2 -7 1 1304.57 48.79
 2 -7 2 8.96 7.64
 2 -7 3 693.09 30.73
 2 -7 3 686.12 32.91
 2 -7 4 47.25 10.2
 2 -7 4 42.31 9.84
 2 -7 5 185.1 16.62
 2 -7 5 200.04 17.85
 2 -7 6 79.31 12.25
 2 -7 6 63.94 11.61
 2 -7 7 143.01 15.53
 2 -7 7 145.4 15.94
 2 -7 8 288.69 21.56
 2 -7 8 271.92 21.72
 2 -7 9 103.81 14.93
 2 -7 9 119.25 15.66
 2 -7 10 339.7 24.77
 2 -7 10 316.92 24.02
 2 -7 11 27.02 10.53
 2 -7 12 388.35 27.31
 2 -7 13 57 14.32
 2 -7 14 162.2 19.67
 2 -7 15 -3.94 10.51
 2 -6 -12 2.64 7.78
 2 -6 -11 150.04 15.61
 2 -6 -10 -1.27 7.55
 2 -6 -9 845.58 36.64
 2 -6 -8 112.48 13.24
 2 -6 -7 1590.29 55.78
 2 -6 -5 632.77 27.2
 2 -6 -4 28.32 7.7
 2 -6 -4 10.76 6.64
 2 -6 -3 652.08 29.1
 2 -6 -3 665.31 28.4
 2 -6 -2 149.32 12.83
 2 -6 -2 181.28 13.84
 2 -6 -1 637.89 27.85
 2 -6 -1 662.68 28.83
 2 -6 0 99.26 10.53
 2 -6 0 110.96 10.71
 2 -6 0 89.42 10.9
 2 -6 1 745.59 30.31
 2 -6 1 846.07 33.71
 2 -6 1 761.1 30.82
 2 -6 2 819.71 32.67
 2 -6 2 825.98 34.71
 2 -6 3 302.77 18.39
 2 -6 3 327.05 20.17
 2 -6 4 699.15 30.99
 2 -6 4 779.61 33.45
 2 -6 5 427.28 23.19
 2 -6 5 405.7 23.81
 2 -6 6 420.68 23.83
 2 -6 6 395.56 23.62
 2 -6 7 232.89 18.04
 2 -6 7 216.14 18.09
 2 -6 8 732.11 34.17
 2 -6 8 712.71 34.05
 2 -6 9 9.91 7.87
 2 -6 9 22.84 8.98
 2 -6 10 492.62 28.37
 2 -6 10 499.94 28.55
 2 -6 11 151.37 17.26
 2 -6 11 165.33 17.12
 2 -6 12 269.9 22.57
 2 -6 13 258.18 22.63
 2 -6 14 150.13 18.07
 2 -6 15 193.31 20.57
 2 -6 16 31.05 12.93
 2 -5 -20 93.83 16.78
 2 -5 -19 222.88 22.62
 2 -5 -18 106.43 17.05
 2 -5 -17 284.6 24.27
 2 -5 -16 23.46 10.77
 2 -5 -15 197.59 19.54
 2 -5 -14 9.96 8.73
 2 -5 -13 662.71 34.38
 2 -5 -12 25.48 8.8
 2 -5 -12 37.71 9.88
 2 -5 -11 583.81 28.79
 2 -5 -11 654.16 32.17
 2 -5 -10 12.61 7.9
 2 -5 -9 501.16 25.44
 2 -5 -8 984.05 38.57
 2 -5 -7 228.06 16.28
 2 -5 -6 1555.47 52.97
 2 -5 -5 239.69 16.09
 2 -5 -4 249.16 16.04
 2 -5 -3 17.07 5.06
 2 -5 -3 15.85 5.9
 2 -5 -2 892.86 33.47
 2 -5 -2 894 30.48
 2 -5 -2 890.01 33.49
 2 -5 -1 32.64 6.71
 2 -5 -1 38.77 7.12
 2 -5 -1 34.09 7.38
 2 -5 0 1187.81 40.09
 2 -5 0 1220.53 42.66
 2 -5 0 1265.11 41.45
 2 -5 1 592.63 24.52
 2 -5 1 564.83 25.78
 2 -5 1 611.61 24.57
 2 -5 2 1476.32 49.05
 2 -5 2 1564.5 51.33
 2 -5 3 401.66 20.64
 2 -5 3 359.36 20.21
 2 -5 4 251.82 16.63
 2 -5 4 274.52 17.45
 2 -5 5 659.21 28.96
 2 -5 5 644.78 29.42
 2 -5 6 17.26 7.92
 2 -5 6 21.39 7.5
 2 -5 7 770.33 33.65
 2 -5 7 793.77 34
 2 -5 8 2.45 6.98
 2 -5 8 1.22 6.58
 2 -5 9 382.64 23.35
 2 -5 9 374.3 22.79
 2 -5 10 -4.13 7.83
 2 -5 10 6.56 7.56
 2 -5 11 111.89 14.84
 2 -5 11 100.52 13.04
 2 -5 12 53.8 11.59
 2 -5 13 341.09 24.8
 2 -5 14 210.23 20.81
 2 -5 15 115.03 15.83
 2 -5 16 202.15 20.87
 2 -5 17 57.03 14.01
 2 -5 18 136.9 18.38
 2 -4 -20 23.68 12.17
 2 -4 -19 284.21 25.13
 2 -4 -18 197.22 20.89
 2 -4 -17 227.92 21.6
 2 -4 -16 17.21 10.61
 2 -4 -15 21.41 9.72
 2 -4 -14 263.7 21.14
 2 -4 -13 4.47 8.27
 2 -4 -12 660.14 32.57
 2 -4 -12 659.22 30.25
 2 -4 -11 78.69 11.39
 2 -4 -11 68.11 10.33
 2 -4 -10 540.06 27.24
 2 -4 -10 506.69 25.08
 2 -4 -9 218.14 16.55
 2 -4 -9 220.74 16.02
 2 -4 -8 388.56 21.93
 2 -4 -8 421.58 21.65
 2 -4 -7 788.22 31.84
 2 -4 -7 707.99 30.05
 2 -4 -6 889.65 33.88
 2 -4 -5 542.39 19.64
 2 -4 -5 517.82 23.77
 2 -4 -4 735.57 25.01
 2 -4 -4 746.08 29.52
 2 -4 -3 667.89 23.5
 2 -4 -3 673.55 27.47
 2 -4 -3 680.92 22.96
 2 -4 -2 49.05 6.11
 2 -4 -2 46.68 4.9
 2 -4 -2 32.19 6.69
 2 -4 -2 31.46 5.2
 2 -4 -2 31.24 4.32
 2 -4 -1 2327.37 63.59
 2 -4 -1 2328.05 66.34
 2 -4 -1 2254.56 64.38
 2 -4 -1 2182 61.25
 2 -4 -1 2343.59 63.75
 2 -4 -1 2256.53 67.12
 2 -4 0 140.26 9.94
 2 -4 0 141.68 10.94
 2 -4 0 131.87 8.81
 2 -4 0 147.57 10.43
 2 -4 1 2682.28 77.7
 2 -4 1 2784.81 79.66
 2 -4 1 2768.21 74.53
 2 -4 1 2763.36 77.12
 2 -4 2 14.11 6.06
 2 -4 2 6.51 5.27
 2 -4 2 20.14 5.11
 2 -4 3 2178.49 65.89
 2 -4 3 2249.38 67.46
 2 -4 4 11.49 5.72
 2 -4 4 4.97 5.71
 2 -4 5 391.52 20.06
 2 -4 5 378.64 20.03
 2 -4 6 310.6 17.95
 2 -4 6 274.37 17.03
 2 -4 7 125.32 12.35
 2 -4 7 122.26 11.79
 2 -4 8 904.58 36.23
 2 -4 8 824.09 34.4
 2 -4 9 126.61 13.14
 2 -4 9 144.67 13.48
 2 -4 10 499.58 26.91
 2 -4 10 559.52 26.96
 2 -4 11 105.42 13.52
 2 -4 11 109.11 12.48
 2 -4 12 297.05 21.54
 2 -4 13 5.99 8.32
 2 -4 14 683.69 34.91
 2 -4 15 -1.65 8.32
 2 -4 16 155.33 18.03
 2 -4 17 17.93 9.83
 2 -4 18 18.54 10.56
 2 -4 19 106.79 17.4
 2 -3 -20 404.28 29.38
 2 -3 -20 395.41 30.18
 2 -3 -19 22.23 12.45
 2 -3 -19 35.57 11.93
 2 -3 -18 527.06 31.93
 2 -3 -18 471.47 31.05
 2 -3 -17 77.34 15.13
 2 -3 -17 100.46 14.78
 2 -3 -16 363.85 25.79
 2 -3 -16 368.01 25.78
 2 -3 -15 194.31 18.75
 2 -3 -15 186.6 18.48
 2 -3 -14 184.5 17.35
 2 -3 -14 189.72 18.16
 2 -3 -13 1314.4 49.78
 2 -3 -13 1267.08 45.38
 2 -3 -12 168.3 15.97
 2 -3 -12 178.02 13.89
 2 -3 -12 189.41 16.34
 2 -3 -11 499.87 26.77
 2 -3 -11 541.9 24.28
 2 -3 -11 546.63 27.23
 2 -3 -10 34.9 8.21
 2 -3 -10 55.82 7.68
 2 -3 -10 40.16 8.96
 2 -3 -9 516.13 25.28
 2 -3 -9 486.03 20.9
 2 -3 -9 512.34 21.62
 2 -3 -9 519.21 24.43
 2 -3 -8 3.01 5.72
 2 -3 -8 0.63 4.74
 2 -3 -7 1196.79 42.52
 2 -3 -7 1167.33 38.03
 2 -3 -6 555.98 24.12
 2 -3 -6 542.02 19.58
 2 -3 -6 522.71 19.06
 2 -3 -6 538.98 23.52
 2 -3 -6 546.46 21.45
 2 -3 -5 1134.88 34.49
 2 -3 -5 1112.97 33.6
 2 -3 -5 1171.95 39.52
 2 -3 -5 1160.73 38.78
 2 -3 -4 936.94 29.82
 2 -3 -4 1027.77 34.23
 2 -3 -4 925.16 33.4
 2 -3 -3 51.48 5.83
 2 -3 -3 55.63 6.19
 2 -3 -3 61.64 7.52
 2 -3 -3 68.41 5.57
 2 -3 -2 503.83 18.9
 2 -3 -2 530.22 19.87
 2 -3 -2 494.79 20.97
 2 -3 -2 525.94 19.17
 2 -3 -2 507.98 17.74
 2 -3 -2 508.19 17.81
 2 -3 -1 134.07 8.83
 2 -3 -1 135.56 7.59
 2 -3 -1 135.68 9.95
 2 -3 -1 133.24 8.53
 2 -3 -1 150.77 8.31
 2 -3 -1 137.54 7.57
 2 -3 0 194.24 10.72
 2 -3 0 208.87 9.07
 2 -3 0 176.32 10.61
 2 -3 0 185.28 9.27
 2 -3 0 193.6 10.01
 2 -3 0 202.82 10.47
 2 -3 1 157.07 9.17
 2 -3 1 145.29 9.94
 2 -3 1 152.33 10.66
 2 -3 1 155.18 9.71
 2 -3 1 145.7 8.45
 2 -3 1 145.09 9.15
 2 -3 2 2506.17 65.99
 2 -3 2 2269.41 64.43
 2 -3 2 2348.79 66.93
 2 -3 2 2273.73 67.56
 2 -3 2 2383.93 65.4
 2 -3 2 2271.38 63.37
 2 -3 2 2379.58 63.92
 2 -3 3 305.01 15.44
 2 -3 3 261.43 11.45
 2 -3 3 289.27 12.81
 2 -3 3 288.67 13.47
 2 -3 4 1570.29 50.07
 2 -3 4 1587.92 50.07
 2 -3 4 1527.61 44.73
 2 -3 4 1616.48 47.11
 2 -3 4 1732.08 47.55
 2 -3 5 -1.57 5.57
 2 -3 5 -0.51 3.96
 2 -3 5 0.77 4.84
 2 -3 6 1483.96 44.88
 2 -3 6 1542.18 49.94
 2 -3 6 1618.19 50.13
 2 -3 7 231.88 15.38
 2 -3 7 233.66 12.49
 2 -3 7 239.32 14.84
 2 -3 8 1400.95 47.52
 2 -3 8 1318.44 45.93
 2 -3 9 596.13 27.63
 2 -3 9 605.24 26.61
 2 -3 10 623.2 28.9
 2 -3 10 574.05 26.71
 2 -3 11 111.66 12.97
 2 -3 11 97.92 11.51
 2 -3 12 366.48 22.61
 2 -3 13 162.13 16.18
 2 -3 14 23.27 9.16
 2 -3 15 842.66 39.46
 2 -3 16 22.5 9.81
 2 -3 17 526.54 31.34
 2 -3 18 26.11 10.74
 2 -3 19 122.31 16.73
 2 -3 20 16.61 11.84
 2 -2 -21 112.9 18.18
 2 -2 -20 84.18 15.94
 2 -2 -19 438.79 29.7
 2 -2 -19 388.28 29.13
 2 -2 -18 6.94 9.87
 2 -2 -18 -3.76 11.35
 2 -2 -17 332.81 24.99
 2 -2 -17 321.56 24.53
 2 -2 -16 -7.95 9.79
 2 -2 -16 1.69 9.84
 2 -2 -15 226.64 19.57
 2 -2 -15 227.05 17.7
 2 -2 -15 228.41 19.82
 2 -2 -14 42.77 9.07
 2 -2 -14 50.38 11.26
 2 -2 -13 405.62 24.5
 2 -2 -13 424.69 22.71
 2 -2 -13 461.88 25.85
 2 -2 -12 115.02 13.82
 2 -2 -12 91.65 10.64
 2 -2 -12 117.2 13.26
 2 -2 -11 879.04 35.94
 2 -2 -11 824.18 32.23
 2 -2 -11 797.55 34.66
 2 -2 -10 277.19 17.81
 2 -2 -10 264.79 14.39
 2 -2 -10 241.48 14.57
 2 -2 -10 244.06 16.94
 2 -2 -9 232.75 15.81
 2 -2 -9 206.51 12.56
 2 -2 -9 189.2 12.33
 2 -2 -9 212.72 14.75
 2 -2 -8 459.16 22.13
 2 -2 -8 444.01 21.06
 2 -2 -8 422.58 18.23
 2 -2 -8 410.69 15.44
 2 -2 -8 407.35 18.04
 2 -2 -7 21.22 6.37
 2 -2 -7 20.59 6.08
 2 -2 -7 13.17 4.06
 2 -2 -7 17 4.98
 2 -2 -7 11.37 4.37
 2 -2 -7 19.2 3.4
 2 -2 -7 16.96 4.54
 2 -2 -6 1058.46 36.7
 2 -2 -6 1028.67 35.15
 2 -2 -6 1042.29 32.85
 2 -2 -6 1098.96 32.62
 2 -2 -6 1062.96 33.99
 2 -2 -6 1005.84 32.22
 2 -2 -5 247.74 14.6
 2 -2 -5 257.82 13.29
 2 -2 -5 256.66 12.41
 2 -2 -5 265.98 11.53
 2 -2 -5 270.5 13.12
 2 -2 -5 243.41 12.55
 2 -2 -4 3606.17 92.24
 2 -2 -4 3537.62 88.26
 2 -2 -4 3499.28 88.98
 2 -2 -4 3487.13 87.46
 2 -2 -4 3425.41 89.85
 2 -2 -3 277.45 10.05
 2 -2 -3 293.77 12.04
 2 -2 -3 267.35 13.39
 2 -2 -3 268.53 11.64
 2 -2 -3 246.95 12.13
 2 -2 -3 267.18 13.55
 2 -2 -3 235.07 12.51
 2 -2 -2 899.98 26.95
 2 -2 -2 844.51 27.36
 2 -2 -2 833.91 27.03
 2 -2 -2 833.1 28.77
 2 -2 -2 817.72 25.92
 2 -2 -2 839.44 24.71
 2 -2 -2 888.32 28.29
 2 -2 -1 719.59 23.2
 2 -2 -1 651.51 23.08
 2 -2 -1 720.16 22.93
 2 -2 -1 727.43 24.56
 2 -2 -1 703.02 21.85
 2 -2 -1 671.06 21.34
 2 -2 0 1208.78 36.6
 2 -2 0 1186.72 35.16
 2 -2 0 1290.29 36.09
 2 -2 0 1238.73 37.59
 2 -2 0 1248.5 35.43
 2 -2 1 569.98 18.75
 2 -2 1 523.22 17.84
 2 -2 1 523.47 19.39
 2 -2 1 517.96 18.02
 2 -2 1 532.11 18.04
 2 -2 1 514.43 18.93
 2 -2 1 522.69 16.86
 2 -2 2 948.52 28.82
 2 -2 2 886.27 27
 2 -2 2 892.69 29.7
 2 -2 2 891.67 30.06
 2 -2 2 928.55 27.5
 2 -2 2 881.54 26.96
 2 -2 2 921.2 28.68
 2 -2 3 2386.9 64.41
 2 -2 3 2268.49 65.3
 2 -2 3 2248.74 65.24
 2 -2 3 2347.46 62.26
 2 -2 3 2297.43 63.77
 2 -2 3 2315.74 62.74
 2 -2 4 500.8 19.21
 2 -2 4 474.16 19.95
 2 -2 4 486 19.67
 2 -2 4 456.49 16.46
 2 -2 4 455.35 17.62
 2 -2 4 466.57 17.68
 2 -2 5 605.81 24.52
 2 -2 5 594.64 23.68
 2 -2 5 633.01 20.72
 2 -2 5 656.04 22.29
 2 -2 5 625.13 22.45
 2 -2 6 47.52 5.58
 2 -2 6 62.74 6.79
 2 -2 6 66.45 8.32
 2 -2 6 62.8 7.26
 2 -2 6 58.17 6.1
 2 -2 7 685.62 26.47
 2 -2 7 616.34 23.12
 2 -2 7 632.39 24.79
 2 -2 7 607.95 22.1
 2 -2 7 653.77 22.8
 2 -2 7 608.8 21.61
 2 -2 8 19.26 5.95
 2 -2 8 13.02 5.64
 2 -2 8 24.68 5.62
 2 -2 8 19.56 4.69
 2 -2 9 657.68 28.35
 2 -2 9 668.17 25.85
 2 -2 9 682.85 27.09
 2 -2 10 11.23 6.73
 2 -2 10 2.53 5.25
 2 -2 11 523.38 25.88
 2 -2 12 1.17 6.9
 2 -2 13 162.78 15.42
 2 -2 14 179.83 16.57
 2 -2 15 317.03 21.89
 2 -2 16 135.1 15.74
 2 -2 17 256.85 21.29
 2 -2 18 121.69 15.82
 2 -2 19 8.42 10.15
 2 -2 20 143.94 17.99
 2 -1 -21 127.95 18.84
 2 -1 -20 71.98 15.83
 2 -1 -19 274.55 24.31
 2 -1 -18 445.87 28.78
 2 -1 -18 403.29 29.19
 2 -1 -17 81.34 14.4
 2 -1 -17 49.99 10.63
 2 -1 -17 66.23 14.05
 2 -1 -16 268.75 20.56
 2 -1 -16 266.97 22.4
 2 -1 -15 -5.9 8.39
 2 -1 -15 14.6 7.46
 2 -1 -15 7.94 8.7
 2 -1 -14 209.12 16.76
 2 -1 -14 186.65 17.8
 2 -1 -13 40.58 9.89
 2 -1 -13 14.71 7.21
 2 -1 -13 26.13 9.57
 2 -1 -12 1132.11 43.44
 2 -1 -12 1064.45 40.71
 2 -1 -12 1075.89 43.08
 2 -1 -11 21.64 7.51
 2 -1 -11 15.53 5.55
 2 -1 -11 15.89 6.11
 2 -1 -11 4.65 6.3
 2 -1 -10 1362.19 46.8
 2 -1 -10 1291.98 41.85
 2 -1 -10 1267.94 43.45
 2 -1 -10 1255.44 45.83
 2 -1 -9 15.48 6.72
 2 -1 -9 2.87 5.63
 2 -1 -9 8.39 4.66
 2 -1 -9 4.43 4.4
 2 -1 -8 180.04 13.1
 2 -1 -8 183.62 10.08
 2 -1 -8 180.63 12.75
 2 -1 -8 158.5 9.43
 2 -1 -8 199.72 11.54
 2 -1 -8 181.13 8.74
 2 -1 -8 171.93 11.13
 2 -1 -7 123.71 11.01
 2 -1 -7 129.09 10.71
 2 -1 -7 123.17 8.07
 2 -1 -7 134.43 9.23
 2 -1 -7 134.76 9.04
 2 -1 -6 14.92 4.88
 2 -1 -6 17.28 2.75
 2 -1 -6 20.72 6.07
 2 -1 -6 11.7 5.05
 2 -1 -6 8.64 3.92
 2 -1 -6 17.29 4.44
 2 -1 -6 13.73 5.1
 2 -1 -6 23.04 4.43
 2 -1 -5 601.3 21.09
 2 -1 -5 554.8 16.75
 2 -1 -5 552.88 22.56
 2 -1 -5 586.4 22
 2 -1 -5 579.74 19.97
 2 -1 -5 579.53 19.59
 2 -1 -5 582.21 20.7
 2 -1 -5 583.38 19.41
 2 -1 -4 562.31 20.13
 2 -1 -4 583.87 21.57
 2 -1 -4 568.21 20.27
 2 -1 -4 565.14 19.02
 2 -1 -4 522.11 18.57
 2 -1 -4 562.14 19.53
 2 -1 -4 548.78 17.71
 2 -1 -3 786.1 25.16
 2 -1 -3 766.14 25.7
 2 -1 -3 792.3 24.37
 2 -1 -3 719.56 23.66
 2 -1 -3 747.84 24.18
 2 -1 -3 763.36 21.67
 2 -1 -2 1.09 2.83
 2 -1 -2 0.34 3.19
 2 -1 -2 2 3.58
 2 -1 -2 -2.36 3.76
 2 -1 -2 4.65 1.89
 2 -1 -2 1.2 3.83
 2 -1 -2 5.39 3.04
 2 -1 -1 347.5 13.31
 2 -1 -1 327.4 12.51
 2 -1 -1 331.37 13.07
 2 -1 -1 353.6 11.27
 2 -1 -1 329.77 13.69
 2 -1 -1 348.94 13.38
 2 -1 0 8.57 4.15
 2 -1 0 0.34 3.18
 2 -1 0 4.28 3.79
 2 -1 0 -2.15 3.07
 2 -1 0 -0.68 3.06
 2 -1 0 0.27 2.69
 2 -1 1 1248.22 35.1
 2 -1 1 1253.91 36.37
 2 -1 1 1198.91 35.29
 2 -1 1 1268.94 35.27
 2 -1 1 1257.58 35.74
 2 -1 1 1235.66 33.25
 2 -1 2 3.6 2.18
 2 -1 2 6.9 4.05
 2 -1 2 0.8 3.92
 2 -1 2 1.41 3.28
 2 -1 2 5.82 3.63
 2 -1 2 1.51 2.87
 2 -1 2 4.65 3.36
 2 -1 2 0.72 2.8
 2 -1 3 1778.06 49.95
 2 -1 3 1710.97 50.37
 2 -1 3 1801.82 50.07
 2 -1 3 1739.99 48.32
 2 -1 3 1857.44 49.83
 2 -1 3 1729.15 48.26
 2 -1 4 961.53 29.94
 2 -1 4 886.62 30.02
 2 -1 4 870.52 28.94
 2 -1 4 911.46 26.54
 2 -1 4 975.77 29.18
 2 -1 5 1188.06 36.75
 2 -1 5 1130.81 37.09
 2 -1 5 1147.65 35.87
 2 -1 5 1156.38 33.77
 2 -1 5 1225.47 35.53
 2 -1 6 695.14 26.37
 2 -1 6 737.16 25.3
 2 -1 6 742.44 26.89
 2 -1 6 716.35 25.14
 2 -1 6 739.08 23.74
 2 -1 6 705.1 24.3
 2 -1 6 739.7 24.21
 2 -1 7 287.57 15.29
 2 -1 7 298.39 14.54
 2 -1 7 277.14 13.72
 2 -1 7 310.44 13.39
 2 -1 7 279.42 13.01
 2 -1 7 281.34 13.02
 2 -1 8 1729.22 53.55
 2 -1 8 1720.8 51.88
 2 -1 8 1730.55 51.3
 2 -1 8 1672.18 49.96
 2 -1 8 1704.56 49.64
 2 -1 8 1737.32 50.02
 2 -1 9 430.97 16.27
 2 -1 9 390.31 17.13
 2 -1 9 413.61 19.99
 2 -1 9 386.14 18.44
 2 -1 9 375.99 17.55
 2 -1 10 1220.81 38.81
 2 -1 10 1150.94 41.85
 2 -1 10 1236.51 39.93
 2 -1 11 237.39 15.92
 2 -1 12 777.45 32.79
 2 -1 13 6.78 6.97
 2 -1 14 414.96 23.75
 2 -1 15 331.02 21.61
 2 -1 16 292.74 20.9
 2 -1 17 134.67 15.16
 2 -1 18 109.49 14.18
 2 -1 21 95.36 16.4
 2 0 -21 4.28 10.92
 2 0 -20 274.84 24.88
 2 0 -19 -5.95 10.58
 2 0 -19 3.48 9.29
 2 0 -18 325.56 25.92
 2 0 -18 342.75 26.01
 2 0 -18 365.17 25.84
 2 0 -17 116.7 16.79
 2 0 -17 85.01 14.56
 2 0 -17 119.49 15.27
 2 0 -16 184.92 19.53
 2 0 -16 242.02 20.47
 2 0 -16 183.4 17.44
 2 0 -15 344.76 24.42
 2 0 -15 365.25 24.04
 2 0 -15 324.85 22.09
 2 0 -14 182.34 17.52
 2 0 -14 174.65 17.02
 2 0 -13 531.49 28.64
 2 0 -13 513.15 27.65
 2 0 -12 46.34 10.39
 2 0 -12 64.97 11.15
 2 0 -11 857.92 36.27
 2 0 -11 874.57 36.07
 2 0 -10 185.09 14.67
 2 0 -10 181.91 14.65
 2 0 -9 545.2 25.41
 2 0 -9 549.51 20.13
 2 0 -9 589.48 25.92
 2 0 -8 4.34 2.87
 2 0 -8 4.24 6.13
 2 0 -8 1.74 5.3
 2 0 -8 3.39 4.37
 2 0 -7 1343.41 45.84
 2 0 -7 1453.08 42.36
 2 0 -7 1416.17 46.56
 2 0 -7 1466.14 42.24
 2 0 -7 1505.82 44.18
 2 0 -7 1420.13 40.02
 2 0 -7 1389.18 39.69
 2 0 -6 92.59 9.19
 2 0 -6 83.01 5.78
 2 0 -6 94.4 7.66
 2 0 -6 104.34 9.79
 2 0 -6 100.29 8
 2 0 -6 91.2 5.32
 2 0 -5 1480.82 47.11
 2 0 -5 1535.12 47.14
 2 0 -5 1489.44 42.33
 2 0 -5 1611.89 44.46
 2 0 -5 1588.5 45.95
 2 0 -5 1610.64 41.2
 2 0 -4 1302.31 39.78
 2 0 -4 1342.69 39.28
 2 0 -4 1231.33 35.58
 2 0 -4 1291.97 37.15
 2 0 -4 1330.13 38.44
 2 0 -4 1295.56 33.31
 2 0 -3 1133.36 34.79
 2 0 -3 1218.65 33.61
 2 0 -3 1131.38 33.96
 2 0 -3 1083.03 31.91
 2 0 -3 1167.38 33.19
 2 0 -3 1182.95 34.29
 2 0 -2 389.13 12.73
 2 0 -2 349.27 11.17
 2 0 -2 367.24 12.55
 2 0 -2 355.94 11.4
 2 0 -2 371.18 10.87
 2 0 -1 473.29 16.13
 2 0 -1 453 14.1
 2 0 -1 439.96 15.43
 2 0 -1 465.74 15.41
 2 0 -1 450.08 15.24
 2 0 0 107.9 5.91
 2 0 0 119.99 6.9
 2 0 0 114.88 6.88
 2 0 0 116.44 5.46
 2 0 0 123.48 6.77
 2 0 1 879.98 23.11
 2 0 1 897.22 25.82
 2 0 1 855.72 25.41
 2 0 1 855.71 24.79
 2 0 1 847.07 25.47
 2 0 1 773.46 25.32
 2 0 2 2965.61 77.31
 2 0 2 2951.31 77.16
 2 0 2 2933.16 75.19
 2 0 2 2900.55 76.91
 2 0 3 1510.27 42.1
 2 0 3 1449.65 38.98
 2 0 3 1452.89 42.2
 2 0 3 1540.64 41.93
 2 0 4 1517.23 42.13
 2 0 4 1383.37 39.24
 2 0 4 1459.18 40.43
 2 0 4 1366.45 41.83
 2 0 4 1523.15 41.39
 2 0 5 382.04 14.28
 2 0 5 392.83 16.12
 2 0 5 383.58 14.47
 2 0 5 395.14 16.46
 2 0 5 386.78 15.2
 2 0 5 406.36 15.22
 2 0 6 467.33 17.39
 2 0 6 485.89 19.06
 2 0 6 495.28 18.84
 2 0 6 466.58 16.91
 2 0 6 433.61 18.5
 2 0 6 459.08 17.69
 2 0 6 460.09 17.27
 2 0 7 862.13 30.06
 2 0 7 890.81 30.48
 2 0 7 921.84 29.17
 2 0 7 845.54 27.8
 2 0 7 888.24 25.66
 2 0 7 873.16 29.04
 2 0 7 914.25 28.73
 2 0 8 1045.51 34.47
 2 0 8 1015.2 32.95
 2 0 8 997.23 34.24
 2 0 8 1022.72 31.68
 2 0 8 1023.49 29.3
 2 0 8 983.79 32.68
 2 0 8 957.13 31.55
 2 0 9 325 16.55
 2 0 9 341.36 17.35
 2 0 9 332.69 14.54
 2 0 9 316.82 14.38
 2 0 9 299.06 15.38
 2 0 10 201.95 13.2
 2 0 10 193.1 12.33
 2 0 11 966.54 35.25
 2 0 11 935.84 33.47
 2 0 12 30.85 7.72
 2 0 12 48.44 8.45
 2 0 13 935.79 36.48
 2 0 14 -1.09 6.78
 2 0 15 455.39 24.29
 2 0 16 -1.24 6.69
 2 0 21 15.19 10.68
 2 1 -21 216.8 24.04
 2 1 -20 20.74 12.37
 2 1 -20 15.05 10.45
 2 1 -19 305.21 26.1
 2 1 -19 270.99 23.44
 2 1 -18 5.73 10.04
 2 1 -17 139.12 17.19
 2 1 -17 150.87 17.69
 2 1 -16 187.45 19.03
 2 1 -16 151.58 17.81
 2 1 -15 477.58 28.1
 2 1 -15 535.68 30.21
 2 1 -14 342.41 22.91
 2 1 -14 443.89 26.62
 2 1 -13 832.05 36.42
 2 1 -13 805.04 37.07
 2 1 -12 198.94 17.67
 2 1 -12 226.07 17.94
 2 1 -11 275.86 18.38
 2 1 -11 276.29 19.37
 2 1 -10 312.31 18.71
 2 1 -10 302.39 14.97
 2 1 -10 303.24 19.38
 2 1 -9 219.4 15.58
 2 1 -9 231.21 16.3
 2 1 -8 939.17 34.61
 2 1 -8 923.52 34.74
 2 1 -8 867.89 28.34
 2 1 -8 909.63 29.43
 2 1 -7 256.82 15.4
 2 1 -7 264.66 16.09
 2 1 -7 249.48 9.17
 2 1 -7 289.8 13.81
 2 1 -7 270.36 11.88
 2 1 -7 273.63 12.02
 2 1 -6 4991.84 122.3
 2 1 -6 4765.64 125.6
 2 1 -6 4678.93 119.79
 2 1 -6 4766.12 122.99
 2 1 -6 4967.15 125.97
 2 1 -5 502.3 20.73
 2 1 -5 556.72 21.11
 2 1 -5 456.31 14.44
 2 1 -5 537.75 18.58
 2 1 -5 543.2 19.23
 2 1 -5 488.31 16.8
 2 1 -5 480.11 16.09
 2 1 -4 3676.12 98.1
 2 1 -4 3842.89 97.74
 2 1 -4 3877.54 95.8
 2 1 -4 3760.91 93.83
 2 1 -4 3611.28 92.3
 2 1 -3 423.77 12.87
 2 1 -3 463.82 15.78
 2 1 -3 459.24 14.74
 2 1 -3 415.28 13.07
 2 1 -3 452.52 17.31
 2 1 -3 448.44 15.35
 2 1 -2 339.39 10.53
 2 1 -2 378.84 12.55
 2 1 -2 358.15 12.12
 2 1 -2 394.06 11.78
 2 1 -2 364.82 12.88
 2 1 -2 375.57 14.54
 2 1 -1 79.18 5.95
 2 1 -1 84.73 5.24
 2 1 -1 82.61 5.12
 2 1 -1 94.49 5.08
 2 1 -1 78.92 4.33
 2 1 -1 91.16 6.41
 2 1 0 863.89 26.01
 2 1 0 889.81 24.4
 2 1 0 909.75 25.49
 2 1 0 902.39 25.59
 2 1 0 897.88 25.63
 2 1 1 972.41 27.93
 2 1 1 1009.26 27.68
 2 1 1 1005.15 27.52
 2 1 1 945.34 26.53
 2 1 1 989.05 28.24
 2 1 2 14.89 3.82
 2 1 2 17.22 3.08
 2 1 2 8.54 3.47
 2 1 2 8.07 2.69
 2 1 2 10.85 3.33
 2 1 3 7098.27 184.24
 2 1 3 7391.69 183.47
 2 1 3 7258 181.99
 2 1 3 7387.4 183.35
 2 1 4 8638.64 222.86
 2 1 4 9271.7 225.46
 2 1 4 9530.25 226.37
 2 1 4 8865.1 227.52
 2 1 4 9025.65 226.78
 2 1 4 9372.08 227.38
 2 1 5 6054.94 159.07
 2 1 5 6662.48 162.47
 2 1 5 6414.01 162
 2 1 5 6722.9 163.98
 2 1 5 6372.49 159.77
 2 1 5 6357.83 164.33
 2 1 5 6511.75 163.43
 2 1 5 6353.02 162.7
 2 1 6 688.91 22.62
 2 1 6 684.04 22.67
 2 1 6 651.9 23.76
 2 1 6 650.21 19.95
 2 1 6 651.71 20.01
 2 1 6 649.94 22.41
 2 1 6 679.97 23.44
 2 1 7 676.71 21.22
 2 1 7 692.12 23.73
 2 1 7 728.46 24.32
 2 1 7 666.32 25.19
 2 1 7 637.59 20.62
 2 1 7 676.56 24.35
 2 1 7 685.21 23.34
 2 1 8 11.91 3.76
 2 1 8 15.71 4.96
 2 1 8 8.61 5.98
 2 1 8 12.76 3.19
 2 1 8 11.13 5.29
 2 1 8 3.43 3.63
 2 1 8 5.35 5.08
 2 1 9 1319.99 40.53
 2 1 9 1236.94 41.82
 2 1 9 1300.92 40.3
 2 1 9 1266.35 40.95
 2 1 9 1231.13 38.86
 2 1 10 64.19 7.47
 2 1 10 61.07 7.55
 2 1 10 47.69 7.78
 2 1 11 395.45 19.5
 2 1 11 411.27 19.2
 2 1 11 431.92 19.01
 2 1 12 535.05 23.81
 2 1 12 502.46 22.76
 2 1 12 515.89 22.11
 2 1 13 17.88 7.88
 2 1 13 19.68 6.99
 2 1 14 534.06 25.33
 2 1 14 538.95 25.02
 2 1 21 -7.37 9.56
 2 1 22 53.57 13.67
 2 2 -21 52.17 14.21
 2 2 -20 104.5 17.42
 2 2 -19 48.43 14.17
 2 2 -18 355.24 27.42
 2 2 -17 203.84 21.36
 2 2 -16 474.97 30.89
 2 2 -16 561.44 30.43
 2 2 -15 29.97 11.96
 2 2 -15 36.96 11.19
 2 2 -14 642.73 34.17
 2 2 -14 677.96 32.93
 2 2 -13 680.65 34.38
 2 2 -13 731.51 33.8
 2 2 -12 647.52 32.76
 2 2 -12 683.6 31.49
 2 2 -11 300.95 20.79
 2 2 -11 343.31 20.92
 2 2 -10 806.74 34.56
 2 2 -10 816.66 33.86
 2 2 -9 141.08 13.59
 2 2 -9 143.63 12.46
 2 2 -8 308.79 18.35
 2 2 -8 311.04 18.06
 2 2 -8 320.11 15.2
 2 2 -7 605.21 25.79
 2 2 -7 574.18 19.38
 2 2 -7 625.9 22.19
 2 2 -7 602.57 25.45
 2 2 -6 54.64 6.16
 2 2 -6 45.49 7.52
 2 2 -6 62.53 7.01
 2 2 -6 57.91 8.62
 2 2 -6 49.33 4.97
 2 2 -5 1381.08 41.63
 2 2 -5 1428.63 39.79
 2 2 -5 1308.11 35.25
 2 2 -5 1380.52 37.42
 2 2 -4 513.07 17.71
 2 2 -4 542.98 21.06
 2 2 -4 560.66 19.47
 2 2 -4 553.13 19.01
 2 2 -4 518.38 16.37
 2 2 -4 570.07 20.72
 2 2 -4 535.74 19.6
 2 2 -3 3112.97 79.8
 2 2 -3 3199.42 81.33
 2 2 -3 3088.23 80.03
 2 2 -3 3207.6 83.73
 2 2 -3 3084.95 82.56
 2 2 -3 2938.57 78.52
 2 2 -3 3068.71 77.11
 2 2 -3 3103.64 81.66
 2 2 -2 371.85 13.04
 2 2 -2 383.15 13.87
 2 2 -2 373.45 14.77
 2 2 -2 412.21 15.12
 2 2 -2 384.89 12.37
 2 2 -2 408.57 11.86
 2 2 -2 393.58 14.27
 2 2 -2 383.73 13.07
 2 2 -1 6.59 2.52
 2 2 -1 10.98 2.52
 2 2 -1 14.53 3.71
 2 2 -1 11.14 2.47
 2 2 -1 10.38 3.71
 2 2 -1 14.28 3.01
 2 2 0 518.6 16.15
 2 2 2 38.6 3.47
 2 2 2 45.27 3.82
 2 2 2 29.82 3.78
 2 2 2 39.18 4.23
 2 2 2 31.84 3.23
 2 2 2 30.23 4.84
 2 2 3 9260.5 236.2
 2 2 3 9700.92 237.51
 2 2 3 9269.58 235.03
 2 2 3 9999 238.79
 2 2 3 9541.93 238.83
 2 2 3 9719.99 238.16
 2 2 4 4184.8 107.99
 2 2 4 4229.04 105.29
 2 2 4 4057.25 106.58
 2 2 4 4425.83 108.33
 2 2 4 4216.44 107.78
 2 2 4 4266.66 108.34
 2 2 5 2757.76 75.21
 2 2 5 2965.18 77.47
 2 2 5 2908.9 78.78
 2 2 5 2898.33 75.58
 2 2 5 2996.98 78.99
 2 2 5 2925.8 78.67
 2 2 5 2989.18 78.43
 2 2 6 322.9 12.54
 2 2 6 316.86 14.87
 2 2 6 353.3 14.31
 2 2 6 321.03 9.5
 2 2 6 325.34 14.85
 2 2 6 300.41 14.67
 2 2 6 330.63 12.34
 2 2 7 78.93 6.27
 2 2 7 68.24 7.13
 2 2 7 77.31 8.19
 2 2 7 77.85 7.78
 2 2 7 76.31 6.11
 2 2 7 74.12 8
 2 2 8 2718.46 76.36
 2 2 8 2888.97 75.3
 2 2 8 2663.18 72.48
 2 2 8 2735.21 75.65
 2 2 8 2620.22 75.73
 2 2 8 2534.27 71.64
 2 2 9 2.27 5.62
 2 2 9 6.96 4.07
 2 2 9 -0.66 4.38
 2 2 9 6.36 4.23
 2 2 9 1.41 5.22
 2 2 10 600.78 24.76
 2 2 10 566.32 21.78
 2 2 10 579.92 23.47
 2 2 11 31.67 6.09
 2 2 11 41.78 7.05
 2 2 11 53.44 8.68
 2 2 12 412.81 20.98
 2 2 12 376.03 18.08
 2 2 12 397.84 19.31
 2 2 13 70.48 10.55
 2 2 13 71.24 9.27
 2 2 14 811.88 33.8
 2 2 15 205.08 16.24
 2 2 16 463.58 25.34
 2 2 21 176.22 19.54
 2 2 22 11.11 11.17
 2 3 -20 101.58 17.21
 2 3 -19 76 16.44
 2 3 -18 152.13 19.91
 2 3 -17 92.93 15.8
 2 3 -16 90.18 16.11
 2 3 -16 94.69 14.98
 2 3 -15 252.8 22.43
 2 3 -15 276.01 21.76
 2 3 -14 35.35 12.07
 2 3 -14 45.54 12.31
 2 3 -13 404.71 26.37
 2 3 -13 436.41 25.53
 2 3 -12 64.42 12.29
 2 3 -12 61.12 11.31
 2 3 -11 344.57 22.2
 2 3 -11 337.53 21.16
 2 3 -10 8.84 6.74
 2 3 -10 8.4 6.3
 2 3 -9 1026.27 40.26
 2 3 -9 1066.5 36.73
 2 3 -9 1028.8 39.12
 2 3 -8 50.42 8.9
 2 3 -8 49.26 7.33
 2 3 -8 35.47 7.68
 2 3 -7 124.81 9.63
 2 3 -7 129.47 11.2
 2 3 -6 1612.39 48.26
 2 3 -6 1642.21 51.53
 2 3 -5 1094.01 33.48
 2 3 -5 1120.88 36.42
 2 3 -5 1111.53 35.99
 2 3 -5 984.2 28.27
 2 3 -5 1120.09 35.4
 2 3 -4 630.1 21.21
 2 3 -4 611.38 21.23
 2 3 -4 546.08 16.42
 2 3 -4 645.26 23.49
 2 3 -4 590.96 22.07
 2 3 -3 3131.3 81.16
 2 3 -3 3237.27 81.87
 2 3 -3 3245.44 80.78
 2 3 -3 2899.41 76.44
 2 3 -3 3157.05 83.15
 2 3 -3 2987.27 76.66
 2 3 -3 3121.51 82.6
 2 3 -2 61.54 5.66
 2 3 -2 57.51 4.01
 2 3 -2 59.71 5.49
 2 3 -2 61.66 4.83
 2 3 -2 58.91 3.83
 2 3 -2 57.88 6.36
 2 3 -2 62.39 3.47
 2 3 -2 67.31 6.36
 2 3 -1 331.67 12.49
 2 3 -1 330.29 12.94
 2 3 -1 302.68 13.17
 2 3 -1 327.22 11.67
 2 3 -1 315.58 11.25
 2 3 0 4.24 3.4
 2 3 0 9.31 3.08
 2 3 0 8.87 2.72
 2 3 0 8.36 2.94
 2 3 1 480.29 17.26
 2 3 1 499.4 17
 2 3 1 505.71 16.91
 2 3 1 469.57 15.94
 2 3 1 471.18 16.63
 2 3 2 1185.65 33.87
 2 3 2 1206.51 34.94
 2 3 2 1146.94 31.99
 2 3 2 1171.49 34.53
 2 3 2 1187.1 34.09
 2 3 3 282.38 9.32
 2 3 3 292.22 9.58
 2 3 3 291.79 10.43
 2 3 3 271.06 12.64
 2 3 3 282.77 12.39
 2 3 3 281.62 12.02
 2 3 4 1218.22 36.06
 2 3 4 1232.24 35.84
 2 3 4 1210.37 31.89
 2 3 4 1164.65 31.2
 2 3 4 1185.5 36.8
 2 3 4 1246.59 36.78
 2 3 4 1274.76 36.08
 2 3 5 63.88 5.56
 2 3 5 63.33 3.95
 2 3 5 70.32 6.69
 2 3 5 53.76 6.7
 2 3 5 55.96 3.9
 2 3 5 58.63 6.72
 2 3 5 66.04 6.42
 2 3 6 994.57 30.19
 2 3 6 1009.13 31.61
 2 3 6 992.73 27.74
 2 3 6 968.2 32.23
 2 3 6 976.32 32.75
 2 3 6 973.26 32.72
 2 3 6 1028.86 32.07
 2 3 7 525.36 18.47
 2 3 7 477.75 20.6
 2 3 7 476.67 19.21
 2 3 7 503.63 16.14
 2 3 7 446.72 19.94
 2 3 7 499.7 20.97
 2 3 7 517.41 19.94
 2 3 8 99.6 6.23
 2 3 8 108.32 9.59
 2 3 8 89.7 8.86
 2 3 8 95.29 7.5
 2 3 8 104.19 9.65
 2 3 9 849.11 26.46
 2 3 9 800.47 30.43
 2 3 9 848.16 31.43
 2 3 9 856.36 28.16
 2 3 10 119.04 7.81
 2 3 10 118.31 11.11
 2 3 10 126.42 10.54
 2 3 11 288.17 17.25
 2 3 11 292.88 16.36
 2 3 12 29.13 8.21
 2 3 12 18.15 7.06
 2 3 13 517.55 26.04
 2 3 13 524.56 24.21
 2 3 14 65.35 11.58
 2 3 14 60.89 9.5
 2 3 15 794.76 34.94
 2 3 16 27.33 10.32
 2 3 17 511.56 27.92
 2 3 18 94.63 13.72
 2 3 20 66.95 13.56
 2 3 21 3.42 9.12
 2 3 22 213.9 21.2
 2 4 -19 54.24 15.35
 2 4 -18 30.24 13.9
 2 4 -17 199.62 22.27
 2 4 -16 83.17 16.47
 2 4 -15 249.3 22.9
 2 4 -15 203.5 20.14
 2 4 -14 323.24 24.6
 2 4 -14 311.09 22.74
 2 4 -13 63.9 13.3
 2 4 -13 56.07 11.58
 2 4 -12 566.61 30.18
 2 4 -12 511.55 27.71
 2 4 -11 264.16 20.21
 2 4 -11 260.81 18.81
 2 4 -11 241.26 17.14
 2 4 -10 289.87 19.94
 2 4 -10 273.14 17.39
 2 4 -10 264.29 18.78
 2 4 -9 108.41 10.88
 2 4 -9 110.7 12.49
 2 4 -8 826.24 32.13
 2 4 -8 928.92 35.1
 2 4 -7 26.73 6.96
 2 4 -7 46 7.4
 2 4 -6 667.39 25.48
 2 4 -6 660.18 26.86
 2 4 -6 624.95 26.75
 2 4 -5 519.42 21.18
 2 4 -5 489.7 22.09
 2 4 -5 520.01 22.36
 2 4 -4 2856.42 77.87
 2 4 -4 2760.3 71.17
 2 4 -4 2782.02 79.47
 2 4 -4 2923.65 79.66
 2 4 -3 660.38 23.93
 2 4 -3 669.94 22.94
 2 4 -3 617.95 19.18
 2 4 -3 705.52 23.95
 2 4 -3 649.03 24.65
 2 4 -3 667.59 24.75
 2 4 -2 3310.61 88.59
 2 4 -2 3249.5 82.94
 2 4 -2 3409.3 87.24
 2 4 -2 3560.73 88.45
 2 4 -2 3294.72 84.36
 2 4 -2 3155.5 82.19
 2 4 -2 3220.34 82.13
 2 4 -2 3389.14 89.48
 2 4 -1 612.71 18.36
 2 4 -1 667.73 23.36
 2 4 -1 675.19 21.67
 2 4 -1 662.41 20.16
 2 4 -1 667.28 20.93
 2 4 -1 698.72 22.86
 2 4 -1 655.88 19.07
 2 4 -1 671.14 23.72
 2 4 0 517.59 19.36
 2 4 0 531.67 19.08
 2 4 0 511.06 17.11
 2 4 0 486.85 15.73
 2 4 0 525.74 18.01
 2 4 0 554.12 18.62
 2 4 0 490.24 16.2
 2 4 0 515.2 18.51
 2 4 1 835.21 26.7
 2 4 1 833.05 27.52
 2 4 1 804.23 24.2
 2 4 1 820.01 26.36
 2 4 1 863.22 25.75
 2 4 1 793.07 24.83
 2 4 1 846.75 26.74
 2 4 2 202.29 11.1
 2 4 2 197.92 10
 2 4 2 195.63 7.64
 2 4 2 188.44 8.39
 2 4 2 200.69 10.48
 2 4 2 192.39 8.64
 2 4 2 186.68 7.17
 2 4 2 186.26 9.52
 2 4 2 182.43 9.81
 2 4 3 2712.33 70
 2 4 3 2761.34 73.02
 2 4 3 2794.96 75.93
 2 4 3 2761.53 71.75
 2 4 3 2867.01 74.87
 2 4 3 2729.82 74.9
 2 4 4 141.78 9.41
 2 4 4 138.56 8.48
 2 4 4 133.85 4.92
 2 4 4 153.18 6.36
 2 4 4 147.34 10.03
 2 4 5 999.1 31.65
 2 4 5 1008.37 33.6
 2 4 5 983.43 32.67
 2 4 5 984.29 29.32
 2 4 5 1007.81 31.9
 2 4 6 11.43 4
 2 4 6 8.72 5.16
 2 4 6 16.42 5.67
 2 4 6 11.56 3.28
 2 4 6 13.78 6.11
 2 4 7 1063.35 28.76
 2 4 7 1079.8 36.7
 2 4 7 1102.62 34.19
 2 4 7 1170.77 37.51
 2 4 8 458.44 20.8
 2 4 8 409.01 17.41
 2 4 8 461.52 20.58
 2 4 9 302.46 16.89
 2 4 9 309.68 17.19
 2 4 10 478.19 22.39
 2 4 10 464.73 22.6
 2 4 11 204.39 14.76
 2 4 11 207.15 15.3
 2 4 12 164.87 14.67
 2 4 12 166.68 14.09
 2 4 13 14.5 8.65
 2 4 13 8.05 7.8
 2 4 14 423.97 23
 2 4 14 398.36 23.58
 2 4 15 12.57 9.21
 2 4 15 7.64 7.82
 2 4 16 520.17 28.38
 2 4 17 -8.37 10.46
 2 4 18 570.21 30.85
 2 4 19 18.21 12.22
 2 5 -19 19.03 15.27
 2 5 -18 429.32 32.21
 2 5 -17 5.94 12.45
 2 5 -16 331.99 27.16
 2 5 -15 18.09 12.36
 2 5 -14 370.63 26.93
 2 5 -14 381.68 25.4
 2 5 -13 115 16.85
 2 5 -13 118.97 14.82
 2 5 -12 434.01 27.55
 2 5 -12 462.08 26.5
 2 5 -11 296.83 21.77
 2 5 -11 283.41 19.53
 2 5 -11 337.95 21.61
 2 5 -10 21.4 8.08
 2 5 -10 9.81 7.56
 2 5 -9 1262.11 45.21
 2 5 -9 1275.12 47.02
 2 5 -8 26.85 7.83
 2 5 -8 22.68 7.64
 2 5 -7 1529.68 50.3
 2 5 -7 1516.65 51.79
 2 5 -7 1521.18 51.7
 2 5 -6 5.57 6.5
 2 5 -6 -6.45 6.51
 2 5 -6 1.61 6.15
 2 5 -5 995.86 35.37
 2 5 -5 984.55 36.3
 2 5 -5 1026.5 36.79
 2 5 -4 4.27 5.41
 2 5 -4 3.16 5.11
 2 5 -4 3.15 5.42
 2 5 -3 1322.01 37.17
 2 5 -3 1285.58 42.27
 2 5 -3 1315.6 43.04
 2 5 -2 189.04 12.13
 2 5 -2 200.77 10.51
 2 5 -2 197.99 9.47
 2 5 -2 173.82 6.55
 2 5 -2 202.93 12.56
 2 5 -1 577.59 23.19
 2 5 -1 603.56 20.57
 2 5 -1 584.67 20.31
 2 5 -1 575.88 21.33
 2 5 -1 563.94 17.48
 2 5 -1 591.29 23.39
 2 5 0 348.96 16.13
 2 5 0 304.98 12.59
 2 5 0 317.19 10.07
 2 5 0 314.86 14.02
 2 5 0 331.8 14.07
 2 5 0 297.78 11.69
 2 5 0 323.81 16.02
 2 5 1 45.98 4.49
 2 5 1 51.95 3.89
 2 5 1 46.13 3.13
 2 5 1 40.85 6.1
 2 5 1 47.28 5.46
 2 5 1 55.78 7.3
 2 5 1 52.59 5.25
 2 5 2 1128.35 31.72
 2 5 2 1144.87 31.54
 2 5 2 1081.76 29.47
 2 5 2 1169.25 36.34
 2 5 2 1115.27 29.64
 2 5 2 1104.57 33.46
 2 5 2 1187.08 34.31
 2 5 2 1092.5 36.75
 2 5 2 1210.09 36.04
 2 5 3 156.52 6.49
 2 5 3 166.5 8.5
 2 5 3 150.7 8.11
 2 5 3 172.62 11.15
 2 5 3 165.44 10.04
 2 5 3 157.76 10.9
 2 5 4 972.62 26.09
 2 5 4 1041.01 30.92
 2 5 4 1058.85 33.07
 2 5 4 1025.13 34.41
 2 5 4 1036.48 34.34
 2 5 4 974.61 29.02
 2 5 5 1372.56 43.82
 2 5 5 1333.05 39.76
 2 5 5 1353.29 42.58
 2 5 6 700.78 27.83
 2 5 6 706.78 23.52
 2 5 6 717.61 26.94
 2 5 7 200.19 13.7
 2 5 7 181.99 12.75
 2 5 8 1432.92 47.58
 2 5 8 1422.59 47.02
 2 5 9 61.22 8.97
 2 5 9 60.95 8.87
 2 5 10 648.29 28.37
 2 5 10 662.5 28.84
 2 5 11 438.33 22.47
 2 5 11 374.46 21.83
 2 5 12 623.69 28.64
 2 5 12 592.08 28.52
 2 5 13 408.17 22.9
 2 5 13 445.1 24.57
 2 5 14 196.46 17.03
 2 5 14 146.28 15.19
 2 5 15 324.03 21.1
 2 5 15 350.08 22.99
 2 5 16 125.69 15.44
 2 5 16 132.14 14.9
 2 5 17 244.26 21
 2 5 18 13.91 11.9
 2 5 19 284.56 23.69
 2 5 20 3.33 11.74
 2 5 21 113.05 18.6
 2 6 -18 48 16.84
 2 6 -17 121.31 19.58
 2 6 -16 40.93 14.63
 2 6 -15 453.6 31.26
 2 6 -14 -1.78 11.3
 2 6 -13 266.91 22.55
 2 6 -13 222.69 19.85
 2 6 -12 75.24 14.21
 2 6 -12 78.15 12.81
 2 6 -11 348.94 22.77
 2 6 -11 390.81 24.4
 2 6 -10 1.2 7.69
 2 6 -10 -2.63 8.89
 2 6 -9 842.58 35.92
 2 6 -9 926.29 38
 2 6 -8 116.83 13.71
 2 6 -8 108.56 12.82
 2 6 -7 650.18 29.11
 2 6 -7 679.06 30.69
 2 6 -7 683.94 30.72
 2 6 -6 693.11 29.54
 2 6 -6 703.2 30.61
 2 6 -6 708.29 31.18
 2 6 -5 106.27 11.49
 2 6 -5 93.15 11.36
 2 6 -5 117.13 11.86
 2 6 -4 1437.98 47.13
 2 6 -4 1332.25 47.26
 2 6 -4 1413.6 47.35
 2 6 -3 115.21 10.65
 2 6 -3 142.69 12.04
 2 6 -2 855.32 27.83
 2 6 -2 847.74 31.96
 2 6 -2 817.25 31.92
 2 6 -1 3.39 3.88
 2 6 -1 -2.06 4.46
 2 6 -1 1.57 5.45
 2 6 -1 -2.39 5.26
 2 6 0 1752.14 50.96
 2 6 0 1596.84 53.09
 2 6 0 1730.79 47.28
 2 6 0 1742.82 53.97
 2 6 1 101.62 7.19
 2 6 1 92.13 8.51
 2 6 1 106.11 9.83
 2 6 2 1661.19 47.53
 2 6 2 1577.92 47.34
 2 6 2 1688.74 50.43
 2 6 2 1623.52 51.64
 2 6 3 544.49 21.25
 2 6 3 613.49 23.86
 2 6 3 550.07 19.95
 2 6 3 565.42 23.91
 2 6 4 1144.38 37.53
 2 6 4 1187.34 39.76
 2 6 4 1162.75 39.99
 2 6 5 81.06 9.41
 2 6 5 86.6 9.37
 2 6 5 89.95 9.25
 2 6 6 648.57 25.8
 2 6 6 623.78 26.79
 2 6 6 621.69 26.47
 2 6 7 391.76 20.22
 2 6 7 370.84 19.17
 2 6 8 15.28 7.15
 2 6 8 7.72 6.97
 2 6 9 532.47 25.7
 2 6 9 561.05 26.05
 2 6 10 1.05 7.22
 2 6 10 16.01 8.16
 2 6 11 182.28 15.31
 2 6 11 199.71 16.45
 2 6 12 115.07 13.61
 2 6 12 115.63 13.27
 2 6 13 347.73 22.1
 2 6 13 346.85 22.46
 2 6 14 20.25 10.27
 2 6 14 31.56 9.87
 2 6 15 446.7 25.71
 2 6 15 428.09 26.16
 2 6 16 176.36 18.82
 2 6 16 192.48 17.8
 2 6 17 75.06 14.56
 2 6 18 120.71 17.41
 2 6 19 45.73 14.72
 2 6 20 178.56 21.28
 2 6 21 120.69 19.51
 2 6 22 218.94 23.8
 2 7 -17 160.84 22.2
 2 7 -16 57.94 17
 2 7 -15 153.99 20.16
 2 7 -14 208.71 22.19
 2 7 -13 72.48 15.81
 2 7 -12 419.74 28.63
 2 7 -12 402.77 26.5
 2 7 -12 475.89 27.99
 2 7 -11 21.05 11.18
 2 7 -11 39.73 11.05
 2 7 -10 97.62 14.79
 2 7 -10 135.24 15.14
 2 7 -9 24.42 9.6
 2 7 -9 32.99 10.48
 2 7 -8 44.94 10.55
 2 7 -8 53.07 11.39
 2 7 -8 73.79 12.29
 2 7 -7 268.12 19.56
 2 7 -7 290.37 20.35
 2 7 -7 297.49 19.93
 2 7 -6 656.26 30.75
 2 7 -6 685.67 30.99
 2 7 -6 719.03 32.21
 2 7 -5 126.97 13.32
 2 7 -5 113.9 13.06
 2 7 -4 743.26 31.55
 2 7 -4 737.53 31.62
 2 7 -4 687.61 30.43
 2 7 -3 594.28 27.44
 2 7 -3 622.54 27.75
 2 7 -2 256.63 16.38
 2 7 -2 220.1 15.59
 2 7 -1 450.54 19.18
 2 7 -1 396.34 21.14
 2 7 -1 438.79 21.75
 2 7 0 20.95 6.36
 2 7 0 9.26 6.44
 2 7 0 10.1 6.17
 2 7 1 646 25.48
 2 7 1 624.68 27.24
 2 7 1 623.83 26.82
 2 7 2 5.4 5.41
 2 7 2 16.39 6.53
 2 7 2 18.26 5.17
 2 7 3 728.22 26.47
 2 7 3 706.62 28.76
 2 7 3 781.72 30.57
 2 7 4 34.01 7.71
 2 7 4 27.74 7.25
 2 7 4 25.55 6.28
 2 7 5 946.57 33.43
 2 7 5 904.18 34.89
 2 7 5 903.99 35.2
 2 7 6 15.61 7.72
 2 7 6 16.45 6.56
 2 7 6 15.62 6.79
 2 7 7 553.38 25.28
 2 7 7 588.44 26.88
 2 7 7 553.4 26
 2 7 8 182.3 15.25
 2 7 8 199.32 14.79
 2 7 8 159.49 14.07
 2 7 9 559.82 26.82
 2 7 9 600.41 28.21
 2 7 10 201.38 16.57
 2 7 10 218.68 17.61
 2 7 11 318.38 21.04
 2 7 11 347.75 22.04
 2 7 12 355.04 23.02
 2 7 12 398.89 23.6
 2 7 13 46 11.34
 2 7 13 45.26 11.09
 2 7 14 238.52 19.78
 2 7 14 210.75 18.85
 2 7 15 31.55 11.52
 2 7 15 35.55 11.61
 2 7 16 272.22 22.28
 2 7 16 324.67 23.69
 2 7 17 23.99 11.08
 2 7 17 18.12 11.35
 2 7 18 150.84 19.33
 2 7 19 -3.55 12.54
 2 7 20 86.08 17.43
 2 7 21 58.29 17.11
 2 8 -16 100.04 19.11
 2 8 -15 29.71 14.54
 2 8 -14 292.79 25.62
 2 8 -13 106.98 17.78
 2 8 -12 257.1 22.33
 2 8 -11 411.02 27.12
 2 8 -11 396.15 26.17
 2 8 -10 90.12 14.81
 2 8 -10 101.41 14.31
 2 8 -9 156.25 17.28
 2 8 -9 182.75 18.41
 2 8 -8 18.12 9.54
 2 8 -8 27.68 10.38
 2 8 -8 28.59 10.71
 2 8 -7 143.55 15.09
 2 8 -7 152.41 16.13
 2 8 -7 142.13 15.74
 2 8 -6 15.21 9.09
 2 8 -6 14.51 9.6
 2 8 -6 17.57 9.21
 2 8 -5 732.25 33.66
 2 8 -5 761.59 33.61
 2 8 -5 728.26 33.75
 2 8 -4 15.09 8
 2 8 -4 4.81 8.09
 2 8 -4 28.17 9.51
 2 8 -3 404.79 23.11
 2 8 -3 387.29 22.6
 2 8 -2 274.07 18.74
 2 8 -2 300.12 19.34
 2 8 -1 43.81 9.21
 2 8 -1 54.43 9.41
 2 8 0 166.53 12.6
 2 8 0 169 14.88
 2 8 0 190.76 14.96
 2 8 1 465.9 22.18
 2 8 1 445.06 23.91
 2 8 1 488.2 24.15
 2 8 2 196.11 14.57
 2 8 2 202.59 15.96
 2 8 3 377.34 20.55
 2 8 3 380.63 21.27
 2 8 4 464.96 23.37
 2 8 4 453.27 23.63
 2 8 5 63.07 8.87
 2 8 5 61.51 10.33
 2 8 5 79.78 10.71
 2 8 6 767.43 30.26
 2 8 6 757.38 32.56
 2 8 6 672.05 31.01
 2 8 7 9.17 8.28
 2 8 7 -2.24 6.52
 2 8 7 -1.93 7.57
 2 8 8 768.97 32.91
 2 8 8 768.54 34.27
 2 8 8 838.47 34.65
 2 8 9 71.28 12.43
 2 8 9 65.91 10.94
 2 8 9 60.48 11.64
 2 8 10 703.33 33.18
 2 8 10 724.46 34.09
 2 8 11 79.9 12.89
 2 8 11 53.58 10.68
 2 8 11 59.96 11.94
 2 8 12 169.21 16.47
 2 8 12 147.37 16.15
 2 8 13 221.73 19.68
 2 8 13 224.86 20.02
 2 8 14 88.37 14.39
 2 8 14 131.19 16.68
 2 8 15 137.18 17.22
 2 8 15 159.82 17.94
 2 8 16 3.16 10.7
 2 8 16 9.93 12.13
 2 8 17 373.42 27.09
 2 8 17 409.14 29.15
 2 8 18 -3.29 11.98
 2 8 18 -5.38 13.79
 2 8 19 372.13 28.59
 2 8 20 32.39 15.54
 2 9 -14 13.83 13.61
 2 9 -13 205.06 22.58
 2 9 -12 57.18 14.27
 2 9 -11 149.44 18.46
 2 9 -10 147.61 18.76
 2 9 -9 248.82 21.04
 2 9 -9 191.05 19.97
 2 9 -8 151.98 16.84
 2 9 -8 119.18 16.59
 2 9 -8 112.03 15.83
 2 9 -7 85.35 13.85
 2 9 -7 86.79 13.85
 2 9 -7 99.41 15.37
 2 9 -6 289.89 22.33
 2 9 -6 293.25 21.57
 2 9 -6 323.9 22.75
 2 9 -5 73.63 12.44
 2 9 -5 68.67 12.53
 2 9 -5 80.96 13.65
 2 9 -4 937.02 39.85
 2 9 -4 879.32 38.25
 2 9 -4 884.92 39.32
 2 9 -3 6.52 8.03
 2 9 -3 5.22 9.06
 2 9 -2 931.96 38.82
 2 9 -2 885.73 38.25
 2 9 -1 146.93 14.8
 2 9 -1 120.55 13.92
 2 9 0 445.39 24.57
 2 9 0 454.66 25.54
 2 9 1 955.56 36.62
 2 9 1 929.33 38.4
 2 9 1 938.67 39.21
 2 9 2 769.9 32.17
 2 9 2 783.64 34.77
 2 9 2 748.51 33.4
 2 9 3 1082.88 40.81
 2 9 3 1045.69 42.21
 2 9 4 231.06 17.61
 2 9 4 225.65 17.81
 2 9 5 653.93 30.6
 2 9 5 649.47 30.72
 2 9 6 69.5 12.13
 2 9 6 64.1 10.91
 2 9 7 434.59 23.5
 2 9 7 480.67 25.89
 2 9 7 464.61 25.54
 2 9 8 18.85 8.77
 2 9 8 14.56 9.99
 2 9 8 20.33 8.91
 2 9 9 562.4 28.4
 2 9 9 588.5 30.23
 2 9 9 561.93 28.81
 2 9 10 110.43 14.73
 2 9 10 151.22 16.47
 2 9 10 144.28 15.77
 2 9 11 865.59 38.81
 2 9 11 874.34 40.02
 2 9 11 929.77 39.66
 2 9 12 9.99 10.47
 2 9 12 13.74 10.69
 2 9 12 8.31 8.88
 2 9 13 257.43 21.76
 2 9 13 297.63 23.64
 2 9 13 306.01 22.25
 2 9 14 50.2 13.15
 2 9 14 28.48 12.46
 2 9 15 83.1 16.13
 2 9 15 52.97 14.13
 2 9 16 205.7 21.27
 2 9 16 188.22 21.04
 2 9 17 185.58 20.72
 2 9 17 206.47 21.94
 2 9 18 126.96 19.05
 2 9 18 85.53 17.68
 2 9 19 -5.35 13.18
 2 9 19 7.67 13.32
 2 10 -12 427.27 30.33
 2 10 -11 -9.06 13.57
 2 10 -10 521.49 33.51
 2 10 -9 3.33 10.78
 2 10 -9 -5.14 12.73
 2 10 -8 271.02 22.8
 2 10 -8 273.13 24.3
 2 10 -8 254.69 23.37
 2 10 -7 23.44 11.56
 2 10 -7 38.11 13.6
 2 10 -7 33.95 12.96
 2 10 -6 87.72 14.3
 2 10 -6 63.89 13.48
 2 10 -5 432.09 27.8
 2 10 -5 401.71 26.33
 2 10 -5 469.18 28.11
 2 10 -4 156.89 16.95
 2 10 -4 150.85 16.9
 2 10 -4 151.3 17.61
 2 10 -3 446.76 27.16
 2 10 -3 469.35 27.85
 2 10 -2 145.46 16.08
 2 10 -2 125.21 15.81
 2 10 -1 452.63 26
 2 10 -1 408.32 25.99
 2 10 0 150.89 16.07
 2 10 0 192.2 17.77
 2 10 1 353.28 23.03
 2 10 1 363.09 23.45
 2 10 2 -1.38 8.25
 2 10 2 10.68 8.47
 2 10 3 255.31 19.16
 2 10 3 316.69 21.89
 2 10 3 270.33 19.99
 2 10 4 135.39 14.74
 2 10 4 121.23 15.23
 2 10 5 159.23 16.07
 2 10 5 151.57 16.19
 2 10 6 68.69 12.78
 2 10 6 70.42 12.02
 2 10 7 524.92 28.7
 2 10 7 500.27 27.8
 2 10 8 293.25 21.87
 2 10 8 295.69 21.78
 2 10 9 554.66 31.16
 2 10 9 597.58 30.95
 2 10 10 600.23 31.09
 2 10 10 629.49 33.55
 2 10 10 629.04 32.16
 2 10 11 84.65 13.91
 2 10 11 78.61 14.98
 2 10 11 106.74 14.76
 2 10 12 155.04 17.59
 2 10 12 168.58 19.52
 2 10 12 171.05 17.8
 2 10 13 13.59 12.09
 2 10 13 14.12 10.89
 2 10 14 36.6 13.17
 2 10 14 26.33 13.19
 2 10 15 8.92 12.38
 2 10 15 -13.76 13.76
 2 10 16 162.02 20.22
 2 10 16 87.73 16.64
 2 10 17 55.56 15.67
 2 10 17 52.03 13.98
 2 10 18 285.27 25.85
 2 10 18 261.13 24.4
 2 11 -10 26.54 14.21
 2 11 -9 407.05 28.84
 2 11 -9 316.73 27.59
 2 11 -8 3.43 12.37
 2 11 -8 1.81 13.46
 2 11 -7 207.1 20.99
 2 11 -7 219.44 22
 2 11 -7 201.62 22.1
 2 11 -6 17.91 11.02
 2 11 -6 5.19 11.2
 2 11 -6 -3.45 12.28
 2 11 -5 44.47 12.9
 2 11 -5 35.27 12.26
 2 11 -5 49 13.97
 2 11 -4 57.5 12.81
 2 11 -4 47.37 13.54
 2 11 -4 64.57 14.41
 2 11 -3 117.2 15.85
 2 11 -3 157.76 17.66
 2 11 -3 180.57 19.2
 2 11 -2 123.02 16.03
 2 11 -2 160.21 18.44
 2 11 -1 122.19 15.86
 2 11 -1 112.17 16.09
 2 11 0 183.46 17.95
 2 11 0 200.11 19.33
 2 11 1 65.34 13
 2 11 1 43.29 12.51
 2 11 2 249.57 20.44
 2 11 2 258.17 21.5
 2 11 3 13.8 9.73
 2 11 3 2.94 9.43
 2 11 4 187.69 17.65
 2 11 4 214.26 20.11
 2 11 4 215.12 18.92
 2 11 5 1.42 10.07
 2 11 5 -6.12 9.99
 2 11 5 -2.96 10.01
 2 11 6 272.17 21.73
 2 11 6 282.06 22.34
 2 11 7 29 11.47
 2 11 7 42.98 12.46
 2 11 8 243.08 21.55
 2 11 8 255.57 21.38
 2 11 9 29.33 12.31
 2 11 9 26.32 11.29
 2 11 10 142.86 18.01
 2 11 10 112.39 16.18
 2 11 11 210.99 21.37
 2 11 11 228.09 20.59
 2 11 12 239.87 22.83
 2 11 13 263.04 22.38
 2 11 13 284.05 25.02
 2 11 14 62.87 13.92
 2 11 14 55.86 16.03
 2 11 15 90.4 15.74
 2 11 15 131.07 19.06
 2 11 16 1.84 10.6
 2 11 16 5.8 13.31
 2 11 17 205.78 22.72
 2 12 -7 70.15 16.56
 2 12 -7 32.42 14.73
 2 12 -6 178.3 20.83
 2 12 -6 151.72 20.56
 2 12 -6 175.88 21.18
 2 12 -5 59.47 14.33
 2 12 -5 70.39 15.46
 2 12 -5 51.41 15.03
 2 12 -4 579.74 34.02
 2 12 -4 487.8 31.02
 2 12 -4 478.18 31.29
 2 12 -3 4.93 11.6
 2 12 -3 15.53 12.74
 2 12 -3 26.67 13.78
 2 12 -2 312.8 24.97
 2 12 -2 350.95 27.46
 2 12 -1 32.95 13.57
 2 12 -1 54.86 13.9
 2 12 0 230.01 21.4
 2 12 0 183.46 19.36
 2 12 1 130.84 17.5
 2 12 1 123.16 16.53
 2 12 2 187.5 19.85
 2 12 2 156.01 18.17
 2 12 3 166.4 19.02
 2 12 3 179.55 19.32
 2 12 4 20.1 11.64
 2 12 4 20.81 11.31
 2 12 5 302.49 22.82
 2 12 5 300.04 24.18
 2 12 5 314.61 23.99
 2 12 6 4.76 11.18
 2 12 6 6.69 11.52
 2 12 6 -4.85 11.23
 2 12 7 518.82 31.29
 2 12 7 452.45 29.33
 2 12 8 1.69 11.07
 2 12 8 1.68 11.94
 2 12 9 213.16 22
 2 12 9 257.13 22.65
 2 12 10 -8.99 13.46
 2 12 10 -1.68 13.31
 2 12 11 186.59 21.83
 2 12 12 75.72 16.76
 2 12 13 156.67 20.63
 2 12 14 165.67 20.99
 2 13 -3 206.21 22.33
 2 13 -3 197.3 23
 2 13 -2 -1.89 13.98
 2 13 -2 1.81 12.47
 2 13 -2 -13.86 13.86
 2 13 -1 256.63 25.46
 2 13 -1 299.82 25.11
 2 13 0 22.28 14.22
 2 13 0 29.91 12.72
 2 13 1 254.03 23.64
 2 13 1 207.25 21.46
 2 13 2 23.79 13.33
 2 13 2 27.69 12.42
 2 13 3 105.42 17.46
 2 13 3 77.45 14.99
 2 13 4 97.79 17.48
 2 13 4 123.85 17.31
 2 13 5 138.8 19.33
 2 13 5 137.62 18.34
 2 13 6 41.38 14.34
 2 13 6 36.16 13.02
 2 13 7 63.05 15.78
 2 13 7 72.8 15.73
 2 13 7 72.95 15.84
 2 13 8 226.08 22.72
 2 13 8 282.5 24.77
 2 13 9 60.9 15.52
 2 13 9 37.77 14.35
 2 13 10 223.76 23.75
 2 13 11 -1.94 13.15
 3 -11 -8 4 10.37
 3 -11 -7 56.58 13.28
 3 -11 -6 15.24 11.24
 3 -11 -5 115.1 17.14
 3 -11 0 188.28 21.08
 3 -11 1 3.88 11.57
 3 -11 2 168.37 21.02
 3 -11 3 24.22 12.18
 3 -10 -12 128.41 18.41
 3 -10 -11 78.11 16.45
 3 -10 -10 220.54 22.77
 3 -10 -9 11.7 11.76
 3 -10 -8 487.61 32.1
 3 -10 -7 29.52 11.96
 3 -10 -6 748.37 39.41
 3 -10 -5 50.6 12.94
 3 -10 -4 305.32 24.16
 3 -10 -3 51.22 12.44
 3 -10 -1 308.32 25.01
 3 -10 0 89.08 15.43
 3 -10 1 320.47 25.42
 3 -10 2 98.58 16.13
 3 -10 3 388.95 28.37
 3 -10 4 127.72 18.39
 3 -10 5 461.18 31.71
 3 -10 6 2.01 10.08
 3 -10 7 319.65 27.01
 3 -9 -11 123.06 17.62
 3 -9 -10 174.37 20.04
 3 -9 -9 139.65 17.7
 3 -9 -8 213.64 20.93
 3 -9 -7 177.62 19.15
 3 -9 -6 65.07 12.77
 3 -9 -5 434.78 27.68
 3 -9 -4 40.75 11.62
 3 -9 -3 506.63 29.11
 3 -9 -3 448.67 27.46
 3 -9 -2 3.14 9.15
 3 -9 -2 4.43 8.71
 3 -9 -1 393.47 26.77
 3 -9 0 225.01 20.3
 3 -9 1 258.87 22.17
 3 -9 2 242.37 21.34
 3 -9 3 114.2 16.54
 3 -9 4 267.5 23.39
 3 -9 5 58.61 13.3
 3 -9 6 319.68 26.24
 3 -9 7 20.95 11.5
 3 -9 8 329.58 26.59
 3 -9 9 21.66 10.66
 3 -9 10 297.5 26.08
 3 -9 11 57.75 15.18
 3 -8 -8 13.24 9.98
 3 -8 -7 240.81 20.56
 3 -8 -6 198.25 18.66
 3 -8 -5 103.8 14.24
 3 -8 -4 634.41 31.47
 3 -8 -4 593.47 30.96
 3 -8 -3 298.45 21.75
 3 -8 -3 261.14 19.95
 3 -8 -2 635.66 32.16
 3 -8 -2 612.42 31.03
 3 -8 -1 -7.31 7.69
 3 -8 -1 2.59 6.62
 3 -8 0 565.18 30.48
 3 -8 1 171.33 17.6
 3 -8 2 435.26 27.09
 3 -8 3 78.53 13.87
 3 -8 4 590.64 32.7
 3 -8 5 41.97 11.31
 3 -8 6 104.76 15.1
 3 -8 7 291.96 23.13
 3 -8 7 331.64 25.19
 3 -8 8 19.69 11.01
 3 -8 8 3.59 8.73
 3 -8 9 458.16 29.91
 3 -8 9 482.55 31.22
 3 -8 10 14.25 11.85
 3 -8 10 13.04 9.94
 3 -8 11 351.94 27.81
 3 -8 11 472.72 31.3
 3 -8 12 -9.59 12.18
 3 -7 -13 87.85 14.76
 3 -7 -12 592.1 33.01
 3 -7 -11 9.48 8.55
 3 -7 -10 861.1 39.82
 3 -7 -9 -1.53 8.59
 3 -7 -5 332.1 21.03
 3 -7 -5 323 21.74
 3 -7 -4 264.85 18.86
 3 -7 -4 241.56 18.56
 3 -7 -3 494.38 26.55
 3 -7 -3 481.59 25.84
 3 -7 -2 228.96 18.11
 3 -7 -2 225.72 17.56
 3 -7 -1 206.31 17.46
 3 -7 -1 213.31 16.25
 3 -7 0 12.1 8.46
 3 -7 0 11.16 6.44
 3 -7 1 508.76 27.4
 3 -7 1 471.2 24.56
 3 -7 2 14.08 8.59
 3 -7 3 826.66 36.06
 3 -7 3 855.65 38.56
 3 -7 4 1.27 7.64
 3 -7 4 -2.96 8.22
 3 -7 5 478.65 27.4
 3 -7 5 555.7 30.02
 3 -7 6 82.82 13.17
 3 -7 6 74.69 13.04
 3 -7 7 147.37 16.28
 3 -7 7 124.42 15.95
 3 -7 8 302.79 23.41
 3 -7 8 374.31 25.91
 3 -7 9 272.97 22.72
 3 -7 9 281.15 23.09
 3 -7 10 370.61 26.38
 3 -7 10 299.31 24.07
 3 -7 11 124.55 16.71
 3 -7 11 90.81 15.35
 3 -7 12 327.53 26.27
 3 -7 12 347.79 25.99
 3 -7 13 34.18 12.43
 3 -7 14 149.05 19.91
 3 -6 -13 158.31 17.81
 3 -6 -12 179.49 18.33
 3 -6 -11 526.09 29.28
 3 -6 -10 111.96 14.3
 3 -6 -9 608.22 31.31
 3 -6 -8 653.48 32.16
 3 -6 -7 1115.96 45.09
 3 -6 -6 228.13 18.61
 3 -6 -4 21.11 8.04
 3 -6 -3 471.85 24.45
 3 -6 -3 464.08 24.25
 3 -6 -2 5.72 7.27
 3 -6 -2 9.48 6.36
 3 -6 -1 1453.93 51.29
 3 -6 -1 1392.26 48.93
 3 -6 0 374.14 20.39
 3 -6 0 382.68 22.27
 3 -6 0 357.37 19.75
 3 -6 1 1638.54 54.12
 3 -6 1 1574.56 56.3
 3 -6 1 1592.89 52.86
 3 -6 2 1118.97 42.2
 3 -6 2 1152.81 44.6
 3 -6 3 180.17 15.94
 3 -6 3 216.81 17.77
 3 -6 4 678.6 31.17
 3 -6 4 655.83 31.92
 3 -6 5 17.22 8.2
 3 -6 5 28.44 9.87
 3 -6 6 206.32 17.28
 3 -6 6 176.82 16.67
 3 -6 7 189.91 17.37
 3 -6 7 213.28 18.44
 3 -6 8 321.99 22.94
 3 -6 8 323.63 22.6
 3 -6 9 40.74 11.2
 3 -6 9 51.37 11.21
 3 -6 10 723.58 36.38
 3 -6 10 725.8 36.06
 3 -6 11 483.45 30.08
 3 -6 11 513.32 30.03
 3 -6 12 357.81 26.17
 3 -6 12 412.62 27.34
 3 -6 13 158.1 19.02
 3 -6 14 95.18 15.91
 3 -6 15 63.67 14.93
 3 -6 16 19.91 11.62
 3 -5 -19 23.25 12.19
 3 -5 -18 109.2 17.48
 3 -5 -17 195.96 21.28
 3 -5 -16 114.03 17.41
 3 -5 -15 346.19 26.12
 3 -5 -14 -1.79 9.78
 3 -5 -13 622.01 31.93
 3 -5 -13 614.38 33.9
 3 -5 -12 43.05 10.25
 3 -5 -12 55.5 12.02
 3 -5 -11 499.65 28.05
 3 -5 -11 559.01 30.44
 3 -5 -10 29.01 9.4
 3 -5 -9 538.11 28.16
 3 -5 -8 38.61 9.57
 3 -5 -7 806.26 35.26
 3 -5 -6 624.79 29.91
 3 -5 -5 392.28 22.15
 3 -5 -4 993.51 39.27
 3 -5 -3 8.7 7.17
 3 -5 -2 1915.18 58.58
 3 -5 -2 1937.05 60.87
 3 -5 -1 88.79 9.9
 3 -5 -1 96.51 9.78
 3 -5 -1 100.58 11.16
 3 -5 0 671.92 27.32
 3 -5 0 693.58 27.99
 3 -5 0 666.67 29.57
 3 -5 1 -3.52 6.45
 3 -5 1 1.59 4.74
 3 -5 1 -4.27 6.3
 3 -5 2 530.51 22.39
 3 -5 2 489.11 24.01
 3 -5 2 482.03 25.03
 3 -5 3 209.72 15.3
 3 -5 3 166.67 14.51
 3 -5 4 572.65 27.57
 3 -5 4 592.48 28.26
 3 -5 5 361.46 21.97
 3 -5 5 403.83 22.67
 3 -5 6 102.01 12.2
 3 -5 6 71.25 11.22
 3 -5 7 726.89 33.19
 3 -5 7 713.57 32.84
 3 -5 8 9.26 8.88
 3 -5 8 10.45 7.07
 3 -5 9 1392.28 52.7
 3 -5 9 1375.34 52.1
 3 -5 10 11.72 9.4
 3 -5 10 13.88 8.73
 3 -5 11 439.55 27.31
 3 -5 11 401.19 25.33
 3 -5 12 4.82 9.69
 3 -5 12 2.94 7.72
 3 -5 13 320.58 24.35
 3 -5 13 360.46 24.69
 3 -5 14 29.84 11.9
 3 -5 15 257.37 23.3
 3 -5 16 126.77 18.46
 3 -5 17 40.96 12.9
 3 -4 -20 21.02 12.54
 3 -4 -19 176.27 21.06
 3 -4 -18 101.6 17.17
 3 -4 -17 337.42 26.79
 3 -4 -16 66.7 13.68
 3 -4 -15 129.77 16.88
 3 -4 -14 424.98 27.85
 3 -4 -13 129.53 15.7
 3 -4 -13 131.13 15.38
 3 -4 -12 1214.41 48.54
 3 -4 -12 1098.96 44.84
 3 -4 -11 16.04 8.72
 3 -4 -11 35.15 9.15
 3 -4 -10 1662.8 58.58
 3 -4 -10 1538 55.63
 3 -4 -9 308.95 20.56
 3 -4 -9 303.9 19.68
 3 -4 -8 2068.6 67.39
 3 -4 -8 1984.65 66.03
 3 -4 -7 76.53 10.44
 3 -4 -7 62.19 9.89
 3 -4 -6 832.33 34.08
 3 -4 -5 358.45 20.23
 3 -4 -5 329.87 16.07
 3 -4 -4 408.71 21.15
 3 -4 -4 384.83 17.63
 3 -4 -3 1031.76 38.65
 3 -4 -3 1063.13 35.28
 3 -4 -2 342.42 19.15
 3 -4 -2 350.58 17.1
 3 -4 -2 369.73 15.47
 3 -4 -1 1848.85 59.07
 3 -4 -1 1873.74 56.57
 3 -4 -1 1880.45 53.75
 3 -4 0 113.47 9.63
 3 -4 0 141.89 11.22
 3 -4 0 134.11 9.12
 3 -4 1 2168.75 62.31
 3 -4 1 2076.4 63.72
 3 -4 1 2098.92 65.73
 3 -4 2 -1.66 6.04
 3 -4 2 1.88 3.93
 3 -4 2 -3.78 5.44
 3 -4 3 1613.49 52.5
 3 -4 3 1580.22 53.08
 3 -4 4 56.73 9.39
 3 -4 4 41.05 8.24
 3 -4 5 574.68 26.4
 3 -4 5 517.6 25.28
 3 -4 6 142.44 14.29
 3 -4 6 150.52 13.63
 3 -4 7 343.75 21.3
 3 -4 7 375.87 21.07
 3 -4 8 133.84 14.28
 3 -4 8 122.46 12.89
 3 -4 9 48.47 9.98
 3 -4 9 61.59 9.74
 3 -4 10 817.59 37
 3 -4 10 829.37 35.69
 3 -4 11 42.55 10.38
 3 -4 11 45.57 10.12
 3 -4 12 444.08 26.73
 3 -4 12 440.52 25.27
 3 -4 13 -7.81 9.52
 3 -4 13 -2.69 7.07
 3 -4 14 343.54 24.83
 3 -4 15 37.66 12.21
 3 -4 16 199.28 20.16
 3 -4 17 105.22 16.36
 3 -4 18 123.59 17.9
 3 -3 -21 -2.08 12.15
 3 -3 -20 210.58 23.14
 3 -3 -19 1.99 11.31
 3 -3 -19 -14.03 10.54
 3 -3 -18 354.4 27.26
 3 -3 -18 324.13 26.4
 3 -3 -17 74.17 14.28
 3 -3 -17 63.92 13.69
 3 -3 -16 468.33 29.78
 3 -3 -16 452.96 28.83
 3 -3 -15 17 9.81
 3 -3 -15 19.56 9.73
 3 -3 -14 55.09 11.73
 3 -3 -14 84.1 13.14
 3 -3 -13 193.82 17.95
 3 -3 -13 182.58 16.93
 3 -3 -12 80.01 12.59
 3 -3 -12 94 12.53
 3 -3 -11 685.01 32.76
 3 -3 -11 651.01 30.8
 3 -3 -10 66.98 11.47
 3 -3 -10 48.19 9.23
 3 -3 -9 434.57 23.81
 3 -3 -9 383.07 19.56
 3 -3 -8 15.73 6.86
 3 -3 -8 13.69 5.65
 3 -3 -7 559.06 26.25
 3 -3 -7 540.08 23.45
 3 -3 -7 564.92 22.31
 3 -3 -6 83.75 9.93
 3 -3 -6 88.18 9.43
 3 -3 -6 82.27 7.88
 3 -3 -5 1764.06 52.42
 3 -3 -5 1780.36 56.63
 3 -3 -5 1770.24 56.68
 3 -3 -4 8.72 4.82
 3 -3 -4 1.64 4.78
 3 -3 -4 8.61 5.98
 3 -3 -3 1262.09 39.99
 3 -3 -3 1292.13 43.68
 3 -3 -2 790.02 27.64
 3 -3 -2 783.04 29.88
 3 -3 -2 772.26 25.79
 3 -3 -2 770.93 24.75
 3 -3 -1 812.17 29.17
 3 -3 -1 865.62 31.39
 3 -3 -1 888.58 27.25
 3 -3 -1 867.3 27.16
 3 -3 0 673.5 25.45
 3 -3 0 649.4 23.34
 3 -3 0 661.51 26.29
 3 -3 0 695.08 23.41
 3 -3 1 82.41 8.75
 3 -3 1 88.36 7.54
 3 -3 1 81.97 7.12
 3 -3 1 90.51 7.92
 3 -3 1 83.31 7.15
 3 -3 2 819.84 27.49
 3 -3 2 838.12 30.6
 3 -3 2 900.35 31.99
 3 -3 2 824 27.49
 3 -3 2 817.63 26.26
 3 -3 3 24.71 6.32
 3 -3 3 20.96 4.36
 3 -3 3 21 6.29
 3 -3 3 26.13 4.69
 3 -3 3 24.52 4.62
 3 -3 4 1515.95 50.77
 3 -3 4 1652.55 51.82
 3 -3 4 1600.85 46.75
 3 -3 5 40.48 7.65
 3 -3 5 39.36 7.89
 3 -3 6 400.61 21.07
 3 -3 6 374.55 19.78
 3 -3 7 87.8 10.96
 3 -3 7 89.95 10.23
 3 -3 8 425.59 23.16
 3 -3 8 420.52 21.68
 3 -3 9 438.34 23.91
 3 -3 9 421.9 22.26
 3 -3 10 678.29 31.88
 3 -3 10 709.25 30.76
 3 -3 11 374.96 22.91
 3 -3 11 363.96 21.18
 3 -3 12 225.89 17.99
 3 -3 12 174.46 14.96
 3 -3 13 267.77 20.61
 3 -3 14 46.85 11.3
 3 -3 15 498.82 29.49
 3 -3 16 26.59 11.37
 3 -3 17 240.23 21.49
 3 -3 18 3.58 9.55
 3 -3 19 162.33 19.32
 3 -3 20 32.1 11.9
 3 -2 -21 73.13 16.47
 3 -2 -21 90.56 17.26
 3 -2 -20 109.44 18.02
 3 -2 -20 133.48 18.5
 3 -2 -19 402.37 28.92
 3 -2 -19 365.47 28.27
 3 -2 -18 31.81 12.36
 3 -2 -18 36.45 13.56
 3 -2 -17 272.09 23.26
 3 -2 -17 189.95 20.38
 3 -2 -16 10.36 10.29
 3 -2 -16 -1.73 9.72
 3 -2 -15 46.12 11.69
 3 -2 -15 56.92 12.25
 3 -2 -14 -3.13 8.11
 3 -2 -14 12.21 8.58
 3 -2 -13 947.04 41.24
 3 -2 -13 912.04 40.14
 3 -2 -12 533.97 28.07
 3 -2 -12 444.53 25.76
 3 -2 -11 1948.31 66.81
 3 -2 -11 1990.47 65.97
 3 -2 -10 851 32.57
 3 -2 -10 890.64 37.24
 3 -2 -10 882.62 35.75
 3 -2 -9 326.44 17.42
 3 -2 -9 354.39 20.89
 3 -2 -9 329.54 19.12
 3 -2 -8 748.79 31.53
 3 -2 -8 737.26 28.78
 3 -2 -8 726.71 26.01
 3 -2 -8 774.5 30.3
 3 -2 -7 63.8 8.98
 3 -2 -7 79.03 8.47
 3 -2 -7 74.67 6.46
 3 -2 -7 70.29 8.5
 3 -2 -6 437.16 19.28
 3 -2 -6 434.19 21.24
 3 -2 -6 419.75 19.34
 3 -2 -5 42.27 6.07
 3 -2 -5 35.94 5.12
 3 -2 -5 51.1 6.85
 3 -2 -5 53.03 7.7
 3 -2 -4 2349.05 68.01
 3 -2 -4 2463.27 70.47
 3 -2 -4 2516.11 71.21
 3 -2 -3 10.71 4.83
 3 -2 -3 1.96 4.91
 3 -2 -3 4.73 3.42
 3 -2 -3 5.76 2.8
 3 -2 -3 7.1 5.1
 3 -2 -2 3922.16 103.23
 3 -2 -2 3844.95 102.91
 3 -2 -2 3727.12 104.86
 3 -2 -2 3801.56 98.97
 3 -2 -2 3908.53 101.66
 3 -2 -2 3896.1 103.97
 3 -2 -1 1022.06 31.01
 3 -2 -1 928.31 32.23
 3 -2 -1 1070.92 32.75
 3 -2 -1 1011.21 32.13
 3 -2 -1 996.57 33.81
 3 -2 -1 990.77 29.68
 3 -2 0 3270.98 87.03
 3 -2 0 3310.87 90.09
 3 -2 0 3254.16 88.43
 3 -2 0 3437.01 88.96
 3 -2 0 3212.46 90.82
 3 -2 0 3332 89.59
 3 -2 1 65.22 6.55
 3 -2 1 56.71 7.51
 3 -2 1 73.24 6.78
 3 -2 1 63.09 6.23
 3 -2 1 55.65 6.63
 3 -2 1 59.68 4.61
 3 -2 2 2028.35 57.4
 3 -2 2 2016.19 55.56
 3 -2 2 2018.55 59.74
 3 -2 2 2011.61 57.97
 3 -2 2 2052.84 57.1
 3 -2 2 2056.98 58.37
 3 -2 2 2053.43 55.1
 3 -2 3 679 24.15
 3 -2 3 634.51 21.01
 3 -2 3 658.77 25.54
 3 -2 3 695.28 25.88
 3 -2 3 682.67 22.87
 3 -2 3 653.96 21.81
 3 -2 4 959.1 33.77
 3 -2 4 939.92 33.21
 3 -2 4 941.37 29.91
 3 -2 4 937.93 29.75
 3 -2 5 1120.88 39.1
 3 -2 5 1141.65 38.57
 3 -2 5 1147.26 35.23
 3 -2 5 1163.37 35.94
 3 -2 6 217.55 14.23
 3 -2 6 225.29 13.57
 3 -2 7 1102.6 39.19
 3 -2 7 1044.1 35.45
 3 -2 7 1082.15 37.67
 3 -2 8 409.52 21.3
 3 -2 8 391.51 18.2
 3 -2 8 386.7 19.11
 3 -2 8 364.02 16.84
 3 -2 9 1431.04 45.84
 3 -2 9 1362.07 48.67
 3 -2 9 1420.71 47.04
 3 -2 10 13.27 7.99
 3 -2 10 4.11 6.63
 3 -2 10 18.15 6.46
 3 -2 11 1066.96 41.85
 3 -2 11 1099.21 39.34
 3 -2 11 1066.23 39.28
 3 -2 12 99.74 12.36
 3 -2 12 89.06 10.51
 3 -2 13 295.15 20.73
 3 -2 14 98.58 13.62
 3 -2 15 150.95 16.27
 3 -2 16 246.04 21.11
 3 -2 17 96.51 14.21
 3 -2 18 508.33 30.69
 3 -2 19 15.57 9.86
 3 -2 20 366.36 26.84
 3 -1 -21 158.11 21.27
 3 -1 -20 -3.9 11.37
 3 -1 -20 2.1 10.86
 3 -1 -19 212.46 22.56
 3 -1 -19 223.94 22.82
 3 -1 -18 168.61 19.16
 3 -1 -18 111.75 17.2
 3 -1 -17 195.77 20.85
 3 -1 -17 205.4 20.63
 3 -1 -16 612.73 33.86
 3 -1 -16 588.72 33.47
 3 -1 -15 303.94 23.13
 3 -1 -15 312.11 23.6
 3 -1 -14 137.33 16.16
 3 -1 -14 177.58 17.42
 3 -1 -13 219 18.84
 3 -1 -13 240.74 19.28
 3 -1 -12 155.76 15.81
 3 -1 -12 192.36 16.69
 3 -1 -11 8.87 7.64
 3 -1 -11 4.39 5.57
 3 -1 -11 5.28 5.36
 3 -1 -11 6.06 7.84
 3 -1 -10 1398.12 49.74
 3 -1 -10 1352.85 45.1
 3 -1 -10 1300.5 43.86
 3 -1 -10 1307.98 47.93
 3 -1 -9 113.45 12.09
 3 -1 -9 113.75 10.23
 3 -1 -9 113.38 9.58
 3 -1 -9 92.97 10.7
 3 -1 -8 1407.77 49.67
 3 -1 -8 1505.91 49.12
 3 -1 -8 1456.02 46.83
 3 -1 -8 1479.86 45.13
 3 -1 -7 205.35 14.43
 3 -1 -7 213.31 13.58
 3 -1 -7 227.5 11.35
 3 -1 -7 233.7 13.45
 3 -1 -7 205.19 11.03
 3 -1 -6 83.96 9.13
 3 -1 -6 81.67 8.39
 3 -1 -6 69.11 6.88
 3 -1 -6 83.39 8.49
 3 -1 -6 95.88 6.63
 3 -1 -5 518.98 22.78
 3 -1 -5 506.71 20.91
 3 -1 -5 522.28 19.37
 3 -1 -5 540.72 19.93
 3 -1 -5 557.98 21.86
 3 -1 -5 544.67 17.76
 3 -1 -4 544.56 21.12
 3 -1 -4 531.64 21.78
 3 -1 -4 515.68 19.53
 3 -1 -4 516.85 19.22
 3 -1 -4 496.73 19.42
 3 -1 -4 501.63 15.93
 3 -1 -3 2127.85 56.62
 3 -1 -3 2239.36 61.7
 3 -1 -3 2358.72 64.12
 3 -1 -3 2288.45 61.03
 3 -1 -3 2198.19 61.46
 3 -1 -3 2319.98 62.42
 3 -1 -3 2330.37 63.93
 3 -1 -2 2529.74 65.42
 3 -1 -2 2666.22 70.86
 3 -1 -2 2655.77 69.48
 3 -1 -2 2652.5 70.65
 3 -1 -2 2666.9 67.64
 3 -1 -2 2529.67 69.53
 3 -1 -2 2594.48 71.5
 3 -1 -1 2270.48 62.38
 3 -1 -1 2366.95 61.78
 3 -1 -1 2124.53 58.12
 3 -1 -1 2163.25 62.79
 3 -1 -1 2288.4 61.96
 3 -1 0 181.57 8.66
 3 -1 0 195.69 9.39
 3 -1 0 190.89 10.89
 3 -1 0 197.11 10.84
 3 -1 0 198.98 10.72
 3 -1 1 1246.04 34.52
 3 -1 1 1170.42 36.51
 3 -1 1 1172.56 35.7
 3 -1 1 1206.61 35.34
 3 -1 1 1258.41 36.3
 3 -1 1 1192.9 31.65
 3 -1 2 -2.05 4.39
 3 -1 2 -0.54 4.35
 3 -1 2 0.96 3.9
 3 -1 2 0.42 3.47
 3 -1 2 0.43 3.29
 3 -1 2 -2.49 2.88
 3 -1 3 2285.02 63.52
 3 -1 3 2207.65 58.77
 3 -1 3 2209.09 64.5
 3 -1 3 2229.8 63.63
 3 -1 3 2269.58 62.4
 3 -1 3 2265.02 62.13
 3 -1 3 2324.03 60.93
 3 -1 3 2411.08 63.96
 3 -1 4 743.28 25.87
 3 -1 4 726.62 26.13
 3 -1 4 689.38 26.55
 3 -1 4 728.04 24.41
 3 -1 4 738.35 25.61
 3 -1 4 754.38 24.06
 3 -1 5 3865.47 103.91
 3 -1 5 3955.65 102.83
 3 -1 5 3673.88 97.24
 3 -1 5 3825.26 101.8
 3 -1 6 316.07 16.95
 3 -1 6 298.46 15.07
 3 -1 6 334.2 12.72
 3 -1 6 326.99 15.32
 3 -1 7 443.69 19.95
 3 -1 7 493.75 21.97
 3 -1 7 498.36 20.29
 3 -1 7 466.82 19.2
 3 -1 8 110.86 9.72
 3 -1 8 123.96 11.23
 3 -1 8 108.67 8.98
 3 -1 8 96.89 8.68
 3 -1 9 73.43 9.22
 3 -1 9 71.84 9.18
 3 -1 9 62.28 7.87
 3 -1 9 53.9 7.17
 3 -1 10 643.76 26.76
 3 -1 10 593.48 27.22
 3 -1 10 666.68 25.8
 3 -1 10 593.68 24.22
 3 -1 11 198.41 15.56
 3 -1 11 235.15 15.75
 3 -1 11 216.81 13.72
 3 -1 12 1283.77 47.11
 3 -1 12 1307.55 46.1
 3 -1 13 131.44 13.65
 3 -1 14 452.68 25.2
 3 -1 15 189.12 17.37
 3 -1 16 148.38 15.96
 3 -1 17 37.09 10.34
 3 -1 18 116.21 15.66
 3 0 -21 -10.9 12.71
 3 0 -20 274.32 25.85
 3 0 -19 -3.74 11.28
 3 0 -19 6.09 11.42
 3 0 -18 463.05 30.14
 3 0 -18 394.1 29.13
 3 0 -17 93.98 15.91
 3 0 -17 75.67 14.73
 3 0 -16 243.08 21.42
 3 0 -16 202.51 20.13
 3 0 -15 222.14 19.61
 3 0 -15 153.04 17.64
 3 0 -14 260.67 18.95
 3 0 -14 279.31 21.62
 3 0 -13 75.32 13.08
 3 0 -13 66.83 10.39
 3 0 -13 97.93 13.98
 3 0 -12 143 14.97
 3 0 -12 130.8 12.42
 3 0 -12 134.88 15.19
 3 0 -11 830.46 35.81
 3 0 -11 795.9 32.09
 3 0 -11 855.64 36.46
 3 0 -10 139.46 13.78
 3 0 -10 175.58 12.84
 3 0 -10 175.57 15.13
 3 0 -9 931.07 36.34
 3 0 -9 936.75 33.9
 3 0 -9 900.62 36.79
 3 0 -8 0.92 5.41
 3 0 -8 6.76 4.96
 3 0 -8 -0.98 6.83
 3 0 -7 1460.47 46.87
 3 0 -7 1367.24 47.15
 3 0 -7 1394.44 45.16
 3 0 -6 -0.8 5.98
 3 0 -6 3.95 3.62
 3 0 -6 2.96 3.87
 3 0 -6 7.12 5.4
 3 0 -6 1.31 4.67
 3 0 -5 1268.81 44.38
 3 0 -5 1420.75 43.83
 3 0 -5 1459.95 41.95
 3 0 -5 1473.56 44.08
 3 0 -5 1499.27 42.43
 3 0 -5 1333.13 39.87
 3 0 -4 1.38 3.44
 3 0 -4 4.4 5.06
 3 0 -4 -1.42 3.86
 3 0 -4 8.15 4.55
 3 0 -4 1.32 4.06
 3 0 -4 1.71 4.47
 3 0 -3 1877.61 54.78
 3 0 -3 1889.79 53.15
 3 0 -3 1778.12 52.79
 3 0 -3 1831.04 54.86
 3 0 -3 2014.22 53.69
 3 0 -3 1981.33 52.48
 3 0 -2 1394.6 42.8
 3 0 -2 1431.34 40.2
 3 0 -2 1400.62 42.26
 3 0 -2 1485.02 41.77
 3 0 -2 1456.83 41.16
 3 0 -1 537.64 19.83
 3 0 -1 541.27 15.61
 3 0 -1 520.26 19.3
 3 0 -1 513.51 16.3
 3 0 -1 514.18 18.66
 3 0 -1 525.93 18.64
 3 0 -1 564.1 18.8
 3 0 0 2726.41 66.95
 3 0 0 2687.98 70.54
 3 0 0 2676.32 68.01
 3 0 0 2707.36 70.23
 3 0 0 2701.2 64.91
 3 0 0 2772.14 69.78
 3 0 1 169.39 7.3
 3 0 1 166.46 9.51
 3 0 1 164.21 9.29
 3 0 1 176.58 8.52
 3 0 1 159.21 9.53
 3 0 1 173.65 9.56
 3 0 2 1101.41 32.19
 3 0 2 1096.87 28.7
 3 0 2 1183.35 33.89
 3 0 2 1106.72 33.24
 3 0 2 1184.9 31.82
 3 0 3 0.97 4.31
 3 0 3 1.9 3.64
 3 0 3 1.26 1.59
 3 0 3 3.73 2.79
 3 0 3 0.82 3.35
 3 0 3 -0.44 4.41
 3 0 4 4721.14 123.55
 3 0 4 4465.01 122.92
 3 0 4 4883.76 123.25
 3 0 5 269.17 13.91
 3 0 5 281.1 12.74
 3 0 5 243.12 13.17
 3 0 5 240.16 12.34
 3 0 6 2704.62 76.25
 3 0 6 2774.3 74.1
 3 0 6 2625.34 74.36
 3 0 7 11.67 5.8
 3 0 7 12.3 5.77
 3 0 7 11.56 4.42
 3 0 7 23.52 5.78
 3 0 7 16.57 5.14
 3 0 8 504.92 22.23
 3 0 8 493 21.56
 3 0 8 512.85 19.7
 3 0 8 500.93 20.64
 3 0 9 43.15 7.95
 3 0 9 30.63 7.51
 3 0 9 41.42 5.9
 3 0 9 40.19 6.86
 3 0 10 384.74 18.42
 3 0 10 405.8 20.19
 3 0 10 386.46 19.6
 3 0 10 362.49 16.84
 3 0 11 766.81 30.11
 3 0 11 819.89 32.32
 3 0 11 813.74 32.07
 3 0 12 163.43 13.44
 3 0 12 198.8 14.87
 3 0 12 160.9 14.06
 3 0 13 1357.94 48.26
 3 0 14 7.99 7.46
 3 0 15 364.78 22.01
 3 0 16 46.39 10.56
 3 0 17 317.85 21.89
 3 1 -20 72.18 16.44
 3 1 -19 360.37 27.27
 3 1 -19 310.98 26.63
 3 1 -18 16.2 11.75
 3 1 -18 -9.81 11.44
 3 1 -17 345.05 26.09
 3 1 -17 305.19 25.12
 3 1 -16 -3.32 10.13
 3 1 -16 1.78 9.08
 3 1 -15 358.34 25.06
 3 1 -15 345.92 25.09
 3 1 -14 34.31 10.8
 3 1 -14 26.83 10.62
 3 1 -13 1132.65 46.53
 3 1 -13 1191.37 47.92
 3 1 -12 52.07 10.93
 3 1 -12 70.78 12.42
 3 1 -11 362.66 21.81
 3 1 -11 287.2 20.75
 3 1 -10 740.5 32.54
 3 1 -10 772.4 33.48
 3 1 -9 158.18 14.18
 3 1 -9 182.69 14.57
 3 1 -8 932.08 36.12
 3 1 -8 944.57 35.94
 3 1 -7 5.35 6.14
 3 1 -7 1.69 5.87
 3 1 -7 3.69 4.23
 3 1 -7 2.07 2.36
 3 1 -6 1107.33 38.47
 3 1 -6 1156.91 38.31
 3 1 -6 1062.39 30.76
 3 1 -6 1098.56 33.3
 3 1 -6 1075.41 30.25
 3 1 -5 417.87 19.26
 3 1 -5 418.18 18.61
 3 1 -5 390.65 16.06
 3 1 -5 370.04 13.46
 3 1 -5 389.52 15.28
 3 1 -5 422.28 18.05
 3 1 -4 1071.42 35.46
 3 1 -4 1107.43 32.88
 3 1 -4 1070.28 34.33
 3 1 -4 1020.43 30.03
 3 1 -4 1046.13 32.67
 3 1 -4 1115.86 32.22
 3 1 -4 1043.02 27.64
 3 1 -4 1045.75 34.28
 3 1 -3 958.89 31.59
 3 1 -3 1012.11 31.15
 3 1 -3 982.96 30.12
 3 1 -3 962.22 32.23
 3 1 -3 1001.96 29.79
 3 1 -3 959.25 28.37
 3 1 -2 1672.67 47.47
 3 1 -2 1607.77 41.39
 3 1 -2 1700.68 45.73
 3 1 -2 1710.38 45.55
 3 1 -2 1565.19 44.35
 3 1 -2 1680.78 42.86
 3 1 -2 1538.08 41.18
 3 1 -2 1615.62 47.34
 3 1 -2 1743.43 46
 3 1 -1 949.75 30.27
 3 1 -1 973.7 26.34
 3 1 -1 989.67 29.2
 3 1 -1 956.3 26
 3 1 -1 982.92 28.95
 3 1 -1 974.09 29.79
 3 1 0 102.86 7.42
 3 1 0 98.22 5.25
 3 1 0 98.06 6.36
 3 1 0 97.67 5.04
 3 1 0 102.18 6.85
 3 1 0 110.99 6.79
 3 1 1 1898.81 50.43
 3 1 1 1815.86 48.84
 3 1 1 1724.94 47.82
 3 1 1 1853.59 50.58
 3 1 1 1909.59 50.24
 3 1 1 1817.19 50.34
 3 1 1 1733.32 46.92
 3 1 2 2929 76.62
 3 1 2 3105.48 80.77
 3 1 2 3067.11 80.85
 3 1 2 2927.35 79.76
 3 1 2 3098.47 79.94
 3 1 2 3069.8 78.11
 3 1 2 3121.32 80.95
 3 1 3 1040.27 27.63
 3 1 3 1080.93 31.6
 3 1 3 1083.38 32.01
 3 1 3 995.25 31.09
 3 1 4 245.5 8.45
 3 1 4 244.6 9.34
 3 1 4 260.65 12.04
 3 1 4 252.53 12.32
 3 1 5 4118.19 108.35
 3 1 5 4361.9 111.38
 3 1 5 4152.73 112.05
 3 1 5 4374.88 112.22
 3 1 5 4153.84 111.34
 3 1 6 257 8.56
 3 1 6 303.2 14.39
 3 1 6 287.72 12.26
 3 1 6 299 11.88
 3 1 6 290.71 14.35
 3 1 6 293.8 14.23
 3 1 6 316.48 13.95
 3 1 7 2118.59 57.79
 3 1 7 1997.68 58.39
 3 1 7 1973.37 55.2
 3 1 7 2008.16 53.93
 3 1 7 1837.47 50.8
 3 1 7 2044.15 56.87
 3 1 7 2008.69 57.83
 3 1 8 46.28 7.46
 3 1 8 39.87 6.81
 3 1 8 49.17 4.96
 3 1 8 43.33 6.45
 3 1 8 39.21 6.77
 3 1 9 799.75 31.23
 3 1 9 878.89 29.31
 3 1 9 791.7 30.12
 3 1 9 831.46 26.79
 3 1 9 895.64 31.21
 3 1 10 24.02 6.67
 3 1 10 26.05 7.31
 3 1 10 25.68 6.64
 3 1 11 675.21 28.35
 3 1 11 754.24 28.89
 3 1 11 732.09 30.08
 3 1 12 413.97 20.95
 3 1 12 386.51 19.99
 3 1 12 402.3 22.38
 3 1 12 398.16 19.93
 3 1 13 825.12 33.07
 3 1 13 843.65 33
 3 1 14 435.41 23.14
 3 1 14 499.75 24
 3 1 15 170.44 14.65
 3 2 -20 259.31 25.28
 3 2 -19 99.5 17.75
 3 2 -18 281.84 24.74
 3 2 -18 277.05 25.12
 3 2 -17 58.66 14.15
 3 2 -17 74.54 15.09
 3 2 -16 397.69 27.18
 3 2 -16 398.02 27.72
 3 2 -15 22.37 11.15
 3 2 -15 24.91 10.65
 3 2 -14 739.54 35.67
 3 2 -14 725.4 37
 3 2 -13 10.63 9.54
 3 2 -13 1.4 8.63
 3 2 -12 1086.77 44.38
 3 2 -12 1074.53 44.79
 3 2 -11 212.74 18.01
 3 2 -11 178.86 16.76
 3 2 -10 773.92 34.03
 3 2 -10 772.22 34.25
 3 2 -9 158.5 14.05
 3 2 -9 110.75 12.48
 3 2 -8 407.71 22.02
 3 2 -8 447.63 22.52
 3 2 -7 740.05 30.98
 3 2 -7 778.58 25.34
 3 2 -7 812.41 31.36
 3 2 -6 760.38 30.06
 3 2 -6 776.93 29.99
 3 2 -6 748.4 24.03
 3 2 -6 740.91 23.7
 3 2 -5 1459.51 39.96
 3 2 -5 1621.69 49.11
 3 2 -5 1515.17 42.82
 3 2 -5 1606.34 42.22
 3 2 -4 1810.18 49.14
 3 2 -4 1953.08 52.88
 3 2 -4 1889.07 55.84
 3 2 -4 1915.7 51.95
 3 2 -4 1957.07 54.24
 3 2 -4 1786.35 50.45
 3 2 -4 1765.39 48.23
 3 2 -4 1899.33 52.32
 3 2 -3 910.09 26.25
 3 2 -3 959.82 29.31
 3 2 -3 857.77 27.44
 3 2 -3 968.82 30.47
 3 2 -3 931.54 30.06
 3 2 -3 954.11 26.47
 3 2 -3 954.07 28.51
 3 2 -3 932.9 28.56
 3 2 -3 973.21 31.8
 3 2 -2 90.65 4.99
 3 2 -2 93.64 6.94
 3 2 -2 95.94 5.95
 3 2 -2 96.36 7.24
 3 2 -2 89.33 5.37
 3 2 -2 86.47 5.75
 3 2 -2 89.16 5
 3 2 -2 92.92 7.93
 3 2 -2 100.6 6.45
 3 2 -1 1471.9 41.56
 3 2 -1 1470.02 42.51
 3 2 -1 1507.83 41.26
 3 2 -1 1475.61 40.76
 3 2 -1 1451.22 40.4
 3 2 -1 1457.07 39.84
 3 2 -1 1534.65 43.12
 3 2 0 552.75 18.97
 3 2 0 530.2 16.96
 3 2 0 535.03 17.89
 3 2 0 524.17 18.24
 3 2 0 546.1 17.97
 3 2 1 754.25 23.73
 3 2 1 767.08 23.2
 3 2 1 748.57 23.24
 3 2 1 761.96 23.93
 3 2 2 596.53 18.86
 3 2 2 580.65 19.37
 3 2 2 634.93 19.68
 3 2 2 560.05 19.6
 3 2 2 539.85 17.81
 3 2 2 565.43 18.32
 3 2 2 592.03 19.92
 3 2 3 3599.07 90.32
 3 2 3 3387.7 92.14
 3 2 3 3389.73 88.74
 3 2 3 3505.63 91.42
 3 2 3 3655.55 92.61
 3 2 3 3420.21 88.99
 3 2 3 3696.24 91.53
 3 2 3 3529.51 92.77
 3 2 4 343.33 13.73
 3 2 4 358.49 14.71
 3 2 4 349.07 12.3
 3 2 4 366.17 15.12
 3 2 4 401.28 15.99
 3 2 4 367.28 14.32
 3 2 4 350.26 14.81
 3 2 5 1019.89 28.98
 3 2 5 1093.43 31.59
 3 2 5 1126.89 32.42
 3 2 5 1088.62 34.23
 3 2 5 1070.36 32.92
 3 2 5 1047 34.13
 3 2 6 1836.54 49.74
 3 2 6 1949.09 53.02
 3 2 6 1992.41 53.5
 3 2 6 1841.43 49.91
 3 2 6 1924.17 55.41
 3 2 6 1898.92 55.64
 3 2 7 293.06 13.06
 3 2 7 279.87 13.14
 3 2 7 281.19 14.92
 3 2 7 267.12 9.93
 3 2 7 260.07 10.23
 3 2 7 238.42 12.86
 3 2 7 274.89 14.57
 3 2 8 1021 34.67
 3 2 8 1006.66 32.39
 3 2 8 988.88 34.95
 3 2 8 1003.29 32.38
 3 2 8 984.78 28.27
 3 2 9 147.17 11.61
 3 2 9 169.11 12.49
 3 2 9 133.22 9.91
 3 2 10 479.8 22.16
 3 2 10 510.59 20.48
 3 2 10 472.02 22.91
 3 2 10 456.17 21.48
 3 2 11 29.45 5.96
 3 2 11 34.52 8.93
 3 2 11 28.55 7.27
 3 2 11 25.58 8.07
 3 2 12 1092.53 40.15
 3 2 12 1106.72 37.74
 3 2 12 1086.48 39.14
 3 2 13 67.07 8.84
 3 2 13 81.09 10.89
 3 2 13 62.72 9.39
 3 2 14 1176.74 43.65
 3 2 15 112.11 13.72
 3 2 16 100.37 13.21
 3 3 -20 169.36 22.14
 3 3 -19 42.12 14.54
 3 3 -18 233.99 23.86
 3 3 -17 138.53 18.57
 3 3 -17 130.24 17.21
 3 3 -16 275.95 23.98
 3 3 -16 238.79 21.79
 3 3 -15 201.55 20.68
 3 3 -15 188.13 18.98
 3 3 -14 201.73 20.27
 3 3 -14 182.16 18.75
 3 3 -13 306.32 23.52
 3 3 -13 300.11 22.41
 3 3 -12 283.03 21.64
 3 3 -12 301.4 21.41
 3 3 -11 25.7 10.49
 3 3 -11 14.36 9.29
 3 3 -10 18.72 9.44
 3 3 -10 40.3 9.24
 3 3 -9 911.8 37.69
 3 3 -9 894.22 37.15
 3 3 -8 1.04 6.62
 3 3 -8 4.75 4.83
 3 3 -8 -1.04 5.99
 3 3 -7 1864.03 55.05
 3 3 -7 2007.49 61.5
 3 3 -6 305.43 13.84
 3 3 -6 317.03 17.74
 3 3 -5 558.98 19.62
 3 3 -5 503.09 23.32
 3 3 -5 533.15 17.48
 3 3 -5 540.4 22.85
 3 3 -5 584.53 22.16
 3 3 -4 10 3.93
 3 3 -4 5.2 1.89
 3 3 -4 7.14 3.69
 3 3 -4 2.13 5
 3 3 -4 5.73 3.15
 3 3 -4 3.17 5.07
 3 3 -4 0.27 2.61
 3 3 -4 9.61 5.04
 3 3 -3 726.64 23.96
 3 3 -3 821.48 25.58
 3 3 -3 802.29 24.16
 3 3 -3 741.73 26.79
 3 3 -3 747.48 22.74
 3 3 -3 790.4 26.96
 3 3 -3 745.48 25.64
 3 3 -3 769.02 21.87
 3 3 -2 7.15 3
 3 3 -2 9.32 3.58
 3 3 -2 13.72 4.72
 3 3 -2 11.77 2.96
 3 3 -2 13.56 4.17
 3 3 -2 10.53 2.68
 3 3 -2 4.08 3.22
 3 3 -2 9.91 3.03
 3 3 -1 811.79 25.12
 3 3 -1 859.25 24.9
 3 3 -1 831.71 26.47
 3 3 -1 847.48 24.83
 3 3 -1 806.03 25.45
 3 3 0 1118.68 33.43
 3 3 0 1118.96 32.83
 3 3 0 1185.83 33.28
 3 3 2 3073.71 83.24
 3 3 2 3295.41 84.75
 3 3 2 3253.91 85.21
 3 3 3 165.43 7.96
 3 3 3 173.25 8.13
 3 3 3 170.2 8.69
 3 3 3 169.09 7.62
 3 3 3 158.21 8.98
 3 3 3 182.69 9.98
 3 3 4 1954.09 52.27
 3 3 4 1934.49 53.78
 3 3 4 1918.39 54.3
 3 3 4 1978.24 55.84
 3 3 4 1922.48 50.89
 3 3 4 1943.5 54.89
 3 3 5 90.53 5.93
 3 3 5 86.25 4.39
 3 3 5 82.39 7.51
 3 3 5 86.67 8.11
 3 3 5 93.49 7.38
 3 3 6 2621.77 71.96
 3 3 6 2570.49 68.01
 3 3 6 2715.17 70.43
 3 3 6 2662.34 68.44
 3 3 6 2594.38 72.46
 3 3 6 2826.03 73.97
 3 3 6 2377.2 64.61
 3 3 6 2766.99 71.7
 3 3 6 2679.11 73.06
 3 3 7 2.67 5.14
 3 3 7 4.46 3.65
 3 3 7 2.03 3.91
 3 3 7 -4.9 5.17
 3 3 7 1.39 2.94
 3 3 7 1.38 4.96
 3 3 8 1313.24 44.2
 3 3 8 1401.61 44.81
 3 3 8 1378.28 39.98
 3 3 8 1348.17 44.45
 3 3 9 1191.93 40.55
 3 3 9 1150.1 35.63
 3 3 9 1151.79 40.1
 3 3 9 1190.01 40.47
 3 3 10 124.07 11.46
 3 3 10 117.97 8.48
 3 3 10 113.5 10.92
 3 3 10 127.57 11.61
 3 3 11 744.93 30.6
 3 3 11 738.65 30.96
 3 3 11 732.32 29.77
 3 3 12 218.35 14.83
 3 3 12 187.89 14.82
 3 3 13 749.7 30.81
 3 3 13 682.27 30.93
 3 3 14 109.5 13.19
 3 3 14 119.39 12.33
 3 3 15 1458.04 52.63
 3 3 16 28.93 10.45
 3 3 17 581.6 29.98
 3 3 18 31.69 11.32
 3 4 -19 299.7 27.31
 3 4 -18 -6.23 12.79
 3 4 -17 459.09 32.59
 3 4 -17 417.51 29.38
 3 4 -16 1.91 12.25
 3 4 -16 13.66 11.66
 3 4 -15 237.95 22.51
 3 4 -15 297.93 23.48
 3 4 -14 53.28 13.56
 3 4 -14 55.66 12.56
 3 4 -13 250.75 21.76
 3 4 -13 286.33 21.96
 3 4 -12 533.11 30.47
 3 4 -12 560.28 30.34
 3 4 -11 760.6 36.54
 3 4 -11 804.98 35.94
 3 4 -10 866.59 38.11
 3 4 -10 843.39 36.67
 3 4 -9 365.84 22.36
 3 4 -9 379.59 22.27
 3 4 -8 1976.26 59.77
 3 4 -8 2020.75 65.18
 3 4 -7 33.44 7.92
 3 4 -7 12.35 5.44
 3 4 -6 1138.37 36.54
 3 4 -6 1132.63 40.52
 3 4 -6 1102.9 38.8
 3 4 -6 1110.04 39.81
 3 4 -5 5.14 5.18
 3 4 -5 15.96 5.12
 3 4 -5 11.18 6.4
 3 4 -5 26.54 6.32
 3 4 -4 623.13 22.73
 3 4 -4 649.02 22.27
 3 4 -4 601.45 17.55
 3 4 -4 608.87 24.74
 3 4 -4 663.9 24.77
 3 4 -3 173.98 10.21
 3 4 -3 151.56 7.77
 3 4 -3 152.24 9.64
 3 4 -3 163.45 9.18
 3 4 -3 152.4 6.96
 3 4 -3 160.98 11.1
 3 4 -3 149.97 6.65
 3 4 -3 161.24 6.81
 3 4 -3 154.41 10.4
 3 4 -2 2137.22 61.26
 3 4 -2 2195.29 58.52
 3 4 -2 2284.16 61.52
 3 4 -2 2230.89 60.15
 3 4 -2 2225.37 58.43
 3 4 -2 2117.97 57.56
 3 4 -2 2241.75 62.82
 3 4 -1 275.55 12.87
 3 4 -1 266.72 11.9
 3 4 -1 247.82 12.94
 3 4 -1 275.59 11.2
 3 4 -1 260.77 11.07
 3 4 0 1797.23 51.57
 3 4 0 1852.65 50.81
 3 4 0 1766.57 49.34
 3 4 0 1769.18 50.12
 3 4 1 1022.56 31.99
 3 4 1 1042.45 32.85
 3 4 1 1052.44 31.98
 3 4 1 1023.6 31.22
 3 4 1 1032.41 32.07
 3 4 2 37.28 4.96
 3 4 2 46.64 5.84
 3 4 2 49.37 5.35
 3 4 2 44.94 6.23
 3 4 3 3255.73 86.42
 3 4 3 3308.22 88.87
 3 4 3 3160.02 84.98
 3 4 3 3415.09 87.79
 3 4 3 3211.65 87.76
 3 4 4 633.75 19.39
 3 4 4 611.42 20.66
 3 4 4 638.18 24.07
 3 4 4 654.52 22.87
 3 4 4 672.86 23.84
 3 4 5 624.58 18.28
 3 4 5 656.1 23.36
 3 4 5 602.75 23.11
 3 4 5 632.31 19.18
 3 4 5 619.15 18.17
 3 4 5 663.58 24.94
 3 4 5 624.53 24.13
 3 4 5 716.02 23.55
 3 4 6 5.28 1.46
 3 4 6 8.72 2.73
 3 4 6 0.6 5.15
 3 4 6 10.61 5.83
 3 4 6 4.19 2.29
 3 4 6 11.41 5.94
 3 4 7 1078.88 30.64
 3 4 7 1026.75 35.85
 3 4 7 1075.87 37.45
 3 4 7 1128.96 37.44
 3 4 7 1058.54 33.06
 3 4 8 526.48 17.36
 3 4 8 524.5 22.85
 3 4 8 532.53 23.29
 3 4 8 515.55 23.04
 3 4 8 493.78 18.94
 3 4 9 983.62 36.4
 3 4 9 1030.86 36.55
 3 4 9 998.62 36.39
 3 4 10 722.75 30.5
 3 4 10 783.4 30.94
 3 4 10 754.53 30.36
 3 4 11 496.32 23.65
 3 4 11 480.42 24.27
 3 4 12 493.03 24.06
 3 4 12 487.65 24.67
 3 4 13 525.58 25.85
 3 4 13 524.15 26.8
 3 4 14 585.31 27.59
 3 4 14 583.72 29.06
 3 4 15 83.63 12.53
 3 4 15 69.61 11.58
 3 4 16 277.51 20.88
 3 4 17 23.78 11.34
 3 4 18 226.54 20.35
 3 4 19 16.72 12.24
 3 5 -18 375.12 31.06
 3 5 -17 -2.04 14.42
 3 5 -16 380.46 29.15
 3 5 -16 330.62 26.27
 3 5 -15 3.74 12
 3 5 -15 13.66 11.26
 3 5 -14 218.63 21.94
 3 5 -14 188.84 19.45
 3 5 -13 13.44 10.56
 3 5 -13 6.27 9.34
 3 5 -12 238.88 21.04
 3 5 -12 285.04 21.67
 3 5 -11 123.25 15.73
 3 5 -11 138.91 15.11
 3 5 -10 371.53 23.03
 3 5 -9 187.66 14.52
 3 5 -9 194.16 16.4
 3 5 -8 491.27 22.95
 3 5 -8 496.39 25.89
 3 5 -7 609.03 25.03
 3 5 -7 560.42 27.12
 3 5 -7 580.38 26.84
 3 5 -7 592.27 27.69
 3 5 -6 165.12 12.03
 3 5 -6 157.28 13.05
 3 5 -6 128.11 12.21
 3 5 -5 898.34 32.23
 3 5 -5 914.56 33.94
 3 5 -5 911.49 34.6
 3 5 -4 53.44 7.14
 3 5 -4 46.26 7.63
 3 5 -4 29.61 6.83
 3 5 -3 865.91 30.51
 3 5 -3 863.79 25.71
 3 5 -3 864.72 32.15
 3 5 -3 892.34 31.72
 3 5 -2 7.18 4
 3 5 -2 6.83 3.12
 3 5 -2 4.84 3.42
 3 5 -2 4.97 4.72
 3 5 -2 5.5 2.59
 3 5 -2 9.65 5.27
 3 5 -1 311.77 13.4
 3 5 -1 309.86 12.31
 3 5 -1 305.55 12.92
 3 5 -1 279.42 14.68
 3 5 -1 288.11 15.12
 3 5 -1 306.28 11.57
 3 5 0 650.31 21.95
 3 5 0 618.87 20.48
 3 5 0 702.3 23.52
 3 5 0 664.83 22.91
 3 5 0 663.1 21.28
 3 5 0 646.24 24.62
 3 5 1 823.47 25.83
 3 5 1 787.16 26.65
 3 5 1 876.11 28.45
 3 5 1 830.16 26.53
 3 5 1 866.62 29.71
 3 5 2 585.41 19.11
 3 5 2 586.49 20.34
 3 5 2 583.97 22.45
 3 5 2 606.12 23.43
 3 5 2 620.82 21.97
 3 5 2 587.95 21.35
 3 5 3 1135.52 36.49
 3 5 3 1098.12 32.6
 3 5 3 1114.11 31.6
 3 5 3 1106.09 35.13
 3 5 3 1089.03 34.69
 3 5 4 839.77 29.12
 3 5 4 823.1 27.61
 3 5 4 879.04 30.66
 3 5 4 831.83 25.11
 3 5 5 383.17 17.5
 3 5 5 359.4 11.81
 3 5 5 399.25 16.67
 3 5 5 383.01 18.35
 3 5 6 233.92 14.18
 3 5 6 239.6 13.37
 3 5 6 261.61 15.03
 3 5 7 5.43 5.4
 3 5 7 1.66 4.85
 3 5 7 10.18 6.19
 3 5 8 1075.22 39.83
 3 5 8 1198.11 39.71
 3 5 8 1203 41.17
 3 5 9 67.57 9.37
 3 5 9 77.18 9.99
 3 5 9 71.27 9.37
 3 5 10 783.88 31.95
 3 5 10 751.78 31.73
 3 5 11 58.18 10.49
 3 5 11 59.38 10.33
 3 5 12 502.85 25.82
 3 5 12 521.51 26.39
 3 5 13 81.66 12.32
 3 5 13 74.3 11.78
 3 5 14 397.4 23.1
 3 5 14 438.67 25.28
 3 5 15 510.65 27.26
 3 5 15 532.63 28.74
 3 5 16 377.29 23.89
 3 5 16 409.2 25.3
 3 5 17 180.47 19.07
 3 5 18 27.8 12.53
 3 5 19 308.42 24.69
 3 5 20 8.31 11.91
 3 5 21 300.89 26.08
 3 6 -18 191.64 23.44
 3 6 -17 294.37 27.47
 3 6 -16 76.51 17.27
 3 6 -15 478.77 32.45
 3 6 -15 428.13 29.29
 3 6 -14 29.49 13.12
 3 6 -14 20.38 11.9
 3 6 -13 229.4 21.75
 3 6 -13 214.33 20.57
 3 6 -12 -3.32 9.78
 3 6 -12 7.75 9.54
 3 6 -11 390.48 26.26
 3 6 -11 404.24 25.27
 3 6 -10 -1.4 8.27
 3 6 -9 744.84 32.05
 3 6 -9 755.19 34.8
 3 6 -8 819.25 35.83
 3 6 -8 834.7 33.93
 3 6 -8 844.65 36.38
 3 6 -7 1482.96 50.1
 3 6 -7 1493.16 52.69
 3 6 -7 1521.98 53.08
 3 6 -6 1354.74 46.36
 3 6 -6 1432.08 49
 3 6 -6 1357.7 48.83
 3 6 -5 469.9 22.4
 3 6 -5 505.22 24.06
 3 6 -5 460.84 23.55
 3 6 -4 268.76 15.63
 3 6 -4 276.02 16.91
 3 6 -4 228.6 15.66
 3 6 -3 139.83 11.33
 3 6 -3 176.95 13.07
 3 6 -3 150.8 12.13
 3 6 -2 558.8 19.82
 3 6 -2 538.02 23.58
 3 6 -2 555.93 24.12
 3 6 -1 149.3 9.53
 3 6 -1 175.21 12.19
 3 6 -1 151.11 11.63
 3 6 -1 161.49 9.81
 3 6 0 1746.35 53.3
 3 6 0 1709.63 47.54
 3 6 0 1703.63 53.45
 3 6 0 1674.81 50.18
 3 6 1 19.16 5.26
 3 6 1 17.34 5.9
 3 6 1 17.53 4.31
 3 6 2 977.68 29.39
 3 6 2 978.86 33.53
 3 6 2 1006.27 31.42
 3 6 2 972.02 31.49
 3 6 2 1002.24 35.35
 3 6 3 607.43 20.87
 3 6 3 601.13 24.48
 3 6 3 605.51 22.86
 3 6 3 639.3 25.77
 3 6 4 676.43 23.42
 3 6 4 682.27 27.18
 3 6 4 650.86 25.2
 3 6 4 728.59 28.07
 3 6 5 359.67 17.25
 3 6 5 341.17 15.57
 3 6 5 349.65 18.23
 3 6 6 1095.17 38.13
 3 6 6 1106.05 36.32
 3 6 6 1140.53 39.88
 3 6 7 134.16 10.53
 3 6 7 135.65 11.77
 3 6 7 138.87 12.22
 3 6 8 206.09 14.78
 3 6 8 234.21 15.99
 3 6 9 893.88 35.09
 3 6 9 878.72 35.33
 3 6 10 15.78 8.43
 3 6 10 19.57 8.38
 3 6 11 763.45 33.36
 3 6 11 784.67 33.74
 3 6 12 -2.4 8.39
 3 6 12 5.97 8.08
 3 6 13 932.68 40.11
 3 6 13 1020.61 41.01
 3 6 14 -2.69 8.95
 3 6 14 15.49 10
 3 6 15 877.54 39.5
 3 6 15 906.2 39
 3 6 16 87.9 15.02
 3 6 16 119.96 15.66
 3 6 17 254.28 21.78
 3 6 17 211.2 19.52
 3 6 18 141.58 18.34
 3 6 19 79.32 16.13
 3 6 20 158.7 20.53
 3 6 21 109.4 18.65
 3 6 22 181.69 22.16
 3 7 -17 166.11 22.21
 3 7 -16 24.78 15.59
 3 7 -15 123.45 20.02
 3 7 -14 143.3 20.47
 3 7 -14 143.75 18.18
 3 7 -13 126.17 18.58
 3 7 -13 126.76 16.75
 3 7 -12 367.94 27.25
 3 7 -12 412.59 27.47
 3 7 -11 40.56 11.81
 3 7 -10 492.72 28.37
 3 7 -9 33.73 10.21
 3 7 -9 56.8 11.08
 3 7 -9 41.36 10.88
 3 7 -8 506.37 26.28
 3 7 -8 521.16 28.18
 3 7 -8 559.1 28.88
 3 7 -7 7.54 8.06
 3 7 -7 11.15 8.88
 3 7 -7 11.83 8.06
 3 7 -6 966.34 37.35
 3 7 -6 931.79 38.63
 3 7 -6 908.12 37.93
 3 7 -5 10.1 7.53
 3 7 -5 1.11 7.38
 3 7 -5 -1.99 7.23
 3 7 -4 541.89 25.2
 3 7 -4 560.95 26.26
 3 7 -4 523.59 25.85
 3 7 -3 174.39 14.45
 3 7 -3 223.19 15.54
 3 7 -2 412.37 21.53
 3 7 -2 440.13 21.65
 3 7 -1 439.73 18.59
 3 7 -1 424.46 21.59
 3 7 -1 421.9 21.44
 3 7 0 252.44 13.68
 3 7 0 274.28 16.58
 3 7 1 735.71 27.76
 3 7 1 753.84 30.3
 3 7 2 964.96 30.79
 3 7 2 891.12 32.91
 3 7 2 893.24 34.62
 3 7 3 1025.83 34.13
 3 7 3 1039.9 36.96
 3 7 3 1032.8 38.1
 3 7 4 366.38 17.32
 3 7 4 335.77 18.54
 3 7 4 338.16 19.29
 3 7 5 949.61 34.31
 3 7 5 1020.13 37.05
 3 7 5 955.53 36.93
 3 7 6 -2.91 6.8
 3 7 6 4.98 5.93
 3 7 6 4.94 5.99
 3 7 7 692.98 30.47
 3 7 7 705.58 29.32
 3 7 8 217.39 16.75
 3 7 8 250.31 16.55
 3 7 9 688.49 31.38
 3 7 9 712.73 31.07
 3 7 10 95.18 12.57
 3 7 10 92.85 12.69
 3 7 11 182.82 16.24
 3 7 11 162.94 15.97
 3 7 12 80.05 12.72
 3 7 12 99.78 13.76
 3 7 13 204.5 18.46
 3 7 13 211.42 18.2
 3 7 14 321 22.55
 3 7 14 284.22 21.3
 3 7 15 34.42 11.7
 3 7 15 34.6 11.98
 3 7 16 538.53 30.23
 3 7 16 529.11 30.42
 3 7 17 19.68 12.28
 3 7 17 -1.52 10.57
 3 7 18 235.25 22.98
 3 7 18 228.67 21.19
 3 7 19 19.43 13.79
 3 7 20 74.78 17.26
 3 7 21 14.98 14.13
 3 8 -15 8.19 14.57
 3 8 -14 128.68 19.93
 3 8 -13 30.52 13.71
 3 8 -13 58.1 13.86
 3 8 -12 151.95 18.02
 3 8 -11 155.34 17.91
 3 8 -10 198.29 18.78
 3 8 -10 191.01 18.85
 3 8 -9 169 17.93
 3 8 -9 172.91 17.6
 3 8 -8 116.53 15.56
 3 8 -8 131.49 15.63
 3 8 -8 105.99 14.29
 3 8 -7 242.94 18.99
 3 8 -7 211.7 18.42
 3 8 -7 204.07 17.96
 3 8 -6 7.84 7.96
 3 8 -6 6.55 9.09
 3 8 -6 5.93 8.24
 3 8 -5 921.35 36.97
 3 8 -5 858.07 37.04
 3 8 -5 805.86 36.77
 3 8 -4 114.6 13.22
 3 8 -4 106.77 12.89
 3 8 -4 126.57 13.36
 3 8 -3 937.23 37.72
 3 8 -3 872.78 36.53
 3 8 -2 12.32 7.73
 3 8 -2 34.48 8.8
 3 8 -1 360.7 21.1
 3 8 -1 324.55 20.03
 3 8 0 530.94 25.93
 3 8 0 522.35 25.82
 3 8 1 544.53 23.73
 3 8 1 490.82 25.19
 3 8 1 564.41 26.51
 3 8 2 129.64 11.61
 3 8 2 112.57 12.55
 3 8 3 749.31 29.75
 3 8 3 642.29 30.01
 3 8 4 58.92 9.79
 3 8 4 40.79 8.93
 3 8 5 112.39 12.47
 3 8 5 95.22 11.57
 3 8 5 96.31 10.75
 3 8 6 570.87 25.07
 3 8 6 537.91 26.68
 3 8 6 559.04 27.22
 3 8 7 28.36 9.21
 3 8 7 27.61 8.64
 3 8 7 21.04 8.18
 3 8 8 495.04 24.54
 3 8 8 456.74 25.45
 3 8 8 502.11 25.82
 3 8 9 200.37 16.98
 3 8 9 187.96 16.11
 3 8 9 196.54 16.26
 3 8 10 623.65 31.26
 3 8 10 668.38 30.71
 3 8 11 51.93 11.89
 3 8 11 63.59 12.58
 3 8 12 438.64 26.23
 3 8 12 440.59 25.87
 3 8 13 137.9 16.56
 3 8 13 109.22 15.45
 3 8 14 223.23 19.93
 3 8 14 224.18 20.1
 3 8 15 324.08 24.29
 3 8 15 367.8 25.41
 3 8 16 92.06 15.07
 3 8 16 90.8 15.22
 3 8 17 284.38 24.78
 3 8 17 282.31 23.7
 3 8 18 42.73 14.1
 3 8 18 31.63 13.27
 3 8 19 255.9 24.91
 3 8 20 34.15 14.63
 3 9 -14 16.35 14.19
 3 9 -13 79.33 18.42
 3 9 -12 10.76 10.93
 3 9 -11 253.16 22.65
 3 9 -10 22.93 11.13
 3 9 -10 16.95 11.18
 3 9 -9 424.6 27.88
 3 9 -9 421.77 27.6
 3 9 -8 100.86 14.93
 3 9 -8 123.25 16.26
 3 9 -8 78.81 14.5
 3 9 -7 90.91 14.6
 3 9 -7 81.73 13.61
 3 9 -7 81.75 14.09
 3 9 -6 680.62 33.08
 3 9 -6 686.88 34.16
 3 9 -6 710.33 34.57
 3 9 -5 97.68 13.29
 3 9 -5 74.06 13.09
 3 9 -5 95.72 13.57
 3 9 -4 744.41 34.06
 3 9 -4 747.46 34.33
 3 9 -4 716.7 34.22
 3 9 -3 45.66 10.71
 3 9 -3 60.39 11.15
 3 9 -2 674.48 31.6
 3 9 -2 648.32 31.14
 3 9 -1 12.41 8.33
 3 9 -1 12.25 8.92
 3 9 0 225.89 17.67
 3 9 0 209.19 17.38
 3 9 1 50.87 10.46
 3 9 1 50.81 10.28
 3 9 2 854.18 34.26
 3 9 2 896.2 37.23
 3 9 2 857.61 36.58
 3 9 3 426.67 23.08
 3 9 3 485.42 25.87
 3 9 4 1355.06 48.01
 3 9 4 1298.11 48.89
 3 9 5 431.37 23.78
 3 9 5 405.85 23.73
 3 9 6 256.91 18.64
 3 9 6 281.42 19.39
 3 9 7 488.1 24.63
 3 9 7 537.27 27.69
 3 9 7 527.08 27.64
 3 9 8 101.61 13.91
 3 9 8 95.29 13.39
 3 9 8 95.27 12.65
 3 9 9 516.93 27.03
 3 9 9 517.91 28.77
 3 9 9 583.01 29.71
 3 9 10 122.99 15.1
 3 9 10 102.85 13.82
 3 9 10 96.57 13.45
 3 9 11 298.67 20.89
 3 9 11 275.87 21.63
 3 9 11 267.5 20.76
 3 9 12 -7.6 9.84
 3 9 12 -4.34 9.87
 3 9 12 -4.24 9.64
 3 9 13 144.52 17.25
 3 9 13 190.1 17.85
 3 9 13 199.61 19.13
 3 9 14 114.31 16.36
 3 9 14 144.07 17.37
 3 9 15 174.01 19.75
 3 9 15 186.25 19.99
 3 9 16 143.99 19.51
 3 9 16 184.09 19.7
 3 9 17 214.02 23.36
 3 9 17 313.24 25.37
 3 9 18 125.77 19.87
 3 9 18 180.78 20.94
 3 9 19 101.13 18.59
 3 9 19 100.52 17.65
 3 10 -11 23.84 12.54
 3 10 -10 158.67 19.29
 3 10 -10 158.01 19.28
 3 10 -9 27.65 12.78
 3 10 -9 12.02 11.33
 3 10 -8 329.52 25.44
 3 10 -8 344.27 25.74
 3 10 -8 351.14 26.77
 3 10 -7 4.82 11.08
 3 10 -7 4.63 10.71
 3 10 -6 204.05 20.16
 3 10 -6 186.66 19.76
 3 10 -5 285.5 22.33
 3 10 -5 272.99 22.28
 3 10 -5 251.5 21.14
 3 10 -4 275.61 21.64
 3 10 -4 240.61 20.63
 3 10 -4 219.26 19.23
 3 10 -3 273.34 21.3
 3 10 -3 290.71 21.43
 3 10 -2 116.3 14.71
 3 10 -2 139.84 15.79
 3 10 -1 541.39 29.25
 3 10 -1 512.44 28.74
 3 10 0 31.54 10.01
 3 10 0 38.52 10.55
 3 10 1 952.21 40.48
 3 10 1 925.11 40.54
 3 10 2 6.84 9.43
 3 10 2 20.26 9.46
 3 10 3 491.73 26.07
 3 10 3 483.94 27.34
 3 10 4 29.76 9.63
 3 10 4 48 11.47
 3 10 5 115.99 14.39
 3 10 5 96.45 13.39
 3 10 6 49.6 11.52
 3 10 6 70.91 11.62
 3 10 7 539.21 29
 3 10 7 519.22 28.9
 3 10 8 110.6 15.61
 3 10 8 84.39 13.36
 3 10 9 247.66 20.43
 3 10 9 219.87 19.61
 3 10 10 639.71 32.79
 3 10 10 701.62 35.4
 3 10 10 762.12 36.07
 3 10 11 20.92 11.37
 3 10 11 12.66 11.25
 3 10 11 -1.52 9.04
 3 10 12 474.69 28.25
 3 10 12 446.12 28.72
 3 10 12 464.68 28.31
 3 10 13 -6.21 12.27
 3 10 13 -11.79 11.98
 3 10 13 -1.58 10.13
 3 10 14 61.95 15.5
 3 10 14 90.02 16.23
 3 10 14 62.9 13.33
 3 10 15 3.41 11.74
 3 10 15 -1.78 12.42
 3 10 15 -6.58 11.23
 3 10 16 87.11 16.77
 3 10 16 126.93 18.76
 3 10 17 11.07 13.33
 3 10 17 5.54 12.83
 3 10 18 230.51 24.54
 3 10 18 226.96 24.41
 3 10 19 98.65 18.48
 3 11 -10 54.19 15.37
 3 11 -10 52.87 14.2
 3 11 -9 135.96 19.5
 3 11 -9 141.47 19.68
 3 11 -8 104.27 17.33
 3 11 -8 147.02 19.9
 3 11 -8 121.27 18.4
 3 11 -7 308.2 24.86
 3 11 -7 294.23 25.19
 3 11 -7 274.78 24.53
 3 11 -6 1.67 10.73
 3 11 -6 -3.46 11.21
 3 11 -6 -14.93 12.16
 3 11 -5 218.59 21.04
 3 11 -5 257.47 22.67
 3 11 -5 227.98 21.26
 3 11 -4 144.94 16.9
 3 11 -4 131.05 17.31
 3 11 -4 131.42 17.24
 3 11 -3 242.96 21.21
 3 11 -3 276.88 23.32
 3 11 -3 274.92 22.78
 3 11 -2 84.56 13.88
 3 11 -2 92.08 14.9
 3 11 -1 170.81 18.12
 3 11 -1 191.7 19.11
 3 11 0 56.13 12.64
 3 11 0 46.02 12.34
 3 11 1 75.28 13.59
 3 11 1 84.06 13.93
 3 11 2 264.86 21.14
 3 11 2 285.36 22.6
 3 11 3 63.99 13.54
 3 11 3 92.61 14.18
 3 11 4 741.21 34.75
 3 11 4 762.71 37.27
 3 11 4 775.11 36.86
 3 11 5 60.01 13.15
 3 11 5 67.39 13.77
 3 11 6 422.24 26.35
 3 11 6 439.75 27.29
 3 11 7 -1.48 9.48
 3 11 7 1.55 9.02
 3 11 8 413.2 26.48
 3 11 8 376.35 25.42
 3 11 9 -11.14 11.14
 3 11 9 -1.58 8.88
 3 11 10 223.9 21.63
 3 11 10 276.97 22.39
 3 11 11 15.29 12.54
 3 11 11 -8.13 11
 3 11 12 355.05 26.79
 3 11 12 372.79 26.44
 3 11 13 94.68 16.65
 3 11 13 97.1 16.83
 3 11 13 75.34 15.11
 3 11 14 153 19.78
 3 11 14 164.03 20.26
 3 11 14 171.6 19.69
 3 11 15 129.77 19.74
 3 11 15 165.84 20.76
 3 11 16 34.66 15.07
 3 11 16 42.25 15.2
 3 11 17 135.98 20.32
 3 11 17 152.26 20.39
 3 12 -8 77.96 15.94
 3 12 -8 78.31 16.69
 3 12 -7 98.34 17.37
 3 12 -7 100.88 17.41
 3 12 -7 88.18 17.67
 3 12 -6 196.17 21.27
 3 12 -6 209.83 22.53
 3 12 -6 178.86 21.17
 3 12 -5 -1.75 11.09
 3 12 -5 7.25 12.49
 3 12 -5 21.34 13.78
 3 12 -4 313.62 25.29
 3 12 -4 361.87 27.49
 3 12 -4 310.33 25.73
 3 12 -3 6.74 11.31
 3 12 -3 22.59 12.17
 3 12 -3 22.51 13.43
 3 12 -2 318.89 25.71
 3 12 -2 356.62 26.63
 3 12 -1 30.61 12.38
 3 12 -1 5.04 10.45
 3 12 0 207.91 21.4
 3 12 0 195.98 19.37
 3 12 1 30.19 12.22
 3 12 1 27.97 11.16
 3 12 2 232.64 21.24
 3 12 2 202.99 20.13
 3 12 3 207.71 20.63
 3 12 3 194.27 20.19
 3 12 4 218.06 20.82
 3 12 4 204.28 20.53
 3 12 5 189.88 20.29
 3 12 5 203.74 20.02
 3 12 6 85.95 15.27
 3 12 6 116.37 16.87
 3 12 7 318.65 24.86
 3 12 7 326.32 25.8
 3 12 8 39.59 12.8
 3 12 8 22.08 12.1
 3 12 9 465.41 30.45
 3 12 9 473.03 30.15
 3 12 10 28.14 12.81
 3 12 10 17.2 11.46
 3 12 11 190.05 21.11
 3 12 11 164.71 19.05
 3 12 12 44.63 14.34
 3 12 12 27.97 12.17
 3 12 13 146.76 20.06
 3 12 13 107.63 17.16
 3 12 14 87.66 17.87
 3 12 15 79.39 16.94
 3 13 -5 57.23 14.56
 3 13 -4 69.93 16.76
 3 13 -4 83.29 17.12
 3 13 -4 96.46 16.47
 3 13 -3 162.99 20.59
 3 13 -3 130.29 19.36
 3 13 -3 116.83 18.17
 3 13 -2 70.56 16.18
 3 13 -2 73.33 15.47
 3 13 -2 71.07 15.17
 3 13 -1 99.53 17.52
 3 13 -1 148.29 19.19
 3 13 0 7.33 11.52
 3 13 0 -19.67 12.42
 3 13 1 185.88 21.12
 3 13 1 211.24 21.49
 3 13 2 29.06 13.04
 3 13 2 37.06 12.77
 3 13 3 200.96 21.81
 3 13 3 186.2 20.19
 3 13 4 83.41 16.27
 3 13 4 94.79 15.83
 3 13 5 214.01 22.48
 3 13 5 190.06 20.81
 3 13 6 65.48 15.26
 3 13 6 67.32 15.27
 3 13 7 236.9 23.71
 3 13 7 279.84 24.08
 3 13 8 138.96 19.85
 3 13 8 194.35 21.27
 3 13 9 133.81 18.93
 3 13 9 132.03 18.89
 3 13 10 156.13 20.43
 3 13 10 158.26 21.48
 3 13 11 -11.05 13.4
 3 13 11 1.91 13.27
 3 13 12 164.34 20.45
 3 13 12 140.92 20.11
 3 14 2 184.96 21.55
 3 14 3 5.59 12.62
 3 14 4 203.03 21.65
 3 14 5 1.86 11.95
 3 14 6 182.92 20.74
 3 14 7 48.79 14.5
 4 -10 -9 75.79 15.16
 4 -10 -8 436.16 30.71
 4 -10 -7 -3.77 10.32
 4 -10 -1 200.04 21.97
 4 -10 0 224.66 23.18
 4 -10 1 118.2 18.21
 4 -10 2 94.56 16.59
 4 -10 3 142.15 18.99
 4 -10 4 77.25 15.56
 4 -9 -11 20.2 11.65
 4 -9 -10 266.61 24.09
 4 -9 -9 98.88 15.68
 4 -9 -8 49.72 13.35
 4 -9 -7 286.92 23.91
 4 -9 -6 108.51 15.39
 4 -9 -5 595.96 33.44
 4 -9 -3 424.51 28.54
 4 -9 -2 6.86 10.56
 4 -9 -1 445.48 29.07
 4 -9 0 140.45 18.28
 4 -9 1 345.62 26.81
 4 -9 2 189.67 20.32
 4 -9 3 185.67 20.24
 4 -9 4 40.04 12.83
 4 -9 5 73.57 14.91
 4 -9 6 188.74 20.9
 4 -9 7 9.97 10.64
 4 -9 8 345.49 27.84
 4 -8 -8 45.03 12.84
 4 -8 -7 231.76 20.89
 4 -8 -6 112.42 15.49
 4 -8 -5 18.55 9.43
 4 -8 -4 374.97 25.49
 4 -8 -4 331.63 23.37
 4 -8 -3 70.02 13.16
 4 -8 -3 71.59 12
 4 -8 -2 263.12 22.32
 4 -8 -1 17.73 9.41
 4 -8 0 436.01 28.02
 4 -8 1 21.69 10.18
 4 -8 2 382.14 26.61
 4 -8 3 6.92 9.22
 4 -8 4 440.32 29.06
 4 -8 5 43.02 12.08
 4 -8 6 299.12 24.67
 4 -8 7 396.92 28.12
 4 -8 8 83.22 15.52
 4 -8 8 69.75 14.54
 4 -8 9 211.9 22.12
 4 -8 9 240.99 22.72
 4 -8 10 13 11.68
 4 -8 10 29.05 11.94
 4 -8 11 130.16 18.89
 4 -8 11 158.61 19.85
 4 -7 -13 77.09 15.48
 4 -7 -12 175.28 19.69
 4 -7 -11 113.42 16.43
 4 -7 -10 455.38 29.68
 4 -7 -9 40.55 12.33
 4 -7 -5 158.41 16.23
 4 -7 -5 171.9 16.62
 4 -7 -4 224.99 19.14
 4 -7 -4 247.58 19.04
 4 -7 -3 464.78 27.29
 4 -7 -3 468.97 26.04
 4 -7 -2 180.68 17.36
 4 -7 -2 188.57 16.23
 4 -7 -1 612.39 32.17
 4 -7 0 122.46 14.85
 4 -7 1 745.38 36.4
 4 -7 2 32.5 10.33
 4 -7 3 231.68 20.18
 4 -7 4 1.39 9.16
 4 -7 4 -4.82 9.78
 4 -7 5 339.96 24.08
 4 -7 5 339.13 24.83
 4 -7 6 16.68 10.1
 4 -7 6 16.7 9.97
 4 -7 7 281.53 22.88
 4 -7 7 301.28 23.55
 4 -7 8 159.76 18.33
 4 -7 8 128.31 16.47
 4 -7 9 210.57 21.23
 4 -7 9 250.5 22.23
 4 -7 10 182.98 20.11
 4 -7 10 163.26 19.07
 4 -7 11 117.64 17.71
 4 -7 11 132.93 17.92
 4 -7 12 129.01 18.59
 4 -7 12 95.95 15.96
 4 -7 13 95.99 17.09
 4 -7 13 70.75 14.47
 4 -6 -14 225.3 21.73
 4 -6 -13 71.16 13.83
 4 -6 -12 251.47 21.62
 4 -6 -11 157.06 18.34
 4 -6 -10 186.09 18.44
 4 -6 -9 318.69 23.66
 4 -6 -8 159.84 16.97
 4 -6 -7 483.84 28.3
 4 -6 -6 64.61 11.71
 4 -6 -5 615.65 31.38
 4 -6 -3 891.29 38.09
 4 -6 -3 850.41 36.08
 4 -6 -2 18.33 8.57
 4 -6 -2 17.87 6.96
 4 -6 -1 775.83 34.51
 4 -6 -1 649.25 29.85
 4 -6 0 8.07 8.54
 4 -6 1 102 12.37
 4 -6 1 82.07 12.72
 4 -6 2 757.64 33.91
 4 -6 2 761.79 35.61
 4 -6 3 49.22 10.88
 4 -6 3 36.94 10.16
 4 -6 4 776.72 35.59
 4 -6 4 794.81 37.12
 4 -6 5 36.5 10.58
 4 -6 5 32.5 10.21
 4 -6 6 470.13 27.39
 4 -6 6 455.44 27.3
 4 -6 7 8.89 9.31
 4 -6 7 -6.17 8.34
 4 -6 8 448.24 27.55
 4 -6 8 448.8 27.56
 4 -6 9 -3.22 9.18
 4 -6 9 -3.21 8.57
 4 -6 10 363.85 25.97
 4 -6 10 370.51 25.83
 4 -6 11 22.66 11.61
 4 -6 11 18.36 9.86
 4 -6 12 92.04 16.48
 4 -6 12 72.96 13.72
 4 -6 13 37.3 12.34
 4 -6 13 44.82 12.01
 4 -6 14 75.22 15.82
 4 -6 15 127.09 18.69
 4 -5 -18 237.01 24.6
 4 -5 -17 116.29 17.96
 4 -5 -16 231.54 22.8
 4 -5 -15 387.67 28.53
 4 -5 -14 1.91 10.02
 4 -5 -14 6.52 10.15
 4 -5 -13 740.86 38.4
 4 -5 -13 695.35 36.11
 4 -5 -12 89.22 14.37
 4 -5 -12 64.11 12.72
 4 -5 -11 670.59 35
 4 -5 -11 639.99 33.47
 4 -5 -10 75.9 12.55
 4 -5 -9 606.48 31.28
 4 -5 -8 32.49 10.08
 4 -5 -7 422.15 25.34
 4 -5 -6 180.71 16.22
 4 -5 -5 244.92 18.6
 4 -5 -4 1121.44 44.36
 4 -5 -3 -4.94 7.44
 4 -5 -2 1053.15 38.6
 4 -5 -1 9.33 5.93
 4 -5 -1 13.04 7.36
 4 -5 0 971.5 35.64
 4 -5 0 954.97 37.1
 4 -5 0 935.01 38.79
 4 -5 1 12.26 8.28
 4 -5 1 13.42 7.97
 4 -5 2 1483.93 52.51
 4 -5 2 1542.06 54.63
 4 -5 3 31.64 9.76
 4 -5 3 18.94 9.07
 4 -5 4 911.79 37.85
 4 -5 4 878.81 38.34
 4 -5 5 407.07 23.87
 4 -5 5 400.66 23.88
 4 -5 6 327.82 22.11
 4 -5 6 273.51 20.19
 4 -5 7 689.59 33.75
 4 -5 7 704.48 33.73
 4 -5 8 150.76 16.41
 4 -5 8 148.25 15.5
 4 -5 9 1340.41 52.31
 4 -5 9 1277.53 50.84
 4 -5 10 112.85 15.04
 4 -5 10 76.84 12.59
 4 -5 11 925.63 42.98
 4 -5 11 998.84 43.27
 4 -5 12 1.7 9.19
 4 -5 12 -1.54 8.22
 4 -5 13 303.25 24.91
 4 -5 13 315.87 23.57
 4 -5 14 5.47 11
 4 -5 15 239.65 22.83
 4 -5 16 54.6 14.36
 4 -4 -19 175.67 22.32
 4 -4 -18 2.11 11.57
 4 -4 -17 293 25.86
 4 -4 -16 144.52 19.04
 4 -4 -15 236.23 22.06
 4 -4 -14 588.34 33.92
 4 -4 -14 576.01 32.13
 4 -4 -13 27.93 10.79
 4 -4 -13 52.99 12.73
 4 -4 -12 848.36 39.9
 4 -4 -12 751.17 36.24
 4 -4 -11 215.15 19.04
 4 -4 -11 175.86 17.24
 4 -4 -10 676.71 33.21
 4 -4 -10 589.76 31.28
 4 -4 -9 19.8 8.9
 4 -4 -9 20.17 9.57
 4 -4 -8 1771.3 61.83
 4 -4 -8 1760.52 61.49
 4 -4 -7 55.07 10.28
 4 -4 -7 48.97 10.66
 4 -4 -6 1788.85 61.21
 4 -4 -5 371.26 21.88
 4 -4 -4 320.36 17.29
 4 -4 -4 336.26 20.52
 4 -4 -3 612.78 25.82
 4 -4 -3 637.59 28.87
 4 -4 -2 282.12 16.15
 4 -4 -2 269.08 17.71
 4 -4 -1 1111.32 39.66
 4 -4 -1 1161.93 42.22
 4 -4 0 412.62 19.4
 4 -4 0 428.5 21.07
 4 -4 1 649.55 28.08
 4 -4 1 644.62 25.6
 4 -4 1 729.71 30.64
 4 -4 1 665.76 25.78
 4 -4 2 123.87 12.48
 4 -4 2 133.38 13.09
 4 -4 3 380.2 21.32
 4 -4 3 424.66 22.9
 4 -4 4 188.43 15.42
 4 -4 4 199.62 15.76
 4 -4 5 194.01 16.15
 4 -4 5 239.2 17.37
 4 -4 6 182.58 16.54
 4 -4 6 196.02 15.96
 4 -4 7 528.11 27.81
 4 -4 7 524.63 27.08
 4 -4 8 166.26 16.49
 4 -4 8 199.94 16.56
 4 -4 9 120.49 14.55
 4 -4 9 117.99 13.22
 4 -4 10 509.13 28.16
 4 -4 10 453.98 26.02
 4 -4 11 1.52 8.85
 4 -4 11 12.15 8.4
 4 -4 12 121.89 15.72
 4 -4 12 127.15 14.85
 4 -4 13 8.25 9.84
 4 -4 14 56.53 12.73
 4 -4 15 14.19 10.7
 4 -4 16 244.98 23.01
 4 -4 17 1.9 11.08
 4 -4 18 111.27 17.57
 4 -3 -20 136.15 20.24
 4 -3 -19 8.43 12.14
 4 -3 -18 172.14 21.04
 4 -3 -17 7.94 11.96
 4 -3 -17 5.54 9.71
 4 -3 -16 457.73 30.72
 4 -3 -16 432.65 28.84
 4 -3 -15 89.68 15.5
 4 -3 -15 41.35 11.38
 4 -3 -14 290.49 22.91
 4 -3 -14 250.26 20.71
 4 -3 -13 508.52 29.77
 4 -3 -13 402.44 25.66
 4 -3 -12 393.87 26.16
 4 -3 -11 613.38 31.92
 4 -3 -10 381.88 23.8
 4 -3 -9 253.32 18.89
 4 -3 -9 244.92 16.66
 4 -3 -8 32.34 8.97
 4 -3 -8 47.1 8.69
 4 -3 -7 154.46 14.46
 4 -3 -7 173.87 13.78
 4 -3 -7 175.04 12.54
 4 -3 -6 240.15 14.29
 4 -3 -6 259.14 17.07
 4 -3 -6 208.67 16.18
 4 -3 -5 919.23 32.93
 4 -3 -5 911.21 35.67
 4 -3 -5 899.69 36.33
 4 -3 -4 125.35 10.34
 4 -3 -4 108.78 10.89
 4 -3 -4 106.78 11.74
 4 -3 -3 1006.12 38.07
 4 -3 -3 1019.06 35.64
 4 -3 -2 160.37 12.7
 4 -3 -2 133.21 10.84
 4 -3 -1 1113.59 39.87
 4 -3 -1 1142.11 38.71
 4 -3 -1 1088 36.45
 4 -3 0 684.79 27.64
 4 -3 0 646.39 26.32
 4 -3 0 609.33 24.18
 4 -3 1 206.32 13.7
 4 -3 1 181.75 11.91
 4 -3 1 204.82 13.57
 4 -3 1 184.07 10.94
 4 -3 2 580.78 21.56
 4 -3 2 559.79 24.92
 4 -3 2 593.74 23.58
 4 -3 3 100.33 11.14
 4 -3 3 86.17 10.51
 4 -3 4 735.32 30.7
 4 -3 4 735.97 30.72
 4 -3 5 -1.02 6.98
 4 -3 5 4.03 7.1
 4 -3 6 597.2 28.34
 4 -3 6 638.39 28.31
 4 -3 7 42.13 10.39
 4 -3 7 20.14 6.96
 4 -3 8 1082.71 42.96
 4 -3 8 1121.19 41.92
 4 -3 9 84.81 12.58
 4 -3 9 121.17 12.47
 4 -3 10 872.22 39.16
 4 -3 10 986.25 38.66
 4 -3 11 235.96 19.54
 4 -3 11 266.01 18.23
 4 -3 12 87.79 13.04
 4 -3 12 80.6 11.26
 4 -3 13 183.53 18.29
 4 -3 14 9.57 9.3
 4 -3 15 296.94 23.38
 4 -3 16 56.92 13.44
 4 -3 17 366.95 27.19
 4 -3 18 -12.92 12.61
 4 -3 19 331.68 26.81
 4 -2 -20 46.43 14.58
 4 -2 -20 52.45 14.85
 4 -2 -19 214.09 23.29
 4 -2 -19 206.56 22.14
 4 -2 -18 47.98 12.95
 4 -2 -18 5.82 9.77
 4 -2 -17 391.82 28.24
 4 -2 -17 301.85 25.5
 4 -2 -16 18.57 11.67
 4 -2 -16 -1.76 9.24
 4 -2 -15 540 32.55
 4 -2 -15 559.89 31.68
 4 -2 -14 10.17 9.54
 4 -2 -14 32.67 10.54
 4 -2 -13 350.92 24.48
 4 -2 -13 355.74 23.45
 4 -2 -12 587.95 31.56
 4 -2 -12 617.13 30.5
 4 -2 -11 613.41 31.3
 4 -2 -11 588.75 29.23
 4 -2 -10 587.28 29.71
 4 -2 -10 566.26 26.21
 4 -2 -10 538.83 26.82
 4 -2 -9 416.5 23.91
 4 -2 -9 403.18 21.57
 4 -2 -9 450.25 22.85
 4 -2 -8 301.98 19.85
 4 -2 -8 295.15 17.43
 4 -2 -8 295.31 17.16
 4 -2 -7 573.38 26.61
 4 -2 -7 524.16 24.14
 4 -2 -7 526.34 23.44
 4 -2 -6 1052.86 38.84
 4 -2 -6 989.69 37.09
 4 -2 -6 1057.58 35.63
 4 -2 -6 997.02 35.7
 4 -2 -5 0.92 5.64
 4 -2 -5 -0.85 5.31
 4 -2 -5 0.72 4.67
 4 -2 -4 3070.57 85.79
 4 -2 -4 2895.57 84.73
 4 -2 -4 2868.71 82.97
 4 -2 -3 55.35 7.52
 4 -2 -3 47.25 7.63
 4 -2 -3 48.21 7.11
 4 -2 -2 1068.5 36.99
 4 -2 -2 1132.62 37.25
 4 -2 -2 1118.55 39.18
 4 -2 -1 47.35 7.51
 4 -2 -1 49.35 7.53
 4 -2 -1 51.06 6.19
 4 -2 0 491.15 21.39
 4 -2 0 475.79 19.96
 4 -2 0 477.3 21.33
 4 -2 0 505.8 18.17
[truncated: 196,122 more chars]
