# Supplementary material for: Thermosensitive visible-light-excited visible-/NIR-luminescent complexes with lanthanide sensitized by the π-electronic system through intramolecular H-bonding
Source: Front Chem. 2022 Dec 7;10:1047960. doi: 10.3389/fchem.2022.1047960 (PMC9768490; doi:10.3389/fchem.2022.1047960)
Supplement: Supplementary file 2 [file DataSheet1.zip › Supplementary_material/SmLNH_HO_MH.cif]

data_smlnh0213
_audit_creation_date               2020-02-13
_audit_creation_method
;
Olex2 1.3-ac4
(compiled 2019.04.23 svn.r3594 for Rigaku Oxford Diffraction, GUI svn.r5739)
;
_shelx_SHELXL_version_number       '2018/3'
_audit_contact_author_address      ?
_audit_contact_author_email        ?
_audit_contact_author_name         ''
_audit_contact_author_phone        ?
_publ_contact_author_id_orcid      ?
_publ_section_references
;
Dolomanov, O.V., Bourhis, L.J., Gildea, R.J, Howard, J.A.K. & Puschmann, H.
 (2009), J. Appl. Cryst. 42, 339-341.

Sheldrick, G.M. (2015). Acta Cryst. A71, 3-8.

Sheldrick, G.M. (2015). Acta Cryst. C71, 3-8.
;
_chemical_name_common              ?
_chemical_name_systematic          ?
_chemical_formula_moiety           'C26 H22 N7 O11 Sm'
_chemical_formula_sum              'C26 H22 N7 O11 Sm'
_chemical_formula_weight           758.85
_chemical_melting_point            ?
_chemical_oxdiff_formula           C26H22O11N7Sm
loop_
  _atom_type_symbol
  _atom_type_description
  _atom_type_scat_dispersion_real
  _atom_type_scat_dispersion_imag
  _atom_type_scat_source
 'C' 'C' 0.0033 0.0016 'International Tables Vol C Tables 4.2.6.8 and 6.1.1.4'
 'H' 'H' 0.0000 0.0000 'International Tables Vol C Tables 4.2.6.8 and 6.1.1.4'
 'N' 'N' 0.0061 0.0033 'International Tables Vol C Tables 4.2.6.8 and 6.1.1.4'
 'O' 'O' 0.0106 0.0060 'International Tables Vol C Tables 4.2.6.8 and 6.1.1.4'
 'Sm' 'Sm' -0.1638 3.4418
 'International Tables Vol C Tables 4.2.6.8 and 6.1.1.4'

_shelx_space_group_comment
;
The symmetry employed for this shelxl refinement is uniquely defined
by the following loop, which should always be used as a source of
symmetry information in preference to the above space-group names.
They are only intended as comments.
;
_space_group_crystal_system        'triclinic'
_space_group_IT_number             2
_space_group_name_H-M_alt          'P -1'
_space_group_name_Hall             '-P 1'
loop_
  _space_group_symop_operation_xyz
 'x, y, z'
 '-x, -y, -z'

_cell_length_a                     9.4436(5)
_cell_length_b                     10.1057(4)
_cell_length_c                     16.1319(7)
_cell_angle_alpha                  79.171(4)
_cell_angle_beta                   82.811(4)
_cell_angle_gamma                  66.359(4)
_cell_volume                       1383.09(12)
_cell_formula_units_Z              2
_cell_measurement_reflns_used      6381
_cell_measurement_temperature      100.00(10)
_cell_measurement_theta_max        27.0130
_cell_measurement_theta_min        2.2100
_shelx_estimated_absorpt_T_max     ?
_shelx_estimated_absorpt_T_min     ?
_exptl_absorpt_coefficient_mu      2.199
_exptl_absorpt_correction_T_max    1.00000
_exptl_absorpt_correction_T_min    0.88012
_exptl_absorpt_correction_type     multi-scan
_exptl_absorpt_process_details
;
CrysAlisPro 1.171.40.53 (Rigaku Oxford Diffraction, 2019)
Empirical absorption correction using spherical harmonics,
 implemented in SCALE3 ABSPACK scaling algorithm.
;
_exptl_absorpt_special_details     ?
_exptl_crystal_colour              'clear light yellow'
_exptl_crystal_colour_lustre       clear
_exptl_crystal_colour_modifier     light
_exptl_crystal_colour_primary      yellow
_exptl_crystal_density_diffrn      1.822
_exptl_crystal_density_meas        ?
_exptl_crystal_density_method      ?
_exptl_crystal_description         plate
_exptl_crystal_F_000               754
_exptl_crystal_size_max            ?
_exptl_crystal_size_mid            ?
_exptl_crystal_size_min            ?
_exptl_transmission_factor_max     ?
_exptl_transmission_factor_min     ?
_diffrn_reflns_av_R_equivalents    0.0503
_diffrn_reflns_av_unetI/netI       0.0759
_diffrn_reflns_Laue_measured_fraction_full  0.995
_diffrn_reflns_Laue_measured_fraction_max  0.941
_diffrn_reflns_limit_h_max         13
_diffrn_reflns_limit_h_min         -13
_diffrn_reflns_limit_k_max         14
_diffrn_reflns_limit_k_min         -13
_diffrn_reflns_limit_l_max         23
_diffrn_reflns_limit_l_min         -22
_diffrn_reflns_number              22400
_diffrn_reflns_point_group_measured_fraction_full  0.995
_diffrn_reflns_point_group_measured_fraction_max  0.941
_diffrn_reflns_theta_full          25.242
_diffrn_reflns_theta_max           30.504
_diffrn_reflns_theta_min           2.226
_diffrn_ambient_environment        N~2~
_diffrn_ambient_temperature        100.00(10)
_diffrn_detector                   'Rigaku HyPix-3000 area detector'
_diffrn_detector_area_resol_mean   10.0
_diffrn_detector_type              'HPC area detector'
_diffrn_measured_fraction_theta_full  0.995
_diffrn_measured_fraction_theta_max  0.941
_diffrn_measurement_details
;
List of Runs (angles in degrees, time in seconds):

  # Type    Start    End  Width  t~exp~   \w     \q     \k     \f   Frames
--------------------------------------------------------------------------
  1  \w    -21.00 109.00   0.50    2.75    --   20.00  54.00 120.00  260
  2  \w    -71.00  95.00   0.50    2.75    --   20.00  54.00-120.00  332
  3  \w    -74.00 -42.00   0.50    2.75    --   20.00  54.00   0.00   64
  4  \w      1.00  71.00   0.50    2.75    --   20.00  54.00   0.00  140
  5  \w    -59.00 -19.00   0.50    2.75    --   20.00  54.00 -60.00   80
  6  \w    -13.00  12.00   0.50    2.75    --   20.00  54.00 -60.00   50
  7  \w     34.00  59.00   0.50    2.75    --   20.00  54.00 -60.00   50
  8  \w    -68.00  97.00   0.50    2.75    --   20.00  54.00-180.00  330
  9  \w    -69.00 -44.00   0.50    2.75    --   20.00  54.00  30.00   50
 10  \w      9.00  34.00   0.50    2.75    --   20.00  54.00  30.00   50
 11  \w     72.00 109.00   0.50    2.75    --   20.00  54.00  30.00   74
 12  \w    -67.00 -40.00   0.50    2.75    --   20.00  54.00 -90.00   54
 13  \w     82.00 107.00   0.50    2.75    --   20.00  54.00 -90.00   50
 14  \w    -64.00 -39.00   0.50    2.75    --   20.00  54.00 -30.00   50
 15  \w     38.00  63.00   0.50    2.75    --   20.00  54.00 -30.00   50
 16  \w    -74.00 -49.00   0.50    2.75    --   20.00  54.00 150.00   50
 17  \w     56.00  81.00   0.50    2.75    --   20.00  54.00 150.00   50
 18  \w    -73.00 -47.00   0.50    2.75    --   20.00  54.00 120.00   52
;
_diffrn_measurement_device         'fixed-chi diffractometer'
_diffrn_measurement_device_type    'Rigaku XtaLAB mini2'
_diffrn_measurement_method         '\w scans'
_diffrn_orient_matrix_type        
 'CrysAlisPro convention (1999,Acta A55,543-557)'
_diffrn_orient_matrix_UB_11        -0.0228368000
_diffrn_orient_matrix_UB_12        0.0127067000
_diffrn_orient_matrix_UB_13        -0.0419715000
_diffrn_orient_matrix_UB_21        0.0758457000
_diffrn_orient_matrix_UB_22        -0.0069426000
_diffrn_orient_matrix_UB_23        -0.0157080000
_diffrn_orient_matrix_UB_31        0.0216538000
_diffrn_orient_matrix_UB_32        -0.0761482000
_diffrn_orient_matrix_UB_33        0.0013427000
_diffrn_oxdiff_digest_frames
;
01c192fbcba893ebcf5be259c41030afc301836eb25
;
_diffrn_oxdiff_digest_hkl
;
016c9c4c9226c853982cf53666350de8643f29
;
_diffrn_radiation_monochromator    'curved graphite'
_diffrn_radiation_probe            x-ray
_diffrn_radiation_type             'Mo K\a'
_diffrn_radiation_wavelength       0.71073
_diffrn_source                     'Sealed X-ray tube'
_diffrn_source_type                'Sealed X-ray tube'
_reflns_Friedel_coverage           0.000
_reflns_Friedel_fraction_full      .
_reflns_Friedel_fraction_max       .
_reflns_number_gt                  6492
_reflns_number_total               7954
_reflns_odcompleteness_completeness  99.37
_reflns_odcompleteness_iscentric   1
_reflns_odcompleteness_theta       25.30
_reflns_special_details
;
 Reflections were merged by SHELXL according to the crystal
 class for the calculation of statistics and refinement.
 
 _reflns_Friedel_fraction is defined as the number of unique
 Friedel pairs measured divided by the number that would be
 possible theoretically, ignoring centric projections and
 systematic absences.
;
_reflns_threshold_expression       'I > 2\s(I)'
_computing_cell_refinement         'CrysAlisPro 1.171.40.53 (Rigaku OD, 2019)'
_computing_data_collection         'CrysAlisPro 1.171.40.53 (Rigaku OD, 2019)'
_computing_data_reduction          'CrysAlisPro 1.171.40.53 (Rigaku OD, 2019)'
_computing_molecular_graphics      'Olex2 (Dolomanov et al., 2009)'
_computing_publication_material    'Olex2 (Dolomanov et al., 2009)'
_computing_structure_refinement    'ShelXL (Sheldrick, 2015)'
_computing_structure_solution      'ShelXT (Sheldrick, 2015)'
_refine_diff_density_max           1.284
_refine_diff_density_min           -0.775
_refine_diff_density_rms           0.154
_refine_ls_extinction_coef         .
_refine_ls_extinction_method       none
_refine_ls_goodness_of_fit_ref     0.997
_refine_ls_hydrogen_treatment      constr
_refine_ls_matrix_type             full
_refine_ls_number_parameters       406
_refine_ls_number_reflns           7954
_refine_ls_number_restraints       0
_refine_ls_R_factor_all            0.0559
_refine_ls_R_factor_gt             0.0398
_refine_ls_restrained_S_all        0.997
_refine_ls_shift/su_max            0.002
_refine_ls_shift/su_mean           0.000
_refine_ls_structure_factor_coef   Fsqd
_refine_ls_weighting_details      
 'w=1/[\s^2^(Fo^2^)+(0.0263P)^2^] where P=(Fo^2^+2Fc^2^)/3'
_refine_ls_weighting_scheme        calc
_refine_ls_wR_factor_gt            0.0703
_refine_ls_wR_factor_ref           0.0749
_refine_special_details            ?
_olex2_refinement_description
;
1. Fixed Uiso
 At 1.2 times of:
  All C(H) groups, All C(H,H) groups, All N(H) groups
2.a Secondary CH2 refined with riding coordinates:
 C13(H13A,H13B), C14(H14A,H14B)
2.b Aromatic/amide H refined with riding coordinates:
 N4(H4), N1(H1), C15(H15), C20(H20), C8(H8), C23(H23), C12(H12), C18(H18),
 C19(H19), C24(H24), C9(H9), C3(H3), C10(H10), C1(H1A), C2(H2), C25(H25),
 C26(H26), C4(H4A)
;
_atom_sites_solution_hydrogens     geom
_atom_sites_solution_primary       dual
_atom_sites_solution_secondary     ?
loop_
  _atom_site_label
  _atom_site_type_symbol
  _atom_site_fract_x
  _atom_site_fract_y
  _atom_site_fract_z
  _atom_site_U_iso_or_equiv
  _atom_site_adp_type
  _atom_site_occupancy
  _atom_site_site_symmetry_order
  _atom_site_calc_flag
  _atom_site_refinement_flags_posn
  _atom_site_refinement_flags_adp
  _atom_site_refinement_flags_occupancy
  _atom_site_disorder_assembly
  _atom_site_disorder_group
 Sm1 Sm 0.47467(2) 0.67937(2) 0.77252(2) 0.01338(5) Uani 1 1 d . . . . .
 O1 O 0.4818(2) 0.9042(2) 0.78266(14) 0.0172(5) Uani 1 1 d . . . . .
 O2 O 0.6424(2) 0.4410(2) 0.76392(13) 0.0165(5) Uani 1 1 d . . . . .
 O3 O 0.1897(3) 0.7726(2) 0.73297(14) 0.0181(5) Uani 1 1 d . . . . .
 O7 O 0.4087(3) 0.8559(2) 0.62678(14) 0.0183(5) Uani 1 1 d . . . . .
 O10 O 0.7570(3) 0.6591(2) 0.78282(14) 0.0197(5) Uani 1 1 d . . . . .
 O8 O 0.5677(3) 0.8318(3) 0.51484(14) 0.0252(6) Uani 1 1 d . . . . .
 O4 O 0.3512(3) 0.5994(2) 0.66624(14) 0.0193(5) Uani 1 1 d . . . . .
 O9 O 0.6308(3) 0.6190(2) 0.90085(14) 0.0202(5) Uani 1 1 d . . . . .
 O6 O 0.6366(3) 0.6834(3) 0.63286(14) 0.0241(6) Uani 1 1 d . . . . .
 O11 O 0.8581(3) 0.6268(3) 0.90358(16) 0.0291(6) Uani 1 1 d . . . . .
 O5 O 0.1153(3) 0.7186(3) 0.62482(15) 0.0288(6) Uani 1 1 d . . . . .
 N3 N 0.3768(3) 0.5028(3) 0.87265(16) 0.0153(6) Uani 1 1 d . . . . .
 N2 N 0.2849(3) 0.7984(3) 0.89375(16) 0.0158(6) Uani 1 1 d . . . . .
 N5 N 0.2150(3) 0.6980(3) 0.67305(18) 0.0185(6) Uani 1 1 d . . . . .
 N4 N 0.8911(3) 0.3758(3) 0.67399(17) 0.0180(6) Uani 1 1 d . . . . .
 H4 H 0.808377 0.438739 0.694472 0.022 Uiso 1 1 calc R . . . .
 N7 N 0.7517(3) 0.6344(3) 0.86315(18) 0.0189(6) Uani 1 1 d . . . . .
 N6 N 0.5377(3) 0.7917(3) 0.58907(17) 0.0168(6) Uani 1 1 d . . . . .
 N1 N 0.6333(3) 1.0145(3) 0.67237(17) 0.0168(6) Uani 1 1 d . . . . .
 H1 H 0.622591 0.942244 0.706389 0.020 Uiso 1 1 calc R . . . .
 C21 C 0.8230(4) 0.1937(3) 0.77084(19) 0.0149(7) Uani 1 1 d . . . . .
 C6 C 0.3949(4) 1.1629(3) 0.7412(2) 0.0153(7) Uani 1 1 d . . . . .
 C11 C 0.2498(4) 1.0554(3) 0.8503(2) 0.0150(7) Uani 1 1 d . . . . .
 C7 C 0.3788(4) 1.0358(3) 0.7905(2) 0.0151(7) Uani 1 1 d . . . . .
 C15 C 0.4400(4) 0.3645(3) 0.8967(2) 0.0169(7) Uani 1 1 d . . . . .
 H15 H 0.385604 0.324843 0.939038 0.020 Uiso 1 1 calc R . . . .
 C22 C 0.9250(4) 0.2319(3) 0.7030(2) 0.0156(7) Uani 1 1 d . . . . .
 C20 C 0.8610(4) 0.0474(3) 0.8093(2) 0.0169(7) Uani 1 1 d . . . . .
 H20 H 0.951162 -0.024489 0.790644 0.020 Uiso 1 1 calc R . . . .
 C8 C 0.2835(4) 1.3009(3) 0.7529(2) 0.0180(7) Uani 1 1 d . . . . .
 H8 H 0.293131 1.383434 0.720249 0.022 Uiso 1 1 calc R . . . .
 C17 C 0.6826(4) 0.3047(3) 0.79931(19) 0.0142(6) Uani 1 1 d . . . . .
 C16 C 0.5881(4) 0.2618(3) 0.86524(19) 0.0147(6) Uani 1 1 d . . . . .
 C23 C 1.0567(4) 0.1314(3) 0.6656(2) 0.0173(7) Uani 1 1 d . . . . .
 H23 H 1.082965 0.031586 0.682346 0.021 Uiso 1 1 calc R . . . .
 C12 C 0.2206(4) 0.9340(3) 0.90199(19) 0.0169(7) Uani 1 1 d . . . . .
 H12 H 0.146331 0.957350 0.946379 0.020 Uiso 1 1 calc R . . . .
 C18 C 0.6336(4) 0.1147(3) 0.9013(2) 0.0189(7) Uani 1 1 d . . . . .
 H18 H 0.571660 0.087904 0.945026 0.023 Uiso 1 1 calc R . . . .
 C19 C 0.7684(4) 0.0079(4) 0.8737(2) 0.0202(7) Uani 1 1 d . . . . .
 H19 H 0.796054 -0.089349 0.898404 0.024 Uiso 1 1 calc R . . . .
 C24 C 1.1465(4) 0.1801(4) 0.6044(2) 0.0196(7) Uani 1 1 d . . . . .
 H24 H 1.233415 0.112738 0.579935 0.024 Uiso 1 1 calc R . . . .
 C5 C 0.5255(4) 1.1500(3) 0.6778(2) 0.0160(7) Uani 1 1 d . . . . .
 C9 C 0.1600(4) 1.3184(4) 0.8112(2) 0.0211(7) Uani 1 1 d . . . . .
 H9 H 0.087073 1.411265 0.817435 0.025 Uiso 1 1 calc R . . . .
 C3 C 0.6711(4) 1.2393(4) 0.5644(2) 0.0222(8) Uani 1 1 d . . . . .
 H3 H 0.683266 1.316733 0.527056 0.027 Uiso 1 1 calc R . . . .
 C13 C 0.2375(4) 0.6963(4) 0.9565(2) 0.0212(7) Uani 1 1 d . . . . .
 H13A H 0.138552 0.749448 0.983918 0.025 Uiso 1 1 calc R . . . .
 H13B H 0.313085 0.650589 0.999419 0.025 Uiso 1 1 calc R . . . .
 C10 C 0.1460(4) 1.1961(4) 0.8602(2) 0.0201(7) Uani 1 1 d . . . . .
 H10 H 0.064783 1.208134 0.901046 0.024 Uiso 1 1 calc R . . . .
 C14 C 0.2241(4) 0.5798(3) 0.9148(2) 0.0175(7) Uani 1 1 d . . . . .
 H14A H 0.195361 0.511315 0.956905 0.021 Uiso 1 1 calc R . . . .
 H14B H 0.145238 0.624103 0.873667 0.021 Uiso 1 1 calc R . . . .
 C1 C 0.7577(4) 0.9859(4) 0.6163(2) 0.0209(7) Uani 1 1 d . . . . .
 H1A H 0.828968 0.890487 0.615448 0.025 Uiso 1 1 calc R . . . .
 C2 C 0.7777(4) 1.0984(4) 0.5609(2) 0.0224(8) Uani 1 1 d . . . . .
 H2 H 0.861588 1.080366 0.521550 0.027 Uiso 1 1 calc R . . . .
 C25 C 1.1096(4) 0.3296(4) 0.5782(2) 0.0218(8) Uani 1 1 d . . . . .
 H25 H 1.171151 0.362762 0.537217 0.026 Uiso 1 1 calc R . . . .
 C26 C 0.9793(4) 0.4257(4) 0.6151(2) 0.0232(8) Uani 1 1 d . . . . .
 H26 H 0.951881 0.525769 0.599318 0.028 Uiso 1 1 calc R . . . .
 C4 C 0.5462(4) 1.2661(4) 0.6230(2) 0.0196(7) Uani 1 1 d . . . . .
 H4A H 0.476288 1.361453 0.625829 0.023 Uiso 1 1 calc R . . . .

loop_
  _atom_site_aniso_label
  _atom_site_aniso_U_11
  _atom_site_aniso_U_22
  _atom_site_aniso_U_33
  _atom_site_aniso_U_23
  _atom_site_aniso_U_13
  _atom_site_aniso_U_12
 Sm1 0.01146(8) 0.01152(8) 0.01479(8) -0.00128(6) 0.00164(6) -0.00299(6)
 O1 0.0126(12) 0.0132(11) 0.0238(12) -0.0060(9) 0.0038(10) -0.0028(9)
 O2 0.0144(12) 0.0104(11) 0.0211(12) 0.0012(9) 0.0014(10) -0.0032(9)
 O3 0.0164(12) 0.0174(12) 0.0181(12) -0.0059(9) 0.0061(10) -0.0046(10)
 O7 0.0148(12) 0.0152(12) 0.0205(12) -0.0034(9) 0.0049(10) -0.0027(10)
 O10 0.0156(12) 0.0183(12) 0.0225(12) -0.0013(10) 0.0023(10) -0.0054(10)
 O8 0.0266(14) 0.0304(14) 0.0158(12) 0.0012(10) 0.0029(11) -0.0112(12)
 O4 0.0166(13) 0.0135(12) 0.0244(12) -0.0051(10) -0.0003(10) -0.0016(10)
 O9 0.0111(12) 0.0268(13) 0.0217(12) -0.0006(10) 0.0002(10) -0.0082(10)
 O6 0.0148(13) 0.0256(14) 0.0200(12) 0.0045(10) 0.0007(10) 0.0006(10)
 O11 0.0223(14) 0.0347(15) 0.0343(15) 0.0048(12) -0.0107(12) -0.0169(12)
 O5 0.0221(14) 0.0375(16) 0.0269(14) -0.0023(12) -0.0083(11) -0.0108(12)
 N3 0.0105(13) 0.0169(14) 0.0170(13) -0.0031(11) 0.0006(11) -0.0041(11)
 N2 0.0162(14) 0.0179(14) 0.0139(13) -0.0032(11) 0.0009(11) -0.0074(12)
 N5 0.0182(15) 0.0166(15) 0.0202(14) 0.0011(12) 0.0005(12) -0.0085(12)
 N4 0.0160(15) 0.0122(14) 0.0207(14) -0.0026(11) 0.0012(12) -0.0007(11)
 N7 0.0165(15) 0.0151(15) 0.0231(15) -0.0001(12) -0.0022(12) -0.0050(12)
 N6 0.0160(15) 0.0170(15) 0.0200(14) -0.0027(11) 0.0003(12) -0.0093(12)
 N1 0.0148(14) 0.0158(14) 0.0196(14) -0.0044(11) 0.0016(12) -0.0057(11)
 C21 0.0152(17) 0.0109(16) 0.0181(16) -0.0035(12) -0.0031(13) -0.0034(13)
 C6 0.0120(16) 0.0164(16) 0.0195(16) -0.0063(13) 0.0000(13) -0.0061(13)
 C11 0.0127(16) 0.0144(16) 0.0171(16) -0.0052(12) 0.0002(13) -0.0034(13)
 C7 0.0135(16) 0.0149(16) 0.0179(16) -0.0043(13) -0.0018(13) -0.0053(13)
 C15 0.0143(17) 0.0220(18) 0.0161(16) 0.0006(13) -0.0015(13) -0.0099(14)
 C22 0.0150(17) 0.0112(16) 0.0192(16) -0.0048(12) -0.0011(13) -0.0027(13)
 C20 0.0131(16) 0.0144(16) 0.0203(16) -0.0026(13) -0.0031(13) -0.0018(13)
 C8 0.0164(17) 0.0134(16) 0.0255(18) -0.0057(13) -0.0015(14) -0.0059(13)
 C17 0.0165(17) 0.0129(16) 0.0144(15) -0.0018(12) -0.0043(13) -0.0059(13)
 C16 0.0151(17) 0.0146(16) 0.0154(15) -0.0006(12) -0.0005(13) -0.0077(13)
 C23 0.0176(17) 0.0131(16) 0.0195(16) -0.0040(13) -0.0033(14) -0.0028(13)
 C12 0.0138(17) 0.0248(18) 0.0121(15) -0.0067(13) 0.0033(13) -0.0070(14)
 C18 0.0212(19) 0.0206(18) 0.0181(16) 0.0028(14) -0.0025(14) -0.0135(15)
 C19 0.025(2) 0.0126(16) 0.0227(17) 0.0035(13) -0.0028(15) -0.0089(14)
 C24 0.0160(17) 0.0191(18) 0.0201(17) -0.0040(14) -0.0006(14) -0.0026(14)
 C5 0.0166(17) 0.0160(16) 0.0192(16) -0.0091(13) -0.0014(13) -0.0072(13)
 C9 0.0168(18) 0.0117(16) 0.0309(19) -0.0108(14) 0.0035(15) 0.0005(13)
 C3 0.024(2) 0.0237(19) 0.0210(18) 0.0001(14) 0.0003(15) -0.0135(16)
 C13 0.0198(18) 0.0231(19) 0.0170(17) -0.0022(14) 0.0071(14) -0.0072(15)
 C10 0.0148(17) 0.0249(19) 0.0223(17) -0.0149(15) 0.0034(14) -0.0057(14)
 C14 0.0122(16) 0.0193(17) 0.0197(16) 0.0008(13) 0.0014(13) -0.0069(13)
 C1 0.0139(17) 0.0224(19) 0.0284(19) -0.0110(15) 0.0039(15) -0.0074(14)
 C2 0.0178(19) 0.029(2) 0.0228(18) -0.0077(15) 0.0041(15) -0.0114(16)
 C25 0.0183(18) 0.0199(18) 0.0196(17) 0.0029(14) 0.0020(14) -0.0030(14)
 C26 0.0211(19) 0.0173(18) 0.0236(18) 0.0038(14) 0.0028(15) -0.0040(15)
 C4 0.0224(19) 0.0167(17) 0.0191(17) -0.0038(13) -0.0016(14) -0.0065(14)

_geom_special_details
;
 All esds (except the esd in the dihedral angle between two l.s. planes)
 are estimated using the full covariance matrix.  The cell esds are taken
 into account individually in the estimation of esds in distances, angles
 and torsion angles; correlations between esds in cell parameters are only
 used when they are defined by crystal symmetry.  An approximate (isotropic)
 treatment of cell esds is used for estimating esds involving l.s. planes.
;
loop_
  _geom_bond_atom_site_label_1
  _geom_bond_atom_site_label_2
  _geom_bond_distance
  _geom_bond_site_symmetry_2
  _geom_bond_publ_flag
 Sm1 O1 2.336(2) . ?
 Sm1 O2 2.311(2) . ?
 Sm1 O3 2.590(2) . ?
 Sm1 O7 2.645(2) . ?
 Sm1 O10 2.615(2) . ?
 Sm1 O4 2.594(2) . ?
 Sm1 O9 2.530(2) . ?
 Sm1 O6 2.563(2) . ?
 Sm1 N3 2.552(3) . ?
 Sm1 N2 2.600(3) . ?
 Sm1 N7 2.990(3) . ?
 O1 C7 1.314(3) . ?
 O2 C17 1.306(3) . ?
 O3 N5 1.277(3) . ?
 O7 N6 1.267(3) . ?
 O10 N7 1.271(3) . ?
 O8 N6 1.226(3) . ?
 O4 N5 1.279(3) . ?
 O9 N7 1.277(3) . ?
 O6 N6 1.274(3) . ?
 O11 N7 1.235(3) . ?
 O5 N5 1.225(3) . ?
 N3 C15 1.283(4) . ?
 N3 C14 1.484(4) . ?
 N2 C12 1.283(4) . ?
 N2 C13 1.468(4) . ?
 N4 H4 0.8600 . ?
 N4 C22 1.359(4) . ?
 N4 C26 1.344(4) . ?
 N1 H1 0.8600 . ?
 N1 C5 1.351(4) . ?
 N1 C1 1.357(4) . ?
 C21 C22 1.466(4) . ?
 C21 C20 1.409(4) . ?
 C21 C17 1.440(4) . ?
 C6 C7 1.431(4) . ?
 C6 C8 1.400(4) . ?
 C6 C5 1.480(4) . ?
 C11 C7 1.427(4) . ?
 C11 C12 1.451(4) . ?
 C11 C10 1.391(4) . ?
 C15 H15 0.9300 . ?
 C15 C16 1.465(4) . ?
 C22 C23 1.404(4) . ?
 C20 H20 0.9300 . ?
 C20 C19 1.380(4) . ?
 C8 H8 0.9300 . ?
 C8 C9 1.378(4) . ?
 C17 C16 1.419(4) . ?
 C16 C18 1.399(4) . ?
 C23 H23 0.9300 . ?
 C23 C24 1.371(4) . ?
 C12 H12 0.9300 . ?
 C18 H18 0.9300 . ?
 C18 C19 1.386(4) . ?
 C19 H19 0.9300 . ?
 C24 H24 0.9300 . ?
 C24 C25 1.398(4) . ?
 C5 C4 1.396(4) . ?
 C9 H9 0.9300 . ?
 C9 C10 1.382(4) . ?
 C3 H3 0.9300 . ?
 C3 C2 1.382(5) . ?
 C3 C4 1.385(5) . ?
 C13 H13A 0.9700 . ?
 C13 H13B 0.9700 . ?
 C13 C14 1.514(4) . ?
 C10 H10 0.9300 . ?
 C14 H14A 0.9700 . ?
 C14 H14B 0.9700 . ?
 C1 H1A 0.9300 . ?
 C1 C2 1.369(4) . ?
 C2 H2 0.9300 . ?
 C25 H25 0.9300 . ?
 C25 C26 1.374(4) . ?
 C26 H26 0.9300 . ?
 C4 H4A 0.9300 . ?

loop_
  _geom_angle_atom_site_label_1
  _geom_angle_atom_site_label_2
  _geom_angle_atom_site_label_3
  _geom_angle
  _geom_angle_site_symmetry_1
  _geom_angle_site_symmetry_3
  _geom_angle_publ_flag
 O1 Sm1 O3 98.31(7) . . ?
 O1 Sm1 O7 69.88(7) . . ?
 O1 Sm1 O10 68.04(7) . . ?
 O1 Sm1 O4 132.23(7) . . ?
 O1 Sm1 O9 77.38(7) . . ?
 O1 Sm1 O6 87.40(8) . . ?
 O1 Sm1 N3 133.60(8) . . ?
 O1 Sm1 N2 68.92(8) . . ?
 O1 Sm1 N7 69.66(7) . . ?
 O2 Sm1 O1 139.62(8) . . ?
 O2 Sm1 O3 120.77(7) . . ?
 O2 Sm1 O7 115.80(7) . . ?
 O2 Sm1 O10 71.63(7) . . ?
 O2 Sm1 O4 76.22(7) . . ?
 O2 Sm1 O9 78.46(8) . . ?
 O2 Sm1 O6 73.00(7) . . ?
 O2 Sm1 N3 69.96(8) . . ?
 O2 Sm1 N2 131.86(8) . . ?
 O2 Sm1 N7 74.77(8) . . ?
 O3 Sm1 O7 64.88(7) . . ?
 O3 Sm1 O10 162.54(7) . . ?
 O3 Sm1 O4 49.47(7) . . ?
 O3 Sm1 N2 68.94(8) . . ?
 O3 Sm1 N7 160.73(7) . . ?
 O7 Sm1 N7 121.10(7) . . ?
 O10 Sm1 O7 99.23(7) . . ?
 O10 Sm1 N7 25.09(7) . . ?
 O4 Sm1 O7 64.60(7) . . ?
 O4 Sm1 O10 132.15(7) . . ?
 O4 Sm1 N2 114.56(8) . . ?
 O4 Sm1 N7 149.37(7) . . ?
 O9 Sm1 O3 140.06(7) . . ?
 O9 Sm1 O7 142.35(7) . . ?
 O9 Sm1 O10 50.03(7) . . ?
 O9 Sm1 O4 150.39(7) . . ?
 O9 Sm1 O6 112.96(7) . . ?
 O9 Sm1 N3 77.29(8) . . ?
 O9 Sm1 N2 72.64(8) . . ?
 O9 Sm1 N7 25.00(7) . . ?
 O6 Sm1 O3 106.39(7) . . ?
 O6 Sm1 O7 48.94(7) . . ?
 O6 Sm1 O10 63.60(7) . . ?
 O6 Sm1 O4 73.73(7) . . ?
 O6 Sm1 N2 154.28(8) . . ?
 O6 Sm1 N7 88.52(8) . . ?
 N3 Sm1 O3 77.94(7) . . ?
 N3 Sm1 O7 139.66(8) . . ?
 N3 Sm1 O10 119.24(7) . . ?
 N3 Sm1 O4 79.78(8) . . ?
 N3 Sm1 O6 138.47(8) . . ?
 N3 Sm1 N2 66.69(8) . . ?
 N3 Sm1 N7 99.17(8) . . ?
 N2 Sm1 O7 110.60(7) . . ?
 N2 Sm1 O10 113.28(8) . . ?
 N2 Sm1 N7 92.29(8) . . ?
 C7 O1 Sm1 135.9(2) . . ?
 C17 O2 Sm1 145.3(2) . . ?
 N5 O3 Sm1 96.80(18) . . ?
 N6 O7 Sm1 95.47(17) . . ?
 N7 O10 Sm1 94.20(18) . . ?
 N5 O4 Sm1 96.58(17) . . ?
 N7 O9 Sm1 98.11(17) . . ?
 N6 O6 Sm1 99.21(18) . . ?
 C15 N3 Sm1 131.8(2) . . ?
 C15 N3 C14 115.9(3) . . ?
 C14 N3 Sm1 112.12(18) . . ?
 C12 N2 Sm1 128.5(2) . . ?
 C12 N2 C13 116.9(3) . . ?
 C13 N2 Sm1 114.45(19) . . ?
 O3 N5 O4 116.1(3) . . ?
 O5 N5 O3 122.3(3) . . ?
 O5 N5 O4 121.6(3) . . ?
 C22 N4 H4 118.1 . . ?
 C26 N4 H4 118.1 . . ?
 C26 N4 C22 123.9(3) . . ?
 O10 N7 Sm1 60.71(16) . . ?
 O10 N7 O9 117.4(3) . . ?
 O9 N7 Sm1 56.89(15) . . ?
 O11 N7 Sm1 174.3(2) . . ?
 O11 N7 O10 121.7(3) . . ?
 O11 N7 O9 120.9(3) . . ?
 O7 N6 O6 116.3(3) . . ?
 O8 N6 O7 122.3(3) . . ?
 O8 N6 O6 121.3(3) . . ?
 C5 N1 H1 118.1 . . ?
 C5 N1 C1 123.7(3) . . ?
 C1 N1 H1 118.1 . . ?
 C20 C21 C22 120.3(3) . . ?
 C20 C21 C17 118.9(3) . . ?
 C17 C21 C22 120.8(3) . . ?
 C7 C6 C5 121.0(3) . . ?
 C8 C6 C7 118.9(3) . . ?
 C8 C6 C5 120.0(3) . . ?
 C7 C11 C12 122.8(3) . . ?
 C10 C11 C7 119.5(3) . . ?
 C10 C11 C12 117.6(3) . . ?
 O1 C7 C6 121.1(3) . . ?
 O1 C7 C11 120.5(3) . . ?
 C11 C7 C6 118.4(3) . . ?
 N3 C15 H15 116.3 . . ?
 N3 C15 C16 127.5(3) . . ?
 C16 C15 H15 116.3 . . ?
 N4 C22 C21 117.9(3) . . ?
 N4 C22 C23 116.8(3) . . ?
 C23 C22 C21 125.3(3) . . ?
 C21 C20 H20 119.1 . . ?
 C19 C20 C21 121.9(3) . . ?
 C19 C20 H20 119.1 . . ?
 C6 C8 H8 118.9 . . ?
 C9 C8 C6 122.1(3) . . ?
 C9 C8 H8 118.9 . . ?
 O2 C17 C21 120.5(3) . . ?
 O2 C17 C16 121.1(3) . . ?
 C16 C17 C21 118.4(3) . . ?
 C17 C16 C15 123.0(3) . . ?
 C18 C16 C15 117.2(3) . . ?
 C18 C16 C17 119.7(3) . . ?
 C22 C23 H23 120.0 . . ?
 C24 C23 C22 120.1(3) . . ?
 C24 C23 H23 120.0 . . ?
 N2 C12 C11 127.7(3) . . ?
 N2 C12 H12 116.1 . . ?
 C11 C12 H12 116.1 . . ?
 C16 C18 H18 119.1 . . ?
 C19 C18 C16 121.9(3) . . ?
 C19 C18 H18 119.1 . . ?
 C20 C19 C18 119.2(3) . . ?
 C20 C19 H19 120.4 . . ?
 C18 C19 H19 120.4 . . ?
 C23 C24 H24 119.5 . . ?
 C23 C24 C25 121.1(3) . . ?
 C25 C24 H24 119.5 . . ?
 N1 C5 C6 117.2(3) . . ?
 N1 C5 C4 117.3(3) . . ?
 C4 C5 C6 125.5(3) . . ?
 C8 C9 H9 120.5 . . ?
 C8 C9 C10 119.1(3) . . ?
 C10 C9 H9 120.5 . . ?
 C2 C3 H3 119.8 . . ?
 C2 C3 C4 120.5(3) . . ?
 C4 C3 H3 119.8 . . ?
 N2 C13 H13A 109.5 . . ?
 N2 C13 H13B 109.5 . . ?
 N2 C13 C14 110.6(3) . . ?
 H13A C13 H13B 108.1 . . ?
 C14 C13 H13A 109.5 . . ?
 C14 C13 H13B 109.5 . . ?
 C11 C10 H10 119.1 . . ?
 C9 C10 C11 121.9(3) . . ?
 C9 C10 H10 119.1 . . ?
 N3 C14 C13 107.8(3) . . ?
 N3 C14 H14A 110.1 . . ?
 N3 C14 H14B 110.1 . . ?
 C13 C14 H14A 110.1 . . ?
 C13 C14 H14B 110.1 . . ?
 H14A C14 H14B 108.5 . . ?
 N1 C1 H1A 120.2 . . ?
 N1 C1 C2 119.6(3) . . ?
 C2 C1 H1A 120.2 . . ?
 C3 C2 H2 120.6 . . ?
 C1 C2 C3 118.9(3) . . ?
 C1 C2 H2 120.6 . . ?
 C24 C25 H25 121.1 . . ?
 C26 C25 C24 117.7(3) . . ?
 C26 C25 H25 121.1 . . ?
 N4 C26 C25 120.4(3) . . ?
 N4 C26 H26 119.8 . . ?
 C25 C26 H26 119.8 . . ?
 C5 C4 H4A 120.0 . . ?
 C3 C4 C5 120.0(3) . . ?
 C3 C4 H4A 120.0 . . ?

loop_
  _geom_torsion_atom_site_label_1
  _geom_torsion_atom_site_label_2
  _geom_torsion_atom_site_label_3
  _geom_torsion_atom_site_label_4
  _geom_torsion
  _geom_torsion_site_symmetry_1
  _geom_torsion_site_symmetry_2
  _geom_torsion_site_symmetry_3
  _geom_torsion_site_symmetry_4
  _geom_torsion_publ_flag
 Sm1 O1 C7 C6 -135.7(3) . . . . ?
 Sm1 O1 C7 C11 45.8(4) . . . . ?
 Sm1 O2 C17 C21 -169.8(2) . . . . ?
 Sm1 O2 C17 C16 11.5(5) . . . . ?
 Sm1 O3 N5 O4 10.3(3) . . . . ?
 Sm1 O3 N5 O5 -169.9(2) . . . . ?
 Sm1 O7 N6 O8 179.0(3) . . . . ?
 Sm1 O7 N6 O6 -1.8(3) . . . . ?
 Sm1 O10 N7 O9 5.2(3) . . . . ?
 Sm1 O10 N7 O11 -174.0(3) . . . . ?
 Sm1 O4 N5 O3 -10.3(3) . . . . ?
 Sm1 O4 N5 O5 169.9(2) . . . . ?
 Sm1 O9 N7 O10 -5.4(3) . . . . ?
 Sm1 O9 N7 O11 173.8(2) . . . . ?
 Sm1 O6 N6 O7 1.9(3) . . . . ?
 Sm1 O6 N6 O8 -178.9(2) . . . . ?
 Sm1 N3 C15 C16 -6.9(5) . . . . ?
 Sm1 N3 C14 C13 -53.6(3) . . . . ?
 Sm1 N2 C12 C11 -7.3(5) . . . . ?
 Sm1 N2 C13 C14 -34.7(3) . . . . ?
 O2 C17 C16 C15 1.3(5) . . . . ?
 O2 C17 C16 C18 179.4(3) . . . . ?
 N3 C15 C16 C17 -1.7(5) . . . . ?
 N3 C15 C16 C18 -179.9(3) . . . . ?
 N2 C13 C14 N3 58.3(3) . . . . ?
 N4 C22 C23 C24 1.7(5) . . . . ?
 N1 C5 C4 C3 1.9(5) . . . . ?
 N1 C1 C2 C3 0.9(5) . . . . ?
 C21 C22 C23 C24 -177.8(3) . . . . ?
 C21 C20 C19 C18 0.3(5) . . . . ?
 C21 C17 C16 C15 -177.5(3) . . . . ?
 C21 C17 C16 C18 0.6(4) . . . . ?
 C6 C8 C9 C10 0.5(5) . . . . ?
 C6 C5 C4 C3 -177.9(3) . . . . ?
 C7 C6 C8 C9 0.9(5) . . . . ?
 C7 C6 C5 N1 -4.0(4) . . . . ?
 C7 C6 C5 C4 175.8(3) . . . . ?
 C7 C11 C12 N2 -12.2(5) . . . . ?
 C7 C11 C10 C9 2.8(5) . . . . ?
 C15 N3 C14 C13 121.7(3) . . . . ?
 C15 C16 C18 C19 177.3(3) . . . . ?
 C22 N4 C26 C25 2.3(5) . . . . ?
 C22 C21 C20 C19 179.4(3) . . . . ?
 C22 C21 C17 O2 1.3(4) . . . . ?
 C22 C21 C17 C16 -179.9(3) . . . . ?
 C22 C23 C24 C25 0.1(5) . . . . ?
 C20 C21 C22 N4 -173.5(3) . . . . ?
 C20 C21 C22 C23 5.9(5) . . . . ?
 C20 C21 C17 O2 -178.7(3) . . . . ?
 C20 C21 C17 C16 0.1(4) . . . . ?
 C8 C6 C7 O1 -178.9(3) . . . . ?
 C8 C6 C7 C11 -0.5(4) . . . . ?
 C8 C6 C5 N1 176.8(3) . . . . ?
 C8 C6 C5 C4 -3.4(5) . . . . ?
 C8 C9 C10 C11 -2.4(5) . . . . ?
 C17 C21 C22 N4 6.4(4) . . . . ?
 C17 C21 C22 C23 -174.1(3) . . . . ?
 C17 C21 C20 C19 -0.6(5) . . . . ?
 C17 C16 C18 C19 -0.9(5) . . . . ?
 C16 C18 C19 C20 0.4(5) . . . . ?
 C23 C24 C25 C26 -0.8(5) . . . . ?
 C12 N2 C13 C14 140.6(3) . . . . ?
 C12 C11 C7 O1 -3.1(5) . . . . ?
 C12 C11 C7 C6 178.5(3) . . . . ?
 C12 C11 C10 C9 -177.0(3) . . . . ?
 C24 C25 C26 N4 -0.4(5) . . . . ?
 C5 N1 C1 C2 -0.4(5) . . . . ?
 C5 C6 C7 O1 1.9(5) . . . . ?
 C5 C6 C7 C11 -179.7(3) . . . . ?
 C5 C6 C8 C9 -179.9(3) . . . . ?
 C13 N2 C12 C11 178.2(3) . . . . ?
 C10 C11 C7 O1 177.1(3) . . . . ?
 C10 C11 C7 C6 -1.3(5) . . . . ?
 C10 C11 C12 N2 167.6(3) . . . . ?
 C14 N3 C15 C16 179.0(3) . . . . ?
 C1 N1 C5 C6 178.8(3) . . . . ?
 C1 N1 C5 C4 -1.0(5) . . . . ?
 C2 C3 C4 C5 -1.5(5) . . . . ?
 C26 N4 C22 C21 176.6(3) . . . . ?
 C26 N4 C22 C23 -2.9(5) . . . . ?
 C4 C3 C2 C1 0.0(5) . . . . ?

loop_
  _refln_index_h
  _refln_index_k
  _refln_index_l
  _refln_F_squared_meas
  _refln_F_squared_sigma
 -13 -8 -6 46.16 28.32
 -13 -8 -5 193.92 41.23
 -13 -8 -4 6.33 26.6
 -13 -7 -6 163.65 39.67
 -13 -7 -5 6.43 24.05
 -13 -7 -4 271.81 44.59
 -13 -7 -3 -6.21 23.83
 -13 -6 -6 13.04 24.39
 -13 -6 -5 135.32 35.23
 -13 -6 -4 12.73 23.8
 -13 -6 -3 257.11 43.83
 -13 -6 -2 6.18 23.72
 -13 -6 -1 225.21 40.77
 -13 -5 -6 39.24 25.74
 -13 -5 -5 64.83 28.97
 -13 -5 -4 57.8 27.61
 -13 -5 -3 44.53 26.21
 -13 -5 -2 144.76 36.12
 -13 -5 -1 49.82 25.11
 -13 -5 0 338.34 48.17
 -13 -4 -5 13.07 23.79
 -13 -4 -4 253.6 42.18
 -13 -4 -3 32.32 27.19
 -13 -4 -2 250.24 42.69
 -13 -4 -1 120.86 34.3
 -13 -4 0 81.94 30.22
 -13 -4 1 187.16 39.79
 -13 -3 -1 162.26 35.6
 -13 -3 0 19.34 24.74
 -12 -10 -9 189.57 40.29
 -12 -10 -8 6.62 24.11
 -12 -10 -7 12.95 26.05
 -12 -9 -10 150.01 35.43
 -12 -9 -9 13.36 22.92
 -12 -9 -8 281.37 46.16
 -12 -9 -7 51.29 26.99
 -12 -9 -6 527 58.96
 -12 -9 -5 18.37 26.27
 -12 -8 -11 74.92 31.56
 -12 -8 -10 53.71 28.27
 -12 -8 -9 224.46 41.09
 -12 -8 -8 19.47 22.28
 -12 -8 -7 247.7 43.98
 -12 -8 -6 6.22 23.26
 -12 -8 -5 383.36 50.51
 -12 -8 -4 -5.95 22.24
 -12 -7 -11 181.39 39.1
 -12 -7 -10 105.94 32.32
 -12 -7 -9 58.6 29.09
 -12 -7 -8 25.63 23.97
 -12 -7 -7 150.76 36.48
 -12 -7 -6 98.59 30.07
 -12 -7 -5 114.27 32.43
 -12 -7 -4 401.33 51.03
 -12 -7 -3 52.01 26.75
 -12 -7 -2 373.89 48.64
 -12 -6 -12 193.42 39.31
 -12 -6 -11 6.59 21.91
 -12 -6 -10 143.13 33.81
 -12 -6 -9 31.99 22.66
 -12 -6 -8 126.18 32.73
 -12 -6 -7 37.18 23.81
 -12 -6 -6 250.03 40.65
 -12 -6 -5 30.06 21.9
 -12 -6 -4 159.88 35.93
 -12 -6 -3 279.7 43.66
 -12 -6 -2 -17.22 22.57
 -12 -6 -1 259.5 40.49
 -12 -5 -12 111.23 33.87
 -12 -5 -11 194.45 37.42
 -12 -5 -10 6.4 21.25
 -12 -5 -9 189.46 36.05
 -12 -5 -8 -6.24 21.41
 -12 -5 -7 228.41 39.26
 -12 -5 -6 -6.11 21.62
 -12 -5 -5 223.44 39.44
 -12 -5 -4 53.76 26.68
 -12 -5 -3 82.68 28.34
 -12 -5 -2 128.44 32.34
 -12 -5 -1 69.24 25.82
 -12 -5 0 193.58 37.08
 -12 -5 1 320.1 44.84
 -12 -4 -11 215.95 40.28
 -12 -4 -10 25.23 20.26
 -12 -4 -9 37.59 24.06
 -12 -4 -8 255.27 42.53
 -12 -4 -7 74.18 27.66
 -12 -4 -6 349.9 47.86
 -12 -4 -5 225.4 40.12
 -12 -4 -4 248.18 40.02
 -12 -4 -3 -6 23.59
 -12 -4 -2 499.98 55.71
 -12 -4 -1 100.2 31.34
 -12 -4 0 589.84 58.53
 -12 -4 1 144.58 34.69
 -12 -4 2 406.06 51.03
 -12 -3 -11 -12.51 19.36
 -12 -3 -10 306.31 45.63
 -12 -3 -9 6.24 18.54
 -12 -3 -8 155.48 33.7
 -12 -3 -7 24.83 19.94
 -12 -3 -6 49.5 23.79
 -12 -3 -5 117.09 31.51
 -12 -3 -4 30.64 19.7
 -12 -3 -3 274.64 41.85
 -12 -3 -2 -18.2 24.42
 -12 -3 -1 229.21 40.76
 -12 -3 0 -6 24.13
 -12 -3 1 381.12 49.22
 -12 -3 2 11.83 22.7
 -12 -3 3 299.11 43.77
 -12 -2 -10 24.82 21.31
 -12 -2 -9 186.65 36.31
 -12 -2 -8 56.06 26.24
 -12 -2 -7 118.57 30.05
 -12 -2 -6 143.39 32.42
 -12 -2 -5 168.07 35.03
 -12 -2 -4 55.98 26.74
 -12 -2 -3 93.09 28.33
 -12 -2 -2 55.71 26.08
 -12 -2 -1 30.88 22.5
 -12 -2 0 153.89 34.18
 -12 -2 1 30.68 21.72
 -12 -2 2 317.47 46.5
 -12 -2 3 -12.16 23.9
 -12 -2 4 235.75 41.54
 -12 -1 -8 24.96 23.35
 -12 -1 -7 -6.27 21.5
 -12 -1 -6 113.11 30.71
 -12 -1 -5 6.3 18.72
 -12 -1 -4 390.82 50.57
 -12 -1 -3 12.63 20.98
 -12 -1 -2 132.69 33.25
 -12 -1 -1 56.87 27.17
 -12 -1 0 170.51 36.36
 -12 -1 1 283.96 43.6
 -12 -1 2 31.54 25.4
 -12 -1 3 232.8 41.09
 -12 -1 4 112.78 33.76
 -12 -1 5 211.96 40.96
 -12 0 -5 63.55 28.4
 -12 0 -4 44.72 23.93
 -12 0 -3 153.91 34.28
 -12 0 -2 6.44 19.91
 -12 0 -1 290.38 45.94
 -12 0 0 71.19 27.86
 -12 0 1 259.32 43.18
 -12 0 2 90.84 30.12
 -11 -11 -10 107.26 33.22
 -11 -11 -9 6.55 26.34
 -11 -11 -8 57.4 31.01
 -11 -11 -2 6.04 21.38
 -11 -11 -1 292.57 42.89
 -11 -11 0 24.57 21.74
 -11 -11 1 111.64 31.23
 -11 -11 2 68.93 28.02
 -11 -10 -12 27.5 25.72
 -11 -10 -11 6.75 25.88
 -11 -10 -10 -6.61 25.35
 -11 -10 -9 264.84 44.81
 -11 -10 -8 25.22 23.59
 -11 -10 -7 282.81 44.44
 -11 -10 -6 95.62 31.75
 -11 -10 -2 231.35 37.3
 -11 -10 -1 34.12 21.85
 -11 -10 0 223.94 37.57
 -11 -10 1 5.81 22.83
 -11 -10 2 448.12 52.13
 -11 -10 3 23.98 23.01
 -11 -10 4 79.4 27.84
 -11 -10 5 105.79 29.92
 -11 -9 -13 143.93 34.1
 -11 -9 -12 20.24 24.57
 -11 -9 -11 92.79 30.77
 -11 -9 -10 292.6 44.93
 -11 -9 -9 44.45 24.41
 -11 -9 -8 248.11 42.99
 -11 -9 -7 -18.14 29.36
 -11 -9 -6 271.11 42.6
 -11 -9 -5 11.48 24.12
 -11 -9 0 37.24 22.39
 -11 -9 1 334.57 43.05
 -11 -9 2 21.99 18.87
 -11 -9 3 369.83 46.9
 -11 -9 4 -22.89 20.26
 -11 -9 5 193.26 37.44
 -11 -9 6 47.97 23.63
 -11 -9 7 153.46 33.26
 -11 -8 -14 237.88 42.74
 -11 -8 -13 114.02 33.26
 -11 -8 -12 158.73 37.56
 -11 -8 -11 136.14 34.12
 -11 -8 -10 107.96 31.96
 -11 -8 -9 130.85 34.49
 -11 -8 -8 195.14 36.79
 -11 -8 -7 190.95 37.78
 -11 -8 -6 -5.83 23.98
 -11 -8 -5 481.78 55.07
 -11 -8 -4 71.77 27.71
 -11 -8 -3 687.63 64.56
 -11 -7 -14 6.64 21.32
 -11 -7 -13 261.82 42.5
 -11 -7 -12 12.89 23.46
 -11 -7 -11 476.03 57.36
 -11 -7 -10 -6.23 23.92
 -11 -7 -9 323.99 44.5
 -11 -7 -8 35.97 25.22
 -11 -7 -7 117.12 30.79
 -11 -7 -6 63.07 26.57
 -11 -7 -5 105.98 31.2
 -11 -7 -4 245.24 39.91
 -11 -7 -3 47.93 25.49
 -11 -7 -2 415.15 48.17
 -11 -6 -15 91.37 31.31
 -11 -6 -14 90.52 31.02
 -11 -6 -13 57.51 27.47
 -11 -6 -12 145.13 32.82
 -11 -6 -11 24.85 22.63
 -11 -6 -10 262.53 41.12
 -11 -6 -9 17.97 20.56
 -11 -6 -8 400.33 50.14
 -11 -6 -7 11.51 19.74
 -11 -6 -6 225.46 37.54
 -11 -6 -5 27.65 23.26
 -11 -6 -4 250.07 39.57
 -11 -6 -3 331.36 43.85
 -11 -6 -2 214.89 37.18
 -11 -6 -1 457.81 49.97
 -11 -6 0 35.35 23.36
 -11 -5 -15 -12.68 23.08
 -11 -5 -14 119.72 32.66
 -11 -5 -13 68.71 25.8
 -11 -5 -12 216.11 38.83
 -11 -5 -11 188.85 37.46
 -11 -5 -10 167.77 34.91
 -11 -5 -9 317.9 44.93
 -11 -5 -8 5.79 20.49
 -11 -5 -7 376.66 47.26
 -11 -5 -6 -16.87 19.31
 -11 -5 -5 216.34 36.29
 -11 -5 -4 -10.94 19.91
 -11 -5 -3 405.03 48.81
 -11 -5 -2 117.29 30.23
 -11 -5 -1 299.76 41.74
 -11 -5 0 233.16 36.35
 -11 -5 1 158.22 31.68
 -11 -4 -14 -30.77 22.42
 -11 -4 -13 347.56 47.55
 -11 -4 -12 48.35 24.37
 -11 -4 -11 172.28 34.64
 -11 -4 -10 41.13 20.82
 -11 -4 -9 139.61 31.09
 -11 -4 -8 201.46 35.52
 -11 -4 -7 148.18 32.42
 -11 -4 -6 507.99 53.37
 -11 -4 -5 44.74 21.51
 -11 -4 -4 687.21 61.78
 -11 -4 -3 65.85 25
 -11 -4 -2 787.09 66
 -11 -4 -1 -5.37 20.08
 -11 -4 0 494.62 51.88
 -11 -4 1 15.79 19.16
 -11 -4 2 317.47 42.19
 -11 -3 -13 -11.93 21.11
 -11 -3 -12 218.19 39.17
 -11 -3 -11 -5.86 21.34
 -11 -3 -10 232.92 37.8
 -11 -3 -9 -5.79 17.91
 -11 -3 -8 189.94 35.45
 -11 -3 -7 171.68 34.11
 -11 -3 -6 267.51 40.31
 -11 -3 -5 169.54 33.69
 -11 -3 -4 275.33 40.16
 -11 -3 -3 72.54 25.44
 -11 -3 -2 44.35 23.34
 -11 -3 -1 495.31 52.68
 -11 -3 0 -10.94 20.46
 -11 -3 1 870.06 70.65
 -11 -3 2 5.4 20.7
 -11 -3 3 359.15 46.3
 -11 -3 4 74.43 26.31
 -11 -2 -12 40.6 23.9
 -11 -2 -11 167.94 35.89
 -11 -2 -10 104.12 29.96
 -11 -2 -9 144.5 32.47
 -11 -2 -8 5.77 18.54
 -11 -2 -7 460.94 51.63
 -11 -2 -6 149.37 31.16
 -11 -2 -5 532.8 56.1
 -11 -2 -4 74.19 26.47
 -11 -2 -3 221.84 36.57
 -11 -2 -2 283.72 41.75
 -11 -2 -1 226.36 37.38
 -11 -2 0 343.95 44.93
 -11 -2 1 78.7 26.54
 -11 -2 2 364.24 46.61
 -11 -2 3 27.95 23.99
 -11 -2 4 344.81 45.13
 -11 -2 5 33.2 27.7
 -11 -1 -10 69.1 26.23
 -11 -1 -9 57.85 24.89
 -11 -1 -8 69.61 24.48
 -11 -1 -7 104.5 28.37
 -11 -1 -6 81.4 26.52
 -11 -1 -5 5.81 18.65
 -11 -1 -4 383.8 47.9
 -11 -1 -3 23.28 21.19
 -11 -1 -2 320.07 44.18
 -11 -1 -1 52.34 25.5
 -11 -1 0 285.28 42.21
 -11 -1 1 162.89 33.89
 -11 -1 2 87.23 28.36
 -11 -1 3 243.56 40.87
 -11 -1 4 11.58 23.81
 -11 -1 5 103.93 31.51
 -11 -1 6 -5.75 26.11
 -11 0 -9 80.99 29.06
 -11 0 -8 122.15 31.01
 -11 0 -7 210.64 36.14
 -11 0 -6 58.77 25.78
 -11 0 -5 318.79 43.02
 -11 0 -4 94.79 26.59
 -11 0 -3 344.71 45.82
 -11 0 -2 5.96 18.45
 -11 0 -1 479.02 53.65
 -11 0 0 6 20.58
 -11 0 1 582.94 58.64
 -11 0 2 120.16 33.23
 -11 0 3 414.81 53.04
 -11 0 4 234.58 42.6
 -11 0 5 324.59 47.58
 -11 0 6 234.19 41.9
 -11 0 7 107.88 33.89
 -11 1 -7 312.06 43.15
 -11 1 -6 53.46 26.04
 -11 1 -5 167.56 33.71
 -11 1 -4 30.14 21.34
 -11 1 -3 182.18 35.44
 -11 1 -2 305.41 44.01
 -11 1 -1 49.16 25.33
 -11 1 0 616.65 61.28
 -11 1 1 -12.38 23.15
 -11 1 2 328.89 48.5
 -11 1 3 12.45 24.47
 -11 1 4 37.43 26.24
 -11 1 5 -6.25 24.59
 -11 1 6 156.34 37.89
 -11 1 7 206.25 42.4
 -11 2 -6 161.47 34.04
 -11 2 -5 6.05 17.99
 -11 2 -4 201.9 36.19
 -11 2 -3 49.47 24.36
 -11 2 -2 199.63 37.64
 -11 2 -1 112.99 30.68
 -11 2 0 44.24 26.04
 -11 2 1 228.84 40.75
 -11 2 2 159.7 37.53
 -11 2 3 295.26 45.74
 -10 -12 -11 93.46 33.04
 -10 -12 -10 188.92 41.14
 -10 -12 -9 37.99 28.25
 -10 -12 -2 157.46 34.97
 -10 -12 -1 38.09 26.71
 -10 -12 0 70.21 27.47
 -10 -12 1 205.91 38.82
 -10 -12 2 71.5 27.98
 -10 -11 -12 107.62 33.33
 -10 -11 -11 -19.75 25.89
 -10 -11 -10 83.69 31.84
 -10 -11 -9 62.8 30.54
 -10 -11 -8 378.04 50.57
 -10 -11 -2 35.55 22.76
 -10 -11 -1 202.86 37.49
 -10 -11 0 12.03 19.99
 -10 -11 1 327.85 46.33
 -10 -11 2 98.5 29.1
 -10 -11 3 231.16 40.44
 -10 -11 4 324 46.15
 -10 -11 5 58.14 27.22
 -10 -10 -14 6.85 23.52
 -10 -10 -13 182.19 38.41
 -10 -10 -12 26.43 24.72
 -10 -10 -11 226.15 41.75
 -10 -10 -10 25.23 25.39
 -10 -10 -9 122.94 33.17
 -10 -10 -8 -5.98 21.15
 -10 -10 -7 226.52 39.91
 -10 -10 -6 225.03 39.88
 -10 -10 -3 54.84 23.12
 -10 -10 -2 82.85 26.94
 -10 -10 -1 38.92 22.41
 -10 -10 0 302.79 42.52
 -10 -10 1 22.71 18.88
 -10 -10 2 444.57 50.86
 -10 -10 3 35.31 24.24
 -10 -10 4 137.97 33.25
 -10 -10 5 -6.12 24.08
 -10 -10 6 68.91 26.42
 -10 -10 7 19.21 21.99
 -10 -9 -15 115.49 32.66
 -10 -9 -14 26.73 23.66
 -10 -9 -13 236.49 40.97
 -10 -9 -12 6.44 22.79
 -10 -9 -11 119.76 32.22
 -10 -9 -10 166.34 34.27
 -10 -9 -9 24.05 22.49
 -10 -9 -8 356.88 47.16
 -10 -9 -7 -11.37 23.89
 -10 -9 -6 435.61 51.79
 -10 -9 -5 21.38 24.71
 -10 -9 -4 242.99 39.95
 -10 -9 -3 -5.06 17.91
 -10 -9 -2 76.47 23.68
 -10 -9 -1 66.71 23.4
 -10 -9 0 62.29 24.47
 -10 -9 1 253.2 38.2
 -10 -9 2 86.03 26.24
 -10 -9 3 378.77 46.56
 -10 -9 4 5.62 18.67
 -10 -9 5 415.31 49.82
 -10 -9 6 29.6 22.16
 -10 -9 7 200.65 36.34
 -10 -9 8 24.96 20.75
 -10 -9 9 153.57 33.76
 -10 -8 -16 140.15 33.69
 -10 -8 -15 -6.6 21.18
 -10 -8 -14 325.05 47.5
 -10 -8 -13 83.12 28.63
 -10 -8 -12 232.18 40.98
 -10 -8 -11 24.57 22.37
 -10 -8 -10 89.8 28.28
 -10 -8 -9 5.85 20.06
 -10 -8 -8 79.73 27.76
 -10 -8 -7 299.91 42.39
 -10 -8 -6 32.45 22.75
 -10 -8 -5 745.38 65.04
 -10 -8 -4 -5.1 21.86
 -10 -8 -3 958.21 71.18
 -10 -8 -3 838.33 64.13
 -10 -8 -2 18.67 17.47
 -10 -8 -1 427.67 45.75
 -10 -8 0 152.42 29.59
 -10 -8 1 184.44 31.73
 -10 -8 2 536.03 51.9
 -10 -8 3 167.83 30.71
 -10 -8 4 177.85 31.93
 -10 -8 5 53.89 22.24
 -10 -8 6 238.92 37.72
 -10 -8 7 5.73 20.85
 -10 -8 8 401.71 49.54
 -10 -8 9 -6.09 20.23
 -10 -8 10 125.35 32.96
 -10 -7 -17 32.64 26.29
 -10 -7 -16 129.5 32.66
 -10 -7 -15 121.69 33.65
 -10 -7 -14 6.32 20.29
 -10 -7 -13 292.3 43.39
 -10 -7 -12 -6.09 18.84
 -10 -7 -11 387.45 49.05
 -10 -7 -10 -11.67 20.03
 -10 -7 -9 428.11 50.17
 -10 -7 -8 122.73 28.99
 -10 -7 -7 271.56 40.5
 -10 -7 -6 311.71 42.02
 -10 -7 -5 5.15 19.25
 -10 -7 -4 334.21 43.09
 -10 -7 -3 14.56 19.97
 -10 -7 -2 108.6 27.4
 -10 -7 -1 4.59 19.69
 -10 -7 2 422.39 43.96
 -10 -7 3 56.13 21.31
 -10 -7 4 386.42 43.28
 -10 -7 5 169.88 30.5
 -10 -7 6 51.74 23.55
 -10 -7 7 171.58 33.63
 -10 -7 8 11.12 17.85
 -10 -7 9 443.18 50.7
 -10 -7 10 17.84 20.42
 -10 -6 -17 145.17 33.27
 -10 -6 -16 6.28 20.85
 -10 -6 -15 205.28 38.31
 -10 -6 -14 18.36 18.94
 -10 -6 -13 162.61 33.89
 -10 -6 -12 361.52 47.5
 -10 -6 -11 81.49 28.37
 -10 -6 -10 108.27 28.3
 -10 -6 -9 5.57 19.71
 -10 -6 -8 119.62 30.12
 -10 -6 -7 63.56 23.26
 -10 -6 -6 268.51 38.32
 -10 -6 -5 111.15 27.98
 -10 -6 -4 444.64 48.05
 -10 -6 -3 173.96 32.07
 -10 -6 -2 558.47 52.28
 -10 -6 -1 217.63 33.97
 -10 -6 0 -13.59 16.94
 -10 -5 -16 164.12 34.21
 -10 -5 -15 12.03 20
 -10 -5 -14 213.9 38.43
 -10 -5 -13 5.87 16.71
 -10 -5 -12 299.99 43.66
 -10 -5 -11 84.98 27.2
 -10 -5 -10 305.57 42.71
 -10 -5 -9 108.68 30.06
 -10 -5 -8 143.63 30.63
 -10 -5 -7 468.98 49.68
 -10 -5 -6 5.13 17.59
 -10 -5 -5 402.97 46.76
 -10 -5 -4 9.89 18
 -10 -5 -3 608.47 55.43
 -10 -5 -2 23.97 21.38
 -10 -5 -1 415.12 45.6
 -10 -5 0 143.84 30.67
 -10 -5 1 86.62 25.8
 -10 -4 -14 -11.57 18.57
 -10 -4 -13 530.38 55.41
 -10 -4 -12 45.03 22.69
 -10 -4 -11 226.15 37.07
 -10 -4 -10 113.86 28.15
 -10 -4 -9 101.53 26.93
 -10 -4 -8 31.55 20.7
 -10 -4 -7 155.68 31.57
 -10 -4 -6 712.1 61.28
 -10 -4 -5 65.75 23.06
 -10 -4 -4 390.13 44.52
 -10 -4 -3 14.81 17.97
 -10 -4 -2 97.51 25.98
 -10 -4 -1 33.72 19.42
 -10 -4 0 176.1 31.08
 -10 -4 1 -4.71 18.06
 -10 -4 2 442.05 47.54
 -10 -4 3 188.64 34.27
 -10 -3 -13 66.65 26.19
 -10 -3 -12 537.56 55.81
 -10 -3 -11 32.46 21.79
 -10 -3 -10 332.23 43.96
 -10 -3 -9 10.6 17.62
 -10 -3 -8 230.99 36.52
 -10 -3 -7 83.26 24.6
 -10 -3 -6 603.89 55.73
 -10 -3 -5 276.04 37.76
 -10 -3 -4 597.95 55.29
 -10 -3 -3 748.4 62.07
 -10 -3 -2 189.3 31.99
 -10 -3 -1 736.55 60.5
 -10 -3 0 4.91 19.76
 -10 -3 1 487.44 49.86
 -10 -3 2 82.26 23.99
 -10 -3 3 788.56 62.45
 -10 -3 4 176.76 31.99
 -10 -2 -12 42.97 21.16
 -10 -2 -11 251.06 37.55
 -10 -2 -10 10.64 18.82
 -10 -2 -9 238.02 37.66
 -10 -2 -8 36.89 20.75
 -10 -2 -7 303.93 40.4
 -10 -2 -6 52.13 22.42
 -10 -2 -5 1119.75 77.44
 -10 -2 -4 30.93 21.23
 -10 -2 -3 774.94 63.4
 -10 -2 -2 20.45 19.63
 -10 -2 -1 15.27 19.04
 -10 -2 0 55.86 21.86
 -10 -2 1 5.06 18.94
 -10 -2 2 398.89 45.81
 -10 -2 3 95.53 26.42
 -10 -2 4 480.86 50.68
 -10 -2 5 -29.93 24.23
 -10 -1 -11 264.9 37.9
 -10 -1 -10 132.42 29.41
 -10 -1 -9 95.44 25.11
 -10 -1 -8 180.2 32.67
 -10 -1 -7 31.73 19.27
 -10 -1 -6 126.77 28.59
 -10 -1 -5 15.82 17.53
 -10 -1 -4 495.37 50.66
 -10 -1 -3 -21.05 20.7
 -10 -1 -2 473.45 49.54
 -10 -1 -1 63.19 25.23
 -10 -1 0 310.48 41.36
 -10 -1 1 168.37 32.38
 -10 -1 2 236.33 38.72
 -10 -1 3 351.67 45.34
 -10 -1 4 120.68 30.78
 -10 -1 5 220.31 37.25
 -10 -1 6 5.24 24.2
 -10 -1 7 214.52 38.45
 -10 0 -9 85.07 24.29
 -10 0 -8 240.04 37.98
 -10 0 -7 128.4 29.32
 -10 0 -6 246.72 37.1
 -10 0 -5 392.83 45.36
 -10 0 -4 485.19 50.98
 -10 0 -3 605.79 57.36
 -10 0 -2 124.79 28.6
 -10 0 -1 565.3 55.44
 -10 0 0 54.4 24.76
 -10 0 1 403.76 47.91
 -10 0 2 43.71 23.48
 -10 0 3 526.29 54.66
 -10 0 4 137.41 33.64
 -10 0 5 214.9 38.16
 -10 0 6 193.25 38.11
 -10 0 7 38.66 25.55
 -10 0 8 248.46 42.86
 -10 1 -12 84.33 34.38
 -10 1 -11 87.62 31.42
 -10 1 -8 26.87 19.58
 -10 1 -7 373.36 45.66
 -10 1 -6 141.88 31.39
 -10 1 -5 54.87 22.64
 -10 1 -4 392.21 46.23
 -10 1 -3 239.16 37.46
 -10 1 -2 396.74 47.01
 -10 1 -1 190.76 35.9
 -10 1 0 247.94 39.79
 -10 1 1 11.32 22.26
 -10 1 2 393 49.05
 -10 1 3 -5.72 22.5
 -10 1 4 413.77 50.12
 -10 1 5 98.12 31.48
 -10 1 6 451.84 53.44
 -10 1 7 81.36 32.03
 -10 1 8 250.44 42.87
 -10 1 9 203.89 40.52
 -10 2 -10 221.42 41.05
 -10 2 -9 99.3 31.06
 -10 2 -8 353.03 48.96
 -10 2 -7 44.44 26.57
 -10 2 -6 215.96 35.28
 -10 2 -5 -5.6 18.59
 -10 2 -4 310.98 42.37
 -10 2 -3 5.7 17.64
 -10 2 -2 465.17 51.75
 -10 2 -1 115.67 32.75
 -10 2 0 110.66 30.19
 -10 2 1 293.81 43.82
 -10 2 2 100.56 30.2
 -10 2 3 291.93 45.26
 -10 2 4 36 24.72
 -10 2 5 325.74 46.33
 -10 2 6 -18.2 23.28
 -10 2 7 201.08 42
 -10 2 8 42.75 28.25
 -10 2 9 330.41 49
 -10 2 10 30.57 30.6
 -10 3 -8 90.51 32.87
 -10 3 -7 141.94 35.45
 -10 3 -6 133.28 34.35
 -10 3 -5 113.68 33.33
 -10 3 -5 142.15 29.97
 -10 3 -4 86.46 27.23
 -10 3 -3 512.95 54.55
 -10 3 -2 -23.56 23.17
 -10 3 -1 523.64 56.61
 -10 3 0 78.17 29.29
 -10 3 1 242.68 42.05
 -10 3 2 73.52 28.89
 -10 3 3 290.58 45.67
 -10 3 4 136.98 34.49
 -10 3 5 131.8 35.15
 -10 3 6 460.95 55.66
 -10 3 7 6.35 26.11
 -10 4 -4 71.48 29
 -10 4 -3 199.54 39.04
 -10 4 -3 142.28 32.61
 -10 4 -2 222.26 40.23
 -10 4 -1 -6.09 24.5
 -10 4 0 178.8 37.85
 -10 4 1 24.98 25.71
 -10 4 2 50.48 28.69
 -10 4 3 6.37 23.2
 -9 -13 -1 149.66 35.63
 -9 -13 0 255.6 43.25
 -9 -12 -12 -6.61 24.73
 -9 -12 -11 367.62 50.89
 -9 -12 -10 94.18 30.62
 -9 -12 -9 85.35 32.36
 -9 -12 -2 435.77 52.96
 -9 -12 -1 86.44 29.62
 -9 -12 0 99.49 30.81
 -9 -12 1 156.51 35.17
 -9 -12 2 94.99 29.42
 -9 -12 3 51.34 26.46
 -9 -12 4 117.17 34.18
 -9 -11 -14 169.06 37.99
 -9 -11 -13 13.26 22.75
 -9 -11 -12 188.01 37.8
 -9 -11 -11 -6.33 22.38
 -9 -11 -10 486.54 56.38
 -9 -11 -9 -11.97 27.16
 -9 -11 -8 162.44 35.93
 -9 -11 -7 61.66 29.32
 -9 -11 -3 315.16 43.5
 -9 -11 -2 -11.52 22.1
 -9 -11 -1 306.65 43.55
 -9 -11 0 -5.84 20.02
 -9 -11 1 395.17 48.89
 -9 -11 2 -5.98 20.54
 -9 -11 3 133.87 33.3
 -9 -11 4 105.27 30.24
 -9 -11 5 69.42 27.7
 -9 -11 6 244.61 42.79
 -9 -10 -16 133.74 35.25
 -9 -10 -15 -6.15 24.16
 -9 -10 -15 13.42 24.42
 -9 -10 -14 39.58 27.75
 -9 -10 -13 58.16 26.66
 -9 -10 -12 50.68 26.11
 -9 -10 -11 340.43 46.68
 -9 -10 -10 24.07 21.92
 -9 -10 -9 484.92 55.31
 -9 -10 -8 5.67 22.8
 -9 -10 -7 383.57 47.7
 -9 -10 -6 26.48 22.27
 -9 -10 -3 282.17 39.55
 -9 -10 -2 128.5 29.7
 -9 -10 -1 166.79 32.1
 -9 -10 0 369.34 45.55
 -9 -10 1 27.54 21.15
 -9 -10 2 274.66 40.06
 -9 -10 3 22.85 21.38
 -9 -10 4 320.89 43.43
 -9 -10 5 -5.98 21.75
 -9 -10 6 306.17 44.43
 -9 -10 7 62.76 27
 -9 -10 8 64.3 27.1
 -9 -9 -17 85.1 30.35
 -9 -9 -17 73.64 29.4
 -9 -9 -16 6.61 21.96
 -9 -9 -15 254.35 42.3
 -9 -9 -14 77.14 30.81
 -9 -9 -13 132.05 33.09
 -9 -9 -12 36.85 22.39
 -9 -9 -11 107.83 29.73
 -9 -9 -10 58.29 24.57
 -9 -9 -9 85.01 27.21
 -9 -9 -8 396 47.5
 -9 -9 -7 90.59 26.82
 -9 -9 -6 278.51 41.07
 -9 -9 -5 -4.98 20.5
 -9 -9 -4 244.67 37.2
 -9 -9 -3 34.36 18.86
 -9 -9 -2 418.61 46.14
 -9 -9 -1 39.65 18.58
 -9 -9 0 220.79 35.43
 -9 -9 1 239.92 35.34
 -9 -9 2 93.76 26.23
 -9 -9 3 133.17 29.93
 -9 -9 4 87.46 25.84
 -9 -9 5 292.24 42.26
 -9 -9 6 5.78 19.21
 -9 -9 7 553.57 57.38
 -9 -9 8 -6.13 19.68
 -9 -9 9 69.39 28.73
 -9 -9 10 58.35 28.42
 -9 -8 -17 90.82 30.11
 -9 -8 -16 205.77 39.18
 -9 -8 -15 6.32 20.3
 -9 -8 -14 421.88 52.03
 -9 -8 -13 12.15 23.31
 -9 -8 -12 279.08 42.05
 -9 -8 -11 11.59 18.61
 -9 -8 -10 451.59 51.5
 -9 -8 -9 82.37 28.39
 -9 -8 -8 383.2 46.42
 -9 -8 -7 407.83 47.05
 -9 -8 -6 49.98 24.31
 -9 -8 -5 401.86 45.27
 -9 -8 -4 42.15 21.68
 -9 -8 -3 262.35 36.98
 -9 -8 -3 264.55 35.23
 -9 -8 -2 9 17.27
 -9 -8 -1 1038.19 71.23
 -9 -8 0 -23.01 18.11
 -9 -8 1 469.2 47.15
 -9 -8 2 81.59 24.15
 -9 -8 3 103.63 25.62
 -9 -8 4 86.36 24.43
 -9 -8 5 120.69 28.38
 -9 -8 6 233.07 36.8
 -9 -8 7 16.84 19.86
 -9 -8 8 464.53 52.27
 -9 -8 9 6 22.45
 -9 -8 10 260.19 41.68
 -9 -7 -18 113.81 32.75
 -9 -7 -17 37.64 24.1
 -9 -7 -16 86.74 27.25
 -9 -7 -15 18.31 20.95
 -9 -7 -14 29.94 22.99
 -9 -7 -13 217.18 36.99
 -9 -7 -12 40.17 24.15
 -9 -7 -11 252.12 39.31
 -9 -7 -10 -5.45 17.49
 -9 -7 -9 143.24 29.51
 -9 -7 -8 67.09 23.11
 -9 -7 -7 265.55 38.92
 -9 -7 -6 180.13 32.61
 -9 -7 -5 131.85 28.02
 -9 -7 -4 319.79 40.34
 -9 -7 -3 141.02 28.59
 -9 -7 -3 117.73 23.72
 -9 -7 -2 162.02 29.57
 -9 -7 -2 114.18 23.07
 -9 -7 -1 16.48 18.37
 -9 -7 -1 4.11 16.55
 -9 -7 0 506.01 46.05
 -9 -7 1 141.17 26.35
 -9 -7 2 755.5 58.74
 -9 -7 3 108.81 26.04
 -9 -7 4 389.39 43.12
 -9 -7 5 14.59 18.2
 -9 -7 6 116.26 27.68
 -9 -7 7 178.72 32.72
 -9 -7 8 109.26 28.72
 -9 -6 -17 138.85 33.06
 -9 -6 -16 41.78 23.5
 -9 -6 -15 153.04 32.32
 -9 -6 -14 75.25 26.39
 -9 -6 -13 73.77 25.41
 -9 -6 -12 143.86 30.38
 -9 -6 -11 102.85 26.48
 -9 -6 -10 332.88 42.43
 -9 -6 -9 123.55 27.87
 -9 -6 -8 625.39 55.99
 -9 -6 -7 29.18 18.21
 -9 -6 -6 692.86 58.55
 -9 -6 -5 123.44 26.9
 -9 -6 -4 138.07 27.38
 -9 -6 -3 39.01 20.13
 -9 -6 -3 87.2 20.54
 -9 -6 -2 659.55 53.4
 -9 -6 -2 628.09 48.93
 -9 -6 -1 82.3 23.6
 -9 -6 -1 99.66 23.45
 -9 -6 0 902.26 61.62
 -9 -6 0 854.33 58.66
 -9 -6 1 575.31 47.6
 -9 -6 2 39.84 18.45
 -9 -6 3 442.16 43.16
 -9 -6 4 4.3 14.28
 -9 -6 5 497.8 47.67
 -9 -6 6 60.9 22.82
 -9 -6 7 386.63 44.21
 -9 -5 -16 207.12 37.21
 -9 -5 -15 5.68 17.58
 -9 -5 -14 261.98 39.18
 -9 -5 -13 10.95 19.94
 -9 -5 -12 279.11 39.3
 -9 -5 -11 5.25 16.85
 -9 -5 -10 251.18 37.42
 -9 -5 -9 74.7 24.29
 -9 -5 -8 363.67 42.62
 -9 -5 -7 312.18 39.17
 -9 -5 -6 41.62 20.66
 -9 -5 -5 330.26 39.88
 -9 -5 -4 8.85 15.66
 -9 -5 -3 190.78 30.62
 -9 -5 -2 4.25 17.11
 -9 -5 -1 671.9 53.68
 -9 -5 0 69.55 22.86
 -9 -5 1 638.2 51.52
 -9 -5 2 495.67 45.22
 -9 -5 6 443.97 44.69
 -9 -4 -15 98.45 28.33
 -9 -4 -14 53.95 21.78
 -9 -4 -13 148.61 30.92
 -9 -4 -12 -5.21 16.12
 -9 -4 -11 239.4 35.8
 -9 -4 -10 4.98 15.98
 -9 -4 -9 184.65 31.76
 -9 -4 -8 138.24 27.79
 -9 -4 -7 472.45 46.19
 -9 -4 -6 928.2 67.01
 -9 -4 -5 357.3 39.92
 -9 -4 -4 285.23 36.23
 -9 -4 -3 -8.77 17.24
 -9 -4 -2 202.88 31.88
 -9 -4 -1 17.02 16.74
 -9 -4 0 524.37 47.63
 -9 -4 1 8.28 17.76
 -9 -4 2 600.5 50.38
 -9 -4 3 209.87 30.74
 -9 -3 -14 151.64 31.14
 -9 -3 -13 123.57 27.87
 -9 -3 -12 323.4 40.85
 -9 -3 -11 4.95 16.45
 -9 -3 -10 302.2 39.11
 -9 -3 -9 24 17.96
 -9 -3 -8 250.64 36.06
 -9 -3 -7 9.34 17.01
 -9 -3 -6 512.42 49.07
 -9 -3 -5 164.16 29.49
 -9 -3 -4 721.1 56.87
 -9 -3 -3 231.7 32.85
 -9 -3 -2 8.82 15.6
 -9 -3 -1 318.91 37.4
 -9 -3 0 86.62 22.77
 -9 -3 1 528.33 48.11
 -9 -3 2 29.86 19.39
 -9 -3 3 1330.51 80.05
 -9 -3 4 4.21 17.32
 -9 -2 -17 6.19 26.01
 -9 -2 -16 190.9 38.79
 -9 -2 -15 -5.73 22.53
 -9 -2 -12 266.01 38.07
 -9 -2 -11 155.84 29.08
 -9 -2 -10 67.5 21.6
 -9 -2 -9 148.05 28.79
 -9 -2 -8 66.35 22
 -9 -2 -7 310.25 39.55
 -9 -2 -6 32.59 18.76
 -9 -2 -5 1044.43 70.87
 -9 -2 -4 9.18 14.73
 -9 -2 -3 227.84 32.37
 -9 -2 -2 13.59 17.82
 -9 -2 -1 220.86 33.8
 -9 -2 0 211.22 32.06
 -9 -2 1 805.67 60.71
 -9 -2 2 401.7 43.07
 -9 -2 3 168.81 30.97
 -9 -2 4 443.08 47.05
 -9 -2 5 30.95 23.4
 -9 -2 6 379.11 44.02
 -9 -1 -17 159.91 38.37
 -9 -1 -16 18.59 24.37
 -9 -1 -15 178.88 37.69
 -9 -1 -14 -5.72 24.53
 -9 -1 -13 114.89 31
 -9 -1 -12 26.07 23.26
 -9 -1 -11 228.28 36.68
 -9 -1 -11 173.5 32.13
 -9 -1 -10 110.39 26.6
 -9 -1 -9 191.56 31.9
 -9 -1 -8 171.61 29.16
 -9 -1 -7 346.46 40.22
 -9 -1 -6 472.57 46.96
 -9 -1 -5 136.53 28.33
 -9 -1 -4 582.44 52.05
 -9 -1 -3 -4.68 17.05
 -9 -1 -2 145.16 28.79
 -9 -1 -1 65.47 21.71
 -9 -1 0 149.38 28.45
 -9 -1 1 153.81 29.8
 -9 -1 2 270.63 36.64
 -9 -1 3 443.3 46.82
 -9 -1 4 636.03 56.92
 -9 -1 5 238.95 35.43
 -9 -1 6 14.08 19.72
 -9 -1 7 319.51 42.58
 -9 0 -16 70.37 31.61
 -9 0 -15 136.25 33.47
 -9 0 -14 149.1 35.77
 -9 0 -13 108.89 32.43
 -9 0 -12 389.29 49.59
 -9 0 -11 -5.26 21.63
 -9 0 -10 528 52.38
 -9 0 -10 489.61 47.99
 -9 0 -9 38.59 21.55
 -9 0 -9 43.25 19.38
 -9 0 -8 310.23 41.67
 -9 0 -8 389.42 42.76
 -9 0 -7 -8.88 22.86
 -9 0 -7 9.62 15.99
 -9 0 -6 317.9 39.24
 -9 0 -5 211.98 33.26
 -9 0 -4 574.31 52.06
 -9 0 -3 435.4 46.12
 -9 0 -2 426.34 46.09
 -9 0 -1 135.76 29.45
 -9 0 0 -9.71 19.98
 -9 0 1 560.28 52.67
 -9 0 2 4.89 18.77
 -9 0 3 791.28 63.92
 -9 0 4 103.64 29.22
 -9 0 5 426.45 47.66
 -9 0 6 124.52 30.48
 -9 0 7 60.06 25.11
 -9 0 8 65.31 28.01
 -9 1 -14 -6.2 23.8
 -9 1 -13 149.48 35.5
 -9 1 -12 28.86 26.69
 -9 1 -11 200.24 39.01
 -9 1 -10 85.86 29.97
 -9 1 -9 264.54 40.22
 -9 1 -8 45.07 25.1
 -9 1 -8 53.48 21.33
 -9 1 -7 603.84 56.44
 -9 1 -7 611.49 54.54
 -9 1 -6 4.67 19.64
 -9 1 -6 9.84 16.88
 -9 1 -5 275.7 37.62
 -9 1 -5 321.41 39.6
 -9 1 -4 267.4 37.42
 -9 1 -4 303.43 38.56
 -9 1 -3 54.97 20.19
 -9 1 -2 446.08 48.12
 -9 1 -1 80.57 24.58
 -9 1 0 253.35 37.53
 -9 1 1 40.79 22.77
 -9 1 2 421.08 47.56
 -9 1 3 5.17 20.79
 -9 1 4 682.25 61.81
 -9 1 5 31.47 24.26
 -9 1 6 258.74 40.37
 -9 1 7 276.34 40.99
 -9 1 8 155.05 35.59
 -9 1 9 418.71 49.95
 -9 2 -13 330.8 48.78
 -9 2 -12 72.67 29.48
 -9 2 -11 199.66 38.25
 -9 2 -10 234.07 40.21
 -9 2 -9 77.64 28.65
 -9 2 -8 376.5 46.82
 -9 2 -7 67.89 27.31
 -9 2 -7 44.76 20.97
 -9 2 -6 543.03 54.41
 -9 2 -6 572.59 53.22
 -9 2 -5 14.82 22.83
 -9 2 -5 5.08 16.89
 -9 2 -4 630.74 57.08
 -9 2 -4 547.88 52.63
 -9 2 -3 -18.83 22.48
 -9 2 -3 -5.16 21.23
 -9 2 -2 605.5 53.44
 -9 2 -2 415.46 48.43
 -9 2 -1 36.68 24.24
 -9 2 0 221.97 36.7
 -9 2 1 170.67 34.38
 -9 2 2 166.82 33.72
 -9 2 3 249.92 40.1
 -9 2 4 27.4 24.9
 -9 2 5 320.75 43.42
 -9 2 6 16.73 24.41
 -9 2 7 168.74 34.55
 -9 2 8 56.6 26.21
 -9 2 9 165.06 39.12
 -9 2 10 -17.15 24.52
 -9 3 -11 24.72 25.98
 -9 3 -10 102.61 31.25
 -9 3 -9 23.56 23.71
 -9 3 -8 114.89 31.77
 -9 3 -7 72.9 28.96
 -9 3 -6 125.91 31.42
 -9 3 -5 299.94 43.67
 -9 3 -5 233.96 35.56
 -9 3 -4 151.95 33.72
 -9 3 -4 163.19 31.38
 -9 3 -3 303.46 42.6
 -9 3 -3 319.07 43.25
 -9 3 -2 55.82 24.65
 -9 3 -2 16.13 20.13
 -9 3 -1 401.16 46.7
 -9 3 -1 304.86 43.01
 -9 3 0 4.97 20.88
 -9 3 0 -16.52 22.65
 -9 3 1 155.87 33.81
 -9 3 2 11.26 22.14
 -9 3 3 335.91 45.8
 -9 3 4 17.26 23.68
 -9 3 5 308.1 46.25
 -9 3 6 246.46 41.05
 -9 3 7 88.77 32.24
 -9 3 8 435.36 52.82
 -9 3 9 -6 24.69
 -9 3 10 283.22 45.99
 -9 3 11 6.05 26.45
 -9 4 -9 192.45 39.98
 -9 4 -8 12.18 23.94
 -9 4 -7 83.53 28.63
 -9 4 -6 46.86 28.02
 -9 4 -5 189.84 38.08
 -9 4 -4 73.43 28.75
 -9 4 -4 64.65 25.83
 -9 4 -3 272.82 41.43
 -9 4 -3 180.3 36.1
 -9 4 -2 335.61 45.6
 -9 4 -2 405.04 48.37
 -9 4 -1 70.94 29.68
 -9 4 -1 61.96 27.42
 -9 4 0 390.13 48.33
 -9 4 0 325.41 45.02
 -9 4 1 -5.4 24.07
 -9 4 1 -5.78 22.19
 -9 4 2 102.32 30.8
 -9 4 2 87.94 29.91
 -9 4 3 5.94 22.19
 -9 4 4 552.86 58.56
 -9 4 5 6.07 27.58
 -9 4 6 441.73 55.04
 -9 4 7 99.13 32.92
 -9 4 8 87.42 30.9
 -9 4 9 314.32 47.8
 -9 5 -5 67.29 29.77
 -9 5 -4 470.39 55.39
 -9 5 -3 41.71 28.95
 -9 5 -2 242.14 43.1
 -9 5 -2 238.96 39.51
 -9 5 -1 181.99 38.67
 -9 5 -1 127.38 34.4
 -9 5 0 128.31 33.36
 -9 5 0 88.26 28.76
 -9 5 1 250.13 40.93
 -9 5 1 215.24 39.78
 -9 5 2 52.26 25.89
 -9 5 2 -12.14 22.1
 -9 5 3 302.09 44.08
 -9 5 3 252.37 42.86
 -9 5 4 5.81 24.91
 -9 5 4 -6.24 22.07
 -9 5 5 119.88 35.71
 -9 5 6 51.04 30.02
 -8 -13 -11 25.53 24.5
 -8 -13 -1 94.5 32.12
 -8 -13 0 260.02 43.32
 -8 -13 1 51.08 27.44
 -8 -13 2 199.09 40.62
 -8 -12 -13 131.34 36.32
 -8 -12 -12 121.95 33.27
 -8 -12 -11 337.1 48.83
 -8 -12 -10 18.21 23.3
 -8 -12 -9 258.85 42.15
 -8 -12 -2 486.5 54.24
 -8 -12 -1 -5.97 21.74
 -8 -12 0 311.86 45.39
 -8 -12 1 84.71 29.94
 -8 -12 2 238.69 41.06
 -8 -12 3 37.25 25.57
 -8 -12 4 157.64 37.43
 -8 -12 5 128.21 34.59
 -8 -12 6 45.56 26.82
 -8 -11 -16 63.54 30.42
 -8 -11 -15 -6.69 22.96
 -8 -11 -14 65.61 27.65
 -8 -11 -13 -6.41 22.68
 -8 -11 -12 156.34 35.13
 -8 -11 -11 18.26 22.77
 -8 -11 -10 573.38 59
 -8 -11 -9 34.36 25.55
 -8 -11 -8 310.04 43.65
 -8 -11 -7 32.01 23.8
 -8 -11 -3 121.75 29.91
 -8 -11 -2 22.24 20.25
 -8 -11 -1 173.14 35
 -8 -11 0 22.49 22.12
 -8 -11 1 301.37 42.24
 -8 -11 2 -5.77 22.15
 -8 -11 3 235.04 39.46
 -8 -11 4 35.93 22.42
 -8 -11 5 195.55 38.33
 -8 -11 6 112.37 32.34
 -8 -11 7 114.96 32.63
 -8 -11 8 221.75 41.36
 -8 -10 -17 25.96 25.53
 -8 -10 -17 33.51 23.73
 -8 -10 -16 181.84 38.85
 -8 -10 -16 178.26 37.16
 -8 -10 -15 -12.08 21.98
 -8 -10 -15 6.49 20.07
 -8 -10 -14 202.78 38.5
 -8 -10 -14 235.12 40.31
 -8 -10 -13 138.44 32.79
 -8 -10 -13 99.36 30.37
 -8 -10 -12 163.67 34.9
 -8 -10 -11 400.94 49.45
 -8 -10 -10 40.1 26.95
 -8 -10 -9 460.76 51.02
 -8 -10 -8 64.5 26.97
 -8 -10 -7 72.73 24.92
 -8 -10 -6 14.99 20.11
 -8 -10 -5 441.31 47.99
 -8 -10 -3 1144.89 78.99
 -8 -10 -2 875.48 68.02
 -8 -10 -1 258.71 38.58
 -8 -10 0 167.18 32.46
 -8 -10 1 -5.3 18.19
 -8 -10 2 188.99 34.27
 -8 -10 3 27.54 20.62
 -8 -10 4 580.71 57.45
 -8 -10 5 11.56 21.62
 -8 -10 6 528.17 55.83
 -8 -10 7 286.5 42.53
 -8 -10 8 62.6 27.46
 -8 -10 9 141.43 34.3
 -8 -10 10 131.88 33.74
 -8 -9 -18 6.62 22.7
 -8 -9 -18 6.55 20.25
 -8 -9 -17 64.11 28.8
 -8 -9 -17 187.76 37.84
 -8 -9 -16 -6.19 21.25
 -8 -9 -16 -25.54 22.59
 -8 -9 -15 262.07 41.58
 -8 -9 -15 213.17 38.79
 -8 -9 -14 11.42 24
 -8 -9 -14 6.14 19.71
 -8 -9 -13 250.9 40.26
 -8 -9 -13 342.16 46.15
 -8 -9 -12 25.96 21.86
 -8 -9 -12 64.48 26.16
 -8 -9 -11 268.1 40.39
 -8 -9 -10 193.56 35.42
 -8 -9 -9 166.07 33.89
 -8 -9 -8 290.03 40.34
 -8 -9 -7 104.93 28.31
 -8 -9 -6 279.34 38.27
 -8 -9 -5 74.11 25.24
 -8 -9 -4 516.05 50.07
 -8 -9 -3 9.45 19.01
 -8 -9 -2 293.36 38.61
 -8 -9 -1 14.27 17.79
 -8 -9 0 424.08 45.48
 -8 -9 1 93.17 24.71
 -8 -9 2 300.18 39.6
 -8 -9 3 271.84 38.86
 -8 -9 4 137.05 29.29
 -8 -9 5 510.39 52.19
 -8 -9 6 27.98 22.54
 -8 -9 7 976.72 76.9
 -8 -9 8 17.89 18.46
 -8 -9 9 381.64 49.95
 -8 -9 10 25.37 22.45
 -8 -9 11 156.7 35.79
 -8 -8 -19 76.23 28.94
 -8 -8 -18 32.69 25.1
 -8 -8 -18 25.23 20.98
 -8 -8 -17 81.16 27.95
 -8 -8 -16 147.51 32.43
 -8 -8 -15 12.08 22.59
 -8 -8 -14 344.14 46.31
 -8 -8 -13 23.12 21.05
 -8 -8 -12 630.49 59.5
 -8 -8 -11 5.48 18.79
 -8 -8 -10 966.24 72.88
 -8 -8 -9 46.3 24.62
 -8 -8 -8 553.02 53.3
 -8 -8 -7 24.04 19.8
 -8 -8 -6 190.17 33.14
 -8 -8 -5 218.75 34.56
 -8 -8 -4 90.14 25.41
 -8 -8 -3 968.91 66.69
 -8 -8 -3 1033.12 68.85
 -8 -8 -2 3.96 16.97
 -8 -8 -2 4.31 15.26
 -8 -8 -1 1059.93 70.07
 -8 -8 0 -13.22 16.48
 -8 -8 1 472.02 46.86
 -8 -8 2 36.85 17.71
 -8 -8 3 175.43 31.23
 -8 -8 4 127.28 27.85
 -8 -8 5 268.22 37.6
 -8 -8 6 267.65 38.65
 -8 -8 7 21.79 20.91
 -8 -8 8 666.19 61.98
 -8 -7 -18 121.31 31.89
 -8 -7 -17 24.01 18.59
 -8 -7 -16 142.38 31.71
 -8 -7 -15 5.81 19.3
 -8 -7 -14 147.74 33.05
 -8 -7 -13 116.48 28.8
 -8 -7 -12 59.43 24.16
 -8 -7 -11 662.25 59.4
 -8 -7 -10 -10.2 18.04
 -8 -7 -9 355.24 42.82
 -8 -7 -8 133.49 28.37
 -8 -7 -7 272.41 37.14
 -8 -7 -6 -4.46 15.32
 -8 -7 -5 388.29 42.12
 -8 -7 -4 274.07 35.3
 -8 -7 -3 580.14 49.65
 -8 -7 -3 645.78 50.3
 -8 -7 -2 553.07 48.34
 -8 -7 -2 568.23 47.63
 -8 -7 -1 110.7 24.48
 -8 -7 -1 74.66 19.58
 -8 -7 0 443.92 42.78
 -8 -7 1 89.92 21.53
 -8 -7 2 543.25 48.01
 -8 -7 3 126.19 26.18
 -8 -7 4 492.06 47.25
 -8 -7 5 51.66 19.81
 -8 -7 6 176.12 31.92
 -8 -7 7 229.5 35.78
 -8 -6 -17 420.77 49.59
 -8 -6 -16 215.56 37.08
 -8 -6 -15 233.84 37.46
 -8 -6 -14 376.02 45.51
 -8 -6 -13 170.39 32.77
 -8 -6 -12 62.18 22.75
 -8 -6 -11 301.83 40.05
 -8 -6 -10 449.61 47.81
 -8 -6 -9 208.87 34.25
 -8 -6 -8 496.79 47.94
 -8 -6 -7 4.45 15.27
 -8 -6 -6 352.58 39.65
 -8 -6 -5 33.17 17.82
 -8 -6 -4 531.49 47.39
 -8 -6 -3 50.31 19.75
 -8 -6 -3 76.56 19.91
 -8 -6 -2 990.91 63.71
 -8 -6 -2 978.38 61.97
 -8 -6 -1 21.74 15.24
 -8 -6 -1 17.6 13.85
 -8 -6 0 834.24 56.15
 -8 -6 0 847.47 56.54
 -8 -6 1 61.1 18.72
 -8 -6 1 44.24 18.25
 -8 -6 2 221.18 29.58
 -8 -6 3 432.13 41.22
 -8 -6 4 74.45 21.13
 -8 -6 5 1276.58 78.27
 -8 -5 -16 146.53 31.24
 -8 -5 -15 373.67 44.63
 -8 -5 -14 57.55 22.52
 -8 -5 -13 5.11 16.97
 -8 -5 -12 323.06 40.9
 -8 -5 -11 53.35 21.29
 -8 -5 -10 880.38 65.83
 -8 -5 -9 187.46 31.47
 -8 -5 -8 540.91 50.05
 -8 -5 -7 406.05 42.1
 -8 -5 -6 356.71 38.41
 -8 -5 -5 302.46 35.62
 -8 -5 -4 164.9 27.26
 -8 -5 -3 818.27 55.43
 -8 -5 -3 666.95 47.96
 -8 -5 -2 37.29 18.68
 -8 -5 -2 27.66 13.48
 -8 -5 -1 1481.31 80.5
 -8 -5 -1 1437.82 75.91
 -8 -5 0 74.67 21.02
 -8 -5 0 60.54 16.54
 -8 -5 1 1211.12 68.41
 -8 -5 1 1052.47 63.96
 -8 -5 2 901.34 56.97
 -8 -5 2 783.63 54.72
 -8 -5 3 386.69 37.81
 -8 -5 4 312.46 34.45
 -8 -4 -19 -6.2 25.52
 -8 -4 -18 107.06 31.64
 -8 -4 -17 113.55 31.02
 -8 -4 -15 584.56 55.02
 -8 -4 -14 5.02 17.22
 -8 -4 -13 206.29 33.58
 -8 -4 -12 28.78 19.76
 -8 -4 -11 294.93 37.6
 -8 -4 -10 13.65 16.57
 -8 -4 -9 1259.05 78.78
 -8 -4 -8 77.23 21.29
 -8 -4 -7 593.99 49.93
 -8 -4 -6 323.08 36.94
 -8 -4 -5 311.88 35.09
 -8 -4 -4 517.36 44.83
 -8 -4 -3 261.49 32.08
 -8 -4 -2 1044.49 65.57
 -8 -4 -1 177.63 26.99
 -8 -4 0 1323.58 74.18
 -8 -4 0 1228.1 66.08
 -8 -4 1 10.72 15.64
 -8 -4 1 -5.78 11.9
 -8 -4 2 605.31 46.92
 -8 -4 2 682.13 46.53
 -8 -4 3 76.28 20.76
 -8 -4 3 80.01 18.18
 -8 -4 4 579.76 44.92
 -8 -3 -19 132.99 36.7
 -8 -3 -18 30.48 26.16
 -8 -3 -17 344.94 48.87
 -8 -3 -16 67 27.6
 -8 -3 -15 334.27 44.75
 -8 -3 -14 30.14 23.63
 -8 -3 -14 38.64 19.02
 -8 -3 -13 99.58 27.38
 -8 -3 -13 52.1 19.61
 -8 -3 -12 71.47 24.88
 -8 -3 -12 27.79 19.11
 -8 -3 -11 90.16 24.33
 -8 -3 -10 674.58 55.49
 -8 -3 -9 -4.31 15.25
 -8 -3 -8 672.1 53.28
 -8 -3 -7 8.3 13.78
 -8 -3 -6 114.31 24.29
 -8 -3 -5 16.07 15.8
 -8 -3 -4 248.88 31.73
 -8 -3 -3 175.22 28.12
 -8 -3 -2 457.2 41.71
 -8 -3 -1 1126.49 68.97
 -8 -3 0 480.18 42.61
 -8 -3 1 356.5 36.61
 -8 -3 2 55.28 20.08
 -8 -3 3 215.79 30.25
 -8 -3 4 18.13 15.25
 -8 -3 5 1144.36 68.45
 -8 -2 -19 12.97 26.1
 -8 -2 -18 68.98 30.03
 -8 -2 -17 12.06 22.55
 -8 -2 -16 196.29 37.28
 -8 -2 -15 -5.51 21.68
 -8 -2 -14 115.64 31.47
 -8 -2 -13 14.92 21.33
 -8 -2 -13 4.58 15.72
 -8 -2 -12 281.46 39.74
 -8 -2 -12 251.35 35.07
 -8 -2 -11 70.61 26.34
 -8 -2 -11 74.79 21.15
 -8 -2 -10 364.03 41.65
 -8 -2 -10 324.82 38.95
 -8 -2 -9 741.31 55.9
 -8 -2 -9 840.66 60.94
 -8 -2 -8 245.52 32.92
 -8 -2 -8 223.27 32
 -8 -2 -7 765.96 57.7
 -8 -2 -6 16.43 14.11
 -8 -2 -5 434.45 42.27
 -8 -2 -4 24.09 15.43
 -8 -2 -3 549.62 46.48
 -8 -2 -2 15.79 15.15
 -8 -2 -1 1082.85 67.83
 -8 -2 0 968.23 63.31
 -8 -2 1 501.19 43.92
 -8 -2 2 1472.51 82.36
 -8 -2 3 46.21 20.42
 -8 -2 4 495.96 44.08
 -8 -2 5 103.7 25.53
 -8 -2 6 357.05 39.01
 -8 -1 -18 199.6 39.97
 -8 -1 -17 80.86 31.68
 -8 -1 -16 167.71 37.09
 -8 -1 -15 189.24 37.64
 -8 -1 -14 27.37 26.99
 -8 -1 -13 182.36 35.12
 -8 -1 -12 59.23 24.03
 -8 -1 -11 279.63 37.81
 -8 -1 -11 194.86 31.07
 -8 -1 -10 70.45 25.7
 -8 -1 -10 60.08 19.59
 -8 -1 -9 523.43 48.03
 -8 -1 -9 481.52 45.16
 -8 -1 -8 31.38 20.22
 -8 -1 -8 38.08 18.18
 -8 -1 -7 415.73 41.99
 -8 -1 -7 440.66 43.32
 -8 -1 -6 126.41 25.78
 -8 -1 -6 87.48 22
 -8 -1 -5 36.57 17.18
 -8 -1 -5 62.1 19.19
 -8 -1 -4 522.79 46.44
 -8 -1 -3 61.52 19.69
 -8 -1 -2 523.81 46.08
 -8 -1 -1 4.08 14.42
 -8 -1 0 1606.13 88.83
 -8 -1 1 32.52 17.47
 -8 -1 2 1273.56 77.35
 -8 -1 3 -4.08 18.51
 -8 -1 4 703.94 54.73
 -8 -1 5 172.42 29.78
 -8 -1 6 404.02 42.97
 -8 -1 7 550.76 49.88
 -8 0 -17 173.48 37.4
 -8 0 -16 55.8 27.7
 -8 0 -15 285.93 45.21
 -8 0 -14 177.01 36.78
 -8 0 -13 163.51 33.48
 -8 0 -12 285.76 42.35
 -8 0 -11 49.39 23.64
 -8 0 -10 361.83 42.46
 -8 0 -10 343.1 38.51
 -8 0 -9 4.48 21.07
 -8 0 -9 42.81 17.64
 -8 0 -8 863.35 63.77
 -8 0 -8 930.26 63.8
 -8 0 -7 4.07 19.78
 -8 0 -7 8.51 15.06
 -8 0 -6 540.55 48.01
 -8 0 -6 514.3 47.1
 -8 0 -5 126.38 25.22
 -8 0 -5 118.87 25.02
 -8 0 -4 42.77 19.13
 -8 0 -4 25.49 18.25
 -8 0 -3 339.01 35.61
 -8 0 -3 340.02 38.6
 -8 0 -2 566.75 43.82
 -8 0 -2 505.17 47.04
 -8 0 -1 123.26 26.34
 -8 0 0 515.64 48.06
 -8 0 1 607.7 51.74
 -8 0 2 4.3 18.82
 -8 0 3 740.29 57.24
 -8 0 4 187.41 32.3
 -8 0 5 684.81 56.68
 -8 0 6 154.86 29.82
 -8 0 7 343.36 41.8
 -8 0 8 291.95 38.72
 -8 1 -16 153.54 37.95
 -8 1 -15 6.18 24.3
 -8 1 -14 213.99 39.12
 -8 1 -13 57.11 28.21
 -8 1 -12 147.72 31.85
 -8 1 -11 52.4 26.27
 -8 1 -10 165.88 33.28
 -8 1 -9 294.64 40.24
 -8 1 -8 315.22 39.4
 -8 1 -8 211.94 31.44
 -8 1 -7 672.61 56.38
 -8 1 -7 699.02 55.05
 -8 1 -6 34.26 22.67
 -8 1 -6 30.51 17.57
 -8 1 -5 243.48 34.72
 -8 1 -5 253.97 33.93
 -8 1 -4 203.16 31.89
 -8 1 -4 224.04 32.06
 -8 1 -3 96.54 25.1
 -8 1 -3 154.07 29.51
 -8 1 -2 501.9 45.42
 -8 1 -2 517.71 48.44
 -8 1 -1 754.05 55.22
 -8 1 -1 756.27 58.74
 -8 1 0 711.45 52.86
 -8 1 0 730.24 57.61
 -8 1 1 437.76 45.87
 -8 1 2 805.79 62.55
 -8 1 3 -4.6 17.64
 -8 1 4 626.52 53.84
 -8 1 5 23.44 19.31
 -8 1 6 648.38 57.08
 -8 1 7 28.67 24.61
 -8 1 8 265.35 39.33
 -8 1 9 150.76 31.87
 -8 1 10 249.9 38.46
 -8 2 -15 230.43 41.03
 -8 2 -14 -6.18 21.86
 -8 2 -13 286.74 45.05
 -8 2 -12 178.58 36.44
 -8 2 -11 61.12 26.61
 -8 2 -10 343.85 45.35
 -8 2 -9 93.42 28.67
 -8 2 -8 80.16 28.63
 -8 2 -7 484.27 49.91
 -8 2 -7 519.4 47.9
 -8 2 -6 262.49 37.21
 -8 2 -6 394.28 41.97
 -8 2 -5 72.66 23.79
 -8 2 -5 58.79 22.05
 -8 2 -4 383.67 43.29
 -8 2 -4 427.72 45.06
 -8 2 -3 142.12 28.32
 -8 2 -3 160.36 29.81
 -8 2 -2 165.02 30.85
 -8 2 -2 171 31.69
 -8 2 -1 -12.49 20.52
 -8 2 -1 -4.67 20.02
 -8 2 0 160.95 29.73
 -8 2 0 188.51 33.07
 -8 2 1 53.36 22.3
 -8 2 1 23.82 20.87
 -8 2 2 529.11 47.75
 -8 2 2 529.91 51.48
 -8 2 3 438.02 42.63
 -8 2 3 341.27 42.46
 -8 2 4 138.13 29.96
 -8 2 5 568.66 54.21
 -8 2 6 35.31 23.73
 -8 2 7 367.31 45.98
 -8 2 8 -5.16 22.99
 -8 2 9 547.11 56.48
 -8 2 10 47.29 25.54
 -8 2 11 476.47 52.48
 -8 3 -13 62.28 27.84
 -8 3 -12 507.45 56.54
 -8 3 -11 17.63 21.98
 -8 3 -10 348.72 47.11
 -8 3 -9 38.82 26.09
 -8 3 -8 188.57 35.72
 -8 3 -7 36.63 23.79
 -8 3 -6 402.57 46.03
 -8 3 -5 243.09 38.09
 -8 3 -5 358.9 40.73
 -8 3 -4 150.25 32.22
 -8 3 -4 117.82 26.85
 -8 3 -3 313.8 40.79
 -8 3 -3 209.86 34.47
 -8 3 -2 9.37 20.1
 -8 3 -2 9.66 20.72
 -8 3 -1 615.43 55.94
 -8 3 -1 728.25 59.52
 -8 3 0 202.39 32.39
 -8 3 0 173.43 31.82
 -8 3 1 678.43 58.37
 -8 3 1 853.57 66.3
 -8 3 2 -4.55 18.73
 -8 3 2 -10.18 18.53
 -8 3 3 231.41 34.58
 -8 3 3 247.61 38.08
 -8 3 4 168.03 30.6
 -8 3 4 146.25 32.09
 -8 3 5 168.84 32.71
 -8 3 5 254.1 39.36
 -8 3 6 192.96 35.87
 -8 3 7 293.13 44.21
 -8 3 8 252.51 40.78
 -8 3 9 172.11 36.39
 -8 4 -11 185.45 38.34
 -8 4 -10 48.32 25.96
 -8 4 -9 282.9 44.73
 -8 4 -8 -17.27 23.18
 -8 4 -7 612.23 60.16
 -8 4 -6 -5.5 22.12
 -8 4 -5 537.9 55.41
 -8 4 -4 47.46 26.03
 -8 4 -4 43.87 20.96
 -8 4 -3 192.27 34.61
 -8 4 -3 222.98 34.14
 -8 4 -2 256.84 38.48
 -8 4 -2 236.62 35.72
 -8 4 -1 228.78 36.17
 -8 4 -1 219.85 36.89
 -8 4 0 384.38 44.49
 -8 4 0 290.79 40.54
 -8 4 1 141.33 31.21
 -8 4 1 121.32 30.65
 -8 4 2 296.73 41.18
 -8 4 2 246.37 39.42
 -8 4 3 10.02 21.07
 -8 4 3 21.75 19.8
 -8 4 4 321 42.75
 -8 4 4 374.77 47.65
 -8 4 5 5.03 22.45
 -8 4 5 39.13 25.83
 -8 4 6 415 47.59
 -8 4 6 266.41 43.47
 -8 4 7 71.38 27.37
 -8 4 7 28.72 28.78
 -8 4 8 302.44 45.41
 -8 5 -9 74.59 29.79
 -8 5 -8 91.52 30.67
 -8 5 -8 91.63 30.03
 -8 5 -7 5.98 21.77
 -8 5 -6 170.55 37.14
 -8 5 -5 -11.56 22.72
 -8 5 -4 403.82 49.56
 -8 5 -3 -11.24 23.12
 -8 5 -2 178.24 36.37
 -8 5 -2 120.1 29.74
 -8 5 -1 55.25 28.47
 -8 5 -1 37.26 22.42
 -8 5 0 198.12 36.25
 -8 5 0 211.23 36.59
 -8 5 1 76.9 28.52
 -8 5 1 171 33.67
 -8 5 2 296.63 42.31
 -8 5 2 258.02 41.52
 -8 5 3 257.41 40.61
 -8 5 3 142.44 34.77
 -8 5 4 125.92 31.2
 -8 5 4 196.75 37.49
 -8 5 5 405.96 48.55
 -8 5 5 281.99 45.29
 -8 5 6 33.08 24.63
 -8 5 6 77.47 31.14
 -8 5 7 232.68 39.2
 -8 5 7 404.74 51.4
 -8 5 8 -11.17 22.47
 -8 6 -7 61.13 29.26
 -8 6 -6 80.92 30.32
 -8 6 -5 288.62 44.74
 -8 6 -4 -12.13 24.95
 -8 6 -3 570.95 60.31
 -8 6 -2 -5.97 24.03
 -8 6 -1 261.19 42.72
 -8 6 -1 318.74 43.7
 -8 6 0 17.75 24.86
 -8 6 0 -5.61 21.52
 -8 6 1 100.51 31.49
 -8 6 1 131.66 33.15
 -8 6 2 29.59 26.4
 -8 6 2 40.83 25.04
 -8 6 3 218.96 39.48
 -8 6 3 166.16 36.16
 -8 6 4 389.93 49.72
 -8 6 4 391.98 53.51
 -8 6 5 112.42 31.13
 -8 6 5 134.76 35.47
 -8 6 6 290.58 44.57
 -8 6 6 323.16 48.41
 -8 6 7 17.88 25.09
 -8 6 7 88.19 31.54
 -8 6 8 95.81 32.64
 -8 6 9 -6.02 25.81
 -8 7 1 -5.89 21.43
 -8 7 2 216.25 39.53
 -8 7 3 61.18 28.33
 -7 -13 -12 187.9 40.16
 -7 -13 -11 -18.88 24.15
 -7 -13 -1 266.66 43.42
 -7 -13 0 61.01 29.67
 -7 -13 1 202.38 40.26
 -7 -13 2 55.61 29.57
 -7 -13 3 99.91 34.03
 -7 -13 4 328.42 48.72
 -7 -12 -14 6.61 21.22
 -7 -12 -13 264.29 44.37
 -7 -12 -12 69 28.56
 -7 -12 -11 413.63 51.28
 -7 -12 -10 17.66 22.01
 -7 -12 -9 363.61 46.96
 -7 -12 -2 348.03 46.25
 -7 -12 -1 5.74 22.55
 -7 -12 0 403.26 49.41
 -7 -12 1 29.05 25.43
 -7 -12 2 270.48 41.9
 -7 -12 3 107.3 30.45
 -7 -12 4 -6.06 22.65
 -7 -12 5 49.3 29
 -7 -12 6 6.28 23.47
 -7 -12 7 140.6 34.97
 -7 -11 -16 31.65 27.72
 -7 -11 -16 46.6 26.2
 -7 -11 -15 61.01 30.65
 -7 -11 -15 117.24 31.74
 -7 -11 -14 140.51 34.39
 -7 -11 -14 152.72 34.42
 -7 -11 -13 86.94 28.83
 -7 -11 -12 42.37 24.94
 -7 -11 -11 23.54 21.44
 -7 -11 -10 68.49 26.91
 -7 -11 -9 -5.51 22.66
 -7 -11 -8 483.22 52.88
 -7 -11 -7 15.31 21.45
 -7 -11 -3 281.87 39.25
 -7 -11 -2 101.37 29.13
 -7 -11 -1 101.73 27.37
 -7 -11 0 16.17 20.17
 -7 -11 1 370.81 45.97
 -7 -11 2 33.22 22.81
 -7 -11 3 332.62 45.36
 -7 -11 4 -5.75 23.65
 -7 -11 5 123.35 32.12
 -7 -11 6 162.38 36.49
 -7 -11 7 326.44 46.96
 -7 -11 8 69.34 29.71
 -7 -11 9 12.9 22.82
 -7 -10 -18 66.28 30.7
 -7 -10 -17 12.85 27
 -7 -10 -17 13.02 20.89
 -7 -10 -16 148.77 34.85
 -7 -10 -16 172.77 35.95
 -7 -10 -15 -5.96 21.72
 -7 -10 -15 56.66 25.34
 -7 -10 -14 354.07 46.54
 -7 -10 -14 276.96 43.11
 -7 -10 -13 141.78 33.77
 -7 -10 -13 161.91 34.48
 -7 -10 -12 134.98 30.56
 -7 -10 -12 151.57 32.35
 -7 -10 -11 294.46 41.74
 -7 -10 -10 5.48 20.51
 -7 -10 -9 354.66 44.35
 -7 -10 -8 25.53 21.48
 -7 -10 -7 279.94 38.76
 -7 -10 -6 -9.43 21.78
 -7 -10 -5 644.25 55.34
 -7 -10 -3 516.91 50.44
 -7 -10 -2 271.34 38.63
 -7 -10 -1 113.89 27.45
 -7 -10 0 144.99 30.08
 -7 -10 1 142.03 29.55
 -7 -10 2 222.23 36.19
 -7 -10 3 36.92 22.2
 -7 -10 4 664.92 61.26
 -7 -10 5 -5.55 19.05
 -7 -10 6 542.59 55.83
 -7 -10 7 41.11 24.72
 -7 -10 8 278.2 43.1
 -7 -10 9 31.12 26.18
 -7 -10 10 -6.4 23.3
 -7 -10 11 78.84 30.46
 -7 -9 -19 128.27 32.35
 -7 -9 -18 84.53 29.18
 -7 -9 -18 126.93 31.92
 -7 -9 -17 232.76 40.25
 -7 -9 -17 194.55 38.31
 -7 -9 -16 6.06 21.44
 -7 -9 -16 -12.34 21.18
 -7 -9 -15 267.89 42.47
 -7 -9 -15 290.21 43.09
 -7 -9 -14 5.58 21.92
 -7 -9 -14 5.9 18.25
 -7 -9 -13 552.94 55.57
 -7 -9 -13 633.3 60.06
 -7 -9 -12 5.05 18.9
 -7 -9 -12 5.59 18.59
 -7 -9 -11 569.61 53.92
 -7 -9 -11 520.53 53.71
 -7 -9 -10 58.66 22.64
 -7 -9 -10 52.56 23.5
 -7 -9 -9 157.6 31.56
 -7 -9 -8 265.09 37.7
 -7 -9 -7 117.91 27.11
 -7 -9 -6 330.23 40.44
 -7 -9 -5 21.65 17.04
 -7 -9 -4 869.17 61.97
 -7 -9 -3 -4.52 16.45
 -7 -9 -2 1250.94 78.44
 -7 -9 -1 54.5 21.06
 -7 -9 0 799.79 61.47
 -7 -9 1 42.12 20.12
 -7 -9 2 367.75 42.66
 -7 -9 3 426.76 45.86
 -7 -9 4 171.56 32.29
 -7 -9 5 447.86 48.63
 -7 -9 6 37.66 22.64
 -7 -9 7 756.67 64.26
 -7 -9 8 40.33 23.22
 -7 -9 9 631.62 61.33
 -7 -9 10 49.24 25.92
 -7 -8 -19 138.08 35.13
 -7 -8 -19 172.86 34.69
 -7 -8 -18 114.8 30.19
 -7 -8 -18 109.93 29.4
 -7 -8 -17 30.83 23.72
 -7 -8 -17 84.25 28.33
 -7 -8 -16 172.25 34.5
 -7 -8 -16 124.19 30.38
 -7 -8 -15 153.86 32.37
 -7 -8 -15 127.22 31.31
 -7 -8 -14 248.5 38.99
 -7 -8 -13 192.72 34.63
 -7 -8 -12 482.82 50.94
 -7 -8 -11 10.39 19.42
 -7 -8 -10 270.96 37.07
 -7 -8 -9 43.59 21.23
 -7 -8 -8 424.6 45.24
 -7 -8 -7 44.89 19.69
 -7 -8 -6 616.71 52.46
 -7 -8 -5 384.71 40.82
 -7 -8 -4 337.8 38.15
 -7 -8 -4 336.55 37.41
 -7 -8 -3 937.04 66.77
 -7 -8 -3 1172.15 68.77
 -7 -8 -2 24.63 17.96
 -7 -8 -2 -3.6 16.93
 -7 -8 -1 198.37 29.72
 -7 -8 0 8.39 15.27
 -7 -8 1 265.28 33.93
 -7 -8 2 21.95 17.27
 -7 -8 3 515.89 49.63
 -7 -8 4 201.1 30.98
 -7 -8 5 208.66 33.72
 -7 -8 6 337.89 41.36
 -7 -8 7 120.5 27.98
 -7 -7 -20 245.4 42.56
 -7 -7 -19 6.46 21.46
 -7 -7 -18 350.05 45.9
 -7 -7 -17 5.75 19.11
 -7 -7 -16 191.88 34.45
 -7 -7 -15 60.8 24.26
 -7 -7 -14 367.91 45.85
 -7 -7 -13 378.39 44.71
 -7 -7 -12 239.64 36.63
 -7 -7 -11 503.61 49.54
 -7 -7 -10 85.93 22.97
 -7 -7 -9 230.52 34.15
 -7 -7 -8 66.69 21
 -7 -7 -7 538.27 48
 -7 -7 -6 94.21 23.77
 -7 -7 -5 861.4 60.09
 -7 -7 -4 154.74 26.46
 -7 -7 -4 118.98 23.41
 -7 -7 -3 317.94 35.4
 -7 -7 -3 247.91 31.59
 -7 -7 -2 570.06 45.56
 -7 -7 -2 506.24 44.27
 -7 -7 -1 6.59 13.89
 -7 -7 -1 67.13 18.68
 -7 -7 0 504.44 43.67
 -7 -7 1 100.95 22.58
 -7 -7 2 876.27 60.25
 -7 -7 3 49.72 20.48
 -7 -7 4 1284.35 79.22
 -7 -7 5 121.34 25.29
 -7 -7 6 511.55 49.29
 -7 -6 -17 394.42 46.85
 -7 -6 -16 -5.39 16.68
 -7 -6 -15 131.89 29.29
 -7 -6 -14 174.82 30.77
 -7 -6 -13 240.19 37.49
 -7 -6 -12 87.36 24.79
 -7 -6 -11 573.83 52.01
 -7 -6 -10 122.7 25.58
 -7 -6 -9 201.44 31.43
 -7 -6 -8 426.5 42.94
 -7 -6 -7 8.14 14.82
 -7 -6 -6 501.27 44.73
 -7 -6 -5 142.87 25.41
 -7 -6 -4 742.75 53.15
 -7 -6 -3 34.64 16.03
 -7 -6 -3 19.81 11.7
 -7 -6 -2 572.76 44.07
 -7 -6 -2 576.2 44.86
 -7 -6 -1 266.04 29.78
 -7 -6 -1 269.65 31.05
 -7 -6 0 100.31 20.49
 -7 -6 0 111.94 21.85
 -7 -6 1 242.05 27.63
 -7 -6 1 247.97 30.11
 -7 -6 2 260.49 31.25
 -7 -6 3 75.4 20.6
 -7 -6 4 31.56 16.26
 -7 -5 -20 37.95 28.22
 -7 -5 -19 60.56 27.56
 -7 -5 -18 121.07 33.77
 -7 -5 -17 114.8 31.33
 -7 -5 -16 423.16 48.02
 -7 -5 -16 384.6 44.81
 -7 -5 -15 199.03 33.7
 -7 -5 -15 125.51 29.02
 -7 -5 -14 598.67 53.21
 -7 -5 -14 533.83 51.78
 -7 -5 -13 4.77 14.76
 -7 -5 -12 522.57 49.41
 -7 -5 -11 120.87 26.06
 -7 -5 -10 762.14 57.79
 -7 -5 -9 54.46 19.76
 -7 -5 -8 524.18 46.92
 -7 -5 -7 276.06 33.71
 -7 -5 -6 448.9 40.4
 -7 -5 -5 1316.21 74.24
 -7 -5 -4 159.26 25.55
 -7 -5 -3 1525.59 80.09
 -7 -5 -3 1542.75 77.24
 -7 -5 -2 25.9 16.24
 -7 -5 -2 49.32 13.69
 -7 -5 -1 1080.77 61.81
 -7 -5 -1 976.85 58.6
 -7 -5 0 -3.04 13.29
 -7 -5 0 -6 12.62
 -7 -5 1 486.42 38.71
 -7 -5 1 469.08 38.67
 -7 -5 2 337.44 32.53
 -7 -5 2 434.1 37.63
 -7 -5 3 1184.47 68.78
 -7 -4 -20 102.13 35.22
 -7 -4 -19 -12.24 25.19
 -7 -4 -18 146.2 34.35
 -7 -4 -17 66.68 27.88
 -7 -4 -16 589.07 56.86
 -7 -4 -15 357.16 42.72
 -7 -4 -15 152.9 29.83
 -7 -4 -14 260.7 37.9
 -7 -4 -14 354.86 40.46
 -7 -4 -13 548.62 49.9
 -7 -4 -13 657.05 55.08
 -7 -4 -12 32.44 21.75
 -7 -4 -12 26.49 16.97
 -7 -4 -11 677.22 54.5
 -7 -4 -11 611.17 49.35
 -7 -4 -10 -13.8 15.94
 -7 -4 -10 -8.29 16.68
 -7 -4 -9 1219.4 73.81
 -7 -4 -8 -3.86 14.44
 -7 -4 -7 863.95 58.16
 -7 -4 -6 119.09 22.66
 -7 -4 -5 1445.29 78.53
 -7 -4 -4 388.79 36.36
 -7 -4 -3 1160.41 67.24
 -7 -4 -3 1236.48 63.01
 -7 -4 -2 758.47 50.98
 -7 -4 -2 744.11 46.08
 -7 -4 -1 218.29 28.45
 -7 -4 -1 277.57 26.64
 -7 -4 0 1048.26 61.06
 -7 -4 0 1070.08 58.44
 -7 -4 1 18.15 13.51
 -7 -4 1 35.45 13.87
 -7 -4 2 874.28 52.62
 -7 -4 2 757.5 49.5
 -7 -4 3 2.91 12.72
 -7 -4 3 12.16 11.95
 -7 -4 4 433.78 35.46
 -7 -3 -20 97.01 33.9
 -7 -3 -19 161.78 37.35
 -7 -3 -18 11.92 22.28
 -7 -3 -17 278.49 42.34
 -7 -3 -16 43.2 24.11
 -7 -3 -15 271.31 41.19
 -7 -3 -14 139.8 30.47
 -7 -3 -14 151.3 30.43
 -7 -3 -13 122.11 27.72
 -7 -3 -13 121.77 25.61
 -7 -3 -12 304.66 38.23
 -7 -3 -12 211.98 31.9
 -7 -3 -11 433.87 41.47
 -7 -3 -11 336.43 38.11
 -7 -3 -10 521.61 45.64
 -7 -3 -10 571.57 48.25
 -7 -3 -9 184.84 27.31
 -7 -3 -9 203.85 28.5
 -7 -3 -8 1153.86 66.57
 -7 -3 -8 1239.25 71.74
 -7 -3 -7 -2.81 13.63
 -7 -3 -7 21.9 15.66
 -7 -3 -6 666.95 48.92
 -7 -3 -5 20.96 12.01
 -7 -3 -4 546.94 43.03
 -7 -3 -3 274.66 31.15
 -7 -3 -2 703.32 47.15
 -7 -3 -2 521.77 36.14
 -7 -3 -1 1532.81 79.44
 -7 -3 -1 1532.55 70.94
 -7 -3 0 529.1 41.3
 -7 -3 0 540.35 36.23
 -7 -3 1 622.55 44.65
 -7 -3 1 587.57 38.52
 -7 -3 2 62.25 17.59
 -7 -3 2 45.06 12.99
 -7 -3 3 326.56 32.58
 -7 -3 4 39.71 15.55
 -7 -3 5 372.25 35.45
 -7 -2 -20 19.71 23.25
 -7 -2 -19 126.9 33.36
 -7 -2 -18 103.7 30.25
 -7 -2 -17 75.95 28.9
 -7 -2 -16 189.42 36.6
 -7 -2 -15 -10.58 20.29
 -7 -2 -14 330.57 42.36
 -7 -2 -13 12.52 13.41
 -7 -2 -13 18.9 20.27
 -7 -2 -12 342.52 38.78
 -7 -2 -12 336.87 41.89
 -7 -2 -11 157.99 27
 -7 -2 -11 174.19 31.07
 -7 -2 -10 539.9 46.04
 -7 -2 -10 598.3 49.18
 -7 -2 -9 600.07 47.81
 -7 -2 -9 536.34 46.59
 -7 -2 -8 199.71 27.52
 -7 -2 -8 155.22 27.19
 -7 -2 -7 418.22 38.91
 -7 -2 -7 350.82 34.82
 -7 -2 -6 -3.57 14.05
 -7 -2 -6 -2.82 13.23
 -7 -2 -5 537.57 44.31
 -7 -2 -5 622.44 41.75
 -7 -2 -4 93.45 19.9
 -7 -2 -4 84.19 16.37
 -7 -2 -3 1650.33 84.66
 -7 -2 -2 -6.75 12.95
 -7 -2 -1 1482.83 78.2
 -7 -2 0 1033.18 61.68
 -7 -2 1 1048.56 62.84
 -7 -2 2 396.43 35.75
 -7 -2 3 104.56 22.68
 -7 -2 4 16.33 15.61
 -7 -2 5 16.33 16.11
 -7 -2 6 588.97 45.78
 -7 -1 -19 6.5 25.54
 -7 -1 -18 187.92 38.1
 -7 -1 -17 150.32 35.7
 -7 -1 -16 5.76 21.53
 -7 -1 -15 319.03 45.21
 -7 -1 -14 62.61 25.79
 -7 -1 -13 325.59 42.36
 -7 -1 -12 13.94 20.72
 -7 -1 -11 719.95 52.43
 -7 -1 -11 559.13 51.7
 -7 -1 -10 60.77 18.8
 -7 -1 -10 45 19.61
 -7 -1 -9 584.09 46.8
 -7 -1 -9 654.5 51.88
 -7 -1 -8 281.34 32.26
 -7 -1 -8 318.59 35.66
 -7 -1 -7 872.94 57.16
 -7 -1 -7 795.99 55.07
 -7 -1 -6 144.47 25.16
 -7 -1 -6 185.76 26.99
 -7 -1 -5 497.12 41.47
 -7 -1 -5 451.61 37.32
 -7 -1 -4 1138.5 68.19
 -7 -1 -4 1230.68 64.94
 -7 -1 -3 229.08 29.21
 -7 -1 -3 240.56 26.96
 -7 -1 -2 1543.1 81.94
 -7 -1 -2 1557.13 74.41
 -7 -1 -1 90.64 21.62
 -7 -1 -1 111.95 18.58
 -7 -1 0 1403.1 77.33
 -7 -1 1 -6.95 15.2
 -7 -1 2 1566.47 83.32
 -7 -1 3 356.24 37.15
 -7 -1 4 1232.16 71.32
 -7 -1 5 635.6 48.47
 -7 -1 6 807.55 55.7
 -7 -1 7 530.8 46.06
 -7 -1 8 151.83 28
 -7 0 -18 -12.84 24.02
 -7 0 -17 254.33 42.7
 -7 0 -16 -5.96 22.87
 -7 0 -15 307.89 44.06
 -7 0 -14 54.3 26
 -7 0 -13 190.8 34.25
 -7 0 -12 361.74 43.94
 -7 0 -11 212.27 34.74
 -7 0 -10 720.83 54.34
 -7 0 -10 815.46 61.5
 -7 0 -9 247.53 30.69
 -7 0 -9 284.48 35.51
 -7 0 -8 562.69 45.8
 -7 0 -8 597.54 49.26
 -7 0 -7 3.7 15.24
 -7 0 -7 -7.39 17.66
 -7 0 -6 350.41 36.32
 -7 0 -6 430.87 38.42
 -7 0 -5 202.02 27.88
 -7 0 -5 156.1 25.17
 -7 0 -4 377.76 36.9
 -7 0 -4 414.12 37.6
 -7 0 -3 1371.51 75.76
 -7 0 -3 1250 69.17
 -7 0 -2 1131.87 69.79
 -7 0 -2 1283.53 67.15
 -7 0 -1 599.69 46.83
 -7 0 -1 554.15 40.68
 -7 0 0 546.72 45.35
 -7 0 0 546.81 40.06
 -7 0 1 976.7 61.03
 -7 0 1 839.98 52.36
 -7 0 2 48.27 20.17
 -7 0 2 24.35 14.16
 -7 0 3 707.27 52.23
 -7 0 4 7.56 17.16
 -7 0 5 328.4 36.41
 -7 0 6 34.74 20.71
 -7 0 7 554.12 48
 -7 0 8 876.01 61.77
 -7 0 9 746.17 56.94
 -7 1 -17 51.14 27.47
 -7 1 -16 197 40.03
 -7 1 -15 35.5 24.89
 -7 1 -14 300.14 44.26
 -7 1 -13 75.53 26.3
 -7 1 -12 349.99 44.94
 -7 1 -11 225.34 36.15
 -7 1 -10 280.15 38.23
 -7 1 -9 800.92 57.34
 -7 1 -9 936.18 65.74
 -7 1 -8 136.08 23.54
 -7 1 -8 123.24 26.63
 -7 1 -7 458.1 42.31
 -7 1 -7 503.18 46.28
 -7 1 -6 11.37 13.8
 -7 1 -6 3.88 16.95
 -7 1 -5 509.77 44.73
 -7 1 -5 557.18 45.87
 -7 1 -4 72.4 20.24
 -7 1 -4 46.35 19.44
 -7 1 -3 1376.98 77.03
 -7 1 -3 1244.58 72.34
 -7 1 -2 184.17 28.36
 -7 1 -2 238.24 30.67
 -7 1 -1 1278.25 74.28
 -7 1 -1 1159.82 67.88
 -7 1 0 544.49 45.85
 -7 1 0 508.92 42.01
 -7 1 1 793.25 57.67
 -7 1 1 819.01 53.46
 -7 1 2 1286.84 75.76
 -7 1 2 1132.2 66.11
 -7 1 3 257.07 32.97
 -7 1 3 206.19 27.79
 -7 1 4 1138.34 71.65
 -7 1 4 1181.73 66.78
 -7 1 5 -4.12 18
 -7 1 6 1343.71 80.94
 -7 1 7 21.17 20.56
 -7 1 8 605.19 52.49
 -7 2 -16 25.42 24.39
 -7 2 -15 411.68 52.55
 -7 2 -14 70.82 28.28
 -7 2 -13 373.28 48.08
 -7 2 -12 5.42 23.26
 -7 2 -11 229.01 38.08
 -7 2 -10 20.01 22.31
 -7 2 -9 139.39 31.46
 -7 2 -8 -13.85 20.2
 -7 2 -7 178.68 27.74
 -7 2 -7 199.59 31.5
 -7 2 -6 278.17 32.76
 -7 2 -6 192.21 30.92
 -7 2 -5 212.99 30.23
 -7 2 -5 251.33 33.05
 -7 2 -4 774.38 56.65
 -7 2 -4 781.59 56.94
 -7 2 -3 40.04 20.1
 -7 2 -3 66.08 20.89
 -7 2 -2 1269.71 76.93
 -7 2 -2 1384.87 77.62
 -7 2 -1 -4.09 16.44
 -7 2 -1 -7.49 18.18
 -7 2 0 347.16 38.16
 -7 2 0 341.62 37.04
 -7 2 1 20.94 18.68
 -7 2 1 14.66 17.23
 -7 2 2 59.38 23.9
 -7 2 2 29.16 19.57
 -7 2 3 537.6 49.38
 -7 2 3 492.07 43.55
 -7 2 4 157.09 28.84
 -7 2 4 201.41 30.52
 -7 2 5 633.63 53.63
 -7 3 -15 69.86 30.42
 -7 3 -14 61.34 26.9
 -7 3 -13 142.14 32.86
 -7 3 -12 291.45 42.65
 -7 3 -11 60.82 24.27
 -7 3 -10 652.51 59.49
 -7 3 -9 162.74 30.45
 -7 3 -9 144.53 30.12
 -7 3 -8 614.11 55.6
 -7 3 -7 101.36 27.03
 -7 3 -6 194.55 29.09
 -7 3 -6 247.87 36.11
 -7 3 -5 57.41 20.88
 -7 3 -5 49.9 21.74
 -7 3 -4 95.41 24.17
 -7 3 -4 150.28 29.37
 -7 3 -3 458.37 45.81
 -7 3 -3 524.33 48.2
 -7 3 -2 12.79 17.17
 -7 3 -2 34.09 20.04
 -7 3 -1 1090.03 70.49
 -7 3 -1 981.06 67.32
 -7 3 0 201.98 31.47
 -7 3 0 125.57 26.39
 -7 3 1 909.45 66.41
 -7 3 1 1069.22 68.42
 -7 3 2 -4.53 16.93
 -7 3 2 -4.12 17.32
 -7 3 3 869.29 64.59
 -7 3 3 717.24 56.46
 -7 3 4 364.74 42.44
 -7 3 4 297.84 36.5
 -7 4 -14 292.77 44.69
 -7 4 -13 123.7 35.42
 -7 4 -12 150.29 34.94
 -7 4 -11 181.41 36.33
 -7 4 -10 267.42 40.88
 -7 4 -9 200.57 35.31
 -7 4 -9 209.89 38.48
 -7 4 -8 203.96 36.85
 -7 4 -7 281.91 39.84
 -7 4 -6 -5.09 20
 -7 4 -5 609.83 56.34
 -7 4 -4 13 18.6
 -7 4 -4 4.86 19.11
 -7 4 -3 608.76 52.3
 -7 4 -3 583.35 53.97
 -7 4 -2 85.32 24.24
 -7 4 -2 98.97 26.37
 -7 4 -1 461.72 46.75
 -7 4 -1 481.71 48.88
 -7 4 0 511.57 49.61
 -7 4 0 465.13 47.65
 -7 4 1 572.9 52.18
 -7 4 1 471.82 48.41
 -7 4 2 765.73 60.89
 -7 4 2 690.27 57.66
 -7 4 3 34.3 21.46
 -7 4 3 32.21 21.65
 -7 4 4 590.47 52.54
 -7 4 5 -23.23 22.2
 -7 4 10 266.09 39.46
 -7 5 -12 12.57 21.57
 -7 5 -11 239.94 40.6
 -7 5 -10 -5.56 23.38
 -7 5 -10 72.19 28.28
 -7 5 -9 236.06 38.98
 -7 5 -9 322.79 45.05
 -7 5 -8 287.68 42.67
 -7 5 -8 286.94 43.64
 -7 5 -7 112.17 30.27
 -7 5 -6 439.25 49.65
 -7 5 -5 5.37 21.13
 -7 5 -4 502.46 51.1
 -7 5 -3 9.22 17.24
 -7 5 -3 15.67 20.04
 -7 5 -2 296.7 39.21
 -7 5 -2 387.52 44.98
 -7 5 -1 -9.62 17.99
 -7 5 -1 -10.26 20.65
 -7 5 0 421.84 46.16
 -7 5 0 546.87 52.48
 -7 5 1 110.07 28.14
 -7 5 1 158.14 31.84
 -7 5 2 153.02 31.4
 -7 5 2 177.77 32.75
 -7 5 3 348.44 46.68
 -7 5 3 517.55 50.94
 -7 5 4 35.62 22.72
 -7 5 5 332.55 42.55
 -7 5 6 15.46 20.75
 -7 5 11 479.12 53.31
 -7 6 -10 281.85 44
 -7 6 -9 59.36 28.37
 -7 6 -9 12.38 26.03
 -7 6 -8 347.08 46.42
 -7 6 -8 395.03 50.07
 -7 6 -7 81.69 28.46
 -7 6 -7 95.51 30
 -7 6 -6 176.15 36.42
 -7 6 -5 132.72 32.74
 -7 6 -4 85.44 29.04
 -7 6 -3 298.96 42.46
 -7 6 -2 -11.19 22.52
 -7 6 -1 256.59 38.55
 -7 6 -1 261.49 40.24
 -7 6 0 5.14 20.23
 -7 6 0 16.66 20.21
 -7 6 1 415.25 48.78
 -7 6 1 523 54.18
 -7 6 2 16.11 24.4
 -7 6 2 55.44 25.19
 -7 6 3 230.12 37.64
 -7 6 3 287.99 40.88
 -7 6 4 210.68 36.86
 -7 6 5 211.77 37.05
 -7 6 6 526.76 55.56
 -7 6 7 33.87 22.74
 -7 6 12 533.49 58.44
 -7 7 -6 -6.21 21.96
 -7 7 -6 -6.21 23.22
 -7 7 -5 165.63 36.47
 -7 7 -4 91.04 30.5
 -7 7 -3 138.56 33.79
 -7 7 -2 419.63 50.9
 -7 7 -1 322.44 45.28
 -7 7 0 411.25 51.32
 -7 7 1 77.54 27.23
 -7 7 1 104.06 29.49
 -7 7 2 406.53 50
 -7 7 2 257.83 42.08
 -7 7 3 -17.92 22.92
 -7 7 3 11.45 21.97
 -7 7 4 191.21 37.13
 -7 7 5 35.96 23.02
 -7 7 6 265.14 41.92
 -7 7 7 133.37 33.17
 -7 7 8 122.04 33.34
 -7 7 9 270.62 43.75
 -7 8 3 153.81 35.15
 -7 8 4 66.52 30.77
 -6 -13 -12 198.72 42.37
 -6 -13 -11 43.56 26.19
 -6 -13 -10 192.61 39.48
 -6 -13 -1 289.56 45.14
 -6 -13 0 52.43 28.32
 -6 -13 1 246.18 41.92
 -6 -13 2 176.96 37.28
 -6 -13 3 160.86 37.92
 -6 -13 4 319.29 47.64
 -6 -12 -15 113.89 34.2
 -6 -12 -14 98.2 32.42
 -6 -12 -13 338.04 49.55
 -6 -12 -12 12.39 24.36
 -6 -12 -11 492.45 56.09
 -6 -12 -10 46.45 24.95
 -6 -12 -9 615.6 60
 -6 -12 -2 125.44 30.59
 -6 -12 -1 16.44 22.55
 -6 -12 0 341.42 45.18
 -6 -12 1 -22.21 23.82
 -6 -12 2 431.87 50.33
 -6 -12 3 22.77 22.39
 -6 -12 4 75.19 28.61
 -6 -12 5 100.12 32.12
 -6 -12 6 18 25.22
 -6 -12 7 6.12 24.05
 -6 -12 8 31.2 29.34
 -6 -11 -17 91.8 30.95
 -6 -11 -16 120.53 33.85
 -6 -11 -16 157.94 35.54
 -6 -11 -15 134.54 34.16
 -6 -11 -15 77.27 30.44
 -6 -11 -14 152.78 36.33
 -6 -11 -14 150.64 33.98
 -6 -11 -13 56.24 27.32
 -6 -11 -13 24.4 25.13
 -6 -11 -12 88.79 30.18
 -6 -11 -11 -17.19 21.43
 -6 -11 -10 33.18 24.21
 -6 -11 -9 -5.33 20.43
 -6 -11 -8 61.42 25.3
 -6 -11 -7 24.52 21.05
 -6 -11 -2 137.59 30.3
 -6 -11 -1 81.76 27.51
 -6 -11 0 51.39 23.8
 -6 -11 1 166.35 33.21
 -6 -11 2 21.11 21.25
 -6 -11 3 515.95 53.98
 -6 -11 4 21.92 23.04
 -6 -11 5 286.05 42.68
 -6 -11 6 80.45 30.1
 -6 -11 7 282.96 42.69
 -6 -11 8 48.36 27.97
 -6 -11 9 235.32 41.85
 -6 -11 10 120.49 34.63
 -6 -10 -18 131.63 34.18
 -6 -10 -18 150.4 33.97
 -6 -10 -17 -6.37 23.83
 -6 -10 -17 12.85 21.34
 -6 -10 -16 245.9 41.83
 -6 -10 -16 207.41 39.19
 -6 -10 -15 5.92 22.13
 -6 -10 -15 18.4 19.69
 -6 -10 -14 220.99 37.79
 -6 -10 -14 250.67 39.73
 -6 -10 -13 -10.83 21.78
 -6 -10 -13 29.05 23.38
 -6 -10 -12 159.75 32.7
 -6 -10 -12 349.96 44.71
 -6 -10 -11 78.21 27.2
 -6 -10 -11 10.94 19.94
 -6 -10 -10 179.55 33.18
 -6 -10 -9 402.35 46.42
 -6 -10 -8 137.16 29.75
 -6 -10 -7 370.74 42.58
 -6 -10 -6 -8.98 19.64
 -6 -10 -5 547.4 50.74
 -6 -10 -3 498.49 48.91
 -6 -10 -2 4.7 19.77
 -6 -10 -1 500.04 49.72
 -6 -10 0 28.55 20.43
 -6 -10 1 255.77 36.56
 -6 -10 2 73.74 23.6
 -6 -10 3 90.39 25.65
 -6 -10 4 453.51 49.23
 -6 -10 5 58.26 26.17
 -6 -10 6 283.68 40.49
 -6 -10 7 16.87 23.64
 -6 -10 8 243.52 39.95
 -6 -10 9 23.93 23.53
 -6 -10 10 172.55 37.05
 -6 -10 11 63.37 26.71
 -6 -10 12 58.54 29.06
 -6 -9 -19 6.61 21.22
 -6 -9 -19 -6.32 20.29
 -6 -9 -18 141.07 34.03
 -6 -9 -18 62.26 24.64
 -6 -9 -17 117.81 31.3
 -6 -9 -17 140.47 32.56
 -6 -9 -16 83.57 29.92
 -6 -9 -16 41.76 22.38
 -6 -9 -15 349.41 46.46
 -6 -9 -15 356.77 45.48
 -6 -9 -14 71.17 25.78
 -6 -9 -14 39.91 22.48
 -6 -9 -13 276.54 39.43
 -6 -9 -13 183.2 34.77
 -6 -9 -12 -4.96 19.02
 -6 -9 -12 -5.38 20.11
 -6 -9 -11 351.9 42.96
 -6 -9 -11 348.35 43.35
 -6 -9 -10 234.5 34
 -6 -9 -10 190.71 32.94
 -6 -9 -9 332.74 38.79
 -6 -9 -9 377.05 43.01
 -6 -9 -8 869.36 64.51
 -6 -9 -7 258.58 36.04
 -6 -9 -6 388.16 41.68
 -6 -9 -5 97.57 26.06
 -6 -9 -4 472.08 43.93
 -6 -9 -3 133.46 27.6
 -6 -9 -3 87.96 22.5
 -6 -9 -2 1065.28 70.43
 -6 -9 -1 107.9 25.35
 -6 -9 0 458.25 45.19
 -6 -9 1 608.29 52.59
 -6 -9 2 149.72 28.21
 -6 -9 3 433.34 45.63
 -6 -9 4 336.15 40.77
 -6 -9 5 272.85 38.14
 -6 -9 6 143.82 30.56
 -6 -9 7 324.94 41.7
 -6 -9 8 33.12 22.24
 -6 -9 9 269.11 42.29
 -6 -8 -20 -6.63 20.5
 -6 -8 -19 380.25 50.75
 -6 -8 -19 402.46 49.97
 -6 -8 -18 68.71 27.98
 -6 -8 -18 100.34 29.21
 -6 -8 -17 132.53 32.13
 -6 -8 -17 127.89 31.03
 -6 -8 -16 283.83 41.89
 -6 -8 -16 256.82 38.6
 -6 -8 -15 -5.55 17.82
 -6 -8 -15 11.14 18.51
 -6 -8 -14 328.73 41.53
 -6 -8 -14 265.59 38.4
 -6 -8 -13 131.22 28.73
 -6 -8 -13 142.17 29.61
 -6 -8 -12 215.4 34.31
 -6 -8 -12 209.34 35.17
 -6 -8 -11 27.13 18.21
 -6 -8 -11 14.8 17.46
 -6 -8 -10 183.12 30.65
 -6 -8 -10 238.13 34.59
 -6 -8 -9 79.84 21.86
 -6 -8 -9 105.59 25.99
 -6 -8 -8 592.2 48.84
 -6 -8 -8 622.62 52.46
 -6 -8 -7 207.46 29.7
 -6 -8 -7 312.88 37.32
 -6 -8 -6 912.9 62.62
 -6 -8 -5 30.82 16.22
 -6 -8 -4 142.99 25.38
 -6 -8 -4 141.31 24.71
 -6 -8 -3 316.53 34.51
 -6 -8 -3 441.24 41.5
 -6 -8 -2 78.99 19.49
 -6 -8 -2 58.36 19.59
 -6 -8 -1 958.75 63.27
 -6 -8 0 285.84 34.79
 -6 -8 1 857.74 60.6
 -6 -8 2 237.06 32.23
 -6 -8 3 574.92 49.72
 -6 -8 4 195.46 31.37
 -6 -8 5 951.53 67.97
 -6 -8 6 408.61 44.85
 -6 -8 7 230.46 35.18
 -6 -7 -21 64.94 29.55
 -6 -7 -20 45.32 26.68
 -6 -7 -20 56.2 27.89
 -6 -7 -19 -6.29 20.9
 -6 -7 -19 5.69 17.59
 -6 -7 -19 -17.94 23.51
 -6 -7 -18 322.54 44.81
 -6 -7 -18 297.96 42.13
 -6 -7 -17 17.61 21.37
 -6 -7 -17 11.06 17.11
 -6 -7 -16 298.72 42.38
 -6 -7 -16 286.71 39.69
 -6 -7 -15 84.48 23.69
 -6 -7 -14 416.3 46.31
 -6 -7 -13 44.9 20.13
 -6 -7 -12 358.12 42.09
 -6 -7 -11 177.75 30.31
 -6 -7 -10 40.51 19.35
 -6 -7 -9 601.55 51.37
 -6 -7 -8 62.26 20.24
 -6 -7 -7 1555.31 86.26
 -6 -7 -6 133.07 24.78
 -6 -7 -5 918.56 60.87
 -6 -7 -4 63.58 17.49
 -6 -7 -4 41.47 16.32
 -6 -7 -3 546.59 43.87
 -6 -7 -3 537.98 43.12
 -6 -7 -2 313.96 33.4
 -6 -7 -2 264.2 30.41
 -6 -7 -1 144.18 25.18
 -6 -7 -1 158.94 23.79
 -6 -7 0 707.64 50.31
 -6 -7 0 568.11 42.52
 -6 -7 1 -3.66 12.17
 -6 -7 2 412.05 40.23
 -6 -7 3 3.92 14.66
 -6 -7 4 886.88 61.62
 -6 -7 5 -4.27 16.38
 -6 -6 -21 103.79 29.64
 -6 -6 -21 104.52 35.6
 -6 -6 -20 120.28 32.32
 -6 -6 -20 100.52 31.16
 -6 -6 -19 120.22 35.19
 -6 -6 -18 34.3 26.43
 -6 -6 -17 373.27 46.53
 -6 -6 -17 413.63 46.47
 -6 -6 -16 5.09 20.96
 -6 -6 -16 20.51 18.15
 -6 -6 -15 209.79 35.61
 -6 -6 -15 290 38.24
 -6 -6 -14 22.23 20.89
 -6 -6 -14 -4.88 17.75
 -6 -6 -13 345.83 39.92
 -6 -6 -13 373.39 42.56
 -6 -6 -12 -4.57 15.18
 -6 -6 -11 348.1 38.89
 -6 -6 -10 67.86 20.05
 -6 -6 -9 244.69 32.65
 -6 -6 -8 441.97 40.98
 -6 -6 -7 56.04 17.94
 -6 -6 -6 535.15 44.35
 -6 -6 -5 57.95 18.12
 -6 -6 -4 94.44 19.83
 -6 -6 -4 110.16 20.83
 -6 -6 -3 3.1 12.47
 -6 -6 -3 6.23 11.34
 -6 -6 -2 658.77 45.23
 -6 -6 -2 650.71 45.69
 -6 -6 -1 234.74 27.17
 -6 -6 -1 243.83 28.04
 -6 -6 0 429.38 34.91
 -6 -6 0 398.06 35.94
 -6 -6 1 411.07 33.96
 -6 -6 1 426.43 37.65
 -6 -6 2 561.76 43.97
 -6 -6 3 224.13 28.73
 -6 -6 4 205.29 29.05
 -6 -5 -21 190.42 37.87
 -6 -5 -20 75.65 28.72
 -6 -5 -19 66.29 27.44
 -6 -5 -18 97.23 29.61
 -6 -5 -17 167.65 34.83
 -6 -5 -16 483.77 49.88
 -6 -5 -16 363.61 42.89
 -6 -5 -15 171.88 31.54
 -6 -5 -15 123.25 27.97
 -6 -5 -14 347.05 41
 -6 -5 -14 377.43 42.3
 -6 -5 -13 16.5 19.4
 -6 -5 -13 26.76 17.12
 -6 -5 -12 11.42 16.98
 -6 -5 -12 21.55 17.74
 -6 -5 -11 334.79 35.9
 -6 -5 -11 332.77 37.45
 -6 -5 -10 82.45 19.74
 -6 -5 -10 56.01 18.29
 -6 -5 -9 45.77 15.78
 -6 -5 -9 42.16 18.94
 -6 -5 -8 920.39 60.23
 -6 -5 -7 240.16 29.31
 -6 -5 -6 714.39 50.39
 -6 -5 -5 1088.58 63.32
 -6 -5 -4 218.13 26.77
 -6 -5 -3 319.05 30.72
 -6 -5 -3 297.88 29.09
 -6 -5 -2 103.46 18.65
 -6 -5 -2 130.24 20.1
 -6 -5 -1 759.97 46.91
 -6 -5 -1 693.84 46.07
 -6 -5 0 56.39 15.97
 -6 -5 0 61.72 15.15
 -6 -5 1 795.55 47.45
 -6 -5 1 851.51 51.7
 -6 -5 2 16.47 13.25
 -6 -5 2 21.27 12.79
 -6 -5 3 1619.19 82.79
 -6 -4 -21 26.34 26.51
 -6 -4 -20 385.45 50.35
 -6 -4 -19 -6.04 22.6
 -6 -4 -18 258.53 40.9
 -6 -4 -17 103.49 30.47
 -6 -4 -16 246.51 38.22
 -6 -4 -15 86.85 26.98
 -6 -4 -15 93.87 23.51
 -6 -4 -14 599.6 52.77
 -6 -4 -14 625.91 54.06
 -6 -4 -13 839.22 61.95
 -6 -4 -13 977.84 65.48
 -6 -4 -12 1303.38 78.08
 -6 -4 -12 1277.59 75.5
 -6 -4 -11 1066.32 69.23
 -6 -4 -11 1200.66 68.89
 -6 -4 -10 327.07 33.64
 -6 -4 -10 291.42 33.97
 -6 -4 -9 771.56 54.84
 -6 -4 -9 894.31 54.24
 -6 -4 -8 24.06 14.88
 -6 -4 -8 17.43 14.36
 -6 -4 -7 1526.67 80.67
 -6 -4 -7 1575.06 73.96
 -6 -4 -6 102.58 17.02
 -6 -4 -6 117.8 20.74
 -6 -4 -5 1084.12 62
 -6 -4 -4 412.56 35.2
 -6 -4 -3 468.52 36.31
 -6 -4 -3 430.14 32.93
 -6 -4 -2 1829.78 85.07
 -6 -4 -2 1744.62 80.52
 -6 -4 -1 319.26 29.74
 -6 -4 -1 309.93 27.38
 -6 -4 0 1602.9 76.77
 -6 -4 0 1613.27 76.3
 -6 -4 1 180.04 21.77
 -6 -4 1 195.56 23.13
 -6 -4 2 811.18 47.93
 -6 -4 2 842.54 50.4
 -6 -4 3 -2.36 10.92
 -6 -4 4 498.33 34.86
 -6 -3 -21 158.72 37.56
 -6 -3 -20 63.66 28.45
 -6 -3 -19 329.38 47.14
 -6 -3 -18 23.28 22.89
 -6 -3 -17 265.23 40.85
 -6 -3 -16 15.68 20.56
 -6 -3 -15 915.95 68.53
 -6 -3 -14 13.87 19.44
 -6 -3 -14 12.34 16.55
 -6 -3 -13 298.3 37.4
 -6 -3 -13 295.09 34.86
 -6 -3 -12 132.56 27.52
 -6 -3 -12 150.47 26.05
 -6 -3 -11 52.03 19.48
 -6 -3 -11 59.76 17.65
 -6 -3 -10 462.1 41.38
 -6 -3 -10 491.88 42.01
 -6 -3 -9 43.84 17.53
 -6 -3 -9 93.14 20.82
 -6 -3 -8 1110.44 62.17
 -6 -3 -8 1139.04 65.73
 -6 -3 -7 448.25 34.92
 -6 -3 -7 508.09 39.84
 -6 -3 -6 974.29 51.99
 -6 -3 -6 865.75 55.2
 -6 -3 -5 14.15 11.12
 -6 -3 -5 32.97 14.33
 -6 -3 -4 676.04 38.07
 -6 -3 -4 678.98 45.66
 -6 -3 -3 42.48 13.59
 -6 -3 -3 33.9 9.98
 -6 -3 -3 45.89 11.93
 -6 -3 -2 113.18 19
 -6 -3 -2 112.37 16.28
 -6 -3 -1 1138.47 58.95
 -6 -3 -1 955.61 51.3
 -6 -3 0 438.63 34.45
 -6 -3 0 456.51 31.6
 -6 -3 1 694.72 44.81
 -6 -3 1 759.25 43.62
 -6 -3 2 155.78 21.12
 -6 -3 2 203.07 22.32
 -6 -3 3 433.46 33.7
 -6 -3 4 2.49 12.27
 -6 -3 5 585.96 39.54
 -6 -2 -20 77.26 28.27
 -6 -2 -19 111.44 31.18
 -6 -2 -18 136.21 33.22
 -6 -2 -17 11.29 19.98
 -6 -2 -16 472.25 51.06
 -6 -2 -15 -5.07 18.97
 -6 -2 -14 586.99 53.3
 -6 -2 -13 26.88 19.22
 -6 -2 -13 3.79 13.41
 -6 -2 -12 528.39 48.74
 -6 -2 -12 571.05 46.21
 -6 -2 -11 3.89 16.68
 -6 -2 -11 7.12 11.83
 -6 -2 -10 554.11 45.86
 -6 -2 -10 523.46 43.14
 -6 -2 -9 95.96 21.45
 -6 -2 -9 89.55 19.73
 -6 -2 -8 638.48 44.96
 -6 -2 -8 586.04 44.04
 -6 -2 -7 1016.71 57.43
 -6 -2 -7 956.74 58.19
 -6 -2 -6 280.13 27.42
 -6 -2 -6 288 29.87
 -6 -2 -5 297.75 26.2
 -6 -2 -5 257.31 28.74
 -6 -2 -4 14.45 11.76
 -6 -2 -4 17.56 12.57
 -6 -2 -3 245.28 22.73
 -6 -2 -3 244.17 26.58
 -6 -2 -2 104.53 19.21
 -6 -2 -2 116 15.63
 -6 -2 -2 91.65 13.07
 -6 -2 -1 710.7 47.32
 -6 -2 -1 801.06 40.34
 -6 -2 -1 779.51 40.27
 -6 -2 0 38.6 14.23
 -6 -2 0 30.99 9.7
 -6 -2 0 34.01 9.52
 -6 -2 1 1185.9 62.63
 -6 -2 1 1136.19 55.08
 -6 -2 2 213.76 24.66
 -6 -2 3 205.08 24.52
 -6 -2 4 337.11 30.45
 -6 -2 5 105.34 20.22
 -6 -2 6 476.9 37.34
 -6 -1 -20 156.88 37.54
 -6 -1 -19 -6.3 19.5
 -6 -1 -18 376.1 50.04
 -6 -1 -17 -5.8 21.69
 -6 -1 -16 27.59 20.65
 -6 -1 -15 251.59 38.49
 -6 -1 -14 44.69 20.92
 -6 -1 -13 447.7 46.67
 -6 -1 -12 144.4 28.97
 -6 -1 -11 580.04 45.49
 -6 -1 -11 526.71 47.28
 -6 -1 -10 39.89 14.85
 -6 -1 -10 18.97 16.94
 -6 -1 -9 569.01 44.08
 -6 -1 -9 628.86 47.55
 -6 -1 -8 232.85 27.97
 -6 -1 -8 263.61 30.6
 -6 -1 -7 1212.17 68.4
 -6 -1 -7 1214.44 66.77
 -6 -1 -6 673.92 46.57
 -6 -1 -6 703.98 46.49
 -6 -1 -5 481.92 38.48
 -6 -1 -5 535.04 38.21
 -6 -1 -4 1050.02 60.54
 -6 -1 -4 1080.47 57.12
 -6 -1 -3 115.49 19.41
 -6 -1 -3 127.08 19.05
 -6 -1 -2 927.4 56.14
 -6 -1 -2 1014.85 51.87
 -6 -1 -1 -14.55 14.56
 -6 -1 -1 3.97 10.09
 -6 -1 0 1278.22 68.02
 -6 -1 0 1282.94 60.75
 -6 -1 1 -2.9 12.67
 -6 -1 1 -1.87 9.78
 -6 -1 2 1236.08 65.35
 -6 -1 2 1129.07 55.46
 -6 -1 3 32.09 15.05
 -6 -1 4 49.97 17.36
 -6 -1 5 554.85 41.88
 -6 -1 6 -8.99 15.43
 -6 -1 7 1043.92 61.5
 -6 -1 8 454.46 39.08
 -6 0 -19 360.89 50.81
 -6 0 -18 -12.42 23.83
 -6 0 -17 327.75 45.52
 -6 0 -16 34.25 22.99
 -6 0 -15 277.05 41.08
 -6 0 -14 437.84 48.66
 -6 0 -13 311.42 40.65
 -6 0 -12 348.02 41.05
 -6 0 -11 167.46 29.73
 -6 0 -10 399.11 35.98
 -6 0 -10 426.6 42.25
 -6 0 -9 58.28 16.77
 -6 0 -9 60.33 18.4
 -6 0 -8 380.62 36.06
 -6 0 -8 456.99 40.59
 -6 0 -7 66.45 16.83
 -6 0 -7 43.23 16.48
 -6 0 -6 1116.64 65.56
 -6 0 -6 1309.56 69.29
 -6 0 -5 3.11 10.68
 -6 0 -5 11.71 13.75
 -6 0 -4 1894.56 90.8
 -6 0 -4 1851.19 87.38
 -6 0 -3 107.86 20.03
 -6 0 -3 148.87 22.33
 -6 0 -2 1281.71 69.32
 -6 0 -2 1268.77 64.84
 -6 0 -1 750.44 50.5
 -6 0 -1 805.09 47.16
 -6 0 0 203.69 26.53
 -6 0 0 182.11 22.06
 -6 0 1 969.55 57.13
 -6 0 1 861.4 49.61
 -6 0 2 247.63 28.94
 -6 0 2 200.02 22.81
 -6 0 3 782.85 51.85
 -6 0 4 22.46 15.34
 -6 0 5 1567.96 81.97
 -6 0 6 49.54 19.07
 -6 1 -19 65.74 28.28
 -6 1 -18 165.53 36.62
 -6 1 -17 18.45 21.77
 -6 1 -16 371.38 48.67
 -6 1 -15 22.53 23.19
 -6 1 -14 445.56 49.98
 -6 1 -13 71.3 23.64
 -6 1 -12 447.88 47.7
 -6 1 -11 159.42 28.91
 -6 1 -10 202.31 31.79
 -6 1 -9 487.63 39.82
 -6 1 -9 432.58 44.19
 -6 1 -8 243.04 28.59
 -6 1 -8 270.68 33.53
 -6 1 -7 1352.1 73.66
 -6 1 -7 1420.44 78.43
 -6 1 -6 187.41 25.52
 -6 1 -6 145.75 25.83
 -6 1 -5 1549.41 78.62
 -6 1 -5 1415.93 77.43
 -6 1 -4 -3.23 14.13
 -6 1 -4 -6.29 14.27
 -6 1 -3 1480.34 76.41
 -6 1 -3 1355 72.68
 -6 1 -2 260.34 29.56
 -6 1 -2 260.65 28.45
 -6 1 -1 1068.73 65.11
 -6 1 -1 1289.31 66.01
 -6 1 0 66.18 18.86
 -6 1 0 19.67 12.8
 -6 1 1 408.44 37.82
 -6 1 1 378.83 33.84
 -6 1 2 590.14 45.57
 -6 1 2 594.09 41.87
 -6 1 3 715.72 50.99
 -6 1 4 678.68 49.9
 -6 1 7 -3.08 14.93
 -6 2 -18 104.55 31.89
 -6 2 -17 82.18 29.82
 -6 2 -16 91.32 29.69
 -6 2 -15 350.85 47.36
 -6 2 -14 100.65 28.16
 -6 2 -13 746.29 63.99
 -6 2 -12 15.24 19.5
 -6 2 -11 343.48 42.76
 -6 2 -10 9.24 18.6
 -6 2 -9 288.14 33.87
 -6 2 -9 308.99 37.57
 -6 2 -8 181.11 30.58
 -6 2 -7 249.74 29.39
 -6 2 -7 245.34 31.51
 -6 2 -6 543.7 43.31
 -6 2 -6 592.99 48.16
 -6 2 -5 421.26 38.37
 -6 2 -5 343.08 37.06
 -6 2 -4 686.15 49.74
 -6 2 -4 740.09 51.96
 -6 2 -3 116.53 22.71
 -6 2 -3 117.39 24.72
 -6 2 -2 1281.88 72.6
 -6 2 -2 1290.08 72.06
 -6 2 -1 3.51 15.35
 -6 2 -1 6.64 13.65
 -6 2 0 697.39 52.5
 -6 2 0 825.31 53.25
 -6 2 1 32.49 17.26
 -6 2 1 22.56 13.85
 -6 2 2 25.7 17
 -6 2 2 44.93 15.86
 -6 2 3 553.82 43.32
 -6 2 7 396.92 39.53
 -6 2 8 238.72 31.08
 -6 2 9 405.29 39.85
 -6 3 -17 64.85 26.76
 -6 3 -16 100.47 30.65
 -6 3 -15 36.41 24.99
 -6 3 -14 145.74 33.13
 -6 3 -13 22.37 24
 -6 3 -12 434.6 49.86
 -6 3 -11 46.39 23.45
 -6 3 -10 219.46 33.55
 -6 3 -10 213.17 34.47
 -6 3 -9 75.49 23.67
 -6 3 -9 42.85 20.91
 -6 3 -8 141.91 27.59
 -6 3 -7 184.94 31.72
 -6 3 -6 153.8 24.35
 -6 3 -6 165.62 28.68
 -6 3 -5 123.74 24.63
 -6 3 -5 139.34 26.88
 -6 3 -4 806.26 55.02
 -6 3 -4 741.15 55.82
 -6 3 -3 320.11 35.11
 -6 3 -3 338.69 37.51
 -6 3 -2 254.94 31.86
 -6 3 -2 191.1 29.09
 -6 3 -1 1018.03 64.93
 -6 3 -1 1034.74 65.19
 -6 3 0 30.59 18.27
 -6 3 0 7.45 15.67
 -6 3 1 809.51 57.09
 -6 3 1 771.05 54.82
 -6 3 2 125.09 24.98
 -6 3 3 789.12 56.15
 -6 3 7 845.67 60.07
 -6 3 8 304.38 37.04
 -6 3 9 292.6 36.79
 -6 3 10 260.05 35.52
 -6 4 -15 -12.53 22.17
 -6 4 -14 635.86 62.27
 -6 4 -13 52.69 26.63
 -6 4 -12 311.33 42.97
 -6 4 -11 78.59 26.79
 -6 4 -11 93.18 28.73
 -6 4 -10 139.34 30.27
 -6 4 -10 111.31 27.95
 -6 4 -9 295.93 39.03
 -6 4 -9 250.98 38.57
 -6 4 -8 13.81 18.11
 -6 4 -8 14.86 22.5
 -6 4 -7 1444.21 87.86
 -6 4 -6 4.65 17.39
 -6 4 -5 1722.26 96.25
 -6 4 -4 -3.79 15.57
 -6 4 -4 -4.42 17.36
 -6 4 -3 382.25 40.64
 -6 4 -3 429.34 43.91
 -6 4 -2 94.55 22.63
 -6 4 -2 98.38 23.7
 -6 4 -1 269.21 35.53
 -6 4 -1 262.36 35.31
 -6 4 0 631.05 51.98
 -6 4 0 667.9 53.07
 -6 4 1 673.74 52.85
 -6 4 1 599.7 51.54
 -6 4 2 943.52 64.79
 -6 4 3 -12.49 20.2
 -6 4 4 1428.57 83.44
 -6 4 7 -8.78 20.29
 -6 4 8 578.4 51.77
 -6 4 9 4.51 18.94
 -6 4 10 370.36 43.2
 -6 4 11 310.83 40.07
 -6 5 -14 37.67 25.29
 -6 5 -13 415.25 50.94
 -6 5 -12 5.48 23.53
 -6 5 -12 29.74 21.66
 -6 5 -11 231.83 38.46
 -6 5 -11 278.13 41.21
 -6 5 -10 37.09 24.49
 -6 5 -10 11.27 22.16
 -6 5 -9 228.51 37.36
 -6 5 -9 191.74 35.19
 -6 5 -8 153.11 31.64
 -6 5 -8 143.89 32.36
 -6 5 -7 223.27 36.08
 -6 5 -6 364.18 44.75
 -6 5 -5 -4.94 18.96
 -6 5 -4 805.1 63.12
 -6 5 -3 4.08 15.66
 -6 5 -3 -4.78 16.92
 -6 5 -2 573.32 52.41
 -6 5 -2 827.33 61.52
 -6 5 -1 59.91 22.04
 -6 5 -1 -4.7 18.04
 -6 5 0 538.25 50.42
 -6 5 0 561.34 51.33
 -6 5 1 277.7 36.97
 -6 5 1 185.79 32.21
 -6 5 2 833.43 62.93
 -6 5 3 320.32 39.78
 -6 5 4 153.83 30.34
 -6 5 7 386.13 44.61
 -6 5 8 24.43 19.67
 -6 5 9 657.82 58.35
 -6 5 10 -15.02 21.05
 -6 5 11 349.91 43.89
 -6 5 12 56.45 26.48
 -6 6 -12 236.76 42.68
 -6 6 -12 173.92 36.72
 -6 6 -11 5.84 23.5
 -6 6 -11 -6.09 20.22
 -6 6 -10 270.82 42.23
 -6 6 -10 255.98 42.66
 -6 6 -9 34.02 26.2
 -6 6 -9 -17.47 22.89
 -6 6 -8 156.4 32.9
 -6 6 -8 159.37 31.68
 -6 6 -7 148.68 34.09
 -6 6 -7 156.02 31.37
 -6 6 -6 212.9 36.92
 -6 6 -5 208.86 35.34
 -6 6 -4 322.06 41.33
 -6 6 -3 151.41 31.73
 -6 6 -2 62.06 25.57
 -6 6 -1 153.99 30.94
 -6 6 -1 231.56 35.83
 -6 6 0 9.29 17.37
 -6 6 0 5.15 18.73
 -6 6 1 552.9 53.71
 -6 6 2 10.21 19.59
 -6 6 3 537.11 52.41
 -6 6 4 133.56 30.52
 -6 6 5 263.77 40.35
 -6 6 8 541.47 54.61
 -6 6 9 118.09 31.8
 -6 6 10 445.25 51.14
 -6 6 11 5.49 21.57
 -6 6 12 260.42 41.48
 -6 6 13 33.55 24.95
 -6 7 -10 43.27 26.55
 -6 7 -9 312.09 45.84
 -6 7 -9 275.73 42.78
 -6 7 -8 24.15 24.3
 -6 7 -8 6.02 20.67
 -6 7 -7 208.72 39.13
 -6 7 -7 302.41 43.62
 -6 7 -6 5.9 22.63
 -6 7 -6 -5.83 21.81
 -6 7 -5 275.75 41.02
 -6 7 -4 136.35 30.37
 -6 7 -3 247.93 39.2
 -6 7 -2 179.1 34.44
 -6 7 -1 122.7 29.76
 -6 7 0 220.26 37.03
 -6 7 0 289.83 39.69
 -6 7 1 20.11 18.3
 -6 7 1 -11.16 22.46
 -6 7 2 378.35 45.92
 -6 7 3 5.57 20.29
 -6 7 4 330.04 43.71
 -6 7 5 5.62 21.58
 -6 7 6 232.36 38.09
 -6 7 7 68.7 26.99
 -6 7 9 155.61 34.27
 -6 7 10 69.82 29.19
 -6 7 11 29.37 24.19
 -6 7 12 23.68 25.41
 -6 8 -6 86.27 30.18
 -6 8 -6 189.49 38.53
 -6 8 -5 48.75 26.66
 -6 8 -5 -12.52 20.8
 -6 8 -4 332.31 47.02
 -6 8 -3 18.04 23.64
 -6 8 -2 377.23 47.81
 -6 8 -1 35.8 24.04
 -6 8 0 334.43 45.95
 -6 8 1 197.69 37.61
 -6 8 2 227.97 39.21
 -6 8 3 360.04 47.21
 -6 8 4 30.08 23.1
 -6 8 5 241.81 41.25
 -6 8 6 24.32 23.34
 -6 8 7 465.57 53.9
 -6 8 8 -18.53 23.71
 -5 -13 -13 -6.59 25.28
 -5 -13 -12 153.72 37.19
 -5 -13 -11 6.21 26.11
 -5 -13 -10 132.16 36.33
 -5 -12 -15 326.35 47.6
 -5 -12 -14 -6.51 23.02
 -5 -12 -13 418.01 53.84
 -5 -12 -12 24.6 23.61
 -5 -12 -11 202.36 39.43
 -5 -12 -10 17.25 23.66
 -5 -12 -9 365.58 47.8
 -5 -12 -8 15.97 22.38
 -5 -12 -1 5.2 21.87
 -5 -12 0 214.45 36.83
 -5 -12 1 42.12 25.59
 -5 -12 2 372.17 48.69
 -5 -12 3 32.36 26.6
 -5 -12 4 301.52 44.44
 -5 -11 -17 119.87 33.05
 -5 -11 -16 -13.05 23.76
 -5 -11 -15 191.57 38.84
 -5 -11 -14 6.23 22.67
 -5 -11 -13 266.2 42.72
 -5 -11 -12 269.82 42.7
 -5 -11 -11 90.78 27.69
 -5 -11 -10 229.8 38.57
 -5 -11 -9 -10.53 20.69
 -5 -11 -8 90.94 28.9
 -5 -11 -7 4.84 18.08
 -5 -11 -2 140.5 30.03
 -5 -11 -1 135.97 29.2
 -5 -11 0 102.46 27.96
 -5 -11 1 497.63 50.81
 -5 -11 2 15.01 21.03
 -5 -11 3 666.93 60.89
 -5 -11 4 31.18 24.44
 -5 -11 5 207.38 36.54
 -5 -11 6 49.1 27.73
 -5 -11 7 134.35 34.57
 -5 -11 8 80.48 30.51
 -5 -11 9 501.59 57.33
 -5 -11 10 24.2 27.96
 -5 -10 -18 59.22 27.12
 -5 -10 -18 38.89 24.29
 -5 -10 -17 31.88 21.9
 -5 -10 -17 19.09 25.03
 -5 -10 -16 184.46 36.72
 -5 -10 -16 211.62 40.46
 -5 -10 -15 -11.84 24.35
 -5 -10 -15 -6.07 19.5
 -5 -10 -14 453.98 51.95
 -5 -10 -14 442.93 51.46
 -5 -10 -13 59.71 25.16
 -5 -10 -13 62.99 26.53
 -5 -10 -12 378.15 46.5
 -5 -10 -12 487.12 54
 -5 -10 -11 24.6 22.75
 -5 -10 -11 37.4 22
 -5 -10 -10 219.32 34.79
 -5 -10 -10 247.07 37.44
 -5 -10 -9 132.17 28.02
 -5 -10 -9 98.9 27.75
 -5 -10 -8 649.07 56.41
 -5 -10 -7 104.22 26.29
 -5 -10 -6 298.14 37.58
 -5 -10 -5 320.34 37.39
 -5 -10 -3 701.9 56.76
 -5 -10 -2 8.94 17.99
 -5 -10 -1 362.48 41.93
 -5 -10 0 36.06 21.21
 -5 -10 1 292.33 38.56
 -5 -10 2 246.55 36.79
 -5 -10 3 256.74 37.41
 -5 -10 4 248.81 37.6
 -5 -10 5 120.54 30.41
 -5 -10 6 269.22 40.18
 -5 -10 7 21.37 22.47
 -5 -10 8 309.15 43.52
 -5 -10 9 11.41 24.96
 -5 -10 10 365.19 50.14
 -5 -10 11 188.12 39.08
 -5 -10 12 143.53 37.76
 -5 -9 -20 101.28 29.92
 -5 -9 -19 58.99 25.87
 -5 -9 -19 87.66 28.52
 -5 -9 -18 133.55 32.54
 -5 -9 -18 123.24 31.1
 -5 -9 -17 55.28 25.3
 -5 -9 -17 24.14 23.19
 -5 -9 -16 230.52 38.89
 -5 -9 -16 194.22 37.05
 -5 -9 -15 232.62 39.01
 -5 -9 -15 217.56 36.49
 -5 -9 -14 146.58 32.47
 -5 -9 -14 88.95 28.05
 -5 -9 -13 212.15 34.18
 -5 -9 -13 112.97 29.62
 -5 -9 -12 -9.84 21.11
 -5 -9 -12 -10.42 18.43
 -5 -9 -11 438.05 46.21
 -5 -9 -11 337.22 42.35
 -5 -9 -10 57.23 22.39
 -5 -9 -10 29.12 21.68
 -5 -9 -9 356.05 39.49
 -5 -9 -9 326.07 39.89
 -5 -9 -8 345.14 37.56
 -5 -9 -8 259.24 35.43
 -5 -9 -7 297.01 34.76
 -5 -9 -7 282.07 37.31
 -5 -9 -6 313.49 37.2
 -5 -9 -5 201.06 29.27
 -5 -9 -4 161.22 26.81
 -5 -9 -3 65.38 21.9
 -5 -9 -3 179.55 27.22
 -5 -9 -2 387.01 40.12
 -5 -9 -1 36.71 18.22
 -5 -9 0 1191.72 73.49
 -5 -9 1 20.96 18
 -5 -9 2 372.45 41.02
 -5 -9 3 250.92 34.12
 -5 -9 4 290.74 38.74
 -5 -9 5 248.91 35.35
 -5 -9 6 224.2 35.97
 -5 -9 7 227.86 36.57
 -5 -9 8 15.77 22.56
 -5 -8 -20 -6.53 20.98
 -5 -8 -20 -24.03 21.25
 -5 -8 -20 -12.5 23.98
 -5 -8 -19 146.03 33.92
 -5 -8 -19 154.12 34.07
 -5 -8 -19 143.82 35.94
 -5 -8 -18 67.6 25.86
 -5 -8 -18 17.44 19.36
 -5 -8 -18 57.21 28.65
 -5 -8 -17 213.35 36.43
 -5 -8 -17 181.85 33.58
 -5 -8 -17 152.02 35.35
 -5 -8 -16 130.92 31.19
 -5 -8 -16 138.42 30.36
 -5 -8 -15 103.54 28.67
 -5 -8 -15 124.05 29.49
 -5 -8 -14 337.88 43.62
 -5 -8 -14 267.25 39.61
 -5 -8 -13 187.86 32.59
 -5 -8 -13 188.39 33.82
 -5 -8 -12 351.69 41.19
 -5 -8 -12 442.48 47.15
 -5 -8 -11 53.16 20.16
 -5 -8 -11 33.15 19.11
 -5 -8 -10 683.71 53.94
 -5 -8 -10 633.92 54.3
 -5 -8 -9 11.73 17.11
 -5 -8 -9 17.51 15.49
 -5 -8 -8 1497.03 81.44
 -5 -8 -8 1479.16 85.23
 -5 -8 -7 111.92 22.95
 -5 -8 -7 88.04 21.95
 -5 -8 -6 1528.49 80.84
 -5 -8 -6 1760.2 89.71
 -5 -8 -5 90.47 21.48
 -5 -8 -4 325.74 34.03
 -5 -8 -3 273.67 31.43
 -5 -8 -3 216.6 29.09
 -5 -8 -2 326.98 35.66
 -5 -8 -2 431.1 36.55
 -5 -8 -1 531.07 44.46
 -5 -8 0 201.77 28.7
 -5 -8 1 1569 85.44
 -5 -8 2 11.74 14.25
 -5 -8 3 1390.71 80.97
 -5 -8 4 113.23 23.88
 -5 -8 5 519.61 47.84
 -5 -8 6 68.34 23.88
 -5 -7 -21 65.06 26.32
 -5 -7 -21 123.69 35.87
 -5 -7 -20 133.13 32.07
 -5 -7 -20 169.13 38.3
 -5 -7 -19 -6.15 19.02
 -5 -7 -19 5.57 18.5
 -5 -7 -19 -17.99 26.24
 -5 -7 -18 463.75 53
 -5 -7 -18 464.13 50.59
 -5 -7 -18 491.14 54.05
 -5 -7 -17 5.72 19.01
 -5 -7 -17 5.33 18.3
 -5 -7 -17 -16.25 24.14
 -5 -7 -16 258.05 38.79
 -5 -7 -16 302.77 40.11
 -5 -7 -16 296.33 40.74
 -5 -7 -15 10.5 17.44
 -5 -7 -15 5.09 16.35
 -5 -7 -15 9.59 19.72
 -5 -7 -14 109.97 26.53
 -5 -7 -14 187.69 31.51
 -5 -7 -14 165.64 30.62
 -5 -7 -13 18.98 19.95
 -5 -7 -13 14.34 16.42
 -5 -7 -13 20.79 18.54
 -5 -7 -12 385.94 42.8
 -5 -7 -12 382.77 41.3
 -5 -7 -12 445.12 41.23
 -5 -7 -11 660.21 53.98
 -5 -7 -11 728.91 56.36
 -5 -7 -10 301.96 35.2
 -5 -7 -10 320.32 37.81
 -5 -7 -9 691.18 51.11
 -5 -7 -9 589.72 50.38
 -5 -7 -8 72.6 19.54
 -5 -7 -8 47.15 18.56
 -5 -7 -7 496.04 41.15
 -5 -7 -7 535.18 44.11
 -5 -7 -6 26.49 13.65
 -5 -7 -6 60.48 20.28
 -5 -7 -5 1117.82 60.98
 -5 -7 -5 1160.91 67.4
 -5 -7 -4 -2.43 11.22
 -5 -7 -4 9.58 13.14
 -5 -7 -3 833.85 55.14
 -5 -7 -3 954.73 56.29
 -5 -7 -2 170.69 24.56
 -5 -7 -2 138.72 21.88
 -5 -7 -1 544.3 42.72
 -5 -7 -1 572.51 39.79
 -5 -7 0 616.37 45.77
 -5 -7 0 589.87 40.46
 -5 -7 1 655.58 48.63
 -5 -7 2 453.67 39.91
 -5 -7 3 1027.92 64.27
 -5 -7 4 153.97 26.27
 -5 -6 -21 56.89 26.03
 -5 -6 -21 19.6 24.47
 -5 -6 -20 295.5 43.97
 -5 -6 -20 207.18 41.1
 -5 -6 -19 137.3 32.36
 -5 -6 -19 174.07 38.85
 -5 -6 -18 120.99 29.79
 -5 -6 -18 76.83 24.23
 -5 -6 -18 74.18 27.4
 -5 -6 -17 160.66 32.39
 -5 -6 -17 183.53 34.5
 -5 -6 -17 186.04 32.21
 -5 -6 -16 35.59 23.1
 -5 -6 -16 19.66 17.91
 -5 -6 -15 133.37 30.7
 -5 -6 -15 172.1 31.08
 -5 -6 -14 -4.44 19.44
 -5 -6 -14 23.19 19.08
 -5 -6 -13 453.16 44.16
 -5 -6 -13 479.72 46.05
 -5 -6 -12 49.38 20.39
 -5 -6 -12 30.28 17.05
 -5 -6 -11 550.92 47.57
 -5 -6 -11 545.8 44.06
 -5 -6 -10 287.35 31.07
 -5 -6 -10 255.71 32.99
 -5 -6 -9 363.7 32.74
 -5 -6 -9 347.62 36.4
 -5 -6 -8 217.46 25.06
 -5 -6 -8 240.61 29.92
 -5 -6 -7 343.82 34.35
 -5 -6 -6 1043.11 62.09
 -5 -6 -5 591.33 43.42
 -5 -6 -4 287.36 28.91
 -5 -6 -3 -8.77 12.79
 -5 -6 -3 -2.79 11.71
 -5 -6 -2 307.21 29.94
 -5 -6 -2 327.86 29.84
 -5 -6 -1 17.5 11.49
 -5 -6 -1 36.93 14.81
 -5 -6 0 1190.66 65.33
 -5 -6 0 1174.6 60.11
 -5 -6 1 45.9 15.34
 -5 -6 1 21.45 11.24
 -5 -6 2 1434.87 76.31
 -5 -6 3 346.5 34.1
 -5 -5 -22 31.41 23.51
 -5 -5 -21 147.6 32.68
 -5 -5 -21 65.43 28.25
 -5 -5 -20 -11.97 20.54
 -5 -5 -20 12.56 22.86
 -5 -5 -19 83.95 31.41
 -5 -5 -18 51.23 26.8
 -5 -5 -17 263.54 39.53
 -5 -5 -16 70.77 25.72
 -5 -5 -16 50.67 19.45
 -5 -5 -15 208.05 33.43
 -5 -5 -15 147.84 28.53
 -5 -5 -14 57.23 21.85
 -5 -5 -14 108.7 24.88
 -5 -5 -13 93.69 24.7
 -5 -5 -13 117.98 25.27
 -5 -5 -12 349.04 37.03
 -5 -5 -12 348.08 37.48
 -5 -5 -11 10.29 14.71
 -5 -5 -11 -3.89 14.15
 -5 -5 -10 450.35 41.28
 -5 -5 -10 457.79 38.37
 -5 -5 -9 72.86 18.01
 -5 -5 -9 85.37 19.23
 -5 -5 -8 729.29 51.18
 -5 -5 -8 755.05 46.03
 -5 -5 -7 17.5 11.44
 -5 -5 -7 25.77 14.64
 -5 -5 -6 684.32 40.33
 -5 -5 -6 856.01 51.5
 -5 -5 -5 741.86 48.02
 -5 -5 -4 1047.65 59.02
 -5 -5 -3 832.15 50.35
 -5 -5 -3 903.69 51.86
 -5 -5 -2 396.07 31.46
 -5 -5 -2 400.18 32.28
 -5 -5 -1 1436.24 68.77
 -5 -5 -1 1258.93 64.66
 -5 -5 0 15.59 11.17
 -5 -5 0 32.26 11.84
 -5 -5 1 1379.94 69.81
 -5 -5 1 1358.65 64.36
 -5 -5 2 -16.97 11.89
 -5 -5 2 1.9 9.92
 -5 -4 -22 91.67 29.34
 -5 -4 -21 26.18 23.84
 -5 -4 -20 557.88 59.46
 -5 -4 -19 23.91 22.95
 -5 -4 -18 402.5 48.43
 -5 -4 -17 96.41 29.59
 -5 -4 -16 236.91 36.47
 -5 -4 -15 9.44 18.56
 -5 -4 -15 12.61 14.43
 -5 -4 -14 334.05 38.44
 -5 -4 -14 211.75 30.6
 -5 -4 -13 4.08 16.02
 -5 -4 -13 -3.93 13.9
 -5 -4 -12 326.9 35.69
 -5 -4 -12 419.71 39.65
 -5 -4 -11 1908.01 94.23
 -5 -4 -11 1804.48 93.7
 -5 -4 -10 34.45 16.83
 -5 -4 -10 41.66 14.94
 -5 -4 -9 1689.02 81.49
 -5 -4 -9 1633.44 84.4
 -5 -4 -8 7.57 11.05
 -5 -4 -8 25.27 13.56
 -5 -4 -7 135.74 19.14
 -5 -4 -7 144.23 22.48
 -5 -4 -6 9.66 10.74
 -5 -4 -6 -2.85 10.37
 -5 -4 -5 1101.55 59.91
 -5 -4 -5 1060.56 50.59
 -5 -4 -4 438.92 32.96
 -5 -4 -4 404.16 25.26
 -5 -4 -3 1498.14 72.29
 -5 -4 -3 1534.61 60.84
 -5 -4 -3 1533.81 71.49
 -5 -4 -2 1652.97 77.45
 -5 -4 -2 1764.93 77.77
 -5 -4 -1 85.56 15.1
 -5 -4 -1 93.49 15.98
 -5 -4 0 1175.14 60.05
 -5 -4 0 1244.92 54.72
 -5 -4 0 1348.61 63.13
 -5 -4 1 34.17 12.12
 -5 -4 1 39.36 10.86
 -5 -4 1 25.75 11.23
 -5 -4 2 1131.56 59.75
 -5 -4 2 1153.88 55.86
 -5 -4 3 401.15 27.92
 -5 -4 4 2618.67 103.52
 -5 -4 14 -4.77 17.84
 -5 -4 15 416.24 45.49
 -5 -3 -21 91.58 31.88
 -5 -3 -20 62.73 26.44
 -5 -3 -19 275.43 42.98
 -5 -3 -18 113.9 28.73
 -5 -3 -17 452.74 49.8
 -5 -3 -16 5.08 18.98
 -5 -3 -15 338.38 40.92
 -5 -3 -14 -8.9 17.5
 -5 -3 -14 7.61 13.46
 -5 -3 -13 409.83 41.58
 -5 -3 -13 334.67 35.42
 -5 -3 -12 68.98 21.47
 -5 -3 -12 92.06 20.77
 -5 -3 -11 723.26 51.16
 -5 -3 -11 586.68 46.43
 -5 -3 -10 873.52 55.84
 -5 -3 -10 861.65 55.51
 -5 -3 -9 166.66 24.14
 -5 -3 -9 202.16 24.45
 -5 -3 -8 1074.56 58.99
 -5 -3 -8 1061.35 60.68
 -5 -3 -7 404.25 30.55
 -5 -3 -7 300.44 29.71
 -5 -3 -6 223.11 22.28
 -5 -3 -6 173.73 22.33
 -5 -3 -5 7.16 9.6
 -5 -3 -5 10.22 10.04
 -5 -3 -4 1253.57 56.65
 -5 -3 -4 1327.46 65.01
 -5 -3 -3 53.4 10.74
 -5 -3 -3 61.31 15.03
 -5 -3 -2 1531.67 62.7
 -5 -3 -2 1702.1 70.37
 -5 -3 -2 1569.52 62.06
 -5 -3 -2 1485.59 72.22
 -5 -3 -1 761.18 37.76
 -5 -3 -1 764.5 42.03
 -5 -3 -1 781.4 33.77
 -5 -3 -1 796.36 45.02
 -5 -3 0 2141.68 83.61
 -5 -3 0 2089.33 87.59
 -5 -3 0 2066.38 75.33
 -5 -3 0 2161.37 90.15
 -5 -3 1 600.98 38.18
 -5 -3 1 627.86 35.15
 -5 -3 1 648.71 38.54
 -5 -3 2 1925.6 80.7
 -5 -3 2 1924.88 82.79
 -5 -3 3 924.07 48.36
 -5 -3 4 433.48 29.81
 -5 -3 5 1953.95 83
 -5 -3 11 751.45 53.18
 -5 -3 12 204.87 29.29
 -5 -2 -21 98.41 30.99
 -5 -2 -20 63.09 26.59
 -5 -2 -19 247.56 41.57
 -5 -2 -18 143.91 32.34
 -5 -2 -17 109.22 29.84
 -5 -2 -16 511.31 51.66
 -5 -2 -15 14.6 19.14
 -5 -2 -14 465.27 46.43
 -5 -2 -13 144.65 24.03
 -5 -2 -13 191.53 31
 -5 -2 -12 219.01 28.87
 -5 -2 -12 245.2 33.55
 -5 -2 -11 73.52 17.87
 -5 -2 -11 40.26 17.58
 -5 -2 -10 422.19 36.79
 -5 -2 -10 413.17 38.23
 -5 -2 -9 55.65 15.63
 -5 -2 -9 76.66 18.72
 -5 -2 -8 698.32 45.81
 -5 -2 -8 736.01 47.08
 -5 -2 -7 719.5 46.36
 -5 -2 -7 776.86 46.86
 -5 -2 -6 833.69 50.28
 -5 -2 -6 904.33 49.04
 -5 -2 -5 253.25 25.05
 -5 -2 -5 272.3 24.13
 -5 -2 -4 17.21 8.6
 -5 -2 -4 12.14 10.83
 -5 -2 -4 12.21 9.71
 -5 -2 -3 674.4 35.74
 -5 -2 -3 708.36 34.3
 -5 -2 -3 706.43 36.92
 -5 -2 -3 599.48 40.47
 -5 -2 -2 117.74 13.56
 -5 -2 -2 104.68 12.74
 -5 -2 -2 105.84 17.08
 -5 -2 -2 100.49 12.88
 -5 -2 -2 93.21 12.72
 -5 -2 -1 556.87 30.56
 -5 -2 -1 485.23 31.01
 -5 -2 -1 567.14 36.91
 -5 -2 -1 521.03 30.47
 -5 -2 -1 541.85 28.76
 -5 -2 0 53.07 11.37
 -5 -2 0 51.09 11.45
 -5 -2 0 57.52 13.9
 -5 -2 0 46.46 8.11
 -5 -2 0 44.46 9.87
 -5 -2 0 39.52 9.01
 -5 -2 1 304.69 24.18
 -5 -2 1 346.31 27.74
 -5 -2 1 378.09 25.8
 -5 -2 1 348.85 20.79
 -5 -2 1 344.04 23.95
 -5 -2 2 2.15 10.62
 -5 -2 2 1.04 6.57
 -5 -2 3 643.39 39.54
 -5 -2 4 627.56 38.84
 -5 -2 5 627.84 39.35
 -5 -2 6 746.19 43.47
 -5 -2 7 111.4 17.55
 -5 -1 -21 -6.61 22.68
 -5 -1 -20 146.65 34.49
 -5 -1 -19 -6.12 19.64
 -5 -1 -18 403.84 48.88
 -5 -1 -17 -5.58 19.75
 -5 -1 -16 143 31.16
 -5 -1 -15 269.91 37.66
 -5 -1 -14 94.14 25.4
 -5 -1 -13 304.78 37.47
 -5 -1 -12 238.28 28.31
 -5 -1 -12 296.34 35.78
 -5 -1 -11 314.26 32.07
 -5 -1 -11 377.99 37.81
 -5 -1 -10 144.97 21.96
 -5 -1 -10 165.59 26.12
 -5 -1 -9 831.2 50.33
 -5 -1 -9 769.77 51.85
 -5 -1 -8 10.86 10.93
 -5 -1 -8 17.73 11.9
 -5 -1 -7 975.09 54.69
 -5 -1 -7 943 54.79
 -5 -1 -6 141.56 20.53
 -5 -1 -6 181.87 22.22
 -5 -1 -5 306.69 27.9
 -5 -1 -5 281.99 26
 -5 -1 -4 16.26 7.94
 -5 -1 -4 14.78 10.58
 -5 -1 -4 16.25 7.72
 -5 -1 -4 18.32 10.64
 -5 -1 -3 327.49 22.08
 -5 -1 -3 384.81 30.15
 -5 -1 -3 354.49 24.12
 -5 -1 -3 332.32 25.88
 -5 -1 -2 258.84 18.47
 -5 -1 -2 251.95 20.25
 -5 -1 -2 257.16 21.56
 -5 -1 -2 272.33 26.05
 -5 -1 -1 132.07 13.13
 -5 -1 -1 124 15.53
 -5 -1 -1 141.46 20.11
 -5 -1 -1 140.66 13.13
 -5 -1 -1 157.72 16.89
 -5 -1 0 1599.37 71.25
 -5 -1 0 1793 70.63
 -5 -1 0 1741.67 78.42
 -5 -1 0 1651.2 68.14
 -5 -1 0 1663.91 66.87
 -5 -1 0 1685.92 70.72
 -5 -1 1 5.53 7.02
 -5 -1 1 14.01 11.86
 -5 -1 1 11.94 7.29
 -5 -1 1 13.99 7.49
 -5 -1 1 4.43 8.5
 -5 -1 2 2018.57 78.95
 -5 -1 2 1976.2 79.04
 -5 -1 2 2070.62 89.33
 -5 -1 3 70.77 16.1
 -5 -1 4 1301.87 64.76
 -5 -1 5 514.34 36.32
 -5 -1 6 1067.68 57.61
 -5 -1 7 444.81 34.16
 -5 0 -20 51.67 25.45
 -5 0 -19 93.47 29.43
 -5 0 -18 65.88 25.26
 -5 0 -17 732.34 65.9
 -5 0 -16 70.81 23.48
 -5 0 -15 522.6 52.05
 -5 0 -14 243.93 36.14
 -5 0 -13 155.98 28.83
 -5 0 -12 72.98 22.83
 -5 0 -11 260.28 34.18
 -5 0 -10 341.99 36.12
 -5 0 -10 300.06 29.86
 -5 0 -9 571.54 44.24
 -5 0 -9 384.16 34.3
 -5 0 -8 1279.5 63.69
 -5 0 -8 1347.87 71.88
 -5 0 -8 1216.27 65.16
 -5 0 -7 20.77 12.73
 -5 0 -7 -2.65 9.9
 -5 0 -6 923.23 54.96
 -5 0 -6 987.84 54.94
 -5 0 -5 2.55 12.17
 -5 0 -5 5.14 9.62
 -5 0 -4 684.37 41.88
 -5 0 -4 599.29 41.08
 -5 0 -3 241.03 24.67
 -5 0 -3 308.28 27.86
 -5 0 -2 2290.59 97.34
 -5 0 -2 2420.42 101.99
 -5 0 -1 1013.57 51.37
 -5 0 -1 955.01 54.37
 -5 0 0 179.08 22.42
 -5 0 0 147.58 18.57
 -5 0 0 125.59 15.36
 -5 0 0 133.86 11.24
 -5 0 1 681.61 43.87
 -5 0 1 695.65 39.52
 -5 0 1 696.77 37.53
 -5 0 2 26.98 8.87
 -5 0 2 25.7 12.5
 -5 0 3 996.25 48.41
 -5 0 3 1011.65 56.57
 -5 0 4 668.78 44.8
 -5 0 6 48.3 14.55
 -5 0 7 1052.05 55.18
 -5 0 9 500.16 39.49
 -5 0 10 415.97 38.21
 -5 0 11 689.31 50.98
 -5 0 12 55 18.24
 -5 0 13 300.29 35.76
 -5 0 14 883.08 64.54
 -5 0 15 28.93 20.28
 -5 0 16 643.57 57.72
 -5 0 17 -5.38 17.27
 -5 1 -20 32.81 25.82
 -5 1 -19 19.07 23.78
 -5 1 -18 232.71 40.37
 -5 1 -17 58.82 25.3
 -5 1 -16 512.68 54.84
 -5 1 -15 -10.7 20
 -5 1 -14 512.38 51.4
 -5 1 -13 33.54 19.31
 -5 1 -12 1026.29 69.7
 -5 1 -11 4.22 14.93
 -5 1 -10 569.49 47.4
 -5 1 -10 547.07 42.58
 -5 1 -9 282.28 32.63
 -5 1 -9 255.4 29.83
 -5 1 -9 202.85 24.63
 -5 1 -8 480.87 36.16
 -5 1 -8 460.77 40.4
 -5 1 -8 422.55 35.92
 -5 1 -7 1726.77 81.64
 -5 1 -7 1679.36 85.65
 -5 1 -6 257.75 26.29
 -5 1 -6 218.22 27.35
 -5 1 -5 1541.28 75.2
 -5 1 -5 1487.22 76.19
 -5 1 -4 584.63 40.8
 -5 1 -4 578.99 40.88
 -5 1 -3 548.26 38.58
 -5 1 -3 513.15 37.44
 -5 1 -2 137.07 21.05
 -5 1 -2 160.2 21.04
 -5 1 -1 1339.16 67.95
 -5 1 -1 1263.58 64.71
 -5 1 0 115.24 19.81
 -5 1 0 130.33 19.16
 -5 1 1 164.07 23.4
 -5 1 1 142.49 19.53
 -5 1 2 764.13 48.71
 -5 1 5 712.06 45.14
 -5 1 6 1128.52 61.29
 -5 1 7 336.3 31.17
 -5 1 7 346.29 28.28
 -5 1 8 807.15 50.57
 -5 1 8 901.37 51.26
 -5 1 9 8.66 11.35
 -5 1 10 532.5 41.81
 -5 1 11 115.17 22.91
 -5 1 12 292.08 34.81
 -5 1 13 286.59 35.46
 -5 1 14 513.98 49.34
 -5 1 15 281.16 37.95
 -5 1 16 208.78 34.78
 -5 1 17 414.4 46.3
 -5 1 18 71.59 25.55
 -5 1 19 212.7 37.22
 -5 1 20 -11.92 19.81
 -5 2 -19 90.65 28.48
 -5 2 -18 144.41 33.1
 -5 2 -17 169.73 35.69
 -5 2 -16 150.96 33.77
 -5 2 -15 443.45 50.57
 -5 2 -14 52.86 23.63
 -5 2 -13 475.96 49.53
 -5 2 -12 23.69 19.51
 -5 2 -11 246.25 33.83
 -5 2 -11 154.08 27.77
 -5 2 -10 -4.25 15.88
 -5 2 -10 -3.53 16.3
 -5 2 -9 740.95 54.16
 -5 2 -9 609.99 48.02
 -5 2 -8 222.04 27.88
 -5 2 -8 167.74 27.3
 -5 2 -7 768.83 48.79
 -5 2 -7 798.83 54.46
 -5 2 -6 507.35 37.9
 -5 2 -6 494.18 41.46
 -5 2 -5 137.73 22.19
 -5 2 -5 150.12 23.71
 -5 2 -4 167.23 23.7
 -5 2 -4 168.71 25.01
 -5 2 -3 231.88 26.4
 -5 2 -3 238.32 27.95
 -5 2 -2 449.41 36.9
 -5 2 -2 489.71 38.01
 -5 2 -1 76.52 18.78
 -5 2 -1 25.86 13.11
 -5 2 0 1711.94 86.09
 -5 2 0 1869.72 86.16
 -5 2 1 13.9 13.29
 -5 2 2 249.82 27.31
 -5 2 4 398.18 35.05
 -5 2 5 498.94 39.17
 -5 2 6 704.28 47.98
 -5 2 7 616.22 45.1
 -5 2 8 53.89 17.71
 -5 2 9 539.3 43.1
 -5 2 10 106.72 22.97
 -5 3 -18 -19.3 21.38
 -5 3 -17 155.6 35.77
 -5 3 -16 47.97 23.63
 -5 3 -15 213.12 36.96
 -5 3 -14 66.04 24.17
 -5 3 -13 10.49 18
 -5 3 -12 270.19 37.19
 -5 3 -12 331.6 39.59
 -5 3 -11 42.96 20.1
 -5 3 -11 29.13 21.15
 -5 3 -10 260.14 35.73
 -5 3 -10 241.26 32.99
 -5 3 -9 4.36 15.86
 -5 3 -9 3.89 17
 -5 3 -8 807.4 59.35
 -5 3 -8 834.96 57.88
 -5 3 -7 3.98 15.63
 -5 3 -6 1505.83 75.76
 -5 3 -6 1418.14 80.31
 -5 3 -5 56.58 16.4
 -5 3 -5 18.3 15.43
 -5 3 -4 602.13 44.16
 -5 3 -4 712.06 49.54
 -5 3 -3 6.16 13.47
 -5 3 -3 -6.89 12.87
 -5 3 -2 326.24 33.09
 -5 3 -2 300.3 32.91
 -5 3 -1 767.36 52.62
 -5 3 -1 836.88 54.17
 -5 3 0 254.79 29.44
 -5 3 0 277.47 30.34
 -5 3 1 572.97 43.51
 -5 3 2 3.23 13.86
 -5 3 4 360.16 35.86
 -5 3 5 760.7 52.72
 -5 3 6 107.36 22.7
 -5 3 7 652.93 49.25
 -5 3 8 136.92 25.87
 -5 3 9 191.74 29.65
 -5 3 10 313.35 36.32
 -5 3 11 11.6 17.55
 -5 4 -17 -19.13 21.2
 -5 4 -16 271.9 43.31
 -5 4 -15 65.58 25.66
 -5 4 -14 430.75 50.96
 -5 4 -13 4.93 21.96
 -5 4 -13 5.51 18.9
 -5 4 -12 254 37.73
 -5 4 -12 206.14 34.42
 -5 4 -11 18.62 19.97
 -5 4 -11 10.18 17.48
 -5 4 -10 90.43 25.91
 -5 4 -10 97.98 25.4
 -5 4 -9 280.75 37.21
 -5 4 -9 230.56 35.69
 -5 4 -8 196.14 31.77
 -5 4 -8 158.46 29.36
 -5 4 -7 1216.9 76.27
 -5 4 -6 -4.21 15.31
 -5 4 -5 673.47 49.13
 -5 4 -5 753.24 55.32
 -5 4 -4 64.7 19.01
 -5 4 -4 111.06 23.97
 -5 4 -3 337.81 35.1
 -5 4 -3 357.26 36.85
 -5 4 -2 13.55 14.83
 -5 4 -2 11.47 14.31
 -5 4 -1 510.01 42.43
 -5 4 -1 468.82 42.64
 -5 4 0 287.13 33
 -5 4 1 910.98 59.51
 -5 4 2 418.1 38.76
 -5 4 4 697.14 52.01
 -5 4 5 -3.84 15.45
 -5 4 6 1040.63 66.81
 -5 4 7 19.83 18.01
 -5 4 8 767.94 56.9
 -5 4 9 57.79 23.83
 -5 4 10 295.15 38.1
 -5 4 11 223.85 33.41
 -5 4 12 241.99 34.66
 -5 5 -15 209.54 39.79
 -5 5 -14 35.77 23.47
 -5 5 -13 409.62 48.69
 -5 5 -13 346.09 45.9
 -5 5 -12 126.48 31.83
 -5 5 -12 89.31 26.88
 -5 5 -11 426.73 48.27
 -5 5 -11 384.03 45.92
 -5 5 -10 95.4 28.73
 -5 5 -10 89.01 26.74
 -5 5 -9 112.59 28.48
 -5 5 -9 151.92 31.61
 -5 5 -8 124.01 28.66
 -5 5 -8 137.22 28.52
 -5 5 -7 377.55 45.53
 -5 5 -7 513.4 49.3
 -5 5 -6 876.37 65.05
 -5 5 -5 1019.8 69.6
 -5 5 -4 999.73 68.02
 -5 5 -3 138.55 24.55
 -5 5 -3 198.93 31.69
 -5 5 -2 426.86 40.41
 -5 5 -2 534.44 47.15
 -5 5 -1 59.99 21.45
 -5 5 -1 76.5 21.99
 -5 5 0 882.1 61.85
 -5 5 1 175.47 29.23
 -5 5 2 1803.4 96.42
 -5 5 3 146.64 27.55
 -5 5 5 405.85 43.18
 -5 5 6 134.37 26.13
 -5 5 7 502.11 47.71
 -5 5 8 98.57 24.52
 -5 5 9 680.18 57.62
 -5 5 10 -4.65 18.72
 -5 5 11 294.17 39.14
 -5 5 12 140.23 30.25
 -5 5 13 255.85 38.65
 -5 6 -14 159.91 37.17
 -5 6 -14 234.32 40.08
 -5 6 -13 99.12 30.98
 -5 6 -13 84.24 30.68
 -5 6 -12 297.94 43.83
 -5 6 -12 351.54 45.88
 -5 6 -11 -16.83 24.55
 -5 6 -11 -5.71 18.34
 -5 6 -10 126.58 31.09
 -5 6 -10 61.18 26.29
 -5 6 -9 -16.17 22.66
 -5 6 -9 -10.83 20.25
 -5 6 -8 326.91 43.74
 -5 6 -8 274.18 39.31
 -5 6 -7 30.98 21.76
 -5 6 -7 77.15 25.78
 -5 6 -6 782.63 63.63
 -5 6 -5 235.75 35.57
 -5 6 -4 130.45 28.12
 -5 6 -3 338.62 40.54
 -5 6 -2 4.73 17.67
 -5 6 -1 225.48 31.93
 -5 6 -1 225.96 34.33
 -5 6 0 4.68 16.05
 -5 6 1 758.24 60.35
 -5 6 2 -13.96 19.96
 -5 6 3 802.85 62.42
 -5 6 4 9.39 17.57
 -5 6 5 131.55 27.37
 -5 6 6 4.77 17.82
 -5 6 7 169.35 31.81
 -5 6 8 162.17 30.85
 -5 6 9 299.79 39.78
 -5 6 10 396.23 46.46
 -5 6 11 25.83 23.88
 -5 6 12 152.35 34.97
 -5 6 13 10.67 22.43
 -5 6 14 243.51 40.44
 -5 7 -12 98.3 30.89
 -5 7 -12 91.5 29.76
 -5 7 -11 102.97 30.83
 -5 7 -11 53.9 23.66
 -5 7 -10 17.87 21.68
 -5 7 -10 5.86 21.35
 -5 7 -9 281.28 42.32
 -5 7 -9 246.99 39.1
 -5 7 -8 63.34 27.54
 -5 7 -8 33.76 21.63
 -5 7 -7 423.66 49.54
 -5 7 -7 347.47 45.09
 -5 7 -6 -5.56 18.47
 -5 7 -6 27.04 20.23
 -5 7 -5 350.83 43.78
 -5 7 -4 57.72 23.47
 -5 7 -3 296.51 40.07
 -5 7 -2 103.28 27.15
 -5 7 -1 298.44 40.4
 -5 7 0 144.1 30.62
 -5 7 1 76.81 24.58
 -5 7 2 455.67 48.36
 -5 7 3 107.84 27.38
 -5 7 4 263.56 37.28
 -5 7 5 5.21 17.31
 -5 7 6 311.05 41.75
 -5 7 7 5.26 17.48
 -5 7 8 416.27 48.16
 -5 7 9 135.31 30.05
 -5 7 10 186.84 35.79
 -5 7 11 234.21 39.31
 -5 7 12 79.12 29.6
 -5 7 13 68.69 27.43
 -5 7 14 115.83 32.79
 -5 7 15 93.51 33.39
 -5 8 -9 18.85 22.89
 -5 8 -9 48.27 25.38
 -5 8 -8 43.4 27.68
 -5 8 -8 53.44 24.48
 -5 8 -7 -12.2 23.41
 -5 8 -7 35.14 23.57
 -5 8 -6 144.31 34.28
 -5 8 -6 201.92 36.12
 -5 8 -5 5.93 20.99
 -5 8 -5 5.69 18.9
 -5 8 -4 231 37.56
 -5 8 -3 -11.2 20.39
 -5 8 -2 434.57 50.5
 -5 8 -1 55.61 23.44
 -5 8 0 372.86 46.13
 -5 8 1 167.31 31.84
 -5 8 2 206.17 36.39
 -5 8 3 486.16 52.46
 -5 8 4 134.73 31.88
 -5 8 5 305.53 43.72
 -5 8 6 34.22 23.49
 -5 8 7 457.87 52.52
 -5 8 8 57.31 26.99
 -5 8 9 574.67 58.9
 -5 8 10 5.88 23.12
 -5 8 11 214.26 37.81
 -5 8 12 126.35 32.9
 -5 9 -6 212.68 38.57
 -5 9 -5 82.51 28.53
 -5 9 -5 162.47 34.44
 -5 9 -4 163.15 34.84
 -5 9 -4 149.41 33.61
 -5 9 -3 172.81 35.49
 -5 9 -2 23.78 23.93
 -5 9 -1 344.05 45.74
 -5 9 0 -17.84 22.82
 -5 9 1 400.55 49.56
 -5 9 2 17.97 21.2
 -5 9 3 342.06 45.65
 -5 9 4 6.03 20.68
 -5 9 5 175.81 36.48
 -5 9 6 109.94 30.31
 -5 9 7 104.73 31
 -5 9 8 367.2 47.7
 -5 9 8 358.51 47.79
 -5 9 9 79.91 29.94
 -4 -13 -12 173.79 38.27
 -4 -13 -11 18.73 25.13
 -4 -13 -10 205.35 41.98
 -4 -12 -15 120.4 34.17
 -4 -12 -14 52.28 28.08
 -4 -12 -13 190.83 38.31
 -4 -12 -12 6.18 23.09
 -4 -12 -11 53.81 29.52
 -4 -12 -10 -5.78 22.71
 -4 -12 -9 317.18 46.68
 -4 -12 -8 21.39 23.84
 -4 -11 -17 33.37 24.32
 -4 -11 -16 -6.54 24.44
 -4 -11 -15 229.73 40.91
 -4 -11 -14 149.14 33.21
 -4 -11 -13 506.82 56.71
 -4 -11 -12 228.1 40.5
 -4 -11 -11 282.63 42.15
 -4 -11 -10 272.45 42.47
 -4 -11 -9 52.44 24.29
 -4 -11 -8 467.86 50.2
 -4 -11 -7 -4.81 20.24
 -4 -11 -1 252.63 36.82
 -4 -11 0 142.82 30.45
 -4 -11 1 339.04 41.9
 -4 -11 2 37.64 23.57
 -4 -11 3 249 38.06
 -4 -11 4 34.25 24.5
 -4 -10 -18 90.52 27.89
 -4 -10 -17 158.41 35.18
 -4 -10 -16 198.25 38.77
 -4 -10 -16 167.04 35.69
 -4 -10 -15 126.84 31.04
 -4 -10 -15 184.95 35.8
 -4 -10 -14 228.92 39.02
 -4 -10 -14 217.8 38.45
 -4 -10 -13 5.7 18.92
 -4 -10 -12 143.41 34.11
 -4 -10 -11 31.92 23.73
 -4 -10 -10 174.04 33.63
 -4 -10 -9 68.85 23.97
 -4 -10 -8 301.38 39.34
 -4 -10 -7 80.95 26.58
 -4 -10 -6 475.68 46.28
 -4 -10 -5 146.38 28.52
 -4 -10 -2 12.68 18.84
 -4 -10 -1 659.41 53.85
 -4 -10 0 55.19 21.62
 -4 -10 1 447.02 45.66
 -4 -10 2 223.04 34.12
 -4 -10 3 313.07 38.55
 -4 -10 4 128.44 29.21
 -4 -10 5 340.2 42.58
 -4 -10 6 258.49 38.12
 -4 -10 7 -5.04 22.05
 -4 -10 8 620.68 58.01
 -4 -10 9 48.57 24.55
 -4 -10 10 373.72 47.7
 -4 -9 -20 145.19 33.74
 -4 -9 -20 158.56 37.62
 -4 -9 -19 74.68 26.75
 -4 -9 -19 118 31.86
 -4 -9 -18 232.52 38.85
 -4 -9 -18 204.69 39.8
 -4 -9 -18 209.63 38.78
 -4 -9 -17 11.98 19.89
 -4 -9 -17 5.58 21.95
 -4 -9 -17 -18.44 21.74
 -4 -9 -16 204.64 38.35
 -4 -9 -16 289.87 42.28
 -4 -9 -15 244.86 40.26
 -4 -9 -15 272.72 40.18
 -4 -9 -14 38.65 24.24
 -4 -9 -14 98 28.1
 -4 -9 -13 512.72 53.3
 -4 -9 -13 602.95 56.61
 -4 -9 -12 -5.15 17.13
 -4 -9 -12 24.74 19.45
 -4 -9 -11 495.76 49.44
 -4 -9 -11 395.07 43.9
 -4 -9 -10 47.61 20.03
 -4 -9 -10 13.35 18.33
 -4 -9 -9 501.95 48.76
 -4 -9 -9 617.84 50.98
 -4 -9 -8 95.95 24.16
 -4 -9 -8 94.93 23.47
 -4 -9 -7 914.48 62.86
 -4 -9 -6 462.52 43.88
 -4 -9 -5 284.78 34.2
 -4 -9 -4 686.44 49.36
 -4 -9 -3 15.46 16.26
 -4 -9 -3 49.89 19.16
 -4 -9 -2 319.77 36.77
 -4 -9 -1 19.23 17.78
 -4 -9 0 996.14 64.71
 -4 -9 1 55.1 20.34
 -4 -9 2 1008.87 66.46
 -4 -9 3 322.39 37.46
 -4 -9 4 486.33 46.65
 -4 -9 5 159.09 29.33
 -4 -9 6 413.2 44.82
 -4 -9 7 219.79 35.97
 -4 -9 8 154.13 31.16
 -4 -8 -20 5.96 21.69
 -4 -8 -20 25.27 31.6
 -4 -8 -20 6.47 19.24
 -4 -8 -19 181.98 36.05
 -4 -8 -19 169.79 37.21
 -4 -8 -19 169.85 35.42
 -4 -8 -18 11.52 22.65
 -4 -8 -18 -17.39 25.83
 -4 -8 -18 6.09 19.54
 -4 -8 -17 185.95 35.24
 -4 -8 -17 198.5 36.1
 -4 -8 -17 293.44 42.11
 -4 -8 -16 -21.95 18.84
 -4 -8 -16 5.22 21.49
 -4 -8 -16 -5.64 20.52
 -4 -8 -15 463.27 50.64
 -4 -8 -15 620.56 56.09
 -4 -8 -15 513.36 52.75
 -4 -8 -14 298.69 40.08
 -4 -8 -14 268.41 37.73
 -4 -8 -14 283.65 40.37
 -4 -8 -13 273.23 38.02
 -4 -8 -13 302.94 38.05
 -4 -8 -13 270.01 37.36
 -4 -8 -12 668.19 53.51
 -4 -8 -12 717.14 57.96
 -4 -8 -12 624.63 54.85
 -4 -8 -11 105.65 24.77
 -4 -8 -11 175.06 27.17
 -4 -8 -11 189.53 30.87
 -4 -8 -10 410.42 42.16
 -4 -8 -10 369.76 40.08
 -4 -8 -9 156.54 27.7
 -4 -8 -9 179.61 28.35
 -4 -8 -8 780.97 56.02
 -4 -8 -8 676.3 51.68
 -4 -8 -7 19.25 16.52
 -4 -8 -7 3.41 15.2
 -4 -8 -6 1054.08 66.17
 -4 -8 -6 1231.86 66.85
 -4 -8 -5 183.53 27.2
 -4 -8 -5 219.53 26.66
 -4 -8 -4 150.09 24.4
 -4 -8 -3 345.27 35.22
 -4 -8 -3 361.4 33.74
 -4 -8 -2 308.32 33.63
 -4 -8 -2 280.17 29
 -4 -8 -1 619.46 46.61
 -4 -8 0 531.88 43.38
 -4 -8 1 2074.5 101.18
 -4 -8 2 7.33 15.07
 -4 -8 3 348.41 37.33
 -4 -8 4 200.59 29.55
 -4 -8 5 49.25 19.98
 -4 -8 6 98.64 24.89
 -4 -7 -21 45.7 28.68
 -4 -7 -21 134.51 34.85
 -4 -7 -20 163.48 37.64
 -4 -7 -20 124.78 30.62
 -4 -7 -19 77.08 26.03
 -4 -7 -19 108.38 32.38
 -4 -7 -19 84.72 27.12
 -4 -7 -18 296.69 40.75
 -4 -7 -18 298.63 44.1
 -4 -7 -18 222.13 38.19
 -4 -7 -17 21.05 19.17
 -4 -7 -17 5.45 22.43
 -4 -7 -17 39.35 21.03
 -4 -7 -16 449.67 48.77
 -4 -7 -16 442.65 49.29
 -4 -7 -16 441.99 49.08
 -4 -7 -15 59.4 22.62
 -4 -7 -15 101.64 27.35
 -4 -7 -15 87.52 25.12
 -4 -7 -14 511.28 49.37
 -4 -7 -14 412.15 44.91
 -4 -7 -14 519.62 51.05
 -4 -7 -13 198.94 30.74
 -4 -7 -13 143.3 27.87
 -4 -7 -13 186.14 31.93
 -4 -7 -12 245.24 34.58
 -4 -7 -12 281.15 34.36
 -4 -7 -12 246.52 33.96
 -4 -7 -11 175.65 29.22
 -4 -7 -11 169.07 26.39
 -4 -7 -11 161.8 27.88
 -4 -7 -10 246.29 33.78
 -4 -7 -10 313.06 33.2
 -4 -7 -10 307.83 35.19
 -4 -7 -9 305.86 34.98
 -4 -7 -9 236.81 27.52
 -4 -7 -9 247.77 30.48
 -4 -7 -8 310.22 34.47
 -4 -7 -8 343.49 32.07
 -4 -7 -8 410.63 36.74
 -4 -7 -7 948.62 61.01
 -4 -7 -7 1006.64 60.12
 -4 -7 -6 454.71 38.42
 -4 -7 -6 356.77 33.26
 -4 -7 -5 1635.21 84.74
 -4 -7 -5 1813.85 82.81
 -4 -7 -4 32.93 16.06
 -4 -7 -4 24.12 12.79
 -4 -7 -3 472.91 39.43
 -4 -7 -3 603.28 41.3
 -4 -7 -3 571.55 36.42
 -4 -7 -2 341.48 31.66
 -4 -7 -2 258.91 27.47
 -4 -7 -1 1140.08 64.34
 -4 -7 -1 1151.25 59.49
 -4 -7 0 206.04 26.41
 -4 -7 0 236.04 23.65
 -4 -7 1 1058.12 62.21
 -4 -7 2 802.78 53.31
 -4 -7 3 254.49 30.49
 -4 -7 4 1112.55 67.22
 -4 -6 -22 88.57 28.35
 -4 -6 -21 123.99 33.7
 -4 -6 -21 61.86 26.14
 -4 -6 -20 131.79 33.66
 -4 -6 -20 228.5 38.32
 -4 -6 -19 114.03 32.35
 -4 -6 -19 104.85 28.49
 -4 -6 -18 300.9 39.92
 -4 -6 -18 308.2 44.85
 -4 -6 -18 292.08 40.62
 -4 -6 -17 68.43 24.18
 -4 -6 -17 86.49 27.51
 -4 -6 -17 48.56 21.81
 -4 -6 -16 350.8 41.39
 -4 -6 -16 346.38 43.82
 -4 -6 -16 340.9 42.82
 -4 -6 -15 124.49 28.37
 -4 -6 -15 181.58 32.11
 -4 -6 -15 142.8 29.04
 -4 -6 -14 4.47 15.81
 -4 -6 -14 4.46 18.75
 -4 -6 -14 -9.36 16.55
 -4 -6 -13 1023.13 67.87
 -4 -6 -13 1171.52 71.66
 -4 -6 -13 934.31 66.96
 -4 -6 -12 -4.14 14.64
 -4 -6 -12 3.83 15.74
 -4 -6 -12 37.6 17.19
 -4 -6 -11 1657.18 84.32
 -4 -6 -11 1516.37 85.18
 -4 -6 -11 1468.98 83.65
 -4 -6 -10 30.38 16.68
 -4 -6 -10 57.58 19.27
 -4 -6 -10 55.13 17.34
 -4 -6 -9 990.77 59.06
 -4 -6 -9 1147.47 66.7
 -4 -6 -9 1024.17 62.77
 -4 -6 -8 99.93 20.44
 -4 -6 -8 67.18 16.8
 -4 -6 -8 85.74 19.06
 -4 -6 -7 555.22 37.19
 -4 -6 -7 562.77 43.3
 -4 -6 -7 550.55 41.06
 -4 -6 -6 960.38 50.42
 -4 -6 -6 1061.5 60.08
 -4 -6 -6 919.99 54.38
 -4 -6 -5 647.43 37.34
 -4 -6 -5 640.98 42.37
 -4 -6 -4 1025.54 57.69
 -4 -6 -4 1011.71 53.23
 -4 -6 -3 8.22 11.02
 -4 -6 -3 28.13 12.61
 -4 -6 -3 -1.95 9.91
 -4 -6 -2 221.21 25.16
 -4 -6 -2 228.64 24.23
 -4 -6 -2 290.66 22.69
 -4 -6 -1 64.95 15.59
 -4 -6 -1 72.8 15.56
 -4 -6 -1 82.11 12.05
 -4 -6 0 1812.16 84.96
 -4 -6 0 1787.3 79.25
 -4 -6 1 192.71 24.22
 -4 -6 1 209.48 21.03
 -4 -6 2 2003.33 93.94
 -4 -6 3 15.48 13.81
 -4 -5 -22 13.51 24.59
 -4 -5 -22 18.33 19.62
 -4 -5 -21 215.06 40.23
 -4 -5 -21 244.93 40.06
 -4 -5 -20 -12.5 22.75
 -4 -5 -20 -5.81 17.96
 -4 -5 -19 286.34 44.63
 -4 -5 -19 269.73 40.46
 -4 -5 -18 17 22.27
 -4 -5 -18 -5.41 17.37
 -4 -5 -17 192.72 35.28
 -4 -5 -17 114.27 26.76
 -4 -5 -16 57.46 20.08
 -4 -5 -16 10.07 18.85
 -4 -5 -16 4.97 18.58
 -4 -5 -15 207.41 33.4
 -4 -5 -15 240.07 33.48
 -4 -5 -14 276.71 35.95
 -4 -5 -14 202.88 30.66
 -4 -5 -13 154.54 27.46
 -4 -5 -13 147.75 25.41
 -4 -5 -12 1445.29 81.91
 -4 -5 -12 1520.93 82.65
 -4 -5 -11 185.23 27.05
 -4 -5 -11 157.87 25.6
 -4 -5 -10 1261.9 70.97
 -4 -5 -10 1146.84 66.02
 -4 -5 -9 19.63 13.88
 -4 -5 -9 70.07 18.15
 -4 -5 -8 493.38 39.91
 -4 -5 -8 542.94 37.87
 -4 -5 -7 2.99 12.31
 -4 -5 -7 26.43 12.96
 -4 -5 -6 1347.27 67.58
 -4 -5 -6 1320.51 59.41
 -4 -5 -5 689.41 36.96
 -4 -5 -5 644.03 43.08
 -4 -5 -5 679.99 37.01
 -4 -5 -4 3033.31 114.41
 -4 -5 -4 2905.66 110.66
 -4 -5 -4 3063.67 123.18
 -4 -5 -3 501.51 35.27
 -4 -5 -3 506.69 26.46
 -4 -5 -3 525.04 36.09
 -4 -5 -3 521.57 28.99
 -4 -5 -2 1079.1 43.12
 -4 -5 -2 1129.2 57.54
 -4 -5 -2 1057.18 55.2
 -4 -5 -2 1100.29 50
 -4 -5 -1 596.56 39.1
 -4 -5 -1 598.55 37.2
 -4 -5 -1 597.02 33.81
 -4 -5 0 603.01 36.2
 -4 -5 0 606.59 39.75
 -4 -5 0 587.82 31.89
 -4 -5 0 653.57 30.75
 -4 -5 1 2066.31 85.78
 -4 -5 1 2098.79 83.82
 -4 -5 1 2170.67 94
 -4 -5 2 7.82 11.83
 -4 -5 2 11.75 9
 -4 -5 2 12.38 8.61
 -4 -5 11 31.22 18.38
 -4 -5 12 434.71 45.68
 -4 -5 13 4.99 16.01
 -4 -5 14 99.72 26.83
 -4 -5 15 104.57 28.14
 -4 -5 16 528.8 55.35
 -4 -5 17 233.28 39.8
 -4 -5 18 253.76 42.94
 -4 -5 19 203.88 39.59
 -4 -4 -22 94.41 31.3
 -4 -4 -21 52.01 25.64
 -4 -4 -21 75.13 25.37
 -4 -4 -20 323.86 46.45
 -4 -4 -20 303.42 42.13
 -4 -4 -19 17.79 21.6
 -4 -4 -19 32.6 19.79
 -4 -4 -18 241.63 39.64
 -4 -4 -17 26.53 20.87
 -4 -4 -16 174.4 33.04
 -4 -4 -15 13.96 18.73
 -4 -4 -15 7.93 14.03
 -4 -4 -14 320.27 37.02
 -4 -4 -14 306.86 34.9
 -4 -4 -13 304.3 35.62
 -4 -4 -13 214.41 29.15
 -4 -4 -12 526.46 43.51
 -4 -4 -12 451.42 41.32
 -4 -4 -11 1406.35 77.06
 -4 -4 -11 1476.42 78.19
 -4 -4 -10 361.39 34.37
 -4 -4 -10 408.96 34.89
 -4 -4 -9 250.96 27.84
 -4 -4 -9 329.17 30.63
 -4 -4 -8 269.38 28.44
 -4 -4 -8 305.05 27.6
 -4 -4 -7 26.32 9.97
 -4 -4 -7 19.12 11.74
 -4 -4 -7 25.69 11.79
 -4 -4 -6 20.04 9.28
 -4 -4 -6 10.25 10.79
 -4 -4 -6 27.69 11.55
 -4 -4 -5 2495.6 95.8
 -4 -4 -5 2541.6 104.52
 -4 -4 -5 2312.31 94.56
 -4 -4 -4 474.77 27.05
 -4 -4 -4 442.04 33.12
 -4 -4 -4 477.33 29.09
 -4 -4 -3 3509.25 106.87
 -4 -4 -3 3286.53 103.99
 -4 -4 -3 3394.09 90.7
 -4 -4 -3 3402.31 98.91
 -4 -4 -2 881.64 42.55
 -4 -4 -2 800.05 29.42
 -4 -4 -2 857.37 42.53
 -4 -4 -2 835.82 38.81
 -4 -4 -1 632.65 34.93
 -4 -4 -1 599.45 21.1
 -4 -4 -1 607.9 35.67
 -4 -4 0 1684.61 73.36
 -4 -4 0 1840.34 78.42
 -4 -4 0 1711.46 68.72
 -4 -4 0 1773.07 73.21
 -4 -4 1 1129.46 52.05
 -4 -4 1 1134.83 56.91
 -4 -4 1 1145.99 53.4
 -4 -4 1 1091.27 49.69
 -4 -4 2 924.82 45.43
 -4 -4 2 951.2 44.87
 -4 -4 3 263.67 20.23
 -4 -4 4 1398.68 58.3
 -4 -4 9 1045.57 64.61
 -4 -4 10 1060.4 66.62
 -4 -4 11 1018.44 67.36
 -4 -4 12 30.22 17.79
 -4 -4 13 420.84 44.57
 -4 -4 14 38.74 19.96
 -4 -4 15 505.12 51.4
 -4 -4 16 -16.07 20.56
 -4 -4 17 464.58 50.99
 -4 -4 18 69.82 24.56
 -4 -3 -22 147.87 36.78
 -4 -3 -21 38.85 25.49
 -4 -3 -20 161.02 35.62
 -4 -3 -19 348.22 45.55
 -4 -3 -18 184.54 33.43
 -4 -3 -17 332.59 42.4
 -4 -3 -16 4.96 17.54
 -4 -3 -15 366.76 41.55
 -4 -3 -14 -17.28 16.98
 -4 -3 -14 3.55 12.18
 -4 -3 -13 861.07 55.85
 -4 -3 -13 760.55 56.36
 -4 -3 -12 22.11 16.75
 -4 -3 -12 29.44 14.06
 -4 -3 -11 1913.47 94.69
 -4 -3 -11 1972.16 94.02
 -4 -3 -10 1067.72 62.5
 -4 -3 -10 1179.43 63.79
 -4 -3 -9 569.87 40.86
 -4 -3 -9 562.29 41.04
 -4 -3 -8 5883.2 224.68
 -4 -3 -8 6182.69 216.8
 -4 -3 -8 6277.05 227.81
 -4 -3 -7 496.55 34.19
 -4 -3 -7 494.47 31
 -4 -3 -7 525.64 36.91
 -4 -3 -6 2768.65 114.38
 -4 -3 -6 2754.47 109.53
 -4 -3 -5 37.32 12.45
 -4 -3 -5 57.9 12.13
 -4 -3 -4 2461.93 100.98
 -4 -3 -4 2413.35 95.46
 -4 -3 -4 2593.36 96.72
 -4 -3 -4 2466.89 93.38
 -4 -3 -4 2380.25 84.33
 -4 -3 -3 57.41 10.92
 -4 -3 -3 5.74 7.13
 -4 -3 -3 34.88 12.26
 -4 -3 -3 30.14 9.59
 -4 -3 -3 41.38 11.74
 -4 -3 -3 35.48 9.89
 -4 -3 -3 61.86 9.44
 -4 -3 -2 3555.06 110.65
 -4 -3 -2 3285.64 105.68
 -4 -3 -2 3351.88 104.48
 -4 -3 -2 3282.47 106.76
 -4 -3 -2 3179.16 96.2
 -4 -3 -1 22.58 10.37
 -4 -3 -1 38.79 9.96
 -4 -3 -1 34.24 10.03
 -4 -3 -1 40.23 6
 -4 -3 0 1515.48 59.09
 -4 -3 0 1517.35 63.77
 -4 -3 0 1452.8 61.67
 -4 -3 0 1494.56 62.75
 -4 -3 0 1479.22 63.78
 -4 -3 0 1379.03 49.19
 -4 -3 0 1400.06 49.5
 -4 -3 1 1518.33 66.7
 -4 -3 1 1634.47 67.22
 -4 -3 1 1632.05 69.85
 -4 -3 1 1492.75 64.36
 -4 -3 2 1385.27 60.35
 -4 -3 2 1384.55 61.59
 -4 -3 2 1379.61 60.11
 -4 -3 3 2162.84 88.51
 -4 -3 3 2216.24 86.6
 -4 -3 4 665.39 34.88
 -4 -3 5 1150.89 51.16
 -4 -3 8 34.82 13.45
 -4 -3 9 376.83 34.65
 -4 -3 10 6.79 12.69
 -4 -3 11 912.71 60.87
 -4 -3 12 473.45 43.09
 -4 -3 13 773 57.42
 -4 -3 14 222.31 32.93
 -4 -3 15 9.42 18.07
 -4 -3 16 337.79 42.09
 -4 -2 -21 238.99 42.18
 -4 -2 -20 12.37 20.56
 -4 -2 -19 283.31 42.45
 -4 -2 -18 5.61 19.27
 -4 -2 -17 132.65 30.15
 -4 -2 -16 69.95 23.19
 -4 -2 -15 84.35 23.94
 -4 -2 -14 546.61 49.08
 -4 -2 -13 158.61 27.37
 -4 -2 -13 182.64 24.65
 -4 -2 -12 1026.9 64.82
 -4 -2 -12 1014.99 60.33
 -4 -2 -11 13.82 14.23
 -4 -2 -11 14.41 12.12
 -4 -2 -10 1233.02 67.5
 -4 -2 -10 1177.01 64.23
 -4 -2 -9 188.87 24.68
 -4 -2 -9 272.77 26.08
 -4 -2 -8 18 11.68
 -4 -2 -8 14.76 10.35
 -4 -2 -7 646.31 31.18
 -4 -2 -7 632.97 35.37
 -4 -2 -7 670.74 40.85
 -4 -2 -7 670.52 41.06
 -4 -2 -6 254.98 16.51
 -4 -2 -6 243.9 23.4
 -4 -2 -6 240.26 19.69
 -4 -2 -6 228.17 22.21
 -4 -2 -6 286.6 22.89
 -4 -2 -5 1169.14 51.86
 -4 -2 -5 1079.08 50.32
 -4 -2 -5 1046.97 53.63
 -4 -2 -5 1005.48 42.58
 -4 -2 -5 1002.48 50.34
 -4 -2 -4 1671.07 70.38
 -4 -2 -4 1623.64 68.57
 -4 -2 -4 1605.42 72.84
 -4 -2 -4 1679.03 62.62
 -4 -2 -4 1676.2 69.28
 -4 -2 -3 3809.86 135.98
 -4 -2 -3 3950.81 142.46
 -4 -2 -3 3624.32 130.41
 -4 -2 -3 3725.08 134.65
 -4 -2 -2 621.96 30.44
 -4 -2 -2 717.58 38.78
 -4 -2 -2 679.14 33.46
 -4 -2 -2 655.43 33.61
 -4 -2 -2 639.15 31.33
 -4 -2 -1 782.86 36.47
 -4 -2 -1 777.52 41.76
 -4 -2 -1 801.23 39.35
 -4 -2 -1 845.11 41.11
 -4 -2 -1 749.36 37.89
 -4 -2 -1 822.17 34.85
 -4 -2 0 118.79 13.72
 -4 -2 0 132.32 15.86
 -4 -2 0 129.38 14.23
 -4 -2 0 135.16 15.57
 -4 -2 0 120.3 14.31
 -4 -2 0 124.52 10.63
 -4 -2 1 2268.25 88.71
 -4 -2 1 2203.56 91.13
 -4 -2 1 2304.3 88.51
 -4 -2 1 2439.88 91.35
 -4 -2 1 2312.87 81.23
 -4 -2 1 2250.75 81.6
 -4 -2 2 439.24 27.96
 -4 -2 2 464.17 28.93
 -4 -2 2 415.41 20.88
 -4 -2 2 502.38 29.32
 -4 -2 3 2429.84 94.41
 -4 -2 3 2392.93 94.71
 -4 -2 3 2400.93 86.44
 -4 -2 3 2362.91 95.44
 -4 -2 4 133.71 15.84
 -4 -2 4 171.84 17.33
 -4 -2 4 147.43 12.61
 -4 -2 5 872.45 44
 -4 -2 6 726.14 38.83
 -4 -2 7 43.33 13.39
 -4 -2 7 64.77 12.55
 -4 -2 8 871.41 51.21
 -4 -2 9 795.86 50.09
 -4 -2 10 1220.11 66.93
 -4 -2 11 241.58 28.11
 -4 -2 12 765.36 53.69
 -4 -2 13 341.73 36.78
 -4 -2 14 146.19 26.95
 -4 -1 -21 38.8 24.84
 -4 -1 -20 391.6 50.2
 -4 -1 -19 -5.95 19.11
 -4 -1 -18 459.14 52.22
 -4 -1 -17 -10.76 20.12
 -4 -1 -16 193.16 33.22
 -4 -1 -15 14.35 16.93
 -4 -1 -14 125.46 26.94
 -4 -1 -13 346.7 37.89
 -4 -1 -12 434.6 41.47
 -4 -1 -12 421.64 35.79
 -4 -1 -11 669.89 48.99
 -4 -1 -11 583.15 41.15
 -4 -1 -10 124.65 22.84
 -4 -1 -10 166.21 21.12
 -4 -1 -9 281.82 23.51
 -4 -1 -9 268.71 28.68
 -4 -1 -9 249.32 25.63
 -4 -1 -8 9.47 7.56
 -4 -1 -8 11.48 9.46
 -4 -1 -8 14.36 9.69
 -4 -1 -7 1751.23 71.52
 -4 -1 -7 1740.74 70.88
 -4 -1 -7 1721.36 79.68
 -4 -1 -7 1695.31 77.66
 -4 -1 -6 57.2 9.91
 -4 -1 -6 97.11 11.95
 -4 -1 -6 56.11 13.66
 -4 -1 -6 63.31 13.73
 -4 -1 -5 3139.23 125.42
 -4 -1 -5 3218.26 124.49
 -4 -1 -5 3240.98 117.31
 -4 -1 -4 622.99 36.96
 -4 -1 -4 595.3 31.17
 -4 -1 -4 604.45 35.07
 -4 -1 -3 869.09 41.04
 -4 -1 -3 948.87 47.6
 -4 -1 -3 894.19 41.33
 -4 -1 -3 924.32 44.49
 -4 -1 -2 689.33 37.53
 -4 -1 -2 666.27 32.56
 -4 -1 -2 692.3 39.36
 -4 -1 -2 679 33.57
 -4 -1 -2 691.36 35.4
 -4 -1 -1 1047.06 46.42
 -4 -1 -1 1068.55 51.72
 -4 -1 -1 990.75 48.49
 -4 -1 -1 1038.4 43.47
 -4 -1 -1 1017.79 43.38
 -4 -1 -1 1061.75 46.35
 -4 -1 0 449.27 27.15
 -4 -1 0 546.85 32.66
 -4 -1 0 499.14 27.22
 -4 -1 0 455.34 24.88
 -4 -1 0 447.12 25.92
 -4 -1 1 576.73 31.75
 -4 -1 1 613.88 35.09
 -4 -1 1 521.57 28.6
 -4 -1 1 546.64 31.86
 -4 -1 1 531.16 27.25
 -4 -1 1 580.75 28.98
 -4 -1 2 5135.5 180.92
 -4 -1 2 4855.64 172.46
 -4 -1 2 4797.41 171.41
 -4 -1 2 5041.57 178.34
 -4 -1 2 5116.46 177.23
 -4 -1 3 1027.42 50.46
 -4 -1 3 986.6 43.52
 -4 -1 3 963.9 48.44
 -4 -1 3 1040.29 47.38
 -4 -1 4 3803.52 136.19
 -4 -1 4 3586.08 132.88
 -4 -1 4 3736.6 140.28
 -4 -1 5 47.18 10.42
 -4 -1 5 34.33 9.5
 -4 -1 5 38.9 9.58
 -4 -1 6 905.92 42.56
 -4 -1 6 845.13 42.86
 -4 -1 7 552.31 30.83
 -4 -1 7 466.96 31.83
 -4 -1 8 462.82 33.43
 -4 -1 8 462.05 35.99
 -4 -1 9 395.16 30.5
 -4 -1 9 316.67 31.56
 -4 -1 10 1543.59 75.36
 -4 -1 10 1513.77 80.28
 -4 -1 11 483.73 38.59
 -4 -1 11 491.87 42.02
 -4 -1 12 127.16 23.97
 -4 -1 13 949.37 65.42
 -4 -1 14 22.89 16.68
 -4 -1 15 405.13 44.86
 -4 -1 16 46.55 21.79
 -4 -1 17 305.82 42.54
 -4 -1 18 57.31 23.14
 -4 0 -21 52.01 26.22
 -4 0 -20 50.2 24.72
 -4 0 -19 150.63 33.45
 -4 0 -18 178.61 34.73
 -4 0 -17 335.25 44.05
 -4 0 -16 46.84 21.93
 -4 0 -15 422.56 45.69
 -4 0 -14 32.38 19.06
 -4 0 -13 918.08 64.33
 -4 0 -12 12.08 15.84
 -4 0 -11 1118.93 68.53
 -4 0 -10 385.1 36.17
 -4 0 -10 344.66 29.57
 -4 0 -10 297 26.98
 -4 0 -9 347.11 28.97
 -4 0 -9 425.65 36.25
 -4 0 -9 386.2 29.98
 -4 0 -8 531.64 36.19
 -4 0 -8 616.52 41.96
 -4 0 -8 530.57 35.36
 -4 0 -7 13.32 10.59
 -4 0 -7 6.49 8.71
 -4 0 -7 21.06 13.37
 -4 0 -7 19.76 8.37
 -4 0 -6 1872.44 80.94
 -4 0 -6 1746.51 81.78
 -4 0 -6 1799.54 74.97
 -4 0 -5 20.6 11.32
 -4 0 -5 -4.38 10.8
 -4 0 -5 1.52 7.6
 -4 0 -4 2257.16 93.41
 -4 0 -4 2147.74 92.57
 -4 0 -4 2279.99 88.63
 -4 0 -3 59.77 13.53
 -4 0 -3 65.72 11.9
 -4 0 -3 85.69 14.84
 -4 0 -2 1301.86 52.08
 -4 0 -2 1396.9 62.5
 -4 0 -2 1205.68 56.2
 -4 0 -2 1252.7 58.44
 -4 0 -2 1302.87 59.24
 -4 0 -1 556.76 30.92
 -4 0 -1 517.29 24.52
 -4 0 -1 505.54 33.24
 -4 0 -1 486.43 22.74
 -4 0 -1 509.3 31.45
 -4 0 -1 532.73 31.33
 -4 0 0 165.63 16.5
 -4 0 0 140.11 16.58
 -4 0 0 153.31 11.16
 -4 0 0 171.93 19.36
 -4 0 0 164.99 11.41
 -4 0 0 177.31 17.87
 -4 0 1 1966.93 78.4
 -4 0 1 1851.62 82.4
 -4 0 1 1873.04 77
 -4 0 1 1869.06 74.71
 -4 0 1 1870.72 76.74
 -4 0 2 279.61 24.16
 -4 0 2 265.47 15.59
 -4 0 2 260.9 17.97
 -4 0 3 2376.94 90.54
 -4 0 3 2255.35 85.1
 -4 0 3 2403.07 91.2
 -4 0 4 763.2 39.16
 -4 0 4 757.62 41.01
 -4 0 4 817.71 39.43
 -4 0 5 2140.03 84.06
 -4 0 5 2190.31 86.44
 -4 0 5 1939.01 84.49
 -4 0 5 2008.88 81.35
 -4 0 6 3.62 9.44
 -4 0 6 4.13 8.87
 -4 0 6 13.68 8.3
 -4 0 7 954.68 53.04
 -4 0 7 1013.79 51.42
 -4 0 7 1023.48 47.77
 -4 0 8 71.27 15.32
 -4 0 8 52.84 15.34
 -4 0 9 487.68 37.81
 -4 0 10 55.05 17.44
 -4 0 11 789.79 54.49
 -4 0 12 269.41 33.01
 -4 0 13 315.78 36.39
 -4 0 14 713.73 57.19
 -4 0 15 104.78 26.69
 -4 0 16 404.93 45.97
 -4 0 17 -10.7 21.03
 -4 0 18 303.7 42.65
 -4 0 19 -5.88 22
 -4 0 20 165.13 35.21
 -4 1 -20 273.09 43.46
 -4 1 -19 165.46 34.49
 -4 1 -18 311.94 44.3
 -4 1 -17 140.57 31.22
 -4 1 -16 208.76 35.91
 -4 1 -15 55.94 22.32
 -4 1 -14 239.31 34.97
 -4 1 -13 22.51 20.45
 -4 1 -12 896.93 63.13
 -4 1 -11 58.67 19.72
 -4 1 -11 95.59 20.33
 -4 1 -10 927.05 59.61
 -4 1 -10 779.32 50.67
 -4 1 -9 177.64 23.49
 -4 1 -9 173.29 21.29
 -4 1 -8 259.56 26.39
 -4 1 -8 254.81 24.19
 -4 1 -8 253.86 29.02
 -4 1 -7 247.78 24.86
 -4 1 -7 268.61 24.55
 -4 1 -7 279.16 28.63
 -4 1 -6 196.51 20.98
 -4 1 -6 186.13 23.28
 -4 1 -5 1373.37 64.3
 -4 1 -5 1269.47 65.81
 -4 1 -4 1051.91 54.11
 -4 1 -4 1045.56 55.54
 -4 1 -3 1101 55.32
 -4 1 -3 1052.72 55.28
 -4 1 -2 130.58 19.41
 -4 1 -2 139.72 18.5
 -4 1 -1 3261.66 132.33
 -4 1 -1 3461.49 131.29
 -4 1 0 346.63 29.41
 -4 1 0 333.79 15.6
 -4 1 0 324.34 26.03
 -4 1 0 337.5 25.46
 -4 1 0 331.36 13.97
 -4 1 0 302.06 23.06
 -4 1 1 2339.42 99.81
 -4 1 1 2594 97.77
 -4 1 1 2453.22 97.06
 -4 1 2 1764.27 75.11
 -4 1 2 1851.5 75.07
 -4 1 3 1724.99 72.18
 -4 1 3 1647.8 75.18
 -4 1 4 712.45 36.23
 -4 1 4 662.91 41.31
 -4 1 4 748.29 37.02
 -4 1 5 1427.77 67.65
 -4 1 5 1436.1 63.18
 -4 1 6 898.74 49.07
 -4 1 6 872.26 46.82
 -4 1 7 66.58 16.31
 -4 1 7 84.88 14.93
 -4 1 8 1770.56 79.91
 -4 1 8 1620.76 79.09
 -4 1 9 129.98 20.91
 -4 1 9 138.56 21.72
 -4 1 10 2806.52 116.74
 -4 1 10 2688.99 120.62
 -4 1 11 17.17 12.86
 -4 1 12 1103.8 67.98
 -4 1 13 133.59 24.45
 -4 1 14 139.36 26.54
 -4 1 15 302.76 38.53
 -4 1 16 168.47 31.71
 -4 1 17 346.11 43.43
 -4 1 18 27.59 19.54
 -4 1 19 150.24 31.73
 -4 1 20 -6.01 19.98
 -4 2 -20 193.13 38.77
 -4 2 -19 6.24 20.73
 -4 2 -18 264.55 42.46
 -4 2 -17 196.39 35.26
 -4 2 -16 287.75 40.79
 -4 2 -15 47.29 22.59
 -4 2 -14 104.54 26.88
 -4 2 -13 202.01 32.15
 -4 2 -12 273.74 35.91
 -4 2 -12 293.85 34.48
 -4 2 -11 1362.68 82.25
 -4 2 -11 1563.35 80.81
 -4 2 -10 131.99 25.99
 -4 2 -10 150.87 25.11
 -4 2 -9 1274.43 73.6
 -4 2 -9 1295.65 70.65
 -4 2 -8 13.73 14.73
 -4 2 -8 2.97 14.62
 -4 2 -7 466.4 32.91
 -4 2 -7 489.61 39.16
 -4 2 -7 424.43 36.12
 -4 2 -6 178.75 20.53
 -4 2 -6 154.39 22.84
 -4 2 -5 460.54 33.32
 -4 2 -5 456.1 36.91
 -4 2 -4 1001.05 53.44
 -4 2 -4 1015.71 56.84
 -4 2 -3 744.98 44.87
 -4 2 -3 755.25 46.46
 -4 2 -2 990.17 52.71
 -4 2 -2 893.87 52.24
 -4 2 -1 136.48 19.92
 -4 2 -1 150.43 20.6
 -4 2 0 637.46 40.8
 -4 2 1 35.16 13.39
 -4 2 2 1341.08 60.17
 -4 2 3 81.2 16.86
 -4 2 3 90.26 13.38
 -4 2 4 2963.67 122.68
 -4 2 5 17.89 13.17
 -4 2 5 24.93 8.9
 -4 2 6 890.34 53.49
 -4 2 6 1014.66 49.59
 -4 2 7 601.59 42.68
 -4 2 7 639.7 39.05
 -4 2 8 213.49 25.88
 -4 2 8 242.15 25.56
 -4 2 9 498.72 39.24
 -4 2 9 425.59 35.45
 -4 2 10 412.12 36.26
 -4 2 10 417.17 35.66
 -4 2 11 777.41 53.4
 -4 2 11 884.52 55.93
 -4 2 12 361.81 36.82
 -4 2 13 494.91 44.83
 -4 2 14 12.78 15.08
 -4 2 15 433.49 44.77
 -4 2 16 68.03 22.94
 -4 2 17 334.47 42.57
 -4 2 18 59.6 23.78
 -4 2 19 147.41 32.25
 -4 2 20 147.6 33.93
 -4 3 -19 310.92 45.68
 -4 3 -18 12.3 21.11
 -4 3 -17 499.59 54
 -4 3 -16 -5.7 18.29
 -4 3 -15 326.81 43.36
 -4 3 -14 -15.56 21.8
 -4 3 -13 221.18 33.55
 -4 3 -13 256.27 35.22
 -4 3 -12 88.39 24.79
 -4 3 -12 98.38 24.3
 -4 3 -11 352.46 40.02
 -4 3 -11 353.77 38.37
 -4 3 -10 802.07 59.11
 -4 3 -10 782.83 56.47
 -4 3 -9 107.04 24.17
 -4 3 -9 158.66 26.94
 -4 3 -8 1224.52 70.89
 -4 3 -8 1100.35 67.41
 -4 3 -7 43.09 17.34
 -4 3 -7 32.06 16.22
 -4 3 -6 674.73 42.22
 -4 3 -6 619.8 46.98
 -4 3 -5 4.86 10.22
 -4 3 -5 -3.23 12.68
 -4 3 -4 818.14 48.8
 -4 3 -4 765.8 51.02
 -4 3 -3 78.53 17.02
 -4 3 -3 77.94 17.62
 -4 3 -2 676.25 43.97
 -4 3 -2 602.58 43.37
 -4 3 -1 231.78 26.25
 -4 3 0 652.04 43.89
 -4 3 1 1189.91 63.87
 -4 3 3 1034.08 59.08
 -4 3 4 55.28 16.46
 -4 3 5 941.76 56.45
 -4 3 6 109.67 20.72
 -4 3 7 118.95 21.15
 -4 3 8 77.5 19.75
 -4 3 9 250.38 30.71
 -4 3 10 455.65 41.11
 -4 3 11 478.76 42.86
 -4 3 12 745.66 54.11
 -4 4 -18 132.09 33.1
 -4 4 -17 30.47 23.98
 -4 4 -16 205.81 38.66
 -4 4 -15 5.65 18.78
 -4 4 -14 91.86 26.79
 -4 4 -14 88.2 27.4
 -4 4 -13 10.31 17.7
 -4 4 -13 14.22 20.74
 -4 4 -12 137.75 29.34
 -4 4 -12 164.73 31.04
 -4 4 -11 -4.7 18.03
 -4 4 -11 8.83 18.56
 -4 4 -10 647.43 54.28
 -4 4 -10 638.2 53.19
 -4 4 -9 69.7 23.25
 -4 4 -9 115.9 25.94
 -4 4 -8 228.99 31.6
 -4 4 -8 242.31 33.36
 -4 4 -7 445.77 41.58
 -4 4 -7 432.28 40.83
 -4 4 -6 195.89 28.7
 -4 4 -5 225.52 25.89
 -4 4 -5 279.09 32.39
 -4 4 -4 188.81 24.3
 -4 4 -4 232.06 29.53
 -4 4 -3 407.79 36.16
 -4 4 -3 483.53 40.28
 -4 4 -2 102.75 19.9
 -4 4 -2 114.39 21.5
 -4 4 -1 734.65 50.14
 -4 4 0 447.06 38.55
 -4 4 1 1197.45 67.75
 -4 4 3 606.29 45.91
 -4 4 4 412.79 37.54
 -4 4 5 210.45 26.92
 -4 4 6 2083.03 100.7
 -4 4 7 -7.12 16.73
 -4 4 8 1729.97 90.05
 -4 4 9 52.73 19.73
 -4 4 10 690.52 52.72
 -4 4 11 383.63 41.29
 -4 4 12 720.75 55.7
 -4 4 13 178.04 31.81
 -4 5 -17 80.95 28.39
 -4 5 -16 115.04 31.39
 -4 5 -15 251.62 40.46
 -4 5 -15 284.85 42.65
 -4 5 -14 45.07 22.72
 -4 5 -14 48.16 23.9
 -4 5 -13 330.25 43.75
 -4 5 -13 359.4 45.61
 -4 5 -12 -15.58 19.94
 -4 5 -12 -15.17 22.54
 -4 5 -11 1182.04 77.73
 -4 5 -11 980.26 73.2
 -4 5 -10 101.32 25.68
 -4 5 -10 80.71 24.27
 -4 5 -9 1243.69 80.6
 -4 5 -9 1352.96 82.22
 -4 5 -8 178.72 30.41
 -4 5 -8 80.17 23.23
 -4 5 -7 637.79 53
 -4 5 -7 647.08 54.2
 -4 5 -6 266.42 33.85
 -4 5 -5 347.11 37.53
 -4 5 -4 890.62 60.52
 -4 5 -3 15.12 12.46
 -4 5 -3 23.2 16.26
 -4 5 -2 1632.26 87.36
 -4 5 -1 18.85 15.86
 -4 5 0 1028.96 64.69
 -4 5 1 14.84 14.94
 -4 5 2 1106.79 67.29
 -4 5 3 7.39 13.46
 -4 5 4 1212.71 72.1
 -4 5 5 305.82 34.41
 -4 5 6 109.3 23.94
 -4 5 7 535.28 47.05
 -4 5 8 106.33 24.3
 -4 5 9 675.4 54.32
 -4 5 10 94.76 24.14
 -4 5 11 725.29 57.94
 -4 5 12 18.16 19.09
 -4 5 13 731.3 60.6
 -4 5 14 57.25 24.28
 -4 6 -15 82.37 30.06
 -4 6 -15 132.74 31.25
 -4 6 -14 109.85 31.93
 -4 6 -14 93.56 29.43
 -4 6 -13 73.56 28.81
 -4 6 -13 73.59 27.14
 -4 6 -12 71.76 26.04
 -4 6 -12 71.24 25.42
 -4 6 -11 53.84 25.75
 -4 6 -11 31.91 20.95
 -4 6 -10 335.21 44.23
 -4 6 -10 396.73 45.75
 -4 6 -9 -5.1 20.05
 -4 6 -9 -4.99 18.66
 -4 6 -8 411.8 46.81
 -4 6 -8 459.34 46.84
 -4 6 -7 4.82 19.41
 -4 6 -7 23.48 18.47
 -4 6 -6 549.89 51.24
 -4 6 -6 552.13 51
 -4 6 -5 53.41 20.63
 -4 6 -4 900.28 63.98
 -4 6 -3 154.9 28.79
 -4 6 -2 750.04 56.75
 -4 6 -1 122.83 25.22
 -4 6 0 4.2 16.1
 -4 6 1 714.86 54.69
 -4 6 2 -8.37 17.6
 -4 6 3 1009.99 66.7
 -4 6 3 967.82 65.41
 -4 6 4 71.1 21.65
 -4 6 5 659.5 53.54
 -4 6 6 151.78 28.02
 -4 6 7 331.93 39.45
 -4 6 8 280.6 37.33
 -4 6 9 277.58 37.88
 -4 6 10 288.78 38.37
 -4 6 11 164.77 31.56
 -4 6 12 342.1 43.33
 -4 6 13 5.07 19.93
 -4 6 14 290.15 41.8
 -4 6 15 10.56 23.97
 -4 7 -14 90.37 28.92
 -4 7 -13 42.54 27.65
 -4 7 -13 70.56 27.23
 -4 7 -12 149.03 34.22
 -4 7 -12 131.99 31.85
 -4 7 -11 75.91 26.7
 -4 7 -11 128.88 30.57
 -4 7 -10 234.24 39.23
 -4 7 -10 202.45 37.33
 -4 7 -9 212.19 37.14
 -4 7 -9 218.48 36.09
 -4 7 -8 212.86 36.92
 -4 7 -8 213.09 35.5
 -4 7 -7 425.99 47.52
 -4 7 -7 299.5 40.82
 -4 7 -6 5.2 19.97
 -4 7 -6 9.92 18.06
 -4 7 -5 366.82 43.49
 -4 7 -5 301.46 39.92
 -4 7 -4 -4.79 17.93
 -4 7 -3 260.54 37.31
 -4 7 -2 56.49 21.45
 -4 7 -1 821.05 62.93
 -4 7 0 149.32 28.71
 -4 7 1 474.57 48.02
 -4 7 2 228.17 33.99
 -4 7 3 341.58 41.24
 -4 7 4 377.73 42.17
 -4 7 4 349.83 41.01
 -4 7 5 121.72 27.52
 -4 7 6 438.36 46.07
 -4 7 7 4.86 17.68
 -4 7 8 321.9 40.08
 -4 7 9 131.37 28.08
 -4 7 10 335.34 42.45
 -4 7 11 173.64 33.34
 -4 7 12 123.45 32.15
 -4 7 13 131.28 32.45
 -4 7 14 89.09 29.97
 -4 7 15 192.3 37.16
 -4 7 16 -5.73 25.08
 -4 8 -12 17.86 21.07
 -4 8 -11 181.5 37.71
 -4 8 -11 199.07 36.4
 -4 8 -10 6.15 23.01
 -4 8 -10 5.75 20.35
 -4 8 -9 344.13 48
 -4 8 -9 293.19 44.19
 -4 8 -8 59.24 26.48
 -4 8 -8 60.85 24.28
 -4 8 -7 220.86 39.24
 -4 8 -7 315.2 42.05
 -4 8 -6 261.75 41.32
 -4 8 -6 315.05 41.77
 -4 8 -5 27.91 23.49
 -4 8 -5 42.04 21.65
 -4 8 -4 345.52 45.14
 -4 8 -4 368.91 44.73
 -4 8 -3 -5.16 19.8
 -4 8 -2 430.68 46.55
 -4 8 -1 -5.12 18.1
 -4 8 0 538.27 53.08
 -4 8 1 25.56 18.62
 -4 8 2 225.26 35.34
 -4 8 3 149.16 30.63
 -4 8 4 238.16 36.09
 -4 8 5 47.1 22.96
 -4 8 5 61.09 25.15
 -4 8 6 88.01 25.67
 -4 8 7 321.37 41.25
 -4 8 8 -5.36 17.81
 -4 8 9 546.18 55.28
 -4 8 10 -5.56 20.24
 -4 8 11 367.85 46.57
 -4 8 12 28.78 23.18
 -4 8 13 233.94 39.91
 -4 8 14 -17.79 23.86
 -4 8 15 168.13 36.83
 -4 9 -9 29.49 25.31
 -4 9 -8 374.27 50.07
 -4 9 -8 285.22 42.47
 -4 9 -7 49.95 25.73
 -4 9 -7 40.23 23.69
 -4 9 -6 178.15 35.87
 -4 9 -6 198.72 37.59
 -4 9 -5 36.21 24.92
 -4 9 -5 100.94 28.13
 -4 9 -4 35.64 22.83
 -4 9 -4 44.5 22.42
 -4 9 -3 187.29 37.5
 -4 9 -3 227.11 37.11
 -4 9 -2 220.75 37.06
 -4 9 -1 458.21 50.52
 -4 9 0 105.08 27.87
 -4 9 1 488.82 52.2
 -4 9 2 22.24 21.34
 -4 9 3 412.87 48.99
 -4 9 4 179.74 34.23
 -4 9 5 560.51 56.63
 -4 9 6 211.61 36.57
 -4 9 6 283.61 42.05
 -4 9 7 186.5 35.48
 -4 9 8 114.83 30.19
 -4 9 9 58.36 24.09
 -4 9 10 337.89 46.78
 -4 9 11 36.11 24.79
 -4 9 12 469.92 54.51
 -4 10 -5 442.84 52.15
 -4 10 -4 88.81 29.89
 -4 10 -4 52.87 25.29
 -4 10 -3 175.17 36.38
 -4 10 -3 152.28 33.37
 -4 10 -2 55.61 27.09
 -4 10 -2 52.74 24.69
 -4 10 -1 164.2 33.41
 -4 10 0 288.49 41.77
 -4 10 1 272.68 41.32
 -4 10 2 327.28 45.17
 -4 10 3 5.97 22.92
 -4 10 4 510.57 55.08
 -4 10 5 24.21 23.23
 -4 10 6 457.54 53.88
 -4 10 7 12.32 19.78
 -4 10 7 5.98 21.16
 -4 10 8 380.16 50.56
 -4 10 8 321.95 45.63
 -3 -12 -14 131.63 34.61
 -3 -12 -13 76.98 29.74
 -3 -12 -12 93.48 30.39
 -3 -12 -11 120.8 32.18
 -3 -12 -10 11.68 23.5
 -3 -12 -9 399.81 49.3
 -3 -12 -8 21.65 24.58
 -3 -11 -16 39.47 26.5
 -3 -11 -15 237.91 41.63
 -3 -11 -14 119.21 32.52
 -3 -11 -13 152.47 35.44
 -3 -11 -12 277.85 42.78
 -3 -11 -11 22.87 21.39
 -3 -11 -10 220.72 39.68
 -3 -11 -9 -5.31 21.85
 -3 -11 -8 336.61 43.79
 -3 -11 -7 9.76 21.75
 -3 -11 -6 391.2 44.31
 -3 -10 -19 189.53 38.43
 -3 -10 -18 158.64 35.43
 -3 -10 -18 136.65 33.36
 -3 -10 -17 46.97 27.69
 -3 -10 -17 102.19 29.6
 -3 -10 -16 131.17 32.87
 -3 -10 -15 24.35 22.78
 -3 -10 -14 35.49 25.4
 -3 -10 -13 5.73 19.67
 -3 -10 -12 471.11 52.14
 -3 -10 -11 -37.42 22.03
 -3 -10 -10 869.92 67.92
 -3 -10 -9 98.84 26.67
 -3 -10 -8 255.74 37.05
 -3 -10 -7 362.04 43.59
 -3 -10 -6 107.84 26.66
 -3 -10 -5 49.19 20.86
 -3 -10 -1 922.17 62.91
 -3 -10 0 -15.92 20.21
 -3 -10 1 630.78 51.93
 -3 -10 2 97.99 25.45
 -3 -10 3 367.09 40.49
 -3 -9 -20 64.45 31.35
 -3 -9 -20 69.74 27.28
 -3 -9 -19 31.12 26.17
 -3 -9 -19 12.52 21.49
 -3 -9 -18 221.43 40.65
 -3 -9 -18 190.68 39.34
 -3 -9 -17 97.35 28.87
 -3 -9 -17 126.34 31.17
 -3 -9 -16 295.35 42.07
 -3 -9 -16 240.44 40.23
 -3 -9 -15 140.35 31.46
 -3 -9 -15 102.54 29.58
 -3 -9 -14 246.49 37.55
 -3 -9 -14 198.97 34.93
 -3 -9 -13 163.19 31.69
 -3 -9 -13 165.76 33.81
 -3 -9 -12 4.4 18.86
 -3 -9 -12 10.31 16.55
 -3 -9 -11 314.04 37.61
 -3 -9 -11 287.94 39.55
 -3 -9 -10 14.32 19.21
 -3 -9 -9 493.88 48.14
 -3 -9 -8 52.44 20.26
 -3 -9 -7 645.65 52.17
 -3 -9 -6 114.85 26.36
 -3 -9 -5 570.41 46.96
 -3 -9 -4 1210.09 70.47
 -3 -9 -3 681.72 48.81
 -3 -9 -2 871.7 58.67
 -3 -9 -1 155.22 26.21
 -3 -9 0 228.26 31.03
 -3 -9 1 14.68 18.9
 -3 -9 2 730.54 54.16
 -3 -9 3 3.85 16.51
 -3 -9 4 803.65 58.22
 -3 -9 5 78.36 22.24
 -3 -9 6 699.44 55.92
 -3 -9 7 35.79 21.74
 -3 -9 8 223.88 36.07
 -3 -9 9 286.94 40.44
 -3 -8 -20 83.07 30.65
 -3 -8 -20 90.53 30.01
 -3 -8 -19 270.63 42.26
 -3 -8 -19 245.9 43.76
 -3 -8 -19 314.49 45.7
 -3 -8 -18 -11.52 19.14
 -3 -8 -18 11.77 24.74
 -3 -8 -18 12.19 17.34
 -3 -8 -17 320.52 44.26
 -3 -8 -17 348.28 46.27
 -3 -8 -17 352.72 45.88
 -3 -8 -16 5.47 18.19
 -3 -8 -16 16.01 22.42
 -3 -8 -16 5.66 17.5
 -3 -8 -15 456.8 49.6
 -3 -8 -15 580.35 54.16
 -3 -8 -14 123.38 27.4
 -3 -8 -14 80.83 26.34
 -3 -8 -14 114.03 27.98
 -3 -8 -13 139.02 31
 -3 -8 -13 169.63 31.91
 -3 -8 -12 329.91 41.12
 -3 -8 -12 372.11 42.31
 -3 -8 -12 414.15 44
 -3 -8 -11 151.47 28.45
 -3 -8 -11 105.41 25.43
 -3 -8 -11 151.73 28.72
 -3 -8 -10 659.6 52.18
 -3 -8 -10 505.32 44.39
 -3 -8 -10 591.89 49.9
 -3 -8 -9 377.94 40.29
 -3 -8 -9 385.01 37.57
 -3 -8 -9 350.96 37.68
 -3 -8 -8 515.57 40.68
 -3 -8 -8 496.26 44.17
 -3 -8 -8 464.9 42.37
 -3 -8 -7 5.77 13.32
 -3 -8 -7 -7.61 15.99
 -3 -8 -6 760.6 53.04
 -3 -8 -5 30.65 15.21
 -3 -8 -4 105.78 21.22
 -3 -8 -3 678.77 46.63
 -3 -8 -2 143.09 23.68
 -3 -8 -2 209.86 26.12
 -3 -8 -1 530.25 41.9
 -3 -8 0 596.61 44.71
 -3 -8 1 308.33 33.08
 -3 -8 2 88.51 21.45
 -3 -8 3 957.42 61.44
 -3 -8 4 76.88 21.9
 -3 -8 5 1067.81 67.57
 -3 -8 6 4.01 16.49
 -3 -7 -21 26.27 25.23
 -3 -7 -21 63.49 27.81
 -3 -7 -20 12.65 22.39
 -3 -7 -20 43.28 21.89
 -3 -7 -19 87.71 26.27
 -3 -7 -19 36.42 23.95
 -3 -7 -19 71.96 27.3
 -3 -7 -18 128.78 30.6
 -3 -7 -18 179.62 34.81
 -3 -7 -18 167.98 34.08
 -3 -7 -17 78.44 24.36
 -3 -7 -17 88.12 29.67
 -3 -7 -17 133.88 30.43
 -3 -7 -16 402.23 45.83
 -3 -7 -16 432.88 48.33
 -3 -7 -16 390.29 46.38
 -3 -7 -15 -9.86 16.38
 -3 -7 -15 4.91 19.32
 -3 -7 -15 -15.35 19.13
 -3 -7 -14 394.97 43.49
 -3 -7 -14 401.39 43.55
 -3 -7 -14 316.73 40.77
 -3 -7 -13 96.18 25.07
 -3 -7 -13 86.29 23.05
 -3 -7 -13 129.69 27.15
 -3 -7 -12 158.06 28.7
 -3 -7 -12 196.84 30.33
 -3 -7 -12 153.52 27.16
 -3 -7 -11 84.05 23.25
 -3 -7 -11 82 22.09
 -3 -7 -11 86.97 22.35
 -3 -7 -10 152.51 26.2
 -3 -7 -10 195.84 27.32
 -3 -7 -10 198.75 28.96
 -3 -7 -9 564.27 42.3
 -3 -7 -9 489.05 43.32
 -3 -7 -9 486.28 42.43
 -3 -7 -8 337.49 35.61
 -3 -7 -8 380.16 34.07
 -3 -7 -8 441.13 38.45
 -3 -7 -7 695.95 46.12
 -3 -7 -7 844.04 54.36
 -3 -7 -7 796.05 52
 -3 -7 -6 2.39 11.76
 -3 -7 -6 19.52 13.09
 -3 -7 -6 11.83 12.69
 -3 -7 -5 1088.2 56.97
 -3 -7 -5 1148.19 64.33
 -3 -7 -5 1246.49 63.71
 -3 -7 -4 141 18.16
 -3 -7 -4 106.18 19.65
 -3 -7 -4 125.48 19.68
 -3 -7 -3 1492.47 76.1
 -3 -7 -3 1480.78 73.49
 -3 -7 -2 733.46 47.67
 -3 -7 -2 762.88 45.87
 -3 -7 -1 939.51 56.12
 -3 -7 -1 988.48 52.38
 -3 -7 0 277.87 28.5
 -3 -7 0 218.91 21.74
 -3 -7 1 556.02 41.16
 -3 -7 2 318.03 31.63
 -3 -7 3 302.67 31.85
 -3 -7 4 551.58 43.27
 -3 -6 -22 261.51 41.2
 -3 -6 -21 19.56 23.09
 -3 -6 -21 42.58 22.77
 -3 -6 -20 313.32 46.08
 -3 -6 -20 307.61 43.63
 -3 -6 -19 48.03 26.8
 -3 -6 -19 45.82 22.57
 -3 -6 -18 258.75 37.12
 -3 -6 -18 240.07 39.46
 -3 -6 -18 254 37.88
 -3 -6 -17 159.9 29.23
 -3 -6 -17 162.69 32.95
 -3 -6 -17 143.24 31.27
 -3 -6 -16 314.88 38.98
 -3 -6 -16 225.14 35.32
 -3 -6 -16 258.75 36.89
 -3 -6 -15 841.22 64.58
 -3 -6 -15 799.49 61.29
 -3 -6 -15 851.97 65.22
 -3 -6 -14 -4.37 16.33
 -3 -6 -14 9 17.69
 -3 -6 -14 13.79 17.64
 -3 -6 -13 996.27 67.38
 -3 -6 -13 1014.27 67.06
 -3 -6 -13 1026.71 67.99
 -3 -6 -12 20.06 15.4
 -3 -6 -12 11.65 15.98
 -3 -6 -12 12.32 14.53
 -3 -6 -11 954.17 61.6
 -3 -6 -11 931.88 61.46
 -3 -6 -11 926.54 61.76
 -3 -6 -10 128.61 22.32
 -3 -6 -10 108.08 21.29
 -3 -6 -10 79.54 19.9
 -3 -6 -9 1078.98 62.62
 -3 -6 -9 1066.33 65.35
 -3 -6 -9 1203.72 67.13
 -3 -6 -8 105.99 19.75
 -3 -6 -8 88.86 17.29
 -3 -6 -8 112.77 20.9
 -3 -6 -7 300.42 30.71
 -3 -6 -7 266.19 25.55
 -3 -6 -7 225.74 26.69
 -3 -6 -6 1091.49 61.38
 -3 -6 -6 1222.86 65.74
 -3 -6 -6 1225.24 59.33
 -3 -6 -5 539.43 37.33
 -3 -6 -5 574.94 40.24
 -3 -6 -5 550.96 34.36
 -3 -6 -4 647.88 40.69
 -3 -6 -4 643.16 42.18
 -3 -6 -4 642.06 36.39
 -3 -6 -3 890.51 47.43
 -3 -6 -3 949.98 51.58
 -3 -6 -3 855.99 42.95
 -3 -6 -3 961 52.86
 -3 -6 -2 982.52 48.66
 -3 -6 -2 947.07 44.23
 -3 -6 -2 987.13 54.5
 -3 -6 -2 1016.43 52.63
 -3 -6 -1 24.97 11.74
 -3 -6 -1 2.03 9.54
 -3 -6 0 1776.45 84.25
 -3 -6 0 1905.26 79.33
 -3 -6 1 119.81 18.66
 -3 -6 1 111.78 14.78
 -3 -6 2 667.7 43.8
 -3 -6 3 137.09 21.26
 -3 -6 11 563.58 52.57
 -3 -6 12 -10.26 19.19
 -3 -6 13 259.25 38.28
 -3 -6 14 34.01 22.31
 -3 -6 15 438.63 51.8
 -3 -6 16 86.5 27.17
 -3 -6 17 282.08 45.6
 -3 -6 18 244.86 43.22
 -3 -5 -22 -13.43 25.12
 -3 -5 -21 265.89 43.28
 -3 -5 -21 280.09 41.32
 -3 -5 -20 -12.46 19.99
 -3 -5 -20 5.67 18.84
 -3 -5 -19 243.9 42.23
 -3 -5 -19 252.06 38.45
 -3 -5 -18 5.66 21.15
 -3 -5 -18 5.27 16.93
 -3 -5 -17 347.68 43.5
 -3 -5 -17 232.6 35.85
 -3 -5 -16 168.08 28.69
 -3 -5 -16 146.01 29.8
 -3 -5 -16 197.95 31.48
 -3 -5 -15 764.82 60.83
 -3 -5 -15 810.81 59.23
 -3 -5 -15 757.84 59.59
 -3 -5 -14 311.5 36.24
 -3 -5 -14 365.41 40.21
 -3 -5 -14 282.97 35.72
 -3 -5 -13 219.17 30.28
 -3 -5 -13 249.17 33.19
 -3 -5 -13 238.42 31.47
 -3 -5 -12 498.1 41.9
 -3 -5 -12 411.24 41.1
 -3 -5 -12 479.14 43.13
 -3 -5 -11 211.21 27.2
 -3 -5 -11 204.21 27.42
 -3 -5 -11 159.26 25.4
 -3 -5 -10 763.35 50
 -3 -5 -10 726.79 50.04
 -3 -5 -10 641.35 47.62
 -3 -5 -9 199.93 25.25
 -3 -5 -9 162.6 23.62
 -3 -5 -9 206.73 25.65
 -3 -5 -8 1321.08 65.83
 -3 -5 -8 1203.02 66.67
 -3 -5 -8 1234.35 66.96
 -3 -5 -7 5.65 12.61
 -3 -5 -7 15.85 12.45
 -3 -5 -7 31.82 11.84
 -3 -5 -6 405.84 31.23
 -3 -5 -6 360.25 27.74
 -3 -5 -6 363.01 31.2
 -3 -5 -5 329.42 27.05
 -3 -5 -5 333.11 21.94
 -3 -5 -5 325.51 24.6
 -3 -5 -5 345.06 29.47
 -3 -5 -4 1056.94 50.16
 -3 -5 -4 1195.71 59.02
 -3 -5 -4 1163.37 53.16
 -3 -5 -4 1108.58 54.87
 -3 -5 -3 941.54 51.28
 -3 -5 -3 973.45 43.34
 -3 -5 -3 1002.29 51.56
 -3 -5 -3 922.12 47.18
 -3 -5 -2 895.19 46.91
 -3 -5 -2 775.37 38.35
 -3 -5 -2 797.82 35.98
 -3 -5 -2 826.5 44.3
 -3 -5 -2 743.79 39.64
 -3 -5 -1 878.97 48.86
 -3 -5 -1 939.29 44.28
 -3 -5 -1 914.34 47
 -3 -5 -1 971.2 43.33
 -3 -5 0 711.97 38.73
 -3 -5 0 761.55 43.61
 -3 -5 0 721.42 38.45
 -3 -5 0 740.21 36.18
 -3 -5 0 733.86 34.25
 -3 -5 1 304.94 22.01
 -3 -5 1 309.47 21.97
 -3 -5 1 302.47 26.2
 -3 -5 2 4.76 10.21
 -3 -5 2 -1.62 8.57
 -3 -5 2 -1.26 7.1
 -3 -5 8 715.41 52.1
 -3 -5 9 149.33 26.34
 -3 -5 10 406.67 41.38
 -3 -5 11 129.28 26.55
 -3 -5 12 345.1 41.27
 -3 -5 13 25.03 17.19
 -3 -5 14 284.61 39.71
 -3 -5 15 -5.54 18.41
 -3 -5 16 342.33 45.6
 -3 -5 17 30.23 23.79
 -3 -5 18 301.76 46.79
 -3 -5 19 149.24 34.2
 -3 -4 -22 46.84 26.35
 -3 -4 -21 148.31 35.31
 -3 -4 -20 129.77 32.1
 -3 -4 -20 135.88 29.8
 -3 -4 -19 23.58 21.47
 -3 -4 -19 21.02 18.05
 -3 -4 -18 156.5 32.26
 -3 -4 -18 176.82 31.12
 -3 -4 -17 105.51 27.72
 -3 -4 -17 96.76 24.77
 -3 -4 -16 267.61 38.89
 -3 -4 -16 299.98 37.01
 -3 -4 -15 13.91 18.66
 -3 -4 -15 3.8 12.62
 -3 -4 -14 703.76 52.65
 -3 -4 -14 862.4 61.24
 -3 -4 -13 446.53 41.94
 -3 -4 -13 390.7 37.32
 -3 -4 -12 756.85 52.21
 -3 -4 -12 807.36 56.06
 -3 -4 -11 402.13 37.09
 -3 -4 -11 384.32 34.57
 -3 -4 -10 1012.74 59.82
 -3 -4 -10 1039.85 60.32
 -3 -4 -9 790.75 49.05
 -3 -4 -9 777.25 49.29
 -3 -4 -8 836.81 48.63
 -3 -4 -8 799.44 49.23
 -3 -4 -7 1181.02 60.96
 -3 -4 -7 1394.89 66.53
 -3 -4 -6 3.2 8.69
 -3 -4 -6 3.57 6.38
 -3 -4 -6 4.73 11.29
 -3 -4 -6 -9.31 9.71
 -3 -4 -5 915.36 43.74
 -3 -4 -5 858.63 35.02
 -3 -4 -5 872.46 40.41
 -3 -4 -5 844.82 43.16
 -3 -4 -5 909.07 48.92
 -3 -4 -4 430.96 22.12
 -3 -4 -4 447.99 27.71
 -3 -4 -4 453.23 28.42
 -3 -4 -4 438.11 25.83
 -3 -4 -4 467.42 26.79
 -3 -4 -4 463.07 31.44
 -3 -4 -3 3611.2 122.07
 -3 -4 -3 3634.65 123.11
 -3 -4 -3 3480.13 131.79
 -3 -4 -3 3551.56 125.8
 -3 -4 -3 3515.37 128.07
 -3 -4 -3 3579.4 132.3
 -3 -4 -2 13.64 10.07
 -3 -4 -2 4.05 7.2
 -3 -4 -2 10.94 7.21
 -3 -4 -2 9 10.29
 -3 -4 -2 8.37 5.81
 -3 -4 -1 1204.45 49.87
 -3 -4 -1 1170.45 46.06
 -3 -4 -1 1140.64 47.48
 -3 -4 -1 1097.24 37.91
 -3 -4 -1 1162.38 51.48
 -3 -4 0 1707.72 71.26
 -3 -4 0 1722.63 75.79
 -3 -4 0 1762.04 68.08
 -3 -4 0 1778.5 66.09
 -3 -4 0 1749.54 71.26
 -3 -4 1 334.39 22.14
 -3 -4 1 409.25 28.4
 -3 -4 1 374.13 24.62
 -3 -4 1 322.61 21.57
 -3 -4 1 327.12 17.03
 -3 -4 2 2532.41 49.5
 -3 -4 2 2586.54 55.82
 -3 -4 3 121.21 14.85
 -3 -4 3 93.16 10.98
 -3 -4 4 796.64 34.37
 -3 -4 7 24.23 12.75
 -3 -4 8 2061.07 99.21
 -3 -4 9 362.62 36.63
 -3 -4 10 874.44 59.15
 -3 -4 11 807.6 58.28
 -3 -4 12 476.21 46.27
 -3 -4 13 428.93 44.81
 -3 -4 14 44.02 19.73
 -3 -4 15 403.12 46.42
 -3 -4 16 5.44 17.45
 -3 -4 17 512.58 55.82
 -3 -4 18 23.78 23.94
 -3 -4 19 240.27 41.33
 -3 -4 20 -6.36 22.49
 -3 -3 -22 239.71 42.3
 -3 -3 -21 57.69 26.44
 -3 -3 -20 153.35 34.46
 -3 -3 -19 198.68 35.57
 -3 -3 -19 282.73 38.04
 -3 -3 -18 99.53 28.25
 -3 -3 -17 364.93 44.49
 -3 -3 -16 -4.89 16.78
 -3 -3 -15 1557.36 90.12
 -3 -3 -14 4.24 16.26
 -3 -3 -14 -3.34 11.82
 -3 -3 -13 834.29 58.69
 -3 -3 -13 830.21 53.37
 -3 -3 -12 86.38 20.66
 -3 -3 -12 82.56 18.38
 -3 -3 -11 1028.18 61.19
 -3 -3 -11 975.69 57.53
 -3 -3 -10 53.54 15.8
 -3 -3 -10 38.57 13.66
 -3 -3 -9 1339.7 69.18
 -3 -3 -9 1407.66 69.46
 -3 -3 -8 1187.31 60.62
 -3 -3 -8 1136.36 59.89
 -3 -3 -7 15.87 9.77
 -3 -3 -7 33.69 5.55
 -3 -3 -7 24.9 11.01
 -3 -3 -6 2915.34 109.51
 -3 -3 -6 2725.48 110.62
 -3 -3 -6 2918.91 114.95
 -3 -3 -6 2830.35 110.42
 -3 -3 -5 17.48 11.07
 -3 -3 -5 24.04 10
 -3 -3 -5 18.02 9.01
 -3 -3 -5 19.92 9.86
 -3 -3 -4 2171.77 83.39
 -3 -3 -4 2102.4 85.12
 -3 -3 -4 2262.75 89.92
 -3 -3 -4 2180.51 83.68
 -3 -3 -3 371.89 23.43
 -3 -3 -3 385.06 24.23
 -3 -3 -3 361.16 21.07
 -3 -3 -3 438.81 27.51
 -3 -3 -2 3203.33 100.72
 -3 -3 -2 3085.59 97.89
 -3 -3 -2 3207.63 97.96
 -3 -3 -2 3112.66 97.08
 -3 -3 -2 3127.39 89.86
 -3 -3 -2 3254.41 100.78
 -3 -3 -1 120.59 13.94
 -3 -3 -1 124.34 14.87
 -3 -3 -1 140.4 8.15
 -3 -3 -1 113.71 13.6
 -3 -3 0 1383.79 47.35
 -3 -3 0 1403.1 50.66
 -3 -3 1 951.37 39.59
 -3 -3 1 917.19 39.84
 -3 -3 1 952.85 37.69
 -3 -3 2 12.86 8.33
 -3 -3 2 9.41 7.13
 -3 -3 3 895.69 32.87
 -3 -3 3 949.38 38.97
 -3 -3 3 943.3 39.92
 -3 -3 4 -0.9 5.48
 -3 -3 4 -1.38 4.61
 -3 -3 4 1.64 8.1
 -3 -3 5 672.82 30.35
 -3 -3 6 396.82 31.67
 -3 -3 7 2182.99 97.71
 -3 -3 8 2.88 11.05
 -3 -3 9 1232 68.26
 -3 -3 10 98.66 21.09
 -3 -3 11 3.68 14.45
 -3 -3 12 391.92 40.03
 -3 -3 13 381.13 40.54
 -3 -3 14 257.63 35.03
 -3 -3 15 192.16 32.52
 -3 -3 16 340.23 42.77
 -3 -3 17 106.81 28.45
 -3 -3 18 290.87 42.61
 -3 -3 19 23.3 21.21
 -3 -3 20 132.74 32.19
 -3 -2 -22 -26.47 23.42
 -3 -2 -21 292.7 45.02
 -3 -2 -20 -6.1 18.86
 -3 -2 -19 144.93 31.01
 -3 -2 -18 71.47 25.94
 -3 -2 -17 238.34 36.38
 -3 -2 -16 53.52 21.35
 -3 -2 -15 377.73 40.91
 -3 -2 -14 1091.36 70.41
 -3 -2 -13 227.13 30.8
 -3 -2 -13 197.62 24.21
 -3 -2 -12 1189.33 69.38
 -3 -2 -12 1148.35 62.59
 -3 -2 -11 3.29 11.99
 -3 -2 -11 2.63 10.6
 -3 -2 -10 545.1 41.27
 -3 -2 -10 621.35 40.7
 -3 -2 -9 55.73 10.9
 -3 -2 -9 67.37 15.94
 -3 -2 -9 42.07 12.8
 -3 -2 -8 1208.1 50.9
 -3 -2 -8 1192.06 60.39
 -3 -2 -8 1273.85 63.43
 -3 -2 -8 1273.09 55.2
 -3 -2 -7 185.27 13.58
 -3 -2 -7 158.93 17.02
 -3 -2 -7 218.88 18.85
 -3 -2 -7 196.08 21.76
 -3 -2 -7 164.46 19.21
 -3 -2 -6 2505.06 87.89
 -3 -2 -6 2363.93 87.86
 -3 -2 -6 2681.34 96.87
 -3 -2 -6 2572.58 100.65
 -3 -2 -6 2469.73 95.24
 -3 -2 -6 2518.4 100.94
 -3 -2 -5 910.68 35.87
 -3 -2 -5 911.5 35.82
 -3 -2 -5 978.61 47.58
 -3 -2 -5 941.13 43.1
 -3 -2 -5 959.71 46.11
 -3 -2 -5 981.68 43.82
 -3 -2 -4 511.23 29
 -3 -2 -4 547.22 29.99
 -3 -2 -4 530.39 31.54
 -3 -2 -4 533.47 22.14
 -3 -2 -4 528.93 29.66
 -3 -2 -3 3620.9 127.47
 -3 -2 -3 3449.02 130.26
 -3 -2 -3 3456.25 119.25
 -3 -2 -3 3645.54 125.74
 -3 -2 -2 778.75 32.16
 -3 -2 -2 837.35 40.17
 -3 -2 -2 809.01 37.04
 -3 -2 -2 802.55 37.77
 -3 -2 -2 821.83 34.37
 -3 -2 -1 792.9 33.73
 -3 -2 -1 901.36 40.26
 -3 -2 -1 809.24 37.53
 -3 -2 -1 778.32 36.06
 -3 -2 -1 793.86 37.4
 -3 -2 -1 789.08 31.85
 -3 -2 0 540.71 27.42
 -3 -2 0 584.46 30.3
 -3 -2 0 597.66 29.69
 -3 -2 0 594.64 30.6
 -3 -2 0 629.5 30.65
 -3 -2 0 545.2 22.3
 -3 -2 1 1553.79 59.96
 -3 -2 1 1531.82 61.4
 -3 -2 1 1589.38 61.04
 -3 -2 1 1447.2 51.44
 -3 -2 1 1464.11 51.5
 -3 -2 2 94.06 12.04
 -3 -2 2 109.15 7.57
 -3 -2 2 77.33 11.95
 -3 -2 2 93.09 12.52
 -3 -2 3 1074.29 46.31
 -3 -2 3 1092.76 48.34
 -3 -2 3 1072.2 41.45
 -3 -2 3 1071.79 49.27
 -3 -2 4 1828.93 39.15
 -3 -2 4 1835.65 27.2
 -3 -2 5 1997.64 64.88
 -3 -2 5 2024.64 77.15
 -3 -2 5 1898.85 64.33
 -3 -2 5 1991.07 78.35
 -3 -2 5 1927.2 70.29
 -3 -2 6 967 38.68
 -3 -2 6 917.91 42.85
 -3 -2 6 942.15 50.18
 -3 -2 6 992.54 42.88
 -3 -2 7 925.26 52.16
 -3 -2 7 970.83 42.85
 -3 -2 8 618.41 41.31
 -3 -2 9 61.02 15.86
 -3 -2 9 36.97 14.32
 -3 -2 10 906.88 56.33
 -3 -2 10 971.72 59.49
 -3 -2 11 116.29 20.87
 -3 -2 11 106.48 21.67
 -3 -2 12 1172.71 68.49
 -3 -2 12 1020.58 67.27
 -3 -2 13 -3.88 15.97
 -3 -2 13 8.55 15.12
 -3 -2 14 770.18 57.8
 -3 -2 14 791.86 60.87
 -3 -2 15 4.44 16.18
 -3 -2 15 39.03 20.93
 -3 -2 16 260.11 36.02
 -3 -2 16 294.79 39.44
 -3 -2 17 94.85 25.88
 -3 -2 18 241.55 37.15
 -3 -1 -22 39.51 25.92
 -3 -1 -21 25.38 24.96
 -3 -1 -20 316.22 45.13
 -3 -1 -19 29 21.71
 -3 -1 -18 275.34 40.52
 -3 -1 -17 5.2 18.41
 -3 -1 -16 205.7 34.01
 -3 -1 -15 110.24 24.86
 -3 -1 -14 818.09 60.35
 -3 -1 -13 648.92 50.74
 -3 -1 -12 617.26 48.36
 -3 -1 -12 713.47 43.98
 -3 -1 -11 744.81 50.82
 -3 -1 -11 722.93 44.35
 -3 -1 -10 47.47 12.68
 -3 -1 -10 58.43 16.59
 -3 -1 -10 76.62 14.72
 -3 -1 -9 876.75 44.61
 -3 -1 -9 926.78 53.88
 -3 -1 -9 889.93 48.23
 -3 -1 -8 104.51 18.75
 -3 -1 -8 127.87 14.56
 -3 -1 -8 114.58 16.17
 -3 -1 -7 2496.11 89.67
 -3 -1 -7 2303.74 90.16
 -3 -1 -7 2290.31 91.92
 -3 -1 -7 2432.54 100.23
 -3 -1 -7 2335.28 96.2
 -3 -1 -6 474.79 25.68
 -3 -1 -6 506.39 26.99
 -3 -1 -6 506.6 28.37
 -3 -1 -6 546.28 34.22
 -3 -1 -6 548.41 32.6
 -3 -1 -5 4883.56 169.14
 -3 -1 -5 5125.24 177.62
 -3 -1 -5 4976.64 171.43
 -3 -1 -5 4742.29 174.65
 -3 -1 -5 4860.62 177.28
 -3 -1 -4 181.14 13.19
 -3 -1 -4 179.59 16.31
 -3 -1 -4 163.02 13.55
 -3 -1 -4 176.43 17.38
 -3 -1 -4 180.66 17.66
 -3 -1 -3 1189.53 55.27
 -3 -1 -3 1311.05 50.32
 -3 -1 -3 1288.53 54.13
 -3 -1 -2 2897.86 105.78
 -3 -1 -2 2919.06 110.57
 -3 -1 -2 3111.44 105.29
 -3 -1 -2 2869.69 106.48
 -3 -1 -1 1908.85 72.61
 -3 -1 -1 1890.6 76.95
 -3 -1 -1 1954.03 76.13
 -3 -1 -1 1881.94 71.51
 -3 -1 -1 2052.29 72.19
 -3 -1 -1 1966.51 72.38
 -3 -1 0 114.33 12.14
 -3 -1 0 142.15 14.87
 -3 -1 0 131.1 12.17
 -3 -1 0 142.01 11.95
 -3 -1 0 103.99 10.34
 -3 -1 1 946 44.6
 -3 -1 1 976.53 41.22
 -3 -1 1 986.31 38.82
 -3 -1 1 978.05 43.22
 -3 -1 1 944.66 43.09
 -3 -1 2 1719.42 69.66
 -3 -1 2 1796.09 68.77
 -3 -1 2 1716.38 64.16
 -3 -1 2 1706.65 69.74
 -3 -1 3 860.35 37.4
 -3 -1 3 911.21 40.13
 -3 -1 3 817.9 36.58
 -3 -1 3 867.92 41.21
 -3 -1 4 1151.81 47.71
 -3 -1 4 1135.6 46.68
 -3 -1 4 1120.43 49.15
 -3 -1 5 377.8 20.95
 -3 -1 5 362.79 21.18
 -3 -1 5 366.7 23.24
 -3 -1 5 409.27 25.43
 -3 -1 5 354.31 22.45
 -3 -1 5 374.85 26.92
 -3 -1 6 1242.07 54.87
 -3 -1 6 1248.88 61.26
 -3 -1 6 1260.19 51.85
 -3 -1 6 1339.45 58.87
 -3 -1 7 -4.73 11.99
 -3 -1 7 3.05 7.95
 -3 -1 7 9.59 8.22
 -3 -1 8 990.86 55.17
 -3 -1 8 1057.68 52.77
 -3 -1 9 288.32 29.8
 -3 -1 9 283.88 26.63
 -3 -1 10 528.21 41.14
 -3 -1 10 519.43 38.41
 -3 -1 11 382.68 36.96
 -3 -1 11 457.09 37.54
 -3 -1 12 46.18 18.45
 -3 -1 12 48.58 15.79
 -3 -1 13 1263.8 74.61
 -3 -1 13 1034.46 65.44
 -3 -1 14 22.33 18.38
 -3 -1 14 15.23 15.33
 -3 -1 15 515.15 49.29
 -3 -1 15 445.43 43.39
 -3 -1 16 5.07 18.47
 -3 -1 17 305.97 42.61
 -3 -1 18 28.25 22.23
 -3 -1 19 295.88 42.94
 -3 -1 20 154 32.96
 -3 0 -21 63.4 27.81
 -3 0 -20 286.49 43.79
 -3 0 -19 326.73 44.9
 -3 0 -18 11.11 19.07
 -3 0 -17 263.61 39.05
 -3 0 -16 139.49 29.34
 -3 0 -15 450.17 46.58
 -3 0 -14 4.38 15.51
 -3 0 -13 1929.32 99.94
 -3 0 -12 91.13 20.81
 -3 0 -11 1030.27 56.09
 -3 0 -11 1020.28 63.26
 -3 0 -10 291.1 31.26
 -3 0 -10 368.25 27.41
 -3 0 -10 280.55 26.9
 -3 0 -9 78.37 18.5
 -3 0 -9 85.31 15.82
 -3 0 -9 85.24 14.26
 -3 0 -8 483.3 29.71
 -3 0 -8 464.8 31.24
 -3 0 -8 513.19 36.87
 -3 0 -8 523.76 32.11
 -3 0 -7 72.43 11.54
 -3 0 -7 72.72 15.67
 -3 0 -7 77.6 12.9
 -3 0 -7 98.51 14.83
 -3 0 -6 3122.75 111.41
 -3 0 -6 2923.26 112.22
 -3 0 -6 3049.63 118.58
 -3 0 -6 2740.04 112.38
 -3 0 -5 493.28 27.63
 -3 0 -5 505.48 25.46
 -3 0 -5 479.6 31.66
 -3 0 -5 471.5 29.44
 -3 0 -4 5004.2 171.76
 -3 0 -4 4884.74 166.75
 -3 0 -4 4881.45 176.56
 -3 0 -4 4749.03 174.75
 -3 0 -3 1.49 7.77
 -3 0 -3 -4.39 9.05
 -3 0 -3 -1.14 6.71
 -3 0 -2 1280.57 57.06
 -3 0 -2 1292.83 54.1
 -3 0 -2 1373.93 56.93
 -3 0 -2 1254.84 55.5
 -3 0 -1 138.98 13.88
 -3 0 -1 147.09 15.32
 -3 0 -1 156.93 11
 -3 0 -1 125.68 15.38
 -3 0 -1 143.4 9.32
 -3 0 -1 138.25 14.3
 -3 0 0 3095.54 105.26
 -3 0 0 2823.52 97.16
 -3 0 0 2829.61 107.8
 -3 0 0 2646.05 96.92
 -3 0 0 2843.68 104.18
 -3 0 0 2951.87 105.22
 -3 0 1 638.11 34.12
 -3 0 1 594.04 30.6
 -3 0 1 610.35 31.26
 -3 0 1 560.66 28.86
 -3 0 2 1395.24 55.41
 -3 0 2 1335.98 51.67
 -3 0 3 2050.8 80.87
 -3 0 3 2218.1 81.56
 -3 0 3 2186.15 82.53
 -3 0 3 2026.21 80.02
 -3 0 4 9.57 9.08
 -3 0 4 11.74 8.67
 -3 0 4 0.89 5.69
 -3 0 4 21.8 7.37
 -3 0 4 14.02 8.51
 -3 0 4 -1.25 7.04
 -3 0 5 1714.53 68.73
 -3 0 5 1639.38 65.19
 -3 0 5 1631.68 65.36
 -3 0 5 1690.54 71.33
 -3 0 5 1590.01 68.14
 -3 0 5 1668.68 71.76
 -3 0 6 1.35 6.22
 -3 0 6 8.07 7.2
 -3 0 6 -1.13 6.79
 -3 0 6 1.95 8.71
 -3 0 6 -1.55 7.39
 -3 0 7 1610.05 71.25
 -3 0 7 1693.13 76.94
 -3 0 7 1671.65 69.14
 -3 0 7 1741.98 71.41
 -3 0 8 -2.53 9.21
 -3 0 8 -5.52 9.06
 -3 0 9 967.48 56.42
 -3 0 9 979.53 51.29
 -3 0 10 466.54 37.93
 -3 0 10 400.24 32.07
 -3 0 11 886.66 56.84
 -3 0 11 806 49.73
 -3 0 12 247.28 31.1
 -3 0 12 227.69 25.93
 -3 0 13 56.8 19.49
 -3 0 13 70.26 17.67
 -3 0 14 349.42 39.85
 -3 0 15 112.26 25
 -3 0 16 308.71 40.63
 -3 0 17 5.28 18.66
 -3 0 18 506.55 52.69
 -3 0 19 11.67 20.65
 -3 0 20 280.13 43.4
 -3 0 21 50.49 28.7
 -3 1 -21 89.02 30.02
 -3 1 -20 18.43 23.57
 -3 1 -19 41.31 23.24
 -3 1 -18 28.22 18.77
 -3 1 -17 193.67 34.49
 -3 1 -16 112.17 28.58
 -3 1 -15 235.78 34.64
 -3 1 -14 389.51 42.3
 -3 1 -13 61.64 21.6
 -3 1 -13 29.63 17.09
 -3 1 -12 1520.92 79.07
 -3 1 -12 1626.11 86.87
 -3 1 -11 120.29 23.16
 -3 1 -11 71.09 17.99
 -3 1 -10 730.55 46.57
 -3 1 -10 704.41 50.19
 -3 1 -9 42.98 14.48
 -3 1 -9 28.94 9.65
 -3 1 -9 63.85 15.39
 -3 1 -8 221.74 25.6
 -3 1 -8 183.42 19.12
 -3 1 -8 249.88 24.59
 -3 1 -7 445.72 31.52
 -3 1 -7 421.7 33.94
 -3 1 -7 449.06 29.12
 -3 1 -6 531.56 34.45
 -3 1 -6 546.61 32.46
 -3 1 -6 513.76 36.11
 -3 1 -6 543.09 32.44
 -3 1 -5 3882.21 141.17
 -3 1 -5 3779.3 146.54
 -3 1 -5 3780.97 141.48
 -3 1 -4 927.92 44.12
 -3 1 -4 846.76 46.38
 -3 1 -4 876.69 44.35
 -3 1 -3 2313.79 90.35
 -3 1 -3 2249.08 78.61
 -3 1 -3 2361.99 93.63
 -3 1 -3 2366.86 91.77
 -3 1 -2 -1.61 9.07
 -3 1 -2 8.39 9.21
 -3 1 -2 1.44 7.39
 -3 1 -1 1435.48 62.82
 -3 1 -1 1371.29 60.25
 -3 1 -1 1382.98 61.44
 -3 1 0 154.02 16.44
 -3 1 0 169.21 16.46
 -3 1 0 176.01 9.5
 -3 1 1 2448.97 92.45
 -3 1 1 2411.23 93.03
 -3 1 2 2874.87 110.06
 -3 1 2 2960.78 107.39
 -3 1 2 2843.7 100.54
 -3 1 2 2747.22 104.89
 -3 1 3 2063.64 74.54
 -3 1 3 2199.79 87.12
 -3 1 3 2182.52 81.45
 -3 1 3 2169.19 84.31
 -3 1 3 2164.83 80.23
 -3 1 3 2116.23 85.85
 -3 1 4 613.17 36.09
 -3 1 4 716.26 32.62
 -3 1 4 610.22 26.72
 -3 1 4 622.4 35.06
 -3 1 4 689.84 34.26
 -3 1 4 746.74 38.36
 -3 1 5 495.88 30.91
 -3 1 5 537.75 31.13
 -3 1 5 484.61 31.52
 -3 1 5 538.19 24.99
 -3 1 5 496.42 26.47
 -3 1 6 147.21 17.46
 -3 1 6 137.96 17.55
 -3 1 6 154.97 17.01
 -3 1 6 154.53 13.23
 -3 1 6 127.79 12.28
 -3 1 7 230.63 22.6
 -3 1 7 232.66 17.97
 -3 1 8 1754.82 81.45
 -3 1 8 1762.07 73.02
 -3 1 9 41.26 14.44
 -3 1 9 52.71 11.24
 -3 1 10 1502.18 76.19
 -3 1 10 1382.93 69.81
 -3 1 11 77.28 18.78
 -3 1 11 47.02 16.43
 -3 1 12 216.49 28.67
 -3 1 13 342.03 36.83
 -3 1 14 77.14 21.27
 -3 1 15 399.79 43.5
 -3 1 16 553.67 52.01
 -3 1 17 254.72 37.15
 -3 1 18 71.37 25.9
 -3 1 19 374.52 46.37
 -3 1 20 -12.03 24.75
 -3 1 21 280.92 44.12
 -3 2 -20 490.05 55.78
 -3 2 -19 23.97 24.13
 -3 2 -18 616.17 59.74
 -3 2 -17 60.53 24.61
 -3 2 -16 314.35 41.95
 -3 2 -15 69.7 23.11
 -3 2 -14 206.33 33.11
 -3 2 -14 205.02 31.13
 -3 2 -13 272.92 35.82
 -3 2 -13 297.52 35.17
 -3 2 -12 337.6 37.4
 -3 2 -12 226.14 30.52
 -3 2 -11 1306.6 74.51
 -3 2 -11 1158.99 68.49
 -3 2 -10 28.44 15.87
 -3 2 -10 24.69 15.69
 -3 2 -9 1481.84 78.7
 -3 2 -9 1533 76.85
 -3 2 -8 310.08 31.22
 -3 2 -8 350.91 30.87
 -3 2 -7 1147.77 54.15
 -3 2 -7 1085.24 61.65
 -3 2 -7 1211.49 61.87
 -3 2 -6 131.99 19.53
 -3 2 -6 132.12 20.65
 -3 2 -5 1472.97 65.27
 -3 2 -5 1479.28 71.79
 -3 2 -4 1015.95 50.67
 -3 2 -4 1107.18 56.04
 -3 2 -3 655.01 38.26
 -3 2 -3 730.14 42.26
 -3 2 -2 2233.02 91.92
 -3 2 -2 2257.12 94.3
 -3 2 -1 87.66 15.64
 -3 2 0 3429.68 132.7
 -3 2 1 968.08 34.91
 -3 2 1 894.9 47.01
 -3 2 1 901.82 48.53
 -3 2 2 3938.83 137.96
 -3 2 2 3899.79 122.31
 -3 2 2 4145.22 130.77
 -3 2 3 5.81 5.82
 -3 2 3 -5.07 7.94
 -3 2 3 4.04 10.11
 -3 2 3 1.23 7.59
 -3 2 4 2514.95 101.28
 -3 2 4 2390.64 91.04
 -3 2 5 108.24 17.08
 -3 2 6 547.43 36.62
 -3 2 7 117.11 19.29
 -3 2 8 683.49 42.8
 -3 2 8 678.51 44.5
 -3 2 9 432.83 34.98
 -3 2 9 455.71 36.01
 -3 2 10 559.18 42.17
 -3 2 10 631.5 44.01
 -3 2 11 2340.68 106.37
 -3 2 11 2163.8 101.91
 -3 2 12 354.51 35.98
 -3 2 12 278.35 30.58
 -3 2 13 1000.74 65.66
 -3 2 14 4.23 15.83
 -3 2 15 18.14 16.06
 -3 2 16 43.52 19.94
 -3 2 17 230.82 36.25
 -3 2 18 97.42 25.62
 -3 2 19 312.57 43.41
 -3 2 20 219.69 38.44
 -3 2 21 98.64 31
 -3 3 -20 131.63 33.42
 -3 3 -19 170.49 35.09
 -3 3 -18 17.62 21.39
 -3 3 -17 175.03 33.33
 -3 3 -16 10.83 17.99
 -3 3 -15 468.18 49.4
 -3 3 -15 449.37 46.7
 -3 3 -14 -4.87 16.72
 -3 3 -14 4.31 19.9
 -3 3 -13 308.43 39.26
 -3 3 -13 284.3 35.04
 -3 3 -12 134.17 25.45
 -3 3 -12 94.3 24.35
 -3 3 -11 575.91 48.91
 -3 3 -11 575.23 46.84
 -3 3 -10 639.74 49.34
 -3 3 -10 624.18 48.69
 -3 3 -9 490.98 42.47
 -3 3 -9 530.89 42.54
 -3 3 -8 464.62 40.28
 -3 3 -8 541.94 41.76
 -3 3 -7 164.49 24.51
 -3 3 -7 153.89 22.56
 -3 3 -6 426.53 29.56
 -3 3 -6 425.77 35.76
 -3 3 -6 482.02 37.77
 -3 3 -5 19.02 9.8
 -3 3 -5 2.81 10.5
 -3 3 -4 1762.7 77.15
 -3 3 -4 1734.39 82.38
 -3 3 -3 26.07 10.92
 -3 3 -3 35.85 13.75
 -3 3 -2 940.22 52.87
 -3 3 -1 168.93 21.11
 -3 3 0 903.76 50.46
 -3 3 1 973.48 53.1
 -3 3 2 651.8 41.49
 -3 3 3 1381.24 59.22
 -3 3 3 1397.8 68.09
 -3 3 4 7.45 11.87
 -3 3 5 1818.58 84.33
 -3 3 6 39.17 13.61
 -3 3 6 21.34 11.48
 -3 3 7 621.98 43.28
 -3 3 7 612.65 43.53
 -3 3 8 39.53 15.7
 -3 3 9 405.16 36.56
 -3 3 10 197.46 26.65
 -3 3 11 461.2 40.7
 -3 3 12 233.22 30.19
 -3 3 12 240.65 30.87
 -3 3 13 81.7 21.32
 -3 3 13 106.03 23.24
 -3 3 14 50.31 20.41
 -3 3 15 4.49 17.66
 -3 3 16 382.93 42.89
 -3 3 17 50.75 22.68
 -3 3 18 363.99 44.18
 -3 3 19 44.91 23.64
 -3 3 20 234.26 38.68
 -3 3 21 12.16 18.82
 -3 4 -19 148.16 33.42
 -3 4 -18 53.93 26.77
 -3 4 -17 185.76 35.02
 -3 4 -16 217.42 37.1
 -3 4 -15 122.68 28.08
 -3 4 -15 103.42 29.2
 -3 4 -14 345.74 43.56
 -3 4 -14 408.74 45.92
 -3 4 -13 14.44 19.37
 -3 4 -13 18.3 20.41
 -3 4 -12 665.78 54.29
 -3 4 -12 505.21 48.46
 -3 4 -11 25.93 17.79
 -3 4 -11 12.61 17.68
 -3 4 -10 939.23 63.75
 -3 4 -10 936.73 63.62
 -3 4 -9 30.72 18.35
 -3 4 -9 15.58 15.69
 -3 4 -8 121.11 23.17
 -3 4 -8 169.85 26.14
 -3 4 -7 364.26 35.76
 -3 4 -7 326.05 33.44
 -3 4 -6 244.73 29.52
 -3 4 -6 206.95 27.68
 -3 4 -5 595.05 37.02
 -3 4 -5 598.88 44.3
 -3 4 -4 63.03 14.42
 -3 4 -4 39.92 15.23
 -3 4 -3 1752.23 79.52
 -3 4 -3 1788.66 86.01
 -3 4 -2 2.92 11.48
 -3 4 -1 2429.65 107.07
 -3 4 0 146.04 21.26
 -3 4 1 1913.2 88.92
 -3 4 1 1873.99 87.93
 -3 4 2 512.5 38.58
 -3 4 3 920.99 54.78
 -3 4 4 515.54 39.21
 -3 4 5 268.23 28.41
 -3 4 6 1106.57 62
 -3 4 6 973.21 60.13
 -3 4 7 79.79 18.89
 -3 4 7 56.05 16.63
 -3 4 8 2412.44 110.41
 -3 4 8 2308.55 108.61
 -3 4 9 185.02 27.1
 -3 4 10 1660.18 88.31
 -3 4 11 3.82 16.71
 -3 4 12 1133.35 70.65
 -3 4 13 285.1 35.62
 -3 4 14 358.42 39.46
 -3 4 14 406.14 42.31
 -3 4 15 191.66 31.44
 -3 4 16 18.98 18.67
 -3 4 17 537.58 53.01
 -3 4 18 -5.29 18.72
 -3 4 19 271.54 41.01
 -3 4 20 -11.55 20.43
 -3 5 -18 262.53 42.11
 -3 5 -17 5.94 20.38
 -3 5 -16 126.59 33.04
 -3 5 -16 160.61 32.97
 -3 5 -15 171.45 35.38
 -3 5 -15 149.01 30.75
 -3 5 -14 45.17 24.77
 -3 5 -14 21.17 20.35
 -3 5 -14 77.99 27.17
 -3 5 -13 288.18 39.46
 -3 5 -13 236.67 37.61
 -3 5 -12 106.08 25.64
 -3 5 -12 63.19 24.82
 -3 5 -11 530.13 49.39
 -3 5 -11 477.47 49.09
 -3 5 -10 8.83 16.94
 -3 5 -10 9.01 18.13
 -3 5 -9 1523.69 86.62
 -3 5 -9 1476.34 86.9
 -3 5 -8 -16.17 17.34
 -3 5 -8 -4.16 16.38
 -3 5 -7 886.86 59.3
 -3 5 -7 804 58.47
 -3 5 -6 119.37 24.39
 -3 5 -6 133.8 24.83
 -3 5 -5 455.06 40.54
 -3 5 -4 875.02 56.86
 -3 5 -3 289.18 32.66
 -3 5 -2 559.99 43.59
 -3 5 -1 6.59 14.14
 -3 5 0 707.31 48.74
 -3 5 1 90.96 19.65
 -3 5 1 59.5 17.78
 -3 5 2 1853.79 90.12
 -3 5 3 3.24 12.43
 -3 5 4 828.91 55.36
 -3 5 5 601.85 45.33
 -3 5 6 409.46 37.22
 -3 5 6 372.7 36.95
 -3 5 7 1015.28 63.78
 -3 5 7 1064.45 65.37
 -3 5 8 7.47 15.02
 -3 5 8 -3.82 15.37
 -3 5 9 672.41 52.24
 -3 5 9 656.44 51.32
 -3 5 10 35.92 20.84
 -3 5 10 8.18 16.1
 -3 5 11 570.59 49.96
 -3 5 12 4.36 20.14
 -3 5 13 542.87 51.03
 -3 5 14 55.25 25.05
 -3 5 15 287.6 38.64
 -3 6 -16 5.89 20.84
 -3 6 -16 -35.36 25.78
 -3 6 -15 121.15 32.21
 -3 6 -15 78.21 28.91
 -3 6 -15 85.61 25.62
 -3 6 -14 98.9 31.42
 -3 6 -14 76.88 26.41
 -3 6 -14 118.28 33.96
 -3 6 -13 259.18 38.72
 -3 6 -13 290.72 42.75
 -3 6 -12 376.77 43.88
 -3 6 -12 436.6 48.16
 -3 6 -11 598.92 54.54
 -3 6 -11 557.13 54.53
 -3 6 -10 814.35 63.54
 -3 6 -10 848.81 66.26
 -3 6 -9 48.22 20.76
 -3 6 -9 59.26 22.53
 -3 6 -8 270.56 36.55
 -3 6 -8 250.77 35.6
 -3 6 -7 207.36 32.79
 -3 6 -7 199.64 30.76
 -3 6 -6 204.72 32.09
 -3 6 -6 242.43 32.54
 -3 6 -5 12.66 15.78
 -3 6 -5 -3.99 15.31
 -3 6 -4 707.38 53.28
 -3 6 -3 299.37 34.79
 -3 6 -2 1179.53 70.71
 -3 6 -1 1955.25 98.31
 -3 6 0 249.28 30.84
 -3 6 1 1477.2 80.98
 -3 6 2 -7.44 14.98
 -3 6 2 10.78 15.1
 -3 6 3 570.86 46.2
 -3 6 4 -7.47 14.69
 -3 6 5 712.1 53.17
 -3 6 6 404.39 40.57
 -3 6 7 1065.22 67.94
 -3 6 7 993.2 66.49
 -3 6 8 867.42 61.24
 -3 6 8 772.91 57.91
 -3 6 9 423.93 43.1
 -3 6 9 478.69 46.2
 -3 6 10 238.09 34.45
 -3 6 10 233.91 34.71
 -3 6 11 359.3 41.58
 -3 6 11 347.16 41.7
 -3 6 12 318.51 39.96
 -3 6 12 385.7 43.35
 -3 6 13 83.17 24.62
 -3 6 14 516.25 52.14
 -3 6 15 10.24 20.61
 -3 6 16 208.76 38.06
 -3 7 -15 24.05 27.78
 -3 7 -15 -18.46 27.94
 -3 7 -14 150.94 35.59
 -3 7 -14 208.02 39.9
 -3 7 -13 47.33 28.26
 -3 7 -13 -5.52 21.19
 -3 7 -13 23.42 23.57
 -3 7 -12 323.45 46.03
 -3 7 -12 454.5 49.26
 -3 7 -11 90 29.86
 -3 7 -11 72.78 25.75
 -3 7 -10 388.49 47.67
 -3 7 -10 439.4 46.78
 -3 7 -9 212.47 36.46
 -3 7 -9 279.23 38.18
 -3 7 -8 299.37 41.16
 -3 7 -8 337.54 40.66
 -3 7 -7 155.47 30.87
 -3 7 -7 166.54 30.41
 -3 7 -6 43.77 21.74
 -3 7 -6 58.52 21.22
 -3 7 -5 581.42 53.33
 -3 7 -5 646.65 53.06
 -3 7 -4 -4.33 15.3
 -3 7 -3 874.71 62.73
 -3 7 -2 8.47 15.41
 -3 7 -1 695.75 54.1
 -3 7 0 4.18 16.06
 -3 7 1 187.92 29.95
 -3 7 2 255.65 33.7
 -3 7 2 284.32 34.6
 -3 7 3 329.21 37.53
 -3 7 3 322.18 36.87
 -3 7 4 399.23 41.46
 -3 7 5 144.56 27.45
 -3 7 6 526.64 48.37
 -3 7 7 17.84 17.55
 -3 7 8 631.44 54.53
 -3 7 8 653.25 55.35
 -3 7 9 -14.1 19.76
 -3 7 9 4.74 18.65
 -3 7 10 898.75 67.66
 -3 7 10 903.76 68.01
 -3 7 11 4.96 19.04
 -3 7 11 -10.05 21.98
 -3 7 12 453.17 48.75
 -3 7 12 387.04 45.43
 -3 7 13 211.4 35.37
 -3 7 13 172.42 33.21
 -3 7 14 117.67 31.46
 -3 7 14 172.99 34.39
 -3 7 15 385.94 48.44
 -3 7 15 328.04 44.49
 -3 7 16 61.31 27.13
 -3 7 16 67.23 27.69
 -3 7 17 249.49 42.48
 -3 7 17 295.25 43.64
 -3 7 18 -34.49 30.42
 -3 8 -12 -12.38 24.34
 -3 8 -12 18.57 25.47
 -3 8 -11 478.64 54.22
 -3 8 -11 425.99 49.05
 -3 8 -10 -5.92 20.96
 -3 8 -10 -5.34 19.45
 -3 8 -9 450.95 52.39
 -3 8 -9 547.86 53.15
 -3 8 -8 33.83 24.2
 -3 8 -8 20.4 21
 -3 8 -7 247.59 38.13
 -3 8 -7 279.29 37.29
 -3 8 -6 118.06 28.75
 -3 8 -6 170.93 31.13
 -3 8 -5 57.5 25.07
 -3 8 -5 81.52 24.79
 -3 8 -4 530.84 52.95
 -3 8 -4 558.73 51.67
 -3 8 -3 121.96 26.98
 -3 8 -2 503.46 48.74
 -3 8 -1 130.49 27.15
 -3 8 0 529.34 50.3
 -3 8 1 -4.64 16.41
 -3 8 2 623.22 54.63
 -3 8 3 365.17 41.18
 -3 8 3 385.9 42.33
 -3 8 4 505.97 49.44
 -3 8 4 484.96 47.85
 -3 8 5 200.74 33.18
 -3 8 6 133.55 29.25
 -3 8 7 263.62 36.54
 -3 8 8 5 18.68
 -3 8 9 506.02 51.5
 -3 8 10 5.27 17.5
 -3 8 10 -15.7 19.58
 -3 8 11 616.37 58.08
 -3 8 11 642.79 59.39
 -3 8 12 27.41 21.56
 -3 8 12 5.53 19.58
 -3 8 13 201.84 36.47
 -3 8 13 164.14 33.45
 -3 8 14 143.01 33.81
 -3 8 14 75.04 28.21
 -3 8 15 134.04 33.46
 -3 8 15 140.96 34.46
 -3 8 16 214.45 39.71
 -3 8 16 278.49 42.95
 -3 9 -10 259.65 44.27
 -3 9 -9 6.21 20.64
 -3 9 -8 298.01 44.18
 -3 9 -8 410.93 47.97
 -3 9 -7 17.89 20.46
 -3 9 -7 -15.96 21.89
 -3 9 -6 262.61 40.85
 -3 9 -6 324.84 42.5
 -3 9 -5 62.75 26
 -3 9 -5 77.46 25.17
 -3 9 -4 217.81 37.48
 -3 9 -4 220 35.55
 -3 9 -3 213.44 36.48
 -3 9 -3 142.47 29.8
 -3 9 -2 222.73 34.67
 -3 9 -1 258.55 37.84
 -3 9 0 198.58 34.16
 -3 9 1 625.22 56.6
 -3 9 2 -15.29 20.04
 -3 9 3 518.02 52.15
 -3 9 4 67.27 24.02
 -3 9 4 74.51 23.45
 -3 9 5 423.89 47.87
 -3 9 5 354.53 43.5
 -3 9 6 113.75 28.98
 -3 9 7 142.55 30.39
 -3 9 8 296.52 41.19
 -3 9 9 66.06 24.63
 -3 9 10 247.42 38.82
 -3 9 11 80.3 27.08
 -3 9 12 526.16 57.07
 -3 9 13 11.91 19.12
 -3 9 14 424.23 51.72
 -3 10 -7 400.78 51.09
 -3 10 -6 6.25 21.46
 -3 10 -5 429.93 51.57
 -3 10 -5 543.51 54.52
 -3 10 -4 138.55 32.62
 -3 10 -4 152.7 32.75
 -3 10 -3 396.36 47.86
 -3 10 -3 369.92 45.25
 -3 10 -2 139.55 32.13
 -3 10 -2 86.93 24.9
 -3 10 -1 280.25 41.3
 -3 10 -1 315.85 42.37
 -3 10 0 125.77 29.58
 -3 10 1 319.12 42.68
 -3 10 2 203.94 34.73
 -3 10 3 44.35 21.84
 -3 10 4 491.64 52.72
 -3 10 5 39.5 22.73
 -3 10 5 27.14 23.31
 -3 10 6 827.75 68.99
 -3 10 6 736.27 65.31
 -3 10 7 5.64 19.35
 -3 10 8 431.18 50.29
 -3 10 9 46.86 24.67
 -3 10 10 202.89 36.79
 -3 10 11 133.63 33.64
 -3 11 -3 -6.3 20.22
 -3 11 -2 136.27 33.05
 -3 11 -1 -6.1 20.27
 -3 11 -1 28.75 20.93
 -3 11 0 168.39 35.11
 -3 11 0 196.65 35.92
 -3 11 1 64.12 25.09
 -3 11 2 435.12 50.89
 -3 11 3 259.75 41.07
 -3 11 4 172.49 35.05
 -3 11 5 203.99 37.34
 -3 11 6 -12.13 22.07
 -3 11 6 23.34 24.01
 -3 11 7 61.24 25.32
 -3 11 7 106.97 31.94
 -3 11 8 18.6 19.2
 -3 11 8 36.29 23.79
 -2 -10 -18 238.77 43.14
 -2 -10 -17 157.64 35.64
 -2 -10 -16 63.2 24.33
 -2 -10 -16 64.23 26.59
 -2 -10 -15 6.17 20.5
 -2 -10 -15 28.01 24.98
 -2 -10 -14 12.01 23.61
 -2 -10 -14 16.11 22.1
 -2 -10 -13 52.42 22.42
 -2 -10 -13 56.51 24.6
 -2 -10 -12 175 34.48
 -2 -10 -12 216.06 35.56
 -2 -10 -11 21.81 20.4
 -2 -10 -11 28.08 22
 -2 -10 -10 867.06 69.06
 -2 -10 -9 287.95 39.63
 -2 -10 -8 528.42 51.59
 -2 -10 -7 384.88 43.9
 -2 -10 -6 163.76 30.6
 -2 -10 -5 151.6 28.41
 -2 -9 -19 -12.73 25.61
 -2 -9 -18 141.27 34.24
 -2 -9 -18 235.93 39.93
 -2 -9 -17 106.31 31.87
 -2 -9 -17 127.75 31.97
 -2 -9 -16 277.39 42.35
 -2 -9 -16 332.69 45.78
 -2 -9 -15 70.33 25.03
 -2 -9 -15 23.15 19.9
 -2 -9 -14 101.14 28.25
 -2 -9 -14 77.29 27.04
 -2 -9 -13 190.28 35.72
 -2 -9 -13 288.8 39
 -2 -9 -12 99.79 26.5
 -2 -9 -12 116.11 29.21
 -2 -9 -11 753.96 64.24
 -2 -9 -11 922.96 64.06
 -2 -9 -10 330.59 40.39
 -2 -9 -10 391.38 41.44
 -2 -9 -9 554.9 51.01
 -2 -9 -9 492.65 45.32
 -2 -9 -8 80.32 23.69
 -2 -9 -8 55.85 20.06
 -2 -9 -7 502.58 47.35
 -2 -9 -7 576.59 45.61
 -2 -9 -6 12.17 17.75
 -2 -9 -5 608.16 49.03
 -2 -9 -4 98.26 22.74
 -2 -9 -3 1301.93 73.42
 -2 -9 -1 1288.92 72.71
 -2 -9 0 393.94 37.15
 -2 -9 1 152.94 25.56
 -2 -9 2 810.8 54.95
 -2 -8 -20 45.25 28.31
 -2 -8 -19 436.29 52.53
 -2 -8 -19 409.14 50.41
 -2 -8 -18 65.84 27.67
 -2 -8 -18 17.46 19.37
 -2 -8 -17 515.57 56.1
 -2 -8 -17 597.97 58.11
 -2 -8 -16 5.47 21.99
 -2 -8 -16 5.55 18.43
 -2 -8 -15 161.05 32.6
 -2 -8 -15 177.58 34.97
 -2 -8 -14 44.34 23.16
 -2 -8 -14 15.61 18.96
 -2 -8 -13 330.53 40.35
 -2 -8 -13 281.19 38.82
 -2 -8 -12 118.63 26.62
 -2 -8 -12 101.52 25.81
 -2 -8 -11 173.72 29.69
 -2 -8 -11 139.3 28.62
 -2 -8 -10 578.26 48.84
 -2 -8 -10 592.03 51.87
 -2 -8 -9 185.5 28.53
 -2 -8 -9 131.9 25.52
 -2 -8 -8 749.65 52.33
 -2 -8 -8 795.42 57.74
 -2 -8 -7 19.19 15.03
 -2 -8 -7 -3.86 15.89
 -2 -8 -6 748.23 48.91
 -2 -8 -6 703.24 51.92
 -2 -8 -5 19.65 12.98
 -2 -8 -5 10.39 14.26
 -2 -8 -4 630.13 46.1
 -2 -8 -3 208.51 27.03
 -2 -8 -2 290.83 31.31
 -2 -8 -2 335.22 31.28
 -2 -8 -1 400.42 35.8
 -2 -8 0 171.95 25.04
 -2 -8 1 82.62 19.12
 -2 -8 2 216.41 28.06
 -2 -8 3 395.71 37.35
 -2 -8 4 47.25 18.6
 -2 -8 5 819.68 55.92
 -2 -8 6 3.71 17.15
 -2 -8 7 218.71 31.69
 -2 -7 -21 198.23 40.06
 -2 -7 -21 151.67 33.87
 -2 -7 -20 38.29 24.57
 -2 -7 -20 92.59 27.08
 -2 -7 -19 24.52 21.03
 -2 -7 -19 -6 18.57
 -2 -7 -18 140.83 31.18
 -2 -7 -18 135.07 32.21
 -2 -7 -18 162.65 31.87
 -2 -7 -17 5.28 18.69
 -2 -7 -17 5.59 17.96
 -2 -7 -17 -27.99 22.54
 -2 -7 -16 169.21 33.62
 -2 -7 -16 223.09 35.96
 -2 -7 -16 253.03 37.01
 -2 -7 -15 133.89 27.82
 -2 -7 -15 120.66 28.52
 -2 -7 -15 92.72 26.41
 -2 -7 -14 196.37 33.12
 -2 -7 -14 217.84 33.51
 -2 -7 -14 246.05 35.52
 -2 -7 -13 -4.61 17.24
 -2 -7 -13 -4.45 18.3
 -2 -7 -13 -9.38 15.58
 -2 -7 -12 599.42 49.68
 -2 -7 -12 566.58 50.04
 -2 -7 -12 481.58 47.68
 -2 -7 -11 212.12 31.05
 -2 -7 -11 217.32 31.15
 -2 -7 -11 228.06 31.96
 -2 -7 -10 429.56 42.01
 -2 -7 -10 361.69 37.47
 -2 -7 -10 479.33 43.27
 -2 -7 -9 440.55 40.52
 -2 -7 -9 376.35 35.82
 -2 -7 -9 398.96 38.37
 -2 -7 -8 293.85 33.19
 -2 -7 -8 265.14 29.68
 -2 -7 -8 268.86 31.77
 -2 -7 -7 542.82 43.19
 -2 -7 -7 568.64 41.2
 -2 -7 -6 72.33 17.52
 -2 -7 -6 61.37 16.8
 -2 -7 -5 981.21 58.5
 -2 -7 -5 997.99 54.71
 -2 -7 -4 98.64 19.01
 -2 -7 -4 82.64 15.52
 -2 -7 -3 827.85 49.51
 -2 -7 -3 783.86 45.45
 -2 -7 -2 15.06 11.19
 -2 -7 -2 2.68 10.28
 -2 -7 -1 809.66 46.61
 -2 -7 -1 808.72 49.74
 -2 -7 0 4.23 10.58
 -2 -7 0 2.66 12.31
 -2 -7 1 548.45 39.25
 -2 -7 2 221.52 26.77
 -2 -7 3 760.53 49.81
 -2 -7 4 848.85 54.02
 -2 -7 5 214.44 27.76
 -2 -7 12 520.88 54
 -2 -7 13 97.9 28.98
 -2 -7 14 216.76 38.6
 -2 -7 15 238.52 40.67
 -2 -7 16 39.11 24.41
 -2 -7 17 202.13 38.46
 -2 -6 -22 234.57 40
 -2 -6 -21 52.24 26.91
 -2 -6 -21 48.32 26.47
 -2 -6 -20 182.28 37.75
 -2 -6 -20 305.16 41.92
 -2 -6 -19 6.02 21.31
 -2 -6 -19 -17.07 20.72
 -2 -6 -18 166.61 34.34
 -2 -6 -18 214.05 36.07
 -2 -6 -17 102.06 26.52
 -2 -6 -17 87.34 27.05
 -2 -6 -17 73.79 26.13
 -2 -6 -16 367.26 41.83
 -2 -6 -16 289.18 39.42
 -2 -6 -16 287.63 38.09
 -2 -6 -15 300.15 38.2
 -2 -6 -15 321.28 41.34
 -2 -6 -15 327.73 39.25
 -2 -6 -14 83.33 23.66
 -2 -6 -14 73.07 23.34
 -2 -6 -14 100.85 24.71
 -2 -6 -13 358.09 38.26
 -2 -6 -13 341.71 38.57
 -2 -6 -13 365.3 39.39
 -2 -6 -12 8.07 14.7
 -2 -6 -12 27.82 18.38
 -2 -6 -12 49.34 18
 -2 -6 -11 269.48 31.51
 -2 -6 -11 217.5 30.27
 -2 -6 -11 271.36 32.24
 -2 -6 -10 -3.66 12.96
 -2 -6 -10 10.21 14.6
 -2 -6 -10 -3.64 13.26
 -2 -6 -9 653.34 46.7
 -2 -6 -9 726.15 49.93
 -2 -6 -9 651.58 48.05
 -2 -6 -8 45.97 16.27
 -2 -6 -8 68.58 18.26
 -2 -6 -8 47.78 15.55
 -2 -6 -7 560.07 40.86
 -2 -6 -7 538.64 40.56
 -2 -6 -7 541.82 38.41
 -2 -6 -6 522.57 39.67
 -2 -6 -6 610.75 42.14
 -2 -6 -6 576.81 38.06
 -2 -6 -5 177.9 22.37
 -2 -6 -5 174.75 21.03
 -2 -6 -5 195.98 23.62
 -2 -6 -4 1048.95 53.17
 -2 -6 -4 1045.04 56.83
 -2 -6 -3 911.25 47.08
 -2 -6 -3 950.11 51.63
 -2 -6 -2 1560.51 74.9
 -2 -6 -2 1679.04 74.47
 -2 -6 -1 249.93 24.07
 -2 -6 -1 291.31 24.54
 -2 -6 0 1822.5 84.3
 -2 -6 0 1983.48 80.79
 -2 -6 1 16.61 11.7
 -2 -6 1 1.59 8.32
 -2 -6 2 1179.6 61.23
 -2 -6 3 138.32 20.76
 -2 -6 8 233.06 31.93
 -2 -6 9 1166.28 74.21
 -2 -6 10 9.12 15.65
 -2 -6 11 531.5 50.46
 -2 -6 12 56.25 22.01
 -2 -6 13 280.11 40.24
 -2 -6 14 33.99 23.33
 -2 -6 15 451.07 52.96
 -2 -6 16 136.24 32.61
 -2 -6 17 122.26 31.96
 -2 -6 18 99.87 32.97
 -2 -5 -22 173.63 36.67
 -2 -5 -21 114.7 28.94
 -2 -5 -21 122.68 32.99
 -2 -5 -20 66.9 24.07
 -2 -5 -20 117.92 32.94
 -2 -5 -19 366.55 44.19
 -2 -5 -19 350.21 47.82
 -2 -5 -18 25.96 18.9
 -2 -5 -18 -5.65 18.77
 -2 -5 -17 229 34.9
 -2 -5 -17 294.48 40.38
 -2 -5 -16 47.55 19.62
 -2 -5 -16 42.99 18.5
 -2 -5 -16 50.52 19.92
 -2 -5 -15 416.44 43.52
 -2 -5 -15 498.27 44.8
 -2 -5 -15 417.49 44.47
 -2 -5 -14 120.14 24.37
 -2 -5 -14 95.73 22.94
 -2 -5 -14 93.15 25.74
 -2 -5 -13 474.36 43.49
 -2 -5 -13 500.27 44.09
 -2 -5 -13 520.2 45.58
 -2 -5 -12 653.33 50.22
 -2 -5 -12 545.3 46.82
 -2 -5 -12 680.36 48.91
 -2 -5 -11 637.5 48.99
 -2 -5 -11 750.93 51.99
 -2 -5 -11 715.9 50.08
 -2 -5 -10 567.67 43.92
 -2 -5 -10 594.39 44.91
 -2 -5 -10 619.01 45.35
 -2 -5 -9 158.36 23.1
 -2 -5 -9 163.87 23.01
 -2 -5 -9 187.75 24.75
 -2 -5 -8 1483.16 73.78
 -2 -5 -8 1486.69 75.79
 -2 -5 -8 1580.65 76.95
 -2 -5 -7 102.11 13.19
 -2 -5 -7 119.22 18.8
 -2 -5 -7 87.72 17.64
 -2 -5 -7 142.95 19.28
 -2 -5 -6 1005.17 52.48
 -2 -5 -6 1036.55 55.77
 -2 -5 -6 924.22 53.15
 -2 -5 -6 1012.99 46.64
 -2 -5 -5 1235.4 61.86
 -2 -5 -5 1193.3 57.39
 -2 -5 -5 1166.54 48.6
 -2 -5 -5 1307.42 61.17
 -2 -5 -4 1363.37 64.12
 -2 -5 -4 1404.81 66.09
 -2 -5 -4 1363.29 61.13
 -2 -5 -3 63 11.72
 -2 -5 -3 69 14.36
 -2 -5 -2 1339.15 57.45
 -2 -5 -2 1324.22 62.99
 -2 -5 -2 1409.75 62.9
 -2 -5 -1 52.47 13
 -2 -5 -1 40.03 11
 -2 -5 0 365.23 27.82
 -2 -5 0 362.15 24.6
 -2 -5 1 720.36 41.99
 -2 -5 1 742.17 36.46
 -2 -5 2 283.71 25.51
 -2 -5 2 268.81 21.53
 -2 -5 2 252.33 17.78
 -2 -5 6 3.12 13.13
 -2 -5 7 1476.51 78.74
 -2 -5 8 39.93 18.73
 -2 -5 9 1337.38 77.79
 -2 -5 10 12.49 14.73
 -2 -5 11 226.56 32.27
 -2 -5 12 596.07 53.62
 -2 -5 13 140.28 28.87
 -2 -5 14 508.55 51.23
 -2 -5 15 5.58 20.3
 -2 -5 16 327.47 44.15
 -2 -5 17 6.12 19.65
 -2 -5 18 387.95 50.09
 -2 -5 19 13.15 21.84
 -2 -4 -22 13.26 20.52
 -2 -4 -21 57.64 26.41
 -2 -4 -20 180.23 32.03
 -2 -4 -20 178.02 36.57
 -2 -4 -19 66.59 22.94
 -2 -4 -19 70.38 26.24
 -2 -4 -18 600.6 54.46
 -2 -4 -18 545.7 56.34
 -2 -4 -17 42.38 21.77
 -2 -4 -17 5.26 18.08
 -2 -4 -16 619.27 52.02
 -2 -4 -16 559.41 53.41
 -2 -4 -15 29.82 17.17
 -2 -4 -15 26.29 14.44
 -2 -4 -15 41.72 19.51
 -2 -4 -14 495.53 43.51
 -2 -4 -14 370.74 37.61
 -2 -4 -14 414.73 42.65
 -2 -4 -13 -3.79 11.73
 -2 -4 -13 3.43 12.49
 -2 -4 -13 4.01 14.98
 -2 -4 -12 295.11 31.46
 -2 -4 -12 280.46 29.71
 -2 -4 -12 199.57 29.55
 -2 -4 -11 123.75 20.75
 -2 -4 -11 84.69 19.88
 -2 -4 -10 687.81 47.64
 -2 -4 -10 745.24 48.67
 -2 -4 -10 698.27 46.14
 -2 -4 -9 207.62 24.99
 -2 -4 -9 279.35 27.53
 -2 -4 -9 273.18 28.13
 -2 -4 -8 666.85 43.76
 -2 -4 -8 694.17 43.97
 -2 -4 -8 718.06 44.51
 -2 -4 -7 1124.27 57.89
 -2 -4 -7 1093.53 49.23
 -2 -4 -7 1157.09 58.66
 -2 -4 -7 1090.85 56.26
 -2 -4 -7 1047.8 42.93
 -2 -4 -6 -6.73 10.54
 -2 -4 -6 -1.33 7.04
 -2 -4 -6 2.15 9.42
 -2 -4 -6 4.81 7.77
 -2 -4 -6 -4.2 5.86
 -2 -4 -6 3.06 4.76
 -2 -4 -6 -1.94 9.54
 -2 -4 -5 1253.89 59.35
 -2 -4 -5 1315.6 59
 -2 -4 -5 1154.7 51.48
 -2 -4 -5 1299.96 48.72
 -2 -4 -5 1235.2 54.03
 -2 -4 -5 1201.07 55.22
 -2 -4 -5 1075.65 43.96
 -2 -4 -4 75.97 14.41
 -2 -4 -4 58.23 12.77
 -2 -4 -4 59 10.66
 -2 -4 -4 66.48 10.94
 -2 -4 -4 36.83 9.89
 -2 -4 -3 3181.55 116.96
 -2 -4 -3 3005.17 114.52
 -2 -4 -3 3110.37 113.23
 -2 -4 -3 3072.85 118.54
 -2 -4 -2 274.66 18
 -2 -4 -2 294.49 22.8
 -2 -4 -2 300.03 20.67
 -2 -4 -2 307.04 22.79
 -2 -4 -1 944.89 39.55
 -2 -4 -1 1014.27 47.44
 -2 -4 -1 918.53 41.87
 -2 -4 -1 958.04 44.86
 -2 -4 0 458.26 28.81
 -2 -4 0 452.65 24.22
 -2 -4 0 408.27 24.86
 -2 -4 1 849.76 43.74
 -2 -4 1 828.85 38.24
 -2 -4 1 866.54 39.87
 -2 -4 2 3234.62 114.96
 -2 -4 2 3281.09 120.72
 -2 -4 3 754.32 27.63
 -2 -4 3 842.15 37.26
 -2 -4 4 827.49 89.43
 -2 -4 4 2743.6 78.88
 -2 -4 5 546.54 38.74
 -2 -4 6 754.73 47.91
 -2 -4 7 38.74 14.52
 -2 -4 8 1000.26 60.11
 -2 -4 9 115.75 22.43
 -2 -4 10 423.83 40.39
 -2 -4 11 378.39 39.69
 -2 -4 12 461.5 45.58
 -2 -4 13 144 28.56
 -2 -4 14 320.81 40.61
 -2 -4 15 255.95 37.87
 -2 -4 16 60.6 21.75
 -2 -4 17 294.81 44.27
 -2 -4 18 42.23 23.75
 -2 -4 19 81.54 27.03
 -2 -4 20 25.95 23.63
 -2 -3 -22 158.1 36.1
 -2 -3 -21 31.72 22.46
 -2 -3 -20 103.37 29.7
 -2 -3 -19 98.49 27.83
 -2 -3 -19 87.65 24.18
 -2 -3 -18 164.75 33.27
 -2 -3 -18 233.9 33.47
 -2 -3 -17 502.47 52.63
 -2 -3 -17 465.23 45.64
 -2 -3 -16 131.3 28.22
 -2 -3 -16 217.14 30.84
 -2 -3 -15 735.47 58.55
 -2 -3 -15 730.27 55.25
 -2 -3 -14 114.12 22.41
 -2 -3 -14 156.04 27.97
 -2 -3 -14 186.69 25.16
 -2 -3 -13 673.73 50.52
 -2 -3 -13 496 40.86
 -2 -3 -12 -7.16 13.74
 -2 -3 -12 2.92 12.29
 -2 -3 -11 424.51 37.47
 -2 -3 -11 407.02 34.33
 -2 -3 -10 35.51 14.61
 -2 -3 -10 23.45 11.65
 -2 -3 -9 1174.85 62.3
 -2 -3 -9 1101.1 48.34
 -2 -3 -9 1183.42 60.06
 -2 -3 -8 52 9
 -2 -3 -8 73.22 14.43
 -2 -3 -8 38.73 12.63
 -2 -3 -7 702.82 40.95
 -2 -3 -7 638 39.64
 -2 -3 -7 667.58 29.04
 -2 -3 -6 977.81 40.16
 -2 -3 -6 976.73 49.84
 -2 -3 -6 1007.83 47.11
 -2 -3 -6 1004.17 49.33
 -2 -3 -6 936.8 36.53
 -2 -3 -5 111.51 6.81
 -2 -3 -5 106.77 15.8
 -2 -3 -5 106.19 10.44
 -2 -3 -5 91.75 13.35
 -2 -3 -5 95.6 14.26
 -2 -3 -4 1511.61 51.79
 -2 -3 -4 1434.84 56.16
 -2 -3 -4 1367.13 45.97
 -2 -3 -4 1510.69 60.47
 -2 -3 -3 474.68 22.87
 -2 -3 -3 470.96 19.86
 -2 -3 -3 481.06 24.19
 -2 -3 -3 499.76 28.17
 -2 -3 -2 1245.35 51.05
 -2 -3 -2 1233.42 53.5
 -2 -3 -2 1184.46 47.47
 -2 -3 -2 1212.49 47.19
 -2 -3 -2 1177.12 52.67
 -2 -3 -2 1284.36 50.17
 -2 -3 -1 532.35 27.02
 -2 -3 -1 562.21 28.46
 -2 -3 -1 538.84 24.11
 -2 -3 -1 541.71 20.83
 -2 -3 0 -2.59 8.53
 -2 -3 0 13.16 7.28
 -2 -3 0 20.32 5.57
 -2 -3 0 12.78 5.75
 -2 -3 0 11.73 7.22
 -2 -3 1 302.85 14.37
 -2 -3 1 300.6 20.23
 -2 -3 1 322.13 19.44
 -2 -3 1 298.83 18.04
 -2 -3 2 143.96 13.37
 -2 -3 2 135.94 10.17
 -2 -3 3 3336.35 145.6
 -2 -3 3 3432.07 146.77
 -2 -3 4 -1.54 4.04
 -2 -3 4 600.64 14.32
 -2 -3 4 731.42 30.38
 -2 -3 4 222.47 21.76
 -2 -3 4 698.44 33.13
 -2 -3 5 1356.79 59.81
 -2 -3 5 1492.66 56.29
 -2 -3 6 1803.71 79.96
 -2 -3 6 1621.23 66.94
 -2 -3 7 130.49 20.46
 -2 -3 8 66.04 15.53
 -2 -3 9 1251.8 69
 -2 -3 10 10.27 13.13
 -2 -3 11 410.73 39.2
 -2 -3 12 147.76 26.3
 -2 -3 13 505.75 46.91
 -2 -3 14 91.56 24.7
 -2 -3 15 302.82 38.96
 -2 -3 16 170.49 31.51
 -2 -3 17 76.23 25.28
 -2 -3 18 205.82 36.98
 -2 -3 19 47.74 24.06
 -2 -3 20 167.27 36.06
 -2 -2 -22 -6.53 20.21
 -2 -2 -21 157.26 34.93
 -2 -2 -20 24.09 21.93
 -2 -2 -19 257.55 38.93
 -2 -2 -18 130.13 30.44
 -2 -2 -17 393.44 46.39
 -2 -2 -17 461 44
 -2 -2 -16 358.62 41.43
 -2 -2 -15 330.31 38.44
 -2 -2 -14 837.07 59.69
 -2 -2 -13 84.08 20.81
 -2 -2 -13 147.61 20.92
 -2 -2 -12 357.84 34.75
 -2 -2 -12 347.86 30.63
 -2 -2 -11 3.2 11.64
 -2 -2 -11 -2.45 10.09
 -2 -2 -10 745.63 47.39
 -2 -2 -10 662.96 37.59
 -2 -2 -10 736.48 43.66
 -2 -2 -9 9.62 8.43
 -2 -2 -9 12.94 10.66
 -2 -2 -9 15.06 9.42
 -2 -2 -8 2914.04 107.38
 -2 -2 -8 2970.14 116.6
 -2 -2 -8 3130.71 120.65
 -2 -2 -8 2816.33 101.79
 -2 -2 -8 3052.43 107.54
 -2 -2 -7 53.36 8.94
 -2 -2 -7 44.81 8.91
 -2 -2 -7 45.76 11.1
 -2 -2 -7 32.01 11.22
 -2 -2 -7 53.1 12.06
 -2 -2 -6 432.18 21.41
 -2 -2 -6 434.41 29.28
 -2 -2 -6 501.6 28.41
 -2 -2 -6 494 30.79
 -2 -2 -6 470.92 24.53
 -2 -2 -5 2786.77 98.73
 -2 -2 -5 2787.66 105.32
 -2 -2 -5 2622.79 93.4
 -2 -2 -5 2973.92 103.37
 -2 -2 -5 2769.87 104.72
 -2 -2 -4 3845.8 135.66
 -2 -2 -4 3734.4 136.09
 -2 -2 -4 3865.54 138.68
 -2 -2 -3 9502.63 319.78
 -2 -2 -3 9699.35 321.41
 -2 -2 -3 9495.33 318.83
 -2 -2 -3 9628.75 323.62
 -2 -2 -2 66.16 9.82
 -2 -2 -2 82.84 10.14
 -2 -2 -2 61.13 10.2
 -2 -2 -2 64.26 10.34
 -2 -2 -2 75.84 8.12
 -2 -2 -1 7.92 5.9
 -2 -2 -1 41.43 7.47
 -2 -2 -1 36.74 8.76
 -2 -2 -1 41.34 5.06
 -2 -2 -1 36.79 8.63
 -2 -2 0 544.38 25.87
 -2 -2 0 595.73 28.14
 -2 -2 0 487 23.64
 -2 -2 1 27.91 7.37
 -2 -2 1 11.46 6.17
 -2 -2 1 11.54 7.07
 -2 -2 2 323.84 14.76
 -2 -2 2 297.38 17.64
 -2 -2 3 3522.66 90.13
 -2 -2 3 3712.16 100.27
 -2 -2 3 3667.32 102.35
 -2 -2 3 1581.88 89.39
 -2 -2 3 1494.95 89.76
 -2 -2 4 653.51 32.21
 -2 -2 4 656.7 34.31
 -2 -2 4 676.8 25.15
 -2 -2 5 1508.67 56.19
 -2 -2 5 1566.45 65.42
 -2 -2 5 1620.25 68.9
 -2 -2 5 1513.25 65.65
 -2 -2 5 1521.72 60.33
 -2 -2 6 134.67 17.99
 -2 -2 6 135.98 9.81
 -2 -2 6 134.07 13.46
 -2 -2 6 134.48 15.56
 -2 -2 7 698.67 42.56
 -2 -2 7 670.26 35.42
 -2 -2 7 678.06 42.29
 -2 -2 8 322.2 28.66
 -2 -2 8 276.12 22.49
 -2 -2 8 321.43 28.81
 -2 -2 9 147.66 21.99
 -2 -2 9 134.43 20.72
 -2 -2 10 976.25 58.6
 -2 -2 10 980.99 59.59
 -2 -2 11 311.24 32.82
 -2 -2 11 295.25 32.27
 -2 -2 12 836.5 56.22
 -2 -2 12 721.59 54.19
 -2 -2 13 679.48 50.01
 -2 -2 13 474.12 45.1
 -2 -2 14 734.03 56.62
 -2 -2 14 730.62 57.46
 -2 -2 15 -4.52 15.99
 -2 -2 15 9.46 16.23
 -2 -2 16 701.65 57.81
 -2 -2 16 507.92 52.09
 -2 -2 17 285.37 38.99
 -2 -2 17 228.78 36.59
 -2 -2 18 419.43 48.3
 -2 -2 18 369.73 47.34
 -2 -2 19 124.13 31.56
 -2 -2 19 93.82 29.97
 -2 -2 20 64.8 25.35
 -2 -2 21 109.83 31.61
 -2 -1 -22 32.39 21.55
 -2 -1 -21 6.24 20.73
 -2 -1 -20 83.6 28.19
 -2 -1 -19 -11.35 20.08
 -2 -1 -18 586.69 56.9
 -2 -1 -17 20.3 18.98
 -2 -1 -16 709.13 58.25
 -2 -1 -15 8.89 17.47
 -2 -1 -14 768.97 56.65
 -2 -1 -13 -3.82 15.38
 -2 -1 -12 741.23 51.31
 -2 -1 -12 716.41 44.47
 -2 -1 -12 714.22 43.52
 -2 -1 -11 449.29 37.59
 -2 -1 -11 392.62 31.03
 -2 -1 -11 408.37 30.27
 -2 -1 -10 168.59 19.64
 -2 -1 -10 200.78 25.28
 -2 -1 -10 184.41 19.32
 -2 -1 -9 1313.78 67.29
 -2 -1 -9 1296.79 58.48
 -2 -1 -9 1306.1 60.96
 -2 -1 -8 74.97 12.85
 -2 -1 -8 74.21 15.31
 -2 -1 -8 58.93 11.44
 -2 -1 -7 805.77 44.01
 -2 -1 -7 747.12 36.2
 -2 -1 -7 760.12 39.87
 -2 -1 -6 837.36 37.38
 -2 -1 -6 861.62 44.5
 -2 -1 -6 833.99 41.39
 -2 -1 -5 7143.62 239.93
 -2 -1 -5 7032.2 247.81
 -2 -1 -5 7245.49 246.39
 -2 -1 -4 9498.11 317.38
 -2 -1 -4 9717.73 317.32
 -2 -1 -4 9404.87 321.22
 -2 -1 -4 9718.27 322.03
 -2 -1 -4 9343.08 324.36
 -2 -1 -4 9999 324.33
 -2 -1 -3 8163.35 269.46
 -2 -1 -3 8205.27 276.3
 -2 -1 -3 8139.64 272.84
 -2 -1 -3 8352.63 275.12
 -2 -1 -3 8005.41 274.47
 -2 -1 -2 16.79 7.38
 -2 -1 -2 7.55 7.11
 -2 -1 -2 7.84 4.51
 -2 -1 -2 0.71 6.57
 -2 -1 -1 1067.36 40.7
 -2 -1 -1 1157.66 45.06
 -2 -1 -1 1062.48 42.41
 -2 -1 -1 1105.62 42.4
 -2 -1 -1 1068.42 40.84
 -2 -1 0 981.58 39.37
 -2 -1 0 977.89 41.08
 -2 -1 0 1026.85 40.22
 -2 -1 0 1046.65 41.52
 -2 -1 0 1025.21 39.99
 -2 -1 0 974.89 36.61
 -2 -1 1 101.59 11.85
 -2 -1 1 127.74 10.66
 -2 -1 1 120.95 7.86
 -2 -1 1 123.36 12.32
 -2 -1 2 434.06 22.59
 -2 -1 2 420.87 19.49
 -2 -1 2 450.33 22.31
 -2 -1 3 478.48 22.85
 -2 -1 3 498.29 21.45
 -2 -1 3 484.47 25.72
 -2 -1 3 463.1 24.57
 -2 -1 4 4086.58 140.06
 -2 -1 4 4117.22 147.21
 -2 -1 4 4056.09 143.25
 -2 -1 4 4236.64 149.39
 -2 -1 4 4186.93 148.28
 -2 -1 5 435.42 26.68
 -2 -1 5 462.6 28.43
 -2 -1 5 492.49 25.9
 -2 -1 5 463.34 30.31
 -2 -1 5 492.1 29.25
 -2 -1 6 5165.52 148.56
 -2 -1 6 5521.36 153.34
 -2 -1 6 5149.45 146.58
 -2 -1 6 5367.17 156.34
 -2 -1 6 5323.12 152.18
 -2 -1 7 199.85 21.45
 -2 -1 7 209.38 17.9
 -2 -1 7 223.6 21.33
 -2 -1 8 1149.02 58.48
 -2 -1 8 998.79 49.9
 -2 -1 8 1050.93 54.71
 -2 -1 9 260.72 27.35
 -2 -1 9 325.46 28.6
 -2 -1 10 316.59 31.42
 -2 -1 10 265.94 27.79
 -2 -1 11 374.92 35.61
 -2 -1 11 399.31 35.32
 -2 -1 12 193.21 28.43
 -2 -1 12 228.49 28.66
 -2 -1 13 1119.28 69.94
 -2 -1 13 1103.38 67.12
 -2 -1 14 251.54 34.08
 -2 -1 14 256.99 32.4
 -2 -1 15 706.05 57.67
 -2 -1 15 678.65 53.99
 -2 -1 16 158.44 30.33
 -2 -1 16 111.99 25.26
 -2 -1 17 73.48 24.95
 -2 -1 17 176.26 29.43
 -2 -1 18 -11.08 19.59
 -2 -1 18 -5.04 19.83
 -2 -1 19 255.63 41.75
 -2 -1 19 291.9 40.42
 -2 -1 20 12.14 23.86
 -2 -1 21 176.26 36.67
 -2 0 -22 192.96 37.94
 -2 0 -21 6.2 20.6
 -2 0 -20 368.27 47.65
 -2 0 -19 107.74 28.16
 -2 0 -18 80.75 24.58
 -2 0 -17 508.66 51.11
 -2 0 -16 62.22 22.2
 -2 0 -15 381.33 41.14
 -2 0 -14 4.19 15.23
 -2 0 -13 1054.78 61.31
 -2 0 -13 1138.51 69.09
 -2 0 -12 -3.58 13.04
 -2 0 -12 31.91 16.61
 -2 0 -11 1306.45 69.78
 -2 0 -11 1146.88 61.15
 -2 0 -10 166.92 20.36
 -2 0 -10 152.63 22.69
 -2 0 -10 118.66 15.41
 -2 0 -9 570.3 35.15
 -2 0 -9 485.62 37
 -2 0 -9 481.16 30.57
 -2 0 -8 959.54 46.45
 -2 0 -8 867.49 50.36
 -2 0 -8 864.19 43.4
 -2 0 -7 1067.08 50.99
 -2 0 -7 1149.39 57.16
 -2 0 -7 1110.61 50.16
 -2 0 -6 509.8 28.96
 -2 0 -6 476.72 31.75
 -2 0 -6 496.89 27.8
 -2 0 -5 582.97 30.51
 -2 0 -5 609.8 34.18
 -2 0 -5 580.6 30.38
 -2 0 -4 1595.29 60.87
 -2 0 -4 1553.42 64.82
 -2 0 -4 1530.9 61.97
 -2 0 -3 1500.67 56.84
 -2 0 -3 1463.01 53.99
 -2 0 -3 1409.12 59.36
 -2 0 -3 1465.36 58.31
 -2 0 -2 3149.11 111.37
 -2 0 -2 3163.59 106.96
 -2 0 -2 3185.64 113.29
 -2 0 -2 3158.09 113.44
 -2 0 -1 882.6 38.43
 -2 0 -1 856.11 36.51
 -2 0 -1 870.19 38.05
 -2 0 -1 857.15 36.78
 -2 0 0 151.63 13.52
 -2 0 0 130.91 8.24
 -2 0 0 138.93 14.51
 -2 0 0 150.98 12.01
 -2 0 0 130.32 11.67
 -2 0 1 421.54 20.47
 -2 0 1 376.91 21.2
 -2 0 2 457.2 23.08
 -2 0 2 467.82 23.47
 -2 0 2 465.83 23.73
 -2 0 2 463.57 20.33
 -2 0 2 506.09 23.68
 -2 0 3 1349.15 52.98
 -2 0 3 1235.9 50.29
 -2 0 3 1378.24 51.57
 -2 0 3 1276.08 53.68
 -2 0 3 1411.02 53.57
 -2 0 3 1355.66 55.87
 -2 0 4 1346.07 54.63
 -2 0 4 1401.9 53.45
 -2 0 4 1300.68 53.81
 -2 0 4 1405.86 56.54
 -2 0 4 1388.96 58.31
 -2 0 4 1472.11 59.36
 -2 0 5 1968.58 76.02
 -2 0 5 1981.52 76.86
 -2 0 5 2033.67 78.63
 -2 0 5 2046.07 81.75
 -2 0 5 2007.92 80.93
 -2 0 6 52.12 13.23
 -2 0 6 48.6 10.63
 -2 0 6 63.66 11
 -2 0 6 56.21 9.76
 -2 0 6 52.45 10.41
 -2 0 6 47.69 12.42
 -2 0 6 70.48 11.36
 -2 0 7 1756.46 72.07
 -2 0 7 1805.19 74.34
 -2 0 7 1779.36 73.6
 -2 0 7 1604.6 77.36
 -2 0 7 1811.16 71.33
 -2 0 8 1.54 9.17
 -2 0 8 1.91 9.27
 -2 0 8 3.06 6.82
 -2 0 8 2.42 10.97
 -2 0 8 1.41 6.72
 -2 0 9 589.15 40.7
 -2 0 9 542.13 33.2
 -2 0 9 608.83 34.13
 -2 0 9 579.06 36.94
 -2 0 10 259.64 28.7
 -2 0 10 256.11 22.55
 -2 0 10 275.89 26.49
 -2 0 11 970.98 59.19
 -2 0 11 902.59 53.66
 -2 0 12 130.85 23.62
 -2 0 12 103.02 19.8
 -2 0 13 465.53 43.97
 -2 0 13 623.81 45.35
 -2 0 14 276.79 35.01
 -2 0 14 270.14 31.38
 -2 0 15 242.21 34.71
 -2 0 15 322.86 35.54
 -2 0 16 273.26 38.39
 -2 0 16 367.28 38.78
 -2 0 17 77.8 25.32
 -2 0 17 89.01 23.38
 -2 0 18 482.31 52.36
 -2 0 19 28.8 23.19
 -2 0 20 192.58 36.67
 -2 0 21 -18.77 22.78
 -2 1 -21 98.91 31.09
 -2 1 -20 23.81 22.85
 -2 1 -19 182.31 35.73
 -2 1 -18 92.3 27.32
 -2 1 -17 355.22 43.22
 -2 1 -16 316.39 40.05
 -2 1 -15 535.65 50.06
 -2 1 -14 479.56 44.35
 -2 1 -14 404.12 39.69
 -2 1 -13 27.93 16.8
 -2 1 -13 35.53 17.56
 -2 1 -12 889.06 58.86
 -2 1 -12 871.54 54.45
 -2 1 -11 139.53 23.48
 -2 1 -11 154.5 22.83
 -2 1 -10 1356.24 71.43
 -2 1 -10 1245.89 65.45
 -2 1 -9 313.58 29.41
 -2 1 -9 258.58 25.67
 -2 1 -9 284.27 20.68
 -2 1 -8 1960.63 79.23
 -2 1 -8 2123.45 91.32
 -2 1 -8 1971.89 86.59
 -2 1 -7 259.35 24.55
 -2 1 -7 239.94 22.3
 -2 1 -7 222.26 17.62
 -2 1 -6 813.94 38.07
 -2 1 -6 804.9 42.31
 -2 1 -6 780.38 44.63
 -2 1 -6 779.93 41.02
 -2 1 -5 1294.67 45.24
 -2 1 -5 1356.75 48.02
 -2 1 -5 1233.72 49.17
 -2 1 -5 1259.96 52.06
 -2 1 -5 1353.41 48.83
 -2 1 -4 1085.55 46.66
 -2 1 -4 1120.17 48.33
 -2 1 -4 1009.17 50.42
 -2 1 -4 1113.99 47.76
 -2 1 -3 1890.92 73.38
 -2 1 -3 1959.46 77.34
 -2 1 -3 1860.85 74.07
 -2 1 -2 -4.42 7.47
 -2 1 -2 11.55 9.02
 -2 1 -2 7.81 6.91
 -2 1 -1 1372.64 57.4
 -2 1 -1 1382.61 57.42
 -2 1 0 2.24 8.1
 -2 1 1 394.93 24
 -2 1 1 390.55 22.21
 -2 1 1 375.8 16.75
 -2 1 1 409.94 21.93
 -2 1 2 -4.74 8.68
 -2 1 2 4.85 6.47
 -2 1 2 1.07 6.68
 -2 1 2 0.67 5.06
 -2 1 2 5.77 8.35
 -2 1 3 898.63 40.13
 -2 1 3 774.45 30.6
 -2 1 3 808.15 38.13
 -2 1 3 871.52 39.72
 -2 1 4 630.47 36.82
 -2 1 4 754.26 30.49
 -2 1 4 721.73 31.02
 -2 1 4 741.38 36.43
 -2 1 4 781.81 37.65
 -2 1 5 632.8 33.87
 -2 1 5 598.91 32.02
 -2 1 5 669.64 35.35
 -2 1 5 565.84 26.35
 -2 1 5 616.83 28.63
 -2 1 5 586.2 33.14
 -2 1 5 641.54 34.42
 -2 1 6 36.82 10.34
 -2 1 6 67.13 11.03
 -2 1 6 62.03 13.06
 -2 1 6 59.98 10
 -2 1 6 46.57 6.96
 -2 1 6 55.63 12.52
 -2 1 6 59.15 11.52
 -2 1 7 79.74 11.99
 -2 1 7 71.74 14.04
 -2 1 7 70.9 11.71
 -2 1 7 69.39 12.82
 -2 1 7 64.68 13.02
 -2 1 8 208.66 21.06
 -2 1 8 236.19 20.26
 -2 1 8 181.84 18.88
 -2 1 9 13.32 11.66
 -2 1 9 -2.04 10.78
 -2 1 9 5.88 8.06
 -2 1 10 1315.23 71.13
 -2 1 10 1392.05 66.45
 -2 1 10 1435.81 67.38
 -2 1 11 3.28 13.48
 -2 1 11 2.28 11.25
 -2 1 11 -7.53 9.63
 -2 1 12 1434.01 78.43
 -2 1 12 1357.25 70.72
 -2 1 13 3.9 14.58
 -2 1 13 15.34 13.42
 -2 1 14 193.64 30.26
 -2 1 14 264.33 30.06
 -2 1 15 36.17 17.39
 -2 1 16 193.07 31.88
 -2 1 17 179.48 33.43
 -2 1 18 292.79 40.85
 -2 1 19 365.03 46.63
 -2 1 20 71.71 26.24
 -2 1 21 198.93 38.25
 -2 2 -21 24.74 21.24
 -2 2 -20 263.11 41.28
 -2 2 -19 -5.75 18.46
 -2 2 -18 181.53 33.88
 -2 2 -17 147.02 29.58
 -2 2 -16 204.12 33.73
 -2 2 -15 126.84 27.73
 -2 2 -15 167.14 30.45
 -2 2 -14 278.55 35.53
 -2 2 -14 282.8 34.33
 -2 2 -13 177.71 28.92
 -2 2 -13 172.68 27.67
 -2 2 -12 13.5 16.89
 -2 2 -12 15.38 15.12
 -2 2 -12 30.46 15.47
 -2 2 -11 693.81 49.66
 -2 2 -11 559.34 44.31
 -2 2 -10 78.58 18.04
 -2 2 -10 17.7 15.03
 -2 2 -9 805.68 50.8
 -2 2 -9 769.3 49
 -2 2 -8 8.21 10.5
 -2 2 -8 -2.53 10.43
 -2 2 -7 657.42 33.68
 -2 2 -7 647.03 42.84
 -2 2 -6 47.42 13.89
 -2 2 -6 38.37 8.25
 -2 2 -6 29.74 12.47
 -2 2 -5 782.68 37.35
 -2 2 -5 791.94 41.16
 -2 2 -5 750.91 43.48
 -2 2 -5 755.53 43.58
 -2 2 -5 818.03 40.65
 -2 2 -4 499.94 27.88
 -2 2 -4 430.28 28.33
 -2 2 -4 533.81 33.06
 -2 2 -4 482.16 30.21
 -2 2 -4 502.81 28.23
 -2 2 -3 2547.69 94.32
 -2 2 -3 2435.16 100.09
 -2 2 -3 2600.33 98.7
 -2 2 -3 2511.15 95.98
 -2 2 -2 1077.8 44.9
 -2 2 -2 1083.24 49.79
 -2 2 -2 1146.74 52.67
 -2 2 -1 635.41 27.32
 -2 2 -1 581.98 34.16
 -2 2 0 1322.93 57.18
 -2 2 0 1232.69 46.17
 -2 2 0 1340.03 57.48
 -2 2 0 1270.06 55.91
 -2 2 1 689.8 37.6
 -2 2 1 732.2 36.81
 -2 2 2 937.39 46.51
 -2 2 2 976.16 45.16
 -2 2 3 297.69 23.19
 -2 2 3 344.88 24.92
 -2 2 3 332.16 22.75
 -2 2 3 300.56 18.26
 -2 2 4 3646.24 138.24
 -2 2 4 3592.11 123.76
 -2 2 4 3678.13 135.19
 -2 2 4 3745.61 127.14
 -2 2 5 -1.73 4.42
 -2 2 5 459.31 27.51
 -2 2 5 479.82 25.51
 -2 2 5 454.73 16.64
 -2 2 5 396 23.32
 -2 2 5 8.3 6.67
 -2 2 6 1241.41 57.06
 -2 2 6 1290.37 60.82
 -2 2 6 1235.47 46.67
 -2 2 6 1210.54 50.24
 -2 2 6 1232.39 57.03
 -2 2 7 64.85 14.58
 -2 2 7 47.59 9.82
 -2 2 8 334.45 28.64
 -2 2 8 353.66 23.89
 -2 2 9 290.51 27.7
 -2 2 9 283.94 22.73
 -2 2 10 143.02 20.7
 -2 2 10 165.39 19.12
 -2 2 11 997.66 57.17
 -2 2 11 1058.42 55.01
 -2 2 12 73.06 18.67
 -2 2 13 669.64 51.5
 -2 2 14 163.01 27.81
 -2 2 15 305.19 37.44
 -2 2 16 9.59 17.93
 -2 2 17 285.3 39.44
 -2 2 18 10.77 17.89
 -2 2 19 407.63 48.41
 -2 2 20 118.46 31.14
 -2 2 21 92.52 30.08
 -2 3 -20 42.12 24.25
 -2 3 -19 93.09 26.58
 -2 3 -18 44.85 23.11
 -2 3 -17 654.28 59.48
 -2 3 -16 97.07 25.7
 -2 3 -16 70.23 25.55
 -2 3 -15 1042.89 69.88
 -2 3 -15 888.6 68.44
 -2 3 -14 27.5 17.58
 -2 3 -14 -25.34 19.84
 -2 3 -13 164.38 29.2
 -2 3 -13 232.03 31.86
 -2 3 -13 172.2 28.53
 -2 3 -12 434.49 41.05
 -2 3 -12 330.39 37.14
 -2 3 -11 194.74 28.73
 -2 3 -11 200.9 29.57
 -2 3 -10 555.97 44.25
 -2 3 -10 510.31 43.03
 -2 3 -9 803.45 52.34
 -2 3 -9 719.83 49.97
 -2 3 -8 1450.62 75.7
 -2 3 -8 1503.05 76.1
 -2 3 -7 234.23 25.99
 -2 3 -7 211.41 25.6
 -2 3 -6 1646.64 66.57
 -2 3 -6 1568.39 77.1
 -2 3 -6 1617.28 77.37
 -2 3 -5 3.37 7.37
 -2 3 -5 -7.31 10.24
 -2 3 -5 1.39 7.52
 -2 3 -5 21.69 12.91
 -2 3 -4 1913.88 76.94
 -2 3 -4 1824.35 76.07
 -2 3 -4 1903.85 83.7
 -2 3 -3 259.72 15.09
 -2 3 -3 261.01 23.85
 -2 3 -3 237.83 18.69
 -2 3 -2 2434.84 85.37
 -2 3 -2 2485.32 97.05
 -2 3 -2 2358.31 99.96
 -2 3 -2 2473.68 91.16
 -2 3 -1 185.95 13.32
 -2 3 -1 144.92 17.32
 -2 3 -1 156.31 19.47
 -2 3 -1 179.47 17.27
 -2 3 0 222.96 20.17
 -2 3 0 210.69 21.06
 -2 3 0 194.78 12.89
 -2 3 0 216.12 11.9
 -2 3 0 211.56 19.35
 -2 3 0 228.33 21.59
 -2 3 0 226.17 18.51
 -2 3 1 170.26 19.14
 -2 3 1 172.92 10.48
 -2 3 1 174.33 10.99
 -2 3 1 138.69 16.38
 -2 3 1 157.41 17.03
 -2 3 2 500.96 33.74
 -2 3 2 626.47 36.06
 -2 3 2 540.54 21.8
 -2 3 2 522.08 21.65
 -2 3 2 433.11 30.22
 -2 3 2 579.74 33.14
 -2 3 3 86.57 15.08
 -2 3 3 113.83 17.01
 -2 3 3 90.99 13.74
 -2 3 4 827.99 46.24
 -2 3 4 800.35 45.31
 -2 3 5 1412.3 68.39
 -2 3 5 1429.59 53.88
 -2 3 6 370.21 31.16
 -2 3 6 425.66 22.21
 -2 3 7 1372.32 68.8
 -2 3 8 29.38 13.59
 -2 3 9 528.21 39.47
 -2 3 10 97.21 19.5
 -2 3 11 444.01 37.45
 -2 3 12 289.63 31.9
 -2 3 13 1101.16 65.08
 -2 3 16 367.83 42.08
 -2 3 17 25.35 19.47
 -2 3 18 610.38 57.27
 -2 3 19 -11.25 21.59
 -2 3 20 447.04 51.76
 -2 3 21 36.71 25.74
 -2 4 -18 22.8 21.88
 -2 4 -17 109.73 28.33
 -2 4 -17 36.95 24.49
 -2 4 -16 84.28 26.14
 -2 4 -16 111.29 29.6
 -2 4 -15 25.08 20.21
 -2 4 -15 29.07 23.53
 -2 4 -14 751.93 61.51
 -2 4 -14 837.98 63.6
 -2 4 -14 856.17 63.74
 -2 4 -13 26.65 20.53
 -2 4 -13 16.73 18.3
 -2 4 -13 4.5 15.93
 -2 4 -12 333.92 38.44
 -2 4 -12 279.69 36.24
 -2 4 -11 119.13 23.11
 -2 4 -11 92.76 23.97
 -2 4 -10 726.31 52.96
 -2 4 -10 708.33 53.35
 -2 4 -9 171.99 26.73
 -2 4 -9 141.39 24.81
 -2 4 -8 1135.28 66.24
 -2 4 -8 1151.95 67
 -2 4 -7 152.11 23.04
 -2 4 -7 126.6 21.68
 -2 4 -6 368.59 33.25
 -2 4 -6 386.49 34.76
 -2 4 -5 459.31 28.67
 -2 4 -5 455.74 35.53
 -2 4 -5 432.75 35.7
 -2 4 -4 5.01 8.6
 -2 4 -4 -2.64 11.08
 -2 4 -3 2473.15 105.95
 -2 4 -2 9.89 10.61
 -2 4 -1 3019 122.82
 -2 4 0 89.63 15.99
 -2 4 0 115.77 18
 -2 4 0 108.82 9.75
 -2 4 1 2460.01 101.51
 -2 4 1 2341.87 93.59
 -2 4 2 11.32 10.82
 -2 4 2 4.67 9.62
 -2 4 2 11.56 4.81
 -2 4 3 649.23 41.75
 -2 4 3 684.35 42.54
 -2 4 4 929.7 51.45
 -2 4 4 814.05 49.5
 -2 4 5 433.6 33.61
 -2 4 5 404.84 32.82
 -2 4 6 1128.1 62.07
 -2 4 7 615.65 43.23
 -2 4 8 547.58 41.95
 -2 4 9 166.5 24.24
 -2 4 10 374.63 36.28
 -2 4 11 17.43 15.55
 -2 4 12 674.47 50.75
 -2 4 13 41.36 19.93
 -2 4 14 241.26 31.93
 -2 4 15 88.29 26.15
 -2 4 17 333.59 41.41
 -2 4 18 69.31 24.3
 -2 4 19 442.02 49.62
 -2 4 20 46.76 24.1
 -2 4 21 127.43 31.51
 -2 5 -17 5.64 24.18
 -2 5 -16 368.62 45.94
 -2 5 -16 369.83 47.02
 -2 5 -15 134.99 30.67
 -2 5 -15 205 37.01
 -2 5 -14 319.29 42.27
 -2 5 -14 323.02 41.61
 -2 5 -14 396.59 44.97
 -2 5 -13 369.78 43.59
 -2 5 -13 357.43 41.1
 -2 5 -13 317.29 41.5
 -2 5 -12 63.53 23.46
 -2 5 -12 66.91 21.76
 -2 5 -12 75.05 24.58
 -2 5 -11 135.17 25.81
 -2 5 -11 166.28 30.25
 -2 5 -10 4.01 15.4
 -2 5 -10 4.29 17.28
 -2 5 -9 431.23 40.99
 -2 5 -9 500.13 45.31
 -2 5 -8 10.87 15.55
 -2 5 -8 15.62 16.07
 -2 5 -7 929.9 58.61
 -2 5 -7 920.34 60.78
 -2 5 -6 3.29 13.22
 -2 5 -6 14.2 13.96
 -2 5 -5 670.83 50.23
 -2 5 -5 763.32 49.77
 -2 5 -4 330.61 31.85
 -2 5 -3 504.82 38.87
 -2 5 -2 1762.26 84.83
 -2 5 -1 552.83 40.33
 -2 5 0 1399.02 72.65
 -2 5 0 1507.62 72.92
 -2 5 1 13.37 12.14
 -2 5 2 902.84 52.76
 -2 5 2 949.52 54.81
 -2 5 3 21.98 13.37
 -2 5 3 47.85 15.87
 -2 5 4 270.7 28.29
 -2 5 4 250.7 27.48
 -2 5 5 368.48 33.16
 -2 5 5 311.05 31.39
 -2 5 6 1684.59 84.13
 -2 5 6 1645.23 82.93
 -2 5 7 442.83 38.61
 -2 5 8 790.39 53.99
 -2 5 9 576.03 45.95
 -2 5 10 37.46 17.35
 -2 5 11 684.9 52.57
 -2 5 12 68.6 22.01
 -2 5 13 555.22 49.12
 -2 5 14 4.31 18.83
 -2 5 15 190.61 32.18
 -2 5 16 45.43 21.4
 -2 5 19 144.65 32.36
 -2 5 20 156.49 32.62
 -2 5 21 18.02 22.46
 -2 6 -17 251.2 42.16
 -2 6 -16 -5.82 22.34
 -2 6 -15 249.09 39.91
 -2 6 -15 228.08 40.01
 -2 6 -14 148.45 34.39
 -2 6 -14 122.1 32.6
 -2 6 -14 206.09 34.33
 -2 6 -13 263.9 39.8
 -2 6 -13 419.34 45.59
 -2 6 -13 388.74 47.48
 -2 6 -12 156.23 32.38
 -2 6 -12 207.06 32.4
 -2 6 -12 221.37 35.33
 -2 6 -11 193.51 30.35
 -2 6 -11 208.37 34.92
 -2 6 -10 561.22 49.15
 -2 6 -10 538.71 51.56
 -2 6 -9 -12.41 15.47
 -2 6 -9 13.74 17.13
 -2 6 -8 614.45 50.21
 -2 6 -8 649.86 53.45
 -2 6 -7 357.62 37.11
 -2 6 -7 265.71 34.63
 -2 6 -6 388.07 37.83
 -2 6 -6 392.62 41.41
 -2 6 -5 463 40
 -2 6 -5 326.29 36.37
 -2 6 -4 788.92 54.31
 -2 6 -4 677.82 49.6
 -2 6 -3 306.6 32.41
 -2 6 -2 875.5 56.05
 -2 6 -1 820.05 53.37
 -2 6 0 71.56 18.23
 -2 6 1 603.85 44.43
 -2 6 1 620.98 44.55
 -2 6 2 198.06 26.38
 -2 6 3 742.46 50.36
 -2 6 3 709.63 48.58
 -2 6 4 -3.26 12.8
 -2 6 4 6.65 13.06
 -2 6 5 646.08 48.24
 -2 6 5 727.55 50.77
 -2 6 6 -3.55 14.3
 -2 6 6 7.09 15.22
 -2 6 7 1700.57 88.96
 -2 6 7 1669.14 88.33
 -2 6 8 246.26 31.97
 -2 6 9 803.37 58.33
 -2 6 10 20.75 17.45
 -2 6 11 98.85 23.54
 -2 6 12 -13.33 16.62
 -2 6 13 55.03 22.67
 -2 6 14 617.83 55.23
 -2 6 15 38.75 23.17
 -2 6 16 431.43 47.89
 -2 6 17 -5.06 20.81
 -2 7 -15 -11.76 23.12
 -2 7 -15 30.24 26.45
 -2 7 -14 230.81 39.83
 -2 7 -14 177.13 36.05
 -2 7 -13 57.55 27.1
 -2 7 -13 50.89 26.18
 -2 7 -12 436.45 51.57
 -2 7 -12 391.56 45.4
 -2 7 -11 -10.85 23.26
 -2 7 -11 33.46 19.24
 -2 7 -10 414.06 47.14
 -2 7 -10 416.09 44.42
 -2 7 -9 136.68 29.16
 -2 7 -9 142.78 28.49
 -2 7 -8 346.85 42.69
 -2 7 -8 375.15 40.86
 -2 7 -7 179.14 31
 -2 7 -7 154.28 27.06
 -2 7 -6 95.56 24.28
 -2 7 -6 105.11 23.49
 -2 7 -5 241.3 35.14
 -2 7 -5 287.07 34.15
 -2 7 -4 42.41 19.96
 -2 7 -4 26.98 16.23
 -2 7 -3 811.39 56.53
 -2 7 -2 3.76 13.69
 -2 7 -1 1269.32 74.36
 -2 7 0 103.76 22.28
 -2 7 1 1241.45 71.07
 -2 7 1 1088.05 66.92
 -2 7 2 506.4 43.62
 -2 7 2 472.36 41.65
 -2 7 3 403.99 38.91
 -2 7 3 399.63 38.29
 -2 7 4 261.04 31.48
 -2 7 4 228.14 29.76
 -2 7 5 46.17 18.74
 -2 7 5 52.9 18.69
 -2 7 6 416.74 41.19
 -2 7 6 476 43.42
 -2 7 7 123.02 26.37
 -2 7 7 114.39 24.33
 -2 7 8 1051.19 68.55
 -2 7 8 979.51 67.4
 -2 7 9 -4.4 18.08
 -2 7 9 4.38 17.62
 -2 7 10 600.44 52.32
 -2 7 11 84.55 24
 -2 7 12 460.17 47.89
 -2 7 13 99.7 25.86
 -2 7 14 204.79 35.76
 -2 7 15 157.34 32.53
 -2 7 16 107.07 30.31
 -2 7 17 109 31.21
 -2 7 18 27.63 25.55
 -2 8 -14 124.12 34.33
 -2 8 -13 160.08 36.95
 -2 8 -13 158.6 35.48
 -2 8 -12 102.2 31.94
 -2 8 -12 89.81 29.67
 -2 8 -11 357.77 47.16
 -2 8 -11 264.08 41.77
 -2 8 -10 -11.41 21.33
 -2 8 -9 215.96 36.18
 -2 8 -9 200.63 33.96
 -2 8 -8 59.06 25.79
 -2 8 -8 111.61 25.38
 -2 8 -7 213.32 35.41
 -2 8 -7 176.67 30.74
 -2 8 -6 156.46 30.42
 -2 8 -6 154.67 29.79
 -2 8 -5 298.54 39
 -2 8 -5 246.46 34.5
 -2 8 -4 403.03 44.37
 -2 8 -4 430.1 42.23
 -2 8 -3 179.72 31.37
 -2 8 -3 164.21 28.52
 -2 8 -2 611.07 51.57
 -2 8 -1 71.14 21.36
 -2 8 0 403.74 41.24
 -2 8 1 24.97 16.76
 -2 8 1 23.22 16.28
 -2 8 2 167.25 27.69
 -2 8 2 118.63 24.88
 -2 8 3 497.86 45.87
 -2 8 3 493.79 44.78
 -2 8 4 742.85 56.08
 -2 8 4 690.26 53.53
 -2 8 5 485.31 45.98
 -2 8 5 473.33 46.55
 -2 8 6 788.36 59.53
 -2 8 6 788.55 59.09
 -2 8 7 396.71 42.36
 -2 8 7 326.25 39.5
 -2 8 8 162.56 30.82
 -2 8 8 268.35 35.47
 -2 8 9 335.19 41.45
 -2 8 9 378.01 43.02
 -2 8 10 49.39 22.45
 -2 8 10 19.72 20.74
 -2 8 11 421.43 46.73
 -2 8 11 391.98 45.39
 -2 8 12 -5.24 21.54
 -2 8 12 -5.22 19
 -2 8 13 343.94 44.65
 -2 8 14 93.58 29.27
 -2 8 15 123.73 31.15
 -2 8 16 74.49 28.76
 -2 8 17 98.93 32.13
 -2 8 18 35.3 27.21
 -2 9 -11 162.92 36.53
 -2 9 -11 201.42 39.37
 -2 9 -10 318.53 46.45
 -2 9 -10 432.48 52.48
 -2 9 -9 11.96 19.87
 -2 9 -8 291.55 43.77
 -2 9 -7 -5.67 18.85
 -2 9 -6 408.99 48.5
 -2 9 -6 401.51 44.39
 -2 9 -5 43.05 23.58
 -2 9 -5 46.97 20.99
 -2 9 -4 329.93 41.94
 -2 9 -4 418.23 43.87
 -2 9 -3 372.19 43.89
 -2 9 -3 286.28 37.98
 -2 9 -2 124.43 28.98
 -2 9 -2 146.96 28.48
 -2 9 -1 344.93 40.04
 -2 9 0 87.53 24.84
 -2 9 1 304.13 37.95
 -2 9 2 -13.89 16.85
 -2 9 2 17.37 17.47
 -2 9 3 345.45 41.47
 -2 9 3 408.69 42.64
 -2 9 4 56.65 22.62
 -2 9 4 50.05 20.35
 -2 9 5 545.77 50.69
 -2 9 6 46.68 21.66
 -2 9 6 81.33 23.66
 -2 9 7 454.23 47.86
 -2 9 7 481.35 48.57
 -2 9 8 79.93 25.18
 -2 9 8 115.9 28.19
 -2 9 9 295.16 39.05
 -2 9 9 273.21 39.39
 -2 9 10 116.87 28.29
 -2 9 10 90.36 26.8
 -2 9 11 16.37 21.48
 -2 9 11 49.15 23.91
 -2 9 12 358.13 45.8
 -2 9 12 437.03 50.19
 -2 9 13 17.2 20.89
 -2 9 13 51.67 23.64
 -2 9 14 346.1 46.39
 -2 9 14 422.04 50.28
 -2 9 15 -11.96 21.77
 -2 9 15 5.98 22.35
 -2 9 16 322.91 46.41
 -2 9 16 394.67 49.66
 -2 10 -9 133.77 32.61
 -2 10 -9 129.09 34.4
 -2 10 -8 68.65 28.42
 -2 10 -7 189.35 37.19
 -2 10 -6 41.76 22.35
 -2 10 -5 274.24 41.01
 -2 10 -4 5.7 18.95
 -2 10 -3 361.83 46.12
 -2 10 -3 498.26 49.72
 -2 10 -2 5.44 17.46
 -2 10 -2 4.97 17.59
 -2 10 -1 303.47 41.33
 -2 10 -1 388.99 44.81
 -2 10 0 35.11 21.54
 -2 10 1 211.3 34.66
 -2 10 2 409.24 46.54
 -2 10 3 20.37 18.02
 -2 10 3 19.23 19.36
 -2 10 4 555.7 53.42
 -2 10 4 551.4 53.25
 -2 10 5 -5.21 17.88
 -2 10 5 -5.04 16.74
 -2 10 6 490.3 50.83
 -2 10 7 5.28 19.76
 -2 10 8 181.29 34.42
 -2 10 8 297.83 41.17
 -2 10 9 170.24 34.3
 -2 10 9 127.59 30.09
 -2 10 10 152.51 32.52
 -2 10 10 153.18 32.66
 -2 10 11 145.17 31.84
 -2 10 11 139.06 31.77
 -2 10 12 183.96 36.4
 -2 10 12 302.72 45.3
 -2 10 13 84.79 28.68
 -2 10 13 145.53 33.5
 -2 10 14 6.18 22.48
 -2 10 14 18.53 23.1
 -2 11 -5 124.45 33.15
 -2 11 -4 256.36 42.38
 -2 11 -3 5.98 19.21
 -2 11 -2 345.69 45.78
 -2 11 -1 51.67 21.53
 -2 11 0 321.18 44.47
 -2 11 1 5.53 18.98
 -2 11 1 16.24 17.98
 -2 11 2 228.36 36.28
 -2 11 3 120.43 28.05
 -2 11 4 116.03 30.13
 -2 11 4 78.71 24.84
 -2 11 5 218.02 36.33
 -2 11 5 241.69 37.88
 -2 11 6 45.3 22.87
 -2 11 6 82.36 26.72
 -2 11 7 269.54 41.52
 -2 11 8 5.74 22.03
 -2 11 9 328.47 44.28
 -2 11 10 -41.94 23.03
 -2 11 11 309.61 45.49
 -2 11 11 360.33 47.51
 -2 12 5 76.7 27.37
 -2 12 6 59.71 23.54
 -2 12 6 51.78 22.69
 -1 -11 -16 37.51 27.89
 -1 -11 -15 127.23 33.93
 -1 -11 -14 -5.86 24.12
 -1 -11 -13 215.21 39.49
 -1 -11 -12 10.93 23.45
 -1 -10 -17 169.33 36.1
 -1 -10 -16 97.06 30.95
 -1 -10 -15 46.89 24.68
 -1 -10 -14 163.73 34.99
 -1 -10 -13 32.58 21.88
 -1 -10 -12 296.91 40.86
 -1 -10 -11 9.99 21.42
 -1 -10 -10 282.26 39.57
 -1 -10 -9 18.37 21.22
 -1 -10 -8 141.12 28.68
 -1 -9 -19 58.68 29.13
 -1 -9 -18 246.16 42
 -1 -9 -17 6.09 23.36
 -1 -9 -16 427.85 51.17
 -1 -9 -15 129.38 30.43
 -1 -9 -14 236.99 38.03
 -1 -9 -13 108.12 28.5
 -1 -9 -12 364.02 43.4
 -1 -9 -11 366.61 43.73
 -1 -9 -10 421.21 46.62
 -1 -9 -10 398.8 42.95
 -1 -9 -9 1147.55 73.17
 -1 -9 -8 56.87 20.7
 -1 -9 -7 1596.09 87.37
 -1 -8 -20 65.68 27.69
 -1 -8 -19 114.44 32.93
 -1 -8 -18 122.6 33.08
 -1 -8 -17 288.59 42.99
 -1 -8 -16 28.21 22.2
 -1 -8 -15 183.23 34.28
 -1 -8 -15 219.95 36.5
 -1 -8 -14 -5.14 19.71
 -1 -8 -14 -5.33 17.72
 -1 -8 -13 371.25 44.91
 -1 -8 -13 356.63 43.12
 -1 -8 -12 213.95 35.55
 -1 -8 -12 273.46 36.64
 -1 -8 -11 699.25 57.08
 -1 -8 -11 583.7 52.14
 -1 -8 -10 754.27 58.94
 -1 -8 -10 697.77 55.21
 -1 -8 -9 599.16 51.55
 -1 -8 -9 551.26 47.66
 -1 -8 -8 197.98 31.2
 -1 -8 -8 223.76 30.94
 -1 -8 -7 265.15 33.28
 -1 -8 -7 190.54 27.33
 -1 -8 -6 114.59 24.99
 -1 -8 -6 103.68 22.5
 -1 -8 -5 123.24 23.45
 -1 -8 -5 66.95 18.77
 -1 -8 -4 774.95 52.99
 -1 -8 -1 791.37 49.41
 -1 -8 0 585.32 41.91
 -1 -7 -20 38.57 25.9
 -1 -7 -19 161.12 33.18
 -1 -7 -18 196.4 37.36
 -1 -7 -17 11.38 21.28
 -1 -7 -17 -5.38 15.98
 -1 -7 -16 710.85 61.73
 -1 -7 -16 533.65 53.71
 -1 -7 -15 82.48 25.51
 -1 -7 -15 66 22.75
 -1 -7 -14 420.13 45.62
 -1 -7 -14 343.7 41.57
 -1 -7 -13 50.77 22.48
 -1 -7 -13 66.31 21.2
 -1 -7 -12 687.95 55.72
 -1 -7 -12 605.3 51.62
 -1 -7 -11 16.4 16.52
 -1 -7 -11 39.33 18.76
 -1 -7 -10 489.77 45.12
 -1 -7 -10 656.05 51.52
 -1 -7 -9 238.76 30.36
 -1 -7 -9 259.38 33.28
 -1 -7 -8 474.65 40.8
 -1 -7 -8 528.08 43.91
 -1 -7 -7 468.02 38.58
 -1 -7 -7 433.17 40.28
 -1 -7 -6 518.11 39.99
 -1 -7 -6 451.56 40.19
 -1 -7 -5 740.04 47.61
 -1 -7 -5 746.39 50.59
 -1 -7 -4 498.15 37.52
 -1 -7 -4 529.13 40.44
 -1 -7 -3 692.16 46.29
 -1 -7 -2 77.1 17.4
 -1 -7 -1 1844.08 84.19
 -1 -7 0 124.01 19.31
 -1 -7 1 350.57 30.66
 -1 -7 2 2.54 13.09
 -1 -7 3 209.61 24.61
 -1 -7 4 287.78 29.17
 -1 -7 5 538.83 41.11
 -1 -7 10 215.04 35.27
 -1 -7 11 46.51 23.92
 -1 -7 12 327.19 43.16
 -1 -7 13 28.61 21.97
 -1 -7 14 437.8 52.86
 -1 -7 15 150.15 33.44
 -1 -7 16 117.12 35.51
 -1 -7 17 215.31 42.59
 -1 -6 -21 19.63 23.15
 -1 -6 -20 101.18 30.38
 -1 -6 -19 36.43 23.32
 -1 -6 -18 104.6 27.82
 -1 -6 -18 145.15 32.52
 -1 -6 -17 -19.79 18.01
 -1 -6 -17 11.07 17.76
 -1 -6 -16 188.71 32.24
 -1 -6 -16 230.7 34.64
 -1 -6 -16 199.66 34.38
 -1 -6 -15 82.98 23.81
 -1 -6 -15 106.96 26.57
 -1 -6 -15 44.73 22.28
 -1 -6 -14 330.89 37.82
 -1 -6 -14 219.68 32.83
 -1 -6 -14 252.78 35.8
 -1 -6 -13 580.94 49.43
 -1 -6 -13 443.63 43.71
 -1 -6 -13 527.38 48.16
 -1 -6 -12 315.73 36.35
 -1 -6 -12 280.52 33.86
 -1 -6 -12 250.9 33.59
 -1 -6 -11 583.4 47.36
 -1 -6 -11 569.93 48.06
 -1 -6 -11 571.31 47.47
 -1 -6 -10 15.05 15.48
 -1 -6 -10 17.85 16.21
 -1 -6 -10 3.75 12.05
 -1 -6 -9 683.78 49.15
 -1 -6 -9 777.65 53.25
 -1 -6 -8 3.08 13.22
 -1 -6 -8 -6.76 11.61
 -1 -6 -7 962.05 59.64
 -1 -6 -7 1043.35 58.45
 -1 -6 -6 -6.02 11.26
 -1 -6 -6 7.1 9.63
 -1 -6 -6 -2.65 11.79
 -1 -6 -5 449.43 34.91
 -1 -6 -5 396.39 32.07
 -1 -6 -5 388.28 27.58
 -1 -6 -4 285.62 27.37
 -1 -6 -4 295.74 25.99
 -1 -6 -4 284.88 23.5
 -1 -6 -4 253.03 21.34
 -1 -6 -3 1051.68 50.96
 -1 -6 -3 1071.66 54.21
 -1 -6 -3 978.47 55.17
 -1 -6 -2 390.63 30.01
 -1 -6 -1 197.21 20.86
 -1 -6 -1 176.59 21.28
 -1 -6 0 2244.73 95.83
 -1 -6 0 2338.88 94.57
 -1 -6 1 2.14 10.21
 -1 -6 2 1010.96 53.68
 -1 -6 3 -2.35 11.42
 -1 -6 7 503.67 44.05
 -1 -6 8 1217.86 73.61
 -1 -6 9 229.04 32.57
 -1 -6 10 22.6 18.61
 -1 -6 11 556.81 52.1
 -1 -6 12 -5.08 17.45
 -1 -6 13 795.55 65.39
 -1 -6 14 -33.98 22.29
 -1 -6 15 546.17 57.17
 -1 -6 16 31.01 21.96
 -1 -6 17 167.77 37.12
 -1 -6 18 133.58 34.65
 -1 -5 -22 159.71 35.57
 -1 -5 -21 386.38 50.36
 -1 -5 -20 33.29 19.64
 -1 -5 -20 12.4 21.94
 -1 -5 -19 558.47 54.61
 -1 -5 -19 564.25 58.25
 -1 -5 -18 -31.04 18.84
 -1 -5 -18 -5.66 19.44
 -1 -5 -17 253.28 35.22
 -1 -5 -17 226.05 37.75
 -1 -5 -16 14.25 17.34
 -1 -5 -16 61.31 20.62
 -1 -5 -16 61.08 22.73
 -1 -5 -15 366.82 41.2
 -1 -5 -15 354.65 42.18
 -1 -5 -14 30.11 15.69
 -1 -5 -14 24.32 18.1
 -1 -5 -14 44.95 19.69
 -1 -5 -13 571.59 49.47
 -1 -5 -13 611.41 49.7
 -1 -5 -13 566.51 46.96
 -1 -5 -12 357.92 36.73
 -1 -5 -12 337.25 36.06
 -1 -5 -12 312.75 35.25
 -1 -5 -11 282.49 32.11
 -1 -5 -11 260.9 30.29
 -1 -5 -11 264.51 31.98
 -1 -5 -10 873.3 55.23
 -1 -5 -10 748 53.35
 -1 -5 -10 859.94 55.01
 -1 -5 -9 38.14 15.7
 -1 -5 -9 22.17 12.78
 -1 -5 -9 36.91 14.73
 -1 -5 -8 2220.39 97.74
 -1 -5 -8 2061.18 97.08
 -1 -5 -8 2090.39 97.33
 -1 -5 -7 75.73 16.84
 -1 -5 -7 71.77 16.75
 -1 -5 -7 79.05 13.33
 -1 -5 -7 69.13 16.17
 -1 -5 -6 3633.6 145.36
 -1 -5 -6 3656.25 145.34
 -1 -5 -6 3647.27 134.63
 -1 -5 -6 3899.31 143.9
 -1 -5 -6 3440.99 132.32
 -1 -5 -5 -2.03 6.58
 -1 -5 -5 -2.44 9.83
 -1 -5 -5 -2.13 10.17
 -1 -5 -5 -4.47 7.23
 -1 -5 -5 -5.6 8.15
 -1 -5 -4 1550.12 61.28
 -1 -5 -4 1626.57 71.93
 -1 -5 -4 1556.36 68.46
 -1 -5 -3 25.67 9.71
 -1 -5 -3 16.69 10.9
 -1 -5 -3 7.14 8.81
 -1 -5 -3 18.91 9.36
 -1 -5 -2 1455.18 65.11
 -1 -5 -2 1338.65 62.86
 -1 -5 -2 1513.44 66.72
 -1 -5 -2 1512.66 63.14
 -1 -5 -1 708.96 38.89
 -1 -5 -1 692.9 38.47
 -1 -5 0 4010.45 143.47
 -1 -5 0 3756.29 144.61
 -1 -5 1 3476.58 127.62
 -1 -5 1 3472.21 132.13
 -1 -5 2 1378.33 63.58
 -1 -5 4 9.12 8.25
 -1 -5 5 860.93 52.67
 -1 -5 6 6.13 11.46
 -1 -5 7 1230.83 69.68
 -1 -5 8 -3.58 14.09
 -1 -5 9 1490.9 83.07
 -1 -5 10 597.08 50.11
 -1 -5 11 305.84 37.4
 -1 -5 12 1305.39 82.37
 -1 -5 13 130.56 29.83
 -1 -5 14 472.96 49.99
 -1 -5 15 50.43 22.6
 -1 -5 16 288.54 42.99
 -1 -5 17 12.32 21.13
 -1 -5 18 237.23 41.14
 -1 -5 19 26.54 24.16
 -1 -4 -22 6.57 21.08
 -1 -4 -21 222.23 39.18
 -1 -4 -20 12.21 19.59
 -1 -4 -19 146.2 29.12
 -1 -4 -19 163.38 32.44
 -1 -4 -18 208.56 33.18
 -1 -4 -18 205.44 35.95
 -1 -4 -17 116.15 25.54
 -1 -4 -17 142.01 31.2
 -1 -4 -16 527.63 48
 -1 -4 -16 560.2 51.39
 -1 -4 -15 25.27 17.73
 -1 -4 -15 45.52 17.56
 -1 -4 -15 32.6 18.34
 -1 -4 -14 450.64 42.44
 -1 -4 -14 512.72 43.69
 -1 -4 -14 491.77 46.26
 -1 -4 -13 22.55 12.91
 -1 -4 -13 17.35 13.97
 -1 -4 -13 12.14 15.15
 -1 -4 -12 595.3 46.85
 -1 -4 -12 554.27 45.13
 -1 -4 -12 607.75 44.59
 -1 -4 -11 102.36 20.32
 -1 -4 -11 97.11 20.75
 -1 -4 -11 117.27 22.01
 -1 -4 -10 1644.7 83.42
 -1 -4 -10 1633.17 82.12
 -1 -4 -10 1703.1 82.53
 -1 -4 -9 193.85 23.71
 -1 -4 -9 127.83 20.54
 -1 -4 -9 174.9 17.07
 -1 -4 -9 111.88 20.14
 -1 -4 -8 1151.73 60.61
 -1 -4 -8 1151.96 60.81
 -1 -4 -8 1073.81 59.19
 -1 -4 -8 1112.96 50.16
 -1 -4 -7 1437.09 62.63
 -1 -4 -7 1407.38 62.05
 -1 -4 -7 1323.75 53.45
 -1 -4 -7 1335.89 60.57
 -1 -4 -7 1292.31 49.71
 -1 -4 -6 329.6 27.36
 -1 -4 -6 286.62 25.16
 -1 -4 -6 311.65 13.78
 -1 -4 -6 323.05 21.95
 -1 -4 -6 305.24 25.85
 -1 -4 -6 328.16 19.9
 -1 -4 -5 2093.28 82.35
 -1 -4 -5 2053.5 81.65
 -1 -4 -5 1971.45 66.15
 -1 -4 -5 2088.52 74.93
 -1 -4 -5 2048.74 80.12
 -1 -4 -5 2015.36 76.26
 -1 -4 -5 2134.49 72.18
 -1 -4 -4 15.46 6.94
 -1 -4 -4 23.58 10.1
 -1 -4 -4 18.92 10.53
 -1 -4 -4 15.42 7.18
 -1 -4 -4 8.77 7.07
 -1 -4 -4 22.72 10.15
 -1 -4 -3 2859.91 103.28
 -1 -4 -3 2941.14 108.96
 -1 -4 -3 2798.77 104.37
 -1 -4 -3 2929.75 111.72
 -1 -4 -2 1217.33 56.24
 -1 -4 -2 1264.37 54.53
 -1 -4 -2 1309.86 56.76
 -1 -4 -1 1790.04 72.53
 -1 -4 -1 1788.26 73.4
 -1 -4 0 87.23 12.27
 -1 -4 0 75.45 12.07
 -1 -4 1 1229.22 51.9
 -1 -4 1 1341.11 57.35
 -1 -4 2 1350.38 53.23
 -1 -4 3 2384.38 89.98
 -1 -4 4 1257.65 49.89
 -1 -4 4 1287.55 63.08
 -1 -4 4 1314.94 55.08
 -1 -4 5 1464.53 72.56
 -1 -4 5 1542.11 63.85
 -1 -4 6 553.24 38.7
 -1 -4 6 494.27 30.23
 -1 -4 7 58.93 16.3
 -1 -4 8 1163.14 66.51
 -1 -4 9 24.52 14.12
 -1 -4 10 671.16 50.97
 -1 -4 11 -20.4 16.06
 -1 -4 12 197.12 30.5
 -1 -4 13 107.66 26.26
 -1 -4 14 547.88 52.54
 -1 -4 15 348.1 42.97
 -1 -4 16 83.6 26.76
 -1 -4 17 251.71 40.68
 -1 -4 18 6.12 21.66
 -1 -4 19 159.12 34.48
 -1 -4 20 19.77 24.65
 -1 -3 -22 116.99 31.28
 -1 -3 -21 6.28 21.54
 -1 -3 -20 66.23 25.91
 -1 -3 -19 132.28 29.91
 -1 -3 -18 606.71 52.34
 -1 -3 -18 573.2 57.1
 -1 -3 -17 100.31 23.34
 -1 -3 -17 128.98 30.87
 -1 -3 -16 315.38 36.16
 -1 -3 -16 407.32 44.31
 -1 -3 -15 302.63 34.39
 -1 -3 -15 249.59 35.74
 -1 -3 -14 233.4 29.13
 -1 -3 -14 213.03 27.5
 -1 -3 -14 215.5 30.94
 -1 -3 -13 716.64 53.17
 -1 -3 -13 734.21 51.56
 -1 -3 -13 719.88 48.56
 -1 -3 -12 227.64 27.47
 -1 -3 -12 198.12 24.16
 -1 -3 -12 209.14 28.32
 -1 -3 -11 426.16 35.8
 -1 -3 -11 354.25 32.27
 -1 -3 -11 399.59 35.93
 -1 -3 -10 -2.79 11.75
 -1 -3 -10 7.72 11.26
 -1 -3 -10 5.09 9.77
 -1 -3 -10 21.02 13.39
 -1 -3 -9 897.6 50.97
 -1 -3 -9 899.73 53.69
 -1 -3 -9 929.68 44.18
 -1 -3 -9 916.77 52.12
 -1 -3 -8 373.84 29.37
 -1 -3 -8 358.64 29.26
 -1 -3 -8 363.56 30.8
 -1 -3 -8 382.87 23.8
 -1 -3 -7 2360.77 92.32
 -1 -3 -7 2291.03 92.53
 -1 -3 -7 2057.42 73.22
 -1 -3 -7 2201.59 92.31
 -1 -3 -7 2177.82 81.3
 -1 -3 -6 1592.37 69.65
 -1 -3 -6 1590.16 69.7
 -1 -3 -6 1499.65 54.03
 -1 -3 -6 1504.32 68.67
 -1 -3 -6 1591.21 59.83
 -1 -3 -5 497.46 30
 -1 -3 -5 466.19 28.98
 -1 -3 -5 479.35 25.51
 -1 -3 -5 476.07 28.85
 -1 -3 -5 471.23 21.79
 -1 -3 -4 1309.88 54.04
 -1 -3 -4 1345.46 53.58
 -1 -3 -4 1373.48 49.59
 -1 -3 -4 1343.03 52.51
 -1 -3 -4 1264.12 44.44
 -1 -3 -3 64.75 11.34
 -1 -3 -3 62.3 11.69
 -1 -3 -3 76.13 10.44
 -1 -3 -3 53.35 7.61
 -1 -3 -3 51.48 10.09
 -1 -3 -2 751.32 35.62
 -1 -3 -2 719.12 33.67
 -1 -3 -2 735.64 31.66
 -1 -3 -2 766.54 36.52
 -1 -3 -1 903.02 37.96
 -1 -3 -1 945.08 41.32
 -1 -3 -1 872.12 39.99
 -1 -3 0 1822.35 72.2
 -1 -3 0 1899.6 70.19
 -1 -3 1 65.99 11.67
 -1 -3 1 84.79 8.92
 -1 -3 2 4659.79 134.47
 -1 -3 2 5234.76 144.43
 -1 -3 3 471.06 18.92
 -1 -3 3 526.35 30.04
 -1 -3 4 744.29 26.67
 -1 -3 4 781.96 39.93
 -1 -3 5 877.26 46.36
 -1 -3 5 1009.05 43.82
 -1 -3 5 990.12 51.55
 -1 -3 6 308.07 21.79
 -1 -3 6 303.5 27.2
 -1 -3 7 33.06 10.1
 -1 -3 7 54.57 15.01
 -1 -3 8 454.94 36.07
 -1 -3 9 1013.47 60.97
 -1 -3 10 102.89 21.48
 -1 -3 11 1199.93 71.08
 -1 -3 11 1147.6 68.35
 -1 -3 12 128.42 24.3
 -1 -3 12 161.32 26.75
 -1 -3 13 659.79 54.66
 -1 -3 13 680.24 52.79
 -1 -3 14 138.74 27.28
 -1 -3 14 139.06 27.76
 -1 -3 15 369.06 42.84
 -1 -3 16 209.17 34.54
 -1 -3 17 110.22 28.2
 -1 -3 18 307.48 42.81
 -1 -3 19 12.15 20.18
 -1 -3 20 290.68 44.71
 -1 -2 -22 45.07 24.74
 -1 -2 -21 279.46 43.24
 -1 -2 -20 23.78 23.39
 -1 -2 -19 249.41 38.83
 -1 -2 -18 10.74 18.44
 -1 -2 -17 476.19 48.89
 -1 -2 -16 77.95 19.26
 -1 -2 -16 14.26 17.35
 -1 -2 -15 246.98 30.62
 -1 -2 -15 310.45 36.96
 -1 -2 -14 135.18 23.21
 -1 -2 -14 119.38 24.31
 -1 -2 -13 19.46 13.67
 -1 -2 -13 59.12 15.84
 -1 -2 -13 18.99 16.33
 -1 -2 -12 153.87 22.06
 -1 -2 -12 126.56 19.49
 -1 -2 -12 111.47 22.15
 -1 -2 -12 126.67 19.03
 -1 -2 -11 76.29 16.27
 -1 -2 -11 69.74 17.77
 -1 -2 -11 64.05 14.71
 -1 -2 -10 544.96 39.55
 -1 -2 -10 475.28 31.82
 -1 -2 -10 518.82 34.81
 -1 -2 -9 94.93 14.87
 -1 -2 -9 97.69 16.69
 -1 -2 -9 119.08 17.13
 -1 -2 -8 1286.86 61.25
 -1 -2 -8 1410.47 66.52
 -1 -2 -8 1337.57 57.33
 -1 -2 -7 -5.19 8.13
 -1 -2 -7 -0.4 3.6
 -1 -2 -7 5.59 5.11
 -1 -2 -7 6.68 8.21
 -1 -2 -7 -1.99 9.82
 -1 -2 -6 3566.15 124.92
 -1 -2 -6 3521.91 134.27
 -1 -2 -6 3498.93 120.89
 -1 -2 -6 3742.51 133.18
 -1 -2 -5 62.98 7.94
 -1 -2 -5 65.9 12.35
 -1 -2 -5 68.82 10.82
 -1 -2 -5 86.69 13.24
 -1 -2 -4 3.79 4.35
 -1 -2 -4 3.72 8.31
 -1 -2 -4 9.98 4.38
 -1 -2 -4 12.63 6.76
 -1 -2 -4 1.19 8.69
 -1 -2 -3 53.92 11.02
 -1 -2 -3 56.15 6.28
 -1 -2 -3 55.12 8.66
 -1 -2 -3 53.23 5.25
 -1 -2 -3 55.11 9.87
 -1 -2 -2 21.99 8.31
 -1 -2 -2 13.21 7.14
 -1 -2 -2 18.93 6.54
 -1 -2 -2 28.39 5.54
 -1 -2 -2 16.92 3.8
 -1 -2 -2 20.13 6.64
 -1 -2 -1 1834.78 66.17
 -1 -2 -1 1867.56 69.58
 -1 -2 -1 1921.13 67.93
 -1 -2 -1 1897.76 69.29
 -1 -2 0 1582.54 57.91
 -1 -2 0 1665.22 60.39
 -1 -2 0 1682.82 62.07
 -1 -2 0 1692.25 59.88
 -1 -2 0 1597.36 59.06
 -1 -2 1 3392.35 89.14
 -1 -2 1 3565.03 93.61
 -1 -2 2 18.1 9.14
 -1 -2 2 118.24 12.83
 -1 -2 3 5744.77 149.76
 -1 -2 3 5717.15 146.66
 -1 -2 4 22.63 10.2
 -1 -2 4 17.99 7.81
 -1 -2 4 8.17 7.69
 -1 -2 5 1772.24 66.31
 -1 -2 5 1895.39 70.28
 -1 -2 5 1767.47 68.26
 -1 -2 6 125.55 16.82
 -1 -2 6 106.32 14.69
 -1 -2 6 143.65 18.24
 -1 -2 6 136.84 14.21
 -1 -2 7 1457.67 68.52
 -1 -2 7 1423.91 61.77
 -1 -2 7 1452.24 69
 -1 -2 8 9.88 11.23
 -1 -2 8 25.19 9.89
 -1 -2 8 10.11 10.42
 -1 -2 9 667.75 45.66
 -1 -2 9 811.38 49.05
 -1 -2 10 1111.82 63.53
 -1 -2 10 1139.99 64.47
 -1 -2 11 93.9 19.58
 -1 -2 11 111.89 20.83
 -1 -2 12 585.07 46.93
 -1 -2 12 659.96 49.52
 -1 -2 13 106.97 23.15
 -1 -2 13 147.67 26.16
 -1 -2 14 409.68 43.11
 -1 -2 14 459.09 44.85
 -1 -2 15 370.33 41.14
 -1 -2 15 399.75 42.44
 -1 -2 16 253.2 36.84
 -1 -2 16 249.85 35.6
 -1 -2 17 36.14 20.37
 -1 -2 17 83.08 25.65
 -1 -2 18 157.86 32.7
 -1 -2 18 136.63 29.28
 -1 -2 19 257.01 41.48
 -1 -2 19 327.36 44.24
 -1 -2 20 95.3 31.66
 -1 -2 20 101.91 28.35
 -1 -2 21 181.11 37.58
 -1 -1 -22 44.59 26.25
 -1 -1 -21 18.42 23.57
 -1 -1 -20 117.52 31.71
 -1 -1 -19 11.19 18.6
 -1 -1 -18 481.71 50.31
 -1 -1 -17 64.84 23.14
 -1 -1 -16 560.22 50.89
 -1 -1 -15 43.56 18.36
 -1 -1 -14 609.85 49.77
 -1 -1 -13 14.89 14.29
 -1 -1 -13 5.54 14.46
 -1 -1 -12 1515.36 77.09
 -1 -1 -12 1267.26 67.52
 -1 -1 -11 99.86 17.89
 -1 -1 -11 99.38 19.27
 -1 -1 -11 88.71 14.38
 -1 -1 -10 403.97 28.4
 -1 -1 -10 358.5 31.97
 -1 -1 -10 412.26 30.12
 -1 -1 -9 1267.05 54.13
 -1 -1 -9 1405.9 61.04
 -1 -1 -9 1358.97 66.89
 -1 -1 -9 1303.69 60.61
 -1 -1 -8 746.28 33.57
 -1 -1 -8 699.69 32.29
 -1 -1 -8 681.08 37.56
 -1 -1 -8 740.26 43.55
 -1 -1 -8 794.38 39.48
 -1 -1 -7 1432.22 55.11
 -1 -1 -7 1462.75 62.13
 -1 -1 -7 1447.94 55.75
 -1 -1 -7 1530.12 67.23
 -1 -1 -7 1429.3 60.29
 -1 -1 -6 465.65 21.28
 -1 -1 -6 455.76 29
 -1 -1 -6 421.09 21.06
 -1 -1 -6 483 25.76
 -1 -1 -6 489.9 27.27
 -1 -1 -5 908.05 42.52
 -1 -1 -5 841.26 36.49
 -1 -1 -5 860.94 39.41
 -1 -1 -4 179.39 11.54
 -1 -1 -4 172.7 15.32
 -1 -1 -4 173.4 14.26
 -1 -1 -3 1587.98 57.05
 -1 -1 -3 1660.52 62.81
 -1 -1 -3 1729.54 61.98
 -1 -1 -3 1642.9 62.67
 -1 -1 -3 1676.59 59.18
 -1 -1 -2 500.66 21.86
 -1 -1 -2 485.16 21.72
 -1 -1 -2 475.13 22.65
 -1 -1 -2 474.54 20.56
 -1 -1 -1 4402.82 152.39
 -1 -1 -1 4403.04 150.19
 -1 -1 -1 4879.67 153.03
 -1 -1 -1 4576.62 151.71
 -1 -1 0 1402.12 41.09
 -1 -1 0 1279.25 39.84
 -1 -1 1 1483.73 51.62
 -1 -1 2 1304.7 49
 -1 -1 2 1250.46 49.32
 -1 -1 2 1248.35 44.26
 -1 -1 2 1263.69 45.53
 -1 -1 3 2206.69 83.71
 -1 -1 3 2346.73 83.62
 -1 -1 3 2399.35 84.95
 -1 -1 3 2293.9 85.06
 -1 -1 3 2192.45 80.82
 -1 -1 4 3232.77 86.97
 -1 -1 4 3417.32 88.91
 -1 -1 4 3209.43 89.19
 -1 -1 4 3345.28 85.71
 -1 -1 4 3281.26 83.54
 -1 -1 5 542.33 26.81
 -1 -1 5 538.8 19.05
 -1 -1 5 553.31 28.55
 -1 -1 5 501.11 25
 -1 -1 5 596.72 30.11
 -1 -1 6 2468.6 102.8
 -1 -1 6 2402.87 94.7
 -1 -1 6 2447.38 105.11
 -1 -1 6 2604.16 101.71
 -1 -1 6 2580.11 106.54
 -1 -1 6 2481.67 101.08
 -1 -1 7 42.63 10.64
 -1 -1 7 31.83 7.17
 -1 -1 7 59.39 8.25
 -1 -1 7 49.06 10.11
 -1 -1 7 51.9 13.77
 -1 -1 7 47.72 10.74
 -1 -1 8 1378.31 54.12
 -1 -1 8 1339.11 59.8
 -1 -1 8 1369.83 67.38
 -1 -1 8 1395.42 61.53
 -1 -1 8 1417.17 67.29
 -1 -1 9 468.39 36.16
 -1 -1 9 477.27 35.32
 -1 -1 10 1359.44 71.92
 -1 -1 10 1400.66 71.53
 -1 -1 11 297.27 31.49
 -1 -1 11 310.52 31.59
 -1 -1 12 771.98 53.86
 -1 -1 12 822.53 54.55
 -1 -1 13 271.95 33.19
 -1 -1 13 281.12 32.82
 -1 -1 14 436.48 42.6
 -1 -1 14 371.97 39.47
 -1 -1 15 1162.82 76.18
 -1 -1 15 1269.08 77.35
 -1 -1 16 129.97 28.7
 -1 -1 16 160.96 29.1
 -1 -1 17 567.62 54.92
 -1 -1 17 606.52 55.26
 -1 -1 18 5.41 19.68
 -1 -1 18 31.04 20.34
 -1 -1 19 306.79 44.02
 -1 -1 19 337.59 43.31
 -1 -1 20 47.53 24.5
 -1 -1 20 51.31 24.01
 -1 -1 21 191.42 37.89
 -1 -1 21 166.08 34.61
 -1 -1 22 73.81 28.52
 -1 0 -22 201.8 38.81
 -1 0 -21 -6.07 18.78
 -1 0 -20 343.57 44.94
 -1 0 -19 5.54 18.41
 -1 0 -18 283.46 39.81
 -1 0 -17 316.45 40.87
 -1 0 -16 227.59 33.2
 -1 0 -15 498.62 46.87
 -1 0 -14 203.84 30.41
 -1 0 -14 197.32 29.01
 -1 0 -13 412.78 36.65
 -1 0 -13 345.86 36.48
 -1 0 -12 13.89 15.09
 -1 0 -12 27.32 14.07
 -1 0 -11 824.49 44.02
 -1 0 -11 800.95 51.97
 -1 0 -11 784.83 48.24
 -1 0 -10 20.29 12.24
 -1 0 -10 14.08 7.84
 -1 0 -10 8.52 9.25
 -1 0 -10 16.93 11.62
 -1 0 -9 1500.78 68.55
 -1 0 -9 1523.95 62.28
 -1 0 -9 1360.58 61.65
 -1 0 -9 1564.31 73.66
 -1 0 -9 1591.37 64.87
 -1 0 -9 1424.47 62.51
 -1 0 -8 472.11 30.29
 -1 0 -8 458.79 26.32
 -1 0 -8 479.37 27.42
 -1 0 -8 534.95 35.03
 -1 0 -8 457.13 27.46
 -1 0 -8 494.04 27.79
 -1 0 -7 1893.23 75.63
 -1 0 -7 1860.89 71.42
 -1 0 -7 1813.6 71.87
 -1 0 -7 1762.58 79.12
 -1 0 -7 1833.75 72.35
 -1 0 -6 1448.74 58.52
 -1 0 -6 1394.54 60.75
 -1 0 -6 1438.97 59.1
 -1 0 -6 1560.73 65.75
 -1 0 -6 1528.53 58.46
 -1 0 -5 461.98 23.96
 -1 0 -5 485.59 28.82
 -1 0 -5 483.57 24.87
 -1 0 -5 470.99 25.73
 -1 0 -4 522.38 24.99
 -1 0 -4 555.27 29.19
 -1 0 -4 582.02 26.5
 -1 0 -4 491.86 26
 -1 0 -3 648.26 28.32
 -1 0 -3 701.93 31.54
 -1 0 -3 730.55 30.09
 -1 0 -3 642.15 29.02
 -1 0 -2 3261.57 109.08
 -1 0 -2 3027 107.02
 -1 0 -1 -1.9 3.92
 -1 0 -1 2.79 4.21
 -1 0 -1 1.19 3.55
 -1 0 0 6947.64 50.85
 -1 0 0 7001.99 47.74
 -1 0 1 269.35 9.95
 -1 0 1 269.69 10.15
 -1 0 1 267.49 9.7
 -1 0 2 2097.75 74.26
 -1 0 2 2068.92 73.72
 -1 0 2 2164.09 75.78
 -1 0 2 2195.61 76.57
 -1 0 2 2235.97 77.26
 -1 0 3 1373 50.44
 -1 0 3 1357.87 50.59
 -1 0 3 1365.37 50.97
 -1 0 3 1297.88 51.64
 -1 0 3 1346.89 53.13
 -1 0 3 1257.26 52.67
 -1 0 4 3314.5 113.67
 -1 0 4 3271.01 113.72
 -1 0 4 3193.37 113.29
 -1 0 4 3278.46 115.66
 -1 0 4 3221.04 115.69
 -1 0 4 3223.09 117.99
 -1 0 4 3185.44 116.7
 -1 0 5 672.69 32.38
 -1 0 5 796.44 34.56
 -1 0 5 753.29 33.67
 -1 0 5 758.55 36.44
 -1 0 5 717.96 35.51
 -1 0 5 759.82 38.89
 -1 0 5 864.58 38.05
 -1 0 6 863.35 35.02
 -1 0 6 812.44 34.06
 -1 0 6 871.31 39.17
 -1 0 6 916.01 38.32
 -1 0 6 841.06 41.37
 -1 0 6 816.51 37.61
 -1 0 7 2565.03 97.11
 -1 0 7 2674.12 98.96
 -1 0 7 2576.35 97.78
 -1 0 7 2747.58 105.18
 -1 0 7 2644.91 102.23
 -1 0 7 2663.72 107.41
 -1 0 7 2707.5 102.59
 -1 0 8 1526.07 62.53
 -1 0 8 1571.5 63.56
 -1 0 8 1608.62 71.04
 -1 0 8 1459.1 63.49
 -1 0 8 1585.25 67.99
 -1 0 8 1550.25 73.06
 -1 0 8 1579.35 67.92
 -1 0 9 2673.17 102.24
 -1 0 9 2695.85 114.37
 -1 0 9 2693.55 101.88
 -1 0 9 2650.44 110.75
 -1 0 10 37.77 15.43
 -1 0 10 48.45 11.63
 -1 0 10 43.86 13.9
 -1 0 11 1876.14 90.45
 -1 0 11 1770.19 86.41
 -1 0 12 24.65 15.73
 -1 0 12 37.92 15.84
 -1 0 13 1104.28 67.47
 -1 0 13 973.3 62.09
 -1 0 14 95.37 22.44
 -1 0 14 101.11 21.78
 -1 0 15 557.33 49.6
 -1 0 15 484.62 46.27
 -1 0 16 181.05 31.38
 -1 0 16 172.99 29.3
 -1 0 17 65.91 24.31
 -1 0 17 69.17 23.51
 -1 0 18 204.02 35.19
 -1 0 18 234.71 34.3
 -1 0 19 16.96 20
 -1 0 19 -5.16 17.16
 -1 0 20 171.78 35.69
 -1 0 20 189.6 34.02
 -1 0 21 -12.34 21.82
 -1 0 21 5.66 17.5
 -1 0 22 185.03 38
 -1 1 -22 31.21 23.97
 -1 1 -21 295.03 43.95
 -1 1 -20 57.82 25.36
 -1 1 -19 551.93 55.46
 -1 1 -18 293.57 40.59
 -1 1 -17 530.27 51.77
 -1 1 -16 205.16 32.92
 -1 1 -15 314.52 37.83
 -1 1 -15 337.98 37.6
 -1 1 -14 109.94 23.35
 -1 1 -14 71.65 22.14
 -1 1 -13 132.4 23.77
 -1 1 -13 126.12 24.52
 -1 1 -12 1057.04 61.06
 -1 1 -12 1128.58 65.53
 -1 1 -12 974.79 55.68
 -1 1 -11 63.99 18.23
 -1 1 -11 82.93 18.96
 -1 1 -11 108.13 17.76
 -1 1 -10 1623.74 80.52
 -1 1 -10 1636.28 73.92
 -1 1 -10 1599.87 77.28
 -1 1 -9 18.24 11.24
 -1 1 -9 8.19 8.56
 -1 1 -9 17.53 7.1
 -1 1 -9 1.96 9.67
 -1 1 -9 13.07 12.89
 -1 1 -8 2235.31 84.21
 -1 1 -8 2188.28 93.58
 -1 1 -8 2299.61 97.2
 -1 1 -8 2224.35 90.01
 -1 1 -8 2287.69 89.46
 -1 1 -7 1.41 8.01
 -1 1 -7 -3.65 10.4
 -1 1 -7 2.82 4.97
 -1 1 -7 3 7.61
 -1 1 -7 10.26 10.71
 -1 1 -6 1593.87 61.62
 -1 1 -6 1677.3 70.09
 -1 1 -6 1731.73 72.08
 -1 1 -6 1591.86 67.11
 -1 1 -6 1633.51 69.33
 -1 1 -5 224.27 14.87
 -1 1 -5 284.56 21.38
 -1 1 -5 309.38 22.19
 -1 1 -5 295.79 20.02
 -1 1 -5 320.44 21.69
 -1 1 -4 1045.25 41.87
 -1 1 -4 1145.25 48.27
 -1 1 -4 1090.35 48.45
 -1 1 -4 1089.88 46.81
 -1 1 -4 1044.7 46.68
 -1 1 -3 26.92 8.73
 -1 1 -3 27.25 10.02
 -1 1 -3 20.65 5.87
 -1 1 -3 33.92 8.86
 -1 1 -2 23.96 6.68
 -1 1 -2 13.75 7.77
 -1 1 -2 19.17 6.8
 -1 1 -1 1283.1 46.54
 -1 1 -1 1291 49.41
 -1 1 -1 1221.38 49.77
 -1 1 0 102.31 9.17
 -1 1 0 97.98 10.33
 -1 1 1 5023.41 170.91
 -1 1 1 5106.84 170.66
 -1 1 1 4883.55 170.23
 -1 1 2 859.66 37.28
 -1 1 2 861.68 36.56
 -1 1 2 860.78 32.79
 -1 1 3 3490.38 124.32
 -1 1 3 3693.37 125.54
 -1 1 3 3474.17 117.93
 -1 1 3 3399.95 119.71
 -1 1 3 3625.72 125.14
 -1 1 3 3666.16 124.55
 -1 1 4 653.81 30.92
 -1 1 4 684.82 31.77
 -1 1 4 655.91 30.71
 -1 1 4 617.44 23.63
 -1 1 4 567.55 27.91
 -1 1 4 644.76 30.88
 -1 1 5 1413.94 56.68
 -1 1 5 1355.75 57.2
 -1 1 5 1396.79 56.53
 -1 1 5 1325.12 49.36
 -1 1 5 1295.38 54.57
 -1 1 5 1369.28 57.75
 -1 1 5 1423.7 57.28
 -1 1 6 389.59 24.82
 -1 1 6 446.89 21.4
 -1 1 6 495.7 27.97
 -1 1 6 433.32 25.86
 -1 1 6 438.65 27.05
 -1 1 6 466.24 27.46
 -1 1 7 37.22 9.17
 -1 1 7 41.1 7.91
 -1 1 7 38.71 10.37
 -1 1 7 21.83 9.54
 -1 1 7 48.74 11.6
 -1 1 7 42.55 10
 -1 1 8 237.53 20.67
 -1 1 8 212.57 17.08
 -1 1 8 241.08 17.04
 -1 1 8 274.48 22.48
 -1 1 8 250.58 20.06
 -1 1 8 201.6 19.89
 -1 1 9 70.11 11
 -1 1 9 79.32 13.69
 -1 1 9 86.35 14.69
 -1 1 9 95.92 13.41
 -1 1 10 947.61 48.75
 -1 1 10 869.59 43.89
 -1 1 10 1008.81 52.99
 -1 1 11 67.03 13.98
 -1 1 11 111.98 18.5
 -1 1 12 924.52 55.75
 -1 1 13 -3.81 14.61
 -1 1 13 12.96 12.73
 -1 1 14 478.05 44
 -1 1 14 405.67 38.24
 -1 1 15 84.2 23.59
 -1 1 15 80.07 20.34
 -1 1 16 749.54 59.3
 -1 1 16 650.9 52.76
 -1 1 17 20.19 19.85
 -1 1 17 13.11 15.46
 -1 1 18 251.11 38.78
 -1 1 18 282.88 36.84
 -1 1 19 151.9 31.66
 -1 1 20 94.37 29.23
 -1 1 21 239.83 42.26
 -1 1 22 -6.38 21.88
 -1 2 -21 89.76 30.51
 -1 2 -20 155.81 32.48
 -1 2 -19 5.53 20.14
 -1 2 -18 200.47 35.36
 -1 2 -17 -10.01 16.63
 -1 2 -16 255.43 36.13
 -1 2 -16 264.59 37.82
 -1 2 -15 53.5 19.55
 -1 2 -15 29.08 19.89
 -1 2 -14 458.69 44.21
 -1 2 -14 473.81 44.26
 -1 2 -13 155.31 25.75
 -1 2 -13 119.56 24.08
 -1 2 -12 184.61 27.25
 -1 2 -12 248.62 30.72
 -1 2 -12 204.48 25.84
 -1 2 -11 1149.17 65.91
 -1 2 -11 1179.64 68.74
 -1 2 -11 1233.1 64.56
 -1 2 -10 215.31 26.31
 -1 2 -10 185.32 23.28
 -1 2 -10 269.08 28.22
 -1 2 -9 46.66 15.79
 -1 2 -9 108.39 18.43
 -1 2 -8 192.31 22.37
 -1 2 -8 152.52 21.5
 -1 2 -7 680.41 30.41
 -1 2 -7 706.75 42.16
 -1 2 -7 687.64 41.55
 -1 2 -6 106.8 15
 -1 2 -6 95.56 16.44
 -1 2 -6 116.18 10.07
 -1 2 -6 137.68 16.08
 -1 2 -6 108.37 16.28
 -1 2 -5 1830.07 73.43
 -1 2 -5 1795.15 65.56
 -1 2 -5 1648.64 75.07
 -1 2 -5 1762.1 75.44
 -1 2 -4 189.17 18.63
 -1 2 -4 195.72 13.5
 -1 2 -4 216 19.27
 -1 2 -4 212.58 17.45
 -1 2 -3 753.91 33.69
 -1 2 -3 807.55 36.59
 -1 2 -3 778.33 33.03
 -1 2 -3 768.94 37.86
 -1 2 -3 776.88 38.74
 -1 2 -2 76.2 11.04
 -1 2 -2 62.45 8.79
 -1 2 -2 49.34 6.27
 -1 2 -2 62.98 11.18
 -1 2 -2 55.7 10.93
 -1 2 -1 13 7.18
 -1 2 -1 15.29 5.25
 -1 2 -1 21.96 8.59
 -1 2 -1 17.53 9.31
 -1 2 -1 7.22 7.2
 -1 2 0 428.02 23.64
 -1 2 0 417.75 20.94
 -1 2 0 419.36 24.21
 -1 2 0 427.5 23.59
 -1 2 0 392.8 18.73
 -1 2 0 409.47 18.02
 -1 2 0 414.26 22.49
 -1 2 1 882.66 38.58
 -1 2 1 880 33.67
 -1 2 1 860.81 39.26
 -1 2 1 915.33 39.55
 -1 2 1 703.9 31.15
 -1 2 1 852.4 38.12
 -1 2 1 885.79 33.32
 -1 2 1 916.11 33.38
 -1 2 1 856.13 35.49
 -1 2 2 1096.36 47.75
 -1 2 2 1097.96 39.88
 -1 2 2 1098.33 48.4
 -1 2 2 1062.72 40.01
 -1 2 2 1190.24 47.99
 -1 2 2 1147.35 47.25
 -1 2 3 945.47 44.2
 -1 2 3 957.76 43.58
 -1 2 3 958.84 43.21
 -1 2 3 934.65 41.89
 -1 2 4 1791.71 73.08
 -1 2 4 1818.22 69.9
 -1 2 4 1741.93 61.42
 -1 2 5 170.09 17.23
 -1 2 5 144.7 14.93
 -1 2 5 149.09 13.01
 -1 2 5 143.15 7.52
 -1 2 5 121.63 13.92
 -1 2 5 138.11 14.42
 -1 2 6 269.48 12.87
 -1 2 6 297.32 21.86
 -1 2 6 284.25 22.97
 -1 2 6 260.8 19.19
 -1 2 6 249.51 22.05
 -1 2 6 306.05 21.64
 -1 2 7 559.94 24
 -1 2 7 570.44 33.17
 -1 2 7 587.08 34.84
 -1 2 7 511.35 30.87
 -1 2 7 510.19 31.8
 -1 2 7 571.17 32.72
 -1 2 8 1229.74 49.55
 -1 2 8 1189.32 60.38
 -1 2 8 1350.44 59.34
 -1 2 8 1428.11 59.89
 -1 2 9 177.56 20.38
 -1 2 9 169.89 19.09
 -1 2 10 1406.52 68.55
 -1 2 10 1435.37 68.19
 -1 2 11 648.87 42.04
 -1 2 11 700.06 43.96
 -1 2 12 411.85 33.38
 -1 2 12 442.33 35.82
 -1 2 13 865.28 54.63
 -1 2 14 200.11 27.31
 -1 2 15 397.17 38.46
 -1 2 16 4.74 16.75
 -1 2 16 -7.77 14.14
 -1 2 17 302.16 39.86
 -1 2 18 10.66 20.97
 -1 2 19 258.4 39.45
 -1 2 20 123.6 30.14
 -1 2 21 190.05 36.58
 -1 2 22 108.05 33.35
 -1 3 -19 89.02 25.87
 -1 3 -18 58.65 23.84
 -1 3 -17 437.69 47.75
 -1 3 -17 319.38 43.22
 -1 3 -16 4.84 15.53
 -1 3 -16 28.44 23.71
 -1 3 -15 690.17 58.01
 -1 3 -15 730.43 58.4
 -1 3 -14 12.9 16.08
 -1 3 -14 12.68 20.52
 -1 3 -13 403.81 41.19
 -1 3 -13 422.95 41.27
 -1 3 -13 363 37.69
 -1 3 -12 215.8 30.45
 -1 3 -12 194.72 28.91
 -1 3 -12 186.18 27.37
 -1 3 -11 230.27 29.94
 -1 3 -11 237.56 29.43
 -1 3 -11 218.36 28.39
 -1 3 -10 456.25 38.19
 -1 3 -10 369.57 34.99
 -1 3 -10 424.16 37.84
 -1 3 -9 1571.98 78.61
 -1 3 -9 1551.78 79.31
 -1 3 -8 319.86 29.88
 -1 3 -8 341.51 31.42
 -1 3 -7 1328.77 66.79
 -1 3 -7 1361.2 68.38
 -1 3 -6 745.15 32.74
 -1 3 -6 729.84 45.21
 -1 3 -6 802.83 45.32
 -1 3 -5 123.77 18.29
 -1 3 -5 117.22 11.02
 -1 3 -5 116.03 15.66
 -1 3 -5 116.27 12.71
 -1 3 -5 122.18 17.88
 -1 3 -4 1399.34 67.92
 -1 3 -4 1540.1 65.74
 -1 3 -4 1390.37 58.06
 -1 3 -4 1510.24 65.6
 -1 3 -4 1530.1 63.58
 -1 3 -4 1468.39 59.39
 -1 3 -4 1547.79 66.28
 -1 3 -4 1561.54 67.71
 -1 3 -3 454.47 28.34
 -1 3 -3 425.24 27.37
 -1 3 -3 462.71 26.01
 -1 3 -3 424.4 22.46
 -1 3 -3 418.13 27.71
 -1 3 -3 405.17 28.66
 -1 3 -2 2661.99 102.37
 -1 3 -2 2744.08 99.87
 -1 3 -2 2766.25 104.23
 -1 3 -2 2729.45 103.48
 -1 3 -2 2622.11 104.98
 -1 3 -1 284.83 19.29
 -1 3 -1 251.77 20.26
 -1 3 -1 244.2 16.24
 -1 3 -1 241.49 19.78
 -1 3 -1 304.12 22.06
 -1 3 -1 243.22 18.91
 -1 3 0 590.24 31.39
 -1 3 0 565.6 30.64
 -1 3 0 566.26 31.73
 -1 3 0 552.4 28.06
 -1 3 0 517.81 25.66
 -1 3 0 546.01 30.25
 -1 3 0 593.41 30.01
 -1 3 1 9.39 8.22
 -1 3 1 13.57 8.32
 -1 3 1 12.9 6.48
 -1 3 1 1.42 8.6
 -1 3 1 13.33 9.26
 -1 3 1 4.89 4.87
 -1 3 1 8.1 7.69
 -1 3 1 11.4 5.73
 -1 3 1 3.59 5.09
 -1 3 1 11.68 6.38
 -1 3 2 917 43.64
 -1 3 2 992.74 45.53
 -1 3 2 962.89 37.92
 -1 3 2 962.03 46.12
 -1 3 2 923.12 45.99
 -1 3 2 893.25 37.17
 -1 3 2 925.63 39.23
 -1 3 2 998.42 45.03
 -1 3 2 964.06 40.01
 -1 3 2 905.93 39.78
 -1 3 3 1125.22 49.57
 -1 3 3 1065.23 41.18
 -1 3 3 1074.09 52.23
 -1 3 3 1157.44 51.91
 -1 3 3 1158.65 51.2
 -1 3 3 1083.71 43.68
 -1 3 4 575.11 23.42
 -1 3 4 623.85 34.56
 -1 3 4 601.93 35.76
 -1 3 4 681.81 36
 -1 3 4 618.3 34.18
 -1 3 4 612.94 32.4
 -1 3 5 4529.61 156.74
 -1 3 5 4278.53 159.28
 -1 3 5 4315 145.49
 -1 3 5 4224.04 161.16
 -1 3 6 236.85 23.35
 -1 3 6 293.96 21.88
 -1 3 7 1345.03 66.48
 -1 3 7 1448.97 62.29
 -1 3 8 7.11 10.56
 -1 3 8 1.64 7.83
 -1 3 9 979.12 54.35
 -1 3 9 961.85 49.29
 -1 3 10 58.63 16.29
 -1 3 10 62.17 13.41
 -1 3 11 1286.71 68.93
 -1 3 11 1327.02 65.56
 -1 3 12 141.86 22.53
 -1 3 12 90.36 18.02
 -1 3 13 1120.39 65.73
 -1 3 13 1262.64 66.63
 -1 3 14 422.7 38.59
 -1 3 18 607.87 57.4
 -1 3 19 157.09 33.38
 -1 3 20 199.75 38.26
 -1 3 21 -6.12 20.34
 -1 3 22 196.46 37.42
 -1 4 -18 144.04 34.91
 -1 4 -17 207.54 34.62
 -1 4 -17 133.14 32.11
 -1 4 -16 138.64 28.59
 -1 4 -16 167.71 33.84
 -1 4 -15 306.2 39.29
 -1 4 -15 334.18 42.61
 -1 4 -14 320.83 40.02
 -1 4 -14 289.79 36.46
 -1 4 -14 260.52 34.51
 -1 4 -13 243.75 34.68
 -1 4 -13 180.14 29.74
 -1 4 -13 209.95 31.89
 -1 4 -12 420.94 42.93
 -1 4 -12 394.28 40.47
 -1 4 -12 416.03 41.03
 -1 4 -11 192.03 28.78
 -1 4 -11 222.9 29.51
 -1 4 -11 210.87 31.25
 -1 4 -10 877.27 58.33
 -1 4 -10 761.12 54.09
 -1 4 -10 867.87 55.6
 -1 4 -9 18.87 13.23
 -1 4 -9 10.4 12.97
 -1 4 -8 1289.48 69.08
 -1 4 -8 1335.53 72.59
 -1 4 -7 2.72 11.68
 -1 4 -7 9.12 11.96
 -1 4 -6 1579.69 80.53
 -1 4 -6 1739.85 79.45
 -1 4 -5 798.96 49.14
 -1 4 -5 847.61 48.48
 -1 4 -4 1324.3 66.68
 -1 4 -4 1329.5 64.41
 -1 4 -3 2456.18 94.22
 -1 4 -3 2336.1 89.45
 -1 4 -3 2487.57 100.59
 -1 4 -2 399.71 26.59
 -1 4 -2 403.12 24.66
 -1 4 -2 431.62 25.14
 -1 4 -2 334.17 27.61
 -1 4 -1 766.25 39.07
 -1 4 -1 789.03 42.05
 -1 4 -1 846.7 37.96
 -1 4 -1 814.86 39.68
 -1 4 -1 727.54 43.04
 -1 4 -1 769.67 40.63
 -1 4 0 304.62 23.42
 -1 4 0 258.37 20.89
 -1 4 0 281.9 20.18
 -1 4 0 317.1 24.71
 -1 4 0 248.4 21.39
 -1 4 0 317.75 19.3
 -1 4 0 302.38 22.94
 -1 4 0 295.8 24.69
 -1 4 0 325.18 22.29
 -1 4 1 1408.69 62.49
 -1 4 1 1436.65 62.5
 -1 4 1 1430.71 64.68
 -1 4 1 1418.51 57.74
 -1 4 1 1452.95 64.13
 -1 4 1 1381.37 55.97
 -1 4 1 1389 62.14
 -1 4 1 1449.99 56.97
 -1 4 1 1383.83 55.54
 -1 4 1 1376.85 59.44
 -1 4 2 493.83 29.89
 -1 4 2 491.82 30.49
 -1 4 2 488.08 24.91
 -1 4 2 459.46 31.15
 -1 4 2 499.64 32.82
 -1 4 2 466.05 24.33
 -1 4 2 459.93 25.7
 -1 4 2 436.75 24.39
 -1 4 2 419.95 28.97
 -1 4 2 483.59 26.6
 -1 4 3 2873.53 110.83
 -1 4 3 2853.22 102.56
 -1 4 3 2883.99 115.06
 -1 4 3 2875.78 103.58
 -1 4 3 2981.08 106.89
 -1 4 3 2855.85 104.99
 -1 4 4 195.16 12.65
 -1 4 4 237.82 23.06
 -1 4 4 175.63 12.21
 -1 4 4 174.74 13.61
 -1 4 4 184.74 17.78
 -1 4 5 1149.33 57.02
 -1 4 5 991.46 39.45
 -1 4 5 1132.6 50.67
 -1 4 6 416.4 32.69
 -1 4 7 639.47 42.37
 -1 4 8 294.39 28.45
 -1 4 9 40.64 14.66
 -1 4 9 84.92 14.4
 -1 4 10 1096.78 62.68
 -1 4 11 12.82 13.75
 -1 4 12 634.02 47.18
 -1 4 13 6.99 15.88
 -1 4 14 683.58 52.21
 -1 4 15 3.77 17.42
 -1 4 19 471.37 52.52
 -1 4 20 41.09 23.12
 -1 4 21 341.87 47.84
 -1 5 -19 -24.19 28.43
 -1 5 -18 146.64 35.54
 -1 5 -17 16.99 24.3
 -1 5 -16 168.65 35.04
 -1 5 -15 5.21 20.49
 -1 5 -15 43.5 21.95
 -1 5 -14 274.05 39.53
 -1 5 -14 365.1 40.71
 -1 5 -14 295.52 39.88
 -1 5 -13 300.44 38.99
 -1 5 -13 310.7 38.12
 -1 5 -13 393.82 43.34
 -1 5 -12 250.62 36.71
 -1 5 -12 387.58 41.58
 -1 5 -12 354.95 39.55
 -1 5 -11 590.22 50.32
 -1 5 -11 657.89 50.37
 -1 5 -11 529.56 49.6
 -1 5 -10 -4.02 15.41
 -1 5 -10 -3.64 13.59
 -1 5 -10 -4.13 18.05
 -1 5 -9 636.61 47.25
 -1 5 -9 633.75 50.72
 -1 5 -8 -9.68 14.12
 -1 5 -8 -3.7 13.09
 -1 5 -7 999.48 58.63
 -1 5 -7 940.11 60.46
 -1 5 -6 17.2 13.03
 -1 5 -6 26.41 14.46
 -1 5 -5 1256.28 65.62
 -1 5 -5 1213.07 68.42
 -1 5 -4 98.62 17.56
 -1 5 -4 108.81 20.61
 -1 5 -3 490.86 36.5
 -1 5 -3 559.93 39.83
 -1 5 -2 1305.93 58.59
 -1 5 -2 1381.38 67.08
 -1 5 -1 766.08 39.95
 -1 5 -1 689.67 43.46
 -1 5 -1 697.8 41.95
 -1 5 0 108.53 17.81
 -1 5 0 149.79 17.69
 -1 5 0 147.46 15.17
 -1 5 0 117.8 17.38
 -1 5 1 65.3 13.21
 -1 5 1 83.86 11.83
 -1 5 1 71.96 15.1
 -1 5 1 69.2 10.72
 -1 5 1 47.07 10.45
 -1 5 2 842.51 48.97
 -1 5 2 967.84 51.88
 -1 5 2 950.79 42.6
 -1 5 2 956.27 43.88
 -1 5 2 855.61 43.38
 -1 5 3 7.59 7.13
 -1 5 3 -7.31 10.66
 -1 5 3 2.39 10.25
 -1 5 3 5.99 6.25
 -1 5 4 1763.6 82.78
 -1 5 4 1811.39 71.04
 -1 5 5 198.36 23.98
 -1 5 6 950.94 55.7
 -1 5 7 164.01 22.64
 -1 5 8 1041.82 61.24
 -1 5 9 141.6 23.57
 -1 5 10 175.91 26.25
 -1 5 11 717.19 52.12
 -1 5 12 33.82 19.1
 -1 5 13 1503.57 83.85
 -1 5 14 8.1 18.05
 -1 5 15 841.42 60.77
 -1 5 16 21.57 18.52
 -1 5 21 18.26 22.76
 -1 6 -18 18.53 25.97
 -1 6 -17 354.44 50.22
 -1 6 -16 29 23.88
 -1 6 -15 233.48 38.41
 -1 6 -15 273.77 42.57
 -1 6 -14 98.27 28.62
 -1 6 -14 113.18 30.16
 -1 6 -13 366.37 44.76
 -1 6 -13 295.97 41.95
 -1 6 -12 53.38 22.9
 -1 6 -12 69.56 21.86
 -1 6 -12 79.87 26.49
 -1 6 -11 65.62 23.63
 -1 6 -11 94.72 22.81
 -1 6 -11 119.64 28
 -1 6 -10 338.9 40.24
 -1 6 -10 265.76 33.7
 -1 6 -10 352.67 41.13
 -1 6 -9 89.33 22.16
 -1 6 -9 131.17 26.48
 -1 6 -8 474.61 41.36
 -1 6 -8 471.08 44.57
 -1 6 -7 148.38 23.39
 -1 6 -7 71.4 20.12
 -1 6 -6 402.71 38.19
 -1 6 -6 562.81 44.88
 -1 6 -5 95.62 19.54
 -1 6 -5 107.94 21.85
 -1 6 -4 1990.48 91
 -1 6 -4 1769.77 92.58
 -1 6 -3 160.03 24.06
 -1 6 -3 130.98 20.35
 -1 6 -2 1223.83 65.69
 -1 6 -1 270.59 28.21
 -1 6 0 461.1 37.54
 -1 6 0 542.88 36.09
 -1 6 0 538.88 38.14
 -1 6 1 78.62 15.77
 -1 6 1 55.44 14.12
 -1 6 2 526.3 38.75
 -1 6 2 580.92 39.78
 -1 6 3 291.73 28.62
 -1 6 3 248.2 27.02
 -1 6 4 221.48 26.19
 -1 6 4 165.83 23.56
 -1 6 5 722.65 48.44
 -1 6 6 -3.22 12.04
 -1 6 7 843.69 55.22
 -1 6 8 -7.06 12.86
 -1 6 9 505.63 43.72
 -1 6 10 150.15 26.04
 -1 6 11 216.41 30.97
 -1 6 12 54.12 22.65
 -1 6 13 25.9 18.16
 -1 6 14 169.49 30.14
 -1 6 15 115 27.59
 -1 6 16 179.69 32.72
 -1 6 17 4.84 20.36
 -1 7 -16 140.3 34.96
 -1 7 -16 288.73 45.47
 -1 7 -15 -11.52 24.21
 -1 7 -15 47.71 26.09
 -1 7 -14 163.59 34.58
 -1 7 -14 144.83 32.59
 -1 7 -13 16.5 22.14
 -1 7 -13 5.61 20.41
 -1 7 -12 133.61 30.71
 -1 7 -12 303.8 41.31
 -1 7 -11 -10.36 19.89
 -1 7 -11 -20.94 22.47
 -1 7 -10 296.12 39.38
 -1 7 -10 221.85 35.57
 -1 7 -9 237.82 32.48
 -1 7 -9 309.83 39.47
 -1 7 -8 154.77 27.15
 -1 7 -8 204.3 31.87
 -1 7 -7 848.32 57.06
 -1 7 -7 770.01 60.04
 -1 7 -6 153.5 27.65
 -1 7 -6 175.76 25.93
 -1 7 -5 179.85 28.08
 -1 7 -5 204.62 27.81
 -1 7 -4 156.59 25.69
 -1 7 -4 108.28 21.92
 -1 7 -3 274.31 32.32
 -1 7 -3 239.05 29.38
 -1 7 -2 50.63 17.88
 -1 7 -2 39.44 15.76
 -1 7 -1 1185.78 67.48
 -1 7 0 -3.24 13.02
 -1 7 0 5.29 10.88
 -1 7 0 2.95 12.15
 -1 7 1 460.3 38.08
 -1 7 1 398.1 33.36
 -1 7 1 330.65 32.65
 -1 7 2 531.74 41.86
 -1 7 2 628.09 43.72
 -1 7 3 209.11 27.19
 -1 7 3 307.03 31.43
 -1 7 4 1096.46 63.34
 -1 7 4 975.43 61.68
 -1 7 5 526.15 43.2
 -1 7 5 485.78 41.85
 -1 7 6 231.76 30
 -1 7 6 173.11 26.31
 -1 7 7 271.19 33.32
 -1 7 8 286.97 34.49
 -1 7 9 24.56 16.49
 -1 7 10 374.34 40.8
 -1 7 11 88.29 23.52
 -1 7 12 374.88 42.34
 -1 7 13 165.35 30.8
 -1 7 14 340.79 41.34
 -1 7 15 215.26 35.84
 -1 7 16 292.61 42.15
 -1 7 17 120.69 30.45
 -1 7 18 58.74 27.55
 -1 8 -15 111.12 31.54
 -1 8 -14 139.86 34.29
 -1 8 -14 36.99 24.92
 -1 8 -13 59.62 28.53
 -1 8 -13 48.12 26.87
 -1 8 -12 81.48 30.8
 -1 8 -12 5.85 21.88
 -1 8 -11 283.42 42.31
 -1 8 -11 295.21 42.93
 -1 8 -10 5.51 17.68
 -1 8 -10 -16.48 21.08
 -1 8 -9 395.97 46.55
 -1 8 -9 451.01 49.44
 -1 8 -8 10.24 19.64
 -1 8 -7 321.19 36.92
 -1 8 -7 370.15 42.93
 -1 8 -6 71.18 20.69
 -1 8 -6 28.5 18.73
 -1 8 -5 419.47 40.58
 -1 8 -5 371.04 42.62
 -1 8 -4 563.78 46.7
 -1 8 -4 534.38 49.4
 -1 8 -3 854.28 59.28
 -1 8 -3 991.19 65.84
 -1 8 -2 960.5 61.72
 -1 8 -2 920.2 63.09
 -1 8 -1 36.98 17.12
 -1 8 0 360.62 36.43
 -1 8 0 456.88 39.12
 -1 8 1 14.75 14.5
 -1 8 1 6.28 11.44
 -1 8 1 13.69 13.14
 -1 8 2 471.9 41.67
 -1 8 2 546.55 42.85
 -1 8 2 461.53 41.52
 -1 8 3 66.13 17.82
 -1 8 3 83.62 20.11
 -1 8 4 2232.93 109.15
 -1 8 4 2368.34 111.86
 -1 8 5 -7.77 14.14
 -1 8 5 -3.82 15.37
 -1 8 6 1028.8 68.5
 -1 8 6 1227.66 72.92
 -1 8 7 195.25 30.05
 -1 8 7 258.72 34.16
 -1 8 8 276.61 35.72
 -1 8 9 314.21 38.5
 -1 8 10 190.74 31.27
 -1 8 11 423.48 45.78
 -1 8 12 114.26 27.54
 -1 8 13 568.47 54.79
 -1 8 14 -10.53 22.13
 -1 8 15 469.89 51.96
 -1 8 16 55.24 25.58
 -1 8 17 219.45 38.06
 -1 8 18 97.15 31.16
 -1 8 19 92.38 29.03
 -1 9 -12 137.13 33.29
 -1 9 -12 150.24 35.92
 -1 9 -11 127.65 30.77
 -1 9 -11 171.39 35.54
 -1 9 -10 231.04 41.17
 -1 9 -10 280.86 42.46
 -1 9 -9 34.53 21.58
 -1 9 -9 69.86 26
 -1 9 -8 390.59 48.1
 -1 9 -8 390.98 48.31
 -1 9 -7 -5.4 20.73
 -1 9 -6 512.78 52.09
 -1 9 -5 -5.07 16.83
 -1 9 -4 623.11 54.52
 -1 9 -4 520.24 47.64
 -1 9 -3 80.73 22.9
 -1 9 -3 115.66 24.75
 -1 9 -2 446.02 45.95
 -1 9 -2 489.6 45.93
 -1 9 -1 312.51 38.55
 -1 9 -1 370.81 38.52
 -1 9 0 53.54 18.44
 -1 9 1 334.11 36.72
 -1 9 1 277.73 34.4
 -1 9 2 83.13 21.22
 -1 9 2 58.62 20.24
 -1 9 3 483.16 45.16
 -1 9 3 430.68 42.78
 -1 9 3 466.54 42.33
 -1 9 4 -8 14.97
 -1 9 4 -4.15 15.52
 -1 9 5 1197.66 72.2
 -1 9 5 860.48 64.09
 -1 9 6 4.35 16.28
 -1 9 6 -4.42 16.07
 -1 9 7 433.79 44.43
 -1 9 7 362.26 41.63
 -1 9 8 132.07 28.17
 -1 9 8 61.09 21.13
 -1 9 9 151.09 30.56
 -1 9 9 155.74 30.23
 -1 9 10 85.55 26.49
 -1 9 10 130.94 28.86
 -1 9 11 93.5 25.39
 -1 9 12 139.12 30.09
 -1 9 13 110.01 28.92
 -1 9 14 140.95 31.3
 -1 9 15 -5.77 21.56
 -1 9 16 141.08 34.13
 -1 9 17 -17.92 24.04
 -1 10 -10 75.66 30.2
 -1 10 -10 63.93 26.96
 -1 10 -9 135.54 32.85
 -1 10 -9 125.2 32.05
 -1 10 -8 96.02 29.18
 -1 10 -8 30.54 22.3
 -1 10 -7 368.05 46.49
 -1 10 -7 267.99 41.47
 -1 10 -6 39.8 22.92
 -1 10 -5 60.75 25.59
 -1 10 -4 16.12 19.01
 -1 10 -3 235.03 35.53
 -1 10 -2 65.92 22.71
 -1 10 -1 596.95 54
 -1 10 0 129.82 28.66
 -1 10 0 158.96 29.53
 -1 10 1 163.75 29.93
 -1 10 2 68.68 21.98
 -1 10 3 41.66 20.71
 -1 10 3 70.31 22.37
 -1 10 4 534.44 48.93
 -1 10 4 384.31 42.84
 -1 10 5 103.87 26.45
 -1 10 5 83.84 23.83
 -1 10 6 563.4 52.19
 -1 10 6 575.57 53.18
 -1 10 7 98.78 26.65
 -1 10 7 97.49 25.97
 -1 10 8 188.32 34
 -1 10 8 257.48 37.18
 -1 10 9 5.24 18.53
 -1 10 9 15.66 17.35
 -1 10 10 91.74 27.59
 -1 10 10 113.13 28.68
 -1 10 11 33.28 22.87
 -1 10 11 61.02 24.77
 -1 10 12 193.9 36.26
 -1 10 12 228.07 37.87
 -1 10 13 111.05 29.06
 -1 10 13 128.52 32.32
 -1 10 14 203.42 37.13
 -1 10 14 298.73 44.19
 -1 10 15 170.52 36.61
 -1 11 -7 180.52 36.58
 -1 11 -7 139.74 32.18
 -1 11 -6 97.34 27.81
 -1 11 -6 105.39 30.73
 -1 11 -5 172.32 34.71
 -1 11 -5 199.39 38.2
 -1 11 -4 86.87 27.8
 -1 11 -3 16.96 19.4
 -1 11 -2 292.37 42.06
 -1 11 -1 59.14 23.6
 -1 11 0 178.23 32.63
 -1 11 4 193.01 34.32
 -1 11 5 164.92 32.63
 -1 11 5 164.94 31.67
 -1 11 6 416.33 47.76
 -1 11 7 165.82 32.95
 -1 11 7 221.88 36.5
 -1 11 8 112.6 28.52
 -1 11 8 81.43 26.11
 -1 11 9 392.98 47.17
 -1 11 9 311.97 44.22
 -1 11 10 -5.72 19
 -1 11 10 17.1 23.96
 -1 11 11 480.9 53.26
 -1 11 11 409.65 49.48
 -1 11 12 24 23.6
 -1 11 12 30.03 23.06
 -1 11 13 393.08 50.23
 -1 11 13 466.18 53.38
 -1 12 -4 184.5 37.11
 -1 12 -4 211.33 38.61
 -1 12 -3 54.12 25.89
 -1 12 -3 84.69 28.03
 -1 12 7 278.42 40.69
 -1 12 8 57.1 25.05
 -1 12 9 92.44 27.8
 -1 12 9 116.97 31.11
 -1 12 10 5.94 19.74
 0 -11 -15 107.17 33.52
 0 -11 -14 30.66 27.36
 0 -11 -13 172.99 36.97
 0 -11 -12 5.79 22.22
 0 -10 -16 31.52 24.81
 0 -10 -15 110.01 30.78
 0 -10 -14 236.37 41.58
 0 -10 -13 39.97 24.53
 0 -10 -12 242.38 40.31
 0 -10 -11 47.86 26.64
 0 -10 -10 287.79 40.99
 0 -10 -9 -4.96 18.56
 0 -9 -18 103.48 32.05
 0 -9 -17 -6.27 22.84
 0 -9 -16 291.39 43.97
 0 -9 -15 5.86 20.12
 0 -9 -14 265.41 40.28
 0 -9 -13 239.15 38.66
 0 -9 -12 198.26 34.39
 0 -9 -11 350.62 43.39
 0 -9 -10 321.46 40.82
 0 -9 -9 308.67 39.6
 0 -9 -8 234.98 34.86
 0 -9 -1 448.23 43.24
 0 -8 -19 64.94 29.03
 0 -8 -18 31.43 24.14
 0 -8 -17 303.1 43.99
 0 -8 -16 145.85 32.39
 0 -8 -15 431.22 50.03
 0 -8 -14 75.05 26.13
 0 -8 -13 542.98 53.09
 0 -8 -12 117.51 27.16
 0 -8 -11 486.52 48.22
 0 -8 -10 227.81 32.67
 0 -8 -9 183.28 29.85
 0 -8 -8 243.89 33.47
 0 -8 -7 267.96 33.28
 0 -8 -6 1005.99 64.6
 0 -8 -2 1382.16 73.63
 0 -8 -1 257.86 30.76
 0 -8 0 662.06 49.14
 0 -8 1 399.45 39.88
 0 -8 14 30.98 24.96
 0 -8 15 122.31 36.85
 0 -7 -20 6.51 20.14
 0 -7 -19 308.81 46.01
 0 -7 -18 109.28 29.21
 0 -7 -17 99.18 30.2
 0 -7 -16 843.79 69.2
 0 -7 -15 37.37 21.51
 0 -7 -14 996.78 72.16
 0 -7 -13 217.8 34.46
 0 -7 -12 624.45 53.76
 0 -7 -11 4.35 17.51
 0 -7 -10 807.6 58.57
 0 -7 -9 242.07 32.72
 0 -7 -8 718.88 52.47
 0 -7 -7 -3.51 14.14
 0 -7 -6 85.76 17.93
 0 -7 -6 113.46 21.84
 0 -7 -5 177.29 23.36
 0 -7 -5 194.25 25.6
 0 -7 -4 108.41 19.49
 0 -7 -3 1178.63 61.89
 0 -7 -2 -8.02 14.86
 0 -7 -1 1093.17 60.82
 0 -7 0 3.01 14.38
 0 -7 1 121.02 22.21
 0 -7 2 16.81 16.32
 0 -7 9 27.26 20.65
 0 -7 10 207.74 35.56
 0 -7 11 -10.23 21.04
 0 -7 12 447.45 50.19
 0 -7 13 11.35 23.36
 0 -7 14 255.53 41.3
 0 -7 15 86.84 31.61
 0 -7 16 103.25 31
 0 -6 -21 52.46 27.03
 0 -6 -20 349.27 46.96
 0 -6 -19 24.49 21.67
 0 -6 -18 264.33 40.27
 0 -6 -17 84.24 25.64
 0 -6 -16 171.35 32.31
 0 -6 -15 20.33 20
 0 -6 -14 240.93 34.23
 0 -6 -13 4.55 17.03
 0 -6 -12 506.76 46.5
 0 -6 -12 632.57 51.71
 0 -6 -11 849.36 59.63
 0 -6 -11 874.11 61.06
 0 -6 -10 110.32 23.18
 0 -6 -10 138.05 26.07
 0 -6 -9 1068.72 65.96
 0 -6 -9 1014.75 63.37
 0 -6 -8 64.46 18.27
 0 -6 -8 53.61 17.35
 0 -6 -7 537.3 43.31
 0 -6 -7 534.13 37.14
 0 -6 -7 516.13 40.78
 0 -6 -6 77.3 18.27
 0 -6 -6 75.96 16.21
 0 -6 -6 62.32 16.46
 0 -6 -5 623.77 39.62
 0 -6 -5 635.08 43.32
 0 -6 -4 146.3 18.64
 0 -6 -4 160.6 20.79
 0 -6 -4 167.09 22.52
 0 -6 -3 1029 54.97
 0 -6 -3 1006.35 52.28
 0 -6 -2 1268.04 62.52
 0 -6 -1 236.84 21.46
 0 -6 -1 237.85 25.33
 0 -6 0 1464.87 67.07
 0 -6 0 1562.8 74.08
 0 -6 1 129.01 17.43
 0 -6 1 157.12 22.14
 0 -6 2 608.03 37.26
 0 -6 2 645.42 44.31
 0 -6 3 12.5 9.96
 0 -6 3 18.34 14.13
 0 -6 4 1032.28 54.49
 0 -6 6 957.58 60.71
 0 -6 7 771.53 54.69
 0 -6 8 457.35 43.13
 0 -6 9 221.75 32.5
 0 -6 10 174.45 30.74
 0 -6 11 725.23 59.43
 0 -6 12 86.01 25.83
 0 -6 13 557.12 55.02
 0 -6 14 -16.94 22.73
 0 -6 15 142.25 33.27
 0 -6 16 6.19 23.77
 0 -6 17 232.2 42.08
 0 -6 18 53.51 27.57
 0 -5 -21 51.54 28.77
 0 -5 -20 31.11 24.48
 0 -5 -19 227.03 38.03
 0 -5 -18 11.42 20.21
 0 -5 -17 228.49 36
 0 -5 -16 56.81 22.23
 0 -5 -15 986.49 70.35
 0 -5 -14 101.24 24.77
 0 -5 -14 54.67 19.9
 0 -5 -13 1262.84 79.16
 0 -5 -13 1429.76 80.32
 0 -5 -12 133.51 25.25
 0 -5 -12 166.36 26.57
 0 -5 -11 708.71 52.48
 0 -5 -11 738.71 52.12
 0 -5 -10 708.98 51.87
 0 -5 -10 932.59 57.71
 0 -5 -9 64.67 15.45
 0 -5 -9 97.83 20.18
 0 -5 -9 120.26 21.44
 0 -5 -8 803.4 51.75
 0 -5 -8 726.69 43.42
 0 -5 -8 814.52 50.93
 0 -5 -7 406.07 35.27
 0 -5 -7 387.27 29.49
 0 -5 -7 416.1 34.44
 0 -5 -6 1382.54 71.32
 0 -5 -6 1331.83 68.7
 0 -5 -6 1426.15 64.69
 0 -5 -5 761.38 46.48
 0 -5 -5 672.24 42.95
 0 -5 -5 751.37 41.84
 0 -5 -5 697.71 36.32
 0 -5 -4 3606.91 140.99
 0 -5 -4 3514.83 138.55
 0 -5 -4 3461.69 135
 0 -5 -4 3583.69 131.37
 0 -5 -3 22.93 11.32
 0 -5 -3 19.74 9.69
 0 -5 -3 22.82 10.59
 0 -5 -3 6.41 9.88
 0 -5 -2 2155.73 85.81
 0 -5 -2 1870.1 82.38
 0 -5 -1 801.99 41.96
 0 -5 -1 883.17 45.74
 0 -5 0 494 29.76
 0 -5 0 495.58 33.47
 0 -5 1 1332.09 59.1
 0 -5 1 1319.19 64.37
 0 -5 2 225.43 20.16
 0 -5 2 250.64 25.7
 0 -5 3 1119.08 53.65
 0 -5 3 1081.86 58.91
 0 -5 4 46.88 15.37
 0 -5 4 25.11 12.04
 0 -5 5 2028.42 93.29
 0 -5 6 42.1 14.88
 0 -5 7 1516.61 79.6
 0 -5 8 163.29 25.84
 0 -5 9 1009.77 64.9
 0 -5 10 53.74 19.82
 0 -5 11 181.86 29.81
 0 -5 12 828 64.37
 0 -5 13 20.15 19.81
 0 -5 14 795.1 65.95
 0 -5 15 45.02 22.17
 0 -5 16 278.27 42.84
 0 -5 17 6.19 24.92
 0 -5 18 180.57 38.37
 0 -5 19 26.71 24.98
 0 -4 -22 6.52 21.67
 0 -4 -21 240.05 40.93
 0 -4 -20 97.29 30.13
 0 -4 -19 460.34 52.16
 0 -4 -18 294.37 40.51
 0 -4 -18 315.38 39.18
 0 -4 -17 385.34 45.13
 0 -4 -17 373.1 42.03
 0 -4 -16 883.4 65.76
 0 -4 -16 726.86 58.14
 0 -4 -15 4.25 13.65
 0 -4 -15 -3.92 14.28
 0 -4 -15 -14.09 18.47
 0 -4 -14 867.71 63.65
 0 -4 -14 786.07 59.13
 0 -4 -13 41.97 16.44
 0 -4 -13 64.97 19.15
 0 -4 -13 41.15 18.41
 0 -4 -12 834.34 58.14
 0 -4 -12 932.49 58.78
 0 -4 -12 850.66 56.36
 0 -4 -11 -6.77 11.62
 0 -4 -11 -6.55 12.87
 0 -4 -11 -17.72 13.94
 0 -4 -10 1714.14 86.86
 0 -4 -10 1874.64 89.74
 0 -4 -10 1727.98 79.03
 0 -4 -10 1892.86 89.18
 0 -4 -9 1675.47 82.91
 0 -4 -9 1793.72 84.83
 0 -4 -9 1653.55 83.22
 0 -4 -9 1724.2 75.98
 0 -4 -8 1344.45 68.31
 0 -4 -8 1349.32 68.14
 0 -4 -8 1353.47 68.09
 0 -4 -8 1263.93 59.87
 0 -4 -8 1222.39 56.9
 0 -4 -7 2715.07 115.26
 0 -4 -7 2782.63 114.66
 0 -4 -7 2596.81 106.2
 0 -4 -7 2826.96 104.13
 0 -4 -6 1295.87 65.11
 0 -4 -6 1307.29 64.13
 0 -4 -6 1292 58.58
 0 -4 -6 1341.62 59.3
 0 -4 -6 1293 55.26
 0 -4 -5 574.28 36.93
 0 -4 -5 520.38 30.54
 0 -4 -5 514.81 34.74
 0 -4 -5 558.83 31.79
 0 -4 -5 542.94 28.51
 0 -4 -4 37.23 11.89
 0 -4 -4 64.71 13.57
 0 -4 -4 59.41 9.87
 0 -4 -4 51.29 10.89
 0 -4 -3 2563.38 101.97
 0 -4 -3 2639.56 101.01
 0 -4 -3 2434.8 97.3
 0 -4 -3 2471.01 94.72
 0 -4 -2 13.92 9.91
 0 -4 -2 6.78 8.79
 0 -4 -2 13.62 9.72
 0 -4 -2 8.2 9.75
 0 -4 -1 2692.51 100.62
 0 -4 -1 2477.69 100.29
 0 -4 -1 2613.18 98
 0 -4 0 408.85 24.71
 0 -4 0 443.49 28.32
 0 -4 1 1880.4 73.06
 0 -4 1 1736.2 77.07
 0 -4 2 20.69 8.55
 0 -4 2 15.63 10.21
 0 -4 3 1780.38 81.6
 0 -4 3 1823.18 73.02
 0 -4 3 1847.26 80.75
 0 -4 3 2060.26 77.41
 0 -4 4 224.87 23.27
 0 -4 4 184.87 15.4
 0 -4 4 163.34 20.2
 0 -4 4 164.2 17.02
 0 -4 5 1231.73 61.93
 0 -4 5 1164.05 54.82
 0 -4 6 1969.1 90.32
 0 -4 7 35.22 14.51
 0 -4 8 849.77 54.51
 0 -4 9 13.96 14.68
 0 -4 10 852.69 58.51
 0 -4 11 -4.08 15.66
 0 -4 12 1719.39 96.31
 0 -4 13 239.17 35.69
 0 -4 14 1008.83 71.94
 0 -4 15 254.82 38.18
 0 -4 16 22.41 20.4
 0 -4 17 259.66 42.28
 0 -4 18 24.75 21.9
 0 -4 19 231.65 41.62
 0 -4 20 46.65 27.46
 0 -3 -22 263.34 41.38
 0 -3 -21 12.41 19.2
 0 -3 -20 226.9 39.36
 0 -3 -19 -5.7 17.65
 0 -3 -18 206.27 35.48
 0 -3 -17 17.27 16.15
 0 -3 -17 5.15 19.24
 0 -3 -16 337.39 37.2
 0 -3 -16 319.94 40.01
 0 -3 -15 492.12 43.56
 0 -3 -15 504.89 48.58
 0 -3 -14 114.4 21.85
 0 -3 -14 136.76 22.54
 0 -3 -14 127.56 25.86
 0 -3 -13 747.05 54.8
 0 -3 -13 802.22 52.99
 0 -3 -13 656.13 48.12
 0 -3 -12 234.34 27.76
 0 -3 -12 205.61 25.5
 0 -3 -12 190.45 23.86
 0 -3 -12 138.81 25.24
 0 -3 -11 1191.2 63.26
 0 -3 -11 1082.54 60.18
 0 -3 -11 1170.08 65.74
 0 -3 -10 16.94 10.83
 0 -3 -10 2.69 11.05
 0 -3 -10 4.16 11.15
 0 -3 -10 12.3 12.09
 0 -3 -9 2395.64 103.63
 0 -3 -9 2399.75 102.7
 0 -3 -9 2422.88 105.56
 0 -3 -9 2312.95 96.45
 0 -3 -8 21.65 12.39
 0 -3 -8 9.38 10.46
 0 -3 -8 3.38 9.63
 0 -3 -8 17.65 11.85
 0 -3 -7 1968.88 85.56
 0 -3 -7 1891.62 84.79
 0 -3 -7 2047.21 86.99
 0 -3 -7 1918.5 78.97
 0 -3 -6 27.36 10.19
 0 -3 -6 34.11 11.44
 0 -3 -6 3.35 6.42
 0 -3 -6 32.22 12.11
 0 -3 -6 45.44 10.5
 0 -3 -6 20.14 11.09
 0 -3 -5 2126.89 107.04
 0 -3 -5 2217.97 107.38
 0 -3 -5 2092.41 102.9
 0 -3 -5 2269.4 107.42
 0 -3 -5 2090.35 102.19
 0 -3 -5 2225.95 100.99
 0 -3 -4 281.71 22.81
 0 -3 -4 282.36 19.2
 0 -3 -4 261.36 21.16
 0 -3 -4 285.63 19.51
 0 -3 -4 256.18 16.94
 0 -3 -3 1209.53 55
 0 -3 -3 1293.71 50.81
 0 -3 -3 1175.87 53.8
 0 -3 -3 1162.72 51.13
 0 -3 -3 1248.29 48.71
 0 -3 -2 4916.93 173.94
 0 -3 -2 4920.33 172.79
 0 -3 -2 4869.34 170.94
 0 -3 -1 1135.91 48.25
 0 -3 -1 1054.26 46.13
 0 -3 -1 1112.76 47.45
 0 -3 -1 1078.5 45.35
 0 -3 -1 1053.53 47.3
 0 -3 0 4691.33 164.46
 0 -3 0 4868.8 168
 0 -3 1 88.13 10.63
 0 -3 1 117.79 14.25
 0 -3 2 1321.54 51.27
 0 -3 2 1299.43 57.44
 0 -3 2 1241.55 55.61
 0 -3 2 1253.66 53.07
 0 -3 3 1.68 9.55
 0 -3 3 2.73 5.62
 0 -3 3 9.43 9.44
 0 -3 3 -7.25 7.54
 0 -3 4 773.12 42.25
 0 -3 4 789.12 38.18
 0 -3 4 752.27 41.62
 0 -3 5 651.43 34.26
 0 -3 5 599.32 37.96
 0 -3 6 695.86 37.79
 0 -3 6 753.52 44.12
 0 -3 7 1757.4 82.64
 0 -3 8 42.98 15.22
 0 -3 9 1020.96 62.22
 0 -3 9 1140.58 60.71
 0 -3 10 113.79 21.95
 0 -3 10 77.4 19.52
 0 -3 11 596.08 46.59
 0 -3 11 444.38 39.75
 0 -3 12 12.16 14.75
 0 -3 12 -10.68 16.17
 0 -3 13 287.6 36.14
 0 -3 13 300.7 35.35
 0 -3 14 42.05 20.49
 0 -3 14 49.81 20.2
 0 -3 15 243.71 35.84
 0 -3 15 182.19 33.05
 0 -3 16 110.86 26.93
 0 -3 16 56.72 25.46
 0 -3 17 178.61 34.35
 0 -3 18 123.42 30.93
 0 -3 19 92.03 28.98
 0 -3 20 255.49 41.1
 0 -2 -22 88.67 29.4
 0 -2 -21 226.35 38.9
 0 -2 -20 5.88 19.52
 0 -2 -19 117.79 29.91
 0 -2 -18 -10.65 19.39
 0 -2 -17 735.04 62.03
 0 -2 -16 -28.39 17.7
 0 -2 -16 7.61 12.65
 0 -2 -15 817.46 55.73
 0 -2 -15 783.62 59.76
 0 -2 -14 166.13 24.33
 0 -2 -14 144.19 25.98
 0 -2 -13 406.31 35.85
 0 -2 -13 411.92 34.57
 0 -2 -13 460.19 37.84
 0 -2 -13 423.29 40.8
 0 -2 -12 319.33 31
 0 -2 -12 333.92 29.79
 0 -2 -12 400.51 33.16
 0 -2 -12 379.12 35.18
 0 -2 -11 71.17 15.36
 0 -2 -11 53.87 12.6
 0 -2 -11 58.66 16.11
 0 -2 -11 86.68 19.2
 0 -2 -10 1802.43 80.92
 0 -2 -10 1727.96 78.08
 0 -2 -10 1588.88 82.6
 0 -2 -10 1698.79 76.66
 0 -2 -9 32.27 11.89
 0 -2 -9 23.34 11.24
 0 -2 -9 24.42 11.75
 0 -2 -9 10.5 11.73
 0 -2 -8 2581.71 108.95
 0 -2 -8 2774.69 108.74
 0 -2 -8 2781.83 113.59
 0 -2 -8 2706.02 105.37
 0 -2 -7 35.81 10.89
 0 -2 -7 32.27 10.81
 0 -2 -7 18.65 10.84
 0 -2 -7 28.98 11.95
 0 -2 -6 1749.17 73.65
 0 -2 -6 1701.07 72.84
 0 -2 -6 1670.91 74.55
 0 -2 -6 1787.97 69.8
 0 -2 -5 172.28 16.71
 0 -2 -5 140.58 16.35
 0 -2 -5 164.53 14.38
 0 -2 -5 198.13 18.33
 0 -2 -4 759.75 38.73
 0 -2 -4 789.11 38.76
 0 -2 -4 831.89 39.35
 0 -2 -4 769.62 34.97
 0 -2 -3 347.7 21.92
 0 -2 -3 385.26 22.47
 0 -2 -3 411.28 20.04
 0 -2 -3 403.1 22.33
 0 -2 -3 398.37 19.29
 0 -2 -3 396.88 18.14
 0 -2 -2 3173.16 109.37
 0 -2 -2 2962.4 105.41
 0 -2 -2 2938.51 108.06
 0 -2 -2 3024.6 106.02
 0 -2 -2 3034.63 104.16
 0 -2 -1 5587.23 195.65
 0 -2 -1 5891.41 195.52
 0 -2 -1 5785.94 194.62
 0 -2 0 3950.96 139.29
 0 -2 0 4138.62 137.57
 0 -2 0 3991.01 138.35
 0 -2 1 1607.25 61.53
 0 -2 1 1589.31 57.65
 0 -2 1 1549.6 60.33
 0 -2 1 1519.45 58.75
 0 -2 2 53.14 5.64
 0 -2 2 54.53 11.01
 0 -2 2 53.96 7.41
 0 -2 2 66.43 10.41
 0 -2 2 52.94 8.67
 0 -2 3 434.32 17.63
 0 -2 3 416.86 26.03
 0 -2 3 457.76 26.41
 0 -2 3 429.77 23.62
 0 -2 3 469.93 25.59
 0 -2 4 780.69 40.35
 0 -2 4 777.06 38.63
 0 -2 4 841.11 37.7
 0 -2 5 1364.33 60.04
 0 -2 5 1438.22 63.64
 0 -2 5 1391.67 63.38
 0 -2 5 1380.47 61.1
 0 -2 5 1478.83 59.45
 0 -2 6 62.41 12.56
 0 -2 6 85.08 6.02
 0 -2 6 60.61 14.38
 0 -2 6 76.2 15.03
 0 -2 6 87.38 14.77
 0 -2 6 104.6 13.4
 0 -2 7 783.58 46.44
 0 -2 7 789.06 45.31
 0 -2 7 882.85 43.43
 0 -2 8 285.93 25.74
 0 -2 8 262.93 26.38
 0 -2 8 277.16 27
 0 -2 9 368.67 31.56
 0 -2 9 314.31 31.28
 0 -2 10 819.76 52.85
 0 -2 10 818.01 51.48
 0 -2 11 617.85 46.69
 0 -2 11 580.42 43.93
 0 -2 12 793.3 54.27
 0 -2 12 603.87 48.16
 0 -2 13 28.44 17.1
 0 -2 13 26.56 17.85
 0 -2 14 699.67 57.11
 0 -2 14 782.59 57.27
 0 -2 15 32.77 19.28
 0 -2 15 17.6 19.26
 0 -2 16 174.63 31.13
 0 -2 16 192.58 33.75
 0 -2 17 42.3 21.34
 0 -2 17 64.83 24.26
 0 -2 18 273.3 39.66
 0 -2 18 215.96 37.54
 0 -2 19 117.1 31.08
 0 -2 19 55.33 27.39
 0 -2 20 213.99 38.51
 0 -2 20 236.88 41.51
 0 -2 21 127.02 30.07
 0 -2 21 101.88 31.91
 0 -1 -22 62.51 24.07
 0 -1 -21 271.62 41.71
 0 -1 -20 40.5 21.68
 0 -1 -19 104.87 27.82
 0 -1 -18 99.51 25.62
 0 -1 -17 59.28 22.51
 0 -1 -16 763.97 60.98
 0 -1 -15 12.95 15.28
 0 -1 -14 604.71 49.4
 0 -1 -14 520.34 43.99
 0 -1 -14 621.87 44.29
 0 -1 -13 32.81 19.02
 0 -1 -13 36.93 17.97
 0 -1 -13 46.63 14.42
 0 -1 -12 558.93 39.29
 0 -1 -12 518.42 42.76
 0 -1 -12 524.33 39.24
 0 -1 -11 19.88 10.23
 0 -1 -11 -2.05 8.44
 0 -1 -11 34.74 15.36
 0 -1 -11 40.05 15.86
 0 -1 -10 231.25 23.81
 0 -1 -10 229.56 21.44
 0 -1 -10 298.86 26.89
 0 -1 -10 288.83 29.08
 0 -1 -9 1462.24 66.28
 0 -1 -9 1427.29 62.89
 0 -1 -9 1358.56 68.69
 0 -1 -9 1362.76 65.24
 0 -1 -8 1084.54 51.62
 0 -1 -8 991.21 50.13
 0 -1 -8 1047.65 48.78
 0 -1 -8 1003.16 53.57
 0 -1 -8 1006.74 41.35
 0 -1 -7 2407.88 94.6
 0 -1 -7 2460.46 95.91
 0 -1 -7 2448.18 93.52
 0 -1 -7 2518.63 99.25
 0 -1 -7 2346.46 85.21
 0 -1 -6 534.53 28.66
 0 -1 -6 464.5 28.24
 0 -1 -6 493.22 27.84
 0 -1 -6 424.53 29.56
 0 -1 -6 470.99 20.92
 0 -1 -5 1008.76 44.07
 0 -1 -5 1065.12 46.38
 0 -1 -5 1064.22 45.3
 0 -1 -5 990.46 47.29
 0 -1 -5 1024.97 37.6
 0 -1 -4 120.47 12.37
 0 -1 -4 116.22 11.77
 0 -1 -4 128.29 12.64
 0 -1 -4 113.83 13.48
 0 -1 -3 614.12 28.09
 0 -1 -3 557.77 27.56
 0 -1 -3 568.56 28.39
 0 -1 -3 610.91 26.06
 0 -1 -2 15.22 5.42
 0 -1 -2 -1.26 4.99
 0 -1 -2 9.6 4.78
 0 -1 -2 5.74 5.53
 0 -1 -1 3012.04 99.13
 0 -1 -1 2869.53 96.66
 0 -1 -1 2937.35 97.52
 0 -1 -1 2947.03 98.75
 0 -1 -1 2725.37 97.54
 0 -1 0 250.99 11.94
 0 -1 0 252.25 12.42
 0 -1 0 266.12 11.65
 0 -1 0 253.9 12.42
 0 -1 1 322.5 17.08
 0 -1 1 385.33 17.47
 0 -1 1 387.32 16.62
 0 -1 2 1067.91 42.83
 0 -1 2 1112.63 43.46
 0 -1 2 1080.62 43.65
 0 -1 2 1103.35 43.49
 0 -1 2 1106.29 42.41
 0 -1 2 1122.8 42.18
 0 -1 3 487.22 24.14
 0 -1 3 472.31 25
 0 -1 3 431.16 24.75
 0 -1 3 463.12 24.01
 0 -1 3 484.41 23.38
 0 -1 4 214.31 15.85
 0 -1 4 174.91 9.36
 0 -1 4 202.95 16.92
 0 -1 4 198.36 16.82
 0 -1 4 201.21 16.23
 0 -1 4 201.7 15.14
 0 -1 5 421.68 25.54
 0 -1 5 452 19.32
 0 -1 5 493.38 28.39
 0 -1 5 452.83 28.22
 0 -1 5 472.26 27.92
 0 -1 5 476.3 26.35
 0 -1 6 3617.82 128.94
 0 -1 6 3431.18 119.15
 0 -1 6 3642.36 131.46
 0 -1 6 3488.94 132.58
 0 -1 6 3459.84 131.3
 0 -1 6 3489.61 128.05
 0 -1 7 233.01 19.68
 0 -1 7 211.59 12.92
 0 -1 7 201.6 20.69
 0 -1 7 214.06 21.25
 0 -1 7 195.95 20.46
 0 -1 7 180.82 18.15
 0 -1 8 2768.26 113.83
 0 -1 8 2690.02 111.93
 0 -1 8 2960.71 116.47
 0 -1 9 -2.53 11.26
 0 -1 9 11.35 10.84
 0 -1 9 15.69 11.87
 0 -1 10 669.64 44.2
 0 -1 10 586.61 40.05
 0 -1 10 616.6 43.63
 0 -1 11 409.95 36.28
 0 -1 11 424.65 34.97
 0 -1 11 455.22 38.34
 0 -1 12 652.43 47.17
 0 -1 12 568.7 42.97
 0 -1 12 588.96 46.36
 0 -1 13 280.71 33.52
 0 -1 13 335.96 33.02
 0 -1 13 274.16 33.9
 0 -1 14 271.45 34.88
 0 -1 14 378.32 39.52
 0 -1 15 671.27 56.13
 0 -1 15 807.45 59.53
 0 -1 16 153.96 29.69
 0 -1 16 202.64 32.09
 0 -1 17 774.75 65.44
 0 -1 17 1151.7 75.16
 0 -1 18 -42.04 23.44
 0 -1 18 15.92 19.86
 0 -1 19 470.37 52.75
 0 -1 19 480.28 52.76
 0 -1 20 17.38 22.28
 0 -1 20 110.99 29.27
 0 -1 21 482.36 54.81
 0 -1 21 389.78 50.7
 0 -1 22 68.57 31.25
 0 -1 22 56.71 27.64
 0 0 -22 333 46.16
 0 0 -21 125.08 30.07
 0 0 -20 359.7 45.59
 0 0 -19 5.44 18.68
 0 0 -18 324.48 41.6
 0 0 -17 -4.86 17.18
 0 0 -16 145.4 28.23
 0 0 -15 530.05 45.58
 0 0 -15 411.15 42.9
 0 0 -14 13.81 17.54
 0 0 -14 27.51 16.87
 0 0 -13 658.44 49.8
 0 0 -13 699.94 48.85
 0 0 -13 739.18 46.06
 0 0 -12 66.26 18.34
 0 0 -12 73.42 18.99
 0 0 -11 1729.72 85.31
 0 0 -11 1780.48 83.38
 0 0 -10 45.47 10.33
 0 0 -10 62.85 16.82
 0 0 -10 89.43 17.5
 0 0 -9 3541.31 130.43
 0 0 -9 3498.04 127.9
 0 0 -9 3381.1 127.92
 0 0 -9 3532.34 139.33
 0 0 -9 3602.76 137.28
 0 0 -8 1325.33 63.99
 0 0 -8 1473.72 58.55
 0 0 -8 1437.12 58.22
 0 0 -8 1291.27 58.68
 0 0 -8 1538.72 68.19
 0 0 -8 1359.66 56.86
 0 0 -7 3225.47 52.13
 0 0 -7 3270.85 55.81
 0 0 -7 3316.72 69.88
 0 0 -7 3146.98 64.43
 0 0 -6 1968.23 37.89
 0 0 -6 2206.75 42.6
 0 0 -6 2326.32 53.59
 0 0 -6 2069.43 48.3
 0 0 -5 556.42 25.87
 0 0 -5 609.92 31.21
 0 0 -5 530.31 28.88
 0 0 -5 504.04 26.25
 0 0 -4 197.52 12.96
 0 0 -4 231.99 16.72
 0 0 -4 243.32 16.61
 0 0 -4 224.1 14.3
 0 0 -3 548.56 23.21
 0 0 -3 574.18 26.22
 0 0 -3 557.29 25.4
 0 0 -3 544.76 23.57
 0 0 -2 8752.93 47.82
 0 0 -2 8869.75 54.79
 0 0 2 8093.1 43.34
 0 0 2 8441.52 46.44
 0 0 2 8874.51 53.1
 0 0 3 500.96 22.63
 0 0 3 567.52 24.8
 0 0 3 527.76 26.04
 0 0 3 583.74 23.4
 0 0 3 596.19 25.06
 0 0 4 206.52 13.57
 0 0 4 263.75 16.52
 0 0 4 242.39 17.54
 0 0 4 221.07 13.62
 0 0 4 270.35 16.47
 0 0 5 510.41 24.01
 0 0 5 548.16 27.68
 0 0 5 542.22 29.32
 0 0 5 578.73 27.3
 0 0 6 2028.8 76.98
 0 0 6 2164.12 81.77
 0 0 6 2219.93 85.72
 0 0 6 2270.67 81.42
 0 0 7 3219.63 115.93
 0 0 7 3303.23 121.3
 0 0 7 3319.1 125.21
 0 0 7 3253.62 119.84
 0 0 7 3124.09 121.01
 0 0 8 1236.7 55.13
 0 0 8 1404.05 62.21
 0 0 8 1404.68 66.05
 0 0 8 1423.24 60.69
 0 0 8 1510.22 63.13
 0 0 9 3629.37 138.01
 0 0 9 3592.41 142.85
 0 0 10 44.94 12.22
 0 0 10 16.2 12.08
 0 0 11 1670.78 83.36
 0 0 11 1725.04 78.39
 0 0 11 1602.59 81.66
 0 0 12 85.19 20.17
 0 0 12 100.52 17.56
 0 0 12 39.51 15.64
 0 0 13 725.04 52.3
 0 0 13 619.51 43.81
 0 0 13 736.62 51.78
 0 0 14 52.38 19.26
 0 0 14 3.89 13.78
 0 0 15 499.25 46.58
 0 0 15 490.18 46.28
 0 0 16 106.91 26.52
 0 0 16 174.83 29.37
 0 0 17 9.9 18.99
 0 0 17 -4.77 15.86
 0 0 18 330.44 44.47
 0 0 18 333.68 42.08
 0 0 19 16.59 20.68
 0 0 19 10.66 17.71
 0 0 20 295.85 44.21
 0 0 20 313.18 42.7
 0 0 21 139.11 34.64
 0 0 21 110.82 29.44
 0 0 22 313.16 46.95
 0 0 22 296.64 44.55
 0 1 -20 84.65 25.76
 0 1 -19 543.43 54.71
 0 1 -18 5.09 16.35
 0 1 -17 687.6 57.47
 0 1 -17 697.42 58.85
 0 1 -16 148.9 28.05
 0 1 -16 143.57 30.25
 0 1 -15 722.14 55.39
 0 1 -15 703.32 55.58
 0 1 -14 300.71 36.69
 0 1 -14 344.03 36.84
 0 1 -13 300.12 34.69
 0 1 -13 317.56 34.67
 0 1 -12 625.24 40.87
 0 1 -12 582.57 44.82
 0 1 -12 602.71 45.76
 0 1 -11 476.22 34.13
 0 1 -11 463.91 37.3
 0 1 -11 473.54 38.27
 0 1 -10 609.93 38.18
 0 1 -10 652.3 43.36
 0 1 -10 639.47 43.48
 0 1 -9 -7.12 12.39
 0 1 -9 -3.2 7.99
 0 1 -9 4.01 4.95
 0 1 -9 7.71 10.06
 0 1 -9 19.52 11.27
 0 1 -8 2832.97 104.93
 0 1 -8 2774.62 107.62
 0 1 -8 2560.26 97.4
 0 1 -8 2809.58 112
 0 1 -8 2922.56 112.22
 0 1 -7 166.64 18.91
 0 1 -7 188.41 12.65
 0 1 -7 191.09 17.16
 0 1 -7 194.59 18.49
 0 1 -7 206.68 20.35
 0 1 -6 3549.33 128.76
 0 1 -6 3178.72 116.44
 0 1 -6 3571.87 124.09
 0 1 -6 3612.1 127.69
 0 1 -6 3290.27 125.22
 0 1 -6 3617.45 128.74
 0 1 -5 493.41 28.38
 0 1 -5 416.31 19.48
 0 1 -5 499.73 27.1
 0 1 -5 491.66 25.8
 0 1 -5 422.31 25.97
 0 1 -5 495.39 26.94
 0 1 -5 508.11 28.37
 0 1 -4 195.05 16.22
 0 1 -4 178.46 9.67
 0 1 -4 181.66 14.71
 0 1 -4 188.38 14.72
 0 1 -4 192.68 15.84
 0 1 -4 179.24 15.6
 0 1 -4 214.23 16.31
 0 1 -3 437.46 24.12
 0 1 -3 435.71 22.77
 0 1 -3 474.68 23.05
 0 1 -3 465.1 23.82
 0 1 -3 466.43 23.96
 0 1 -2 1031.51 43.71
 0 1 -2 1186.35 43.81
 0 1 -2 1136.58 42.5
 0 1 -2 1099.62 42.8
 0 1 -1 344.53 15.17
 0 1 -1 333.18 14.54
 0 1 -1 328.38 15.4
 0 1 0 44.03 4.16
 0 1 0 13.81 2.95
 0 1 1 2723.02 31.13
 0 1 1 2687.15 30.51
 0 1 1 2905.43 31.24
 0 1 1 1960.71 22.96
 0 1 2 7.24 4.74
 0 1 2 2.49 3.63
 0 1 3 595.92 27.53
 0 1 3 607.86 25.93
 0 1 4 118.42 11.37
 0 1 4 133.78 11.44
 0 1 5 991.96 39.63
 0 1 5 1039.79 44.97
 0 1 5 1093.16 44.3
 0 1 5 1148.47 47.38
 0 1 6 470.17 26.11
 0 1 6 465.48 28.7
 0 1 6 466.36 22.17
 0 1 6 508.72 26.73
 0 1 7 2464.09 93.28
 0 1 7 2538.41 93.06
 0 1 7 2457.89 98.02
 0 1 7 2368.45 88.36
 0 1 7 2541.74 93.89
 0 1 8 992.88 46.76
 0 1 8 1043.36 47.66
 0 1 8 1128.2 53.65
 0 1 8 1011.21 42.91
 0 1 8 1005 47.37
 0 1 9 1428.07 61.75
 0 1 9 1301.87 59.34
 0 1 9 1334.93 60.72
 0 1 10 230.73 20.86
 0 1 10 234.07 25.06
 0 1 11 6.07 9.68
 0 1 11 33.93 14.36
 0 1 12 555.51 36.07
 0 1 12 454.64 38.99
 0 1 13 68.09 18.6
 0 1 14 716.92 52.23
 0 1 15 30.37 17.49
 0 1 15 39.88 19.08
 0 1 16 789.98 61.01
 0 1 16 667.75 54.75
 0 1 17 79.24 24.49
 0 1 17 54.78 19.69
 0 1 18 141.7 30.09
 0 1 18 91.98 25.52
 0 1 19 105.15 27.94
 0 1 19 127.61 28.96
 0 1 20 58.06 25.96
 0 1 20 64.29 24.83
 0 1 21 230.2 40.64
 0 1 21 240.41 38.53
 0 1 22 88 28.65
 0 1 22 75.53 26.97
 0 2 -19 42.75 22.03
 0 2 -18 203.16 33.26
 0 2 -17 43.25 20.64
 0 2 -17 23.8 21.64
 0 2 -16 180.95 30.49
 0 2 -16 221.42 35.68
 0 2 -15 12.7 15.42
 0 2 -15 4.26 19.7
 0 2 -14 720.27 54.79
 0 2 -14 655.63 52.14
 0 2 -13 29.82 19.78
 0 2 -13 51.71 16.99
 0 2 -13 65.94 18.93
 0 2 -12 557.12 43.75
 0 2 -12 600.57 46.56
 0 2 -12 588.97 42.2
 0 2 -11 688.85 46.21
 0 2 -11 612.18 45.38
 0 2 -11 572.3 41.34
 0 2 -10 815.4 51.21
 0 2 -10 766.86 48.94
 0 2 -10 811.53 48.64
 0 2 -9 370.98 31.87
 0 2 -9 410.1 32.18
 0 2 -9 341.16 29.53
 0 2 -8 219.37 23.7
 0 2 -8 236.41 22.98
 0 2 -8 233.93 23.3
 0 2 -7 830.4 46.47
 0 2 -7 749.83 29.89
 0 2 -7 803.24 41.45
 0 2 -7 917.98 45.66
 0 2 -7 839.8 44.56
 0 2 -6 57.5 13.76
 0 2 -6 71.18 5.64
 0 2 -6 69.06 11.97
 0 2 -6 69.24 12.15
 0 2 -6 80.14 14.44
 0 2 -6 100.95 14.2
 0 2 -5 1441.97 64.01
 0 2 -5 1468.81 61.08
 0 2 -5 1424.75 59.85
 0 2 -5 1417.82 61.51
 0 2 -5 1409.6 61.44
 0 2 -4 750.41 40.03
 0 2 -4 858.9 39.46
 0 2 -4 808.59 37.31
 0 2 -4 819.16 38.87
 0 2 -3 414.27 25.34
 0 2 -3 390.36 16.59
 0 2 -3 422.75 24.12
 0 2 -3 433.64 24.04
 0 2 -3 437.33 22.42
 0 2 -3 369.64 22.77
 0 2 -2 47.04 9.32
 0 2 -2 67.32 10.35
 0 2 -2 48.65 8.56
 0 2 -2 52.72 10.81
 0 2 -2 47.15 5.72
 0 2 -2 53.92 9.43
 0 2 -1 1586.9 57.44
 0 2 -1 1666.9 59.06
 0 2 -1 1677.74 61.49
 0 2 -1 1497.88 59.7
 0 2 -1 1547.94 57.45
 0 2 -1 1629.68 60.77
 0 2 0 4153.75 141.54
 0 2 0 4224.8 140.63
 0 2 0 4298.46 142.3
 0 2 0 4181.61 142.61
 0 2 0 4051.69 141.91
 0 2 0 3969.38 141.16
 0 2 1 5652.32 192.39
 0 2 1 5790.5 192.03
 0 2 1 5723.49 190.37
 0 2 1 5523.19 191.1
 0 2 2 2949.39 105.16
 0 2 2 3127.06 105.46
 0 2 2 2818.28 99.69
 0 2 2 2905.48 101.38
 0 2 2 2996.09 102.52
 0 2 2 2831.78 103.24
 0 2 2 3000.03 104.74
 0 2 3 347.58 21.34
 0 2 3 374.57 22.1
 0 2 3 397.1 19.69
 0 2 4 794.4 37.8
 0 2 4 797.68 34.38
 0 2 5 193.99 14.28
 0 2 5 156.6 16.26
 0 2 5 159.76 15.25
 0 2 6 1615.95 68.77
 0 2 6 1828.42 71.66
 0 2 6 1652.21 66.56
 0 2 7 37.59 9.86
 0 2 7 35.33 9.84
 0 2 7 32.49 10.85
 0 2 7 31.16 5.85
 0 2 7 42.06 10.66
 0 2 8 2500.5 93.49
 0 2 8 2764.65 106.35
 0 2 8 2695.54 101.24
 0 2 8 2838.31 104.34
 0 2 9 12.96 9.65
 0 2 9 19.49 9.51
 0 2 9 26.55 10.05
 0 2 10 1724.18 72.3
 0 2 10 1788.23 81.34
 0 2 11 73.12 16.76
 0 2 12 397.15 34.66
 0 2 13 482.9 39.99
 0 2 14 130.87 24.45
 0 2 15 721.56 53.39
 0 2 16 -4.1 14.49
 0 2 17 665.45 57.32
 0 2 17 581.72 51.64
 0 2 18 26.31 22.11
 0 2 18 -9.29 17.83
 0 2 19 155.39 32.76
 0 2 19 186.38 32.79
 0 2 20 29.12 22.91
 0 2 20 20.6 20.26
 0 2 21 273.35 42.62
 0 2 22 119.66 32.2
 0 3 -18 153.7 34.08
 0 3 -17 203.09 32.11
 0 3 -17 152.3 32.22
 0 3 -16 100.68 24.73
 0 3 -16 101.54 29.22
 0 3 -15 172.33 28.9
 0 3 -15 247.08 34.84
 0 3 -14 84.81 21.76
 0 3 -14 55.89 22.25
 0 3 -13 317.81 38.19
 0 3 -13 315.88 35.6
 0 3 -13 349.17 36.38
 0 3 -12 22.48 18.46
 0 3 -12 20.93 15.26
 0 3 -12 -13.28 16.11
 0 3 -11 424.1 39.66
 0 3 -11 514.27 40.95
 0 3 -11 527.51 40.78
 0 3 -10 90.08 20.1
 0 3 -10 88.08 18.72
 0 3 -10 82.74 18.32
 0 3 -9 1102.75 62.95
 0 3 -9 1139.08 61.42
 0 3 -9 1165.62 62.57
 0 3 -8 38.32 14.12
 0 3 -8 21.52 12.85
 0 3 -8 33.46 12.72
 0 3 -7 1781.21 81.54
 0 3 -7 1635.28 76.84
 0 3 -7 1832.86 81.11
 0 3 -6 755.47 44.24
 0 3 -6 697.65 37.81
 0 3 -6 737.23 41.08
 0 3 -5 594.13 36.84
 0 3 -5 595.56 22.2
 0 3 -5 676.64 35.09
 0 3 -5 595.86 31.52
 0 3 -5 620.45 34.57
 0 3 -4 761.55 41.53
 0 3 -4 627.56 27.8
 0 3 -4 734.21 28.34
 0 3 -4 787.58 39.09
 0 3 -4 810.21 38.49
 0 3 -4 690.37 34.7
 0 3 -4 789.01 38.66
 0 3 -3 1.66 9
 0 3 -3 -1.82 4.17
 0 3 -3 -12.83 9.15
 0 3 -3 4.25 8.42
 0 3 -3 -1.31 6.63
 0 3 -3 -1.07 5.5
 0 3 -3 -2.69 7.65
 0 3 -2 1303.53 49.63
 0 3 -2 1259.9 49.39
 0 3 -2 1312.98 55.07
 0 3 -2 1309.21 55.55
 0 3 -2 1289.46 53.73
 0 3 -2 1221.13 56.39
 0 3 -2 1315.77 54.89
 0 3 -1 91.92 9.72
 0 3 -1 85.81 9.51
 0 3 -1 96.55 10.54
 0 3 -1 87.34 10.48
 0 3 -1 74.41 10.91
 0 3 -1 93.63 11.91
 0 3 0 4973.1 166.55
 0 3 0 4887.48 166.43
 0 3 0 4722.02 166.84
 0 3 0 4793.94 166.82
 0 3 0 4761.97 167.65
 0 3 0 4664.26 165.23
 0 3 1 1081.7 46.31
 0 3 1 1046.22 45.76
 0 3 1 1118 44.21
 0 3 1 1060.88 45.78
 0 3 2 4910.24 169.23
 0 3 2 4794.78 168.95
 0 3 2 4950.72 165.19
 0 3 2 4641.14 167.83
 0 3 2 4802.15 165.97
 0 3 2 4932.92 166.64
 0 3 2 4557.58 166.05
 0 3 3 1145.44 51.35
 0 3 3 1210.23 51.44
 0 3 3 1179.39 45.11
 0 3 3 1139.75 47.26
 0 3 3 1168.79 50.6
 0 3 3 1164.03 49.61
 0 3 3 1130.5 47.77
 0 3 4 252.74 19.85
 0 3 4 244 20.46
 0 3 4 248.74 19.75
 0 3 4 292.74 17.84
 0 3 5 2242.08 88.44
 0 3 5 2224.13 87.69
 0 3 5 2166.07 82.88
 0 3 6 40.91 9.3
 0 3 6 21.92 8.49
 0 3 7 1976.99 77.71
 0 3 8 8.56 9
 0 3 9 2459.7 98.49
 0 3 9 2634.35 104.73
 0 3 10 40.01 13.3
 0 3 11 975.25 55.25
 0 3 12 245.64 27.19
 0 3 13 706.42 48.72
 0 3 14 85.56 20.1
 0 3 15 560.23 45.69
 0 3 16 256.49 32.65
 0 3 17 -4.21 16.14
 0 3 19 -5.57 20.83
 0 3 20 175.25 34.46
 0 3 21 18.27 23.37
 0 3 22 233.69 41.6
 0 4 -19 168.53 39.63
 0 4 -18 -22.48 28.53
 0 4 -17 334.95 45.52
 0 4 -16 82.53 29.47
 0 4 -15 274.39 39.56
 0 4 -15 225.09 32.87
 0 4 -14 1009.32 65.82
 0 4 -14 804.89 64.31
 0 4 -14 865.42 62.47
 0 4 -13 283.23 36.67
 0 4 -13 230.08 31.65
 0 4 -13 288.76 35.15
 0 4 -12 1790.86 94.28
 0 4 -12 1755.29 90.29
 0 4 -12 1603.46 88.89
 0 4 -11 -7.67 17.41
 0 4 -11 -3.37 13.24
 0 4 -11 7.2 14.8
 0 4 -10 843.79 55.98
 0 4 -10 827.87 54.43
 0 4 -10 713.26 50.1
 0 4 -9 -16.07 15.84
 0 4 -9 -5.67 10.61
 0 4 -9 -3.36 14.69
 0 4 -8 729.35 50.22
 0 4 -8 777.58 48.22
 0 4 -7 53.98 15.64
 0 4 -7 21.33 11.18
 0 4 -7 23.23 15.18
 0 4 -6 1950.2 84.7
 0 4 -6 1903.54 88.48
 0 4 -5 1071.45 57.38
 0 4 -5 1077.69 54.14
 0 4 -5 1074.48 50.16
 0 4 -4 206.23 22.31
 0 4 -4 142.7 15.11
 0 4 -4 180.03 18.72
 0 4 -3 1808.4 68.77
 0 4 -3 1897.87 77.3
 0 4 -3 1785.72 74.84
 0 4 -3 1723.98 79.62
 0 4 -3 1937.21 77.79
 0 4 -2 17.12 10.33
 0 4 -2 17.28 6.18
 0 4 -2 12.37 6.33
 0 4 -2 18.53 9.47
 0 4 -2 8.46 6.75
 0 4 -2 12.85 7.69
 0 4 -2 16.11 9.08
 0 4 -1 1743.55 70.41
 0 4 -1 1829.99 73.59
 0 4 -1 1877.49 73.32
 0 4 -1 1873.54 71.7
 0 4 -1 1756.56 72.6
 0 4 -1 1806.72 74.34
 0 4 -1 1822.32 75.2
 0 4 0 415.71 25.22
 0 4 0 468.41 26.62
 0 4 0 421.24 27.03
 0 4 0 452.67 25.44
 0 4 0 482.64 27.09
 0 4 0 444.28 27.14
 0 4 1 2749.36 102.15
 0 4 1 2645 101.64
 0 4 1 2723.56 99.04
 0 4 1 2577.52 101.02
 0 4 1 2683.23 102.67
 0 4 1 2733.18 103.45
 0 4 2 26.84 9.06
 0 4 2 14.85 8.07
 0 4 2 17.26 7.54
 0 4 2 19.84 8.26
 0 4 2 10.09 6.42
 0 4 2 16.93 7.52
 0 4 2 18.4 6.93
 0 4 3 2551.03 98.54
 0 4 3 2620.63 98.53
 0 4 3 2446.08 93.24
 0 4 3 2558.15 96.31
 0 4 3 2442.96 94.64
 0 4 3 2487.48 97.24
 0 4 3 2470.06 94.98
 0 4 4 58.02 9.92
 0 4 4 79.11 12.96
 0 4 4 60.13 11.31
 0 4 4 58.97 8.4
 0 4 4 97.13 13.41
 0 4 4 61.11 11.34
 0 4 4 81.57 12.02
 0 4 5 550.11 29.16
 0 4 5 522.55 32.46
 0 4 5 515.37 23.05
 0 4 6 1182.7 43.47
 0 4 6 1312.66 53.65
 0 4 7 2749.82 104.2
 0 4 8 1246.62 55.54
 0 4 11 7.7 11.85
 0 4 12 814.21 50.96
 0 4 13 55.39 17
 0 4 14 1008.1 61.7
 0 4 15 7.2 15.74
 0 4 21 268.75 41.84
 0 4 22 25.31 23.68
 0 5 -19 30.57 29.22
 0 5 -18 172.16 38.52
 0 5 -17 17.16 27.77
 0 5 -16 268.97 42.49
 0 5 -15 85.27 26.1
 0 5 -15 41.86 24.67
 0 5 -14 672.4 59.06
 0 5 -14 702.31 58.12
 0 5 -13 -4.71 20.19
 0 5 -13 -8.86 19
 0 5 -12 808.72 61.23
 0 5 -12 871.85 58.88
 0 5 -12 761.94 59.11
 0 5 -11 186.13 29.09
 0 5 -11 149.15 24.98
 0 5 -11 179.06 29.09
 0 5 -10 32.02 18.55
 0 5 -10 52.73 17.03
 0 5 -10 58.14 21.09
 0 5 -9 1090.5 66.97
 0 5 -9 1032.18 64.98
 0 5 -9 1034.3 60.73
 0 5 -8 171.39 25.35
 0 5 -8 122.38 21.5
 0 5 -8 141.94 24.41
 0 5 -7 1429.82 75.49
 0 5 -7 1400.81 75.02
 0 5 -7 1351.79 69.82
 0 5 -6 27.15 12.19
 0 5 -6 21.76 13.88
 0 5 -5 1954.33 91.33
 0 5 -5 1946.83 86.32
 0 5 -4 38.71 9.68
 0 5 -4 47.68 12.96
 0 5 -4 51.38 15.28
 0 5 -3 985.26 56.06
 0 5 -3 1090.98 53.93
 0 5 -2 218.66 17.67
 0 5 -2 223.06 23.99
 0 5 -2 230.85 21.62
 0 5 -1 1360.63 58.51
 0 5 -1 1397.38 59.52
 0 5 -1 1338.41 60.93
 0 5 -1 1346.29 59.31
 0 5 -1 1361.77 60.51
 0 5 -1 1303.78 62.59
 0 5 0 505.95 29.72
 0 5 0 524.5 31.01
 0 5 0 488.07 31.2
 0 5 0 461.84 28.22
 0 5 0 467.76 29.96
 0 5 0 534.19 33.14
 0 5 1 819.66 41.16
 0 5 1 800.01 42.62
 0 5 1 827.03 42.53
 0 5 1 801.52 38.74
 0 5 1 723 39.83
 0 5 1 765.54 37.81
 0 5 1 723.31 39.85
 0 5 2 2108.78 84.24
 0 5 2 2043.03 85.59
 0 5 2 2005.44 80.41
 0 5 2 1995.2 79.37
 0 5 2 1995.38 81.13
 0 5 2 1923.09 81.27
 0 5 3 31.6 12.03
 0 5 3 32.88 8.73
 0 5 3 31.79 8.38
 0 5 3 39.48 9.83
 0 5 3 25.09 8.13
 0 5 4 3485.06 125.71
 0 5 4 3320.35 127.64
 0 5 4 3420.89 129.16
 0 5 4 3536.26 132.52
 0 5 4 3635.33 130.17
 0 5 5 687.58 33.41
 0 5 5 738.89 37.75
 0 5 5 717.59 38.56
 0 5 6 1299.3 57.24
 0 5 14 46.3 19.08
 0 5 15 853.36 61.04
 0 5 16 70.34 24.44
 0 6 -18 6.24 28.83
 0 6 -17 344.26 49.05
 0 6 -16 -17.47 24.47
 0 6 -15 197.71 37.27
 0 6 -15 167.81 34.44
 0 6 -14 30.39 22.16
 0 6 -14 -5.34 19.97
 0 6 -13 520.51 52.35
 0 6 -13 535.72 53.64
 0 6 -12 80.53 24.89
 0 6 -12 102.38 26.61
 0 6 -11 883.81 64.71
 0 6 -11 814.37 62.76
 0 6 -10 174.5 29.81
 0 6 -10 194.03 27.53
 0 6 -10 172.69 30.48
 0 6 -9 292.07 36.13
 0 6 -9 229 28.8
 0 6 -9 311.47 36.79
 0 6 -8 605.66 48.64
 0 6 -8 463.87 39.94
 0 6 -8 534.43 46.22
 0 6 -7 881.97 57.89
 0 6 -7 780.35 50.89
 0 6 -7 820.49 56.96
 0 6 -6 949.91 54.77
 0 6 -6 885.96 58.64
 0 6 -5 265.39 26.95
 0 6 -5 284.99 31.04
 0 6 -4 915.88 52.17
 0 6 -4 891.62 56.2
 0 6 -3 5.96 12.27
 0 6 -3 22.11 12.11
 0 6 -2 604.21 43.04
 0 6 -2 629.69 40.59
 0 6 -2 660.02 36.08
 0 6 -1 111.54 14.65
 0 6 -1 109.73 16.07
 0 6 -1 146.8 19.24
 0 6 -1 130.35 19.49
 0 6 0 1560.43 71.19
 0 6 0 1551.94 72.18
 0 6 0 1647.03 74.89
 0 6 1 222.26 22.88
 0 6 1 210.49 21.75
 0 6 2 1121.54 56.55
 0 6 2 1324.05 63.73
 0 6 2 1249.77 61.8
 0 6 2 1248.35 57.49
 0 6 3 1130.4 54.94
 0 6 3 1122.49 59.09
 0 6 3 1099.11 53.15
 0 6 4 192.39 19.76
 0 6 4 147.16 21.05
 0 6 4 149.99 15.94
 0 6 4 154.08 17.71
 0 6 5 660.12 40.34
 0 6 5 678.91 44.77
 0 6 5 674.71 37.98
 0 6 6 59.14 15.55
 0 6 7 577.51 42.73
 0 6 11 904.77 60.85
 0 6 12 501.53 45.06
 0 6 13 41.08 19.35
 0 6 14 247.07 34.43
 0 6 15 35.23 18.92
 0 6 16 204.25 32.78
 0 6 17 32.65 21.94
 0 7 -16 120.77 31.79
 0 7 -16 98.43 31.42
 0 7 -15 79.1 30.07
 0 7 -15 136.79 34.39
 0 7 -14 326 44.04
 0 7 -14 285.29 43.25
 0 7 -13 21.54 20.67
 0 7 -13 27.49 21.63
 0 7 -12 417.72 48.31
 0 7 -12 428.57 48.27
 0 7 -11 5.04 20.3
 0 7 -11 -20.3 21.34
 0 7 -10 194.25 33.95
 0 7 -10 296.94 39.48
 0 7 -9 28 19.23
 0 7 -9 37.26 19.19
 0 7 -8 353.84 41.03
 0 7 -8 359.89 40.37
 0 7 -7 583.62 49.15
 0 7 -7 485.67 40.74
 0 7 -7 437.96 44.65
 0 7 -6 521.26 41.51
 0 7 -6 527.01 46.82
 0 7 -5 582.04 43.15
 0 7 -5 611.49 48.12
 0 7 -4 98.14 21.15
 0 7 -4 96.35 17.99
 0 7 -3 20.74 14.55
 0 7 -3 22.83 13.43
 0 7 -2 16.42 12.92
 0 7 -2 11.28 11.09
 0 7 -1 104.84 18.03
 0 7 -1 144.07 22.8
 0 7 -1 114.35 18.46
 0 7 0 -5.55 11.17
 0 7 0 -2.32 9.56
 0 7 0 2.53 9.93
 0 7 1 1006.52 58.29
 0 7 1 1053.32 57.12
 0 7 1 1113.66 59.27
 0 7 2 8.22 12.45
 0 7 2 23.97 13.33
 0 7 2 8.41 10.68
 0 7 2 10.64 9.5
 0 7 3 1020.96 58.9
 0 7 3 1105.46 60.62
 0 7 3 1024.94 53.85
 0 7 4 122.81 21.01
 0 7 4 99.56 16.39
 0 7 5 183.51 25.43
 0 7 5 183.36 21.9
 0 7 6 80.02 18.72
 0 7 7 -10.52 13.45
 0 7 8 790 55.2
 0 7 9 303.86 34.27
 0 7 10 915.4 62.17
 0 7 11 -12.55 18.3
 0 7 12 517.02 47.6
 0 7 13 211.76 33.28
 0 7 14 791.58 62.15
 0 7 15 72.07 25.18
 0 7 16 677 59.45
 0 7 17 81.01 27.94
 0 7 18 41.37 26.28
 0 8 -15 127.4 32.77
 0 8 -15 131.74 35.54
 0 8 -14 35.79 25.09
 0 8 -14 30.35 25.54
 0 8 -13 239.37 39.93
 0 8 -13 159.01 34.46
 0 8 -12 102.45 31.44
 0 8 -12 102.54 29.91
 0 8 -11 292.99 41.71
 0 8 -11 247.68 39.62
 0 8 -10 90.95 26.48
 0 8 -10 63.65 23.77
 0 8 -9 304.68 40.56
 0 8 -9 296.18 40.61
 0 8 -8 -14.93 20.92
 0 8 -8 -19.6 19.28
 0 8 -7 948.96 70.77
 0 8 -7 1042.51 71.25
 0 8 -6 73.7 23.85
 0 8 -6 85.43 24.53
 0 8 -5 1251.07 77.56
 0 8 -4 452.1 38.68
 0 8 -4 296.38 36.08
 0 8 -3 1121.65 65.2
 0 8 -3 1110.9 69.92
 0 8 -2 322.4 33.01
 0 8 -2 354.14 37.18
 0 8 -1 502.16 42.17
 0 8 -1 463.13 38.7
 0 8 0 823.09 55.22
 0 8 0 785.18 52.1
 0 8 0 755.99 49.4
 0 8 1 247.93 28.86
 0 8 1 255.42 28.77
 0 8 1 271.89 28.42
 0 8 2 1416.78 73.51
 0 8 2 1355.22 72.85
 0 8 3 35.78 15.33
 0 8 3 38.27 16.46
 0 8 4 1944.55 92.83
 0 8 4 1709.45 89.63
 0 8 5 372.31 36.8
 0 8 5 389.14 37.59
 0 8 6 890.36 59.18
 0 8 7 252.56 31.62
 0 8 8 300.36 35.3
 0 8 9 190.51 30.14
 0 8 10 242.27 33.01
 0 8 11 612.78 53.86
 0 8 12 90 24.89
 0 8 13 469.87 48.98
 0 8 14 25.25 20.34
 0 8 15 514.17 52.89
 0 8 16 181.15 35
 0 8 17 408.68 49.47
 0 8 18 49.95 26.56
 0 8 19 84.56 28.33
 0 9 -13 125.16 34.59
 0 9 -13 112.42 31.01
 0 9 -12 98.13 28.96
 0 9 -12 79.02 31.42
 0 9 -11 245.44 40.97
 0 9 -11 171.36 35.73
 0 9 -10 303.53 44.4
 0 9 -10 355.19 46.46
 0 9 -9 227.32 38.13
 0 9 -9 316.02 43.61
 0 9 -8 401.56 47.77
 0 9 -8 409.72 47.06
 0 9 -7 92.84 26.01
 0 9 -7 110.9 28.12
 0 9 -6 625.57 56.15
 0 9 -6 632.17 57.13
 0 9 -5 66.91 24.64
 0 9 -5 29.45 19.8
 0 9 -4 371.85 41.55
 0 9 -3 8.84 15.17
 0 9 -2 429.77 43.57
 0 9 -1 380.72 39.43
 0 9 -1 315.89 35.21
 0 9 0 315.86 35.83
 0 9 0 308.66 34.62
 0 9 1 366.49 38.18
 0 9 1 477.63 41.91
 0 9 2 313.25 35.18
 0 9 2 427.07 38.85
 0 9 3 346.43 36.27
 0 9 3 439.58 40.41
 0 9 4 472.6 42.89
 0 9 4 505.91 43.79
 0 9 5 768.98 55.26
 0 9 5 664.01 52.08
 0 9 6 130.89 25.25
 0 9 6 69.44 22.1
 0 9 7 221.73 32.07
 0 9 8 204.2 32.32
 0 9 9 281.48 36.77
 0 9 10 282.52 36.96
 0 9 11 292.35 38.71
 0 9 12 133.12 28.79
 0 9 13 253.38 37.69
 0 9 14 331.24 44.51
 0 9 15 22.29 21.92
 0 9 16 324.86 44.98
 0 9 17 23.25 24.45
 0 9 18 141.78 35.77
 0 10 -11 70.39 27.52
 0 10 -11 50.13 27.48
 0 10 -10 171.06 35.63
 0 10 -10 187.81 36.88
 0 10 -9 255.89 42.12
 0 10 -9 298.81 43.12
 0 10 -8 86.64 27.36
 0 10 -8 136.3 31.94
 0 10 -7 279.81 41.69
 0 10 -7 350.53 45.76
 0 10 -6 200.3 34.5
 0 10 -6 122.44 30.62
 0 10 -5 335.19 42.65
 0 10 -5 296.14 40.49
 0 10 -4 50.58 22.66
 0 10 -4 98.73 27.57
 0 10 -3 415.45 45.4
 0 10 -2 18.91 17.21
 0 10 -1 434.23 44.85
 0 10 0 110.4 25.38
 0 10 1 380.77 41.08
 0 10 3 386.69 40.56
 0 10 4 165.77 27.37
 0 10 5 171.8 28.36
 0 10 5 169.92 29.9
 0 10 6 485.66 48.26
 0 10 6 501.54 47.34
 0 10 7 87.78 23.94
 0 10 7 83.17 22.94
 0 10 8 234.66 35.15
 0 10 8 221.02 33.79
 0 10 9 -14.87 19.02
 0 10 9 -4.98 17.09
 0 10 10 345.38 42.5
 0 10 11 31.94 21.45
 0 10 12 323.65 43.63
 0 10 13 39.48 22.73
 0 10 14 260.35 41.79
 0 10 15 94.74 29.78
 0 10 16 18.12 22.59
 0 11 -9 125.88 31.75
 0 11 -8 31.72 24.35
 0 11 -8 18.44 21.75
 0 11 -7 228.36 39.02
 0 11 -7 155.77 34.63
 0 11 -6 24 21.24
 0 11 -6 23.29 21.21
 0 11 -5 319.96 45.03
 0 11 -5 328.13 44.13
 0 11 -4 242.23 39.35
 0 11 -4 214.15 36.31
 0 11 -3 179.78 32.07
 0 11 -3 127.85 28.96
 0 11 -2 273.13 38.61
 0 11 -2 175.62 33.01
 0 11 -1 5.01 16.09
 0 11 6 166.2 29.79
 0 11 6 139.1 29.8
 0 11 7 262.7 36.82
 0 11 7 261.92 36.96
 0 11 8 56.35 22.11
 0 11 8 107.74 26.53
 0 11 9 174.66 32.12
 0 11 9 233.83 35.91
 0 11 10 16.38 19.88
 0 11 10 21.95 18.84
 0 11 11 106.91 29.62
 0 11 11 135.7 32.41
 0 11 12 5.78 21.06
 0 11 12 -5.81 19.32
 0 11 13 125.22 30.96
 0 11 14 -6.1 20.27
 0 12 -6 252.8 41.78
 0 12 -5 6.19 21.26
 0 12 -5 12.03 19.98
 0 12 -4 204.54 39.4
 0 12 -4 164.12 34.24
 0 12 -3 17.49 20.01
 0 12 8 75.62 27.13
 0 12 8 75.82 25.14
 0 12 9 256.5 40.37
 0 12 9 273.54 40.41
 0 12 10 114.65 30.68
 0 12 10 184.17 34.53
 0 12 11 147.39 33.05
 0 12 11 118.43 29.93
 0 12 12 259.87 42.63
 1 -10 -15 114.17 31
 1 -10 -14 222.05 41.61
 1 -10 -13 89.95 27.86
 1 -10 -12 163.19 35.75
 1 -10 -11 90.53 28.04
 1 -10 1 608.1 56.26
 1 -9 -17 12.95 24.22
 1 -9 -16 132.19 32.68
 1 -9 -15 6.1 20.94
 1 -9 -14 147.71 34.71
 1 -9 -13 165.55 35.04
 1 -9 -12 176.38 34.57
 1 -9 -11 111.65 28.71
 1 -9 -10 138.86 31.21
 1 -9 -9 84.53 26.09
 1 -9 -1 250.09 35.05
 1 -9 0 64.09 23.56
 1 -9 1 346.92 40.67
 1 -9 2 402.25 44.66
 1 -9 3 119.94 27.88
 1 -8 -18 51.41 27.06
 1 -8 -17 155.85 34.61
 1 -8 -16 24.12 22.56
 1 -8 -15 477.55 52.77
 1 -8 -14 22.45 22.07
 1 -8 -13 761.73 65.09
 1 -8 -12 119.38 28.77
 1 -8 -11 358.78 42.18
 1 -8 -10 167.38 29.79
 1 -8 -9 408.77 44.27
 1 -8 -8 380.4 42.17
 1 -8 -7 213.31 31.39
 1 -8 -5 7.23 14.88
 1 -8 -4 2367.46 112.35
 1 -8 -2 563.75 45.79
 1 -8 -1 18.2 19
 1 -8 0 380.3 39.72
 1 -8 1 23.82 19.28
 1 -8 2 1022.19 67.79
 1 -8 3 883.4 63.24
 1 -8 4 564.63 51.08
 1 -7 -19 160.53 36.08
 1 -7 -18 68.38 28.3
 1 -7 -17 144 32.88
 1 -7 -16 248.17 39.18
 1 -7 -15 177.23 33.07
 1 -7 -14 387.07 45.39
 1 -7 -13 157.22 31.78
 1 -7 -12 474.99 48.43
 1 -7 -11 115.8 26.62
 1 -7 -10 402.96 42.26
 1 -7 -9 33.81 17.42
 1 -7 -8 266.55 33.08
 1 -7 -7 253.09 29.84
 1 -7 -7 293.47 33.45
 1 -7 -6 180.13 26.18
 1 -7 -6 204.1 28.61
 1 -7 -5 497.65 41.05
 1 -7 -4 1180.98 67.29
 1 -7 -3 168.38 26.49
 1 -7 -3 254.3 27.87
 1 -7 -2 542.86 41.99
 1 -7 -1 397.35 35.99
 1 -7 0 3.33 13.99
 1 -7 1 1083.73 65.86
 1 -7 2 32.82 16.59
 1 -7 3 221.15 31.68
 1 -7 4 147.36 27.53
 1 -7 5 141.2 27.05
 1 -7 8 200.35 32.87
 1 -7 9 294.67 38.34
 1 -7 10 275.07 38.98
 1 -7 11 -20.16 23.29
 1 -7 12 250.11 40.1
 1 -7 13 -22.43 25.01
 1 -7 14 176.19 36.78
 1 -7 15 12.27 25.23
 1 -7 16 287.12 47.05
 1 -6 -20 320.65 45.88
 1 -6 -19 43.43 24.43
 1 -6 -18 394.84 49.54
 1 -6 -17 40.25 22.64
 1 -6 -16 242.22 38.29
 1 -6 -15 99.93 27.63
 1 -6 -14 165.48 32.35
 1 -6 -13 -4.77 15.85
 1 -6 -12 27.18 16.96
 1 -6 -11 210.32 31.33
 1 -6 -10 146.4 26.3
 1 -6 -9 503.16 40.99
 1 -6 -9 639.88 48.57
 1 -6 -8 5.92 13.2
 1 -6 -8 10.99 14.74
 1 -6 -7 1020.17 58.21
 1 -6 -7 960.14 60.68
 1 -6 -6 -5.68 12.89
 1 -6 -6 -3.31 12.05
 1 -6 -5 684.69 46.16
 1 -6 -5 686.21 47.82
 1 -6 -4 170.42 23.76
 1 -6 -3 238.49 27.09
 1 -6 -3 267.93 26.01
 1 -6 -2 549.04 40.36
 1 -6 -2 509.85 37.88
 1 -6 -1 49.04 15.16
 1 -6 -1 62.63 17.26
 1 -6 0 521.01 40.06
 1 -6 1 294.63 30.15
 1 -6 2 1219.27 67.88
 1 -6 3 169.23 26.2
 1 -6 4 1793.46 91.13
 1 -6 5 127.78 22.89
 1 -6 5 102.78 21.23
 1 -6 6 542.33 45.81
 1 -6 6 504.11 42.07
 1 -6 7 64.23 19.71
 1 -6 8 434.75 43.05
 1 -6 9 86.95 23.46
 1 -6 10 288.24 37.08
 1 -6 11 85.14 26.44
 1 -6 12 55.34 23.71
 1 -6 13 324.59 43.37
 1 -6 14 84.18 28.61
 1 -6 15 271.2 43.51
 1 -6 16 18.52 25.96
 1 -6 17 391.86 51.19
 1 -5 -21 12.87 22.77
 1 -5 -20 174.47 35.1
 1 -5 -19 306.38 43.94
 1 -5 -18 126.85 29.96
 1 -5 -17 331.03 43.92
 1 -5 -16 57.83 22.17
 1 -5 -15 749.19 61.19
 1 -5 -14 -4.73 17.22
 1 -5 -13 1333.37 81.34
 1 -5 -12 29.54 17.39
 1 -5 -11 834.38 58.6
 1 -5 -10 190.64 27.73
 1 -5 -10 147.57 23.1
 1 -5 -9 124.57 20.84
 1 -5 -9 87.82 19.59
 1 -5 -8 1128.87 60.1
 1 -5 -8 1002.01 62.03
 1 -5 -7 212.92 24.53
 1 -5 -7 201.44 25.13
 1 -5 -6 994.57 53.25
 1 -5 -6 828.24 52.81
 1 -5 -5 215.59 24.74
 1 -5 -5 245.95 26.17
 1 -5 -4 1841.21 83.03
 1 -5 -4 1790.42 84.2
 1 -5 -3 9.5 12.06
 1 -5 -2 921.54 51.76
 1 -5 -1 72.77 15.74
 1 -5 -1 70.44 15.4
 1 -5 0 159.55 15.08
 1 -5 0 156.24 21.05
 1 -5 1 679.1 35.15
 1 -5 1 693.43 43.63
 1 -5 2 1290.37 56.41
 1 -5 2 1314.52 67.05
 1 -5 3 545.43 31.23
 1 -5 3 509.81 38.97
 1 -5 4 89.74 18.19
 1 -5 4 87.61 17.7
 1 -5 5 1148.09 66.85
 1 -5 5 1296.35 66.57
 1 -5 6 26.58 13.7
 1 -5 6 26.65 14.39
 1 -5 7 1044.08 63.65
 1 -5 7 1040.23 62.34
 1 -5 8 3.53 17.12
 1 -5 9 634.71 50.62
 1 -5 10 20.62 19.71
 1 -5 11 598.3 52.53
 1 -5 12 335.73 41.4
 1 -5 13 327.27 42.1
 1 -5 14 336.19 44.3
 1 -5 15 5.64 22.19
 1 -5 16 189.83 36.5
 1 -5 17 6.21 23.82
 1 -5 18 206.75 40.14
 1 -4 -21 396.87 50.3
 1 -4 -20 12.16 22.74
 1 -4 -19 397.51 48.51
 1 -4 -18 246.14 38.32
 1 -4 -17 106.57 26.48
 1 -4 -16 379.35 43.39
 1 -4 -15 4.78 16.41
 1 -4 -14 725.15 57.54
 1 -4 -13 -8.45 16.22
 1 -4 -12 589.27 43.66
 1 -4 -12 594.15 48.49
 1 -4 -11 14.76 13.43
 1 -4 -11 2.82 13.9
 1 -4 -10 1075.7 58.44
 1 -4 -10 1023.75 62.6
 1 -4 -9 79.81 19.3
 1 -4 -9 60.32 16.71
 1 -4 -8 334.99 30.98
 1 -4 -8 288.02 27.31
 1 -4 -7 587.3 37.85
 1 -4 -7 520.64 38.44
 1 -4 -6 385.75 30.45
 1 -4 -6 467.21 28.76
 1 -4 -6 472.84 34.82
 1 -4 -5 1124.42 56.86
 1 -4 -5 1110.78 59.07
 1 -4 -5 1171.61 51.63
 1 -4 -4 206.58 21.19
 1 -4 -4 223.65 22.84
 1 -4 -4 192.58 16.38
 1 -4 -3 2879.76 114.24
 1 -4 -3 2865.69 115.41
 1 -4 -2 512.67 33.69
 1 -4 -1 1471.44 67.47
 1 -4 0 258.22 24.12
 1 -4 0 286.21 18.41
 1 -4 1 697.1 33.18
 1 -4 1 710.21 41.25
 1 -4 2 351.64 22.11
 1 -4 2 387.29 23.51
 1 -4 2 386.62 25.15
 1 -4 2 361.77 28.69
 1 -4 2 380.58 26.39
 1 -4 3 2466.91 92.32
 1 -4 3 2364.02 103.28
 1 -4 3 2482.11 95.99
 1 -4 3 2515.28 100.43
 1 -4 4 1283.79 66.99
 1 -4 4 1357.57 59.6
 1 -4 4 1441.06 65.84
 1 -4 5 828.05 50.24
 1 -4 5 841.19 42.67
 1 -4 5 895.13 49.8
 1 -4 6 1829.27 87.57
 1 -4 6 1873.49 86.03
 1 -4 7 -6 11.23
 1 -4 7 8.75 13.7
 1 -4 8 1191.5 67.33
 1 -4 9 24.45 15
 1 -4 10 810.31 56.92
 1 -4 11 200.57 30.29
 1 -4 12 404.92 43.22
 1 -4 13 207.3 34.47
 1 -4 14 300.95 40.16
 1 -4 15 367.97 45.69
 1 -4 16 163.13 32.8
 1 -4 17 201.54 37.59
 1 -4 18 173.9 36.96
 1 -4 19 84.2 31.05
 1 -3 -22 209.54 37.95
 1 -3 -21 -6.15 20.44
 1 -3 -20 183.68 34.61
 1 -3 -19 181.87 34.29
 1 -3 -18 504.37 52.28
 1 -3 -17 36.05 19.79
 1 -3 -16 1193.12 78.63
 1 -3 -15 110.01 24.81
 1 -3 -14 447.13 44.01
 1 -3 -13 1266.33 68.87
 1 -3 -13 1132.74 71.4
 1 -3 -12 123.2 23.79
 1 -3 -12 96.23 20.92
 1 -3 -11 1317.12 69.23
 1 -3 -11 1441.68 76.47
 1 -3 -10 41.46 15.31
 1 -3 -10 50.21 14.68
 1 -3 -9 1043.33 55.27
 1 -3 -9 990.27 58.12
 1 -3 -8 -5.36 11.49
 1 -3 -8 -2.14 11.02
 1 -3 -7 1566.51 68.19
 1 -3 -7 1339.09 69.07
 1 -3 -6 294.87 23.61
 1 -3 -6 253.39 24.7
 1 -3 -5 4436.41 155.49
 1 -3 -5 4699.83 165.98
 1 -3 -5 4441.41 160.6
 1 -3 -5 4572.99 168.28
 1 -3 -4 596.28 27.19
 1 -3 -4 622.29 35.22
 1 -3 -4 608.62 30.92
 1 -3 -4 673.13 37.59
 1 -3 -3 1098.86 51.86
 1 -3 -3 1141.04 53.16
 1 -3 -3 1079.73 45.58
 1 -3 -2 1003.95 48.21
 1 -3 -2 980.95 48.37
 1 -3 -1 17.17 9.58
 1 -3 0 593 29.97
 1 -3 0 525.12 25.54
 1 -3 0 610.33 33.7
 1 -3 1 244.39 17.25
 1 -3 1 221.67 17.83
 1 -3 1 232.52 17.74
 1 -3 1 240.3 14.98
 1 -3 1 241.16 21
 1 -3 2 2626.58 96.67
 1 -3 2 2636.18 99.3
 1 -3 2 2657.61 104.64
 1 -3 2 2648.83 99.98
 1 -3 3 415.81 29.36
 1 -3 3 429.53 23
 1 -3 3 452.99 25.94
 1 -3 3 421.03 29.98
 1 -3 3 463.37 28.29
 1 -3 3 432.13 26.98
 1 -3 4 1457.99 58.2
 1 -3 4 1466.08 69.17
 1 -3 4 1503.82 69.49
 1 -3 4 1575.61 67.81
 1 -3 4 1629.47 66.27
 1 -3 5 77.93 16.33
 1 -3 5 123.38 18.25
 1 -3 5 120.56 17.51
 1 -3 6 726.52 46.72
 1 -3 6 784.72 46.76
 1 -3 7 1350.68 67.83
 1 -3 7 1211.04 63.97
 1 -3 7 1249.48 65.51
 1 -3 8 352.98 32.44
 1 -3 8 312.22 30.23
 1 -3 9 1453.05 72.46
 1 -3 9 1585.96 80.66
 1 -3 9 1541.33 79.06
 1 -3 10 416.59 34.64
 1 -3 10 396.69 38.05
 1 -3 10 425.41 38.53
 1 -3 11 220.77 27.97
 1 -3 11 259.1 31.24
 1 -3 11 261.66 31.86
 1 -3 12 143.45 26.73
 1 -3 12 147.71 24.89
 1 -3 13 489.98 46.54
 1 -3 13 426.92 40.93
 1 -3 14 -4.72 17.66
 1 -3 14 23.63 19.41
 1 -3 15 649.35 56.83
 1 -3 15 637.85 53.62
 1 -3 16 5.35 17.16
 1 -3 17 468.53 52.11
 1 -3 18 65.29 26.05
 1 -3 19 111.83 30.83
 1 -3 20 97.01 30.55
 1 -2 -22 124.5 31.85
 1 -2 -21 138.56 31.33
 1 -2 -20 133.34 30.56
 1 -2 -19 221.77 35.68
 1 -2 -18 15.85 18.7
 1 -2 -17 310.29 39.69
 1 -2 -16 14.16 16.2
 1 -2 -15 443.1 44.8
 1 -2 -15 461.93 40.77
 1 -2 -14 152.38 26.96
 1 -2 -14 157.17 26.58
 1 -2 -14 167.14 25.19
 1 -2 -13 814.83 57.87
 1 -2 -13 857.26 55.22
 1 -2 -13 1003.03 58.28
 1 -2 -12 358.62 36.51
 1 -2 -12 408.1 34.97
 1 -2 -11 701.89 47.59
 1 -2 -11 583.18 42.22
 1 -2 -11 637.98 43.35
 1 -2 -10 1482.09 74.69
 1 -2 -10 1392.81 68.98
 1 -2 -10 1364.57 69.57
 1 -2 -9 163.59 20.47
 1 -2 -9 189.47 22.76
 1 -2 -9 139.26 19.26
 1 -2 -8 1190.78 62.83
 1 -2 -8 1338.29 62.53
 1 -2 -8 1290.46 62.83
 1 -2 -7 565.52 34.9
 1 -2 -7 568.44 37.34
 1 -2 -6 262.61 23.19
 1 -2 -6 265.38 22.15
 1 -2 -5 166.8 18.23
 1 -2 -5 152.2 8.08
 1 -2 -5 168.94 16.66
 1 -2 -4 1828.68 72.23
 1 -2 -4 1809.71 73.89
 1 -2 -4 1741.14 61.8
 1 -2 -3 936.1 41.75
 1 -2 -3 918.85 42.56
 1 -2 -3 833.94 33.96
 1 -2 -3 852.08 33.26
 1 -2 -2 1209.87 49.73
 1 -2 -2 1077.11 48.48
 1 -2 -2 1083.63 42.74
 1 -2 -2 1094.5 43.44
 1 -2 -1 946.24 34.43
 1 -2 -1 859.83 29.76
 1 -2 0 419.73 21.84
 1 -2 0 415.31 22.43
 1 -2 0 392.34 17.89
 1 -2 0 413.03 24.59
 1 -2 1 9.16 6.52
 1 -2 1 9.22 7.82
 1 -2 1 16.38 7.36
 1 -2 1 16.08 6.68
 1 -2 1 10.28 4.33
 1 -2 1 3.68 8.43
 1 -2 2 59.48 9.89
 1 -2 2 59.81 11.87
 1 -2 2 47.35 8.2
 1 -2 2 82.28 10.63
 1 -2 3 793.71 31.44
 1 -2 3 749.35 30.69
 1 -2 3 791.75 28.72
 1 -2 4 219.5 20.42
 1 -2 4 200.32 19.29
 1 -2 4 230.9 19.29
 1 -2 4 218.24 15.77
 1 -2 5 1806.14 78.1
 1 -2 5 1811.22 76.48
 1 -2 5 1746.65 76.08
 1 -2 5 1757.5 71.64
 1 -2 5 1832.46 73.8
 1 -2 6 112.6 16.56
 1 -2 6 71.56 15.71
 1 -2 6 110.74 16.94
 1 -2 6 104.24 14.36
 1 -2 6 126.07 14.99
 1 -2 7 685.34 38.99
 1 -2 7 656.93 42.13
 1 -2 7 685.28 40.66
 1 -2 7 680.13 42.26
 1 -2 8 211.97 21.75
 1 -2 8 166.67 22.32
 1 -2 8 165.6 22.07
 1 -2 9 72.89 16.87
 1 -2 9 77.96 16.99
 1 -2 9 84.82 17.75
 1 -2 10 234.14 25.8
 1 -2 10 245.13 28.45
 1 -2 11 1035.74 62.26
 1 -2 11 1155.91 66.49
 1 -2 11 1193.33 68.13
 1 -2 12 179.25 27.68
 1 -2 12 187.64 27.51
 1 -2 12 134.31 25.21
 1 -2 13 104.95 23.73
 1 -2 13 134.54 24.95
 1 -2 13 103.61 23.06
 1 -2 14 528.97 46.1
 1 -2 14 521.99 46.68
 1 -2 14 543.32 49.25
 1 -2 15 33.72 20.81
 1 -2 15 42.9 20.07
 1 -2 16 248.04 35.82
 1 -2 16 274.06 37.89
 1 -2 17 -14.39 19.73
 1 -2 17 -5.38 18.45
 1 -2 18 258.63 39.95
 1 -2 18 232.41 37.87
 1 -2 19 -5.33 23.75
 1 -2 19 -5.95 21.64
 1 -2 20 136.73 34.01
 1 -2 21 77.42 29.4
 1 -1 -22 -12.23 18.91
 1 -1 -21 343.05 44.75
 1 -1 -20 73.95 25.93
 1 -1 -19 157.76 31.72
 1 -1 -18 289.64 39.8
 1 -1 -17 -4.89 17.3
 1 -1 -16 648.12 54.67
 1 -1 -15 108.63 25.67
 1 -1 -15 77.44 21.72
 1 -1 -14 511.36 44
 1 -1 -14 480.05 44.19
 1 -1 -13 19.52 17.43
 1 -1 -13 7.4 13.1
 1 -1 -13 5.75 10.17
 1 -1 -12 1014.63 61.21
 1 -1 -12 865.46 56.09
 1 -1 -12 1014.37 55.54
 1 -1 -11 63.39 17.41
 1 -1 -11 83.98 17.69
 1 -1 -11 91.24 16.59
 1 -1 -10 978.78 56.21
 1 -1 -10 938.84 51.59
 1 -1 -10 996.84 54.81
 1 -1 -9 115.49 16.13
 1 -1 -9 88.41 16.57
 1 -1 -9 83.7 17.14
 1 -1 -8 238.55 21.29
 1 -1 -8 246.45 15.05
 1 -1 -8 239.33 23.38
 1 -1 -8 246.29 24.4
 1 -1 -7 61.91 12.76
 1 -1 -7 39.27 6.32
 1 -1 -7 39.57 12.9
 1 -1 -7 51.73 12.39
 1 -1 -6 542.36 29.68
 1 -1 -6 434.58 19.87
 1 -1 -6 471.61 30.6
 1 -1 -6 429.71 28.44
 1 -1 -5 1300.44 57.07
 1 -1 -5 1450.97 59.37
 1 -1 -5 1406.24 57.99
 1 -1 -5 1274.46 47.45
 1 -1 -4 646.94 33.25
 1 -1 -4 603.73 31.79
 1 -1 -4 611.16 24.12
 1 -1 -3 3595.47 126.45
 1 -1 -3 3811.17 127.09
 1 -1 -3 3437.64 118.89
 1 -1 -2 800.81 36.23
 1 -1 -2 836.31 36.54
 1 -1 -2 868.9 36
 1 -1 -1 5081.6 170.69
 1 -1 -1 5341.65 170.5
 1 -1 -1 4912.86 167.17
 1 -1 -1 4857.68 164.27
 1 -1 0 95.45 8.39
 1 -1 0 107.94 10.52
 1 -1 0 92.59 9.45
 1 -1 1 1322.08 49.77
 1 -1 1 1239.64 47.01
 1 -1 1 1279.98 50.5
 1 -1 1 1303.18 50.66
 1 -1 2 25.35 8.71
 1 -1 2 24.87 7.41
 1 -1 2 23.16 5.11
 1 -1 2 20.99 7.76
 1 -1 3 49.92 11.32
 1 -1 3 34.25 10.01
 1 -1 3 37.64 9.13
 1 -1 3 23.24 6.89
 1 -1 3 35.21 6.76
 1 -1 4 1122.34 49.42
 1 -1 4 1047.32 46.69
 1 -1 4 1040.93 47.6
 1 -1 4 1071.84 44.9
 1 -1 4 1056.13 41.3
 1 -1 5 290.28 15.81
 1 -1 5 304.73 23.38
 1 -1 5 298.78 21.2
 1 -1 5 268.61 21.95
 1 -1 5 245.4 19.35
 1 -1 5 251.87 19.39
 1 -1 6 1653.27 62.46
 1 -1 6 1713.39 73.57
 1 -1 6 1666.39 69.78
 1 -1 6 1727.57 73.79
 1 -1 6 1661.41 70.07
 1 -1 6 1682.39 69.11
 1 -1 7 3.06 7.06
 1 -1 7 4.19 5.28
 1 -1 7 12.42 11.51
 1 -1 7 -6.38 10.64
 1 -1 7 1.81 8.92
 1 -1 7 -1.67 3.2
 1 -1 8 2258.89 96.27
 1 -1 8 2419.53 99.14
 1 -1 8 2232.85 98.98
 1 -1 9 16.75 10.67
 1 -1 9 5.07 10.43
 1 -1 9 8.14 11.16
 1 -1 10 1573.97 77.26
 1 -1 10 1634.24 78.86
 1 -1 10 1559.76 79.43
 1 -1 11 101.7 20.27
 1 -1 11 117.19 21.63
 1 -1 11 72.9 17.79
 1 -1 12 1037.75 61.38
 1 -1 12 1042.89 61.52
 1 -1 12 908.6 60.89
 1 -1 13 140.32 25.21
 1 -1 13 124.88 23.21
 1 -1 13 109.93 23.92
 1 -1 14 93.63 23.55
 1 -1 14 66.57 19.96
 1 -1 14 67.7 20.35
 1 -1 15 321.28 36.67
 1 -1 15 249.51 34.09
 1 -1 16 175.84 32.23
 1 -1 16 173.43 28.97
 1 -1 16 212.85 32.96
 1 -1 17 475.28 49
 1 -1 17 606.4 54.23
 1 -1 18 295.36 42.64
 1 -1 18 325.51 43.32
 1 -1 19 702.57 63.35
 1 -1 19 832.82 69.25
 1 -1 20 84.28 29.85
 1 -1 20 95.68 29.61
 1 -1 21 251.48 41.95
 1 -1 21 279.98 42.89
 1 -1 22 18.16 25.97
 1 0 -20 296.41 41.55
 1 0 -19 5.34 17.75
 1 0 -18 207.91 34.63
 1 0 -17 43.1 20.59
 1 0 -17 39.73 21.8
 1 0 -16 193.31 31.48
 1 0 -16 191.91 32.42
 1 0 -15 453.07 44.61
 1 0 -15 568.9 48.38
 1 0 -14 70.06 20.19
 1 0 -14 88.04 22.62
 1 0 -13 896.89 60.21
 1 0 -13 999.43 61.95
 1 0 -12 56.74 18.98
 1 0 -12 49.25 15.99
 1 0 -12 30.97 11.27
 1 0 -11 1795.25 87.94
 1 0 -11 1811.34 86.82
 1 0 -11 1847.69 81.22
 1 0 -10 44.81 16.04
 1 0 -10 34.95 12.48
 1 0 -10 37.54 11.06
 1 0 -9 2774.28 107.24
 1 0 -9 2733.01 113.21
 1 0 -9 2591.09 112.14
 1 0 -8 1646.18 69.03
 1 0 -8 1679.54 70.68
 1 0 -8 1574.95 74.13
 1 0 -8 1593.28 73.96
 1 0 -7 2863.33 104.08
 1 0 -7 2618.59 104.23
 1 0 -7 2682.85 108.38
 1 0 -7 2795.62 109.24
 1 0 -6 871.91 37.83
 1 0 -6 892.87 39.76
 1 0 -6 802.97 39.75
 1 0 -6 876.02 43.31
 1 0 -6 783.09 42.41
 1 0 -5 759.87 33.1
 1 0 -5 802.97 35.18
 1 0 -5 754.12 35.78
 1 0 -5 703.14 37.29
 1 0 -5 799.41 39.27
 1 0 -4 3344.45 115.38
 1 0 -4 3364.28 113.04
 1 0 -4 3231.76 115.7
 1 0 -4 3249 112.9
 1 0 -4 3090.81 117.53
 1 0 -4 3308.99 119.14
 1 0 -3 1282.27 46.72
 1 0 -3 1324.41 48.6
 1 0 -3 1284.2 48.83
 1 0 -3 1298.23 47.48
 1 0 -3 1244.41 50.71
 1 0 -3 1284.02 52.39
 1 0 -2 2182.61 75.76
 1 0 -2 2130.38 74.58
 1 0 -2 2145.38 74.46
 1 0 -2 2187.14 76.47
 1 0 -2 2136.13 78.02
 1 0 -1 256.11 11.3
 1 0 -1 266.83 13.36
 1 0 -1 265.78 11.72
 1 0 0 6702.87 47.66
 1 0 0 1.72 3.28
 1 0 1 3.11 3.14
 1 0 1 -1.23 3.04
 1 0 2 3330.6 109.74
 1 0 2 3221.73 109.81
 1 0 2 2993.56 107.78
 1 0 3 699.26 31.09
 1 0 3 661.35 27.43
 1 0 3 622.65 29.4
 1 0 3 624.89 29.1
 1 0 4 551.28 24.84
 1 0 4 558.82 25.82
 1 0 4 539.33 29.32
 1 0 4 542.88 25.83
 1 0 4 522.38 27.4
 1 0 4 548.94 27.04
 1 0 5 480.02 24.3
 1 0 5 418.65 27.51
 1 0 5 461.46 24.36
 1 0 5 467.3 22.77
 1 0 6 1442.62 64.13
 1 0 6 1410.87 58.38
 1 0 6 1454.57 56.21
 1 0 7 1867.32 79.78
 1 0 7 1726.02 68.83
 1 0 7 1909.61 73.11
 1 0 8 525.92 33.54
 1 0 8 487.5 34.23
 1 0 8 455.75 25.54
 1 0 8 483.43 28.8
 1 0 9 1459.43 69.49
 1 0 9 1618.79 74.08
 1 0 9 1419.94 64.13
 1 0 10 9.79 11.12
 1 0 10 22.68 13.98
 1 0 11 838.83 49.92
 1 0 11 779.22 51.23
 1 0 12 34.72 14.5
 1 0 12 23.99 15.59
 1 0 13 385.36 37.6
 1 0 13 404.97 36.4
 1 0 13 358.1 37.59
 1 0 14 175.95 28.83
 1 0 14 146.83 24.28
 1 0 14 221.85 30.89
 1 0 15 468 45.4
 1 0 15 525.43 44.76
 1 0 15 529.07 47.56
 1 0 16 266.82 36.57
 1 0 16 162.32 29.43
 1 0 17 332.51 41.16
 1 0 17 350.22 41.85
 1 0 18 255.43 37.59
 1 0 18 333.89 41.84
 1 0 19 16.17 21.19
 1 0 19 16.49 21.09
 1 0 20 288.43 43.24
 1 0 20 345.19 45.31
 1 0 21 11.8 22.65
 1 0 21 18 23.59
 1 0 22 220.22 39.7
 1 0 22 267.31 42.38
 1 1 -18 24.94 20.1
 1 1 -18 43.89 24.77
 1 1 -17 583.49 52.32
 1 1 -17 645.46 56.57
 1 1 -16 132.27 27.5
 1 1 -16 202.5 34.79
 1 1 -15 1355.45 78.6
 1 1 -15 1069.03 71.21
 1 1 -14 441.49 41.69
 1 1 -14 392.4 41.41
 1 1 -13 234.91 29.63
 1 1 -13 220.8 31.46
 1 1 -12 875.09 57.02
 1 1 -12 800.7 53.09
 1 1 -11 317.54 32.25
 1 1 -11 290.68 29.55
 1 1 -10 1378.32 63.86
 1 1 -10 1506.32 74.39
 1 1 -10 1523.82 72.94
 1 1 -9 485.88 29.1
 1 1 -9 489.94 36.21
 1 1 -9 469.09 34.11
 1 1 -8 1443.35 61.02
 1 1 -8 1434.97 65.57
 1 1 -7 63.23 11.69
 1 1 -7 70.73 12.4
 1 1 -7 58.82 14.91
 1 1 -7 65.04 12.97
 1 1 -6 2548.41 95.88
 1 1 -6 2538.78 97.89
 1 1 -6 2529.78 98.42
 1 1 -6 2573.28 101.72
 1 1 -5 537.03 27.86
 1 1 -5 532.43 28.82
 1 1 -5 535.82 29.04
 1 1 -5 501.15 31.23
 1 1 -4 3392.06 116.66
 1 1 -4 3315.9 118.64
 1 1 -4 3291.94 112.11
 1 1 -4 3113.61 117.25
 1 1 -4 3303.37 116.7
 1 1 -4 3327.06 118.65
 1 1 -4 3148.23 119.83
 1 1 -3 2221.81 76.37
 1 1 -3 2241.31 76.73
 1 1 -3 2300.21 80.64
 1 1 -3 2300.78 83.37
 1 1 -3 2176.57 84.58
 1 1 -3 2300.46 82.4
 1 1 -2 1295.11 46.89
 1 1 -2 1309.29 51.27
 1 1 -1 1493.68 54.75
 1 1 -1 1460.52 51.67
 1 1 -1 1545.55 54.77
 1 1 0 1335.56 22.34
 1 1 0 1308.53 19.62
 1 1 1 4548.36 54.76
 1 1 1 4815.41 61.27
 1 1 1 4856.45 60.97
 1 1 2 474.38 21.7
 1 1 2 506.38 22.76
 1 1 2 510.1 21.16
 1 1 3 1670.5 63.29
 1 1 3 1707.2 58.67
 1 1 3 1709.44 63.54
 1 1 4 164.58 13.86
 1 1 4 171.36 10.77
 1 1 4 195.64 14.68
 1 1 4 172.78 11.5
 1 1 4 163.42 9.17
 1 1 5 818.71 34.46
 1 1 5 959.11 40.49
 1 1 5 853.48 34.67
 1 1 6 446.82 26.08
 1 1 6 498.47 24.56
 1 1 6 448.19 23.41
 1 1 6 462.49 27.92
 1 1 6 497.16 30.18
 1 1 7 1421.19 59.28
 1 1 7 1323.14 56.83
 1 1 7 1509.91 63.01
 1 1 7 1462.8 65.03
 1 1 8 809.61 44.7
 1 1 8 747.26 36.56
 1 1 8 680.75 36.53
 1 1 9 1384.77 66.17
 1 1 9 1173.79 56.2
 1 1 9 1339.31 56.61
 1 1 10 441.08 31.13
 1 1 10 438.67 34.12
 1 1 10 364.78 25.84
 1 1 11 102.27 17.17
 1 1 11 68.95 16.89
 1 1 12 1332.59 68.14
 1 1 12 1410 74.76
 1 1 13 19.56 13.36
 1 1 13 14.29 15.34
 1 1 14 608.81 44.77
 1 1 14 672.64 50.88
 1 1 15 49.93 19.29
 1 1 16 554.7 51.99
 1 1 16 703.63 55.86
 1 1 17 58.16 22.42
 1 1 17 23.73 18.7
 1 1 18 514.3 51.4
 1 1 18 533.26 51.86
 1 1 19 43.39 22.34
 1 1 19 26.51 20.37
 1 1 20 210.72 37.27
 1 1 20 133.41 31
 1 1 21 41.59 26.03
 1 1 21 46.37 23.37
 1 1 22 123.36 33.65
 1 1 22 96.18 28.46
 1 2 -19 251.38 40.82
 1 2 -18 138.66 32.98
 1 2 -17 32.48 18.7
 1 2 -17 39.23 24.56
 1 2 -16 252.98 34.92
 1 2 -16 214.35 35.89
 1 2 -15 407.14 40.73
 1 2 -15 338.68 41.72
 1 2 -14 449.74 40.75
 1 2 -14 396.93 43.59
 1 2 -13 191.75 26.89
 1 2 -13 170.17 28.57
 1 2 -12 596.72 47.93
 1 2 -12 705.9 48.01
 1 2 -11 96.31 22.93
 1 2 -11 76.61 17.74
 1 2 -11 66.86 17.81
 1 2 -10 1006.9 57.11
 1 2 -10 1092.85 61.96
 1 2 -10 1086.15 58.03
 1 2 -9 668.4 42.43
 1 2 -9 733.01 47.17
 1 2 -9 767.89 44.95
 1 2 -8 24.92 12.85
 1 2 -8 13.04 10.73
 1 2 -8 30.99 11.51
 1 2 -7 1391.11 62.66
 1 2 -7 1319.33 65.71
 1 2 -7 1463.09 65.3
 1 2 -7 1331.38 60.98
 1 2 -6 151.17 18.8
 1 2 -6 149.93 16.42
 1 2 -6 138.54 17.73
 1 2 -6 125.36 14.72
 1 2 -6 118.12 14.88
 1 2 -5 1785.27 76.19
 1 2 -5 1901.7 73.67
 1 2 -5 1876.05 72.12
 1 2 -5 1711.46 72.25
 1 2 -5 1687.41 74.39
 1 2 -4 10.24 9.91
 1 2 -4 15.82 8.38
 1 2 -4 29.34 8.87
 1 2 -4 29.95 10.26
 1 2 -4 24.2 8.28
 1 2 -3 5540.66 192.89
 1 2 -3 5408.17 192.81
 1 2 -3 5459.34 190.69
 1 2 -3 5527.32 187.44
 1 2 -3 5681.75 191.72
 1 2 -2 147.84 14.1
 1 2 -2 151.58 13.35
 1 2 -2 150.33 14.59
 1 2 -2 147.2 10.22
 1 2 -1 3619.74 125.25
 1 2 -1 3522.87 120.61
 1 2 -1 3546.31 119.41
 1 2 -1 3642.28 125.79
 1 2 -1 3597.74 126.36
 1 2 -1 3670.88 120.81
 1 2 0 1702.44 58.64
 1 2 0 1616.91 57.06
 1 2 0 1555.15 56.15
 1 2 0 1638.06 60.25
 1 2 0 1579.97 58.55
 1 2 1 1850.48 67.75
 1 2 1 1907.73 68.15
 1 2 1 1825.26 67.06
 1 2 1 1890.54 68.69
 1 2 1 1814.37 65.77
 1 2 1 1907.22 68.31
 1 2 1 1835.35 65.19
 1 2 1 1830.74 64.52
 1 2 2 15.97 3.54
 1 2 2 11.7 6.98
 1 2 2 20.93 6.64
 1 2 2 19.49 4.21
 1 2 2 25.92 7.73
 1 2 2 18.24 7.52
 1 2 2 15.02 5.46
 1 2 2 18.26 7.23
 1 2 2 17.58 5.51
 1 2 3 39.26 4.74
 1 2 3 75.57 11.39
 1 2 3 59.85 8.41
 1 2 3 65.3 6.99
 1 2 4 8.27 4.37
 1 2 4 8.18 4.57
 1 2 4 1.04 7.26
 1 2 5 70.97 7.82
 1 2 5 75.69 12.08
 1 2 5 71.64 10.95
 1 2 6 3608.04 127.31
 1 2 6 3785.75 134.84
 1 2 6 3698.96 124.71
 1 2 6 3551.38 133.51
 1 2 7 -1.48 7.41
 1 2 7 9.82 9.72
 1 2 7 -2.53 4.38
 1 2 7 5.84 6.47
 1 2 8 1257.05 52.37
 1 2 8 1241.97 56.39
 1 2 9 97.98 17.37
 1 2 9 75.81 11.34
 1 2 9 56.23 11.56
 1 2 10 459.82 34.94
 1 2 11 92.7 18.17
 1 2 12 168.79 20.99
 1 2 12 181.19 25.03
 1 2 13 24.22 15.73
 1 2 14 74.93 20.72
 1 2 15 337.98 37.02
 1 2 16 12.91 16.92
 1 2 17 476.52 46.9
 1 2 18 -14.56 18.16
 1 2 19 218.64 36.96
 1 2 19 302.23 40.41
 1 2 20 11.48 21.46
 1 2 20 -5.38 17.87
 1 2 21 275.48 43.19
 1 2 21 336.59 44.68
 1 2 22 62.16 27.23
 1 2 22 29.09 25.98
 1 2 23 83.96 27.84
 1 3 -19 -5.62 25.99
 1 3 -18 232.95 40.95
 1 3 -17 88.17 28.63
 1 3 -16 306.44 42.07
 1 3 -15 543.38 52.57
 1 3 -14 141.39 30
 1 3 -14 155.92 26.34
 1 3 -13 825.07 54.69
 1 3 -13 692.34 55.48
 1 3 -13 664.65 51.27
 1 3 -12 139.07 27.16
 1 3 -12 175.87 25.77
 1 3 -12 139.84 23.02
 1 3 -11 1220.21 66.79
 1 3 -11 1245.39 71.73
 1 3 -11 1240.54 68.38
 1 3 -10 75.83 18.75
 1 3 -10 73.59 17.89
 1 3 -10 108.01 18.45
 1 3 -9 920.28 52
 1 3 -9 967.07 57.01
 1 3 -9 920.11 54.26
 1 3 -8 444.89 36.08
 1 3 -8 491.63 33.96
 1 3 -8 505.19 36.15
 1 3 -7 57.2 14.24
 1 3 -7 38.03 11.75
 1 3 -7 52.16 13.43
 1 3 -6 293.55 26.08
 1 3 -6 296.22 25.65
 1 3 -6 272.58 21.82
 1 3 -5 947.84 50.35
 1 3 -5 950.61 47.08
 1 3 -5 940.82 49.62
 1 3 -5 1014.97 46.68
 1 3 -5 936.2 44.79
 1 3 -4 726.12 40.29
 1 3 -4 737.09 37.97
 1 3 -4 734.98 37.59
 1 3 -4 679.03 39.45
 1 3 -4 769.07 37.14
 1 3 -4 684.4 34.39
 1 3 -3 509.37 30.27
 1 3 -3 469.18 19.16
 1 3 -3 467.33 19.12
 1 3 -3 512.57 28.78
 1 3 -3 557.23 29.38
 1 3 -3 485.13 30.44
 1 3 -3 494.57 25.36
 1 3 -2 5348.71 187.24
 1 3 -2 5130.9 177.71
 1 3 -2 5364.23 186.12
 1 3 -2 5578.16 186.76
 1 3 -2 5350.91 188.48
 1 3 -2 5407.92 181.97
 1 3 -1 75.93 11.69
 1 3 -1 91.53 8.98
 1 3 -1 80.34 8.09
 1 3 -1 88.13 11.89
 1 3 -1 77.1 10.84
 1 3 -1 96.28 12.51
 1 3 -1 78.75 8.77
 1 3 0 1881.23 68.83
 1 3 0 1797.44 67.21
 1 3 0 1827.9 71.22
 1 3 0 1812.39 69.88
 1 3 0 1876.9 67.76
 1 3 0 1850.16 69.99
 1 3 1 938.98 39.61
 1 3 1 884.97 38.25
 1 3 1 930.88 37.93
 1 3 1 889.47 37.29
 1 3 1 914.22 39.66
 1 3 1 884.1 37.27
 1 3 2 794.35 36.03
 1 3 2 741.77 34.72
 1 3 2 762.9 31.52
 1 3 2 763.1 34.17
 1 3 2 735.72 35.12
 1 3 2 774.29 35.27
 1 3 2 742.5 33.52
 1 3 2 737.07 31.41
 1 3 3 77.72 7.74
 1 3 3 59.27 10.95
 1 3 3 44.03 8.62
 1 3 3 64.46 10.48
 1 3 3 65.02 7.97
 1 3 3 65.35 10.97
 1 3 3 64.54 11.44
 1 3 3 68.68 10.08
 1 3 4 1257.43 48.77
 1 3 4 1380.12 57.65
 1 3 4 1374.06 49.73
 1 3 4 1313.63 57.18
 1 3 4 1314.81 55.6
 1 3 5 466.26 20.41
 1 3 5 504.7 28.55
 1 3 5 466.07 22.24
 1 3 6 1588.55 67.25
 1 3 6 1564.8 59.85
 1 3 7 2108 79.47
 1 3 7 2362.26 88.86
 1 3 7 2101.18 73.24
 1 3 7 2099.41 86.78
 1 3 8 348.58 21.43
 1 3 11 423.04 34.81
 1 3 12 241.49 28.31
 1 3 13 691.89 49.11
 1 3 14 207.83 29.61
 1 3 15 309.76 35.58
 1 3 16 389.49 41.32
 1 3 17 84.56 24
 1 3 18 541.38 51.84
 1 3 19 104.18 26.45
 1 3 20 109.25 27.01
 1 3 21 6.04 21.35
 1 3 21 -5.43 18.04
 1 3 22 81.41 29.05
 1 4 -20 12.15 28.07
 1 4 -19 206.66 41.69
 1 4 -18 22.82 27.26
 1 4 -17 296.15 43.16
 1 4 -16 47.21 26.67
 1 4 -15 279.57 40.96
 1 4 -14 514.87 50.51
 1 4 -14 418.29 43.19
 1 4 -13 159.91 29.38
 1 4 -13 125.64 26.27
 1 4 -12 141.14 28
 1 4 -12 154.26 24.54
 1 4 -12 146.03 25.94
 1 4 -11 11.62 16.94
 1 4 -11 -3.56 16.17
 1 4 -11 3.09 11.87
 1 4 -10 497.84 39.32
 1 4 -10 596.74 45.69
 1 4 -9 39.89 15.37
 1 4 -9 10.28 11.47
 1 4 -9 19.07 13.65
 1 4 -8 1286.41 67.81
 1 4 -8 1195.56 60.66
 1 4 -8 1097.63 64.09
 1 4 -7 42.4 14.42
 1 4 -7 51.47 12.58
 1 4 -7 41.76 14.41
 1 4 -6 541.55 39.02
 1 4 -6 545.39 33.59
 1 4 -6 553.01 38.68
 1 4 -5 1432.29 68.72
 1 4 -5 1347.86 67.94
 1 4 -5 1440.43 62.57
 1 4 -4 1242.12 59.4
 1 4 -4 1122.4 42.24
 1 4 -4 1306.5 60.66
 1 4 -4 1192.11 52.72
 1 4 -3 2460.57 99.71
 1 4 -3 2465.25 86.44
 1 4 -3 2434.01 86.23
 1 4 -3 2450.61 96.97
 1 4 -3 2475.43 96.68
 1 4 -3 2429.69 100.4
 1 4 -3 2459.63 93.58
 1 4 -2 1304.44 58.94
 1 4 -2 1275.36 50.14
 1 4 -2 1250.02 56.71
 1 4 -2 1264.58 50.92
 1 4 -2 1303.9 56.91
 1 4 -2 1307.18 60.04
 1 4 -2 1317.99 54.4
 1 4 -1 1346.56 54.47
 1 4 -1 1374.46 59.05
 1 4 -1 1382.81 54.8
 1 4 -1 1375.51 58.75
 1 4 -1 1399.71 60.7
 1 4 -1 1361.54 56.14
 1 4 0 73.47 10.03
 1 4 0 74.23 11.76
 1 4 0 86.96 10.5
 1 4 0 80.13 10.64
 1 4 0 86.53 10.1
 1 4 0 84.97 11.69
 1 4 1 1776.99 70.39
 1 4 1 1782.4 69.33
 1 4 1 1714.06 68.6
 1 4 1 1742.16 68.46
 1 4 1 1861.09 70.68
 1 4 1 1708.03 68.33
 1 4 2 1334.24 56.56
 1 4 2 1357.69 55.67
 1 4 2 1306.11 56.2
 1 4 2 1265.89 54.06
 1 4 2 1333.43 55.47
 1 4 2 1247.76 52.26
 1 4 3 3068 111.63
 1 4 3 3000.64 107.86
 1 4 3 2934.03 109.98
 1 4 3 2871.76 109.17
 1 4 3 2959.96 109.63
 1 4 3 2884.4 110.78
 1 4 3 2870.74 108.36
 1 4 3 2855.1 104.88
 1 4 4 14.57 6.13
 1 4 4 29.25 9.87
 1 4 4 12.16 7.04
 1 4 4 28.53 8.15
 1 4 4 11.96 6.2
 1 4 4 21.54 9.56
 1 4 4 16.15 7.88
 1 4 4 24.36 10.44
 1 4 4 9.92 7.61
 1 4 5 2008.58 73.42
 1 4 5 2124.45 84.76
 1 4 5 2058.48 84.89
 1 4 5 2063.21 82.69
 1 4 5 1972.01 75.18
 1 4 6 299.16 23.62
 1 4 6 320.29 19.13
 1 4 6 321.99 16.03
 1 4 7 1347.47 54.13
 1 4 7 1317.58 47.49
 1 4 12 621.32 44.65
 1 4 13 -3.31 13
 1 4 14 486.17 42.08
 1 4 15 11.52 14.73
 1 4 16 474.9 44.58
 1 4 17 117.3 25.83
 1 4 18 183.52 30.56
 1 4 22 44.13 25.98
 1 5 -19 80.36 32.79
 1 5 -18 186.07 40.01
 1 5 -17 -40.57 27.27
 1 5 -16 395.12 49.65
 1 5 -15 56.44 23.6
 1 5 -15 58.36 25.41
 1 5 -14 408.89 45.7
 1 5 -14 483.7 50.4
 1 5 -13 187.91 31.78
 1 5 -13 204.68 33.28
 1 5 -12 1267.44 79.08
 1 5 -12 1224.56 75.81
 1 5 -11 324.82 37.11
 1 5 -11 290.2 36.54
 1 5 -10 693.31 53.01
 1 5 -10 565.69 42.5
 1 5 -10 603.65 48.52
 1 5 -9 1549.63 81.32
 1 5 -9 1397.26 72.22
 1 5 -9 1384.33 78.4
 1 5 -8 -3.45 13.88
 1 5 -8 -7.5 10.72
 1 5 -8 6.85 14.69
 1 5 -7 1065.73 63.38
 1 5 -7 1185.04 65.35
 1 5 -7 1100.05 57.14
 1 5 -6 27.17 12.69
 1 5 -6 8.37 8.42
 1 5 -6 -2.98 11.15
 1 5 -5 810.11 50.47
 1 5 -5 814.5 44.68
 1 5 -5 876.95 52.28
 1 5 -4 22.81 13.05
 1 5 -4 21 11.04
 1 5 -4 7.06 8.3
 1 5 -3 1564.46 73.75
 1 5 -3 1581.83 60.89
 1 5 -3 1612.11 74.79
 1 5 -3 1544.79 67.53
 1 5 -2 1561.17 61.33
 1 5 -2 1518.72 61.2
 1 5 -2 1453.77 61.99
 1 5 -2 1634.95 71.99
 1 5 -2 1560.9 66.15
 1 5 -1 3360.91 130.03
 1 5 -1 3333.18 126.43
 1 5 -1 3461.83 122.97
 1 5 -1 3259.03 123.2
 1 5 -1 3471.5 127.2
 1 5 -1 3294.88 123.51
 1 5 -1 3425.83 126.15
 1 5 0 3690.76 138.65
 1 5 0 3954.91 142.39
 1 5 0 3929.51 137.95
 1 5 0 3595.55 136.51
 1 5 0 3660.94 137.71
 1 5 0 3807.64 139.57
 1 5 0 3946.38 140.33
 1 5 0 3659.35 137.24
 1 5 0 3894.12 139.66
 1 5 1 802.8 39.47
 1 5 1 823.96 39.38
 1 5 1 795.03 39.41
 1 5 1 734.38 37.56
 1 5 1 720.78 37.62
 1 5 2 1437.44 62.91
 1 5 2 1402.92 61.91
 1 5 2 1392.46 63.1
 1 5 2 1465.1 61.48
 1 5 2 1534.84 62.69
 1 5 2 1392.67 59.91
 1 5 3 8.85 6.88
 1 5 3 22.83 8.92
 1 5 3 20.89 8.11
 1 5 3 19.71 8.35
 1 5 3 9.88 7.49
 1 5 3 17.08 7.55
 1 5 3 5.34 8.24
 1 5 3 16.82 8.31
 1 5 4 1509.28 63.15
 1 5 4 1526.18 65.72
 1 5 4 1445.72 67.45
 1 5 4 1525.74 65.74
 1 5 4 1624.85 66.46
 1 5 4 1406.7 60.64
 1 5 5 9.52 7.38
 1 5 5 1.76 8.01
 1 5 5 1.02 6.01
 1 5 5 -1.18 5.35
 1 5 5 -2.04 10.08
 1 5 6 3823.38 133.12
 1 5 13 596.22 45.23
 1 5 14 45.79 17.42
 1 5 15 332.07 35.76
 1 6 -18 157.4 38.91
 1 6 -17 54.93 30.58
 1 6 -16 41.13 28.13
 1 6 -16 73.89 27.6
 1 6 -15 597.03 58.86
 1 6 -15 576.14 56.59
 1 6 -14 -16.11 22.09
 1 6 -14 -9.98 21.84
 1 6 -13 761.12 62.22
 1 6 -13 738.61 61.6
 1 6 -12 27.95 21.53
 1 6 -12 14.5 17.11
 1 6 -11 604.21 52.12
 1 6 -11 521.39 49.52
 1 6 -10 17.14 18.02
 1 6 -10 21.64 17.82
 1 6 -9 208.52 31.34
 1 6 -9 216.6 31.52
 1 6 -8 1177.08 71.45
 1 6 -8 1144.61 70.35
 1 6 -7 404.96 38.68
 1 6 -7 378.2 31.78
 1 6 -7 395.1 38.15
 1 6 -6 831.86 55.27
 1 6 -6 837.91 55.34
 1 6 -6 791.44 47.41
 1 6 -5 147.43 22.66
 1 6 -5 109.42 17.59
 1 6 -5 123.77 22.48
 1 6 -4 393.43 29.65
 1 6 -4 378.95 34.21
 1 6 -3 27.52 13.56
 1 6 -3 -2.89 11.08
 1 6 -3 -2.01 8.98
 1 6 -2 963.32 45.64
 1 6 -2 1009.59 47.66
 1 6 -2 1001.05 55.67
 1 6 -2 997.81 50.4
 1 6 -1 6.34 7.81
 1 6 -1 13.33 7.83
 1 6 -1 4.76 10
 1 6 -1 14.73 7.94
 1 6 0 2408.74 97.93
 1 6 0 2365.1 92.19
 1 6 0 2180.2 91.25
 1 6 0 2323.84 94.71
 1 6 0 2305.63 92.94
 1 6 0 2262.04 91.56
 1 6 0 2282.62 93.12
 1 6 1 158.52 16.87
 1 6 1 182.84 17.52
 1 6 1 188.22 18.12
 1 6 2 388.19 28.14
 1 6 2 378.41 25.97
 1 6 3 984.15 49.36
 1 6 3 1025.11 50.99
 1 6 3 972.24 51.64
 1 6 3 975.25 47.13
 1 6 4 307.02 25.94
 1 6 4 248.51 21.67
 1 6 4 327.43 25.08
 1 6 5 409.21 31.85
 1 6 5 408.39 26.87
 1 6 5 432.9 25.8
 1 6 5 406.45 29.26
 1 6 6 -2.47 9.46
 1 7 -17 172.61 40.31
 1 7 -16 113.99 32.71
 1 7 -16 154.74 36.65
 1 7 -15 150.72 33.61
 1 7 -15 184.76 37.61
 1 7 -14 462.43 52.36
 1 7 -14 491.21 54.09
 1 7 -13 42.31 23.16
 1 7 -13 21.86 22.01
 1 7 -12 338.19 42.68
 1 7 -12 400.62 46.61
 1 7 -11 -9.89 19.91
 1 7 -11 24.86 21.33
 1 7 -10 247.52 36.47
 1 7 -10 241.54 35.14
 1 7 -9 -18.26 15.67
 1 7 -9 -9.01 18.53
 1 7 -8 471.19 45.81
 1 7 -8 479.13 46.35
 1 7 -7 103.85 24.71
 1 7 -7 125.74 26.07
 1 7 -6 904.89 61.19
 1 7 -6 885.15 59.84
 1 7 -5 457.37 42.46
 1 7 -5 596.34 46.44
 1 7 -4 367.61 36.36
 1 7 -4 352 29.32
 1 7 -4 333.76 34.71
 1 7 -3 198.46 26.14
 1 7 -3 188.97 21.94
 1 7 -3 161.07 24.63
 1 7 -2 30.12 15.29
 1 7 -2 7.05 9.68
 1 7 -1 317.46 29.7
 1 7 -1 389.52 29.83
 1 7 -1 297.1 25.05
 1 7 0 103.91 19.44
 1 7 0 116.29 17.97
 1 7 0 108.3 15.67
 1 7 0 106.73 15.83
 1 7 1 1895.3 82.66
 1 7 1 2036.5 86.63
 1 7 2 65.15 13.99
 1 7 3 570.49 38.34
 1 7 3 601.22 38.52
 1 7 4 519.06 36.03
 1 7 4 463.21 32.34
 1 7 4 482.04 33.84
 1 7 5 761.94 46.34
 1 7 5 719.63 43.38
 1 7 6 472.67 36.03
 1 7 6 459.94 33.35
 1 7 17 -4.94 21.59
 1 7 18 237.44 38.55
 1 8 -16 225.19 42.08
 1 8 -15 5.99 23.57
 1 8 -15 37.65 26.38
 1 8 -14 270 42.66
 1 8 -14 339.44 45.79
 1 8 -13 126.14 31.04
 1 8 -13 151.34 34.52
 1 8 -12 161.95 33.67
 1 8 -12 190.07 36.65
 1 8 -11 476.64 51.06
 1 8 -11 424.04 48.94
 1 8 -10 188.48 33.49
 1 8 -10 164.8 32.06
 1 8 -9 287.64 39.1
 1 8 -9 286.12 38.51
 1 8 -8 14.54 17.65
 1 8 -8 9.43 18.54
 1 8 -7 1031.07 71.38
 1 8 -7 1074.68 71.32
 1 8 -6 4.44 17.85
 1 8 -6 -4.28 16.42
 1 8 -5 613.97 52.59
 1 8 -5 756.43 55.9
 1 8 -4 249.97 32.12
 1 8 -4 196.91 28.81
 1 8 -3 92 21.98
 1 8 -3 76.89 20.3
 1 8 -2 283.53 32.41
 1 8 -2 232.7 29.3
 1 8 -1 850.54 54.26
 1 8 -1 798.2 49.65
 1 8 0 572.44 42.25
 1 8 0 509.22 38.42
 1 8 1 717.44 45.16
 1 8 1 697.41 44.79
 1 8 1 709.39 46.31
 1 8 1 731.81 47.5
 1 8 1 687.4 45.89
 1 8 2 1356.11 70.06
 1 8 2 1427.75 70.64
 1 8 2 1352.7 69.2
 1 8 2 1336.74 68.76
 1 8 2 1298.2 69.54
 1 8 3 5.38 11.31
 1 8 3 2.92 10.92
 1 8 3 2.97 11.38
 1 8 3 2.59 10.87
 1 8 4 758.3 48.34
 1 8 4 720.62 49.78
 1 8 4 759.56 46.48
 1 8 5 51.78 15.11
 1 8 6 126.16 21.48
 1 8 15 227.18 36.2
 1 8 16 46.75 24.04
 1 8 17 276.56 40.77
 1 8 18 157.44 35.22
 1 8 19 182.06 36.52
 1 9 -14 62.65 29.48
 1 9 -14 38.22 23.87
 1 9 -13 307.73 46.12
 1 9 -13 474.71 54.78
 1 9 -12 162.5 34.97
 1 9 -12 137.02 33.08
 1 9 -11 269.93 41.13
 1 9 -11 339.88 44.72
 1 9 -10 245.14 39.22
 1 9 -10 216.66 36.74
 1 9 -9 342.19 45.19
 1 9 -9 321.15 42.19
 1 9 -8 271.76 38.85
 1 9 -8 236.86 37.34
 1 9 -7 107.75 26.95
 1 9 -7 83.98 24.9
 1 9 -6 777.82 62.1
 1 9 -6 752.05 60.74
 1 9 -5 33.03 21.85
 1 9 -5 58.8 23.65
 1 9 -4 948.14 66.8
 1 9 -4 916.34 64.33
 1 9 -3 4.31 15.26
 1 9 -3 4.13 15.44
 1 9 -2 468.55 44.21
 1 9 -2 488.42 44.18
 1 9 -1 281.45 33.36
 1 9 -1 229.6 30.53
 1 9 0 645.15 48.34
 1 9 0 500.06 44.19
 1 9 1 1206.88 70.48
 1 9 2 309.54 32.04
 1 9 2 312.34 32.12
 1 9 3 344.57 33.53
 1 9 3 326.62 33.93
 1 9 4 34.45 15.69
 1 9 4 45.39 16.99
 1 9 5 566.88 46.05
 1 9 6 42.57 18.54
 1 9 7 1691.27 91.85
 1 9 8 84.77 21.99
 1 9 9 1190.02 75.5
 1 9 10 487.8 47.53
 1 9 11 348.84 42.52
 1 9 12 341.6 41.34
 1 9 13 138.04 29.1
 1 9 14 295.21 41.31
 1 9 15 81.25 26.82
 1 9 16 438.69 50.38
 1 9 17 -5.68 21.79
 1 9 18 265.8 42.06
 1 9 19 5.86 24.64
 1 10 -12 232.64 40.45
 1 10 -12 269.39 44.75
 1 10 -11 12.22 22.86
 1 10 -11 -25.12 24.1
 1 10 -10 403.53 50.45
 1 10 -10 380.15 50.12
 1 10 -9 91.98 28.06
 1 10 -9 95.47 30.43
 1 10 -8 361.35 46.67
 1 10 -8 347.19 46.65
 1 10 -7 198.36 36.14
 1 10 -7 285.66 41.48
 1 10 -6 289.54 39.42
 1 10 -6 259.14 38.93
 1 10 -5 442.17 47.49
 1 10 -5 477.97 49.65
 1 10 -4 57.28 22.54
 1 10 -4 79.82 24.68
 1 10 -3 334.72 40.07
 1 10 -3 344.57 41.09
 1 10 -2 -4.4 15.56
 1 10 -2 22.89 18
 1 10 -1 760.23 57.39
 1 10 -1 677.44 55.39
 1 10 0 4.16 14.29
 1 10 0 -4.06 14.35
 1 10 4 145.37 25.43
 1 10 5 23.82 15.99
 1 10 5 24.13 17.94
 1 10 6 232.16 31.7
 1 10 6 231.72 32.19
 1 10 7 26.43 16.92
 1 10 8 133.22 27.07
 1 10 9 -4.78 18.79
 1 10 10 327.35 41.95
 1 10 11 5.14 17.07
 1 10 12 244.01 38.08
 1 10 13 16.41 21
 1 10 14 157.5 32.41
 1 10 15 5.76 20.98
 1 10 16 117.95 33.01
 1 10 17 198.32 38.42
 1 11 -9 365.93 48.99
 1 11 -9 483.59 54.89
 1 11 -8 6.21 19.92
 1 11 -8 11.86 21.58
 1 11 -7 422.22 50.09
 1 11 -7 408.23 49.18
 1 11 -6 29.22 21.87
 1 11 -6 22.29 23.44
 1 11 -5 220.37 37.3
 1 11 -5 226.34 37.68
 1 11 -4 103.47 29.38
 1 11 -4 109.21 27.72
 1 11 -3 57.61 23.42
 1 11 -3 60.21 24.42
 1 11 -2 251.27 37.22
 1 11 6 172.47 30.67
 1 11 7 125.85 27.58
 1 11 7 194.11 31.86
 1 11 8 130.77 27.58
 1 11 8 133.05 28.68
 1 11 9 194.36 35.39
 1 11 10 74.13 25
 1 11 11 541.73 56.32
 1 11 12 -5.64 19.94
 1 11 13 249.19 41.48
 1 11 14 17.84 23.94
 1 11 15 145.9 33.32
 1 12 -7 -6.08 22.12
 1 12 -6 87.14 27.36
 1 12 -6 76.94 28.39
 1 12 -5 -12.08 23.75
 1 12 -4 245.67 39.03
 1 12 -3 50.83 24.76
 1 12 8 36.54 20.06
 1 12 9 334.94 44.55
 1 12 9 443.7 48.94
 1 12 10 71.48 26.34
 1 12 10 55.91 25.46
 1 12 11 170.23 33.8
 1 12 11 161.46 32.5
 1 12 12 189.69 37.18
 1 12 13 -18.24 26.08
 1 13 10 122.06 31.78
 2 -10 -14 25.71 24.68
 2 -10 -13 94.24 30.16
 2 -10 1 204.43 37.67
 2 -10 2 5.4 22.71
 2 -10 3 428.59 50.63
 2 -9 -16 304.9 46.27
 2 -9 -15 -6.32 19.56
 2 -9 -14 399.97 50.36
 2 -9 -13 -5.98 21.16
 2 -9 -12 401.41 49.6
 2 -9 -11 50.87 23.31
 2 -9 -5 423.56 46.6
 2 -9 -1 317.85 41.03
 2 -9 0 115.93 30.79
 2 -9 1 321.34 40.81
 2 -9 2 203.23 35.68
 2 -9 3 291.82 40.4
 2 -9 4 353.75 44.24
 2 -9 5 38.07 23.36
 2 -8 -17 70.69 28.2
 2 -8 -16 81.19 27.97
 2 -8 -15 169.7 36.06
 2 -8 -14 88.05 28.63
 2 -8 -13 311.88 43.04
 2 -8 -12 32.88 22.57
 2 -8 -11 423.1 47.39
 2 -8 -10 40.94 20.16
 2 -8 -9 386.31 43.88
 2 -8 -7 325.55 38.5
 2 -8 -6 678.42 54.12
 2 -8 -5 457.21 46.1
 2 -8 -4 729.13 56.57
 2 -8 -3 431.28 43.26
 2 -8 -2 186.81 29.91
 2 -8 -1 16.14 18.32
 2 -8 0 376.11 40.96
 2 -8 1 112.56 26.51
 2 -8 2 605.16 53.27
 2 -8 3 213.42 34.7
 2 -8 4 455.63 47.24
 2 -8 5 317.27 41.41
 2 -8 6 163.71 31.79
 2 -8 7 210.9 36.54
 2 -7 -18 19.03 23.1
 2 -7 -17 147.78 32.49
 2 -7 -16 53.62 26.12
 2 -7 -15 189.86 35.78
 2 -7 -14 188.57 34.19
 2 -7 -13 90.81 25.27
 2 -7 -12 529.01 52.52
 2 -7 -11 83.94 24.48
 2 -7 -10 625.73 54.67
 2 -7 -9 4.55 16.11
 2 -7 -8 876.19 62.03
 2 -7 -8 1058.02 68.75
 2 -7 -7 110.36 25.3
 2 -7 -7 97.5 23.81
 2 -7 -6 440.86 41.7
 2 -7 -5 41.2 20.11
 2 -7 -4 273.29 32.68
 2 -7 -3 397.15 39.69
 2 -7 -3 432.41 38.51
 2 -7 -2 572.93 46.43
 2 -7 -2 431.49 40.8
 2 -7 -1 1287.35 73.57
 2 -7 0 96.7 23.44
 2 -7 1 1553.91 85.66
 2 -7 2 12 19.1
 2 -7 3 1003.35 66.84
 2 -7 4 4.3 16.91
 2 -7 5 369.69 41.12
 2 -7 6 129.16 28.57
 2 -7 7 224.19 34.02
 2 -7 8 300.54 39.03
 2 -6 -19 44.17 24.85
 2 -6 -18 256.89 41.15
 2 -6 -17 5.9 18.94
 2 -6 -16 380.5 46.83
 2 -6 -15 125.4 28.74
 2 -6 -14 679.27 59.97
 2 -6 -13 -5 17.15
 2 -6 -12 23.89 17.88
 2 -6 -11 68.53 21.94
 2 -6 -10 -3.72 16.6
 2 -6 -10 8.74 17.18
 2 -6 -9 841.97 56.37
 2 -6 -9 588.78 51.68
 2 -6 -8 249.99 31.34
 2 -6 -8 199.62 28.94
 2 -6 -7 1757.53 88.49
 2 -6 -7 1613.63 89.18
 2 -6 -6 -10.16 14.53
 2 -6 -6 11.04 15.14
 2 -6 -5 805.19 53.27
 2 -6 -4 3.31 13.92
 2 -6 -3 717.99 50.29
 2 -6 -2 272.41 30.77
 2 -6 -1 525.24 42.45
 2 -6 -1 598.35 44.19
 2 -6 0 58.57 18.19
 2 -6 1 731.23 50.66
 2 -6 2 844.28 56.04
 2 -6 3 453.37 40.88
 2 -6 4 714.02 53.36
 2 -6 5 391.07 39.65
 2 -6 6 434.91 43.39
 2 -6 7 370.72 40.5
 2 -6 8 622.96 53.45
 2 -6 8 635.82 51.67
 2 -6 9 12.24 17.51
 2 -6 10 503.81 48.97
 2 -6 11 182.56 32.66
 2 -6 12 234.2 37.3
 2 -6 13 412.13 48.74
 2 -6 14 100.32 33.63
 2 -6 15 251.76 41.91
 2 -6 16 -18.36 25.19
 2 -6 17 140.03 36.91
 2 -5 -20 238.57 40.32
 2 -5 -19 176.4 36.23
 2 -5 -18 181.76 34.98
 2 -5 -17 197.32 34.45
 2 -5 -16 59.43 22.79
 2 -5 -15 263.3 37.76
 2 -5 -14 -4.92 18.88
 2 -5 -13 566.71 51.42
 2 -5 -12 66.7 20.3
 2 -5 -11 690.96 51.61
 2 -5 -11 784.9 57.21
 2 -5 -10 48.22 19.9
 2 -5 -10 59.98 19.48
 2 -5 -9 603.63 45.68
 2 -5 -9 641.09 49.14
 2 -5 -8 946.3 57.7
 2 -5 -8 829.89 56.89
 2 -5 -7 413.93 36.96
 2 -5 -7 456.3 38.9
 2 -5 -6 1657.93 80.67
 2 -5 -6 1495.19 80.29
 2 -5 -5 372.19 33.36
 2 -5 -5 384.76 34.86
 2 -5 -4 334.45 31.83
 2 -5 -3 46.07 16.08
 2 -5 -2 919.6 54.82
 2 -5 -1 28.92 13.85
 2 -5 0 1435.14 74.01
 2 -5 1 580.26 41.72
 2 -5 2 1711.74 84.84
 2 -5 3 374.56 35.32
 2 -5 3 461.66 32.14
 2 -5 4 370.63 35.03
 2 -5 4 306.78 29.14
 2 -5 5 745.1 51.89
 2 -5 5 727.03 46.72
 2 -5 6 36.01 16.08
 2 -5 6 26.2 13.49
 2 -5 7 870.79 59.14
 2 -5 7 890.8 56.16
 2 -5 8 15.64 16.09
 2 -5 8 -3.5 15.62
 2 -5 9 553.24 48.37
 2 -5 9 510.09 45.19
 2 -5 10 -4.11 18.31
 2 -5 11 123.39 27.81
 2 -5 12 99.04 27.33
 2 -5 13 391.82 46.74
 2 -5 14 404.82 47.75
 2 -5 15 186.04 36.37
 2 -5 16 284.24 45.23
 2 -5 17 24.74 25.46
 2 -5 18 83.81 30.91
 2 -4 -21 144.08 32.58
 2 -4 -20 18.22 20.85
 2 -4 -19 328.11 44.24
 2 -4 -18 78.81 26.13
 2 -4 -17 317.77 42.83
 2 -4 -16 -5.14 17.07
 2 -4 -15 63.48 22.26
 2 -4 -14 236.12 33.63
 2 -4 -13 56.92 19.63
 2 -4 -13 73.4 22.58
 2 -4 -12 604.56 46.48
 2 -4 -12 557.56 48.09
 2 -4 -11 19.46 15.68
 2 -4 -11 26.68 16.45
 2 -4 -10 544.63 42.77
 2 -4 -10 523.79 43.79
 2 -4 -9 142.93 23.11
 2 -4 -9 113.57 21.48
 2 -4 -8 511.86 38.99
 2 -4 -8 514.12 40.55
 2 -4 -7 650.03 44.44
 2 -4 -7 565.96 42.27
 2 -4 -6 1192.87 62.97
 2 -4 -6 1156.61 63.69
 2 -4 -5 514.59 37.06
 2 -4 -5 446.48 35.95
 2 -4 -4 834.07 49.46
 2 -4 -4 845.15 49.92
 2 -4 -3 687.16 43.29
 2 -4 -2 7.34 11.5
 2 -4 -1 2434.57 103.72
 2 -4 0 130.97 19.31
 2 -4 1 3044.8 126.84
 2 -4 1 3200.38 119.48
 2 -4 2 17.26 8.2
 2 -4 2 9.28 8.81
 2 -4 3 2488.56 107.3
 2 -4 3 2627.8 111.35
 2 -4 3 2606.86 102.92
 2 -4 4 2.62 12.32
 2 -4 4 8.49 11.13
 2 -4 4 6.2 10.49
 2 -4 5 416.59 35.65
 2 -4 5 521.69 38.66
 2 -4 5 435.16 32.8
 2 -4 6 331.4 33.14
 2 -4 6 347.71 33.36
 2 -4 6 337.64 31.02
 2 -4 7 162.31 25.12
 2 -4 7 107.42 20.54
 2 -4 7 119.14 20.95
 2 -4 8 996.61 63.45
 2 -4 8 1022.59 62.86
 2 -4 8 1049.62 61.53
 2 -4 9 99.8 22.12
 2 -4 9 116.84 24.58
 2 -4 9 111.89 22.72
 2 -4 10 705.57 55.25
 2 -4 10 802.89 56.03
 2 -4 11 70.45 23.12
 2 -4 11 90.34 24.29
 2 -4 12 379.79 42.27
 2 -4 13 23.68 19.5
 2 -4 14 821.78 65.55
 2 -4 15 -10.69 20.51
 2 -4 16 158.26 33.63
 2 -4 17 59.45 27.53
 2 -4 18 6.23 23.29
 2 -4 19 187.59 38.92
 2 -3 -21 12.22 18.9
 2 -3 -20 448.76 51.96
 2 -3 -19 22.74 20.71
 2 -3 -18 620.26 58.57
 2 -3 -17 41.5 19.95
 2 -3 -16 364.59 43.47
 2 -3 -15 153.83 28.71
 2 -3 -14 272.11 35.21
 2 -3 -14 271.89 33.88
 2 -3 -13 1181.2 68.81
 2 -3 -13 1083.31 70.19
 2 -3 -12 370.57 37.75
 2 -3 -12 289.14 32.78
 2 -3 -11 449.62 39.97
 2 -3 -11 385.86 35.82
 2 -3 -10 43.54 15.63
 2 -3 -10 110.02 20.21
 2 -3 -9 488.98 37.3
 2 -3 -9 461.01 38.08
 2 -3 -8 23.16 14.08
 2 -3 -8 31.55 14.11
 2 -3 -7 1443.82 69.83
 2 -3 -7 1355.85 70.02
 2 -3 -6 419.22 31.79
 2 -3 -6 402.29 32.25
 2 -3 -5 1378.6 67.22
 2 -3 -5 1396.34 55.45
 2 -3 -5 1453.14 68.58
 2 -3 -4 838.32 46.78
 2 -3 -4 831.14 38.09
 2 -3 -4 862.79 47.35
 2 -3 -4 827.98 38.29
 2 -3 -3 106.95 16.9
 2 -3 -3 108.11 12.88
 2 -3 -3 108.08 16.66
 2 -3 -3 125.54 11.53
 2 -3 -2 543.59 30.19
 2 -3 -2 502.73 33.78
 2 -3 -1 143.34 16.1
 2 -3 -1 169.53 17.35
 2 -3 -1 133.51 18.09
 2 -3 0 225.42 18.62
 2 -3 0 206.92 18.54
 2 -3 0 235.11 21.98
 2 -3 1 121.67 14.69
 2 -3 1 144.62 15.64
 2 -3 1 162.69 17.36
 2 -3 1 153.84 13.78
 2 -3 1 163.99 10.11
 2 -3 1 146.39 18.69
 2 -3 2 2457.97 99.06
 2 -3 2 2482.58 96.97
 2 -3 2 2506.16 94.77
 2 -3 2 2488 94.02
 2 -3 2 2406.52 86.63
 2 -3 2 2627.75 103.59
 2 -3 3 261.4 19.81
 2 -3 3 281.93 24.9
 2 -3 3 271.09 21.65
 2 -3 3 262.08 20.97
 2 -3 4 1880.85 75.09
 2 -3 4 1883.2 84.41
 2 -3 4 1936.95 79.29
 2 -3 4 1879.63 85.38
 2 -3 4 1960.99 80.53
 2 -3 5 12.46 11.71
 2 -3 5 5.03 11.83
 2 -3 5 2.05 10.43
 2 -3 6 1525.95 77.06
 2 -3 6 1549.61 76.1
 2 -3 6 1657.52 74.92
 2 -3 7 259.3 28.71
 2 -3 7 227.01 26.33
 2 -3 7 244.64 26.13
 2 -3 8 1427.91 77.53
 2 -3 8 1566.56 77.11
 2 -3 8 1509.22 76.24
 2 -3 9 798.65 54.07
 2 -3 9 697.11 48.05
 2 -3 9 742.32 51.19
 2 -3 10 630.09 49.04
 2 -3 10 628.9 48.22
 2 -3 11 221.29 31.2
 2 -3 11 295.83 34.29
 2 -3 12 328.93 39.04
 2 -3 12 332.15 38.36
 2 -3 13 149.1 29.74
 2 -3 13 178.73 30.4
 2 -3 14 -4.76 16.84
 2 -3 14 9.57 17.41
 2 -3 15 1037.88 73.56
 2 -3 15 936.34 71.09
 2 -3 16 59.36 23.68
 2 -3 17 825.62 69.74
 2 -3 18 95.74 30.95
 2 -3 19 168.84 36.4
 2 -3 20 45.49 27.35
 2 -2 -21 142.66 33.37
 2 -2 -20 114.74 28.94
 2 -2 -19 335.92 43.63
 2 -2 -18 15.77 18.05
 2 -2 -17 299.66 38.82
 2 -2 -16 14.18 17.21
 2 -2 -15 298.36 38.36
 2 -2 -15 319.07 38.03
 2 -2 -14 100.24 23.2
 2 -2 -14 116.62 26.05
 2 -2 -13 639.8 50.05
 2 -2 -13 803.07 55.68
 2 -2 -12 79.75 19.02
 2 -2 -12 46.33 18.07
 2 -2 -11 1046.01 61.68
 2 -2 -11 1044.25 62.42
 2 -2 -10 145.46 22.16
 2 -2 -10 123.28 20.44
 2 -2 -9 292.45 28.33
 2 -2 -9 239.24 26.3
 2 -2 -8 359.55 30.4
 2 -2 -8 368.39 31.31
 2 -2 -7 59.15 14.32
 2 -2 -7 50 13.62
 2 -2 -6 1224.81 59.28
 2 -2 -6 1136.88 58.43
 2 -2 -5 422.61 30.62
 2 -2 -5 529.71 33.13
 2 -2 -4 3911.73 144.52
 2 -2 -4 3790.83 144.56
 2 -2 -4 3842.61 141.21
 2 -2 -3 320.25 24.79
 2 -2 -3 335.06 24.61
 2 -2 -3 297 18.97
 2 -2 -3 331.98 23.03
 2 -2 -2 985.88 47.06
 2 -2 -2 976.29 36.85
 2 -2 -2 991.88 46.33
 2 -2 -2 904.93 40.93
 2 -2 -2 833.79 35.25
 2 -2 -1 736.38 38.53
 2 -2 -1 678.39 30.51
 2 -2 -1 727.23 35.76
 2 -2 -1 659.18 26.68
 2 -2 -1 753.93 35.43
 2 -2 0 1249.52 52.94
 2 -2 0 1288.87 51.05
 2 -2 0 1145.61 45.16
 2 -2 0 1244.96 54.17
 2 -2 1 596.48 31.89
 2 -2 1 617.25 27.8
 2 -2 1 598.18 34.66
 2 -2 1 647.98 34.79
 2 -2 2 978.4 46
 2 -2 2 1107.55 42.45
 2 -2 2 1018.6 47.94
 2 -2 2 1115.87 46.61
 2 -2 2 1020.2 48.07
 2 -2 3 2395.39 99.23
 2 -2 3 2502.18 95.41
 2 -2 3 2651.33 98.31
 2 -2 3 2528.81 101.18
 2 -2 4 533.29 34.48
 2 -2 4 483.14 29.94
 2 -2 5 745.11 35.71
 2 -2 5 823.66 45.24
 2 -2 5 786.74 43.95
 2 -2 5 712.11 40.99
 2 -2 6 22.52 8.69
 2 -2 6 45.41 12.76
 2 -2 6 26.74 12.21
 2 -2 6 57.17 13.88
 2 -2 7 662.99 38.29
 2 -2 7 737.76 46.2
 2 -2 7 767.08 44.16
 2 -2 7 696.33 43.65
 2 -2 8 -1.97 10.14
 2 -2 8 2.44 10.68
 2 -2 8 -2.92 12
 2 -2 8 2.71 11.83
 2 -2 9 692.89 43.22
 2 -2 9 828.37 52.25
 2 -2 9 730.38 46.36
 2 -2 9 796.73 50.91
 2 -2 10 66.24 17.13
 2 -2 10 44.32 16.08
 2 -2 10 29.79 13.99
 2 -2 11 522.89 40.13
 2 -2 11 647.3 47.95
 2 -2 11 517.26 43.59
 2 -2 12 18.82 15.7
 2 -2 12 -3.9 14.21
 2 -2 12 31.4 17.18
 2 -2 13 164.71 26.67
 2 -2 13 178.25 29.77
 2 -2 13 139.81 25.7
 2 -2 14 242.15 31.56
 2 -2 14 271.86 35.23
 2 -2 14 245.6 34.76
 2 -2 15 166.13 29.76
 2 -2 15 136 28.98
 2 -2 16 222.47 33.91
 2 -2 16 206.4 33.84
 2 -2 17 191.83 33.54
 2 -2 17 185.61 34.64
 2 -2 18 155.59 34.26
 2 -2 19 6.04 23.74
 2 -2 20 207.68 39.51
 2 -2 21 71.76 27.52
 2 -1 -20 55.85 24.03
 2 -1 -19 294.59 40.4
 2 -1 -18 377.43 44.57
 2 -1 -17 188.63 30.73
 2 -1 -17 67.8 26.58
 2 -1 -16 347.22 39.1
 2 -1 -16 236.12 34.99
 2 -1 -15 60.02 20.9
 2 -1 -15 60.88 22.92
 2 -1 -14 248.16 31.45
 2 -1 -14 221.33 32.8
 2 -1 -13 18.59 14.26
 2 -1 -13 -7.14 17.61
 2 -1 -12 1355.17 74
 2 -1 -12 1309.15 73.83
 2 -1 -11 -3.15 12.1
 2 -1 -11 -3.09 13.76
 2 -1 -10 1474.32 73.4
 2 -1 -10 1361.61 72.33
 2 -1 -9 18.27 11.2
 2 -1 -9 -2.61 11.86
 2 -1 -8 284.53 25.57
 2 -1 -8 240.82 24.9
 2 -1 -7 98.92 16.3
 2 -1 -7 77.99 16.35
 2 -1 -6 55.72 8.94
 2 -1 -6 45.1 13.25
 2 -1 -6 56.1 13.05
 2 -1 -5 594 32.93
 2 -1 -5 637.49 32.31
 2 -1 -5 585.45 23.82
 2 -1 -5 604.34 29.13
 2 -1 -5 582.36 18.49
 2 -1 -4 723.18 38.99
 2 -1 -4 799.71 38.83
 2 -1 -4 673.98 31.66
 2 -1 -4 757.4 36.28
 2 -1 -3 864.52 42.26
 2 -1 -3 840.28 36.63
 2 -1 -3 784.55 39.13
 2 -1 -2 1.13 7.54
 2 -1 -2 -2.69 9.53
 2 -1 -2 -1.2 8.02
 2 -1 -1 440.32 25.99
 2 -1 -1 388.42 23.02
 2 -1 -1 376.53 22.3
 2 -1 0 -3.66 8.25
 2 -1 0 -2.06 6.78
 2 -1 0 -3.74 3.37
 2 -1 1 1407.88 56.49
 2 -1 1 1375.82 54.69
 2 -1 1 1284.77 55.6
 2 -1 1 1284.04 49.17
 2 -1 2 -3.73 7.92
 2 -1 2 8.58 3.49
 2 -1 2 6.82 7.55
 2 -1 2 1.34 8.44
 2 -1 2 5.91 7.21
 2 -1 3 1739.55 64.37
 2 -1 3 1821.3 73.99
 2 -1 3 1908.54 72.44
 2 -1 3 1779.42 70.16
 2 -1 4 1075.91 49.05
 2 -1 4 1093.18 45.91
 2 -1 4 1082.52 51.57
 2 -1 4 1077.8 49.26
 2 -1 5 1245.22 57.08
 2 -1 5 1214.34 57.56
 2 -1 5 1278.96 52.11
 2 -1 5 1294.48 59.27
 2 -1 5 1302.52 56.86
 2 -1 6 880.95 44.85
 2 -1 6 916.54 47.36
 2 -1 6 859.47 39
 2 -1 6 816.7 43
 2 -1 7 217.97 24.14
 2 -1 7 209.81 21.31
 2 -1 7 259.05 24.14
 2 -1 7 262.76 21.47
 2 -1 7 232.09 17.21
 2 -1 8 2176.18 89.75
 2 -1 8 2076.59 94.4
 2 -1 8 2052.38 88.99
 2 -1 8 2196.68 95.05
 2 -1 9 307.46 26.99
 2 -1 9 284.49 25.25
 2 -1 9 318.61 30.27
 2 -1 9 344.18 31.38
 2 -1 10 1363.8 69.25
 2 -1 10 1370.64 73.36
 2 -1 10 1457.69 74.65
 2 -1 11 94.07 19.2
 2 -1 11 106.15 21.52
 2 -1 11 92.5 19.75
 2 -1 12 903.99 57.45
 2 -1 12 916.69 59.97
 2 -1 12 1008.17 62.99
 2 -1 13 20.7 16.51
 2 -1 13 30.31 17.83
 2 -1 13 44.48 20.25
 2 -1 14 438.44 41.5
 2 -1 14 458.6 42.99
 2 -1 14 391.76 41.72
 2 -1 15 529.69 47.16
 2 -1 15 420.76 44.34
 2 -1 15 536.11 49.74
 2 -1 16 225.47 34.05
 2 -1 16 299.75 37.1
 2 -1 16 322.66 40.04
 2 -1 17 282.12 38.31
 2 -1 17 280.78 37.47
 2 -1 17 278.9 39.88
 2 -1 18 151.98 31.94
 2 -1 18 107.25 27.64
 2 -1 18 77.69 25.87
 2 -1 19 209.9 36.7
 2 -1 20 54.82 24.57
 2 -1 21 145.54 34.23
 2 0 -18 509.12 52.06
 2 0 -18 488.13 49.5
 2 0 -17 93.39 27.57
 2 0 -17 66.03 23.03
 2 0 -16 283.51 38.35
 2 0 -16 284.01 36.28
 2 0 -15 305.49 38.04
 2 0 -15 257.65 33.89
 2 0 -14 310.68 36.25
 2 0 -14 297.76 34.44
 2 0 -13 511.45 44.2
 2 0 -13 418.57 39.47
 2 0 -12 140.22 24.94
 2 0 -12 134.8 22.82
 2 0 -11 939.05 56.45
 2 0 -11 921.76 49.95
 2 0 -11 916.93 57.65
 2 0 -10 264.53 23.22
 2 0 -10 293.63 29.76
 2 0 -10 263.6 27.21
 2 0 -9 595.05 39.77
 2 0 -9 557.92 30.81
 2 0 -9 613.37 41.18
 2 0 -8 8.17 8.29
 2 0 -8 -1.21 6.98
 2 0 -8 4.82 11.51
 2 0 -8 6.49 9.1
 2 0 -7 1739.85 67.44
 2 0 -7 1821.33 72.33
 2 0 -7 1704.86 68.58
 2 0 -7 1738.92 76.28
 2 0 -7 1789.47 79.2
 2 0 -6 50.98 8.38
 2 0 -6 61.79 10.49
 2 0 -6 55.91 9.41
 2 0 -6 71.39 15.98
 2 0 -6 52.56 11.59
 2 0 -5 1953.97 67.83
 2 0 -5 1948.31 71.79
 2 0 -5 2017.3 70.83
 2 0 -5 1995.02 75.44
 2 0 -5 1886.25 78.41
 2 0 -4 1341.7 51.61
 2 0 -4 1381.66 50.99
 2 0 -4 1331.58 53.29
 2 0 -4 1390.71 57.45
 2 0 -3 1280.26 48.96
 2 0 -3 1281.2 44.27
 2 0 -3 1337.97 53.29
 2 0 -3 1380.36 49.89
 2 0 -2 470.76 23.55
 2 0 -2 363.39 19.33
 2 0 -2 478.22 23.26
 2 0 -2 470.04 21.84
 2 0 -2 476.28 26.18
 2 0 -1 372.43 22.38
 2 0 -1 393 20.76
 2 0 -1 418.45 18.74
 2 0 -1 432.59 22.6
 2 0 0 153.91 13.19
 2 0 0 126.79 13.58
 2 0 1 898.71 36.43
 2 0 1 812.56 30.14
 2 0 1 789.03 34.76
 2 0 2 3140.4 115.26
 2 0 2 3291 115.59
 2 0 2 3363.26 115.31
 2 0 3 1512.61 58.1
 2 0 3 1476.26 59.85
 2 0 3 1367.45 56.42
 2 0 4 1572.66 64.79
 2 0 4 1561.86 63.69
 2 0 4 1507.98 64.53
 2 0 4 1643.79 61.9
 2 0 5 559.48 32.84
 2 0 5 612.01 29
 2 0 5 552.81 30.84
 2 0 5 546.46 31.63
 2 0 6 508.13 29.01
 2 0 6 569.92 34.34
 2 0 6 538.06 27.85
 2 0 6 469.79 30.39
 2 0 6 561.53 32.17
 2 0 7 1176.06 52.02
 2 0 7 1198.86 58.53
 2 0 7 1091.08 48.89
 2 0 7 1201.41 54.9
 2 0 8 873.3 42.53
 2 0 8 909.87 41.46
 2 0 8 884.45 43.44
 2 0 8 860.76 50.03
 2 0 9 488.7 31
 2 0 9 556.49 39.13
 2 0 9 528.23 31.2
 2 0 10 186.46 24.12
 2 0 10 149.01 22.35
 2 0 11 1110.18 63.83
 2 0 11 1158.75 66.28
 2 0 12 38.88 17.15
 2 0 12 10.71 15.64
 2 0 13 1060.33 65.05
 2 0 13 1119.71 69.31
 2 0 14 3.79 17.19
 2 0 14 22.12 14.15
 2 0 14 -4.18 14.78
 2 0 15 428.95 42.59
 2 0 15 476.19 43.17
 2 0 15 385.35 42.47
 2 0 16 78.93 23.92
 2 0 16 53.52 21.34
 2 0 16 110.02 26.71
 2 0 17 556.35 53.46
 2 0 17 583.4 50.48
 2 0 17 594.81 55.74
 2 0 18 104.17 27.4
 2 0 18 75.22 25.82
 2 0 19 88.91 28.88
 2 0 19 90.34 27.12
 2 0 20 362.24 46.55
 2 0 20 395.98 49.63
 2 0 21 5.72 24.06
 2 0 21 24.59 22.38
 2 0 22 165.42 35.36
 2 1 -19 365.62 45.63
 2 1 -18 20.36 24.32
 2 1 -17 87.46 26.84
 2 1 -16 142.9 26.8
 2 1 -16 87.68 28.25
 2 1 -15 762.86 59.9
 2 1 -15 715.99 54.88
 2 1 -14 262.83 32.51
 2 1 -14 217.19 34.61
 2 1 -13 962.11 64.51
 2 1 -13 1038.37 63.46
 2 1 -12 205.81 26.3
 2 1 -12 235.56 30.05
 2 1 -11 417.11 35.44
 2 1 -11 422.93 37.91
 2 1 -10 281.37 23.94
 2 1 -10 288.73 30.65
 2 1 -10 276.75 27.16
 2 1 -9 311.38 22.01
 2 1 -9 258.05 22.21
 2 1 -9 338.36 30.11
 2 1 -9 296.99 26.68
 2 1 -8 1008.46 47.1
 2 1 -8 1075.13 46.51
 2 1 -8 979.35 48.34
 2 1 -8 991 51.78
 2 1 -8 972.54 55.29
 2 1 -7 232.04 18.99
 2 1 -7 236.15 17.31
 2 1 -7 254.66 20.86
 2 1 -7 240.79 19.98
 2 1 -7 274.63 22.26
 2 1 -7 252.57 25.44
 2 1 -6 5136.29 178.75
 2 1 -6 5366.91 182.34
 2 1 -6 5010.17 180.43
 2 1 -6 5010.01 182.49
 2 1 -6 5080.23 187.92
 2 1 -5 497.78 23.88
 2 1 -5 494.94 27.29
 2 1 -5 484.41 27.38
 2 1 -5 467.53 27.09
 2 1 -5 478.84 31.82
 2 1 -4 4121.25 141.2
 2 1 -4 4201.6 145.34
 2 1 -4 4259.58 144.77
 2 1 -4 3961.41 149.14
 2 1 -4 3933.01 143.43
 2 1 -3 528.01 26.6
 2 1 -3 454.58 24.75
 2 1 -3 499.81 23.34
 2 1 -3 447.45 25.32
 2 1 -3 491.02 28.4
 2 1 -2 454.83 19.55
 2 1 -2 496.17 25.08
 2 1 -2 429.04 22.29
 2 1 -2 432.99 19.97
 2 1 -2 449.15 23.31
 2 1 -2 497.33 26.07
 2 1 -1 134.66 11.78
 2 1 -1 148.88 12.19
 2 1 -1 153.42 13.86
 2 1 -1 119.86 7.99
 2 1 -1 148.08 13.11
 2 1 0 959.77 38.66
 2 1 0 932.15 39.39
 2 1 0 1008.65 38.84
 2 1 1 1101.16 41.85
 2 1 1 1101.7 43.62
 2 1 1 1108.54 44.72
 2 1 1 1161.51 42.83
 2 1 1 1061.35 45.71
 2 1 1 1111.76 41.27
 2 1 2 5.83 4.37
 2 1 2 1.99 5.54
 2 1 2 -1.34 6.04
 2 1 2 -3.24 5.5
 2 1 2 -2.73 8.86
 2 1 3 8062.5 276.34
 2 1 3 8445.05 276.54
 2 1 4 9341.57 313.3
 2 1 4 9304.67 313.59
 2 1 5 6450.65 231.22
 2 1 5 7179.08 234.01
 2 1 6 890.25 39.85
 2 1 6 814.74 36.11
 2 1 6 842.43 36.31
 2 1 6 839.29 41.33
 2 1 6 874.85 40.41
 2 1 7 686.7 35.43
 2 1 7 707.02 32.74
 2 1 7 755.45 42.16
 2 1 7 675.96 32.98
 2 1 7 718.85 38.51
 2 1 7 775.65 37.18
 2 1 8 69.71 9.79
 2 1 8 70.35 11.35
 2 1 8 75.6 10.23
 2 1 8 58.28 11.11
 2 1 8 73.52 16.41
 2 1 9 1359.86 66.93
 2 1 9 1257.41 55.57
 2 1 9 1273.9 56.77
 2 1 10 138.06 20.98
 2 1 11 316.38 32.02
 2 1 12 614.84 44.13
 2 1 12 663.86 48.39
 2 1 13 3.18 13.9
 2 1 13 26.24 16.72
 2 1 14 849.15 56.54
 2 1 14 981.81 64.21
 2 1 15 -21.53 18.21
 2 1 15 4.33 17.44
 2 1 16 753.73 54.87
 2 1 16 767.84 60.35
 2 1 17 23.67 19.92
 2 1 17 34.43 19.36
 2 1 18 602.64 57.6
 2 1 18 640.13 58.42
 2 1 19 -5.3 23.19
 2 1 19 -5.48 18.22
 2 1 20 166.93 34.64
 2 1 20 91.9 27.71
 2 1 21 17.41 24.4
 2 1 21 -11.96 22.37
 2 1 22 54.17 27.86
 2 1 22 49.58 23.83
 2 2 -19 138 35.4
 2 2 -18 398.23 49.48
 2 2 -17 198.15 35.98
 2 2 -16 609.09 55.72
 2 2 -15 -4.57 20.01
 2 2 -14 754.67 59.24
 2 2 -14 785.49 55.24
 2 2 -13 468.62 45.72
 2 2 -13 532.77 42.67
 2 2 -12 795.11 56.47
 2 2 -12 816.69 52.57
 2 2 -11 284.91 27.98
 2 2 -11 209.62 30.01
 2 2 -10 933.73 57.87
 2 2 -10 924.17 52.67
 2 2 -9 106.64 16.19
 2 2 -9 103.17 20.04
 2 2 -8 308.08 28.75
 2 2 -8 304.59 24.87
 2 2 -7 668.31 36.76
 2 2 -7 677.78 30.3
 2 2 -7 700.54 37.56
 2 2 -7 639.43 42.27
 2 2 -6 168.52 16.57
 2 2 -6 153.62 10.84
 2 2 -6 182.24 17.9
 2 2 -6 146.23 19.88
 2 2 -6 172.9 15.79
 2 2 -5 1493.84 55.97
 2 2 -5 1554.86 62.35
 2 2 -5 1639.93 67.04
 2 2 -5 1544.08 69.6
 2 2 -5 1661.19 66.13
 2 2 -4 681.31 30.8
 2 2 -4 674.15 34.85
 2 2 -4 712.56 37.88
 2 2 -4 639.58 35.11
 2 2 -4 655.34 34.28
 2 2 -3 3709.65 127.06
 2 2 -3 3729.05 135.94
 2 2 -3 3720.68 134.74
 2 2 -3 3699.71 133.23
 2 2 -2 336.79 17.1
 2 2 -2 356.72 15.02
 2 2 -2 327.41 22.19
 2 2 -2 344.28 20.62
 2 2 -2 314.75 21.66
 2 2 -1 14.94 8.03
 2 2 -1 37.11 9.2
 2 2 -1 29.52 5.89
 2 2 0 586.75 29.16
 2 2 0 577.33 29.18
 2 2 0 569.86 26.15
 2 2 0 584.76 26.42
 2 2 1 43.88 8.14
 2 2 1 37.6 9.44
 2 2 1 51.75 10.47
 2 2 1 42.42 6.04
 2 2 1 51.22 9.63
 2 2 1 48.09 5.07
 2 2 2 74.95 10.9
 2 2 2 65.91 9.42
 2 2 2 68.36 7.72
 2 2 3 9522.87 321.02
 2 2 3 9425.86 323.08
 2 2 3 9642.48 320.08
 2 2 3 9858.9 323.07
 2 2 4 3651.1 133.66
 2 2 4 3838.33 131.72
 2 2 4 3627.22 130.02
 2 2 5 2427.69 99.43
 2 2 5 2754.32 91.07
 2 2 5 2669.25 100.1
 2 2 6 460.64 27.63
 2 2 6 439.24 20.88
 2 2 6 503.73 28.67
 2 2 6 475.81 19.85
 2 2 7 39.62 6.9
 2 2 7 49.29 10.81
 2 2 7 42.51 11.04
 2 2 7 48.11 8.96
 2 2 7 41.43 5.88
 2 2 8 2796.86 108.67
 2 2 8 2893.79 104.13
 2 2 8 2740.88 101.39
 2 2 9 5.13 6.6
 2 2 10 862.04 52.14
 2 2 11 12.3 14.21
 2 2 12 319.84 34.03
 2 2 13 138.82 24.49
 2 2 14 642.83 46.8
 2 2 14 796.1 56.08
 2 2 15 300.12 35.74
 2 2 16 302.07 38.56
 2 2 17 545.5 51.51
 2 2 18 101.22 26.96
 2 2 19 191.66 34.74
 2 2 20 16.91 24.18
 2 2 20 22.34 20.89
 2 2 21 170.61 36.03
 2 2 21 139.84 32.77
 2 2 22 6.11 23.43
 2 2 22 24.15 23.17
 2 3 -20 142.69 37.76
 2 3 -19 51.85 28.87
 2 3 -18 261.24 41.88
 2 3 -17 133.18 32.6
 2 3 -16 187.91 34.29
 2 3 -15 260.44 38.62
 2 3 -14 81.99 27.2
 2 3 -13 411.06 43.17
 2 3 -12 113.19 20.34
 2 3 -12 120.25 24.84
 2 3 -11 481.1 42.79
 2 3 -11 433.49 35.73
 2 3 -10 32.51 11.63
 2 3 -10 65.56 18.3
 2 3 -9 1171 66.11
 2 3 -9 1127.2 58.21
 2 3 -8 56.79 11.79
 2 3 -8 57.93 16.21
 2 3 -7 123.1 20.14
 2 3 -7 122.32 18.75
 2 3 -7 132.1 15.85
 2 3 -6 1680.61 67.48
 2 3 -6 1665.57 75.9
 2 3 -6 1816.42 76.5
 2 3 -6 1534.79 56.31
 2 3 -5 1500.57 60.01
 2 3 -5 1445.66 68.4
 2 3 -5 1409.8 67.76
 2 3 -4 665.97 38.67
 2 3 -4 679.54 38.93
 2 3 -4 630.04 35.21
 2 3 -4 679.64 31.1
 2 3 -3 3473.17 129.33
 2 3 -3 3328.98 127.46
 2 3 -3 3398.11 118.29
 2 3 -3 3440.31 116.19
 2 3 -2 136.49 15.14
 2 3 -2 147.53 9.82
 2 3 -2 122.16 15.09
 2 3 -2 124.64 8.74
 2 3 -1 310.08 20.45
 2 3 -1 335.45 17.19
 2 3 -1 314.39 21.88
 2 3 -1 284.96 21.82
 2 3 -1 286.79 13.66
 2 3 -1 330.09 14.09
 2 3 0 15.57 6.65
 2 3 0 13.51 5.99
 2 3 0 1.24 8.36
 2 3 0 17.96 8.68
 2 3 0 14.99 3.83
 2 3 1 568.55 27.55
 2 3 1 544.72 29.76
 2 3 1 532.78 29.65
 2 3 1 553.39 29.16
 2 3 1 540.19 28.46
 2 3 1 546.61 23.14
 2 3 1 530.86 24.33
 2 3 2 1200.27 50.48
 2 3 2 1194.93 51.79
 2 3 2 1165.93 52.11
 2 3 2 1165.07 49.78
 2 3 2 1248.08 46.71
 2 3 2 1222.8 51.43
 2 3 2 1199.32 43.81
 2 3 3 452.31 26.6
 2 3 3 500.34 28.32
 2 3 3 448.42 23.6
 2 3 3 457.23 24.42
 2 3 3 462.73 27.4
 2 3 3 484.39 27.17
 2 3 4 1439.46 62.87
 2 3 4 1492.39 59.37
 2 3 4 1452.54 62.18
 2 3 5 108.49 6.53
 2 3 5 113.99 15.34
 2 3 5 114.41 13.12
 2 3 5 117.18 11.43
 2 3 6 886.23 34.63
 2 3 6 945.7 44.57
 2 3 6 990.59 40.1
 2 3 7 719.05 37.23
 2 3 7 644.53 26.91
 2 3 8 50.21 8.04
 2 3 9 1113.58 46.4
 2 3 11 471.02 38.29
 2 3 12 9.88 14.69
 2 3 13 525.81 43.9
 2 3 14 181.55 28.53
 2 3 15 852.86 61.44
 2 3 16 172.19 30.34
 2 3 17 473.38 47.66
 2 3 18 301.48 40.29
 2 3 19 98.73 26.94
 2 3 20 163.17 33.41
 2 3 21 23.84 25.05
 2 3 21 -5.67 19.45
 2 3 22 278.21 45.3
 2 3 22 194.05 37.8
 2 3 23 -12.12 22.66
 2 4 -20 -6.19 27.06
 2 4 -19 144.31 36.41
 2 4 -18 -11.63 25.92
 2 4 -17 212.61 39.3
 2 4 -16 48.15 24.76
 2 4 -15 259.95 40.48
 2 4 -14 227.12 35.93
 2 4 -13 123.12 29.54
 2 4 -12 500.81 47.52
 2 4 -11 327.78 37.65
 2 4 -10 370.8 37.6
 2 4 -10 436.21 39.2
 2 4 -9 140.25 24.48
 2 4 -9 138.03 22.17
 2 4 -9 92.42 16.41
 2 4 -8 999.82 51.78
 2 4 -8 989.37 59.7
 2 4 -8 987.1 58.05
 2 4 -7 57.31 15.76
 2 4 -7 36.11 10.99
 2 4 -6 711.36 45.9
 2 4 -6 783.72 39.55
 2 4 -6 749.34 46.68
 2 4 -5 509.61 35.85
 2 4 -5 537.11 29.39
 2 4 -5 518.83 36.64
 2 4 -4 3424.77 114.36
 2 4 -4 3312.84 113.25
 2 4 -4 3513.22 134.48
 2 4 -4 3456.22 132.73
 2 4 -4 3465.59 122.19
 2 4 -3 841.04 33.59
 2 4 -3 826.1 31.56
 2 4 -3 856.29 46.37
 2 4 -3 825.45 43.04
 2 4 -3 840.54 45.03
 2 4 -3 895.62 37.3
 2 4 -2 3472.03 121.69
 2 4 -2 3513.88 133.43
 2 4 -2 3484.93 119.21
 2 4 -2 3347.47 119.01
 2 4 -2 3712.47 131.53
 2 4 -2 3565.17 131.53
 2 4 -2 3696.68 122.74
 2 4 -1 816.87 39.99
 2 4 -1 761 34.93
 2 4 -1 798.74 41.79
 2 4 -1 844.43 33.77
 2 4 -1 816.09 34.12
 2 4 0 414.72 23.28
 2 4 0 457.34 27.28
 2 4 0 453.6 28.22
 2 4 0 430.04 21.03
 2 4 0 434.43 25.1
 2 4 1 951.51 43.05
 2 4 1 1038.01 44.79
 2 4 1 974.74 46.62
 2 4 1 955.83 45.77
 2 4 1 931.69 39.2
 2 4 1 949.82 44.59
 2 4 1 964.74 41.43
 2 4 2 318.32 21.35
 2 4 2 268.62 18.11
 2 4 2 273.75 21.37
 2 4 2 320.2 23.01
 2 4 2 296.39 20.7
 2 4 2 305.27 21.52
 2 4 2 296.44 17.76
 2 4 2 290.04 16.44
 2 4 2 274.66 16.89
 2 4 3 3272.06 115.79
 2 4 3 2993.5 107.6
 2 4 3 3081.95 108.62
 2 4 3 3010.93 114.47
 2 4 3 3126.78 116.67
 2 4 3 3102.9 112
 2 4 3 3106.62 114.73
 2 4 3 3011.9 116.37
 2 4 3 3074.38 110.89
 2 4 3 2950.34 105.77
 2 4 3 3058.86 106.27
 2 4 4 61.25 6.52
 2 4 4 42.72 10.18
 2 4 4 68.2 7.35
 2 4 4 71.12 9.81
 2 4 4 56.23 12.29
 2 4 4 56.87 11.89
 2 4 4 65.47 13.12
 2 4 4 67.12 10.15
 2 4 5 1154.87 49.26
 2 4 5 1349.05 57.49
 2 4 5 1213.7 57.96
 2 4 5 1168.65 55.53
 2 4 5 1280.62 54.36
 2 4 5 1197.95 44.68
 2 4 6 2.79 4.09
 2 4 6 -6.15 10.25
 2 4 6 1.59 7.45
 2 4 6 6.49 7.02
 2 4 7 1174.22 47.36
 2 4 13 -3.53 13.2
 2 4 14 509.15 44.63
 2 4 15 48.87 19.83
 2 4 16 551.18 49.66
 2 4 17 41.41 20.93
 2 4 18 553.17 52.73
 2 4 19 101.74 26.75
 2 4 20 186.04 35.24
 2 4 21 60.8 23.31
 2 4 22 28.6 24.06
 2 5 -19 31.33 27.43
 2 5 -18 498.86 56.82
 2 5 -17 -5.87 26.19
 2 5 -16 372.57 48.95
 2 5 -15 5.39 23.14
 2 5 -14 528.71 53.94
 2 5 -13 87.44 28.1
 2 5 -12 699.12 56.84
 2 5 -12 584.5 50.01
 2 5 -11 260.99 34.08
 2 5 -11 256.83 33.69
 2 5 -10 15.26 15.36
 2 5 -10 7.99 17.15
 2 5 -9 1214.32 71.81
 2 5 -9 1239.91 71.5
 2 5 -8 17.07 14.69
 2 5 -8 68.7 19.36
 2 5 -7 1444.66 76.24
 2 5 -7 1462.77 76.2
 2 5 -6 11.66 12.76
 2 5 -6 -3.01 11.84
 2 5 -6 1.74 7.32
 2 5 -5 1179.82 62.83
 2 5 -5 1170.86 62.05
 2 5 -5 1093.12 51.82
 2 5 -4 -5.22 11.41
 2 5 -4 20.63 7.74
 2 5 -4 -4.88 11.65
 2 5 -3 1509.9 70.31
 2 5 -3 1552.57 72.44
 2 5 -3 1465.09 61.16
 2 5 -2 291.82 16.69
 2 5 -2 246.48 22.72
 2 5 -2 249 16.65
 2 5 -2 271.55 24.9
 2 5 -2 243.94 17.6
 2 5 -1 698.09 38.53
 2 5 -1 761.12 32.87
 2 5 -1 667.63 37.3
 2 5 -1 695.63 32.34
 2 5 -1 658.58 33.37
 2 5 -1 721.44 32.91
 2 5 -1 663.23 40.37
 2 5 -1 703.29 33.63
 2 5 0 432.86 26.38
 2 5 0 344.47 21.29
 2 5 0 372.35 25.23
 2 5 0 349.71 22.89
 2 5 0 408.23 28.01
 2 5 0 378.11 21.62
 2 5 0 379.36 22.16
 2 5 1 48.34 9.17
 2 5 1 30.34 8.36
 2 5 1 41.38 8.98
 2 5 1 19.05 7.83
 2 5 1 36.79 8.16
 2 5 1 21.05 9.39
 2 5 1 41.68 9.69
 2 5 1 45.4 8.57
 2 5 2 1286.61 57.8
 2 5 2 1394.36 55.38
 2 5 2 1318.72 60.06
 2 5 2 1289.98 58.35
 2 5 2 1291.49 60.57
 2 5 2 1293.8 56.56
 2 5 2 1289.59 58.38
 2 5 2 1302.11 54.44
 2 5 2 1323.47 54.72
 2 5 2 1228.03 52.91
 2 5 3 74.07 9.43
 2 5 3 78.61 10.35
 2 5 3 74.38 12.28
 2 5 3 86.85 13.76
 2 5 3 62.91 9.45
 2 5 3 64.98 13.54
 2 5 3 63.33 10.84
 2 5 3 95.93 11.37
 2 5 3 94.29 13.67
 2 5 3 60.15 10.31
 2 5 4 1398.26 59.99
 2 5 4 1372.93 53.77
 2 5 4 1245.04 51.64
 2 5 4 1323.96 61.53
 2 5 4 1355.13 56.48
 2 5 4 1375.99 63.26
 2 5 4 1256.84 56.67
 2 5 4 1257.94 51.55
 2 5 5 1171.11 58.89
 2 5 5 1214.09 55
 2 5 5 1176.84 47.25
 2 5 5 1188.68 51.04
 2 5 5 1241.49 58.78
 2 5 6 1010.74 43.56
 2 5 6 992.05 53.85
 2 5 14 120.62 24.08
 2 5 15 418.45 41.9
 2 5 16 38.55 19.83
 2 5 17 299.31 38.16
 2 5 18 9.54 18.76
 2 5 19 390 45.73
 2 6 -18 107.92 36.29
 2 6 -17 153.96 36.94
 2 6 -16 89.11 31.96
 2 6 -15 433.31 51.81
 2 6 -14 27.23 22.42
 2 6 -13 258.45 38.77
 2 6 -13 250.59 38.33
 2 6 -12 24.44 21.4
 2 6 -12 32.46 21.07
 2 6 -11 465.38 46.95
 2 6 -11 484.4 47.5
 2 6 -10 25.96 18.58
 2 6 -10 25.48 17.49
 2 6 -9 1057.97 69.47
 2 6 -9 1130.25 70.07
 2 6 -8 253.43 31.69
 2 6 -8 254 31.18
 2 6 -7 699.92 51.42
 2 6 -7 713.29 50.95
 2 6 -6 853.11 54.52
 2 6 -6 730.36 51.21
 2 6 -5 90.54 19.63
 2 6 -5 88.48 19.45
 2 6 -4 1619.45 79.34
 2 6 -4 1478.84 76.02
 2 6 -3 121.33 20
 2 6 -3 119.47 14.42
 2 6 -3 96.11 18.61
 2 6 -2 1055.82 56.19
 2 6 -2 1034.43 57.73
 2 6 -2 1101.9 49.82
 2 6 -1 9.19 6.18
 2 6 -1 19.32 12.09
 2 6 -1 4.47 6.53
 2 6 -1 2.17 9.31
 2 6 0 2150.67 85.4
 2 6 0 1983.66 80.55
 2 6 0 1945.24 79.35
 2 6 0 1897.23 85.52
 2 6 0 1878.77 78.66
 2 6 1 267.48 21.18
 2 6 1 238.1 20.28
 2 6 1 223.45 18.9
 2 6 1 225.65 21.86
 2 6 1 293.88 21.42
 2 6 1 309.82 22.9
 2 6 2 1704.16 68.04
 2 6 2 1475.77 65.14
 2 6 2 1501.98 70.97
 2 6 2 1491.67 71.48
 2 6 2 1549.58 68.63
 2 6 2 1579.1 65.63
 2 6 2 1605.5 67.34
 2 6 2 1538.4 64.98
 2 6 3 925.36 47.06
 2 6 3 879.7 44.53
 2 6 3 876.26 47.31
 2 6 3 844.82 42.61
 2 6 3 794.99 41.58
 2 6 3 796.45 40.85
 2 6 4 1207.83 52.67
 2 6 4 1125.97 59.11
 2 6 4 1208.81 54.91
 2 6 4 1141.14 56.31
 2 6 4 1174.23 58.46
 2 6 4 1138.23 53.75
 2 6 5 201.74 22.87
 2 6 5 191.46 19.67
 2 6 5 214.83 22.87
 2 6 5 187.58 17.07
 2 6 6 548.7 38.37
 2 6 7 500.89 37.54
 2 6 15 300.36 36.19
 2 6 16 284.08 36.44
 2 7 -17 180.23 39.48
 2 7 -16 68.6 30.35
 2 7 -15 174.31 37.61
 2 7 -14 201.5 38.37
 2 7 -14 270.92 40.7
 2 7 -13 38.45 22.64
 2 7 -13 47.26 23.01
 2 7 -12 506.72 52.1
 2 7 -12 462.03 49.83
 2 7 -11 59.42 23.72
 2 7 -11 48.91 23.05
 2 7 -10 140.37 27.88
 2 7 -10 136.2 29.4
 2 7 -9 8.83 16.51
 2 7 -9 27.02 16.4
 2 7 -8 100.01 23.69
 2 7 -8 111.78 24.97
 2 7 -7 321.63 35.67
 2 7 -7 249.87 32.92
 2 7 -6 777.68 55.3
 2 7 -6 785.41 55.85
 2 7 -5 214.26 28.19
 2 7 -5 213.39 28.37
 2 7 -4 817.31 54.04
 2 7 -4 926.45 57.92
 2 7 -3 688.97 47.52
 2 7 -3 804.9 51.72
 2 7 -2 215.15 25.05
 2 7 -2 237.83 27.15
 2 7 -1 506.29 38.8
 2 7 -1 559.62 38.7
 2 7 0 1.79 7.54
 2 7 0 -2.64 11.31
 2 7 0 3.76 7.57
 2 7 0 2.4 9.42
 2 7 1 769.64 45.52
 2 7 1 878.21 48.84
 2 7 2 -2.05 8.06
 2 7 2 -2.23 9.17
 2 7 2 2.54 9.24
 2 7 3 873.6 48.78
 2 7 3 848.12 49.38
 2 7 3 748.34 45.14
 2 7 3 891.03 46.73
 2 7 3 859.53 50.08
 2 7 3 831.32 44.63
 2 7 4 100.19 18.22
 2 7 4 83.35 15.29
 2 7 4 107.95 15.27
 2 7 4 94.25 16.91
 2 7 5 901.77 53.48
 2 7 5 909.94 49.46
 2 7 5 955.78 53.09
 2 7 6 60.11 15.66
 2 7 6 65.54 13.6
 2 7 6 59.32 15.93
 2 7 7 493.76 38.59
 2 8 -15 -25.21 29.13
 2 8 -14 455.72 53.48
 2 8 -14 361.38 48.69
 2 8 -13 133.99 33.86
 2 8 -13 159.14 34.46
 2 8 -12 289.98 41.6
 2 8 -12 198.63 36.86
 2 8 -11 403.78 46.92
 2 8 -11 442.95 50.13
 2 8 -10 156.46 31.35
 2 8 -10 164.94 31.39
 2 8 -9 149.02 29.42
 2 8 -9 208.33 33.44
 2 8 -8 9.13 17.96
 2 8 -8 28.58 18.73
 2 8 -7 203.64 31.93
 2 8 -7 182.39 31.18
 2 8 -6 20.51 16.87
 2 8 -6 -4.35 17.1
 2 8 -5 779.62 56.74
 2 8 -5 885.73 60.56
 2 8 -4 29.25 16.3
 2 8 -4 3.93 15.81
 2 8 -3 429.68 37.64
 2 8 -3 326.84 35.84
 2 8 -2 280.82 31.1
 2 8 -2 318.54 33.21
 2 8 -1 81.72 19.17
 2 8 -1 42.73 15.04
 2 8 0 155.86 21.78
 2 8 0 116.93 20.74
 2 8 1 407.02 34.52
 2 8 1 417.02 33.72
 2 8 1 407.18 34.97
 2 8 2 393.46 32.36
 2 8 2 357.73 32.57
 2 8 2 356.09 29.99
 2 8 3 190.88 24.25
 2 8 3 246.32 25.82
 2 8 3 189.84 22.72
 2 8 3 226.12 25.54
 2 8 4 617.28 44.18
 2 8 4 603.41 41.24
 2 8 4 634.21 43.17
 2 8 5 27.36 14.05
 2 8 5 7.42 10.4
 2 8 5 13.97 11.5
 2 8 6 716.97 49.88
 2 8 6 770.13 48.54
 2 8 7 13.18 15.23
 2 9 -14 -12.73 21.86
 2 9 -14 -24.86 25.58
 2 9 -13 208.96 38.66
 2 9 -13 225.34 41.07
 2 9 -12 5.91 20.91
 2 9 -12 5.94 22.8
 2 9 -11 249.5 39.66
 2 9 -11 225.23 38.5
 2 9 -10 113.97 28.61
 2 9 -10 140.06 31.04
 2 9 -9 233.91 36.92
 2 9 -9 292.42 40.84
 2 9 -8 183.85 32.15
 2 9 -8 177.59 32.53
 2 9 -7 85.53 25.94
 2 9 -7 90.45 24.55
 2 9 -6 371.38 42.69
 2 9 -6 462.52 47.37
 2 9 -5 12.92 15.69
 2 9 -5 46.08 21.67
 2 9 -4 953.76 65.79
 2 9 -4 1142.82 72.33
 2 9 -3 27.14 15.98
 2 9 -3 29.25 16.84
 2 9 -2 737.39 54.16
 2 9 -2 859.78 59.14
 2 9 -1 187.51 27.5
 2 9 -1 191.03 27.76
 2 9 0 344.16 33.76
 2 9 0 430.03 38.79
 2 9 1 1430.46 73.42
 2 9 1 1134.57 68.69
 2 9 2 654.04 46.57
 2 9 2 658.62 46.89
 2 9 3 1166.11 65.69
 2 9 3 1108.33 63.77
 2 9 3 1076.32 63.58
 2 9 4 88.15 19.24
 2 9 4 102.43 20.34
 2 9 5 732.85 50.37
 2 9 5 679.13 47.58
 2 9 6 20.74 14.84
 2 9 7 515.68 43.93
 2 9 18 153.82 32.43
 2 9 19 -23.18 26.79
 2 10 -12 517.31 56.84
 2 10 -12 423.88 54.49
 2 10 -11 24.05 21.27
 2 10 -11 6.18 21.87
 2 10 -10 636.76 60.94
 2 10 -10 542 58.33
 2 10 -9 -5.58 22.45
 2 10 -9 23.42 24.09
 2 10 -8 300.42 41.96
 2 10 -8 277.76 40.59
 2 10 -7 72.21 24.72
 2 10 -7 54.77 22.62
 2 10 -6 54.4 22.53
 2 10 -6 68.57 24.86
 2 10 -5 468.67 48.4
 2 10 -5 582.71 53.92
 2 10 -4 149.21 28.43
 2 10 -4 165.07 29.88
 2 10 -3 569.49 50.05
 2 10 -3 621.84 54.03
 2 10 -2 119.18 24.43
 2 10 -2 101.73 23.96
 2 10 -1 478.98 45.37
 2 10 0 159.07 26.13
 2 10 0 117.55 24.09
 2 10 4 215.89 28.76
 2 10 5 149.35 25.15
 2 10 5 173.84 27.42
 2 10 6 179.74 27.12
 2 10 7 482.07 44.04
 2 10 15 28.29 22.78
 2 10 16 86.97 29.56
 2 10 17 124.32 33.54
 2 10 18 216.81 40.3
 2 11 -10 67.21 28.24
 2 11 -10 6.4 21.27
 2 11 -9 414.68 50.67
 2 11 -9 443.64 54.05
 2 11 -8 40.08 23.58
 2 11 -8 24.31 22.75
 2 11 -7 177.04 33.38
 2 11 -7 176.9 35.87
 2 11 -6 28.53 22.98
 2 11 -6 32.02 21.49
 2 11 -5 49.53 22.7
 2 11 -5 51.34 23.36
 2 11 -4 74.15 25.81
 2 11 -4 74.01 24.06
 2 11 -3 162.65 31.28
 2 11 -2 189.71 32.1
 2 11 6 214.25 32.14
 2 11 7 54.92 20.48
 2 11 8 186.33 31.53
 2 11 9 44.72 24.53
 2 11 10 72.2 23.94
 2 11 11 389.57 46.14
 2 11 12 93.71 27.74
 2 11 13 318.09 43.16
 2 11 14 29.17 22.96
 2 11 15 119.55 32.26
 2 11 16 -6.1 20.27
 2 12 -8 174.96 37.75
 2 12 -7 23.43 21.34
 2 12 -7 31.31 26.87
 2 12 -6 237.32 39.81
 2 12 -5 35.37 23.2
 2 12 -4 615.02 60.54
 2 12 -3 -10.97 18.83
 2 12 8 15.19 18.94
 2 12 9 226.08 36.26
 2 12 10 -5.45 22.41
 2 12 11 118.23 30.02
 2 12 12 232.05 39.27
 2 12 13 17.88 20.46
 2 12 14 238.14 41.3
 2 13 10 244.58 39.53
 2 13 11 -11.73 21.93
 3 -11 2 146.2 37.26
 3 -11 3 -18.71 28.82
 3 -10 1 363.3 47.71
 3 -10 2 177.98 37.95
 3 -10 3 312.34 46.61
 3 -10 4 138.77 35.01
 3 -10 5 506.21 58.63
 3 -9 -14 390.36 51.29
 3 -9 -13 50.06 27.42
 3 -9 -6 111.76 29.46
 3 -9 -5 442.4 49.5
 3 -9 -4 76.48 25.62
 3 -9 -1 440.28 47.94
 3 -9 0 191.29 36.14
 3 -9 1 284.89 40.31
 3 -9 2 255.51 41.67
 3 -9 3 109.43 32.37
 3 -9 4 247.14 40.81
 3 -9 5 74.9 28.07
 3 -9 6 342.2 47.15
 3 -9 7 18.1 21.35
 3 -8 -16 244.12 42.35
 3 -8 -15 150.3 35.15
 3 -8 -14 128.14 30.35
 3 -8 -13 172.13 34.61
 3 -8 -12 28.87 21.61
 3 -8 -11 623.23 59.48
 3 -8 -8 19.06 21.26
 3 -8 -7 364.38 43.61
 3 -8 -6 131.88 29.17
 3 -8 -5 244.5 36.49
 3 -8 -4 525.67 50.74
 3 -8 -3 343.08 42.39
 3 -8 -2 638.15 55.79
 3 -8 -2 577.37 52.35
 3 -8 -1 8.95 21.71
 3 -8 0 695.24 57.43
 3 -8 1 99.46 26.21
 3 -8 2 458.01 49.38
 3 -8 3 85.2 25.94
 3 -8 4 581.99 55.74
 3 -8 5 42.38 24.08
 3 -8 6 217.56 37.7
 3 -8 7 424.12 49.8
 3 -8 8 5.72 21.38
 3 -7 -17 177.31 36.08
 3 -7 -16 55.45 23.11
 3 -7 -15 256.96 38.92
 3 -7 -14 156.38 34.08
 3 -7 -13 168.09 31.99
 3 -7 -12 476.43 51.3
 3 -7 -11 31.41 19.08
 3 -7 -10 901.8 68.72
 3 -7 -9 17.98 20.77
 3 -7 -9 4.91 18.37
 3 -7 -8 686.95 57.68
 3 -7 -7 -8.74 17.97
 3 -7 -6 531.87 49.28
 3 -7 -5 150.13 29.15
 3 -7 -4 380.55 41.05
 3 -7 -3 350.28 40.23
 3 -7 -2 239.45 33.51
 3 -7 -1 184.75 30.69
 3 -7 -1 233.78 32.76
 3 -7 0 -8.31 17.81
 3 -7 1 641.96 53.2
 3 -7 2 8.81 19.28
 3 -7 3 784.87 61.11
 3 -7 4 -4.67 17.91
 3 -7 5 614.91 54.09
 3 -7 6 39.57 21.67
 3 -7 7 193.43 33.56
 3 -7 8 298.2 40.55
 3 -7 9 236.19 37.34
 3 -6 -19 31.96 23.92
 3 -6 -18 249.05 41.12
 3 -6 -17 6.05 19.41
 3 -6 -16 286.95 42.75
 3 -6 -15 11.32 18.8
 3 -6 -14 447.83 49.26
 3 -6 -13 57.86 22.64
 3 -6 -12 344.17 42.22
 3 -6 -11 422.96 44.66
 3 -6 -11 345.54 41.69
 3 -6 -10 278.85 36.35
 3 -6 -10 215.1 32.55
 3 -6 -9 589.58 50.47
 3 -6 -9 463.46 46.32
 3 -6 -8 707.09 56.13
 3 -6 -8 825.24 59.81
 3 -6 -7 998.13 66.07
 3 -6 -7 999.59 66.66
 3 -6 -6 410.19 41.63
 3 -6 -5 664.92 51.41
 3 -6 -4 -3.85 15.5
 3 -6 -3 470.94 42.38
 3 -6 -2 3.83 13.94
 3 -6 -1 1622.89 87.45
 3 -6 0 212.27 30.04
 3 -6 1 1866.95 95.96
 3 -6 2 1103.92 69.41
 3 -6 3 287.9 34.46
 3 -6 4 802.73 59.73
 3 -6 5 25.87 19.24
 3 -6 6 213.27 32.63
 3 -6 7 229.31 33.51
 3 -6 8 189.08 31.48
 3 -6 9 38.95 19.63
 3 -6 10 790.6 63.59
 3 -5 -19 12.32 20.48
 3 -5 -18 304.6 43.69
 3 -5 -17 132.77 31.61
 3 -5 -16 155.76 31.34
 3 -5 -15 347.29 43.72
 3 -5 -14 40.97 21.11
 3 -5 -13 652.19 56.46
 3 -5 -12 -8.55 18.33
 3 -5 -12 4.69 15.6
 3 -5 -11 632.84 51.65
 3 -5 -11 494.15 48.59
 3 -5 -10 8 17.17
 3 -5 -10 4.3 13.8
 3 -5 -9 740.63 54.78
 3 -5 -9 731.96 55.5
 3 -5 -8 -3.78 15.2
 3 -5 -8 19.66 15.83
 3 -5 -7 1004.46 63.92
 3 -5 -7 1037.4 64.88
 3 -5 -6 574.96 46.58
 3 -5 -6 596.65 46.8
 3 -5 -5 552.84 44.67
 3 -5 -4 891.62 57.51
 3 -5 -3 -3.4 13.37
 3 -5 -2 1909.24 93.85
 3 -5 -1 98.02 20.13
 3 -5 0 621.57 46.67
 3 -5 1 -10.28 14.7
 3 -5 3 225.03 29.81
 3 -5 4 716.71 52.31
 3 -5 5 355.15 36.67
 3 -5 6 118.4 24.01
 3 -5 7 852.05 60.88
 3 -5 8 4.22 16.18
 3 -5 9 1516.75 87.68
 3 -5 10 -9 16.37
 3 -5 11 449.49 46.41
 3 -5 11 447.52 46.68
 3 -5 12 32.89 22.1
 3 -5 13 275.36 40.13
 3 -5 14 79.61 28.91
 3 -5 15 274.25 43.85
 3 -5 16 205.48 38.93
 3 -5 17 12.29 23.59
 3 -5 18 319.26 49.16
 3 -4 -20 -12.21 22.22
 3 -4 -19 242.74 38.81
 3 -4 -18 5.71 18.34
 3 -4 -17 489.35 51.94
 3 -4 -16 31.64 20.76
 3 -4 -15 110.97 26.56
 3 -4 -14 308.01 39.24
 3 -4 -14 283.41 37.69
 3 -4 -13 364.76 40.35
 3 -4 -13 302.3 37.78
 3 -4 -12 1002.72 67.84
 3 -4 -12 1100.73 70.67
 3 -4 -11 -3.88 15.97
 3 -4 -11 -4.13 14.61
 3 -4 -10 1721.48 88.71
 3 -4 -10 1567.38 87.76
 3 -4 -9 118.42 23.69
 3 -4 -9 171.38 25.98
 3 -4 -8 2163.34 104.42
 3 -4 -8 2215.34 105.4
 3 -4 -7 46.66 16.97
 3 -4 -7 40.48 15.1
 3 -4 -6 1077.87 63.09
 3 -4 -6 1070.36 62.67
 3 -4 -5 263.43 28.87
 3 -4 -5 191.44 25.18
 3 -4 -4 573.41 42.04
 3 -4 -3 892.17 47.36
 3 -4 -3 915.19 55.2
 3 -4 -2 466.67 37.36
 3 -4 -1 1827.01 87.77
 3 -4 0 158.62 22.39
 3 -4 0 184.84 19.85
 3 -4 1 2185.14 100.32
 3 -4 1 2186.79 92.33
 3 -4 2 3 11.79
 3 -4 2 4.66 11.31
 3 -4 3 1798.56 84.06
 3 -4 4 38.57 15.91
 3 -4 4 54.09 15.71
 3 -4 5 571.58 42.82
 3 -4 5 609.7 45.34
 3 -4 5 576.55 38.53
 3 -4 6 155.59 25.31
 3 -4 6 158.25 25.35
 3 -4 6 223.89 25.05
 3 -4 7 359.14 36.4
 3 -4 7 297.27 33.26
 3 -4 7 381.99 33.69
 3 -4 8 128.42 25.43
 3 -4 8 148.49 25.13
 3 -4 8 166.09 25.42
 3 -4 9 53.99 19.86
 3 -4 9 15.41 15.54
 3 -4 9 42.05 19.74
 3 -4 10 1146.97 73.45
 3 -4 10 1049.2 67.49
 3 -4 10 1001.3 65.3
 3 -4 11 33.02 18.42
 3 -4 11 14.01 17.02
 3 -4 11 32.95 18.71
 3 -4 12 517.19 51.55
 3 -4 12 620.38 53.25
 3 -4 13 -20.7 21.3
 3 -4 13 9.5 21.18
 3 -4 14 314.11 43.17
 3 -4 14 348.78 42.73
 3 -4 15 53.64 26.89
 3 -4 16 254.29 41.38
 3 -4 17 184.21 38.61
 3 -4 18 74.58 32.08
 3 -4 19 45.27 27.78
 3 -3 -20 211.68 36.67
 3 -3 -19 5.68 20.69
 3 -3 -18 333.41 43.56
 3 -3 -17 5.24 17.97
 3 -3 -16 489.88 49.2
 3 -3 -15 -4.75 16.82
 3 -3 -15 -8.85 18.21
 3 -3 -14 76.66 21.38
 3 -3 -14 105.69 26.06
 3 -3 -13 76.8 22.13
 3 -3 -13 92.74 24.12
 3 -3 -12 302.34 34.57
 3 -3 -12 226.44 31.15
 3 -3 -11 433.12 40.6
 3 -3 -11 448.94 40.79
 3 -3 -10 246.69 30.41
 3 -3 -10 211.03 28.08
 3 -3 -9 407.13 36.95
 3 -3 -9 349.7 34.71
 3 -3 -8 28.42 14.61
 3 -3 -8 25.28 13.58
 3 -3 -7 677.94 46.59
 3 -3 -7 712.94 46.85
 3 -3 -6 37.68 15.36
 3 -3 -6 28.2 12.84
 3 -3 -5 1925.1 91.09
 3 -3 -5 2027.99 91.02
 3 -3 -4 10.75 10.82
 3 -3 -4 1.53 8.53
 3 -3 -4 10.22 11.18
 3 -3 -3 1401.5 62.65
 3 -3 -3 1423.91 70.54
 3 -3 -2 751.23 34.7
 3 -3 -2 722 40.44
 3 -3 -2 781.87 46.48
 3 -3 -1 947.6 44
 3 -3 -1 960.81 49.85
 3 -3 -1 1006.76 54.73
 3 -3 0 834.12 42.01
 3 -3 0 883.11 50.15
 3 -3 0 847.71 47.23
 3 -3 1 151.4 18.24
 3 -3 1 128.86 12.17
 3 -3 1 155.3 20.54
 3 -3 1 134.53 18.89
 3 -3 2 933.29 48.45
 3 -3 2 865.95 41.32
 3 -3 2 936.32 52.18
 3 -3 2 936.79 52
 3 -3 3 31.89 14.24
 3 -3 3 19.56 9.06
 3 -3 3 36.29 13.54
 3 -3 3 5.2 12.04
 3 -3 4 1751.23 80.99
 3 -3 4 1694.14 74.1
 3 -3 5 2.78 13.27
 3 -3 5 4.15 10.38
 3 -3 6 551.64 41.24
 3 -3 6 449.18 37.41
 3 -3 6 442.98 33.67
 3 -3 7 216.76 26.88
 3 -3 7 141.23 22.7
 3 -3 7 173.23 23.42
 3 -3 8 552.49 44.18
 3 -3 8 476.67 39.27
 3 -3 8 441.66 37.61
 3 -3 9 501.61 44.04
 3 -3 9 512.74 42.59
 3 -3 9 483.92 40.85
 3 -3 10 705.91 54.03
 3 -3 10 666.24 49.24
 3 -3 10 651.28 49.61
 3 -3 11 582.07 51.46
 3 -3 11 684.85 50.26
 3 -3 11 568.48 48.98
 3 -3 12 141.56 28.72
 3 -3 12 180.78 30.83
 3 -3 13 342.01 42.12
 3 -3 13 375.27 42.48
 3 -3 14 -5.06 21.71
 3 -3 14 14.49 19.87
 3 -3 15 502.6 51.41
 3 -3 15 369.98 45.78
 3 -3 16 11.03 18.93
 3 -3 16 -16.33 22.88
 3 -3 17 269.11 41.47
 3 -3 17 281.16 42.7
 3 -3 18 24.06 26.83
 3 -3 19 301.33 45.47
 3 -2 -19 317.82 42.51
 3 -2 -18 105.04 26.87
 3 -2 -17 260.64 36.45
 3 -2 -16 28.59 19.2
 3 -2 -16 23.02 20.16
 3 -2 -15 31.59 19.79
 3 -2 -15 65.84 23.86
 3 -2 -14 -4.25 13.64
 3 -2 -14 8.35 19.29
 3 -2 -13 917.9 64.57
 3 -2 -13 1174.53 69.49
 3 -2 -12 370.36 37.18
 3 -2 -12 377.61 38.51
 3 -2 -11 2308.59 108.17
 3 -2 -11 2264.04 108.05
 3 -2 -10 647.81 45.52
 3 -2 -10 537.36 43.89
 3 -2 -9 502.91 38.48
 3 -2 -9 426.77 37.36
 3 -2 -8 763.7 48.99
 3 -2 -8 851.05 51.74
 3 -2 -7 109.96 18.94
 3 -2 -7 137.57 21.09
 3 -2 -6 514.09 36.39
 3 -2 -6 522.07 37.65
 3 -2 -5 116.47 17.45
 3 -2 -5 103.8 18.09
 3 -2 -4 2534.69 102.63
 3 -2 -4 2399.87 103.91
 3 -2 -3 4.09 9.28
 3 -2 -3 4.51 9.87
 3 -2 -3 5.96 5.12
 3 -2 -2 3808.69 145.05
 3 -2 -2 3691.21 137.91
 3 -2 -1 976.07 51.38
 3 -2 -1 904.35 45.37
 3 -2 -1 920.72 34.15
 3 -2 -1 995.17 47.33
 3 -2 0 3424.36 83.94
 3 -2 0 3522.63 92.26
 3 -2 0 3503.61 87.82
 3 -2 1 106.21 14.61
 3 -2 1 78.13 9.07
 3 -2 1 75.92 14.23
 3 -2 1 82.74 15.19
 3 -2 2 2253.24 85.19
 3 -2 2 2408.35 96.72
 3 -2 2 2240.73 95.6
 3 -2 3 669.59 40.22
 3 -2 3 693.79 35.32
 3 -2 3 751.57 42.43
 3 -2 3 674.76 41.64
 3 -2 4 962.73 51.7
 3 -2 4 880.17 45.51
 3 -2 4 1023.81 53.48
 3 -2 5 1480.19 70.73
 3 -2 5 1356.78 64.31
 3 -2 5 1471.69 71.46
 3 -2 6 188.24 22.25
 3 -2 6 153.05 21.35
 3 -2 6 146.81 19.23
 3 -2 7 1194.48 65.94
 3 -2 7 1257.01 64.18
 3 -2 7 1191.38 62.22
 3 -2 8 316.05 32.32
 3 -2 8 372.86 31.7
 3 -2 8 267.58 28.19
 3 -2 9 1437.2 78.18
 3 -2 9 1497.87 74.94
 3 -2 9 1375.67 74.81
 3 -2 10 20.96 13.36
 3 -2 10 18.6 15.32
 3 -2 10 13.59 14.59
 3 -2 11 1289.44 75.97
 3 -2 11 1213.42 67.58
 3 -2 11 1223.09 72.46
 3 -2 12 282.33 35.4
 3 -2 12 220.86 31.27
 3 -2 13 263.34 35.55
 3 -2 13 225.03 32.46
 3 -2 14 225.83 34.08
 3 -2 14 227.22 34.54
 3 -2 15 44.45 20.82
 3 -2 15 54.41 22.1
 3 -2 16 217.04 36.11
 3 -2 16 293.89 40.08
 3 -2 17 37.64 19.67
 3 -2 17 105.27 27.78
 3 -2 18 573.87 56.92
 3 -2 18 646.68 62.3
 3 -2 19 11.5 20.33
 3 -2 19 6.11 20.97
 3 -2 20 534.2 59.27
 3 -1 -17 293.77 38.05
 3 -1 -17 325.7 42.47
 3 -1 -16 436.29 47.03
 3 -1 -16 615.82 52.23
 3 -1 -15 335.38 37.83
 3 -1 -15 317.39 38.71
 3 -1 -14 133.03 25.98
 3 -1 -14 121.07 27.35
 3 -1 -13 361.6 36.98
 3 -1 -13 358.28 38.64
 3 -1 -12 210.17 27.47
 3 -1 -12 185.05 28.41
 3 -1 -11 48.63 16.06
 3 -1 -11 52.01 19.8
 3 -1 -10 1375.69 75.97
 3 -1 -10 1526.47 75.85
 3 -1 -9 46.55 14.19
 3 -1 -9 60.25 17.03
 3 -1 -8 1805.93 83.55
 3 -1 -8 1639.35 79.03
 3 -1 -7 248.69 25.83
 3 -1 -7 228.76 22.99
 3 -1 -7 220.44 17.56
 3 -1 -6 129.99 14.01
 3 -1 -6 127.55 17.36
 3 -1 -6 98.32 17.16
 3 -1 -5 530.08 34.48
 3 -1 -5 529.25 30.16
 3 -1 -5 536.76 32.07
 3 -1 -5 504.28 26.99
 3 -1 -4 679.59 38.44
 3 -1 -4 629.44 33.67
 3 -1 -4 688.07 32.21
 3 -1 -3 2164.03 70.67
 3 -1 -3 2165.04 75.89
 3 -1 -3 2253.34 72.76
 3 -1 -2 2803.05 112.15
 3 -1 -2 2999.29 109.09
 3 -1 -2 2757.58 106.78
 3 -1 -1 2337 95.19
 3 -1 -1 2373.32 90.94
 3 -1 0 203.1 19.01
 3 -1 0 155.83 15.53
 3 -1 0 158.96 9.77
 3 -1 1 1375.92 61.16
 3 -1 1 1424.82 59.02
 3 -1 1 1321.64 51.38
 3 -1 2 9.93 9.63
 3 -1 2 5.66 8.05
 3 -1 2 -3.57 8.65
 3 -1 2 0.96 6.74
 3 -1 3 2456.7 94.92
 3 -1 3 2400.2 92.82
 3 -1 3 2269.18 96.07
 3 -1 3 2304.03 89.36
 3 -1 4 882.06 47.73
 3 -1 4 872.21 44.09
 3 -1 4 865.75 42.85
 3 -1 5 3849.27 144.87
 3 -1 5 3782.94 148.96
 3 -1 5 3948.76 141.07
 3 -1 6 528.54 35.24
 3 -1 6 542.51 30.48
 3 -1 6 557.91 37.12
 3 -1 7 435.37 31.7
 3 -1 7 392.87 31.96
 3 -1 7 408.39 26.52
 3 -1 7 493.47 34.7
 3 -1 8 191.26 21.85
 3 -1 8 171.74 23.09
 3 -1 9 50.99 13.58
 3 -1 9 47.6 14.72
 3 -1 9 31.08 12.87
 3 -1 9 32.32 14.54
 3 -1 10 665.82 42.59
 3 -1 10 639.59 48.7
 3 -1 10 676.16 43.39
 3 -1 10 696.57 48.36
 3 -1 11 51.36 17.04
 3 -1 11 100.36 18.27
 3 -1 11 80.49 21.42
 3 -1 11 60.23 18.88
 3 -1 12 1434.8 75.06
 3 -1 12 1550.36 83.76
 3 -1 12 1397.18 80.55
 3 -1 13 74.4 20.81
 3 -1 13 70.73 21.54
 3 -1 14 454.07 44.52
 3 -1 14 482.72 47.2
 3 -1 15 284.84 37.68
 3 -1 15 281.87 37.34
 3 -1 16 86.76 25.62
 3 -1 16 71.13 24.79
 3 -1 17 201.32 34.02
 3 -1 17 96.79 27.66
 3 -1 18 47.07 22.9
 3 -1 18 22.66 19.46
 3 -1 19 43.24 24.12
 3 -1 19 23.75 23.91
 3 -1 20 74.28 25.58
 3 -1 21 128.47 34.22
 3 0 -18 424.78 48.99
 3 0 -17 44.64 21.74
 3 0 -16 359.07 39.29
 3 0 -16 312.16 40.82
 3 0 -15 102.79 22.58
 3 0 -15 116.72 27.18
 3 0 -14 345.83 36.83
 3 0 -14 356.08 40.12
 3 0 -13 39.27 17.08
 3 0 -13 19.95 18.14
 3 0 -12 201.2 26.69
 3 0 -12 231.64 30.69
 3 0 -11 805.14 51.06
 3 0 -11 780.7 54.54
 3 0 -10 405.87 33.82
 3 0 -10 365.71 35.48
 3 0 -9 910.59 51.54
 3 0 -9 861.3 54.13
 3 0 -8 7.19 8.81
 3 0 -8 2.75 11.8
 3 0 -8 11.26 10.76
 3 0 -7 1681.61 70.69
 3 0 -7 1703.75 69.5
 3 0 -7 1700.22 69.49
 3 0 -7 1646.52 75.05
 3 0 -7 1752.64 80.28
 3 0 -6 -2.87 7.49
 3 0 -6 -1.19 7.2
 3 0 -6 -1.33 8.39
 3 0 -6 -9.18 11.97
 3 0 -6 -1.78 7.94
 3 0 -5 1611.17 63.05
 3 0 -5 1603.88 56.85
 3 0 -5 1576 64.52
 3 0 -5 1669.02 70.98
 3 0 -4 13.44 6.01
 3 0 -4 9.37 7.27
 3 0 -4 2.81 7.52
 3 0 -4 9.43 10.73
 3 0 -4 13.99 9.88
 3 0 -4 4.03 5.87
 3 0 -3 2177.63 117.72
 3 0 -3 2177.15 114.06
 3 0 -3 2098.67 112.2
 3 0 -3 2098.27 114.12
 3 0 -2 1464.75 59.43
 3 0 -2 1353.79 53.79
 3 0 -2 1367.81 51.07
 3 0 -2 1402.27 54.62
 3 0 -2 1420.7 56.46
 3 0 -1 700.95 35.09
 3 0 -1 573.1 30.06
 3 0 -1 611.19 26.58
 3 0 -1 585.78 32.41
 3 0 -1 589.54 24.8
 3 0 0 3025.87 112.99
 3 0 1 153.08 13.89
 3 0 1 172.16 16.21
 3 0 2 1347.44 54.89
 3 0 2 1246.88 46.74
 3 0 2 1272.38 46.61
 3 0 2 1261.77 53.36
 3 0 3 5.15 8.13
 3 0 3 7.62 8.01
 3 0 3 3.79 7.5
 3 0 4 4843.39 177.34
 3 0 4 5066.92 181.66
 3 0 4 5126.24 176.9
 3 0 5 554.9 32.82
 3 0 5 486.91 29.95
 3 0 5 541.4 33.25
 3 0 5 458.97 28.19
 3 0 6 2835.77 117.87
 3 0 6 3068.67 119.6
 3 0 6 3122.75 113.57
 3 0 7 83.65 16.71
 3 0 7 76.61 11.86
 3 0 7 119.26 17.09
 3 0 8 487.54 31.4
 3 0 8 511.94 36.87
 3 0 8 441.9 28.2
 3 0 8 491.34 33.97
 3 0 9 121.56 16.09
 3 0 9 116.19 20.49
 3 0 9 88.78 16.19
 3 0 10 300.39 25.02
 3 0 10 262.84 29.75
 3 0 11 942.72 51.46
 3 0 11 1071.54 63.15
 3 0 12 57.65 18.89
 3 0 12 55.79 17.28
 3 0 13 1933.05 99.16
 3 0 13 1957.95 100.63
 3 0 14 12.17 15.57
 3 0 14 -12.97 17.39
 3 0 15 347.31 39.52
 3 0 15 363.68 40.11
 3 0 15 393.09 43.8
 3 0 16 93.13 26
 3 0 16 125.7 27.53
 3 0 16 172.36 31.02
 3 0 17 211.34 34.89
 3 0 17 271.62 38.3
 3 0 18 24.46 18.79
 3 0 18 27.57 20.09
 3 0 19 341.62 46.32
 3 0 20 302.16 44.46
 3 0 21 125.65 32.14
 3 1 -19 276.84 42.37
 3 1 -18 42.68 25.52
 3 1 -17 265.52 39.14
 3 1 -16 29.21 25.76
 3 1 -15 392.22 44.83
 3 1 -14 43.59 23.4
 3 1 -13 1213.23 74.5
 3 1 -13 1129.38 67.83
 3 1 -12 31.43 13.54
 3 1 -12 57.5 20.05
 3 1 -11 426.86 36.61
 3 1 -11 514.32 43.73
 3 1 -10 527.95 37.92
 3 1 -10 493.05 41.82
 3 1 -9 298.8 31.01
 3 1 -9 227.02 24.09
 3 1 -9 309.35 24.28
 3 1 -8 990.58 48.37
 3 1 -8 1006.9 51.34
 3 1 -8 879.1 54.38
 3 1 -7 2.47 5.81
 3 1 -7 11.43 9.08
 3 1 -7 3.15 7.63
 3 1 -7 -2.54 11.74
 3 1 -7 1.79 8.96
 3 1 -6 1223.69 52.74
 3 1 -6 1299.21 55.29
 3 1 -6 1232.83 56.08
 3 1 -6 1232.2 56.06
 3 1 -6 1271.84 62.95
 3 1 -5 359.88 21.95
 3 1 -5 344.47 24.45
 3 1 -5 319.33 21.59
 3 1 -5 341.14 22.36
 3 1 -5 357.71 24.51
 3 1 -5 388.57 29.55
 3 1 -4 1136.85 47.44
 3 1 -4 1091 50.42
 3 1 -4 1140.13 47.22
 3 1 -4 1073.88 46.75
 3 1 -4 1079.24 49.38
 3 1 -4 1093.26 54.09
 3 1 -3 880.95 37.52
 3 1 -3 881.03 40.73
 3 1 -3 838.87 36.07
 3 1 -3 827.84 38.15
 3 1 -3 791.24 41.76
 3 1 -2 1756.03 65.25
 3 1 -2 1725.24 62.89
 3 1 -2 1774.87 69.77
 3 1 -2 1744.65 65.14
 3 1 -2 1653.64 62.43
 3 1 -1 966.77 44.74
 3 1 -1 953.44 44.08
 3 1 0 129.67 15.03
 3 1 0 128.51 11.19
 3 1 0 123.69 13.97
 3 1 0 135.94 13.42
 3 1 1 1876.46 72.86
 3 1 1 1870.03 71.99
 3 1 1 1871.03 70.21
 3 1 1 2025.01 71.41
 3 1 1 1884.59 76.95
 3 1 1 2041.13 75.49
 3 1 2 2954.81 105.43
 3 1 2 2974.86 111.05
 3 1 2 2839.17 104.86
 3 1 2 2995.08 103.65
 3 1 3 1254.75 50.57
 3 1 3 1264.31 52.35
 3 1 3 1270.36 51.42
 3 1 3 1330.58 51.13
 3 1 4 183.4 15.97
 3 1 4 184.64 16.04
 3 1 5 4950.73 175.51
 3 1 5 4967.17 175.93
 3 1 6 515.67 29.61
 3 1 6 483.69 29.91
 3 1 6 508.15 31.39
 3 1 7 2423.04 93.45
 3 1 7 2324.52 96.25
 3 1 8 116.57 13.8
 3 1 8 113.45 18.69
 3 1 8 102.51 13.75
 3 1 8 123.83 16.34
 3 1 9 877.47 42.61
 3 1 9 931.99 53.25
 3 1 9 807.77 45.84
 3 1 10 60.02 11.11
 3 1 10 63.87 17.23
 3 1 10 67.34 13.97
 3 1 11 620.21 45.96
 3 1 12 689.03 51.33
 3 1 13 670.67 52.18
 3 1 14 864.19 58.03
 3 1 14 720.75 56.7
 3 1 15 99.74 22.9
 3 1 15 85.6 23.06
 3 1 16 201.04 30.98
 3 1 16 206.21 33.31
 3 1 17 -13.14 17.23
 3 1 17 -5.08 18.51
 3 1 18 161.33 32.5
 3 1 18 214.75 35.59
 3 1 19 41.23 25.41
 3 1 19 11.29 21.13
 3 1 20 367.73 46.75
 3 1 20 366.28 46.58
 3 1 21 49.17 25.34
 3 1 22 69.93 28.95
 3 2 -20 194.73 39.06
 3 2 -19 200.31 41.29
 3 2 -18 209.43 37.84
 3 2 -17 195.37 36.5
 3 2 -16 347.68 44.45
 3 2 -15 57.44 26.68
 3 2 -14 891.42 65.77
 3 2 -13 -8.52 20.34
 3 2 -12 991.42 65.44
 3 2 -11 92.82 24.29
 3 2 -11 115.24 19.71
 3 2 -10 788.06 48.14
 3 2 -10 791.95 54.51
 3 2 -10 934.55 49.79
 3 2 -9 91.98 18.4
 3 2 -9 67.77 13.72
 3 2 -9 59.27 15.47
 3 2 -8 592.79 37.27
 3 2 -8 645.33 44.07
 3 2 -8 626.9 37.52
 3 2 -7 878.28 47.7
 3 2 -7 925.59 45.8
 3 2 -7 916.81 53.36
 3 2 -6 943.25 40.46
 3 2 -6 1005.37 47.05
 3 2 -6 990.9 48.92
 3 2 -6 904.33 44.25
 3 2 -6 900.39 52.53
 3 2 -5 1997.67 74.23
 3 2 -5 2029.16 82.56
 3 2 -5 2018.7 79.84
 3 2 -5 1882.87 85.7
 3 2 -5 1931.39 76.02
 3 2 -4 1931.4 60.19
 3 2 -4 1868.01 56.06
 3 2 -4 1894.75 63.38
 3 2 -4 1902.53 49.68
 3 2 -3 1085.98 50.33
 3 2 -3 1122.04 48.12
 3 2 -3 1033.37 41.07
 3 2 -3 1060.17 47.89
 3 2 -3 1060.33 51.15
 3 2 -2 104.39 11.9
 3 2 -2 109.31 13.34
 3 2 -2 80.23 7.34
 3 2 -2 92.5 11.8
 3 2 -2 81.51 13.32
 3 2 -2 99.28 7.14
 3 2 -2 104.29 13.98
 3 2 -1 1532.7 62.85
 3 2 -1 1542.93 64.58
 3 2 -1 1497.34 60.26
 3 2 -1 1546.87 62.06
 3 2 0 568.17 30.58
 3 2 0 538.65 31.27
 3 2 0 558.6 29.23
 3 2 0 566.5 28.7
 3 2 0 550.22 27.5
 3 2 1 783.43 33.2
 3 2 1 730.64 36.23
 3 2 1 809.54 36.68
 3 2 1 767.34 35.13
 3 2 1 757.11 30.19
 3 2 2 731.42 31.26
 3 2 2 757.38 38.41
 3 2 2 790.86 37.72
 3 2 2 782.83 35.68
 3 2 2 800.14 32.59
 3 2 2 809.63 37.2
 3 2 3 3435.57 117.81
 3 2 3 3631.46 126.83
 3 2 3 3507.56 122.48
 3 2 3 3392.99 127.59
 3 2 3 3456.86 124.39
 3 2 3 3453.66 125.46
 3 2 4 549.85 31.78
 3 2 4 594.72 29.29
 3 2 4 555.09 30.7
 3 2 4 581.81 30.59
 3 2 5 981.44 31.61
 3 2 5 980.52 33.9
 3 2 6 2475.66 94.79
 3 2 6 2391.52 95.14
 3 2 7 191.03 18.67
 3 2 7 179.63 18.29
 3 2 8 1264.56 51.25
 3 2 8 1293.1 58.09
 3 2 9 59.41 11.67
 3 2 10 550.32 41.05
 3 2 10 552.13 33.66
 3 2 11 19.55 13.7
 3 2 11 7.76 8.97
 3 2 12 1068.64 65.37
 3 2 13 222.97 30.72
 3 2 14 1045.62 68.74
 3 2 15 243.04 33.76
 3 2 16 70.42 20.22
 3 2 16 42.35 20.67
 3 2 17 299.05 40.36
 3 2 18 63.06 23.51
 3 2 19 171.1 34.26
 3 2 20 11.03 21.69
 3 2 20 23.08 22.69
 3 2 21 253.03 41.49
 3 2 21 252.48 40.77
 3 2 22 17.9 27.57
 3 2 22 18.69 20.01
 3 3 -20 244.03 43.87
 3 3 -19 11.85 30.08
 3 3 -18 383.17 49.4
 3 3 -17 71.4 27.17
 3 3 -16 378.25 47.35
 3 3 -15 134.87 30.61
 3 3 -14 279.16 39.34
 3 3 -13 289.97 38.27
 3 3 -12 359.78 39.4
 3 3 -11 11.71 17.41
 3 3 -11 -2.87 13.24
 3 3 -10 65.3 20.97
 3 3 -10 57.33 16.68
 3 3 -9 1112.1 65.56
 3 3 -9 1124.86 60.52
 3 3 -8 6.15 14.45
 3 3 -8 -3.65 7.98
 3 3 -8 -4.9 11.9
 3 3 -7 2150.34 86.82
 3 3 -7 2206.55 99.31
 3 3 -7 2180.63 94.49
 3 3 -6 425.86 24.97
 3 3 -6 420.72 33
 3 3 -6 398.77 30.49
 3 3 -5 731.05 33.6
 3 3 -5 718.18 41.72
 3 3 -5 690.31 42.9
 3 3 -4 4.81 8.14
 3 3 -4 11.52 11.17
 3 3 -4 4.02 11.7
 3 3 -4 6.04 4.72
 3 3 -3 954.09 39.77
 3 3 -3 924.14 35.95
 3 3 -3 922.16 47.74
 3 3 -3 1022.49 46.31
 3 3 -3 948.9 48.54
 3 3 -2 18.24 7.9
 3 3 -2 3.38 9.64
 3 3 -2 10.51 9.39
 3 3 -2 15.55 6.48
 3 3 -1 947.98 45.9
 3 3 -1 919.26 46.15
 3 3 -1 1013.43 44.34
 3 3 -1 921.7 40.71
 3 3 0 1423.19 60.64
 3 3 0 1409.18 60.75
 3 3 0 1405.44 55.86
 3 3 0 1311.25 55.54
 3 3 1 105.61 12.79
 3 3 1 128.06 15.01
 3 3 1 152.92 16.17
 3 3 1 134.76 15.64
 3 3 1 128.6 11.18
 3 3 1 135.63 7.76
 3 3 2 3029.6 97.38
 3 3 2 3167.09 108.96
 3 3 2 3157.65 108.18
 3 3 2 3195.74 106.48
 3 3 2 3067.52 98.5
 3 3 3 407.51 26.29
 3 3 3 376.63 23.97
 3 3 3 374.7 23.43
 3 3 3 340.53 19.62
 3 3 4 2125.37 85.32
 3 3 4 2288.56 86.78
 3 3 4 2265.79 86.15
 3 3 4 2257 87.84
 3 3 4 2040 81.46
 3 3 5 31.28 10.84
 3 3 5 15.51 8.45
 3 3 5 23.84 10.66
 3 3 5 21.57 8.1
 3 3 6 2816.28 113.5
 3 3 6 2811.35 108.18
 3 3 6 3016.45 109.77
 3 3 7 29.99 9.95
 3 3 9 1440.3 61.95
 3 3 10 31.21 9.23
 3 3 12 76.93 20.93
 3 3 13 891.64 60.21
 3 3 14 -8.13 16.73
 3 3 15 1523.73 87.98
 3 3 16 -4.63 17.32
 3 3 17 485.37 49.39
 3 3 18 103.43 27.19
 3 3 19 243.81 38.57
 3 3 20 209.4 36.96
 3 3 21 64.75 23.78
 3 3 22 176.19 38.65
 3 3 22 292.39 44.02
 3 4 -19 282.6 47.14
 3 4 -18 5.94 24.45
 3 4 -17 538.73 58.08
 3 4 -16 -5.49 23.56
 3 4 -15 313.96 42.85
 3 4 -14 44.74 24.91
 3 4 -13 375.64 43.77
 3 4 -12 653.44 53.86
 3 4 -12 544.64 45.17
 3 4 -11 877.31 61.37
 3 4 -11 757.13 52.71
 3 4 -10 713.51 53.82
 3 4 -9 415.06 39.8
 3 4 -8 2209.1 103.67
 3 4 -7 42.28 13.5
 3 4 -7 18.96 11.65
 3 4 -6 1296.69 67.28
 3 4 -6 1256.19 65.14
 3 4 -5 32.14 12.56
 3 4 -5 17.98 6.82
 3 4 -5 12.05 10.96
 3 4 -4 805.03 47.14
 3 4 -4 858.5 35.88
 3 4 -4 849.04 47.81
 3 4 -3 144.77 19.02
 3 4 -3 118.79 10.71
 3 4 -3 154.9 9.99
 3 4 -2 2623.31 95.23
 3 4 -2 2697.59 103.39
 3 4 -2 2613.92 89.19
 3 4 -2 2591.37 106.52
 3 4 -1 320.07 25.75
 3 4 -1 344.12 20.45
 3 4 -1 379.79 24.59
 3 4 0 1733.5 68.25
 3 4 0 1791.08 68.16
 3 4 0 1868.6 75.32
 3 4 0 1733.94 74.04
 3 4 0 1683.85 59.26
 3 4 0 1681.12 59.1
 3 4 1 1195.57 51.2
 3 4 1 1230.25 56.49
 3 4 1 1200.87 54.92
 3 4 1 1189.25 56.11
 3 4 1 1141.85 43.49
 3 4 1 1217.54 53.71
 3 4 1 1148.21 47.88
 3 4 2 7.83 4.82
 3 4 2 12.37 7.55
 3 4 2 8.58 9.19
 3 4 2 6.24 9.38
 3 4 2 13.92 10.13
 3 4 2 18 7.17
 3 4 2 2.84 4.27
 3 4 3 3716.79 135.45
 3 4 3 3685.05 132.18
 3 4 3 3597.11 131.59
 3 4 3 3597.62 132.32
 3 4 3 3707.41 125.58
 3 4 3 3383.86 119.95
 3 4 4 466.44 31.22
 3 4 4 457.09 25.13
 3 4 4 446.35 28.15
 3 4 4 435.19 30.89
 3 4 4 499.1 29.56
 3 4 5 876.93 46.85
 3 4 5 831.68 40.85
 3 4 5 901.5 42.34
 3 4 6 23.42 11.55
 3 4 6 -3.04 7.6
 3 4 6 8.15 8.88
 3 4 7 1162.69 54.38
 3 4 7 1159.77 51.41
 3 4 14 796.14 58.5
 3 4 15 25.77 18.44
 3 4 16 342.88 40.94
 3 4 17 130.67 29.37
 3 4 18 234.21 36.55
 3 4 19 32.05 20
 3 4 20 183.71 34.29
 3 4 21 75.13 26.35
 3 4 22 41.82 25.66
 3 5 -19 63.71 31.94
 3 5 -18 284.58 47.47
 3 5 -17 59.74 28.6
 3 5 -16 281.66 44.22
 3 5 -15 -5.49 23.09
 3 5 -14 272.23 40.63
 3 5 -13 -9.93 23.33
 3 5 -12 304.68 39.4
 3 5 -11 83.75 24.94
 3 5 -10 379.46 40.66
 3 5 -9 145.86 27.36
 3 5 -8 759.53 54.04
 3 5 -7 666.77 47.43
 3 5 -6 194.04 25.25
 3 5 -6 234.37 27.46
 3 5 -5 1158.38 61.45
 3 5 -5 1064.84 61.11
 3 5 -4 56.14 16.12
 3 5 -4 36.74 12.69
 3 5 -3 976.07 54.46
 3 5 -3 929.7 51.6
 3 5 -3 1086.06 56.48
 3 5 -2 -3.87 8.63
 3 5 -2 -9.39 11.74
 3 5 -2 9.08 10.3
 3 5 -2 0.71 4.02
 3 5 -1 330.48 20.66
 3 5 -1 329.36 26.45
 3 5 -1 271.08 25.97
 3 5 -1 300.14 23.55
 3 5 -1 330.3 16.89
 3 5 0 674.11 35.87
 3 5 0 706.37 34.89
 3 5 0 669.02 38.76
 3 5 0 682.84 41.24
 3 5 0 764.16 42.4
 3 5 0 686.47 29.49
 3 5 0 700.71 29.82
 3 5 1 865.21 42.66
 3 5 1 939.88 48.88
 3 5 1 931.75 49.31
 3 5 1 959.38 48.24
 3 5 1 867.21 37.12
 3 5 1 908.15 41.36
 3 5 2 820.45 41.36
 3 5 2 779.95 44.64
 3 5 2 825.07 45.46
 3 5 2 825.57 43.76
 3 5 2 836.61 36.17
 3 5 2 800.73 36.43
 3 5 3 917.82 46.05
 3 5 3 888.91 48.23
 3 5 3 856.62 48.23
 3 5 3 944.32 46.38
 3 5 3 841.28 37.01
 3 5 3 991.94 38.77
 3 5 3 1020.05 41.9
 3 5 4 1131.28 52.72
 3 5 4 1174.22 57.8
 3 5 4 1071.43 42.66
 3 5 4 1185.75 49.74
 3 5 4 1171.77 57.75
 3 5 5 290.99 21.99
 3 5 5 291.19 26.04
 3 5 5 345.06 28.15
 3 5 5 319.72 22.17
 3 5 6 400.24 31.37
 3 5 6 368.71 25.74
 3 5 7 8.26 7.75
 3 5 7 10.25 10.77
 3 5 15 678.44 53.79
 3 5 16 212.73 33.66
 3 5 17 282.27 38.49
 3 5 18 -5.04 17.82
 3 5 19 326.51 43.21
 3 5 20 21.96 23.08
 3 5 21 341.15 46.05
 3 5 22 17.56 21.9
 3 6 -18 250.41 46.47
 3 6 -17 292.73 45.07
 3 6 -16 90.16 29.31
 3 6 -15 415.94 49.65
 3 6 -14 38.65 21.22
 3 6 -13 252.45 38.62
 3 6 -12 -9.96 20.05
 3 6 -11 399.43 44.39
 3 6 -10 8.82 17.34
 3 6 -9 709.55 55.35
 3 6 -9 789.65 57.61
 3 6 -8 855.19 58.92
 3 6 -8 869.63 59.86
 3 6 -7 1471.66 79.13
 3 6 -7 1373.7 78.58
 3 6 -6 1471.54 78.41
 3 6 -6 1527.49 80.65
 3 6 -5 442.62 37.84
 3 6 -5 432.51 36.36
 3 6 -4 328.86 31.66
 3 6 -4 374.18 32.29
 3 6 -3 127.61 20.6
 3 6 -3 162.86 21.46
 3 6 -2 701.81 44.99
 3 6 -2 732.05 43.16
 3 6 -2 658.35 44.26
 3 6 -1 123.48 19.15
 3 6 -1 130.79 18.53
 3 6 -1 73.3 14.78
 3 6 0 1891.67 76.63
 3 6 0 1948.55 84.18
 3 6 0 2018.48 86.48
 3 6 0 1791.81 79.01
 3 6 0 1856.42 72.34
 3 6 1 1.6 7.12
 3 6 1 -1.62 6.66
 3 6 1 24.01 11.83
 3 6 1 4.53 9.92
 3 6 1 10.05 9.45
 3 6 1 2.44 9.13
 3 6 2 949.41 48.23
 3 6 2 1023.26 46.71
 3 6 2 979.95 52.85
 3 6 2 1015.38 54.01
 3 6 2 947.96 51.07
 3 6 2 944.17 45.15
 3 6 3 921.21 44.38
 3 6 3 862.39 48.7
 3 6 3 815.22 49.07
 3 6 3 959.62 48.32
 3 6 3 882.21 40.63
 3 6 4 627.76 41.17
 3 6 4 618.64 38.97
 3 6 4 663.21 40.88
 3 6 4 593.93 35.84
 3 6 5 537.01 32.57
 3 6 5 538.86 37.76
 3 6 5 550.97 38.73
 3 6 6 1101.16 52.35
 3 6 6 1190.18 62.21
 3 6 7 250.09 26.93
 3 6 8 87.27 18.65
 3 6 16 288.48 37.05
 3 6 17 166.03 31.45
 3 6 18 259.21 38.45
 3 6 19 20.84 20.49
 3 6 20 265.13 40.84
 3 7 -17 258.94 45.55
 3 7 -16 -6.28 23.48
 3 7 -15 218.11 41.2
 3 7 -14 145.52 33.46
 3 7 -13 122.41 31.55
 3 7 -12 492.38 51.04
 3 7 -11 25.05 21.51
 3 7 -10 377.68 43.77
 3 7 -10 451.97 47.08
 3 7 -9 35.51 20.6
 3 7 -9 99.12 25.42
 3 7 -8 723.07 54.77
 3 7 -8 623.21 53.13
 3 7 -7 19.39 16.3
 3 7 -7 -4.09 14.88
 3 7 -6 1292.23 74.67
 3 7 -6 1363.2 77.45
 3 7 -5 -6.71 13.19
 3 7 -5 -3.66 16.61
 3 7 -4 603.29 44.68
 3 7 -4 627.53 46.5
 3 7 -3 307.28 31.23
 3 7 -3 327.37 31.29
 3 7 -2 305.54 31.31
 3 7 -2 409.03 32.7
 3 7 -1 506.26 38.04
 3 7 -1 523.67 36.44
 3 7 -1 477.88 38.27
 3 7 0 243.42 26.25
 3 7 0 233.94 25.65
 3 7 0 248.1 23.92
 3 7 1 957.65 53.27
 3 7 1 963.27 56.41
 3 7 1 984.37 55.46
 3 7 1 976.75 56.69
 3 7 1 1037.67 51.31
 3 7 2 742.86 43.18
 3 7 2 725.82 46.53
 3 7 2 714.14 47.01
 3 7 2 833.83 47.19
 3 7 2 730.54 40.37
 3 7 3 1304.81 67.66
 3 7 3 1351.05 63.09
 3 7 3 1270.91 67.83
 3 7 3 1442.97 66.9
 3 7 4 159.65 21.72
 3 7 4 204.99 22.3
 3 7 4 200.7 23.96
 3 7 4 156.94 18.87
 3 7 5 1172.73 63.28
 3 7 5 1066.53 58.92
 3 7 5 1131.27 56.19
 3 7 5 1240.04 64
 3 7 6 -2.83 11.37
 3 7 6 2.99 12.58
 3 7 7 770.99 51.36
 3 7 8 318.98 33.42
 3 7 17 132.37 28.13
 3 8 -15 6.34 26.08
 3 8 -15 -17.01 25.74
 3 8 -14 201.71 38.37
 3 8 -13 58.68 28.98
 3 8 -12 151.3 34.01
 3 8 -11 245.07 38.1
 3 8 -11 127.92 30.5
 3 8 -10 205.46 34.29
 3 8 -10 232.54 36.19
 3 8 -9 113.49 27.72
 3 8 -9 133.76 28.67
 3 8 -8 165.4 29.88
 3 8 -8 126.02 26.88
 3 8 -7 257.35 34.93
 3 8 -7 241.36 34.45
 3 8 -6 25.81 18.47
 3 8 -6 27.88 16.05
 3 8 -5 1131.62 68.9
 3 8 -5 1132.39 71.26
 3 8 -4 77.49 20.33
 3 8 -4 55.96 19.79
 3 8 -3 1096.33 64.65
 3 8 -3 1076.22 66.7
 3 8 -2 106.71 20.96
 3 8 -2 109.26 21.12
 3 8 -1 306.59 31.57
 3 8 -1 267.16 27.87
 3 8 0 556.55 41.51
 3 8 0 540.71 42.63
 3 8 0 556.17 38.94
 3 8 1 607.72 43.91
 3 8 1 613.71 41.89
 3 8 1 522.18 40.98
 3 8 1 584.7 43.56
 3 8 2 175.23 24.87
 3 8 2 192.93 24.67
 3 8 2 164.25 21.35
 3 8 2 195.56 24.52
 3 8 3 627.67 44.39
 3 8 3 666.61 45.94
 3 8 3 595.21 41.6
 3 8 4 103.53 20.12
 3 8 4 123.89 19.67
 3 8 4 130.51 21.47
 3 8 4 101.62 17.91
 3 8 5 16.04 13.52
 3 8 5 24.63 13.31
 3 8 5 54.81 16.34
 3 8 6 714.43 49.3
 3 8 6 629.69 42.89
 3 8 6 638.38 45.94
 3 8 7 -20.62 14.76
 3 8 8 468.71 41.56
 3 9 -14 25.57 29.03
 3 9 -13 123.27 33.68
 3 9 -12 35.51 23.3
 3 9 -11 350.33 46.71
 3 9 -11 322.56 46.06
 3 9 -10 38.92 23.89
 3 9 -10 43.17 23.65
 3 9 -9 456.08 49.63
 3 9 -9 369.44 45.53
 3 9 -8 82.62 25.26
 3 9 -8 116.59 26.87
 3 9 -7 54.49 22.98
 3 9 -7 73.82 23.84
 3 9 -6 550.38 51.95
 3 9 -6 629.04 52.71
 3 9 -5 108.76 25.75
 3 9 -5 115.66 25.32
 3 9 -4 756.22 56.95
 3 9 -4 936.45 63.48
 3 9 -3 61.42 20.56
 3 9 -3 47.68 19.48
 3 9 -2 720.04 51.59
 3 9 -2 728.62 53.87
 3 9 -1 -6.45 12.98
 3 9 -1 -7.31 14.36
 3 9 0 236.59 29.49
 3 9 0 263.79 31.73
 3 9 1 162.72 26.15
 3 9 1 136.7 23.17
 3 9 1 144.11 23.44
 3 9 1 127.67 23.42
 3 9 2 1024.12 61.15
 3 9 2 934.11 58.26
 3 9 2 858.22 57.68
 3 9 3 742.61 50.98
 3 9 3 785.34 52.89
 3 9 3 710.62 48.17
 3 9 4 1232.88 69.27
 3 9 4 1121.73 65.13
 3 9 4 1095.75 65.88
 3 9 5 526.61 44.59
 3 9 5 628.98 43.91
 3 9 5 583.05 45.14
 3 9 6 186.11 26.33
 3 9 6 184.96 27.25
 3 9 7 598.4 47.03
 3 9 7 674.05 50.24
 3 9 8 77.53 21.95
 3 10 -12 459.1 54.22
 3 10 -11 -12.27 23.54
 3 10 -11 5.97 24.03
 3 10 -10 125.31 31.93
 3 10 -10 183.14 35.4
 3 10 -9 11.57 21.06
 3 10 -9 -10.96 20.5
 3 10 -8 307.34 41.89
 3 10 -8 313.38 43.21
 3 10 -7 48.48 21.19
 3 10 -7 9.98 18.67
 3 10 -6 233.14 35.68
 3 10 -6 199.72 32.87
 3 10 -5 337.82 42
 3 10 -5 316.73 38.5
 3 10 -4 337.34 40.44
 3 10 -4 395.46 41.27
 3 10 -3 457.6 45.9
 3 10 -2 68.94 20.03
 3 10 -1 591.88 49.44
 3 10 -1 622.33 51.51
 3 10 0 24.16 16.57
 3 10 0 3.85 14.41
 3 10 0 8.04 13.8
 3 10 1 929.45 62.83
 3 10 1 944.41 62.5
 3 10 1 882.17 60.49
 3 10 2 3.76 14.77
 3 10 2 -3.81 14.23
 3 10 3 387.21 38.91
 3 10 3 385.94 38.28
 3 10 3 496.87 42.85
 3 10 4 110.47 22.86
 3 10 4 117.75 24.01
 3 10 5 116.98 23.33
 3 10 5 107.96 22.73
 3 10 6 150.5 26.14
 3 10 6 122.13 24.3
 3 10 7 441.03 40.87
 3 10 7 356.2 38.76
 3 10 8 237.3 33.24
 3 11 -10 66.32 25.49
 3 11 -10 114.02 32.72
 3 11 -9 185.88 35.32
 3 11 -9 302.25 43.95
 3 11 -8 116.87 28.89
 3 11 -8 113.81 29.76
 3 11 -7 326.06 43.61
 3 11 -7 336.2 44.93
 3 11 -6 5.12 18.13
 3 11 -6 5.6 19.2
 3 11 -5 215.54 36.19
 3 11 -4 207.04 34.76
 3 11 -3 277.6 37.91
 3 11 -2 140.91 29.24
 3 11 -2 141.95 28.49
 3 11 -1 148.58 27.7
 3 11 -1 139.52 28.49
 3 11 0 58.11 21.5
 3 11 0 84.17 22.95
 3 11 0 100.33 23.81
 3 11 1 101.77 24.75
 3 11 1 38.59 18.5
 3 11 2 293.78 35.52
 3 11 3 28.48 16.4
 3 11 4 762.31 56.6
 3 11 5 -4.16 15.13
 3 11 6 478.75 45.27
 3 11 7 26.02 17.47
 3 11 8 466.29 46.29
 3 12 -8 82.31 29.87
 3 12 -7 43.12 23.68
 3 12 -6 244.6 40.42
 3 12 -5 5.77 19.8
 3 12 -4 316.9 43.2
 3 12 -4 503.77 52.25
 3 12 -3 21.4 20.01
 3 12 -3 10.92 22.94
 3 12 -2 346.11 43.19
 3 12 8 4.96 18.56
 3 12 9 407.67 46.4
 3 12 10 5.35 18.94
 3 12 12 91.44 27.46
 3 12 13 82.36 25.37
 3 12 14 120.71 30.88
 3 13 -5 91.31 28.26
 3 13 -5 80.31 29.64
 3 13 -4 65.87 26.28
 3 13 10 246 38.29
 3 13 11 28.87 23.25
 3 13 12 154.65 33.83
 4 -10 1 148.5 35.63
 4 -10 2 66.85 28.64
 4 -10 3 173.86 38.82
 4 -10 4 76.06 32.26
 4 -9 -7 224.47 39.78
 4 -9 -6 218.42 39.37
 4 -9 -5 554.11 57.6
 4 -9 -4 184.86 36.77
 4 -9 -1 361.72 47.55
 4 -9 0 125.33 31.96
 4 -9 1 446.3 52.88
 4 -9 2 171.28 37.39
 4 -9 3 262.78 42.47
 4 -9 4 71.62 30.81
 4 -9 5 79.19 29.21
 4 -9 6 86.99 29.81
 4 -9 7 69.59 27.76
 4 -9 8 315.07 47.58
 4 -8 -14 25.33 20.35
 4 -8 -13 136.48 33.1
 4 -8 -8 -10.64 21.41
 4 -8 -7 227.1 36.98
 4 -8 -6 78.8 27.16
 4 -8 -5 57.58 23.41
 4 -8 -4 292.61 41.44
 4 -8 -3 125.15 29.95
 4 -8 -2 224.72 35.98
 4 -8 -2 206.72 35.68
 4 -8 -1 29.57 23.56
 4 -8 0 510.27 52.28
 4 -8 1 10.35 21.75
 4 -8 2 492.27 52.62
 4 -8 3 5.41 19.15
 4 -8 4 337.57 44.86
 4 -8 5 33.98 24.32
 4 -8 6 300.87 44.07
 4 -8 7 348.47 47.52
 4 -8 8 150.63 33.45
 4 -8 9 257.48 41.25
 4 -8 10 -6.23 22.03
 4 -7 -16 31.58 23.01
 4 -7 -15 184.94 35.59
 4 -7 -14 72.1 28.33
 4 -7 -13 216.79 36.57
 4 -7 -12 176.84 34.73
 4 -7 -11 238.79 37.4
 4 -7 -10 379.98 47.19
 4 -7 -9 182.19 33.87
 4 -7 -8 359.55 44.39
 4 -7 -7 -4.93 21.15
 4 -7 -6 487.91 49.74
 4 -7 -5 87.09 27.68
 4 -7 -4 380.33 43.29
 4 -7 -3 345.53 42.06
 4 -7 -2 249.19 36.73
 4 -7 -1 470.01 48.27
 4 -7 0 178.45 31.68
 4 -7 0 147.78 31.89
 4 -7 1 874.81 66.48
 4 -7 2 87.24 26.12
 4 -7 3 248.19 37.26
 4 -7 4 -5.08 18.99
 4 -7 5 332.74 43.2
 4 -7 6 5.32 20.4
 4 -7 7 255.83 39.66
 4 -7 8 205.8 35.05
 4 -7 9 278.28 42.03
 4 -7 10 289.67 44.33
 4 -7 11 82.51 28.73
 4 -6 -17 12.4 20.6
 4 -6 -16 343.99 45.9
 4 -6 -15 -5.86 18.82
 4 -6 -14 324.04 45.13
 4 -6 -13 11.02 18.91
 4 -6 -12 389.22 45.67
 4 -6 -12 294.82 42.12
 4 -6 -11 154.71 30.38
 4 -6 -11 139.07 31.38
 4 -6 -10 359.96 41.55
 4 -6 -10 286.34 39.55
 4 -6 -9 247.38 35.89
 4 -6 -9 227.87 35.63
 4 -6 -8 223.42 36.22
 4 -6 -7 434.43 45.55
 4 -6 -6 99.07 25.53
 4 -6 -5 653.3 55.34
 4 -6 -4 109.92 25.83
 4 -6 -3 1082.23 71.26
 4 -6 -2 8.7 15.39
 4 -6 -1 690.51 55.62
 4 -6 0 -8.7 16.27
 4 -6 1 135.79 26.13
 4 -6 3 94.28 24.25
 4 -6 4 741.36 59.1
 4 -6 5 61.38 22.64
 4 -6 6 585.14 53.09
 4 -6 7 4.95 17.51
 4 -6 8 421.15 46.02
 4 -6 9 25.97 20.44
 4 -6 10 356.11 43.82
 4 -6 11 32.57 21.87
 4 -5 -19 24.88 22.01
 4 -5 -18 297.43 44
 4 -5 -17 59.02 25.89
 4 -5 -16 372.21 46.6
 4 -5 -15 293.62 40.6
 4 -5 -14 37.45 21.56
 4 -5 -13 696.39 60.63
 4 -5 -13 774.66 63.47
 4 -5 -12 9.93 15.38
 4 -5 -12 48.3 24.52
 4 -5 -11 759.23 60.27
 4 -5 -11 708.42 59.25
 4 -5 -10 73.56 22.38
 4 -5 -10 36.54 21.53
 4 -5 -9 620.34 54.17
 4 -5 -9 899.06 62.83
 4 -5 -8 94.21 23.09
 4 -5 -8 65.07 22.17
 4 -5 -7 473.18 45.96
 4 -5 -6 90.84 23.94
 4 -5 -5 336.37 37.41
 4 -5 -4 1204.72 73.36
 4 -5 -3 3.94 14.33
 4 -5 -2 1022.79 66.09
 4 -5 -1 -3.89 14.15
 4 -5 0 1116.34 68.54
 4 -5 1 -7.8 14.21
 4 -5 2 1612.73 87.52
 4 -5 4 946.4 59.72
 4 -5 4 915.63 63.35
 4 -5 5 337.38 36.81
 4 -5 5 304.76 37.24
 4 -5 6 283.91 35.98
 4 -5 6 356.53 39.57
 4 -5 7 763.05 58.41
 4 -5 7 687.21 56.7
 4 -5 8 165.97 30.27
 4 -5 8 160.15 29.84
 4 -5 9 1302.87 83.4
 4 -5 9 1319.85 82.84
 4 -5 10 70.27 26.67
 4 -5 10 91.51 25.6
 4 -5 11 1040.3 75.21
 4 -5 11 977.69 71.39
 4 -5 12 15.14 20.32
 4 -4 -19 214.73 37.2
 4 -4 -18 -5.79 18.59
 4 -4 -17 286.04 41.58
 4 -4 -16 32.46 21.8
 4 -4 -15 450.51 49.01
 4 -4 -15 343.44 42.57
 4 -4 -14 446.94 49.13
 4 -4 -14 454.83 47.27
 4 -4 -13 123.61 29.38
 4 -4 -13 115.08 27.56
 4 -4 -12 634.2 56.65
 4 -4 -12 836.32 60.88
 4 -4 -11 337.15 39.37
 4 -4 -11 250.86 34.62
 4 -4 -10 651.82 54.56
 4 -4 -10 732.91 55.54
 4 -4 -9 33.17 19.2
 4 -4 -9 48.35 19.29
 4 -4 -8 1724.18 92.89
 4 -4 -8 1753.94 91.71
 4 -4 -7 35.02 17.98
 4 -4 -7 3.72 13.9
 4 -4 -6 1986.03 100.67
 4 -4 -6 2020.18 99.58
 4 -4 -5 243.01 30.98
 4 -4 -4 459.82 40.8
 4 -4 -3 565.34 39.12
 4 -4 -3 613.46 47.33
 4 -4 -2 348.44 30.43
 4 -4 -2 309.38 33.32
 4 -4 -1 1099.03 61.91
 4 -4 -1 1218.41 68.64
 4 -4 0 526.8 40.23
 4 -4 0 473.04 40.77
 4 -4 1 686.3 47.55
 4 -4 1 728.31 50.44
 4 -4 2 110.57 22.08
 4 -4 2 112.68 19.74
 4 -4 3 450.92 40.34
 4 -4 3 508.76 38.13
 4 -4 4 262.88 30.28
 4 -4 5 262.03 31.12
 4 -4 6 206.63 29.54
 4 -4 6 189.02 28.8
 4 -4 7 492.44 43.32
 4 -4 7 358.14 38.7
 4 -4 8 311.78 37
 4 -4 8 224.44 32.05
 4 -4 9 132.75 27.1
 4 -4 9 100.67 23.34
 4 -4 10 595.7 54.6
 4 -4 10 577.83 49.66
 4 -4 11 4.43 15.68
 4 -4 11 4.95 18.51
 4 -4 12 122.76 27.41
 4 -4 12 166.51 31.26
 4 -4 13 5.45 18.71
 4 -4 13 4.66 18.74
 4 -4 14 51.24 25.43
 4 -4 14 45.49 26.42
 4 -4 15 5.92 21.56
 4 -4 15 26.72 25.53
 4 -4 16 293.18 43.76
 4 -4 17 47.36 26.43
 4 -4 18 117.06 33.22
 4 -3 -18 160.44 31.19
 4 -3 -17 26.65 18.31
 4 -3 -16 457.18 49.76
 4 -3 -16 491.42 50.11
 4 -3 -15 -4.9 21.01
 4 -3 -15 19.61 17.34
 4 -3 -14 438.65 46.88
 4 -3 -14 369.43 42.34
 4 -3 -13 344.63 40.95
 4 -3 -13 289.76 37.29
 4 -3 -12 727.14 57.48
 4 -3 -12 694.78 55.35
 4 -3 -11 588.68 49.7
 4 -3 -11 495.24 46.26
 4 -3 -10 550.28 47.15
 4 -3 -10 562.95 47.04
 4 -3 -9 247.32 31.53
 4 -3 -9 233.32 29.86
 4 -3 -8 89.17 21.3
 4 -3 -8 72.84 19.23
 4 -3 -7 160.7 25.62
 4 -3 -7 165.15 24.61
 4 -3 -6 92.96 20.2
 4 -3 -6 72.65 17.55
 4 -3 -5 1004.1 61.14
 4 -3 -5 1033.89 59.69
 4 -3 -4 94.06 17.21
 4 -3 -4 106.62 20.24
 4 -3 -3 1144.56 58.66
 4 -3 -3 1237.1 67.12
 4 -3 -2 100.32 17.03
 4 -3 -2 104.27 19.44
 4 -3 -1 1180.82 62.32
 4 -3 -1 1301.11 68.35
 4 -3 0 666.32 38.33
 4 -3 0 635.87 42.9
 4 -3 0 722.62 47.21
 4 -3 1 233.86 23.88
 4 -3 1 237.27 25.95
 4 -3 2 689.06 42.32
 4 -3 2 671.01 45.36
 4 -3 2 648.93 45.13
 4 -3 3 84.42 17.48
 4 -3 3 60.72 17.28
 4 -3 3 99.56 17.56
 4 -3 4 827.16 51.65
 4 -3 4 821.3 52.91
 4 -3 5 15.34 14.66
 4 -3 5 3.36 13.2
 4 -3 6 575.14 44.78
 4 -3 7 50.16 18.78
 4 -3 7 66.18 19.45
 4 -3 7 51.24 16.29
 4 -3 8 1021.41 65.78
 4 -3 8 931.51 58.77
 4 -3 9 139.33 26.66
 4 -3 9 151.77 25.57
 4 -3 9 115.96 21.51
 4 -3 10 731.82 58.27
 4 -3 10 918.46 59.83
 4 -3 10 768.17 55.13
 4 -3 11 361.37 38.39
 4 -3 11 332.38 40.11
 4 -3 11 381.56 40.32
 4 -3 12 44.47 19.68
 4 -3 12 48.7 22.16
 4 -3 12 55.19 22.21
 4 -3 13 224.32 32.62
 4 -3 13 179.23 33.6
 4 -3 13 246.19 36.72
 4 -3 14 -5.36 18.97
 4 -3 14 14.61 20.47
 4 -3 15 335.95 45.6
 4 -3 15 336.66 44.21
 4 -3 16 29.1 22.9
 4 -3 16 27.34 23.47
 4 -3 17 475.59 54.17
 4 -3 17 483.18 55.14
 4 -3 18 6.2 23.2
 4 -3 18 -6.02 22.53
 4 -3 19 238.21 41.67
 4 -2 -17 229.87 37.16
 4 -2 -16 53.14 21.25
 4 -2 -16 90.51 25.98
 4 -2 -15 446.58 45.93
 4 -2 -15 477.52 48.6
 4 -2 -14 -4.37 15
 4 -2 -14 13.85 19.8
 4 -2 -13 443 42.95
 4 -2 -13 471.47 46.63
 4 -2 -12 375.74 38.28
 4 -2 -12 403.14 41.72
 4 -2 -11 850.4 59.54
 4 -2 -11 785.8 55.12
 4 -2 -10 348.79 36.77
 4 -2 -10 371.81 35.93
 4 -2 -9 533.73 44.04
 4 -2 -9 542.31 43.01
 4 -2 -8 233.3 28.8
 4 -2 -8 240.45 27.79
 4 -2 -7 607.82 44.65
 4 -2 -7 579.59 41.87
 4 -2 -6 951.66 56.73
 4 -2 -6 897.96 53.27
 4 -2 -5 42.03 14.6
 4 -2 -5 26.17 11.05
 4 -2 -4 2969.19 125.54
 4 -2 -3 69.42 16.31
 4 -2 -2 1292.45 66.76
 4 -2 -1 58.31 13.95
 4 -2 -1 34.03 13.92
 4 -2 0 661.52 41.62
 4 -2 0 708.86 44.42
 4 -2 1 132.54 19.43
 4 -2 1 104.17 17.57
 4 -2 2 965.79 54.54
 4 -2 2 991.69 54.41
 4 -2 3 696.43 36.29
 4 -2 3 718.57 46.34
 4 -2 3 789.85 46.98
 4 -2 4 967.35 47.97
 4 -2 4 1053.58 58.14
 4 -2 4 962.28 54.81
 4 -2 5 435.34 31.05
 4 -2 5 502.16 38.35
 4 -2 6 167.84 24.36
 4 -2 6 201.62 22.84
 4 -2 6 204.07 25.16
 4 -2 7 475.55 39.35
 4 -2 7 438.44 34.78
 4 -2 7 428.06 38.32
 4 -2 8 -3.55 14.3
 4 -2 8 3.11 13.09
 4 -2 8 8.6 13.91
 4 -2 9 1210.02 71.76
 4 -2 9 1129.48 65.92
 4 -2 9 1166.87 66.45
 4 -2 10 121.53 25.9
 4 -2 10 156.06 23.71
 4 -2 10 121.78 24.27
 4 -2 11 1316.23 81.82
 4 -2 11 1491.89 78.56
 4 -2 11 1454.81 80.71
 4 -2 12 208.97 28.57
 4 -2 12 241.05 34.22
 4 -2 12 282.92 35.67
 4 -2 13 167.72 30.19
 4 -2 13 185.1 31.47
 4 -2 14 191.24 32.68
 4 -2 14 122.55 28.73
 4 -2 15 126.54 31.15
 4 -2 15 70.25 26
 4 -2 16 318.5 43.51
 4 -2 16 286.95 40.92
 4 -2 17 239.75 40.04
 4 -2 17 274.49 42.16
 4 -2 18 288.97 43.2
 4 -2 18 246.77 41.24
 4 -2 19 6.06 22.67
 4 -2 19 -12.3 24.17
 4 -2 20 192.47 38.74
 4 -2 20 274.62 45.44
 4 -1 -18 21.71 24.21
 4 -1 -17 240.49 38.32
 4 -1 -16 160.53 32.62
 4 -1 -15 381.21 40.43
 4 -1 -15 321.39 41.08
 4 -1 -14 151.32 25.92
 4 -1 -14 118.88 27.53
 4 -1 -13 107.7 22.64
 4 -1 -13 104.25 27.34
 4 -1 -12 1004.28 67.15
 4 -1 -12 1028.52 63.73
 4 -1 -11 43.85 15.91
 4 -1 -11 42.77 19.5
 4 -1 -10 2865.97 129.81
 4 -1 -10 2909.62 125.33
 4 -1 -9 140.71 20.48
 4 -1 -9 141.76 23.98
 4 -1 -8 1741.73 85.78
 4 -1 -8 1622.23 79.74
 4 -1 -7 103.77 18.95
 4 -1 -7 88.72 16.7
 4 -1 -6 1014.58 57.3
 4 -1 -6 956.38 47.49
 4 -1 -6 940.99 52.26
 4 -1 -5 1526.83 72.89
 4 -1 -5 1336.77 62.23
 4 -1 -5 1445.03 67.77
 4 -1 -4 806.82 44.77
 4 -1 -4 759.09 47.49
 4 -1 -3 1689.73 79.25
 4 -1 -2 1892.48 85.01
 4 -1 -1 2359.51 99.7
 4 -1 0 292.64 15.39
 4 -1 0 322.94 26.64
 4 -1 1 3081.48 110.68
 4 -1 1 3317.62 126
 4 -1 2 115.64 12.75
 4 -1 2 156.2 19.11
 4 -1 2 145.39 18.48
 4 -1 3 949.63 45.36
 4 -1 3 1073.98 55.34
 4 -1 3 1004.68 52.28
 4 -1 4 971.25 49.26
 4 -1 4 1038.12 53.95
 4 -1 5 1293.01 62.2
 4 -1 5 1419.47 69.67
 4 -1 6 172.55 20.48
 4 -1 6 164.38 22.19
 4 -1 7 242.27 25.12
 4 -1 7 254.77 27.54
 4 -1 8 248.7 27.26
 4 -1 8 242.47 27.88
 4 -1 9 233.37 25.94
 4 -1 9 223.21 27.3
 4 -1 9 247.35 28.31
 4 -1 10 798.56 56.55
 4 -1 10 829.6 51.47
 4 -1 10 845.99 55.24
 4 -1 11 23.52 13.87
 4 -1 11 36.14 16.92
 4 -1 11 76.85 23.1
 4 -1 12 791.81 59.67
 4 -1 12 804.85 57.48
 4 -1 13 4.49 16.8
 4 -1 13 -12.81 18.31
 4 -1 14 207.85 31.66
 4 -1 14 155.7 28.92
 4 -1 15 54.48 21.68
 4 -1 15 9.77 17.8
 4 -1 16 242.96 36.15
 4 -1 16 269.62 38.64
 4 -1 17 177.73 33.71
 4 -1 17 142.37 31.58
 4 -1 18 234.43 38.13
 4 -1 18 224.42 39.57
 4 -1 19 178.57 36.41
 4 -1 19 168.6 36.96
 4 -1 20 230.42 39.61
 4 -1 20 219.28 40.16
 4 -1 21 144.69 35.39
 4 0 -19 -17.05 25.35
 4 0 -18 367.86 47.89
 4 0 -17 -5.28 23.11
 4 0 -16 369.22 44.79
 4 0 -15 115.78 29.79
 4 0 -14 614.34 54.14
 4 0 -13 306.36 33.49
 4 0 -13 243.02 34.87
 4 0 -12 241.28 30.12
 4 0 -12 221.11 31.53
 4 0 -11 732.06 53.59
 4 0 -11 663.46 47.11
 4 0 -10 54.22 14.54
 4 0 -10 21.67 16.74
 4 0 -9 486.18 41.78
 4 0 -9 553.18 38.27
 4 0 -8 84.99 19.23
 4 0 -8 62.48 15.18
 4 0 -7 1067.98 54.53
 4 0 -7 1082.36 60.72
 4 0 -7 1033.91 51.48
 4 0 -6 4.01 9.43
 4 0 -6 24.42 13.58
 4 0 -6 13.77 10.45
 4 0 -5 2107.65 92.56
 4 0 -5 1964.91 84.02
 4 0 -5 2084.73 85.45
 4 0 -4 762.15 44.81
 4 0 -4 766.51 39.97
 4 0 -4 692.36 39.69
 4 0 -3 2563.54 95.47
 4 0 -3 2293.09 85.12
 4 0 -3 2308.22 87.17
 4 0 -3 2304.69 82.6
 4 0 -3 2329.65 89.71
 4 0 -2 277.72 20.23
 4 0 -2 259.73 22.46
 4 0 -2 261.2 14.37
 4 0 -2 193.39 13.95
 4 0 -2 237.75 16.3
 4 0 -2 251.49 23.06
 4 0 -1 1851.58 79.59
 4 0 -1 1792.05 67.89
 4 0 -1 1884.79 79.17
 4 0 -1 1864.3 74.68
 4 0 0 149.09 10.82
 4 0 0 177.49 18.77
 4 0 0 182.19 17.07
 4 0 1 587.33 34.81
 4 0 2 1253.52 57.23
 4 0 2 1209.79 45.96
 4 0 2 1247.26 54.55
 4 0 3 60.67 12.48
 4 0 3 59.14 7.31
 4 0 3 60.95 11.3
 4 0 3 36.18 9.31
 4 0 4 2242.2 89.89
 4 0 4 2308.85 89.92
 4 0 4 2377.11 90.05
 4 0 4 2079.59 79.96
 4 0 5 -3.72 9.96
 4 0 5 7.04 11.02
 4 0 6 1714.64 79.51
 4 0 6 1912.86 84.16
 4 0 7 24.11 12.6
 4 0 7 15.53 12.38
 4 0 8 510.04 38.92
 4 0 8 647.68 42.51
 4 0 9 450.58 32.77
 4 0 9 468.82 37.96
 4 0 9 419.31 35.51
 4 0 10 325.08 28.19
 4 0 10 285.14 32.31
 4 0 10 369.49 32.74
 4 0 11 1061.42 65.34
 4 0 12 46.44 19.98
 4 0 13 908.92 63.61
 4 0 13 953.7 64.99
 4 0 14 44.44 20.9
 4 0 14 13.39 18.78
 4 0 15 456.59 46.47
 4 0 15 376.15 43.36
 4 0 16 82.81 24.44
 4 0 16 40.45 20.89
 4 0 17 370.48 44.91
 4 0 17 411.99 47.16
 4 0 18 163.24 32.33
 4 0 18 146.6 33.54
 4 0 19 108.87 29.41
 4 0 19 129.98 33.45
 4 0 20 151.1 32.51
 4 0 20 123.16 33.29
 4 0 21 38.3 23.26
 4 1 -20 161.08 37.97
 4 1 -19 92.73 30.39
 4 1 -18 27.99 23.05
 4 1 -17 231.49 38.81
 4 1 -16 72.06 25.85
 4 1 -15 446.67 48.34
 4 1 -14 18.62 19.97
 4 1 -13 867.46 63.56
 4 1 -12 120.19 25.44
 4 1 -11 505.19 45.34
 4 1 -10 1371.11 76.91
 4 1 -10 1388.35 69.58
 4 1 -9 384.69 36.52
 4 1 -9 414.35 31.72
 4 1 -8 444.12 31.55
 4 1 -8 462.48 38.84
 4 1 -8 478 32.59
 4 1 -7 534.21 34.48
 4 1 -7 571.82 34.44
 4 1 -7 495.47 39.27
 4 1 -6 846.58 42.6
 4 1 -6 885.36 41.9
 4 1 -6 841.74 45.91
 4 1 -6 911.04 44.57
 4 1 -6 851.26 50.88
 4 1 -5 40.47 10.31
 4 1 -5 46.61 10.46
 4 1 -5 46 9.35
 4 1 -5 43.02 11.09
 4 1 -5 44.73 10.41
 4 1 -5 45.93 14.59
 4 1 -4 3633.6 132.24
 4 1 -4 3906.81 131.45
 4 1 -4 3545.21 132.55
 4 1 -4 3499.25 134.09
 4 1 -4 3659.73 142.34
 4 1 -3 1013.96 43.08
 4 1 -3 1052.26 49.73
 4 1 -3 972.34 44.33
 4 1 -3 981.1 43.19
 4 1 -3 962.03 50.29
 4 1 -2 4973.84 169.53
 4 1 -2 4682.58 175.68
 4 1 -2 4795.78 169.2
 4 1 -2 4810.88 176.96
 4 1 -1 576.62 29.94
 4 1 -1 604.77 28.86
 4 1 -1 576.07 33.9
 4 1 -1 527.12 34.36
 4 1 0 433.46 24.1
 4 1 0 463.44 28.26
 4 1 0 466.73 30.96
 4 1 0 428.67 27.72
 4 1 1 986.7 46.72
 4 1 1 1003.56 50.99
 4 1 1 1027.78 47.93
 4 1 2 626.59 34.46
 4 1 2 670.32 30.72
 4 1 2 694.12 33.43
 4 1 2 734.41 37.47
 4 1 3 905.48 41.53
 4 1 3 845.36 38.35
 4 1 3 866.75 37.75
 4 1 3 911.76 41.65
 4 1 4 610.46 25.07
 4 1 4 629.2 27
 4 1 4 569.62 22.71
 4 1 4 589.77 22.21
 4 1 5 3205.14 121.27
 4 1 5 3242.73 122.16
 4 1 7 1766.01 80.6
 4 1 8 23.76 13.23
 4 1 8 19.24 12.23
 4 1 9 221.48 20.98
 4 1 9 277.47 29.18
 4 1 9 287.31 26.86
 4 1 10 144.52 23.24
 4 1 10 155.72 21.07
 4 1 11 658.98 50.69
 4 1 11 775.97 47.9
 4 1 12 493.66 42.51
 4 1 12 392.13 34.48
 4 1 13 400.85 40.87
 4 1 14 179.83 30.19
 4 1 15 4.39 15.96
 4 1 15 -9.35 17.49
 4 1 16 216.06 34.09
 4 1 16 258.03 37.4
 4 1 17 -9.58 17.44
 4 1 17 5.25 20.13
 4 1 18 368.07 43.58
 4 1 18 298.26 42.42
 4 1 19 20.55 20.21
 4 1 19 17.37 20.49
 4 1 20 399.29 51.43
 4 1 21 37.7 25.31
 4 2 -20 61.11 30.63
 4 2 -19 356.42 48.64
 4 2 -18 269.85 43.82
 4 2 -17 115.93 33.02
 4 2 -16 216.55 36.64
 4 2 -15 156 30.64
 4 2 -14 143.3 31.28
 4 2 -13 320.29 39.87
 4 2 -12 709.13 55.91
 4 2 -11 250.53 33.01
 4 2 -10 1019.69 64.67
 4 2 -9 753.89 54.19
 4 2 -9 796.11 46.38
 4 2 -8 838.28 44.97
 4 2 -8 915.6 55.75
 4 2 -8 804.36 46.93
 4 2 -7 49.67 15.51
 4 2 -7 31.44 9.31
 4 2 -7 69.75 15.59
 4 2 -6 736.71 43.3
 4 2 -6 747.87 37.8
 4 2 -6 784.11 47.94
 4 2 -5 842.07 44.33
 4 2 -5 924.41 48.73
 4 2 -5 923.41 43.92
 4 2 -5 895.03 40.81
 4 2 -5 923.13 51.83
 4 2 -4 153.27 16.67
 4 2 -4 141.83 18.6
 4 2 -4 143.22 14.96
 4 2 -4 137.28 15.6
 4 2 -4 151.8 12.66
 4 2 -4 102.26 18.47
 4 2 -3 2467.69 94.13
 4 2 -3 2336.15 85.95
 4 2 -3 2422.39 97.14
 4 2 -3 2416.83 91.13
 4 2 -3 2283.86 92.16
 4 2 -3 2350.85 85.77
 4 2 -3 2413.86 97.75
 4 2 -2 451.68 29.23
 4 2 -2 421.77 27.17
 4 2 -2 440 22.74
 4 2 -2 429.3 30.59
 4 2 -1 2314.17 91.06
 4 2 -1 2165.33 88.01
 4 2 -1 2452.58 90.36
 4 2 0 124.12 13.96
 4 2 0 120.92 13.72
 4 2 0 139.59 17.81
 4 2 0 144.64 15.35
 4 2 1 811.94 39.22
 4 2 1 770.2 43.13
 4 2 1 811.89 40.22
 4 2 1 784.06 37.33
 4 2 1 799.64 33.79
 4 2 2 620.11 31.09
 4 2 2 627.37 34.54
 4 2 2 629.94 31.55
 4 2 2 614.57 37.43
 4 2 2 666.77 30.2
 4 2 2 685.09 35.47
 4 2 3 3809.18 130.47
 4 2 3 3668.51 132.76
 4 2 3 3614.1 133.58
 4 2 3 3580.37 131.12
 4 2 3 3911.56 141.21
 4 2 3 3672.12 136.78
 4 2 4 1658.28 62.54
 4 2 4 1741.82 73.47
 4 2 4 1643.21 66.05
 4 2 4 1562.47 67.49
 4 2 4 1602.97 66
 4 2 5 1031.79 47.31
 4 2 5 1036.62 48.78
 4 2 5 994.26 46.38
 4 2 6 300.93 22.79
 4 2 9 241.36 23.99
 4 2 10 1235.51 61.98
 4 2 11 34.48 18.25
 4 2 11 21.82 11.23
 4 2 12 1127.73 68.82
 4 2 13 189.38 28.95
 4 2 14 527.22 48.21
 4 2 15 36.87 20.2
 4 2 16 58.74 24.2
 4 2 17 131.14 27.5
 4 2 17 139.55 29.73
 4 2 18 -5.44 20.86
 4 2 19 239.21 39.24
 4 2 20 11.89 21.02
 4 2 21 345.79 47.51
 4 2 22 12.77 21.23
 4 3 -20 263.44 45.82
 4 3 -19 24.43 24.02
 4 3 -18 200.85 40.11
 4 3 -17 5.69 21.27
 4 3 -16 354.15 44.1
 4 3 -15 -10.39 24.42
 4 3 -14 202.42 35.28
 4 3 -13 840.31 64.58
 4 3 -12 399.94 43.28
 4 3 -11 890.3 61.88
 4 3 -10 7.69 18.06
 4 3 -10 -2.84 13.99
 4 3 -9 357.3 36.08
 4 3 -9 364.66 33.1
 4 3 -8 89.09 17.8
 4 3 -8 44.29 15.78
 4 3 -7 439.19 36.97
 4 3 -7 433.3 33.95
 4 3 -6 55.26 15.05
 4 3 -6 33.28 13.13
 4 3 -5 1219.01 60.81
 4 3 -5 1313.68 64.32
 4 3 -5 1154.16 48.51
 4 3 -4 638.39 40.1
 4 3 -4 673.69 28.57
 4 3 -4 604.62 39.73
 4 3 -3 2307.14 84.71
 4 3 -3 2188.52 76.68
 4 3 -3 2268.59 91.25
 4 3 -3 2273.91 92.98
 4 3 -3 2171.63 87.74
 4 3 -3 2120.94 75.77
 4 3 -3 2122.9 91.11
 4 3 -2 1494.06 64.18
 4 3 -2 1292.4 64.33
 4 3 -2 1447.26 63.38
 4 3 -2 1342.85 57.66
 4 3 -1 1590.87 67.44
 4 3 -1 1498.09 68.15
 4 3 -1 1388.84 63.4
 4 3 -1 1534.17 62.4
 4 3 0 1573.45 67.49
 4 3 0 1547.62 62.34
 4 3 0 1454.73 67.66
 4 3 0 1446.47 65.13
 4 3 0 1486.65 63.03
 4 3 1 48.34 11.44
 4 3 1 44.55 10.58
 4 3 1 34.21 7.92
 4 3 1 24.82 4.64
 4 3 2 3398.3 116.43
 4 3 2 3345.83 125.17
 4 3 2 3371.34 123.34
 4 3 2 3203.06 121.92
 4 3 2 3226.72 114.39
 4 3 3 44.14 6.7
 4 3 3 52.6 14.08
 4 3 3 35.21 12.54
 4 3 3 56.27 10.34
 4 3 3 41.29 7.6
 4 3 3 41.09 9.79
 4 3 4 2413 85.32
 4 3 4 2486.59 97.71
 4 3 4 2468.15 95.73
 4 3 4 2338.83 97.36
 4 3 4 2482.48 92.14
 4 3 5 58.24 11.12
 4 3 5 34.04 11.65
 4 3 5 69.16 11.23
 4 3 5 68.24 13.73
 4 3 6 2599.06 109.71
 4 3 6 2824.03 108.23
 4 3 6 2837.44 106.01
 4 3 10 1086.36 54.92
 4 3 13 760.61 56.11
 4 3 14 -4.26 16.36
 4 3 15 373.44 42.36
 4 3 16 -4.84 17.61
 4 3 17 291.29 40.09
 4 3 18 166.65 32.73
 4 3 19 315.24 44.38
 4 3 20 175.98 35.68
 4 3 21 42.57 26.64
 4 3 22 119.42 32.13
 4 4 -19 540.43 60.63
 4 4 -18 36.59 28.68
 4 4 -17 494.42 55.32
 4 4 -16 -5.65 22.72
 4 4 -15 431.45 50.49
 4 4 -14 35.99 24.19
 4 4 -13 375.07 45.47
 4 4 -12 50.53 23.04
 4 4 -11 1063.41 64.85
 4 4 -11 1078.45 70.93
 4 4 -10 1003.3 62.71
 4 4 -10 1210.33 72.27
 4 4 -9 971.74 58.19
 4 4 -9 897.11 61.39
 4 4 -8 1200.9 64.73
 4 4 -8 1034.65 65.63
 4 4 -7 696.09 46.36
 4 4 -7 754.41 50.23
 4 4 -6 937.96 54.11
 4 4 -6 899.79 55.34
 4 4 -5 10.33 9.91
 4 4 -5 -13.25 13.26
 4 4 -4 1421.67 68.34
 4 4 -4 1301.09 66.18
 4 4 -3 272.39 25.65
 4 4 -3 241.71 23.71
 4 4 -3 259.29 18.27
 4 4 -2 1034.6 53.87
 4 4 -2 983.84 53.76
 4 4 -2 1054.37 51.84
 4 4 -2 1062.31 46.27
 4 4 -1 1180.96 57.56
 4 4 -1 1093.32 56.99
 4 4 -1 1173.73 53.96
 4 4 -1 1143.58 50.36
 4 4 0 1735.82 77.88
 4 4 0 1736.35 78.44
 4 4 0 1756.48 77.64
 4 4 0 1733.15 71.7
 4 4 0 1910.29 73.06
 4 4 1 668.32 34.69
 4 4 1 676.34 39.49
 4 4 1 629.34 38.5
 4 4 1 652.15 38.37
 4 4 1 639.52 31.2
 4 4 1 602.9 23.7
 4 4 2 881.93 33.56
 4 4 2 819.94 43.07
 4 4 2 803.74 43.09
 4 4 2 884.59 40.35
 4 4 2 867.88 30.8
 4 4 3 3295.5 113.67
 4 4 3 3626.26 130.65
 4 4 3 3304.26 125.23
 4 4 3 3155.88 124.47
 4 4 3 3336.8 116.89
 4 4 4 442.38 31.16
 4 4 4 450.2 24.74
 4 4 4 463.72 31.31
 4 4 4 486.01 32.8
 4 4 5 2301.26 98.69
 4 4 5 2402.2 91.42
 4 4 5 2479.16 97.67
 4 4 6 15.52 11.3
 4 4 6 44.58 10.09
 4 4 6 31.04 11.56
 4 4 7 21.96 10.68
 4 4 7 23.81 12.62
 4 4 14 309.55 37.02
 4 4 15 27.07 20.13
 4 4 16 201.26 32.76
 4 4 17 5.06 18.42
 4 4 18 207.52 35.99
 4 4 19 38.96 25.75
 4 4 20 284.14 43.2
 4 4 21 60.08 25.33
 4 4 22 86.65 30.17
 4 5 -18 233.11 44.88
 4 5 -17 292.72 45.69
 4 5 -16 705.22 66.21
 4 5 -15 163.21 34.55
 4 5 -14 128.77 31.49
 4 5 -13 -35.7 22.34
 4 5 -12 432.17 43.14
 4 5 -12 482.38 51.1
 4 5 -11 34.19 18.75
 4 5 -11 31.79 20.28
 4 5 -10 735.61 54.45
 4 5 -10 855.7 60.85
 4 5 -9 467.74 41.99
 4 5 -9 540.56 46.31
 4 5 -8 613.82 46.07
 4 5 -8 528.14 45.23
 4 5 -7 583.96 43.75
 4 5 -7 549.49 44.23
 4 5 -6 644.35 44.47
 4 5 -6 479.59 40.62
 4 5 -5 326.28 30.4
 4 5 -5 268.89 28.74
 4 5 -4 -8.4 12.49
 4 5 -4 10.35 11.1
 4 5 -3 1693.71 80.79
 4 5 -3 1685.65 77.64
 4 5 -2 7.62 9.99
 4 5 -2 10.27 10.43
 4 5 -1 2053.44 91.4
 4 5 -1 2049.58 91.45
 4 5 -1 2035.29 81.27
 4 5 -1 2176.57 86.67
 4 5 0 632.98 40.47
 4 5 0 622.39 39.82
 4 5 0 619.47 33.39
 4 5 0 608.92 34.53
 4 5 1 602.29 38.36
 4 5 1 598.72 37.56
 4 5 1 579.43 38.03
 4 5 1 524.87 31.86
 4 5 1 575.87 30.82
 4 5 2 1197 59.02
 4 5 2 1090 57.24
 4 5 2 1134.04 56.74
 4 5 2 1101.37 46.77
 4 5 3 472.99 33.96
 4 5 3 467.65 23.06
 4 5 3 515.93 35.08
 4 5 3 542 34.13
 4 5 4 2975.34 118.05
 4 5 4 2997.38 122.23
 4 5 5 770.15 45.6
 4 5 5 759.02 46.24
 4 5 6 1239.77 63.81
 4 5 6 1226.59 55.94
 4 5 6 1296.04 59.54
 4 5 7 5.32 10.2
 4 5 7 1.82 9.26
 4 5 8 486.33 37.44
 4 5 8 527.31 33.04
 4 5 16 14.29 17.82
 4 5 17 185.78 33.9
 4 5 18 -15.84 20.26
 4 5 19 220.79 37.37
 4 5 20 11.47 19.69
 4 5 21 219.77 39.12
 4 5 22 12.22 20.3
 4 6 -17 208.62 41.5
 4 6 -16 103.71 34.48
 4 6 -15 317 46.47
 4 6 -14 44.92 25.07
 4 6 -13 157.79 30.6
 4 6 -13 144.51 33.16
 4 6 -12 26.29 21.3
 4 6 -12 50.81 24.3
 4 6 -11 886.93 61.8
 4 6 -11 672.63 58.69
 4 6 -10 -8.2 21.39
 4 6 -10 9.04 18.19
 4 6 -9 1428.98 82.52
[truncated: 119,499 more chars]
