# Supplementary material for: Thermosensitive visible-light-excited visible-/NIR-luminescent complexes with lanthanide sensitized by the π-electronic system through intramolecular H-bonding
Source: Front Chem. 2022 Dec 7;10:1047960. doi: 10.3389/fchem.2022.1047960 (PMC9768490; doi:10.3389/fchem.2022.1047960)
Supplement: Supplementary file 2 [file DataSheet1.zip › Supplementary_material/TbLNH_HO_MH.cif]

data_190824_no4
_audit_creation_date               2019-08-26
_audit_creation_method
;
Olex2 1.2
(compiled 2018.05.29 svn.r3508 for OlexSys, GUI svn.r5506)
;
_shelx_SHELXL_version_number       '2018/3'
_audit_contact_author_address      ?
_audit_contact_author_email        ?
_audit_contact_author_name         ''
_audit_contact_author_phone        ?
_publ_contact_author_id_orcid      ?
_publ_section_references
;
Dolomanov, O.V., Bourhis, L.J., Gildea, R.J, Howard, J.A.K. & Puschmann, H.
 (2009), J. Appl. Cryst. 42, 339-341.

Sheldrick, G.M. (2015). Acta Cryst. A71, 3-8.

Sheldrick, G.M. (2015). Acta Cryst. C71, 3-8.
;
_chemical_name_common              ?
_chemical_name_systematic          ?
_chemical_formula_moiety           'C26 H22 N7 O11 Tb, 2(C4 H5 O2)'
_chemical_formula_sum              'C34 H32 N7 O15 Tb'
_chemical_formula_weight           937.58
_chemical_melting_point            ?
_chemical_oxdiff_formula           'Tb C H N O'
_chemical_oxdiff_usercomment       'TbLOH 90 K'
loop_
  _atom_type_symbol
  _atom_type_description
  _atom_type_scat_dispersion_real
  _atom_type_scat_dispersion_imag
  _atom_type_scat_source
 'C' 'C' 0.0181 0.0091 'International Tables Vol C Tables 4.2.6.8 and 6.1.1.4'
 'H' 'H' 0.0000 0.0000 'International Tables Vol C Tables 4.2.6.8 and 6.1.1.4'
 'N' 'N' 0.0311 0.0180 'International Tables Vol C Tables 4.2.6.8 and 6.1.1.4'
 'O' 'O' 0.0492 0.0322 'International Tables Vol C Tables 4.2.6.8 and 6.1.1.4'
 'Tb' 'Tb' -9.1472 9.1891
 'International Tables Vol C Tables 4.2.6.8 and 6.1.1.4'

_shelx_space_group_comment
;
The symmetry employed for this shelxl refinement is uniquely defined
by the following loop, which should always be used as a source of
symmetry information in preference to the above space-group names.
They are only intended as comments.
;
_space_group_crystal_system        'triclinic'
_space_group_IT_number             2
_space_group_name_H-M_alt          'P -1'
_space_group_name_Hall             '-P 1'
loop_
  _space_group_symop_operation_xyz
 'x, y, z'
 '-x, -y, -z'

_cell_length_a                     9.1926(2)
_cell_length_b                     9.9413(2)
_cell_length_c                     21.8688(3)
_cell_angle_alpha                  93.0080(10)
_cell_angle_beta                   101.5280(10)
_cell_angle_gamma                  112.809(2)
_cell_volume                       1786.29(6)
_cell_formula_units_Z              2
_cell_measurement_reflns_used      28582
_cell_measurement_temperature      90
_cell_measurement_theta_max        75.4400
_cell_measurement_theta_min        4.1530
_shelx_estimated_absorpt_T_max     ?
_shelx_estimated_absorpt_T_min     ?
_exptl_absorpt_coefficient_mu      10.474
_exptl_absorpt_correction_T_max    0.960
_exptl_absorpt_correction_T_min    0.491
_exptl_absorpt_correction_type     gaussian
_exptl_absorpt_process_details
;
CrysAlisPro 1.171.40.58a (Rigaku Oxford Diffraction, 2019)
Numerical absorption correction based on gaussian integration over
			a multifaceted crystal model
Empirical absorption correction using spherical harmonics,
 implemented in SCALE3 ABSPACK scaling algorithm.
;
_exptl_absorpt_special_details     ?
_exptl_crystal_colour              yellow
_exptl_crystal_colour_primary      yellow
_exptl_crystal_density_diffrn      1.743
_exptl_crystal_density_meas        ?
_exptl_crystal_density_method      ?
_exptl_crystal_description         plate
_exptl_crystal_F_000               940
loop_
  _exptl_crystal_face_index_h
  _exptl_crystal_face_index_k
  _exptl_crystal_face_index_l
  _exptl_crystal_face_perp_dist
 1 0 -14 0.0548
 -1 0 14 0.0194
 -4 6 -3 0.0620
 6 0 -2 0.0907
 5 -5 2 0.1219
 -6 0 3 0.0307

_exptl_crystal_size_max            0.302
_exptl_crystal_size_mid            0.124
_exptl_crystal_size_min            0.083
loop_
  _exptl_oxdiff_crystal_face_indexfrac_h
  _exptl_oxdiff_crystal_face_indexfrac_k
  _exptl_oxdiff_crystal_face_indexfrac_l
  _exptl_oxdiff_crystal_face_x
  _exptl_oxdiff_crystal_face_y
  _exptl_oxdiff_crystal_face_z
 0.8372 -0.1666 -14.0815 -0.1273 -0.9639 0.2338
 -0.8442 0.4525 13.9921 0.1285 0.9739 -0.1873
 -3.7386 5.9650 -3.0986 0.6310 -0.0822 0.7714
 5.5901 -0.3008 -2.4287 -0.9370 0.1239 0.3266
 5.0237 -5.0197 1.7091 -0.8457 0.1108 -0.5221
 -5.5118 0.0574 2.5907 0.9237 -0.1222 -0.3631

_exptl_transmission_factor_max     ?
_exptl_transmission_factor_min     ?
_diffrn_reflns_av_R_equivalents    0.0488
_diffrn_reflns_av_unetI/netI       0.0234
_diffrn_reflns_Laue_measured_fraction_full  0.999
_diffrn_reflns_Laue_measured_fraction_max  0.974
_diffrn_reflns_limit_h_max         11
_diffrn_reflns_limit_h_min         -11
_diffrn_reflns_limit_k_max         12
_diffrn_reflns_limit_k_min         -11
_diffrn_reflns_limit_l_max         27
_diffrn_reflns_limit_l_min         -27
_diffrn_reflns_number              40997
_diffrn_reflns_point_group_measured_fraction_full  0.999
_diffrn_reflns_point_group_measured_fraction_max  0.974
_diffrn_reflns_theta_full          67.684
_diffrn_reflns_theta_max           76.375
_diffrn_reflns_theta_min           4.170
_diffrn_ambient_temperature        90
_diffrn_detector                   'Hybrid Pixel Array Detector'
_diffrn_detector_area_resol_mean   10.0000
_diffrn_detector_type              HyPix
_diffrn_measured_fraction_theta_full  0.999
_diffrn_measured_fraction_theta_max  0.974
_diffrn_measurement_details
;
List of Runs (angles in degrees, time in seconds):

  # Type    Start    End  Width  t~exp~   \w     \q     \k     \f   Frames
--------------------------------------------------------------------------
  1  \w    -84.00  -7.00   0.50    0.37    --  -42.55 110.00 138.00  154
  2  \w     23.00  70.00   0.50    0.37    --   42.55-110.00  43.00   94
  3  \w    -84.00 -59.00   0.50    2.21    --  -84.50 110.00 138.00   50
  4  \w   -136.00-110.00   0.50    2.21    --  -84.50-110.00  43.00   52
  5  \w     69.00 109.00   0.50    2.21    --  108.63-110.00  43.00   80
  6  \w    117.00 143.00   0.50    2.21    --  108.63 110.00 138.00   52
  7  \w    -71.00 -16.00   0.50    0.37    --  -42.55 -21.00-111.64  110
  8  \w   -121.00 -76.00   0.50    0.37    --  -42.55 -21.00-111.64   90
  9  \w     10.00  95.00   0.50    0.37    --   42.55-125.00 -60.00  170
 10  \w     75.00 115.00   0.50    0.37    --   42.55  77.00-150.00   80
 11  \w     14.00  73.00   0.50    0.37    --   42.55  77.00-150.00  118
 12  \w     63.00  97.00   0.50    0.37    --   42.55  77.00 -30.00   68
 13  \w      9.00  39.00   0.50    0.37    --   42.55  88.00 -10.09   60
 14  \w     75.00 101.00   0.50    0.37    --   42.55  77.00 150.00   52
 15  \w     76.00 115.00   0.50    0.37    --   42.55  77.00 -90.00   78
 16  \w     15.00  62.00   0.50    0.37    --   42.55  77.00 -90.00   94
 17  \w     14.00  72.00   0.50    0.37    --   42.55  77.00  60.00  116
 18  \w     15.00  74.00   0.50    0.37    --   42.55  77.00 150.00  118
 19  \w     21.00 119.00   0.50    0.37    --   42.55  37.00  60.00  196
 20  \w     10.00  94.00   0.50    0.37    --   42.55-125.00  30.00  168
 21  \w     16.00  45.00   0.50    0.37    --   42.55  77.00 -30.00   58
 22  \w     15.00  73.00   0.50    0.37    --   42.55  77.00 120.00  116
 23  \w   -100.00 -54.00   0.50    2.21    --  -84.50 -81.00  91.57   92
 24  \w    -80.00 -54.00   0.50    2.21    --  -84.50 -80.00 -10.31   52
 25  \w    -83.00 -53.00   0.50    2.21    --  -84.50 -82.00-153.83   60
 26  \w    -83.00 -57.00   0.50    2.21    --  -84.50 -73.00-143.65   52
 27  \w    -88.00 -58.00   0.50    2.21    --  -84.50 -77.00  60.00   60
 28  \w   -143.00-109.00   0.50    2.21    --  -84.50 -80.00   9.39   68
 29  \w    -87.00 -56.00   0.50    2.21    --  -84.50 -78.00  75.79   62
 30  \w    -87.00 -55.00   0.50    2.21    --  -84.50 -77.00-180.00   64
 31  \w    -82.00 -56.00   0.50    2.21    --  -84.50 -77.00 -30.00   52
 32  \w    -80.00 -53.00   0.50    2.21    --  -84.50 -83.00   6.64   54
 33  \w    -99.00 -53.00   0.50    2.21    --  -84.50 -83.00 111.79   92
 34  \w    -85.00 -57.00   0.50    2.21    --  -84.50 -76.00 -97.19   56
 35  \w   -156.00-130.00   0.50    2.21    --  -84.50 -83.00 150.74   52
 36  \w    -80.00 -54.00   0.50    2.21    --  -84.50 -80.00 -78.83   52
 37  \w    -81.00 -55.00   0.50    2.21    --  -84.50 -77.00 120.00   52
 38  \w    -80.00 -55.00   0.50    2.21    --  -84.50 -78.00 -44.21   50
 39  \w   -149.00-123.00   0.50    2.21    --  -84.50 -78.00 -44.21   52
 40  \w    -81.00 -55.00   0.50    2.21    --  -84.50 -77.00  30.00   52
 41  \w    -80.00 -54.00   0.50    2.21    --  -84.50 -80.00   9.39   52
 42  \w   -123.00 -54.00   0.50    2.21    --  -84.50 -80.00 165.13  138
 43  \w    -84.00 -57.00   0.50    2.21    --  -84.50 -74.00  35.29   54
 44  \w   -155.00-129.00   0.50    2.21    --  -84.50 -74.00  35.29   52
 45  \w   -153.00-127.00   0.50    2.21    --  -84.50 -76.00 -97.19   52
 46  \w    -92.00 -53.00   0.50    2.21    --  -84.50 -83.00 150.74   78
 47  \w    -88.00 -55.00   0.50    2.21    --  -84.50 -77.00-120.00   66
 48  \w    -79.00 -53.00   0.50    2.21    --  -84.50 -83.00 -49.77   52
 49  \w    124.00 150.00   0.50    2.21    --  108.63  61.00  30.00   52
 50  \w     86.00 112.00   0.50    2.21    --  108.63  61.00  30.00   52
 51  \w     35.00 105.00   0.50    2.21    --  108.63 -94.00-120.00  140
 52  \w    140.00 167.00   0.50    2.21    --  108.63  77.00 120.00   54
 53  \w     80.00 111.00   0.50    2.21    --  108.63  77.00 120.00   62
 54  \w     81.00 168.00   0.50    2.21    --  108.63  77.00  90.00  174
 55  \w     40.00 108.00   0.50    2.21    --  108.63 -94.00 120.00  136
 56  \w    146.00 178.00   0.50    2.21    --  108.63  77.00   0.00   64
 57  \w     81.00 133.00   0.50    2.21    --  108.63  77.00   0.00  104
 58  \w     80.00 125.00   0.50    2.21    --  108.63  77.00 -60.00   90
 59  \w     84.00 113.00   0.50    2.21    --  108.63  77.00 -30.00   58
 60  \w    129.00 178.00   0.50    2.21    --  108.63  77.00-120.00   98
 61  \w     83.00 114.00   0.50    2.21    --  108.63  77.00-120.00   62
 62  \w     35.00 108.00   0.50    2.21    --  108.63 -77.00 -30.00  146
 63  \w     52.00 116.00   0.50    2.21    --  108.63-125.00 -60.00  128
 64  \w     36.00  94.00   0.50    2.21    --  108.63 -94.00  60.00  116
 65  \w     41.00  98.00   0.50    2.21    --  108.63 -94.00 -30.00  114
 66  \w     87.00 174.00   0.50    2.21    --  108.63  45.00   0.00  174
 67  \w     36.00 102.00   0.50    2.21    --  108.63 -94.00 150.00  132
 68  \w     88.00 178.00   0.50    2.21    --  108.63  61.00 150.00  180
 69  \w    131.00 170.00   0.50    2.21    --  108.63  45.00 120.00   78
 70  \w     87.00 122.00   0.50    2.21    --  108.63  45.00 120.00   70
 71  \w     80.00 108.00   0.50    2.21    --  108.63  77.00-150.00   56
 72  \w     80.00 166.00   0.50    2.21    --  108.63  77.00  30.00  172
 73  \w     91.00 166.00   0.50    2.21    --  108.63  61.00 -60.00  150
 74  \w     90.00 152.00   0.50    2.21    --  108.63  61.00-120.00  124
 75  \w     91.00 154.00   0.50    2.21    --  108.63  61.00-180.00  126
 76  \w     88.00 178.00   0.50    2.21    --  108.63  61.00-150.00  180
 77  \w     85.00 178.00   0.50    2.21    --  108.63  61.00  60.00  186
 78  \w     80.00 117.00   0.50    2.21    --  108.63  77.00 150.00   74
 79  \w    141.00 168.00   0.50    2.21    --  108.63  61.00 -90.00   54
 80  \w     81.00 166.00   0.50    2.21    --  108.63  77.00-180.00  170
 81  \w     89.00 135.00   0.50    2.21    --  108.63  61.00 -90.00   92
 82  \w     37.00  73.00   0.50    2.21    --  108.63 -45.00 120.00   72
 83  \w     41.00  71.00   0.50    2.21    --  108.63 -45.00 150.00   60
 84  \w     34.00  78.00   0.50    2.21    --  108.63 -45.00  30.00   88
 85  \w     37.00  76.00   0.50    2.21    --  108.63 -45.00-120.00   78
;
_diffrn_measurement_device         'four-circle diffractometer'
_diffrn_measurement_device_type   
 'XtaLAB Synergy, Single source at home/near, HyPix'
_diffrn_measurement_method         '\w scans'
_diffrn_orient_matrix_type        
 'CrysAlisPro convention (1999,Acta A55,543-557)'
_diffrn_orient_matrix_UB_11        -0.1680330000
_diffrn_orient_matrix_UB_12        -0.0000196000
_diffrn_orient_matrix_UB_13        -0.0009504000
_diffrn_orient_matrix_UB_21        0.0561970000
_diffrn_orient_matrix_UB_22        0.0583848000
_diffrn_orient_matrix_UB_23        0.0711032000
_diffrn_orient_matrix_UB_31        0.0605449000
_diffrn_orient_matrix_UB_32        0.1595318000
_diffrn_orient_matrix_UB_33        -0.0148910000
_diffrn_radiation_monochromator    mirror
_diffrn_radiation_probe            x-ray
_diffrn_radiation_type             CuK\a
_diffrn_radiation_wavelength       1.54184
_diffrn_source                     'micro-focus sealed X-ray tube'
_diffrn_source_type                'PhotonJet (Cu) X-ray Source'
_reflns_Friedel_coverage           0.000
_reflns_Friedel_fraction_full      .
_reflns_Friedel_fraction_max       .
_reflns_number_gt                  7148
_reflns_number_total               7313
_reflns_odcompleteness_completeness  99.95
_reflns_odcompleteness_iscentric   1
_reflns_odcompleteness_theta       66.97
_reflns_special_details
;
 Reflections were merged by SHELXL according to the crystal
 class for the calculation of statistics and refinement.
 
 _reflns_Friedel_fraction is defined as the number of unique
 Friedel pairs measured divided by the number that would be
 possible theoretically, ignoring centric projections and
 systematic absences.
;
_reflns_threshold_expression       'I > 2\s(I)'
_computing_cell_refinement         'CrysAlisPro 1.171.40.58a (Rigaku OD, 2019)'
_computing_data_collection         'CrysAlisPro 1.171.40.58a (Rigaku OD, 2019)'
_computing_data_reduction          'CrysAlisPro 1.171.40.58a (Rigaku OD, 2019)'
_computing_molecular_graphics      'Olex2 (Dolomanov et al., 2009)'
_computing_publication_material    'Olex2 (Dolomanov et al., 2009)'
_computing_structure_refinement    'ShelXL (Sheldrick, 2015)'
_computing_structure_solution      'ShelXT (Sheldrick, 2015)'
_refine_diff_density_max           3.612
_refine_diff_density_min           -2.038
_refine_diff_density_rms           0.190
_refine_ls_extinction_coef         .
_refine_ls_extinction_method       none
_refine_ls_goodness_of_fit_ref     1.097
_refine_ls_hydrogen_treatment      constr
_refine_ls_matrix_type             full
_refine_ls_number_parameters       520
_refine_ls_number_reflns           7313
_refine_ls_number_restraints       10
_refine_ls_R_factor_all            0.0652
_refine_ls_R_factor_gt             0.0646
_refine_ls_restrained_S_all        1.101
_refine_ls_shift/su_max            0.000
_refine_ls_shift/su_mean           0.000
_refine_ls_structure_factor_coef   Fsqd
_refine_ls_weighting_details      
 'w=1/[\s^2^(Fo^2^)+(0.1087P)^2^+12.5882P] where P=(Fo^2^+2Fc^2^)/3'
_refine_ls_weighting_scheme        calc
_refine_ls_wR_factor_gt            0.1854
_refine_ls_wR_factor_ref           0.1859
_refine_special_details            ?
_olex2_refinement_description
;
1. Fixed Uiso
 At 1.2 times of:
  All C(H) groups, All C(H,H) groups, All N(H) groups
 At 1.5 times of:
  All C(H,H,H) groups
2. Restrained distances
 C34-O15A \\sim C34-O15B
 with sigma of 0.02
3. Uiso/Uaniso restraints and constraints
O15A \\sim C34: within 1.7A with sigma of 0.04 and sigma for terminal atoms of
0.08
Uanis(O15A) = Uanis(C34)
4. Rigid body (RIGU) restrains
 O15A, C34
 with sigma for 1-2 distances of 0.004 and sigma for 1-3 distances of 0.004
5. Others
 Sof(H34A)=Sof(O15B)=1-FVAR(1)
 Sof(H34)=Sof(O15A)=FVAR(1)
6.a Secondary CH2 refined with riding coordinates:
 C14(H14A,H14B), C13(H13A,H13B)
6.b Aromatic/amide H refined with riding coordinates:
 N4(H4), N1(H1), C10(H10), C15(H15), C23(H23), C24(H24), C20(H20), C8(H8),
 C19(H19), C9(H9), C2(H2), C3(H3), C18(H18), C1(H1A), C25(H25), C4(H4A),
 C12(H12), C26(H26), C29(H29), C33(H33), C30(H30), C34(H34), C34(H34A)
6.c Idealised Me refined as rotating group:
 C27(H27A,H27B,H27C), C31(H31A,H31B,H31C)
;
_atom_sites_solution_hydrogens     geom
_atom_sites_solution_primary       dual
_atom_sites_solution_secondary     ?
loop_
  _atom_site_label
  _atom_site_type_symbol
  _atom_site_fract_x
  _atom_site_fract_y
  _atom_site_fract_z
  _atom_site_U_iso_or_equiv
  _atom_site_adp_type
  _atom_site_occupancy
  _atom_site_site_symmetry_order
  _atom_site_calc_flag
  _atom_site_refinement_flags_posn
  _atom_site_refinement_flags_adp
  _atom_site_refinement_flags_occupancy
  _atom_site_disorder_assembly
  _atom_site_disorder_group
 Tb01 Tb 0.06889(4) -0.08190(3) 0.16596(2) 0.02151(14) Uani 1 1 d . . . . .
 O2 O 0.2414(5) 0.1577(5) 0.1809(2) 0.0262(9) Uani 1 1 d . . . . .
 O1 O 0.0563(5) -0.3132(5) 0.1671(2) 0.0249(9) Uani 1 1 d . . . . .
 O4 O -0.0136(6) 0.0456(5) 0.2477(2) 0.0284(10) Uani 1 1 d . . . . .
 O10 O 0.3372(6) -0.0819(5) 0.1507(2) 0.0284(10) Uani 1 1 d . . . . .
 O9 O 0.1593(5) -0.0870(5) 0.0682(2) 0.0283(9) Uani 1 1 d . . . . .
 O3 O -0.1863(6) -0.1727(5) 0.2034(2) 0.0295(10) Uani 1 1 d . . . . .
 O6 O 0.2740(5) -0.0380(5) 0.2655(2) 0.0283(9) Uani 1 1 d . . . . .
 O5 O -0.2429(6) -0.0543(6) 0.2755(3) 0.0378(12) Uani 1 1 d . . . . .
 O11 O 0.3800(7) -0.1099(7) 0.0575(3) 0.0396(12) Uani 1 1 d . . . . .
 N4 N 0.5123(7) 0.2716(6) 0.2600(3) 0.0284(11) Uani 1 1 d . . . . .
 H4 H 0.416927 0.198721 0.243966 0.034 Uiso 1 1 calc R . . . .
 O7 O 0.0886(7) -0.1795(6) 0.3083(3) 0.0424(13) Uani 1 1 d . . . . .
 N1 N 0.2474(6) -0.3726(6) 0.2491(3) 0.0249(11) Uani 1 1 d . . . . .
 H1 H 0.227820 -0.316025 0.221884 0.030 Uiso 1 1 calc R . . . .
 N3 N -0.0669(6) 0.0506(6) 0.1000(2) 0.0247(11) Uani 1 1 d . . . . .
 N2 N -0.1718(6) -0.2580(6) 0.0803(2) 0.0239(10) Uani 1 1 d . . . . .
 N6 N 0.2278(7) -0.0882(6) 0.3137(3) 0.0302(12) Uani 1 1 d . . . . .
 N5 N -0.1507(7) -0.0593(6) 0.2436(3) 0.0262(11) Uani 1 1 d . . . . .
 O8 O 0.3280(8) -0.0425(8) 0.3658(3) 0.0515(15) Uani 1 1 d . . . . .
 N7 N 0.2967(7) -0.0931(6) 0.0914(3) 0.0267(11) Uani 1 1 d . . . . .
 C6 C -0.0237(7) -0.5512(7) 0.1986(3) 0.0229(12) Uani 1 1 d . . . . .
 C10 C -0.3156(8) -0.6432(7) 0.1066(3) 0.0271(13) Uani 1 1 d . . . . .
 H10 H -0.413658 -0.675277 0.074789 0.033 Uiso 1 1 calc R . . . .
 C15 C -0.0077(8) 0.1826(7) 0.0846(3) 0.0245(12) Uani 1 1 d . . . . .
 H15 H -0.078778 0.206312 0.053491 0.029 Uiso 1 1 calc R . . . .
 C23 C 0.6937(8) 0.5173(7) 0.2648(3) 0.0284(13) Uani 1 1 d . . . . .
 H23 H 0.721438 0.610644 0.250586 0.034 Uiso 1 1 calc R . . . .
 C11 C -0.2036(7) -0.4976(6) 0.1144(3) 0.0220(12) Uani 1 1 d . . . . .
 C22 C 0.5462(8) 0.4007(7) 0.2361(3) 0.0241(12) Uani 1 1 d . . . . .
 C7 C -0.0538(7) -0.4490(7) 0.1601(3) 0.0239(12) Uani 1 1 d . . . . .
 C24 C 0.7994(8) 0.4967(8) 0.3141(3) 0.0294(14) Uani 1 1 d . . . . .
 H24 H 0.899211 0.576950 0.333804 0.035 Uiso 1 1 calc R . . . .
 C20 C 0.4524(8) 0.5384(7) 0.1566(3) 0.0259(12) Uani 1 1 d . . . . .
 H20 H 0.553642 0.620192 0.172400 0.031 Uiso 1 1 calc R . . . .
 C5 C 0.1282(8) -0.5085(7) 0.2469(3) 0.0247(12) Uani 1 1 d . . . . .
 C8 C -0.1433(8) -0.6965(7) 0.1898(3) 0.0274(13) Uani 1 1 d . . . . .
 H8 H -0.124433 -0.764490 0.215834 0.033 Uiso 1 1 calc R . . . .
 C21 C 0.4208(7) 0.4072(7) 0.1833(3) 0.0219(12) Uani 1 1 d . . . . .
 C19 C 0.3376(8) 0.5502(7) 0.1074(3) 0.0272(13) Uani 1 1 d . . . . .
 H19 H 0.360192 0.638999 0.089497 0.033 Uiso 1 1 calc R . . . .
 C16 C 0.1535(7) 0.2972(7) 0.1092(3) 0.0233(12) Uani 1 1 d . . . . .
 C9 C -0.2874(8) -0.7425(7) 0.1443(3) 0.0295(14) Uani 1 1 d . . . . .
 H9 H -0.366234 -0.841119 0.138868 0.035 Uiso 1 1 calc R . . . .
 C14 C -0.2370(7) -0.0425(7) 0.0686(3) 0.0263(13) Uani 1 1 d . . . . .
 H14A H -0.281020 0.010176 0.037917 0.032 Uiso 1 1 calc R . . . .
 H14B H -0.303767 -0.067187 0.100074 0.032 Uiso 1 1 calc R . . . .
 C17 C 0.2720(8) 0.2827(7) 0.1583(3) 0.0225(12) Uani 1 1 d . . . . .
 C2 C 0.4266(8) -0.4023(8) 0.3350(3) 0.0319(15) Uani 1 1 d . . . . .
 H2 H 0.528232 -0.365722 0.365010 0.038 Uiso 1 1 calc R . . . .
 C3 C 0.3078(9) -0.5411(8) 0.3351(3) 0.0330(14) Uani 1 1 d . . . . .
 H3 H 0.328284 -0.599543 0.365934 0.040 Uiso 1 1 calc R . . . .
 C18 C 0.1903(8) 0.4307(7) 0.0851(3) 0.0264(13) Uani 1 1 d . . . . .
 H18 H 0.111229 0.439760 0.052227 0.032 Uiso 1 1 calc R . . . .
 C1 C 0.3935(8) -0.3196(7) 0.2904(3) 0.0296(13) Uani 1 1 d . . . . .
 H1A H 0.473312 -0.225160 0.288590 0.035 Uiso 1 1 calc R . . . .
 C25 C 0.7631(9) 0.3619(8) 0.3352(4) 0.0365(16) Uani 1 1 d . . . . .
 H25 H 0.837577 0.347701 0.368428 0.044 Uiso 1 1 calc R . . . .
 C4 C 0.1602(8) -0.5956(8) 0.2912(3) 0.0300(14) Uani 1 1 d . . . . .
 H4A H 0.081120 -0.691734 0.291219 0.036 Uiso 1 1 calc R . . . .
 C12 C -0.2468(8) -0.3987(7) 0.0746(3) 0.0258(12) Uani 1 1 d . . . . .
 H12 H -0.340568 -0.443436 0.040706 0.031 Uiso 1 1 calc R . . . .
 C13 C -0.2415(8) -0.1820(7) 0.0349(3) 0.0268(13) Uani 1 1 d . . . . .
 H13A H -0.355184 -0.248242 0.013913 0.032 Uiso 1 1 calc R . . . .
 H13B H -0.178745 -0.156715 0.002190 0.032 Uiso 1 1 calc R . . . .
 C26 C 0.6158(9) 0.2482(8) 0.3068(4) 0.0377(17) Uani 1 1 d . . . . .
 H26 H 0.587403 0.153875 0.320231 0.045 Uiso 1 1 calc R . . . .
 C28 C -0.0775(9) 0.0127(7) 0.4231(3) 0.0300(14) Uani 1 1 d . . . . .
 C29 C -0.0915(15) -0.1306(10) 0.4169(5) 0.054(2) Uani 1 1 d . . . . .
 H29 H -0.005473 -0.143885 0.403262 0.065 Uiso 1 1 calc R . . . .
 O13 O 0.0762(19) 0.2394(16) 0.4124(7) 0.130(5) Uani 1 1 d . . . . .
 C27 C -0.2073(14) 0.0452(13) 0.4363(6) 0.066(3) Uani 1 1 d . . . . .
 H27A H -0.306870 -0.010915 0.403605 0.098 Uiso 1 1 calc GR . . . .
 H27B H -0.179689 0.150957 0.436697 0.098 Uiso 1 1 calc GR . . . .
 H27C H -0.224364 0.017993 0.477491 0.098 Uiso 1 1 calc GR . . . .
 C33 C 1.1770(13) 0.6347(12) 0.4483(5) 0.056(2) Uani 1 1 d . . . . .
 H33 H 1.180354 0.709493 0.422645 0.067 Uiso 1 1 calc R . . . .
 C32 C 1.3149(8) 0.6463(8) 0.4903(3) 0.0293(13) Uani 1 1 d . . . . .
 C31 C 1.4601(15) 0.7729(13) 0.4976(6) 0.070(3) Uani 1 1 d . . . . .
 H31A H 1.443494 0.837182 0.466970 0.104 Uiso 1 1 calc GR . . . .
 H31B H 1.546350 0.743624 0.490478 0.104 Uiso 1 1 calc GR . . . .
 H31C H 1.491568 0.825922 0.540415 0.104 Uiso 1 1 calc GR . . . .
 O14 O 1.0611(16) 0.537(2) 0.4444(7) 0.152(6) Uani 1 1 d . . . . .
 C30 C 0.0523(14) 0.1196(11) 0.4093(4) 0.055(2) Uani 1 1 d . . . . .
 H30 H 0.129276 0.090456 0.395954 0.065 Uiso 1 1 calc R . . . .
 O12 O -0.182(2) -0.2280(18) 0.4248(8) 0.144(5) Uani 1 1 d . . . . .
 C34 C 1.3085(13) 0.5301(10) 0.5239(5) 0.054(2) Uani 1 1 d D U . . .
 H34 H 1.301245 0.439411 0.504321 0.065 Uiso 0.375(15) 1 calc R . P A 1
 H34A H 1.204314 0.452529 0.519264 0.065 Uiso 0.625(15) 1 calc R . P A 2
 O15A O 1.313(2) 0.5524(18) 0.5853(7) 0.054(2) Uani 0.375(15) 1 d D U P A 1
 O15B O 1.4181(16) 0.5175(15) 0.5575(6) 0.071(4) Uani 0.625(15) 1 d D . P A 2

loop_
  _atom_site_aniso_label
  _atom_site_aniso_U_11
  _atom_site_aniso_U_22
  _atom_site_aniso_U_33
  _atom_site_aniso_U_23
  _atom_site_aniso_U_13
  _atom_site_aniso_U_12
 Tb01 0.0175(2) 0.0145(2) 0.0269(2) 0.00672(13) 0.00263(13) 0.00131(14)
 O2 0.024(2) 0.013(2) 0.036(2) 0.0091(17) 0.0042(18) 0.0012(17)
 O1 0.022(2) 0.015(2) 0.032(2) 0.0066(16) 0.0029(17) 0.0020(17)
 O4 0.025(2) 0.014(2) 0.038(2) 0.0074(17) 0.0079(19) -0.0011(17)
 O10 0.024(2) 0.026(2) 0.030(2) 0.0098(18) 0.0039(18) 0.0049(19)
 O9 0.022(2) 0.030(2) 0.034(2) 0.0127(19) 0.0061(18) 0.0104(19)
 O3 0.027(2) 0.019(2) 0.032(2) 0.0038(18) 0.0044(18) -0.0002(18)
 O6 0.022(2) 0.021(2) 0.035(2) 0.0107(18) 0.0047(18) 0.0023(18)
 O5 0.031(3) 0.041(3) 0.038(3) 0.004(2) 0.015(2) 0.009(2)
 O11 0.034(3) 0.050(3) 0.048(3) 0.023(3) 0.020(2) 0.024(3)
 N4 0.024(3) 0.022(3) 0.036(3) 0.010(2) 0.006(2) 0.006(2)
 O7 0.038(3) 0.028(3) 0.062(4) 0.015(2) 0.021(3) 0.009(2)
 N1 0.023(3) 0.017(2) 0.030(3) 0.006(2) 0.004(2) 0.004(2)
 N3 0.021(2) 0.023(3) 0.028(3) 0.007(2) 0.006(2) 0.006(2)
 N2 0.020(2) 0.022(3) 0.029(3) 0.008(2) 0.007(2) 0.006(2)
 N6 0.034(3) 0.022(3) 0.031(3) 0.005(2) 0.006(2) 0.010(2)
 N5 0.028(3) 0.024(3) 0.026(3) 0.009(2) 0.007(2) 0.009(2)
 O8 0.058(4) 0.067(4) 0.026(3) 0.007(3) -0.002(2) 0.027(3)
 N7 0.020(3) 0.026(3) 0.037(3) 0.015(2) 0.012(2) 0.009(2)
 C6 0.017(3) 0.016(3) 0.031(3) 0.004(2) 0.007(2) 0.001(2)
 C10 0.020(3) 0.020(3) 0.034(3) -0.001(2) 0.006(2) 0.001(2)
 C15 0.020(3) 0.024(3) 0.027(3) 0.010(2) 0.006(2) 0.006(2)
 C23 0.029(3) 0.018(3) 0.035(3) 0.005(2) 0.007(3) 0.007(3)
 C11 0.021(3) 0.015(3) 0.026(3) 0.004(2) 0.008(2) 0.002(2)
 C22 0.022(3) 0.020(3) 0.028(3) 0.006(2) 0.008(2) 0.006(2)
 C7 0.019(3) 0.017(3) 0.031(3) 0.003(2) 0.007(2) 0.003(2)
 C24 0.022(3) 0.026(3) 0.031(3) -0.001(3) 0.003(2) 0.002(3)
 C20 0.025(3) 0.020(3) 0.033(3) 0.008(2) 0.012(3) 0.007(2)
 C5 0.023(3) 0.021(3) 0.029(3) 0.003(2) 0.008(2) 0.008(2)
 C8 0.027(3) 0.016(3) 0.038(3) 0.007(2) 0.013(3) 0.004(3)
 C21 0.021(3) 0.015(3) 0.030(3) 0.007(2) 0.010(2) 0.005(2)
 C19 0.032(3) 0.018(3) 0.035(3) 0.011(2) 0.014(3) 0.009(3)
 C16 0.022(3) 0.023(3) 0.027(3) 0.009(2) 0.009(2) 0.009(2)
 C9 0.027(3) 0.016(3) 0.039(4) -0.001(3) 0.008(3) 0.003(2)
 C14 0.019(3) 0.026(3) 0.031(3) 0.012(3) 0.005(2) 0.006(3)
 C17 0.023(3) 0.017(3) 0.028(3) 0.008(2) 0.008(2) 0.008(2)
 C2 0.032(4) 0.032(4) 0.033(4) 0.006(3) 0.004(3) 0.017(3)
 C3 0.035(4) 0.034(4) 0.033(3) 0.010(3) 0.008(3) 0.016(3)
 C18 0.030(3) 0.025(3) 0.029(3) 0.010(2) 0.012(3) 0.013(3)
 C1 0.026(3) 0.023(3) 0.035(3) 0.002(3) 0.004(3) 0.006(3)
 C25 0.031(4) 0.030(4) 0.041(4) 0.012(3) 0.003(3) 0.006(3)
 C4 0.028(3) 0.023(3) 0.038(4) 0.011(3) 0.008(3) 0.008(3)
 C12 0.022(3) 0.027(3) 0.024(3) 0.003(2) 0.003(2) 0.006(3)
 C13 0.022(3) 0.026(3) 0.026(3) 0.007(2) 0.003(2) 0.005(3)
 C26 0.032(4) 0.024(3) 0.043(4) 0.013(3) -0.002(3) 0.001(3)
 C28 0.033(3) 0.023(3) 0.028(3) 0.007(2) 0.005(3) 0.005(3)
 C29 0.082(7) 0.030(4) 0.053(5) 0.016(4) 0.022(5) 0.020(5)
 O13 0.154(13) 0.108(10) 0.130(11) 0.017(8) 0.048(9) 0.048(9)
 C27 0.060(6) 0.065(7) 0.085(8) 0.037(6) 0.031(6) 0.031(5)
 C33 0.051(6) 0.053(6) 0.053(5) 0.014(4) 0.010(4) 0.011(5)
 C32 0.031(3) 0.027(3) 0.029(3) 0.003(3) 0.001(3) 0.014(3)
 C31 0.072(7) 0.050(6) 0.071(7) 0.003(5) -0.003(6) 0.019(5)
 O14 0.079(8) 0.201(17) 0.138(12) -0.005(11) 0.003(8) 0.032(10)
 C30 0.075(7) 0.036(5) 0.044(5) 0.011(4) 0.018(4) 0.011(5)
 O12 0.136(13) 0.132(12) 0.167(14) 0.030(11) 0.026(10) 0.060(11)
 C34 0.067(6) 0.036(4) 0.054(4) 0.017(3) 0.021(4) 0.012(4)
 O15A 0.067(6) 0.036(4) 0.054(4) 0.017(3) 0.021(4) 0.012(4)
 O15B 0.078(9) 0.081(9) 0.068(8) 0.026(6) 0.005(6) 0.050(8)

_geom_special_details
;
 All esds (except the esd in the dihedral angle between two l.s. planes)
 are estimated using the full covariance matrix.  The cell esds are taken
 into account individually in the estimation of esds in distances, angles
 and torsion angles; correlations between esds in cell parameters are only
 used when they are defined by crystal symmetry.  An approximate (isotropic)
 treatment of cell esds is used for estimating esds involving l.s. planes.
;
loop_
  _geom_bond_atom_site_label_1
  _geom_bond_atom_site_label_2
  _geom_bond_distance
  _geom_bond_site_symmetry_2
  _geom_bond_publ_flag
 Tb01 O2 2.253(4) . ?
 Tb01 O1 2.259(4) . ?
 Tb01 O4 2.535(5) . ?
 Tb01 O10 2.554(5) . ?
 Tb01 O9 2.448(5) . ?
 Tb01 O3 2.488(5) . ?
 Tb01 O6 2.472(5) . ?
 Tb01 N3 2.476(5) . ?
 Tb01 N2 2.542(5) . ?
 Tb01 N5 2.947(6) . ?
 Tb01 N7 2.930(5) . ?
 O2 C17 1.309(7) . ?
 O1 C7 1.314(7) . ?
 O4 N5 1.269(7) . ?
 O10 N7 1.262(7) . ?
 O9 N7 1.289(7) . ?
 O3 N5 1.283(7) . ?
 O6 N6 1.267(7) . ?
 O5 N5 1.215(8) . ?
 O11 N7 1.215(8) . ?
 N4 C22 1.358(8) . ?
 N4 C26 1.347(9) . ?
 O7 N6 1.226(8) . ?
 N1 C5 1.361(8) . ?
 N1 C1 1.346(9) . ?
 N3 C15 1.302(8) . ?
 N3 C14 1.468(8) . ?
 N2 C12 1.283(9) . ?
 N2 C13 1.472(8) . ?
 N6 O8 1.248(8) . ?
 C6 C7 1.425(9) . ?
 C6 C5 1.466(9) . ?
 C6 C8 1.410(8) . ?
 C10 C11 1.390(8) . ?
 C10 C9 1.385(10) . ?
 C15 C16 1.446(9) . ?
 C23 C22 1.393(9) . ?
 C23 C24 1.381(10) . ?
 C11 C7 1.419(9) . ?
 C11 C12 1.463(9) . ?
 C22 C21 1.483(9) . ?
 C24 C25 1.379(10) . ?
 C20 C21 1.406(9) . ?
 C20 C19 1.393(10) . ?
 C5 C4 1.396(9) . ?
 C8 C9 1.382(10) . ?
 C21 C17 1.421(8) . ?
 C19 C18 1.382(9) . ?
 C16 C17 1.426(9) . ?
 C16 C18 1.396(9) . ?
 C14 C13 1.518(9) . ?
 C2 C3 1.389(10) . ?
 C2 C1 1.372(10) . ?
 C3 C4 1.382(10) . ?
 C25 C26 1.378(10) . ?
 C28 C29 1.377(11) . ?
 C28 C27 1.427(13) . ?
 C28 C30 1.356(12) . ?
 C29 O12 1.054(17) . ?
 O13 C30 1.120(16) . ?
 C33 C32 1.369(12) . ?
 C33 O14 1.111(17) . ?
 C32 C31 1.408(14) . ?
 C32 C34 1.390(11) . ?
 C34 O15A 1.338(16) . ?
 C34 O15B 1.176(14) . ?

loop_
  _geom_angle_atom_site_label_1
  _geom_angle_atom_site_label_2
  _geom_angle_atom_site_label_3
  _geom_angle
  _geom_angle_site_symmetry_1
  _geom_angle_site_symmetry_3
  _geom_angle_publ_flag
 O2 Tb01 O1 143.60(16) . . ?
 O2 Tb01 O4 74.15(16) . . ?
 O2 Tb01 O10 74.79(16) . . ?
 O2 Tb01 O9 83.19(16) . . ?
 O2 Tb01 O3 123.24(16) . . ?
 O2 Tb01 O6 72.90(15) . . ?
 O2 Tb01 N3 71.96(17) . . ?
 O2 Tb01 N2 136.69(16) . . ?
 O2 Tb01 N5 98.71(16) . . ?
 O2 Tb01 N7 79.15(17) . . ?
 O1 Tb01 O4 123.27(15) . . ?
 O1 Tb01 O10 71.36(15) . . ?
 O1 Tb01 O9 85.92(16) . . ?
 O1 Tb01 O3 86.26(16) . . ?
 O1 Tb01 O6 81.39(15) . . ?
 O1 Tb01 N3 138.33(17) . . ?
 O1 Tb01 N2 70.38(16) . . ?
 O1 Tb01 N5 105.48(16) . . ?
 O1 Tb01 N7 76.11(16) . . ?
 O4 Tb01 O10 135.13(15) . . ?
 O4 Tb01 N2 113.04(16) . . ?
 O4 Tb01 N5 25.35(15) . . ?
 O4 Tb01 N7 152.41(15) . . ?
 O10 Tb01 N5 153.35(15) . . ?
 O10 Tb01 N7 25.44(15) . . ?
 O9 Tb01 O4 150.71(15) . . ?
 O9 Tb01 O10 51.17(15) . . ?
 O9 Tb01 O3 139.71(15) . . ?
 O9 Tb01 O6 116.67(15) . . ?
 O9 Tb01 N3 76.81(16) . . ?
 O9 Tb01 N2 71.85(16) . . ?
 O9 Tb01 N5 155.07(15) . . ?
 O9 Tb01 N7 25.80(15) . . ?
 O3 Tb01 O4 50.90(14) . . ?
 O3 Tb01 O10 155.26(15) . . ?
 O3 Tb01 N2 68.29(16) . . ?
 O3 Tb01 N5 25.55(15) . . ?
 O3 Tb01 N7 156.69(16) . . ?
 O6 Tb01 O4 74.35(16) . . ?
 O6 Tb01 O10 66.04(15) . . ?
 O6 Tb01 O3 101.05(15) . . ?
 O6 Tb01 N3 140.22(17) . . ?
 O6 Tb01 N2 150.12(16) . . ?
 O6 Tb01 N5 87.32(16) . . ?
 O6 Tb01 N7 91.37(16) . . ?
 N3 Tb01 O4 78.65(16) . . ?
 N3 Tb01 O10 120.43(16) . . ?
 N3 Tb01 O3 83.29(16) . . ?
 N3 Tb01 N2 68.26(17) . . ?
 N3 Tb01 N5 80.17(16) . . ?
 N3 Tb01 N7 99.73(16) . . ?
 N2 Tb01 O10 111.80(16) . . ?
 N2 Tb01 N5 90.85(16) . . ?
 N2 Tb01 N7 91.19(16) . . ?
 N7 Tb01 N5 177.75(15) . . ?
 C17 O2 Tb01 144.4(4) . . ?
 C7 O1 Tb01 139.0(4) . . ?
 N5 O4 Tb01 95.8(4) . . ?
 N7 O10 Tb01 94.2(3) . . ?
 N7 O9 Tb01 98.5(4) . . ?
 N5 O3 Tb01 97.7(3) . . ?
 N6 O6 Tb01 119.3(4) . . ?
 C26 N4 C22 124.0(6) . . ?
 C1 N1 C5 124.0(6) . . ?
 C15 N3 Tb01 130.4(4) . . ?
 C15 N3 C14 116.1(5) . . ?
 C14 N3 Tb01 113.1(4) . . ?
 C12 N2 Tb01 129.6(4) . . ?
 C12 N2 C13 116.9(5) . . ?
 C13 N2 Tb01 113.2(4) . . ?
 O7 N6 O6 120.2(6) . . ?
 O7 N6 O8 121.7(6) . . ?
 O8 N6 O6 118.1(6) . . ?
 O4 N5 Tb01 58.8(3) . . ?
 O4 N5 O3 115.6(5) . . ?
 O3 N5 Tb01 56.8(3) . . ?
 O5 N5 Tb01 178.1(5) . . ?
 O5 N5 O4 122.8(6) . . ?
 O5 N5 O3 121.6(6) . . ?
 O10 N7 Tb01 60.4(3) . . ?
 O10 N7 O9 115.9(5) . . ?
 O9 N7 Tb01 55.7(3) . . ?
 O11 N7 Tb01 174.0(5) . . ?
 O11 N7 O10 122.8(6) . . ?
 O11 N7 O9 121.3(6) . . ?
 C7 C6 C5 121.5(5) . . ?
 C8 C6 C7 118.9(6) . . ?
 C8 C6 C5 119.5(6) . . ?
 C9 C10 C11 121.5(6) . . ?
 N3 C15 C16 127.6(6) . . ?
 C24 C23 C22 119.8(6) . . ?
 C10 C11 C7 120.1(6) . . ?
 C10 C11 C12 117.8(6) . . ?
 C7 C11 C12 122.1(5) . . ?
 N4 C22 C23 117.0(6) . . ?
 N4 C22 C21 117.4(5) . . ?
 C23 C22 C21 125.6(6) . . ?
 O1 C7 C6 120.1(6) . . ?
 O1 C7 C11 121.3(6) . . ?
 C11 C7 C6 118.6(5) . . ?
 C25 C24 C23 121.3(6) . . ?
 C19 C20 C21 121.1(6) . . ?
 N1 C5 C6 117.5(6) . . ?
 N1 C5 C4 117.2(6) . . ?
 C4 C5 C6 125.2(6) . . ?
 C9 C8 C6 121.6(6) . . ?
 C20 C21 C22 119.1(6) . . ?
 C20 C21 C17 119.7(6) . . ?
 C17 C21 C22 121.2(5) . . ?
 C18 C19 C20 118.9(6) . . ?
 C17 C16 C15 123.4(6) . . ?
 C18 C16 C15 117.5(6) . . ?
 C18 C16 C17 119.1(6) . . ?
 C8 C9 C10 119.2(6) . . ?
 N3 C14 C13 107.6(5) . . ?
 O2 C17 C21 121.1(6) . . ?
 O2 C17 C16 120.2(6) . . ?
 C21 C17 C16 118.7(5) . . ?
 C1 C2 C3 118.3(6) . . ?
 C4 C3 C2 121.2(7) . . ?
 C19 C18 C16 122.4(6) . . ?
 N1 C1 C2 119.8(6) . . ?
 C26 C25 C24 118.2(7) . . ?
 C3 C4 C5 119.5(6) . . ?
 N2 C12 C11 127.1(6) . . ?
 N2 C13 C14 110.1(5) . . ?
 N4 C26 C25 119.6(7) . . ?
 C29 C28 C27 120.3(9) . . ?
 C30 C28 C29 119.0(9) . . ?
 C30 C28 C27 120.3(8) . . ?
 O12 C29 C28 130.5(15) . . ?
 O14 C33 C32 119.7(13) . . ?
 C33 C32 C31 119.8(8) . . ?
 C33 C32 C34 118.7(8) . . ?
 C34 C32 C31 121.5(8) . . ?
 O13 C30 C28 125.3(13) . . ?
 O15A C34 C32 116.7(10) . . ?
 O15B C34 C32 127.0(11) . . ?

_shelx_res_file
;
TITL 190824_no4_a.res in P-1
    190824_no4.res
    created by SHELXL-2018/3 at 16:55:42 on 26-Aug-2019
REM Old TITL 190824_No4 in P-1
REM SHELXT solution in P-1: R1 0.113, Rweak 0.019, Alpha 0.122
REM <I/s> 0.000 for 0 systematic absences, Orientation as input
REM Formula found by SHELXT: C38 N6 O14 Tb
CELL 1.54184 9.1926 9.9413 21.8688 93.008 101.528 112.809
ZERR 2 0.0002 0.0002 0.0003 0.001 0.001 0.002
LATT 1
SFAC C H N O Tb
UNIT 68 64 14 30 2
SADI C34 O15A C34 O15B
SIMU 0.04 0.08 1.7 O15A C34
RIGU O15A C34
EADP O15A C34

L.S. 99
PLAN  20
TEMP -183.15
BOND
list 4
fmap 2 53
acta
OMIT 0 0 1
REM <olex2.extras>
REM <HklSrc "%.\\190824_No4.hkl">
REM </olex2.extras>

WGHT    0.108700   12.588201
FVAR       0.30673   0.37474
TB01  5    0.068894   -0.081902    0.165961    11.00000    0.01745    0.01447 =
         0.02688    0.00672    0.00263    0.00131
O2    4    0.241355    0.157718    0.180885    11.00000    0.02380    0.01258 =
         0.03552    0.00909    0.00422    0.00115
O1    4    0.056304   -0.313223    0.167111    11.00000    0.02153    0.01479 =
         0.03207    0.00663    0.00293    0.00195
O4    4   -0.013559    0.045600    0.247719    11.00000    0.02497    0.01441 =
         0.03783    0.00744    0.00794   -0.00115
O10   4    0.337186   -0.081902    0.150659    11.00000    0.02365    0.02636 =
         0.02971    0.00979    0.00388    0.00495
O9    4    0.159271   -0.086986    0.068229    11.00000    0.02182    0.02993 =
         0.03375    0.01274    0.00611    0.01037
O3    4   -0.186253   -0.172676    0.203415    11.00000    0.02748    0.01903 =
         0.03161    0.00384    0.00437   -0.00017
O6    4    0.273986   -0.037990    0.265544    11.00000    0.02246    0.02142 =
         0.03458    0.01074    0.00472    0.00227
O5    4   -0.242947   -0.054339    0.275526    11.00000    0.03143    0.04112 =
         0.03821    0.00400    0.01522    0.00900
O11   4    0.380044   -0.109859    0.057480    11.00000    0.03418    0.04999 =
         0.04772    0.02339    0.01967    0.02417
N4    3    0.512301    0.271564    0.260026    11.00000    0.02425    0.02185 =
         0.03557    0.00983    0.00596    0.00564
AFIX  43
H4    2    0.416927    0.198721    0.243966    11.00000   -1.20000
AFIX   0
O7    4    0.088622   -0.179542    0.308347    11.00000    0.03772    0.02826 =
         0.06180    0.01511    0.02098    0.00858
N1    3    0.247396   -0.372639    0.249106    11.00000    0.02285    0.01741 =
         0.02962    0.00558    0.00365    0.00422
AFIX  43
H1    2    0.227820   -0.316025    0.221884    11.00000   -1.20000
AFIX   0
N3    3   -0.066852    0.050634    0.099958    11.00000    0.02066    0.02311 =
         0.02785    0.00719    0.00560    0.00598
N2    3   -0.171759   -0.258013    0.080328    11.00000    0.01950    0.02208 =
         0.02891    0.00782    0.00693    0.00624
N6    3    0.227822   -0.088157    0.313679    11.00000    0.03433    0.02250 =
         0.03147    0.00474    0.00637    0.00977
N5    3   -0.150667   -0.059251    0.243573    11.00000    0.02761    0.02401 =
         0.02631    0.00888    0.00660    0.00912
O8    4    0.328015   -0.042550    0.365824    11.00000    0.05770    0.06686 =
         0.02603    0.00696   -0.00217    0.02724
N7    3    0.296667   -0.093090    0.091353    11.00000    0.02035    0.02603 =
         0.03696    0.01462    0.01151    0.00923
C6    1   -0.023724   -0.551156    0.198634    11.00000    0.01741    0.01602 =
         0.03055    0.00385    0.00652    0.00149
C10   1   -0.315589   -0.643197    0.106645    11.00000    0.01958    0.01998 =
         0.03435   -0.00071    0.00595    0.00101
AFIX  43
H10   2   -0.413658   -0.675277    0.074789    11.00000   -1.20000
AFIX   0
C15   1   -0.007733    0.182588    0.084553    11.00000    0.02050    0.02403 =
         0.02730    0.01021    0.00627    0.00633
AFIX  43
H15   2   -0.078778    0.206312    0.053491    11.00000   -1.20000
AFIX   0
C23   1    0.693699    0.517265    0.264837    11.00000    0.02862    0.01848 =
         0.03531    0.00451    0.00661    0.00693
AFIX  43
H23   2    0.721438    0.610644    0.250586    11.00000   -1.20000
AFIX   0
C11   1   -0.203598   -0.497616    0.114421    11.00000    0.02106    0.01476 =
         0.02640    0.00363    0.00785    0.00209
C22   1    0.546163    0.400694    0.236095    11.00000    0.02249    0.02007 =
         0.02841    0.00559    0.00754    0.00630
C7    1   -0.053761   -0.449023    0.160114    11.00000    0.01926    0.01731 =
         0.03108    0.00321    0.00739    0.00267
C24   1    0.799439    0.496653    0.314086    11.00000    0.02197    0.02564 =
         0.03137   -0.00116    0.00346    0.00203
AFIX  43
H24   2    0.899211    0.576950    0.333804    11.00000   -1.20000
AFIX   0
C20   1    0.452378    0.538355    0.156614    11.00000    0.02539    0.02019 =
         0.03295    0.00791    0.01182    0.00713
AFIX  43
H20   2    0.553642    0.620192    0.172400    11.00000   -1.20000
AFIX   0
C5    1    0.128165   -0.508452    0.246917    11.00000    0.02320    0.02106 =
         0.02908    0.00343    0.00751    0.00772
C8    1   -0.143342   -0.696501    0.189824    11.00000    0.02696    0.01595 =
         0.03783    0.00661    0.01263    0.00445
AFIX  43
H8    2   -0.124433   -0.764490    0.215834    11.00000   -1.20000
AFIX   0
C21   1    0.420847    0.407235    0.183293    11.00000    0.02134    0.01457 =
         0.02959    0.00678    0.01020    0.00457
C19   1    0.337599    0.550225    0.107427    11.00000    0.03178    0.01833 =
         0.03460    0.01084    0.01447    0.00937
AFIX  43
H19   2    0.360192    0.638999    0.089497    11.00000   -1.20000
AFIX   0
C16   1    0.153468    0.297221    0.109218    11.00000    0.02234    0.02275 =
         0.02693    0.00863    0.00875    0.00949
C9    1   -0.287445   -0.742521    0.144282    11.00000    0.02704    0.01630 =
         0.03949   -0.00072    0.00789    0.00347
AFIX  43
H9    2   -0.366234   -0.841119    0.138868    11.00000   -1.20000
AFIX   0
C14   1   -0.237039   -0.042474    0.068598    11.00000    0.01888    0.02648 =
         0.03091    0.01192    0.00535    0.00588
AFIX  23
H14A  2   -0.281020    0.010176    0.037917    11.00000   -1.20000
H14B  2   -0.303767   -0.067187    0.100074    11.00000   -1.20000
AFIX   0
C17   1    0.272002    0.282667    0.158348    11.00000    0.02334    0.01697 =
         0.02823    0.00791    0.00840    0.00767
C2    1    0.426611   -0.402350    0.334980    11.00000    0.03228    0.03243 =
         0.03256    0.00552    0.00358    0.01684
AFIX  43
H2    2    0.528232   -0.365722    0.365010    11.00000   -1.20000
AFIX   0
C3    1    0.307762   -0.541098    0.335121    11.00000    0.03459    0.03392 =
         0.03341    0.00995    0.00769    0.01647
AFIX  43
H3    2    0.328284   -0.599543    0.365934    11.00000   -1.20000
AFIX   0
C18   1    0.190294    0.430728    0.085134    11.00000    0.02987    0.02516 =
         0.02875    0.00991    0.01184    0.01289
AFIX  43
H18   2    0.111229    0.439760    0.052227    11.00000   -1.20000
AFIX   0
C1    1    0.393463   -0.319588    0.290365    11.00000    0.02588    0.02264 =
         0.03484    0.00184    0.00405    0.00614
AFIX  43
H1A   2    0.473312   -0.225160    0.288590    11.00000   -1.20000
AFIX   0
C25   1    0.763115    0.361860    0.335219    11.00000    0.03073    0.03000 =
         0.04071    0.01171    0.00306    0.00557
AFIX  43
H25   2    0.837577    0.347701    0.368428    11.00000   -1.20000
AFIX   0
C4    1    0.160183   -0.595633    0.291230    11.00000    0.02821    0.02294 =
         0.03805    0.01114    0.00838    0.00836
AFIX  43
H4A   2    0.081120   -0.691734    0.291219    11.00000   -1.20000
AFIX   0
C12   1   -0.246760   -0.398663    0.074560    11.00000    0.02159    0.02729 =
         0.02380    0.00321    0.00297    0.00614
AFIX  43
H12   2   -0.340568   -0.443436    0.040706    11.00000   -1.20000
AFIX   0
C13   1   -0.241463   -0.182041    0.034939    11.00000    0.02234    0.02605 =
         0.02599    0.00723    0.00283    0.00464
AFIX  23
H13A  2   -0.355184   -0.248242    0.013913    11.00000   -1.20000
H13B  2   -0.178745   -0.156715    0.002190    11.00000   -1.20000
AFIX   0
C26   1    0.615790    0.248184    0.306843    11.00000    0.03241    0.02369 =
         0.04278    0.01298   -0.00229    0.00077
AFIX  43
H26   2    0.587403    0.153875    0.320231    11.00000   -1.20000
AFIX   0

C28   1   -0.077485    0.012708    0.423122    11.00000    0.03267    0.02293 =
         0.02793    0.00732    0.00546    0.00492
C29   1   -0.091499   -0.130598    0.416880    11.00000    0.08183    0.03011 =
         0.05277    0.01572    0.02224    0.02045
AFIX  43
H29   2   -0.005473   -0.143885    0.403262    11.00000   -1.20000
AFIX   0
O13   4    0.076205    0.239448    0.412368    11.00000    0.15381    0.10830 =
         0.12975    0.01713    0.04779    0.04814
C27   1   -0.207268    0.045233    0.436258    11.00000    0.05987    0.06545 =
         0.08531    0.03664    0.03075    0.03052
AFIX 137
H27A  2   -0.306870   -0.010915    0.403605    11.00000   -1.50000
H27B  2   -0.179689    0.150957    0.436697    11.00000   -1.50000
H27C  2   -0.224364    0.017993    0.477491    11.00000   -1.50000
AFIX   0

C33   1    1.176980    0.634667    0.448321    11.00000    0.05126    0.05297 =
         0.05285    0.01431    0.00995    0.01102
AFIX  43
H33   2    1.180354    0.709493    0.422645    11.00000   -1.20000
AFIX   0
C32   1    1.314915    0.646267    0.490294    11.00000    0.03099    0.02711 =
         0.02900    0.00333    0.00067    0.01407
C31   1    1.460116    0.772870    0.497594    11.00000    0.07227    0.04991 =
         0.07060    0.00256   -0.00283    0.01866
AFIX 137
H31A  2    1.443494    0.837182    0.466970    11.00000   -1.50000
H31B  2    1.546350    0.743624    0.490478    11.00000   -1.50000
H31C  2    1.491568    0.825922    0.540415    11.00000   -1.50000
AFIX   0
O14   4    1.061065    0.537348    0.444418    11.00000    0.07936    0.20138 =
         0.13818   -0.00485    0.00272    0.03183

C30   1    0.052303    0.119585    0.409313    11.00000    0.07506    0.03612 =
         0.04405    0.01072    0.01781    0.01143
AFIX  43
H30   2    0.129276    0.090456    0.395954    11.00000   -1.20000
AFIX   0
O12   4   -0.182194   -0.227977    0.424759    11.00000    0.13580    0.13230 =
         0.16654    0.02959    0.02613    0.05991

C34   1    1.308501    0.530105    0.523923    11.00000    0.06701    0.03593 =
         0.05443    0.01729    0.02105    0.01234
PART 1
AFIX  43
H34   2    1.301245    0.439411    0.504321    21.00000   -1.20000
AFIX  43
PART 0
PART 2
H34A  2    1.204314    0.452529    0.519264   -21.00000   -1.20000
AFIX   0
PART 0
PART 1
O15A  4    1.313054    0.552355    0.585278    21.00000    0.06701    0.03593 =
         0.05443    0.01729    0.02105    0.01234
PART 0
PART 2
O15B  4    1.418123    0.517477    0.557523   -21.00000    0.07827    0.08054 =
         0.06763    0.02644    0.00499    0.04970
HKLF 4


REM  190824_no4_a.res in P-1
REM wR2 = 0.1859, GooF = S = 1.097, Restrained GooF = 1.101 for all data
REM R1 = 0.0646 for 7148 Fo > 4sig(Fo) and 0.0652 for all 7313 data
REM 520 parameters refined using 10 restraints

END

WGHT      0.1088     12.5915

REM Highest difference peak  3.612,  deepest hole -2.038,  1-sigma level  0.190
Q1    1  -0.4218 -0.4003  0.0728  11.00000  0.05    3.61
Q2    1  -0.3234  0.0378  0.3465  11.00000  0.05    2.05
Q3    1   0.0910 -0.0728  0.2119  11.00000  0.05    1.83
Q4    1   0.0379 -0.0922  0.1187  11.00000  0.05    1.77
Q5    1   0.2159  0.1061  0.3160  11.00000  0.05    1.62
Q6    1   0.0644  0.5184  0.0992  11.00000  0.05    1.21
Q7    1   0.1455  0.3763  0.4384  11.00000  0.05    0.82
Q8    1   0.3008  0.0806  0.3358  11.00000  0.05    0.81
Q9    1  -0.1356  0.2019  0.5037  11.00000  0.05    0.80
Q10   1   1.3869  0.4570  0.5121  11.00000  0.05    0.76
Q11   1   1.1279  0.5829  0.3965  11.00000  0.05    0.73
Q12   1   0.9927  0.4391  0.3959  11.00000  0.05    0.68
Q13   1   0.0178 -0.0242  0.2008  11.00000  0.05    0.67
Q14   1  -0.0198 -0.0424  0.1463  11.00000  0.05    0.67
Q15   1   1.5772  0.6182  0.5617  11.00000  0.05    0.63
Q16   1   0.3127 -0.0208  0.1442  11.00000  0.05    0.61
Q17   1   0.1255 -0.0839  0.2599  11.00000  0.05    0.60
Q18   1  -0.0507  0.0838  0.3356  11.00000  0.05    0.59
Q19   1  -0.3359 -0.5244 -0.0197  11.00000  0.05    0.58
Q20   1   1.3944  0.9040  0.5651  11.00000  0.05    0.58
;
_shelx_res_checksum                76635
_shelx_hkl_file
;
   0   0  -1   -0.03    0.06
   0   0   2 1347.34   18.19
   0   0  -2 1310.46   18.31
   0   0   3 1898.56   27.82
   0   0  -3 1949.13   27.82
   0   0  -3 1880.07   27.69
   0   0  -4  426.94    7.80
   0   0  -4  431.37    7.84
   0   0   4  435.13    7.96
   0   0  -5  211.89    5.14
   0   0   5  218.06    4.70
   0   0   5  210.00    5.20
   0   0  -6   38.34    1.39
   0   0  -6   36.95    2.20
   0   0   6   43.09    2.01
   0   0   6   43.58    2.45
   0   0  -6   35.68    1.34
   0   0  -6   46.84    2.44
   0   0   7  226.32    5.34
   0   0  -7  209.98    4.08
   0   0  -7  190.01    4.02
   0   0   7  228.56    6.19
   0   0  -7  213.56    5.82
   0   0  -7  238.78    5.97
   0   0  -8  817.69   13.86
   0   0  -8  872.02   14.06
   0   0   8 1012.23   16.16
   0   0   8 1058.63   17.18
   0   0  -8 1232.22   17.56
   0   0   8 1156.09   18.19
   0   0  -8 1054.27   17.29
   0   0   9 1025.84   16.15
   0   0  -9  987.60   16.40
   0   0   9 1022.96   17.05
   0   0  10  198.81    6.52
   0   0  10  209.13    5.95
   0   0  10  221.42    4.19
   0   0  10  222.78    4.08
   0   0 -10  208.98    3.90
   0   0  11  257.13    7.03
   0   0 -11  257.67    4.60
   0   0  11  259.99    4.84
   0   0 -11  268.96    4.69
   0   0  12 2169.44   35.97
   0   0  12 1995.53   34.90
   0   0 -12 2461.04   32.34
   0   0  12 2118.89   38.83
   0   0  12 2121.05   32.41
   0   0 -12 2249.48   32.02
   0   0 -12 2551.07   32.55
   0   0  12 2457.79   32.70
   0   0 -13   81.80    2.23
   0   0  13   79.33    4.15
   0   0  13   80.72    5.36
   0   0  13   80.23    3.69
   0   0  13   82.96    2.51
   0   0 -13   83.89    2.28
   0   0  13   76.88    2.36
   0   0  14  124.74    4.71
   0   0  14  133.45    6.84
   0   0 -14  126.52    2.91
   0   0  14  124.45    3.11
   0   0 -14  129.83    3.01
   0   0  14  134.27    3.25
   0   0 -15  439.51   13.74
   0   0 -15  410.83    6.99
   0   0  15  393.43   10.56
   0   0  15  460.85   13.48
   0   0  15  429.57    7.44
   0   0  15  435.38    7.35
   0   0  15  427.35    7.16
   0   0 -16   29.62    1.71
   0   0  16   26.84    1.88
   0   0  16   25.62    1.51
   0   0  16   26.88    2.03
   0   0 -16   29.81    1.76
   0   0  16   34.04    4.67
   0   0  16   30.82    1.89
   0   0 -16   34.54    1.92
   0   0  16   29.63    1.82
   0   0 -16   28.54    1.86
   0   0 -17   12.36    1.44
   0   0  17   11.42    1.52
   0   0 -17   12.07    3.80
   0   0  17   17.67    4.00
   0   0  17   14.14    3.28
   0   0  17   14.89    1.68
   0   0 -17   13.97    1.56
   0   0 -17   12.88    1.42
   0   0  17   14.93    1.67
   0   0  18   83.33    2.65
   0   0  18   89.95    6.63
   0   0  18   85.17    5.53
   0   0 -18   81.76    2.69
   0   0  18   93.48    2.89
   0   0 -18   80.98    2.54
   0   0  18   85.09    2.67
   0   0  19  103.30    2.95
   0   0 -19  108.64    2.81
   0   0  19  113.32    3.25
   0   0  19  117.34    3.39
   0   0 -19  107.60    3.06
   0   0  19  110.41    3.06
   0   0 -20    4.91    1.24
   0   0  20    4.34    1.32
   0   0  20    6.13    1.57
   0   0  20    4.88    1.67
   0   0 -20    6.14    1.48
   0   0 -20    2.95    1.17
   0   0  20    5.79    1.47
   0   0 -21  144.25    3.36
   0   0  21  159.97    3.84
   0   0  21  157.49    3.93
   0   0 -21  150.43    3.60
   0   0 -21  135.70    3.13
   0   0  21  164.61    3.75
   0   0 -22   86.99    2.56
   0   0  22   94.34    2.90
   0   0  22   89.01    2.73
   0   0  22   91.21    2.68
   0   0 -23    2.94    0.83
   0   0  23    3.41    1.22
   0   0 -23    3.66    1.11
   0   0  23    4.50    1.35
   0   0  24   86.60    2.44
   0   0  24   92.12    2.61
   0   0  25   44.04    1.60
   0   0 -25   43.35    1.45
   0   0 -26    1.49    0.51
   0   0  26    1.46    0.69
   0   1 -26   63.97    1.65
   0   1 -26   67.87    1.68
   0  -1  25    4.63    0.77
   0   1 -25    6.14    1.02
   0   1 -25    5.98    0.97
   0   1 -24   62.37    1.81
   0  -1  24   63.95    2.01
   0   1 -24   76.05    2.21
   0   1 -24   77.75    2.12
   0   1 -23   96.22    2.59
   0   1 -23  110.77    3.01
   0  -1  23  101.61    2.82
   0   1 -23  117.03    2.93
   0  -1  23  108.37    2.85
   0   1 -22   38.13    1.72
   0  -1  22   40.23    1.82
   0   1 -22   39.50    2.07
   0   1 -22   40.91    2.00
   0  -1  22   34.10    1.89
   0  -1  22   38.26    1.92
   0   1 -21  122.31    3.09
   0  -1  21  120.42    3.18
   0   1 -21  120.92    3.44
   0   1 -21  129.87    3.38
   0  -1  21  118.85    3.29
   0  -1  21  135.18    3.61
   0  -1  21  128.14    3.27
   0  -1  20  163.62    3.88
   0   1 -20  170.06    3.76
   0   1 -20  171.57    4.05
   0   1 -20  166.40    4.15
   0  -1  20  167.50    3.99
   0  -1  20  170.25    3.89
   0  -1  19   12.45    1.57
   0   1 -19   13.42    1.43
   0  -1  19   12.67    1.23
   0   1 -19   11.83    3.66
   0  -1  19   10.79    3.02
   0   1 -19   15.45    1.73
   0   1 -19   14.23    1.76
   0  -1  19   14.73    1.62
   0  -1  19   13.46    1.54
   0  -1  18   81.48    2.86
   0  -1  18   70.01    2.39
   0   1 -18   82.31    2.65
   0  -1  18   81.15    6.61
   0   1 -18   62.01    6.42
   0   1 -18   92.03    3.11
   0   1 -18   86.54    2.92
   0  -1  18   87.14    2.82
   0  -1  18   83.25    2.76
   0   1 -17  102.64    2.79
   0  -1  17   96.98    2.92
   0   1 -17   96.97    7.11
   0   1 -17  102.19    3.16
   0   1 -17   95.13    2.96
   0  -1  17  105.70    2.93
   0  -1  17  102.28    2.83
   0   1 -16    0.44    1.04
   0  -1  16    0.70    1.21
   0  -1  16    0.12    1.69
   0   1 -16    1.49    3.08
   0  -1  16    1.08    2.75
   0   1 -16    0.64    1.26
   0  -1  16    0.80    1.05
   0   1 -16    2.19    1.20
   0  -1  16    1.62    1.05
   0   1 -15  351.21   12.79
   0  -1  15  337.29    9.36
   0  -1  15  325.25    6.12
   0  -1  14  110.41    6.47
   0  -1  14  101.34    4.64
   0   1 -14  110.88    7.65
   0  -1  14  115.89    2.94
   0  -1  13   43.64    4.05
   0  -1  13   43.65    2.94
   0   1 -13   47.43    4.98
   0  -1  13   39.41    1.68
   0  -1  12  564.70   11.24
   0  -1  12  544.84    8.46
   0  -1  11  386.42    8.43
   0   1 -11  383.98   12.45
   0  -1  11  353.51    5.93
   0  -1  11  351.58    6.00
   0  -1  10    5.97    2.04
   0   1 -10    3.53    0.83
   0   1 -10    7.71    2.79
   0  -1  10    7.30    1.42
   0  -1   9  993.99   15.87
   0   1  -9 1031.93   21.00
   0  -1   9 1026.61   17.79
   0  -1   8  585.08   10.27
   0  -1   8  584.31   11.64
   0  -1   7   40.25    2.52
   0  -1   7   38.73    2.34
   0   1  -7   41.00    3.38
   0   1  -7   35.40    1.76
   0  -1   7   38.67    2.00
   0   1  -6   58.71    3.54
   0  -1   6   49.11    2.40
   0  -1   6   51.66    2.13
   0  -1   6   50.02    2.61
   0   1  -6   39.98    1.37
   0   1  -6   43.72    1.87
   0   1  -5  342.64    5.81
   0   1  -5  351.29    6.50
   0  -1   5  355.33    6.97
   0   1  -5  397.72    8.46
   0  -1   5  354.39    6.98
   0  -1   5  373.86    6.52
   0   1  -5  320.38    5.74
   0  -1   4  135.26    3.40
   0  -1   4  150.81    3.12
   0   1  -4  129.49    2.89
   0   1  -4  142.22    3.39
   0  -1   4  149.32    3.59
   0   1  -4  133.51    2.93
   0   1  -4  165.43    4.29
   0   1  -3  247.26    4.50
   0  -1   3  240.03    4.57
   0   1  -3  238.01    4.49
   0  -1   3  245.46    4.23
   0   1  -2  215.77    4.12
   0  -1   2  221.97    3.75
   0   1  -1   11.30    0.74
   0  -1   1   11.39    0.37
   0   1   0  489.57    7.22
   0   1   0  538.88    8.20
   0   1   0  587.24    8.35
   0   1   0  552.42    8.16
   0  -1   0  509.64    7.36
   0  -1  -1  934.05   12.92
   0  -1  -1  936.46   13.37
   0   1   1  970.91   13.64
   0   1   1  899.69   13.67
   0   1   1  947.07   13.24
   0   1   1  985.38   13.88
   0  -1  -1  924.01   13.28
   0   1   2   31.00    1.09
   0   1   2   27.37    1.15
   0   1   2   27.47    1.13
   0   1   2   30.74    1.15
   0  -1  -2   26.70    1.17
   0  -1  -2   29.80    1.19
   0  -1  -3   27.83    1.52
   0   1   3   32.15    1.35
   0  -1  -3   30.15    1.49
   0   1   3   29.22    1.22
   0  -1  -3   29.28    1.50
   0   1   3   28.58    1.63
   0   1   3   28.90    1.16
   0   1   3   31.76    1.46
   0   1   4  200.75    3.21
   0   1   4  178.21    4.81
   0  -1  -4  205.86    4.95
   0   1   4  197.65    3.70
   0  -1  -4  193.62    4.61
   0  -1  -4  185.46    4.58
   0   1   4  186.19    3.78
   0   1   4  212.47    4.62
   0  -1  -5  508.33    9.34
   0   1   5  492.84    7.57
   0  -1  -5  456.06    9.16
   0   1   5  447.13    9.57
   0   1   5  527.43    9.28
   0  -1  -5  498.55    9.89
   0   1   5  510.19    7.75
   0   1   6  101.96    2.56
   0  -1  -6  102.98    3.72
   0   1   7  932.26   14.40
   0  -1  -7  924.82   16.52
   0  -1  -7  973.66   16.29
   0  -1  -8    0.97    1.11
   0  -1  -8    0.51    1.24
   0   1   8    1.49    0.69
   0   1   8    0.89    1.22
   0  -1  -9  734.55   14.57
   0   1   9  758.58   12.28
   0   1   9  840.61   14.71
   0  -1  -9  665.79   12.56
   0  -1  -9  806.72   14.41
   0  -1 -10  963.62   17.52
   0   1  10  798.45   16.12
   0  -1 -10  827.22   16.04
   0  -1 -10  852.07   12.65
   0   1  10  737.53   13.86
   0   1  10 1031.21   13.42
   0   1  10 1022.63   13.29
   0   1  11   41.43    3.13
   0  -1 -11   33.06    1.98
   0  -1 -11   39.10    1.42
   0  -1 -11   38.33    2.92
   0   1  11   37.47    2.02
   0  -1 -11   34.53    1.13
   0  -1 -11   36.92    1.45
   0   1  11   41.12    1.71
   0   1  11   44.43    1.83
   0  -1 -11   33.53    1.26
   0  -1 -12  105.67    2.51
   0   1  12  104.20    4.85
   0   1  12  117.25    5.48
   0  -1 -12  109.69    4.64
   0  -1 -12   99.05    2.33
   0   1  12  119.82    2.98
   0   1  12  117.69    2.85
   0  -1 -12  105.54    2.52
   0  -1 -13  124.50    2.78
   0  -1 -13  117.22    4.82
   0   1  13  119.57    5.84
   0  -1 -13  121.11    2.83
   0   1  13  129.36    3.06
   0   1  14  104.30    5.69
   0  -1 -14  105.93    2.62
   0  -1 -14  108.19    2.76
   0  -1 -14   98.26    2.39
   0   1  14  108.18    2.88
   0  -1 -15   64.80    2.06
   0  -1 -15   70.33    2.29
   0   1  15   73.75    2.44
   0  -1 -15   60.10    1.90
   0  -1 -15   67.33    2.15
   0   1  15   72.35    5.02
   0   1  15   79.43    2.53
   0  -1 -15   70.64    2.48
   0  -1 -15   71.91    2.42
   0   1  15   70.95    2.40
   0   1  16  116.19    3.07
   0  -1 -16  103.59    2.69
   0  -1 -16  108.87    2.90
   0   1  16  108.00    6.06
   0  -1 -16  103.27    2.73
   0  -1 -16  101.78    2.79
   0   1  16  117.35    3.20
   0   1  16  116.60    3.17
   0  -1 -16  112.93    3.17
   0  -1 -16  108.30    3.00
   0   1  16  108.00    3.05
   0   1  17    0.90    1.17
   0  -1 -17    1.02    1.10
   0  -1 -17    0.51    2.86
   0  -1 -17    0.61    1.04
   0   1  17   -0.59    2.40
   0  -1 -17    0.62    1.40
   0  -1 -17    0.16    1.18
   0   1  17   -0.34    1.38
   0   1  17    1.65    1.39
   0   1  17    1.42    1.35
   0  -1 -17    0.71    1.23
   0  -1 -18    9.52    3.75
   0   1  18   16.27    3.68
   0  -1 -18   24.42    1.75
   0  -1 -18   30.74    1.95
   0   1  18   29.46    2.16
   0  -1 -18   18.43    1.62
   0   1  18   24.71    2.11
   0  -1 -18   34.58    2.24
   0   1  18   26.70    1.96
   0  -1 -18   17.16    1.80
   0  -1 -19  299.49    5.36
   0  -1 -19  284.55    5.48
   0  -1 -19  300.15    5.87
   0  -1 -19  262.90    5.22
   0   1  19  332.34    6.08
   0   1  19  305.11    5.99
   0   1  19  325.88    5.88
   0  -1 -19  292.69    5.46
   0  -1 -20    0.75    0.97
   0   1  20    1.36    1.51
   0  -1 -20    0.29    1.19
   0  -1 -20    1.65    0.99
   0   1  20    1.56    1.50
   0  -1 -20    0.60    1.46
   0   1  20    0.90    1.44
   0  -1 -20    0.35    1.12
   0  -1 -21   59.72    1.94
   0   1  21   69.86    2.61
   0  -1 -21   68.81    2.51
   0   1  21   68.89    2.54
   0  -1 -21   67.14    2.18
   0   1  21   66.77    2.45
   0  -1 -21   63.08    2.04
   0   1  22   56.92    2.28
   0  -1 -22   61.11    2.33
   0   1  22   55.76    2.30
   0   1  23   12.24    1.03
   0   1  23   14.54    1.42
   0   1  23   13.46    1.40
   0  -1 -23   14.69    1.39
   0  -1 -24   10.08    1.16
   0   1  24    9.57    1.12
   0   1  24    9.82    1.10
   0   1  25   31.88    1.27
   0   1  25   33.24    1.30
   0  -1 -26    2.26    0.55
   0   1  26    1.84    0.54
   0   2 -26   79.95    1.81
   0  -2  26   81.94    2.00
   0   2 -26   80.77    1.90
   0   2 -25    6.69    1.00
   0  -2  25    6.98    1.10
   0   2 -25    6.73    1.04
   0   2 -25    3.47    0.84
   0   2 -24   21.26    1.45
   0  -2  24   19.94    1.57
   0   2 -24   21.13    1.45
   0  -2  24   16.57    1.25
   0   2 -23   31.04    1.53
   0  -2  23   32.73    1.65
   0  -2  23   29.31    1.51
   0   2 -23   36.74    1.85
   0   2 -23   40.81    1.91
   0  -2  23   35.85    2.02
   0  -2  23   34.27    1.67
   0  -2  22    6.90    1.36
   0   2 -22    7.70    1.21
   0   2 -22    7.60    1.58
   0  -2  22    6.17    1.21
   0  -2  22    8.87    1.67
   0   2 -22    8.01    1.56
   0  -2  22    8.16    1.37
   0   2 -21   24.50    1.69
   0  -2  21   24.68    1.79
   0  -2  21   23.09    1.48
   0  -2  21   26.59    1.72
   0   2 -21   27.32    2.00
   0   2 -21   28.22    2.00
   0  -2  21   25.67    1.74
   0  -2  20  178.28    4.06
   0  -2  20  186.51    4.41
   0   2 -20  201.19    4.35
   0   2 -20  209.82    4.78
   0  -2  20  192.66    4.27
   0   2 -20  194.70    4.70
   0  -2  20  198.73    4.28
   0  -2  19    2.04    1.49
   0  -2  19    2.84    1.62
   0   2 -19    2.82    1.31
   0  -2  19    2.64    1.29
   0   2 -19    3.02    1.64
   0   2 -19    5.00    1.67
   0  -2  19    3.92    1.36
   0  -2  18  143.37    3.74
   0  -2  18  142.82    3.79
   0   2 -18  149.73    3.67
   0   2 -18  151.23    8.90
   0  -2  18  154.65    8.10
   0   2 -18  151.56    3.97
   0   2 -18  150.11    3.95
   0  -2  18  146.95    3.57
   0   2 -18  144.65    3.42
   0  -2  18  152.77    3.58
   0   2 -17  165.77    3.88
   0  -2  17  164.98    4.08
   0  -2  17  153.70    4.00
   0   2 -17  144.73    9.27
   0  -2  17  169.23    8.42
   0  -2  17  178.36    7.36
   0   2 -17  159.74    4.25
   0  -2  17  159.63    3.73
   0   2 -17  155.91    4.18
   0   2 -17  148.16    3.57
   0  -2  16   56.44    2.53
   0  -2  16   55.78    2.30
   0   2 -16   58.28    2.41
   0  -2  16   60.27    4.60
   0  -2  16   59.07    5.35
   0   2 -16   58.31    6.45
   0   2 -16   49.26    2.52
   0   2 -16   46.29    2.56
   0  -2  16   55.54    2.13
   0   2 -16   57.59    2.16
   0   2 -15   71.33    2.26
   0  -2  15   63.01    2.24
   0  -2  15   65.88    2.41
   0   2 -15   70.60    2.51
   0   2 -15   66.75    6.24
   0  -2  15   76.34    5.42
   0  -2  14  274.91    9.48
   0   2 -14  252.18   11.21
   0  -2  14  248.55    4.95
   0  -2  14  237.46    4.60
   0   2 -14  271.68    4.85
   0  -2  14  238.52    4.71
   0  -2  13    8.40    2.54
   0  -2  13    8.67    1.76
   0   2 -13    8.30    3.59
   0  -2  13   10.03    2.61
   0  -2  13    6.42    1.03
   0  -2  13    7.34    1.15
   0   2 -13    6.88    1.07
   0   2 -12  322.32   12.08
   0  -2  12  320.75    7.62
   0  -2  12  296.40    5.30
   0  -2  12  296.41    5.20
   0   2 -11  458.56   13.90
   0  -2  11  490.09   11.12
   0  -2  11  450.14    9.08
   0   2 -11  393.57    8.48
   0  -2  11  424.07    6.76
   0  -2  11  402.88    6.62
   0  -2  10   41.62    3.17
   0   2 -10   32.86    2.11
   0   2 -10   41.13    4.08
   0  -2  10   41.30    3.03
   0  -2   9    9.22    1.39
   0   2  -9    6.89    1.25
   0  -2   9    5.99    1.57
   0   2  -9    7.47    2.28
   0  -2   9   11.94    1.95
   0   2  -8  388.66   10.54
   0   2  -8  322.88    6.70
   0  -2   8  371.68    8.65
   0  -2   8  332.45    7.22
   0  -2   8  376.85    8.58
   0   2  -8  329.91    7.58
   0  -2   7  229.61    6.01
   0   2  -7  228.74    5.10
   0  -2   7  226.08    5.86
   0   2  -7  204.78    5.50
   0  -2   7  224.05    5.12
   0   2  -7  226.24    7.10
   0   2  -6  115.27    3.40
   0   2  -6  116.51    3.82
   0   2  -6  121.85    3.49
   0  -2   6  121.32    3.23
   0  -2   6  122.05    3.76
   0   2  -6  126.45    4.58
   0  -2   6  129.26    4.07
   0  -2   5  270.25    5.67
   0  -2   5  273.42    5.19
   0  -2   5  263.61    6.01
   0   2  -5  256.37    6.16
   0   2  -5  265.83    5.86
   0   2  -5  262.66    5.74
   0  -2   4   29.03    1.30
   0  -2   4   28.19    1.37
   0   2  -4   33.39    1.87
   0   2  -4   30.97    1.87
   0   2  -4   31.82    1.71
   0   2  -4   27.77    1.66
   0   2  -3   63.04    2.43
   0   2  -3   65.95    2.40
   0  -2   3   58.89    1.67
   0   2  -3   60.45    2.44
   0   2  -2 1893.43   25.24
   0  -2   2 1664.60   23.56
   0  -2   1 1534.48   21.64
   0   2  -1 1556.52   23.47
   0   2  -1 1582.02   23.38
   0   2   0 2287.46   34.47
   0  -2   0 2225.73   32.68
   0  -2  -1 1951.19   27.45
   0   2   1 1873.44   26.91
   0   2   1 1969.59   28.63
   0  -2  -1 1926.34   27.09
   0   2   1 2027.26   28.28
   0   2   1 1838.32   28.33
   0  -2  -2  149.93    3.45
   0   2   2  129.63    3.34
   0  -2  -2  143.09    2.71
   0   2   2  136.59    3.78
   0   2   2  141.83    3.95
   0  -2  -2  139.95    3.34
   0   2   2  151.27    3.81
   0   2   3   91.44    2.63
   0   2   3   94.41    2.92
   0   2   3   78.67    2.91
   0   2   3   90.91    2.91
   0   2   3   84.26    2.93
   0  -2  -3   80.96    2.70
   0  -2  -3   83.76    2.70
   0  -2  -4  167.63    4.94
   0   2   4  171.55    4.50
   0   2   4  158.11    4.20
   0   2   4  163.88    4.94
   0  -2  -4  171.48    4.59
   0   2   4  196.82    4.52
   0  -2  -4  184.65    4.74
   0  -2  -5  308.40    7.24
   0  -2  -5  301.49    6.98
   0   2   5  287.11    7.38
   0   2   5  318.64    6.26
   0   2   5  310.76    6.75
   0   2   5  310.14    6.49
   0  -2  -5  289.59    6.80
   0   2   6   10.67    1.47
   0   2   6    9.48    1.70
   0  -2  -6    7.59    1.54
   0  -2  -6    8.78    1.45
   0  -2  -6   10.04    1.57
   0   2   6   10.86    1.10
   0  -2  -7  678.14   12.88
   0   2   7  654.19   12.83
   0  -2  -7  640.11   13.04
   0   2   7  677.21   10.97
   0   2   7  588.35   13.33
   0  -2  -7  616.93   12.53
   0   2   8  320.54    9.01
   0  -2  -8  323.38    7.93
   0   2   8  324.48    8.35
   0  -2  -8  322.52    8.17
   0  -2  -8  298.73    4.81
   0  -2  -8  291.93    4.78
   0  -2  -9  102.15    4.52
   0   2   9   97.04    5.25
   0  -2  -9  100.75    2.17
   0  -2  -9   92.76    4.57
   0   2   9  104.62    4.94
   0  -2  -9  101.36    2.18
   0  -2  -9   94.22    2.14
   0  -2 -10  803.79   16.53
   0  -2 -10  813.22   12.16
   0   2  10  905.22   18.57
   0  -2 -10  829.26   16.09
   0   2  10  836.64   17.29
   0  -2 -10  806.83   12.17
   0   2  10  897.72   12.72
   0  -2 -11    6.68    1.93
   0  -2 -11    5.53    1.53
   0   2  11    8.33    2.62
   0  -2 -11    6.19    0.91
   0   2  11    8.42    2.37
   0  -2 -11    5.86    0.87
   0  -2 -12  206.74    7.23
   0   2  12  225.34    9.40
   0   2  12  242.22    8.82
   0  -2 -12  263.79    4.64
   0  -2 -12  236.36    4.46
   0  -2 -13   93.06    2.46
   0   2  13   97.70    5.67
   0  -2 -13   88.54    4.59
   0  -2 -13   87.36    2.29
   0  -2 -14   11.49    1.12
   0   2  14   14.25    3.46
   0   2  14   12.74    2.87
   0  -2 -14   12.09    1.25
   0  -2 -14   10.71    2.30
   0   2  14   14.29    1.50
   0   2  14   13.54    1.45
   0  -2 -14   12.87    1.45
   0   2  14   12.81    1.43
   0  -2 -15   26.12    1.42
   0  -2 -15   29.12    1.60
   0   2  15   27.19    3.67
   0   2  15   28.50    4.29
   0   2  15   30.91    1.90
   0  -2 -15   29.75    1.84
   0   2  15   30.10    1.74
   0   2  15   28.97    1.86
   0  -2 -15   26.97    1.76
   0   2  15   29.23    1.90
   0  -2 -16  116.97    2.99
   0  -2 -16  143.01    3.39
   0   2  16  112.99    6.86
   0   2  16  133.85    8.06
   0   2  16  129.91    3.73
   0   2  16  140.46    3.84
   0   2  16  128.53    3.58
   0  -2 -16  136.49    3.61
   0  -2 -16  122.35    3.50
   0   2  16  136.53    3.59
   0  -2 -17   26.20    1.38
   0  -2 -17   27.53    1.77
   0   2  17   34.50    4.57
   0   2  17   23.50    3.73
   0  -2 -17   33.19    1.72
   0   2  17   34.33    1.92
   0   2  17   36.86    2.12
   0   2  17   32.13    2.04
   0  -2 -17   31.36    1.99
   0   2  17   33.12    1.95
   0  -2 -17   29.59    1.84
   0  -2 -18   20.41    1.63
   0  -2 -18   19.68    1.47
   0   2  18   18.52    1.68
   0   2  18   21.80    1.99
   0   2  18   21.56    1.82
   0  -2 -18   19.87    1.79
   0  -2 -18   19.55    1.64
   0   2  18   22.40    1.88
   0  -2 -19  134.70    3.23
   0  -2 -19  136.99    3.35
   0   2  19  151.33    3.87
   0  -2 -19  158.29    3.82
   0   2  19  168.50    4.08
   0  -2 -19  145.52    3.47
   0   2  20   44.50    2.02
   0   2  20   46.47    2.26
   0  -2 -20   55.88    2.36
   0   2  20   53.63    2.43
   0  -2 -20   43.77    1.84
   0  -2 -20   43.56    1.97
   0   2  21   14.14    1.36
   0   2  21   15.11    1.74
   0   2  21   11.92    1.56
   0  -2 -21   12.70    1.20
   0  -2 -21   14.96    1.64
   0  -2 -21   13.50    1.27
   0   2  22   47.91    1.76
   0   2  22   53.85    2.17
   0  -2 -22   58.09    2.09
   0   2  22   52.09    2.01
   0   2  23   36.04    1.57
   0  -2 -23   40.31    1.66
   0   2  23   37.59    1.73
   0   2  24    1.54    0.78
   0   2  24    2.06    0.91
   0  -2 -24    2.71    0.90
   0   2  24    1.83    0.92
   0  -2 -25   22.91    0.93
   0   2  25   22.12    1.02
   0  -3  26   41.16    1.33
   0   3 -26   38.59    1.14
   0   3 -25   31.92    1.25
   0  -3  25   29.10    1.41
   0  -3  24   15.41    1.22
   0   3 -24   14.85    1.26
   0  -3  24   16.95    1.44
   0  -3  24   14.31    1.08
   0  -3  23   33.26    1.78
   0  -3  23   33.05    1.48
   0  -3  23   37.39    1.98
   0   3 -23   38.92    1.87
   0   3 -23   40.80    2.04
   0  -3  23   31.12    1.57
   0   3 -23   28.53    1.91
   0  -3  22   52.43    2.22
   0  -3  22   45.90    1.86
   0   3 -22   46.64    1.97
   0   3 -22   52.59    2.29
   0   3 -22   55.21    2.45
   0  -3  22   51.87    2.36
   0  -3  22   45.81    1.92
   0  -3  21    7.54    1.34
   0  -3  21    8.52    1.63
   0  -3  21    8.45    1.66
   0   3 -21    8.17    1.39
   0   3 -21   10.44    1.89
   0   3 -21    9.92    1.72
   0  -3  21    8.87    1.40
   0   3 -20  409.22    7.37
   0  -3  20  412.81    7.60
   0  -3  20  412.73    7.56
   0   3 -20  417.44    7.81
   0  -3  20  416.04    7.18
   0   3 -19  167.71    4.06
   0  -3  19  155.91    4.12
   0  -3  19  160.43    4.17
   0   3 -19  166.52    4.46
   0   3 -19  158.14    4.34
   0  -3  19  159.75    3.72
   0   3 -18   89.42    2.90
   0  -3  18   84.71    3.10
   0   3 -18   82.68    7.29
   0  -3  18   92.47    5.89
   0   3 -18   89.51    3.32
   0   3 -18   86.88    3.23
   0   3 -18   86.70    2.74
   0   3 -17  235.41    4.90
   0  -3  17  193.05    4.42
   0  -3  17  216.62    4.89
   0  -3  17  228.50    9.37
   0  -3  17  243.07    9.20
   0   3 -17  212.69   11.24
   0  -3  17  247.99    9.66
   0   3 -17  205.48    5.10
   0   3 -17  213.20    5.11
   0   3 -17  224.80    4.62
   0   3 -16   79.06    2.69
   0   3 -16   70.27    2.31
   0  -3  16   68.34    2.43
   0  -3  16   74.16    2.77
   0  -3  16   84.06    5.63
   0   3 -16   76.00    7.00
   0  -3  16   85.39    5.82
   0  -3  16   81.68    5.57
   0   3 -16   72.30    2.89
   0   3 -16   72.68    2.89
   0   3 -16   73.39    2.46
   0   3 -15   19.72    1.62
   0  -3  15   19.97    1.76
   0  -3  15   18.01    1.57
   0  -3  15   16.58    1.33
   0   3 -15   18.28    1.37
   0   3 -15   22.71    4.67
   0  -3  15   20.40    3.47
   0  -3  15   23.55    3.47
   0   3 -15   17.19    1.74
   0   3 -15   20.76    1.86
   0   3 -15   19.86    1.50
   0   3 -14  185.01    4.14
   0  -3  14  165.29    3.75
   0  -3  14  143.46    3.46
   0  -3  14  183.66    7.98
   0   3 -14  158.91   10.14
   0  -3  14  152.01    7.36
   0   3 -13  195.21    3.98
   0  -3  13  184.65    3.81
   0  -3  13  196.82    7.50
   0   3 -13  185.33    9.76
   0  -3  12  171.48    3.55
   0   3 -12  198.37    3.84
   0  -3  12  165.25    3.42
   0   3 -12  164.84    5.53
   0  -3  12  173.95    6.74
   0  -3  12  202.18    7.39
   0   3 -12  174.12    9.02
   0  -3  11 1324.66   19.30
   0   3 -11 1310.26   28.13
   0   3 -11 1280.86   22.73
   0   3 -10  323.13    8.39
   0   3 -10  327.10   11.26
   0  -3  10  334.34    7.85
   0   3  -9  236.25    6.12
   0   3  -9  202.62    6.35
   0  -3   9  219.97    5.77
   0  -3   9  251.41    7.30
   0   3  -9  221.91    8.33
   0   3  -8  274.74    4.66
   0  -3   8  273.62    6.99
   0   3  -8  298.73    7.08
   0  -3   8  296.31    6.53
   0   3  -8  257.45    7.21
   0  -3   8  310.89    7.89
   0   3  -8  278.56    8.80
   0  -3   7  298.75    6.98
   0   3  -7  299.44    7.30
   0   3  -7  320.39    8.78
   0  -3   7  333.93    7.99
   0   3  -7  291.53    7.66
   0   3  -7  296.55    7.32
   0  -3   7  321.47    6.63
   0  -3   6    0.46    0.87
   0  -3   6   -0.04    1.16
   0   3  -6    2.37    1.12
   0  -3   6    1.08    0.81
   0   3  -6    0.58    1.21
   0   3  -6    1.02    1.06
   0   3  -6    0.89    1.17
   0   3  -5  345.55    8.32
   0   3  -5  331.08    8.05
   0   3  -5  345.13    8.08
   0  -3   5  331.93    6.68
   0  -3   5  416.50    7.22
   0   3  -5  394.81    8.53
   0   3  -4  138.65    4.56
   0  -3   4  127.08    3.03
   0   3  -4  136.12    4.62
   0   3  -4  137.16    4.64
   0   3  -3   21.28    1.70
   0   3  -3   21.10    1.92
   0  -3   3   18.91    0.84
   0   3  -3   19.91    1.98
   0  -3   2 2044.81   30.02
   0   3  -2 2508.47   33.40
   0   3  -1 1987.28   31.73
   0   3  -1 2034.64   31.78
   0  -3   1 2066.91   28.91
   0  -3   0    6.86    1.11
   0   3   0   11.31    1.71
   0  -3   0    5.68    0.83
   0   3   0   10.99    1.77
   0  -3  -1 1578.55   23.90
   0  -3  -1 1634.73   24.60
   0   3   1 1675.38   26.36
   0   3   1 1602.95   26.03
   0  -3  -2  885.90   13.56
   0   3   2 1012.15   15.88
   0   3   2  966.11   16.36
   0   3   2  905.26   15.99
   0   3   2  834.19   13.89
   0  -3  -2  875.61   14.67
   0  -3  -2  923.02   14.42
   0   3   3   22.40    1.60
   0   3   3   21.72    1.99
   0   3   3   22.43    1.93
   0   3   3   22.48    1.92
   0  -3  -3   24.41    1.71
   0  -3  -3   22.90    1.61
   0   3   4  109.96    3.94
   0   3   4   96.73    3.74
   0  -3  -4   97.05    3.49
   0  -3  -4  105.27    3.73
   0   3   4  105.55    4.10
   0   3   5  680.80   12.28
   0   3   5  589.48   12.74
   0   3   5  691.35   12.38
   0  -3  -5  595.99   11.91
   0  -3  -5  655.21   13.28
   0  -3  -5  627.50   12.27
   0   3   6  201.50    5.38
   0   3   6  195.70    5.83
   0  -3  -6  170.00    5.68
   0  -3  -6  182.05    6.13
   0  -3  -6  171.07    5.40
   0   3   6  174.97    6.25
   0  -3  -7  310.94    4.93
   0  -3  -7  285.85    8.26
   0   3   7  317.82    8.55
   0  -3  -7  320.31    8.78
   0   3   7  287.32    8.96
   0  -3  -7  288.59    7.85
   0  -3  -8 1217.24   17.32
   0  -3  -8 1240.22   17.34
   0   3   8 1154.69   23.14
   0   3   8 1230.15   22.57
   0  -3  -8 1273.18   22.31
   0  -3  -8 1197.67   21.56
   0  -3  -8 1234.59   22.33
   0  -3  -9   18.30    0.99
   0  -3  -9   18.24    0.82
   0  -3  -9   18.79    0.97
   0   3   9   15.97    2.59
   0  -3  -9   17.13    2.44
   0   3   9   17.14    2.90
   0  -3  -9   18.83    2.55
   0  -3 -10  982.29   14.23
   0  -3 -10  923.91   13.88
   0  -3 -10  980.45   14.19
   0  -3 -10  976.40   19.06
   0  -3 -10  979.63   14.23
   0  -3 -10 1109.64   19.88
   0   3  10  988.09   20.65
   0   3  10 1131.81   22.18
   0  -3 -11  341.50    5.89
   0  -3 -11  344.90    5.87
   0  -3 -11  357.06    5.93
   0   3  11  341.17   11.07
   0   3  11  359.11   11.56
   0  -3 -11  354.52    9.82
   0  -3 -11  324.93    9.04
   0  -3 -12    4.26    1.08
   0  -3 -12    5.27    1.00
   0   3  12    4.77    2.44
   0   3  12    5.08    2.89
   0  -3 -12    5.08    1.10
   0  -3 -12    3.91    1.81
   0  -3 -12    6.73    2.18
   0  -3 -13   87.70    2.50
   0  -3 -13   89.09    2.60
   0   3  13  106.35    3.03
   0  -3 -13   99.75    2.89
   0   3  13   89.93    2.94
   0   3  13  100.20    2.81
   0  -3 -13   92.50    2.63
   0  -3 -13   85.02    5.04
   0   3  13   85.02    5.94
   0   3  13  104.89    6.75
   0  -3 -14  258.93    5.12
   0  -3 -14  233.45    4.76
   0   3  14  228.60    5.36
   0  -3 -14  272.70    5.35
   0   3  14  278.43    5.42
   0   3  14  256.59    5.14
   0   3  14  258.95   10.71
   0   3  14  238.16   10.00
   0  -3 -14  264.21    5.02
   0  -3 -14  206.43    8.16
   0  -3 -15    5.31    1.17
   0  -3 -15    4.92    1.28
   0   3  15    5.81    3.32
   0   3  15    2.71    2.69
   0   3  15    4.54    1.65
   0   3  15    4.96    1.57
   0   3  15    4.05    1.38
   0   3  15    4.39    1.51
   0  -3 -15    3.56    1.43
   0  -3 -16   44.94    1.88
   0   3  16   51.97    5.32
   0   3  16   41.37    4.64
   0  -3 -16   54.41    2.14
   0   3  16   53.32    2.21
   0   3  16   47.37    2.39
   0  -3 -16   49.91    2.31
   0   3  16   54.62    2.42
   0   3  16   56.43    2.62
   0  -3 -16   53.89    2.34
   0  -3 -17   57.71    2.06
   0   3  17   74.11    2.67
   0  -3 -17   66.65    2.34
   0  -3 -17   65.69    2.59
   0   3  17   70.94    2.63
   0   3  17   74.83    2.91
   0   3  17   67.03    2.39
   0   3  17   62.23    2.64
   0  -3 -17   71.26    2.56
   0  -3 -18    5.32    1.15
   0   3  18    7.27    1.59
   0  -3 -18   10.39    1.44
   0   3  18    8.53    1.67
   0   3  18    8.65    1.64
   0   3  18    6.33    1.39
   0   3  18    9.55    1.90
   0  -3 -18   10.59    1.72
   0  -3 -18    6.70    1.64
   0   3  19   76.93    2.58
   0  -3 -19   66.89    2.21
   0  -3 -19   75.66    2.61
   0   3  19   73.82    2.54
   0   3  19   78.03    2.89
   0   3  19   69.66    2.63
   0  -3 -19   74.80    2.50
   0   3  20  209.90    4.29
   0  -3 -20  196.64    3.92
   0  -3 -20  217.33    4.40
   0   3  20  198.23    4.20
   0   3  20  196.11    4.37
   0  -3 -20  209.50    4.11
   0   3  20  227.06    4.75
   0  -3 -20  212.11    4.17
   0   3  21   14.60    1.25
   0   3  21   16.25    1.66
   0  -3 -21   16.03    1.25
   0  -3 -21   19.41    1.49
   0   3  21   15.40    1.38
   0  -3 -21   14.93    1.26
   0   3  22   67.97    1.99
   0  -3 -22   77.40    2.18
   0   3  22   60.36    1.98
   0   3  22   70.38    2.30
   0  -3 -22   68.70    1.86
   0   3  22   77.97    2.38
   0   3  23   56.96    1.83
   0  -3 -23   59.88    1.72
   0   3  23   58.59    1.87
   0  -3 -24    4.80    0.66
   0   3  24    4.62    0.75
   0   3  24    4.30    0.75
   0  -4  26    9.52    0.69
   0   4 -26   13.13    0.72
   0   4 -25   91.47    2.00
   0  -4  25   73.18    1.91
   0  -4  24   20.13    1.27
   0  -4  24   17.87    1.29
   0   4 -24   17.98    1.15
   0   4 -24   19.02    1.31
   0  -4  23   27.55    1.59
   0  -4  23   27.41    1.44
   0   4 -23   29.07    1.59
   0  -4  23   29.29    1.69
   0   4 -23   31.31    1.70
   0   4 -23   24.64    1.70
   0  -4  23   24.57    1.26
   0  -4  22   79.34    2.45
   0  -4  22   81.36    2.65
   0   4 -22   85.21    2.64
   0   4 -22   85.41    2.92
   0   4 -21   66.97    2.81
   0   4 -21   75.38    3.21
   0   4 -21   71.74    3.25
   0   4 -20   24.40    1.50
   0  -4  20   21.25    2.02
   0   4 -20   23.50    2.40
   0   4 -20   16.89    2.09
   0  -4  20   22.56    1.63
   0   4 -20   21.32    2.48
   0   4 -19   73.61    2.38
   0  -4  19   74.45    2.97
   0  -4  19   70.76    3.02
   0   4 -19   72.46    2.72
   0   4 -19   75.82    3.07
   0   4 -19   75.72    3.31
   0   4 -18  162.28    3.70
   0  -4  18  156.60    4.18
   0   4 -18  159.54    4.08
   0   4 -18  151.69    4.33
   0   4 -18  161.52    4.65
   0  -4  17    7.24    1.87
   0  -4  17    6.30    1.49
   0   4 -17    8.22    1.40
   0   4 -17    7.81    1.70
   0  -4  17    8.33    3.24
   0   4 -17    5.15    4.01
   0  -4  17    8.41    3.34
   0   4 -17    8.41    1.88
   0   4 -17    7.12    1.56
   0  -4  16  184.20    4.62
   0   4 -16  193.19    4.30
   0  -4  16  167.18    4.13
   0   4 -16  161.62   10.92
   0  -4  16  200.18    8.99
   0  -4  16  213.72    9.14
   0   4 -16  159.90    4.71
   0   4 -16  191.30    4.40
   0   4 -15    4.90    1.24
   0  -4  15    5.37    1.37
   0   4 -15    4.12    3.66
   0  -4  15    6.87    3.03
   0   4 -15    9.27    1.64
   0   4 -15    3.29    1.36
   0   4 -14  105.44    3.00
   0  -4  14  102.16    2.87
   0   4 -14  104.41    8.14
   0   4 -14  100.82    3.23
   0   4 -14  103.31    3.00
   0  -4  13  297.02    5.32
   0   4 -13  287.00   12.84
   0   4 -12   11.10    1.32
   0  -4  12   10.71    1.08
   0  -4  12   13.65    2.83
   0   4 -12   12.03    2.27
   0   4 -12   10.45    3.49
   0   4 -11  329.84    5.86
   0   4 -11  296.89   11.74
   0  -4  11  353.86   10.25
   0   4 -11  287.06    8.77
   0   4 -10 1053.09   15.42
   0  -4  10 1143.31   21.01
   0   4 -10  946.82   19.56
   0   4 -10 1066.92   19.21
   0  -4  10 1036.96   18.29
   0   4 -10 1019.97   22.84
   0   4  -9  169.95    3.46
   0   4  -9  155.04    6.26
   0   4  -9  154.04    5.86
   0  -4   9  166.07    5.27
   0   4  -9  171.21    7.73
   0   4  -9  169.65    3.17
   0   4  -8   19.76    1.05
   0   4  -8   24.78    2.73
   0  -4   8   26.59    2.76
   0   4  -8   18.41    0.96
   0  -4   8   21.90    1.99
   0   4  -8   22.67    2.49
   0   4  -8   22.57    3.08
   0   4  -7  165.15    5.92
   0   4  -7  149.46    2.98
   0   4  -7  154.87    6.04
   0  -4   7  180.42    5.97
   0  -4   7  186.71    4.98
   0   4  -7  168.84    6.44
   0   4  -6  368.43    9.54
   0   4  -6  355.03    9.30
   0   4  -6  344.13    9.33
   0   4  -5   33.95    2.69
   0   4  -5   35.61    2.89
   0   4  -5   32.82    2.84
   0   4  -5   33.05    2.87
   0   4  -4  543.14   11.77
   0   4  -4  547.02   12.12
   0  -4   3  157.42    3.51
   0   4  -2  310.81    8.09
   0  -4   2  286.53    5.32
   0   4  -1 1862.22   28.94
   0  -4   1 1727.42   25.12
   0   4  -1 1645.27   29.15
   0   4  -1 1780.74   29.35
   0   4   0   54.69    3.62
   0   4   0   61.03    3.75
   0  -4   0   62.68    2.81
   0   4   0   68.36    3.21
   0  -4   0   58.81    2.12
   0   4   0   67.01    3.62
   0   4   1  285.60    7.51
   0   4   1  251.19    7.69
   0  -4  -1  266.13    6.31
   0  -4  -1  227.26    5.26
   0  -4  -1  250.05    5.42
   0   4   1  254.77    7.65
   0  -4  -2  504.17    9.97
   0   4   2  491.12   11.53
   0  -4  -2  486.97    8.57
   0   4   2  496.62   11.37
   0   4   3   27.35    1.13
   0  -4  -3   29.35    2.33
   0   4   3   26.66    1.72
   0   4   3   27.03    2.58
   0   4   3   29.39    2.86
   0  -4  -3   27.04    1.94
   0   4   3   27.81    2.68
   0   4   4   35.91    1.33
   0   4   4   30.45    2.27
   0   4   4   30.88    1.21
   0  -4  -4   34.66    2.37
   0  -4  -4   35.13    2.80
   0   4   4   34.18    2.94
   0   4   5  452.84    7.18
   0  -4  -5  389.51    9.23
   0  -4  -5  436.59   10.23
   0   4   5  481.32   10.60
   0   4   5  413.86    9.91
   0   4   5  432.62    6.73
   0   4   6  127.33    3.06
   0  -4  -6  129.39    2.51
   0   4   6  105.43    5.08
   0  -4  -6  115.27    4.60
   0  -4  -6  135.98    6.04
   0  -4  -6  124.72    5.27
   0   4   6  130.02    2.55
   0   4   6  135.77    5.10
   0  -4  -7  465.60    7.09
   0  -4  -7  468.54   12.32
   0   4   7  399.91   11.82
   0  -4  -7  437.07   11.42
   0   4   7  523.36   11.10
   0  -4  -7  415.04   10.35
   0  -4  -8  981.43   14.10
   0  -4  -8  962.91   14.06
   0  -4  -8  989.10   20.03
   0  -4  -8 1008.24   18.76
   0  -4  -8 1018.62   20.04
   0  -4  -9   49.86    1.66
   0  -4  -9   49.22    1.62
   0  -4  -9   47.70    3.56
   0   4  10  568.13    9.80
   0  -4 -10  550.76    8.76
   0  -4 -10  561.29    8.82
   0  -4 -10  579.43    8.88
   0  -4 -10  553.27   14.01
   0  -4 -11  364.80    6.32
   0  -4 -11  354.17    6.21
   0   4  11  374.93    7.28
   0   4  11  362.49    7.01
   0   4  11  376.20    6.90
   0   4  11  353.18    6.68
   0  -4 -11  375.26    6.38
   0   4  11  326.84   12.21
   0  -4 -11  332.39   10.76
   0  -4 -11  317.29   10.17
   0   4  12  134.77    3.92
   0  -4 -12  127.63    3.24
   0  -4 -12  128.05    3.45
   0   4  12  132.49    3.49
   0   4  12  135.81    3.78
   0   4  12  124.21    3.66
   0   4  12  136.63    3.66
   0  -4 -12  118.73    6.41
   0   4  12  127.83    7.67
   0  -4 -12  131.76    3.31
   0  -4 -12  120.03    6.03
   0   4  13   13.60    2.08
   0  -4 -13   13.17    1.57
   0  -4 -13   14.75    1.48
   0   4  13   18.43    1.77
   0   4  13   15.65    1.88
   0  -4 -13   15.05    1.65
   0   4  13   18.35    1.77
   0   4  13   14.30    1.92
   0  -4 -13   15.69    1.60
   0   4  13   18.82    3.99
   0  -4 -13   11.45    2.92
   0   4  14  242.99    5.39
   0  -4 -14  215.46    4.62
   0  -4 -14  199.63    4.43
   0   4  14  230.12    5.27
   0  -4 -14  211.74    4.77
   0   4  14  193.80    4.94
   0   4  14  235.12    4.87
   0   4  14  232.29    5.09
   0  -4 -14  183.78    8.17
   0   4  14  200.82    9.86
   0  -4 -14  228.42    4.65
   0  -4 -15   61.67    2.16
   0  -4 -15   68.24    2.37
   0   4  15   73.11    2.98
   0  -4 -15   73.03    2.62
   0  -4 -15   71.13    2.51
   0  -4 -15   72.20    2.61
   0   4  15   63.06    2.73
   0   4  15   72.32    2.67
   0   4  15   77.13    2.87
   0  -4 -16   49.01    2.28
   0  -4 -16   63.25    2.62
   0   4  16   45.88    2.75
   0  -4 -16   58.20    2.57
   0   4  16   32.46    2.31
   0  -4 -16   48.90    2.52
   0   4  16   40.37    2.62
   0   4  16   32.00    2.43
   0  -4 -16   44.84    2.63
   0   4  17  129.72    3.56
   0  -4 -17  107.37    2.89
   0  -4 -17  120.40    3.23
   0  -4 -17  121.04    3.15
   0   4  17  123.82    3.28
   0  -4 -17  115.42    3.24
   0   4  17  131.70    3.55
   0   4  17  106.02    3.35
   0  -4 -17  123.40    3.41
   0   4  18   10.91    1.60
   0  -4 -18   10.66    1.44
   0  -4 -18    9.34    1.14
   0  -4 -18    8.82    1.36
   0   4  18   12.16    1.62
   0   4  18   10.24    1.51
   0  -4 -18    9.38    1.50
   0   4  18   10.16    1.46
   0  -4 -18   10.76    1.65
   0   4  19  107.71    2.90
   0  -4 -19   92.57    2.53
   0   4  19   93.16    2.60
   0  -4 -19   97.20    2.73
   0   4  19   97.66    2.85
   0   4  19   81.79    2.66
   0  -4 -19   99.46    2.80
   0   4  20   46.81    2.09
   0  -4 -20   45.71    1.91
   0  -4 -20   65.15    2.19
   0   4  20   46.18    2.10
   0  -4 -20   68.94    2.23
   0   4  20   43.08    1.82
   0   4  20   61.13    2.46
   0  -4 -20   53.46    2.17
   0   4  21    5.37    0.93
   0   4  21    5.09    0.94
   0  -4 -21    5.93    1.02
   0   4  21    6.28    1.22
   0  -4 -21    5.25    0.96
   0  -4 -21    6.53    0.98
   0  -4 -22   22.30    1.02
   0  -4 -22   20.07    1.06
   0   4  22   19.98    1.25
   0   5 -25   23.03    0.89
   0  -5  24    6.87    0.86
   0   5 -24    8.41    0.93
   0   5 -24    6.69    0.89
   0  -5  23    5.50    1.08
   0  -5  23    4.28    0.99
   0  -5  23    5.03    1.02
   0   5 -23    5.77    1.11
   0   5 -23    5.66    1.18
   0  -5  22   93.96    2.68
   0  -5  22   98.38    2.84
   0  -5  22   91.67    2.78
   0   5 -22   99.99    2.92
   0   5 -22  103.32    3.08
   0  -5  21  208.66    4.52
   0  -5  21  217.12    4.68
   0   5 -21  210.66    4.01
   0   5 -21  204.32    4.58
   0   5 -20   42.06    1.83
   0  -5  20   40.10    2.23
   0  -5  20   40.26    2.26
   0   5 -20   43.18    2.28
   0   5 -20   39.80    2.21
   0  -5  20   37.13    1.73
   0   5 -20   46.79    2.80
   0  -5  19  591.64   10.33
   0   5 -19  573.85   10.47
   0   5 -19  590.45   10.52
   0   5 -18  245.11    4.90
   0  -5  18  231.11    5.26
   0   5 -18  243.04    6.24
   0  -5  17   10.07    1.92
   0  -5  17   10.18    1.57
   0   5 -17   13.05    1.65
   0   5 -17   11.65    2.39
   0   5 -17   11.81    1.85
   0   5 -17   12.28    2.48
   0  -5  16  123.99    3.48
   0   5 -16  148.50    3.77
   0  -5  16  149.47    7.89
   0   5 -16  131.06    9.77
   0  -5  16  164.87    8.54
   0   5 -16  125.44    4.38
   0   5 -16  132.59    4.01
   0   5 -16  144.07    4.82
   0   5 -15  126.44    3.89
   0  -5  15  112.01    3.44
   0  -5  15  116.08    7.46
   0   5 -15  111.41    3.86
   0   5 -15  126.68    5.05
   0   5 -14   -0.98    1.65
   0  -5  14    1.72    1.34
   0  -5  14    1.54    2.75
   0   5 -14    0.50    3.98
   0   5 -14    0.61    1.37
   0   5 -14   -0.79    1.94
   0   5 -14   -0.87    2.17
   0   5 -14   -2.24    1.87
   0   5 -13  284.77    5.70
   0   5 -13  268.19   12.47
   0   5 -13  262.92    9.10
   0  -5  13  345.72   11.02
   0   5 -13  265.22    5.57
   0   5 -13  236.71    5.97
   0   5 -13  228.06    5.30
   0   5 -13  301.06    6.57
   0   5 -13  278.76    5.32
   0   5 -12  322.09    6.34
   0   5 -12  334.83   10.37
   0   5 -12  332.22   13.16
   0   5 -12  287.10    6.66
   0   5 -12  301.37    6.25
   0   5 -12  327.26    5.98
   0   5 -12  335.02    5.84
   0   5 -12  359.39    7.28
   0  -5  11   50.68    4.43
   0   5 -11   41.90    5.07
   0   5 -11   38.81    3.94
   0   5 -10  878.93   19.20
   0   5 -10  884.60   18.44
   0   5 -10  848.91   21.21
   0   5 -10  877.10   13.05
   0  -5   9  369.61   10.54
   0   5  -9  354.78   11.56
   0   5  -9  355.17    5.98
   0   5  -9  353.28   10.36
   0  -5   8   16.48    2.62
   0   5  -8   18.23    3.09
   0  -5   8   19.42    2.13
   0   5  -8   17.18    2.75
   0   5  -8   16.78    2.79
   0   5  -8   17.07    1.13
   0   5  -7  492.82    8.19
   0   5  -7  500.46   13.17
   0   5  -7  555.52   13.55
   0   5  -7  488.44   13.14
   0  -5   7  576.99   11.21
   0  -5   7  550.63   12.70
   0   5  -6  404.66   10.37
   0   5  -6  356.63   10.62
   0  -5   6  395.15    8.68
   0   5  -6  337.98    6.04
   0   5  -6  361.54   10.79
   0   5  -5  190.20    7.56
   0   5  -5  170.39    3.56
   0   5  -4  378.72    6.57
   0   5  -4  395.22   11.59
   0   5  -3  476.81   12.31
   0   5  -2   62.99    4.73
   0  -5   2   76.26    3.85
   0   5  -2   70.56    5.16
   0   5  -1  750.66   15.69
   0   5  -1  737.48   16.49
   0  -5   1  749.89   13.72
   0   5  -1  756.59   14.38
   0   5  -1  707.32   16.40
   0   5   0  629.04   15.03
   0   5   0  590.60    9.60
   0  -5   0  618.73   11.55
   0   5   0  653.41   15.37
   0  -5   0  656.87   12.71
   0   5   0  691.83   14.65
   0   5   1   43.47    1.60
   0  -5  -1   49.74    2.39
   0   5   1   49.22    4.01
   0   5   1   50.22    3.83
   0  -5  -1   49.65    3.09
   0  -5  -2 1038.19   20.89
   0   5   2 1018.43   20.44
   0   5   2 1047.46   19.78
   0  -5  -2 1003.99   18.01
   0  -5  -3  759.56   17.20
   0   5   3  723.33   11.32
   0   5   3  751.10   16.55
   0   5   3  777.46   11.37
   0  -5  -4  131.22    6.52
   0   5   4  124.59    5.93
   0   5   4  123.74    2.85
   0  -5  -4  134.87    5.50
   0   5   4  139.14    3.07
   0   5   5  321.17    5.58
   0  -5  -5  311.63    9.36
   0   5   5  329.37    9.74
   0   5   5  343.42    6.07
   0   5   6  386.77    6.44
   0  -5  -6  395.77   10.95
   0   5   6  379.08   10.59
   0  -5  -6  387.81    6.30
   0   5   7   78.41    4.56
   0  -5  -7   80.06    5.54
   0  -5  -7   76.34    4.96
   0  -5  -7   76.06    2.00
   0   5   7   80.86    2.76
   0  -5  -8  199.12    8.17
   0  -5  -8  229.69    8.99
   0  -5  -8  215.90    4.06
   0  -5  -8  204.37    3.95
   0   5   8  226.39    5.07
   0   5   8  190.88    4.59
   0  -5  -9  343.04    5.79
   0  -5  -9  335.85    5.67
   0  -5  -9  353.55   11.50
   0   5   9  333.35    6.52
   0   5   9  307.23    5.92
   0   5   9  323.58    6.63
   0  -5 -10   36.01    1.77
   0  -5 -10   35.77    1.91
   0  -5 -10   40.27    4.61
   0  -5 -10   36.80    4.50
   0   5  10   43.98    2.49
   0   5  10   39.38    2.37
   0   5  10   36.41    2.30
   0   5  10   39.26    2.52
   0  -5 -11  255.14    4.90
   0  -5 -11  234.13    4.68
   0  -5 -11  246.34    9.75
   0  -5 -11  224.94    9.00
   0   5  11  239.06    5.58
   0   5  11  242.62    5.64
   0   5  11  245.07    5.26
   0  -5 -11  236.55    5.04
   0   5  11  241.53    5.80
   0  -5 -12  103.34    2.99
   0  -5 -12  114.11    3.11
   0  -5 -12  104.61    6.52
   0  -5 -12   86.52    5.81
   0   5  12  114.63    3.58
   0   5  12  101.68    3.61
   0  -5 -12   97.49    3.07
   0   5  12  106.63    3.27
   0   5  12  106.14    3.78
   0  -5 -13   10.65    1.50
   0  -5 -13    9.02    1.56
   0   5  13    8.32    2.08
   0  -5 -13    8.39    3.09
   0  -5 -13    8.17    1.54
   0   5  13    9.43    1.68
   0  -5 -13    8.87    1.49
   0   5  13   10.33    1.90
   0   5  13    9.47    1.91
   0   5  13    8.96    1.94
   0  -5 -14  280.10    5.72
   0   5  14  324.01    6.79
   0  -5 -14  297.58    5.82
   0  -5 -14  311.02    5.90
   0   5  14  271.79    5.93
   0  -5 -14  267.99    5.71
   0   5  14  280.20    6.44
   0   5  14  288.16    6.34
   0   5  14  289.97    6.66
   0   5  15  124.37    3.78
   0  -5 -15  109.76    3.13
   0  -5 -15  111.00    3.07
   0  -5 -15  106.67    2.88
   0  -5 -15  111.42    3.14
   0  -5 -15  111.93    3.14
   0   5  15  120.93    3.37
   0   5  15  109.81    3.70
   0   5  15  121.69    3.66
   0   5  15  115.00    3.85
   0  -5 -16    1.85    1.24
   0  -5 -16    0.96    1.36
   0  -5 -16    0.83    1.02
   0   5  16    0.58    1.56
   0  -5 -16    1.24    1.36
   0  -5 -16   -0.14    1.29
   0   5  16    0.75    1.48
   0   5  16   -0.37    1.65
   0   5  16   -0.54    1.70
   0   5  16    0.22    1.74
   0  -5 -16    0.47    1.68
   0  -5 -17  122.95    3.17
   0   5  17  139.83    3.62
   0  -5 -17  111.46    2.95
   0  -5 -17  127.29    3.18
   0   5  17  136.48    3.58
   0  -5 -17  119.59    3.09
   0   5  17  124.91    3.69
   0   5  17  128.63    3.33
   0  -5 -17  124.81    3.53
   0   5  17  128.40    3.82
   0  -5 -18   88.62    2.46
   0  -5 -18   75.66    2.18
   0   5  18   91.67    2.72
   0  -5 -18   81.13    2.40
   0   5  18   89.38    2.71
   0  -5 -18   80.69    2.36
   0   5  18   85.35    2.53
   0   5  18   93.14    2.94
   0   5  18   87.12    2.96
   0  -5 -18   84.96    2.70
   0   5  19    1.85    1.02
   0  -5 -19    0.70    0.88
   0   5  19    1.18    1.00
   0   5  19    0.74    1.11
   0   5  19    1.28    1.28
   0  -5 -19    1.31    1.12
   0  -5 -19    1.27    0.92
   0  -5 -19    1.75    1.16
   0   5  19    0.99    1.26
   0  -5 -20   45.00    1.43
   0  -5 -20   52.19    1.67
   0   5  20   42.18    1.44
   0  -5 -20   44.66    1.63
   0   5  20   51.34    1.87
   0  -5 -21   42.41    1.30
   0   5  21   38.59    1.44
   0   5  22    1.17    0.50
   0   6 -24   15.76    0.77
   0   6 -23    2.63    0.86
   0  -6  22   52.15    1.87
   0  -6  22   55.95    1.87
   0   6 -22   56.14    1.55
   0  -6  22   52.42    1.81
   0  -6  21  113.19    3.12
   0  -6  21  109.64    3.04
   0  -6  20    8.16    1.50
   0   6 -20    9.52    1.28
   0  -6  20    8.57    1.47
   0   6 -20    6.33    1.41
   0   6 -20    9.66    1.89
   0   6 -19   27.75    1.75
   0  -6  19   24.68    1.91
   0  -6  19   24.63    2.01
   0   6 -19   25.43    1.95
   0   6 -19   28.95    2.47
   0   6 -18  114.88    3.26
   0  -6  18  110.33    3.40
   0   6 -18  114.42    4.18
   0  -6  17   79.93    3.08
   0   6 -17   89.26    3.07
   0   6 -17   90.56    4.00
   0   6 -16   19.35    2.04
   0   6 -16   16.69    1.97
   0   6 -16   17.90    2.76
   0   6 -15  166.83    4.28
   0   6 -15  166.20    5.15
   0  -6  14   41.04    4.64
   0   6 -14   32.32    5.61
   0  -6  14   40.55    5.25
   0   6 -14   36.32    2.39
   0   6 -14   36.42    2.78
   0   6 -14   29.17    1.87
   0   6 -13  254.71   10.74
   0   6 -13  283.99   13.82
   0  -6  13  318.62   11.54
   0   6 -13  328.63    6.73
   0   6 -13  291.70    5.84
   0   6 -13  291.30    5.61
   0   6 -13  272.75    5.89
   0   6 -13  316.77    7.27
   0  -6  12  533.31   14.73
   0   6 -12  489.16   16.99
   0   6 -12  444.79   14.19
   0   6 -12  466.06    8.84
   0   6 -12  519.06    8.32
   0   6 -12  423.76    8.25
   0   6 -12  508.32    9.51
   0   6 -12  484.42    7.98
   0  -6  11   47.24    4.59
   0   6 -11   41.51    5.21
   0   6 -11   44.16    4.66
   0   6 -11   42.58    2.47
   0   6 -11   35.64    1.88
   0   6 -11   39.20    1.70
   0   6 -11   39.98    1.84
   0   6 -10  286.17   10.83
   0   6 -10  296.34   11.55
   0  -6  10  338.01   10.78
   0   6 -10  279.52    5.32
   0   6 -10  303.89    5.48
   0   6 -10  305.09    5.26
   0   6 -10  324.91    6.40
   0   6 -10  265.70    5.51
   0  -6   9  355.90   11.15
   0   6  -9  328.15   11.46
   0   6  -9  346.07   12.18
   0   6  -9  359.76    6.31
   0   6  -9  351.19   12.42
   0   6  -9  324.46    6.63
   0   6  -9  339.26    5.98
   0   6  -9  328.22    5.72
   0   6  -9  345.42    6.82
   0   6  -8   70.42    5.41
   0   6  -8   73.24    2.40
   0   6  -8   70.37    5.59
   0   6  -8   68.53    5.21
   0  -6   8   77.02    4.94
   0   6  -8   63.61    2.39
   0   6  -8   73.76    2.52
   0  -6   7   87.39    5.08
   0   6  -7   87.26    6.00
   0  -6   7   98.09    4.44
   0   6  -7   82.30    5.93
   0   6  -7   81.53    2.59
   0   6  -7   90.78    5.65
   0   6  -6  208.87    9.09
   0  -6   6  223.40    6.80
   0   6  -6  221.00    9.43
   0   6  -6  215.94    4.57
   0  -6   6  224.00    7.86
   0   6  -5   41.11    2.13
   0   6  -5   46.26    5.21
   0   6  -4  257.85    5.43
   0  -6   4  278.65    8.35
   0   6  -4  273.79   11.24
   0   6  -3  559.56   15.23
   0  -6   3  616.96   13.18
   0   6  -2  189.27    8.19
   0  -6   2  177.53    6.09
   0  -6   2  192.85    6.52
   0   6  -2  182.65    4.18
   0   6  -2  184.86    8.88
   0   6  -2  192.74    7.02
   0  -6   1  524.95   11.42
   0   6  -1  559.49   15.80
   0   6  -1  521.78    9.07
   0   6  -1  617.11   15.24
   0  -6   1  588.57   12.66
   0  -6   0  653.75   16.57
   0  -6   0  657.91   13.88
   0   6   0  603.97   16.74
   0   6   0  614.76   10.18
   0   6   0  610.56   15.51
   0   6   1   80.64    2.64
   0   6   1   84.10    6.09
   0  -6  -1   94.96    4.71
   0  -6  -1   90.83    5.99
   0   6   2   19.23    3.45
   0  -6  -2   22.21    2.76
   0  -6  -2   21.33    3.62
   0   6   2   22.53    1.48
   0  -6  -3  117.59    7.23
   0   6   3  121.51    3.06
   0  -6  -3  115.54    5.94
   0   6   3  113.23    6.59
   0   6   4  165.02    7.70
   0  -6  -4  158.76    6.95
   0   6   4  172.34    3.72
   0  -6  -4  177.62    8.60
   0   6   4  158.62    3.84
   0   6   4  168.27    3.99
   0  -6  -5    7.47    0.90
   0  -6  -5    7.82    3.18
   0  -6  -5    9.84    2.75
   0   6   5    7.59    1.12
   0   6   5   10.42    2.80
   0   6   5    6.35    1.28
   0   6   5    6.86    1.42
   0   6   5    5.61    1.48
   0   6   5    7.93    1.22
   0   6   5    8.21    1.46
   0  -6  -6   99.91    2.46
   0  -6  -6   93.23    5.76
   0   6   6   95.46    2.99
   0   6   6   99.45    3.20
   0   6   6   92.89    3.01
   0   6   6  106.40    3.12
   0   6   6  100.58    3.11
   0   6   7   22.64    2.07
   0  -6  -7   17.93    1.21
   0  -6  -7   20.34    1.35
   0  -6  -7   21.20    3.97
   0  -6  -7   18.47    3.42
   0   6   7   22.95    1.93
   0   6   7   17.57    1.76
   0   6   7   18.12    1.71
   0   6   7   20.06    1.76
   0  -6  -8  121.32    3.15
   0  -6  -8  106.84    2.90
   0   6   8  150.58    4.60
   0  -6  -8  118.78    7.74
   0  -6  -8  122.11    7.96
   0  -6  -8  118.73    7.37
   0   6   8  114.30    3.70
   0   6   8  109.29    3.70
   0   6   8  104.60    3.79
   0   6   8  140.23    3.73
   0   6   8  121.56    3.96
   0  -6  -9  386.49    6.40
   0   6   9  412.09    7.99
   0  -6  -9  393.56    6.55
   0  -6  -9  401.07   13.27
   0  -6  -9  338.41   12.34
   0   6   9  345.43    6.99
   0   6   9  329.93    7.20
   0   6   9  343.91    7.42
   0   6   9  343.09    6.68
   0  -6 -10   42.51    1.94
   0  -6 -10   44.40    1.85
   0   6  10   49.44    2.98
   0  -6 -10   37.27    4.52
   0  -6 -10   46.95    5.08
   0  -6 -10   44.83    2.17
   0   6  10   41.56    2.55
   0   6  10   43.64    2.66
   0   6  10   39.98    2.01
   0  -6 -11   20.41    1.75
   0  -6 -11   19.83    1.54
   0   6  11   15.46    2.19
   0   6  11   17.50    2.20
   0   6  11   18.68    2.32
   0  -6 -12  335.93    6.16
   0  -6 -12  314.79    5.99
   0   6  12  309.80    6.74
   0   6  12  290.49    6.82
   0   6  12  313.66    6.39
   0   6  12  289.10    6.92
   0  -6 -13  150.80    3.73
   0  -6 -13  146.18    3.66
   0   6  13  162.39    4.04
   0   6  13  157.90    4.34
   0   6  13  139.76    4.35
   0   6  13  137.04    4.43
   0  -6 -14   10.36    1.53
   0  -6 -14   10.15    1.51
   0  -6 -14   10.14    1.56
   0   6  14   11.97    1.79
   0   6  14   11.62    1.98
   0   6  14   12.97    2.06
   0   6  14   10.28    2.01
   0   6  15   63.53    2.76
   0  -6 -15   54.58    2.06
   0  -6 -15   61.44    2.30
   0  -6 -15   59.99    2.24
   0  -6 -15   62.09    2.31
   0   6  15   64.49    2.57
   0   6  15   56.95    2.76
   0   6  15   64.07    2.73
   0   6  15   60.67    2.88
   0  -6 -16   98.87    2.73
   0  -6 -16   90.17    2.63
   0  -6 -16   95.21    2.75
   0   6  16  107.39    2.94
   0   6  16  110.43    3.18
   0  -6 -16  100.78    3.12
   0   6  16   99.05    3.24
   0  -6 -17    3.42    1.05
   0  -6 -17    3.80    0.95
   0  -6 -17    2.57    1.08
   0   6  17    4.00    1.20
   0   6  17    3.96    1.38
   0  -6 -17    2.68    1.37
   0   6  17    2.92    1.40
   0  -6 -18   44.12    1.58
   0  -6 -18   42.04    1.57
   0   6  18   46.25    1.64
   0  -6 -18   44.85    1.76
   0   6  18   46.81    1.91
   0   6  19    9.25    0.87
   0   6  19    9.69    1.03
   0  -6 -19    8.34    0.96
   0  -6 -20    7.65    0.74
   0   6  20    6.74    0.73
   0   7 -23   30.15    1.00
   0   7 -22   14.46    0.79
   0   7 -22   15.20    1.07
   0   7 -21   97.44    2.23
   0   7 -21  102.92    2.67
   0   7 -20    9.74    1.18
   0  -7  20    7.90    1.21
   0  -7  20    7.60    1.09
   0   7 -20    8.85    1.54
   0   7 -19    4.19    1.31
   0  -7  19    3.95    1.19
   0  -7  19    3.43    1.28
   0   7 -19    5.52    1.76
   0   7 -18  113.03    3.10
   0   7 -18  100.66    3.65
   0  -7  17   14.97    1.70
   0   7 -17   19.04    1.89
   0   7 -17   17.18    2.29
   0   7 -16    2.06    1.74
   0   7 -16    1.33    2.05
   0   7 -15  188.52    4.86
   0   7 -15  171.01    5.21
   0   7 -14  101.40    3.63
   0   7 -14  102.27    4.03
   0   7 -13    1.59    1.40
   0   7 -13    0.86    1.18
   0   7 -13   -0.28    1.94
   0   7 -12  150.47    8.85
   0   7 -12  162.98    4.08
   0   7 -12  173.53    3.87
   0   7 -12  192.00    5.08
   0   7 -12  189.59    4.23
   0   7 -11  222.14   10.91
   0  -7  11  246.94   11.71
   0   7 -11  216.76   11.03
   0   7 -11  230.64    4.70
   0   7 -11  228.90    5.42
   0   7 -11  236.32    4.89
   0   7 -11  220.02    4.86
   0   7 -11  221.86    4.55
   0   7 -11  249.97    5.80
   0   7 -10   35.09    1.94
   0   7 -10   37.12    5.11
   0   7 -10   29.87    4.99
   0  -7  10   40.22    5.44
   0   7 -10   31.73    2.26
   0   7 -10   40.21    1.96
   0   7 -10   39.90    2.38
   0   7 -10   38.30    1.69
   0   7 -10   31.41    1.89
   0   7  -9   52.07    5.69
   0  -7   9   60.35    5.95
   0   7  -9   56.61    2.32
   0   7  -9   61.23    5.62
   0   7  -9   56.93    2.52
   0   7  -9   61.32    2.20
   0   7  -9   56.84    1.90
   0   7  -9   52.68    2.16
   0   7  -9   61.40    2.60
   0   7  -9   62.78    1.99
   0   7  -8   44.16    5.55
   0   7  -8   46.23    2.32
   0   7  -8   42.95    2.15
   0   7  -8   48.29    5.45
   0  -7   8   48.57    5.16
   0   7  -8   42.16    2.16
   0   7  -8   37.55    1.88
   0   7  -8   39.81    1.66
   0   7  -8   43.69    1.90
   0   7  -8   42.37    1.66
   0   7  -7    4.15    3.55
   0   7  -7    3.80    3.43
   0  -7   7    2.55    2.70
   0   7  -7    2.42    1.29
   0   7  -7    2.54    1.44
   0   7  -7    1.93    1.21
   0   7  -7    2.47    1.12
   0   7  -7    1.26    1.02
   0   7  -7    1.57    0.94
   0   7  -7    1.87    1.07
   0   7  -6   90.61    3.08
   0   7  -6   76.21    2.81
   0   7  -6   95.20    7.28
   0  -7   6   79.64    5.72
   0   7  -6   76.50    2.47
   0   7  -6   83.45    2.40
   0   7  -6   81.92    2.52
   0   7  -6   76.81    2.33
   0   7  -6   78.96    2.18
   0  -7   5   16.55    3.36
   0   7  -5   15.62    4.20
   0   7  -5   15.83    1.67
   0  -7   5   12.22    2.91
   0   7  -5   15.61    1.83
   0  -7   5   13.84    2.91
   0   7  -5   14.01    1.26
   0   7  -5   13.90    1.23
   0   7  -5   15.07    1.15
   0   7  -5   15.88    1.26
   0   7  -5   14.14    1.31
   0   7  -5   13.26    1.28
   0   7  -4    2.60    1.36
   0  -7   4    2.62    2.09
   0  -7   4    3.59    2.95
   0  -7   4    3.69    2.64
   0   7  -4   -0.61    3.21
   0   7  -4    3.06    0.94
   0   7  -4    3.38    0.96
   0   7  -4    2.91    1.21
   0   7  -4    1.64    1.04
   0   7  -4    4.45    1.18
   0   7  -4    2.94    1.02
   0   7  -4    3.05    1.06
   0  -7   3  548.26   15.98
   0   7  -3  605.54   17.25
   0   7  -3  509.42    8.46
   0   7  -3  516.12    8.78
   0   7  -3  538.63    8.83
   0   7  -3  545.76    8.67
   0   7  -3  558.40    8.82
   0   7  -3  564.09    8.89
   0   7  -3  587.86    9.19
   0   7  -2  269.33   11.11
   0   7  -2  260.31    5.76
   0   7  -2  305.25    6.15
   0   7  -2  286.63   12.51
   0  -7   2  285.92   11.24
   0   7  -2  288.36    5.19
   0   7  -2  286.73    5.57
   0   7  -2  286.16    5.17
   0   7  -2  268.36    5.28
   0   7  -2  283.90    5.30
   0   7  -2  287.64    5.29
   0   7  -1   11.71    1.71
   0  -7   1   14.35    3.88
   0   7  -1   14.07    2.02
   0   7  -1   15.40    4.52
   0   7  -1   15.11    1.34
   0   7  -1   13.38    1.47
   0   7  -1   12.34    1.66
   0   7  -1   14.01    1.33
   0   7  -1   15.81    1.46
   0   7  -1   13.85    1.29
   0   7   0  439.84    7.83
   0   7   0  425.97   14.93
   0   7   0  364.48    7.43
   0  -7   0  396.80   13.72
   0   7   0  417.41    6.84
   0   7   0  415.29    7.01
   0   7   0  407.83    7.05
   0   7   0  405.93    6.79
   0   7   0  403.85    7.07
   0   7   0  378.49    6.99
   0  -7  -1   52.49    5.63
   0   7   1   52.77    5.84
   0   7   1   53.68    2.57
   0   7   1   51.50    2.53
   0   7   1   50.22    2.20
   0   7   1   48.07    2.25
   0   7   1   51.45    2.02
   0   7   1   47.47    2.11
   0   7   1   52.89    2.01
   0   7   1   55.70    2.26
   0   7   1   64.13    2.63
   0   7   2    3.57    1.42
   0  -7  -2    3.85    3.48
   0   7   2    4.94    3.25
   0   7   2    4.33    1.38
   0   7   2    3.68    1.18
   0   7   2    6.21    1.42
   0   7   2    5.29    1.25
   0   7   2    5.39    1.68
   0   7   2    4.50    1.13
   0   7   2    5.97    1.34
   0   7   3   14.26    1.69
   0   7   3   20.00    1.70
   0  -7  -3   15.48    3.98
   0   7   3   18.13    3.89
   0   7   3   16.48    1.59
   0   7   3   15.41    1.49
   0   7   3   18.39    1.45
   0   7   3   18.00    1.75
   0   7   3   17.79    1.70
   0   7   3   18.54    1.86
   0   7   3   16.45    1.56
   0  -7  -4   42.19    1.57
   0  -7  -4   42.29    5.14
   0   7   4   36.51    2.10
   0   7   4   40.23    2.08
   0   7   4   39.21    2.23
   0   7   4   47.46    2.36
   0   7   4   42.37    2.04
   0   7   4   39.16    2.19
   0   7   4   40.01    2.28
   0  -7  -5   23.00    1.33
   0  -7  -5   19.92    4.29
   0   7   5   20.80    1.77
   0   7   5   21.31    1.86
   0   7   5   23.24    2.09
   0   7   5   19.19    1.82
   0   7   5   18.63    2.03
   0   7   5   24.70    2.18
   0  -7  -6  184.60    3.87
   0  -7  -6  197.48    4.07
   0  -7  -6  194.99   10.28
   0   7   6  187.15    4.28
   0   7   6  178.84    4.76
   0   7   6  169.47    4.57
   0   7   6  205.79    5.06
   0   7   6  187.05    4.77
   0   7   6  213.94    4.84
   0  -7  -7   90.85    2.58
   0  -7  -7   86.58    2.39
   0  -7  -7   84.52    6.80
   0   7   7   80.94    3.04
   0   7   7   85.13    3.28
   0   7   7   77.93    3.18
   0   7   7   83.58    2.96
   0   7   7   82.74    3.13
   0  -7  -8   18.10    1.34
   0  -7  -8   18.95    1.52
   0   7   8   16.13    2.09
   0   7   8   14.41    1.89
   0   7   8   14.59    1.99
   0   7   8   14.81    1.85
   0  -7  -9  162.49    3.69
   0  -7  -9  149.15    3.50
   0  -7  -9  178.63    3.94
   0   7   9  155.49    4.75
   0   7   9  145.45    4.30
   0   7   9  120.90    4.45
   0   7   9  129.44    3.91
   0  -7 -10  146.09    3.60
   0  -7 -10  156.21    3.77
   0   7  10  146.56    4.46
   0   7  10  148.98    4.08
   0   7  10  141.53    3.61
   0  -7 -11   29.56    1.93
   0  -7 -11   26.09    1.73
   0  -7 -11   29.30    1.91
   0   7  11   27.37    2.30
   0   7  11   25.08    1.66
   0  -7 -12   93.24    2.74
   0  -7 -12   98.52    2.89
   0  -7 -13  155.09    3.60
   0  -7 -13  158.95    3.68
   0   7  13  156.38    4.01
   0   7  13  154.12    4.28
   0  -7 -14   20.50    1.83
   0  -7 -14   17.27    1.66
   0  -7 -14   19.03    1.69
   0   7  14   20.57    2.17
   0   7  14   18.75    1.94
   0   7  14   21.86    2.19
   0  -7 -15   80.12    2.20
   0  -7 -15   86.50    2.35
   0  -7 -15   83.02    2.35
   0  -7 -15   94.68    2.48
   0   7  15   94.81    2.61
   0   7  15   84.00    2.77
   0  -7 -16   10.24    0.98
   0  -7 -16   10.86    1.09
   0   7  16   11.03    1.24
   0   7  16    9.72    1.21
   0   7  17    3.03    0.89
   0  -7 -17    2.11    0.87
   0   7  17    2.46    0.87
   0  -7 -17    1.38    0.96
   0   7  18   50.88    1.33
   0  -7 -18   58.67    1.47
   0  -7 -18   33.45    1.36
   0   7  18   30.51    1.42
   0   7  18   44.91    1.38
   0   8 -21   41.10    1.23
   0   8 -21   41.92    1.36
   0   8 -20   72.31    1.89
   0   8 -20   72.83    2.09
   0   8 -19   10.39    1.17
   0   8 -19    9.12    1.36
   0   8 -18   83.74    2.45
   0   8 -18   77.40    2.74
   0   8 -17  115.19    3.27
   0   8 -17  106.03    3.61
   0   8 -16   36.37    2.18
   0   8 -16   32.54    2.46
   0   8 -15   74.50    3.24
   0   8 -14  318.73    6.99
   0   8 -13   46.00    2.77
   0   8 -13   41.11    2.76
   0   8 -13   40.80    1.93
   0   8 -12   32.98    2.00
   0   8 -12   39.47    2.65
   0   8 -12   52.61    2.34
   0   8 -12   46.27    3.06
   0   8 -12   40.88    1.96
   0   8 -12   34.20    2.19
   0   8 -11  460.17    7.82
   0   8 -11  425.39    8.35
   0   8 -11  417.30    7.72
   0   8 -11  489.93    7.95
   0   8 -11  462.89    8.71
   0   8 -11  435.36    7.47
   0   8 -10   91.14    3.02
   0   8 -10   85.56    3.23
   0   8 -10   88.18    3.38
   0   8 -10   80.33    2.81
   0   8 -10   98.75    2.94
   0   8 -10   91.07    2.56
   0   8  -9  170.81    4.36
   0   8  -9  183.37    4.66
   0   8  -9  159.25    4.05
   0   8  -9  168.83    3.78
   0   8  -9  176.08    4.14
   0   8  -9  150.20    3.64
   0   8  -8  482.26    8.45
   0   8  -8  445.51    8.15
   0   8  -8  475.37    7.95
   0   8  -8  453.86    8.03
   0   8  -8  445.07    7.60
   0   8  -8  453.63    7.54
   0   8  -7   69.18    3.00
   0   8  -7   65.36    2.52
   0   8  -7   68.02    2.49
   0   8  -7   75.63    2.24
   0   8  -7   71.56    2.44
   0   8  -7   70.24    2.35
   0   8  -6  272.04    5.86
   0   8  -6  250.40    5.10
   0   8  -6  265.62    5.17
   0   8  -6  254.32    5.11
   0   8  -6  265.45    4.90
   0   8  -6  266.83    5.28
   0   8  -5  331.44    7.09
   0   8  -5  293.34    5.90
   0   8  -5  317.46    6.08
   0   8  -5  337.86    6.26
   0   8  -5  339.69    6.35
   0   8  -5  311.83    6.14
   0   8  -5  316.18    5.80
   0   8  -4   83.55    2.41
   0   8  -4   94.97    2.93
   0   8  -4   89.18    2.74
   0   8  -4  100.36    2.87
   0   8  -4   94.67    3.02
   0   8  -4   81.55    2.86
   0   8  -4   94.99    2.57
   0   8  -3  160.32    4.49
   0  -8   3  134.08    7.99
   0  -8   3  148.97    8.81
   0   8  -3  160.39    3.69
   0   8  -3  140.79    3.81
   0   8  -3  169.07    4.11
   0   8  -3  161.79    3.56
   0   8  -3  160.71    3.85
   0   8  -3  158.12    3.71
   0  -8   2  675.33   19.43
   0  -8   2  720.58   20.76
   0   8  -2  815.41   13.05
   0   8  -2  754.37   12.16
   0   8  -2  771.25   11.98
   0   8  -2  764.51   12.23
   0   8  -2  729.60   12.21
   0   8  -2  798.11   12.04
   0   8  -2  815.61   12.52
   0  -8   1   41.11    5.52
   0  -8   1   51.68    5.90
   0   8  -1   51.17    2.93
   0   8  -1   53.33    2.13
   0   8  -1   51.13    2.13
   0   8  -1   52.92    2.40
   0   8  -1   49.79    2.52
   0   8  -1   50.59    2.29
   0   8  -1   52.72    2.77
   0  -8   0  214.19   11.72
   0   8   0  238.07    5.61
   0  -8   0  157.68   10.07
   0   8   0  228.89    4.83
   0   8   0  259.20    5.42
   0   8   0  221.35    4.71
   0   8   0  179.15    4.71
   0   8   1  705.77   11.94
   0   8   1  724.76   11.89
   0   8   1  686.06   11.54
   0   8   2   79.59    3.24
   0   8   2   75.67    2.63
   0   8   2   92.69    3.06
   0   8   2   82.95    2.73
   0   8   2   78.13    3.15
   0   8   2   69.29    2.75
   0   8   2   87.09    3.28
   0   8   3   98.25    3.63
   0   8   3  102.12    3.30
   0   8   3  111.46    3.60
   0   8   3  111.42    3.86
   0   8   3  103.79    3.30
   0   8   3  107.88    3.76
   0   8   4  341.75    6.67
   0   8   4  321.26    6.50
   0   8   4  385.66    7.22
   0   8   4  332.98    6.64
   0   8   4  358.47    6.99
   0   8   4  358.52    7.04
   0  -8  -5   35.22    1.72
   0   8   5   32.65    2.04
   0   8   5   29.21    2.06
   0   8   5   32.34    2.05
   0   8   5   28.39    2.32
   0   8   5   35.13    2.43
   0   8   5   28.81    2.30
   0  -8  -6   38.28    1.80
   0   8   6   34.51    1.96
   0   8   6   34.46    2.17
   0   8   6   33.94    2.18
   0   8   6   38.13    2.58
   0   8   6   34.52    2.41
   0   8   7  109.68    3.62
   0   8   7  110.71    4.05
   0   8   7   98.73    3.61
   0   8   7  108.76    3.55
   0  -8  -8   48.55    1.97
   0   8   8   45.97    2.46
   0   8   8   43.82    2.80
   0   8   8   41.71    2.41
   0   8   8   46.25    2.30
   0  -8  -9   54.13    2.08
   0  -8  -9   58.41    2.29
   0   8   9   46.51    2.50
   0   8   9   42.87    2.85
   0   8   9   45.08    2.51
   0   8   9   50.25    2.23
   0  -8 -10  108.02    2.83
   0  -8 -10  112.72    3.04
   0   8  10  108.10    3.27
   0   8  10   97.01    3.33
   0   8  10  100.79    2.78
   0   8  10  101.73    3.78
   0  -8 -11    4.57    1.10
   0  -8 -11    6.48    1.27
   0   8  11    6.26    1.51
   0   8  11    4.01    1.07
   0   8  11    6.18    1.76
   0   8  11    5.74    1.44
   0  -8 -12   19.71    1.69
   0  -8 -12   12.68    1.50
   0  -8 -12   19.05    1.70
   0   8  12   16.08    1.77
   0   8  12   12.87    2.06
   0   8  12   18.06    1.80
   0  -8 -13  122.77    2.83
   0  -8 -13  119.27    2.78
   0  -8 -13  119.43    2.68
   0   8  13  101.99    3.22
   0   8  13  103.16    2.94
   0   8  14   32.10    1.50
   0  -8 -14   32.13    1.64
   0   8  14   30.73    1.75
   0  -8 -15   31.27    1.21
   0   8  15   29.83    1.30
   0   8  15   23.38    1.41
   0  -8 -15   19.81    1.22
   0  -8 -16  138.87    2.34
   0   8  16  129.43    2.35
   0   9 -19   75.83    1.86
   0   9 -19   69.98    1.87
   0   9 -18    0.50    0.86
   0   9 -18    1.80    1.00
   0   9 -17   78.62    2.43
   0   9 -16  148.22    3.71
   0   9 -15   12.27    1.71
   0   9 -15    7.98    1.66
   0   9 -14  201.40    4.70
   0   9 -14  213.80    5.02
   0   9 -13   88.20    3.07
   0   9 -13   98.62    3.25
   0   9 -12   43.45    1.89
   0   9 -12   41.26    2.24
   0   9 -12   46.40    2.47
   0   9 -11  264.03    5.13
   0   9 -11  245.61    5.44
   0   9 -11  273.56    5.70
   0   9 -11  238.34    4.70
   0   9 -10   14.61    1.81
   0   9 -10   12.93    1.71
   0   9 -10   14.55    1.32
   0   9 -10   14.09    1.60
   0   9 -10   14.56    1.56
   0   9  -9    0.02    1.74
   0   9  -9    0.35    1.37
   0   9  -9    0.79    1.33
   0   9  -9    0.76    1.10
   0   9  -9    0.49    1.35
   0   9  -8  102.08    3.44
   0   9  -8   92.84    3.00
   0   9  -8   97.04    2.73
   0   9  -8   97.00    2.61
   0   9  -8   99.55    2.94
   0   9  -7  315.89    6.49
   0   9  -7  252.97    5.36
   0   9  -7  279.46    5.57
   0   9  -7  297.78    5.79
   0   9  -7  281.14    5.22
   0   9  -7  291.45    5.50
   0   9  -6    3.70    2.27
   0   9  -6   -1.10    1.25
   0   9  -6    4.19    1.23
   0   9  -6    2.45    1.58
   0   9  -6    4.48    1.83
   0   9  -6    2.38    1.73
   0   9  -6    4.68    1.51
   0   9  -5  200.30    5.22
   0   9  -5  194.70    4.45
   0   9  -5  198.15    3.97
   0   9  -5  203.00    4.35
   0   9  -5  198.60    4.40
   0   9  -5  187.65    4.23
   0   9  -4  178.06    4.52
   0   9  -4  186.33    4.42
   0   9  -4  219.84    4.78
   0   9  -4  204.49    4.69
   0   9  -4  209.26    4.27
   0   9  -4  222.83    4.56
   0   9  -3   28.20    3.06
   0   9  -3   23.71    2.29
   0   9  -3   10.75    1.74
   0   9  -3   33.80    2.53
   0   9  -3   20.43    2.03
   0   9  -3   14.32    1.65
   0   9  -2  374.86    7.07
   0   9  -2  386.06    7.19
   0   9  -2  365.47    6.49
   0   9  -1  143.00    4.46
   0   9  -1  141.01    3.46
   0   9  -1  146.56    4.11
   0   9   0   79.60    3.47
   0   9   0   84.82    2.77
   0   9   0   78.99    3.13
   0   9   1  343.51    7.19
   0   9   1  324.37    6.80
   0   9   1  333.69    6.46
   0   9   2   11.15    2.02
   0  -9  -2   10.67    1.25
   0   9   2   11.22    2.09
   0   9   2   11.86    1.66
   0   9   2   11.41    1.92
   0   9   3    0.29    1.63
   0  -9  -3    0.42    1.02
   0   9   3    1.28    1.91
   0   9   3    0.86    1.46
   0   9   3    0.30    1.69
   0  -9  -4   30.81    1.58
   0   9   4   26.53    1.96
   0   9   4   22.50    1.68
   0   9   4   27.87    2.08
   0   9   4   26.54    2.35
   0  -9  -5  200.87    4.05
   0  -9  -5  225.94    4.45
   0   9   5  167.35    4.23
   0   9   5  170.94    4.25
   0   9   5  190.74    4.77
   0   9   5  201.95    4.80
   0  -9  -6   15.63    1.34
   0  -9  -6   15.51    1.53
   0   9   6   13.24    1.54
   0   9   6   16.58    1.92
   0   9   6   17.80    1.94
   0  -9  -7  124.16    2.99
   0  -9  -7  133.94    3.27
   0   9   7  121.28    3.35
   0   9   7  133.43    3.40
   0   9   7  115.34    3.61
   0  -9  -8  115.85    2.81
   0  -9  -8  129.35    3.20
   0  -9  -8  129.66    3.12
   0   9   8  113.52    3.19
   0   9   8  115.26    2.98
   0   9   8  114.42    3.50
   0  -9  -9    0.73    1.12
   0  -9  -9    1.21    1.07
   0   9   9    0.22    1.23
   0   9   9    0.39    1.29
   0   9   9   -0.10    1.06
   0  -9 -10   53.18    2.01
   0  -9 -10   54.90    2.00
   0   9  10   48.48    1.98
   0  -9 -10   44.94    1.63
   0   9  10   47.99    2.22
   0   9  11   29.77    1.45
   0  -9 -11   26.80    1.12
   0   9  11   25.17    1.50
   0  -9 -12    1.25    0.60
   0   9  12    1.62    0.77
   0   9  12    0.50    0.80
   0  -9 -12    0.37    0.88
   0   9  13   31.81    1.17
   0  -9 -13   14.92    1.00
   0  10 -16   39.45    1.36
   0  10 -16   41.35    1.49
   0  10 -15   18.72    1.16
   0  10 -15   21.15    1.34
   0  10 -14   45.35    1.82
   0  10 -14   58.58    2.05
   0  10 -13  128.85    3.25
   0  10 -13  153.00    3.52
   0  10 -12    1.29    1.07
   0  10 -11   45.36    1.85
   0  10 -10   78.64    2.55
   0  10 -10   52.27    2.14
   0  10  -9   49.95    2.38
   0  10  -8   14.58    2.09
   0  10  -7  144.26    4.10
   0  10  -7  142.86    3.58
   0  10  -6   49.59    2.87
   0  10  -6   43.42    1.83
   0  10  -5   50.65    2.43
   0  10  -5   38.19    1.80
   0  10  -4  141.58    3.69
   0  10  -4  138.98    3.19
   0  10  -3   18.88    2.58
   0  10  -3   15.31    1.39
   0  10  -3   16.10    1.96
   0  10  -2   64.76    3.38
   0  10  -2   58.15    2.21
   0  10  -1  243.11    5.61
   0  10  -1  248.60    5.31
   0  10   0    9.40    2.05
   0  10   0    9.08    1.40
   0 -10  -1   38.03    1.90
   0  10   1   36.13    1.85
   0  10   2  122.63    3.48
   0 -10  -2  128.55    3.27
   0  10   2  132.96    3.78
   0 -10  -3    7.49    1.21
   0  10   3    7.14    1.27
   0  10   3    8.31    1.75
   0 -10  -4   25.25    1.97
   0  10   4   30.64    1.78
   0  10   5   51.05    1.97
   0  10   5   55.62    2.18
   0  10   6   12.76    1.34
   0  10   6   13.31    1.19
   0  10   7   13.72    1.29
   0  10   7   19.57    1.27
  -1  11   6   52.79    1.73
  -1  11   5   10.69    1.37
  -1  11   4   10.24    1.39
  -1  11   3   33.07    2.02
  -1  11   2   17.44    1.53
  -1  11   1    9.11    1.57
  -1  11   1    7.97    1.62
  -1  11   0   88.11    3.07
  -1  11   0   81.50    2.93
  -1  11  -1   46.14    2.63
  -1  11  -1   45.49    2.36
  -1  11  -2   15.44    2.23
  -1  11  -2   14.59    1.75
  -1  11  -3  160.21    4.41
  -1  11  -3  131.70    3.43
  -1  11  -4   93.35    2.85
  -1  11  -5    7.07    2.08
  -1  11  -6  299.68    6.14
  -1  11  -7   62.88    2.65
  -1  11  -8    5.90    1.50
   1 -10 -11    5.10    0.85
  -1  10  10    0.88    0.70
  -1  10   9   27.44    1.32
  -1  10   8   48.20    1.88
   1 -10  -7   -1.55    1.30
  -1  10   7   -0.11    1.40
   1 -10  -6   56.51    2.06
   1 -10  -6   55.87    2.24
  -1  10   6   57.25    2.44
   1 -10  -5   12.88    1.37
  -1  10   5   13.60    1.38
   1 -10  -5   13.51    1.56
  -1  10   5   11.99    1.90
   1 -10  -4    1.91    1.16
  -1  10   4    1.76    1.33
   1 -10  -4    0.81    1.36
  -1  10   4    1.69    1.80
  -1  10   3   35.97    2.12
   1 -10  -3   34.77    2.10
  -1  10   3   35.91    2.44
  -1  10   3   37.27    2.24
  -1  10   2   27.56    2.39
  -1  10   2   31.97    2.44
  -1  10   1    7.92    1.98
  -1  10   1    6.61    1.81
  -1  10   0   74.23    3.29
  -1  10   0   66.98    2.93
  -1  10   0   65.56    2.85
  -1  10  -1   98.79    3.78
  -1  10  -1   92.58    3.27
  -1  10  -1   87.97    3.22
  -1  10  -2   15.67    2.67
  -1  10  -2   10.26    2.06
  -1  10  -2   14.23    2.22
  -1  10  -3  107.43    3.35
  -1  10  -3   99.40    3.47
  -1  10  -4  269.51    5.43
  -1  10  -4  252.91    5.18
  -1  10  -5   25.95    2.77
  -1  10  -5   30.57    2.14
  -1  10  -5   24.99    1.87
  -1  10  -5   21.22    2.10
  -1  10  -5   27.71    2.26
  -1  10  -6  158.12    4.46
  -1  10  -6  150.18    3.91
  -1  10  -6  155.46    3.85
  -1  10  -7  240.62    5.35
  -1  10  -7  178.63    4.23
  -1  10  -7  193.93    4.14
  -1  10  -7  239.68    4.90
  -1  10  -7  219.24    4.78
  -1  10  -8    1.79    1.74
  -1  10  -8    1.37    1.22
  -1  10  -8    1.90    1.58
  -1  10  -8    3.34    1.51
  -1  10  -9   56.86    2.43
  -1  10  -9   50.11    2.16
  -1  10  -9   58.17    2.51
  -1  10  -9   56.96    2.33
  -1  10 -10   83.19    2.96
  -1  10 -10   83.95    2.79
  -1  10 -11    3.06    1.34
  -1  10 -11    2.37    1.27
  -1  10 -11    4.03    1.51
  -1  10 -12  106.16    3.07
  -1  10 -12  111.63    3.21
  -1  10 -13  146.60    3.65
  -1  10 -13  163.99    3.81
  -1  10 -14    2.29    1.36
  -1  10 -14    0.18    1.41
  -1  10 -15  135.10    3.18
  -1  10 -15  124.78    3.10
  -1  10 -16   62.56    1.81
  -1   9  15    2.40    0.55
   1  -9 -14   35.50    1.21
  -1   9  14   37.16    1.31
  -1   9  13   25.72    1.39
  -1   9  13   15.01    1.29
  -1   9  12   29.76    1.56
  -1   9  12   20.66    1.51
   1  -9 -11  121.94    2.98
   1  -9 -11  121.56    3.01
   1  -9 -11  126.17    2.93
  -1   9  11  117.83    3.05
  -1   9  11  104.10    2.58
  -1   9  11   98.75    3.13
   1  -9 -10   23.74    1.61
   1  -9 -10   22.50    1.51
  -1   9  10   21.83    1.76
  -1   9  10   17.86    1.76
  -1   9  10   20.97    1.52
   1  -9  -9   83.55    2.66
   1  -9  -9   82.73    2.56
  -1   9   9   77.04    2.75
  -1   9   9   80.53    2.58
   1  -9  -8  442.43    7.57
   1  -9  -8  440.12    7.34
  -1   9   8  424.18    7.56
   1  -9  -7   53.28    2.36
   1  -9  -7   49.74    2.21
  -1   9   7   38.94    2.38
  -1   9   7   46.53    2.66
  -1   9   7   43.15    2.54
  -1   9   6    8.94    1.45
   1  -9  -6    9.15    1.54
  -1   9   6    7.98    1.63
  -1   9   6   12.10    2.00
  -1   9   6    7.53    1.73
  -1   9   6    7.25    2.11
   1  -9  -5  439.88    7.37
  -1   9   5  426.75    7.34
  -1   9   5  418.60    8.00
  -1   9   5  419.17    7.68
  -1   9   4  238.34    5.49
   1  -9  -4  245.81    5.10
  -1   9   4  220.00    5.06
  -1   9   4  250.27    5.82
  -1   9   4  240.35    5.38
  -1   9   4  264.02    6.25
  -1   9   3    1.91    1.74
  -1   9   3    2.43    1.75
  -1   9   3    1.54    1.99
  -1   9   3    2.47    1.41
  -1   9   2  136.41    4.11
  -1   9   2  134.55    3.51
  -1   9   2  140.14    3.87
  -1   9   1   70.96    2.94
  -1   9   1   70.53    2.51
  -1   9   0    5.32    2.06
  -1   9   0    5.90    1.74
  -1   9   0    3.30    2.00
  -1   9   0    4.29    1.23
  -1   9   0    4.16    1.68
  -1   9  -1  169.24    4.54
  -1   9  -1  161.73    3.71
  -1   9  -1  161.50    4.21
  -1   9  -1  170.65    4.16
  -1   9  -2   34.37    2.78
  -1   9  -2   25.82    1.55
  -1   9  -2   29.59    2.26
  -1   9  -2   39.22    2.19
  -1   9  -2   35.53    2.23
  -1   9  -3   91.58    2.58
  -1   9  -3  109.98    3.40
  -1   9  -3  101.87    2.67
  -1   9  -3  103.84    3.33
  -1   9  -3  116.49    3.38
  -1   9  -4  583.37   10.15
  -1   9  -4  735.62   11.10
  -1   9  -4  709.80   11.06
  -1   9  -4  684.29   10.79
  -1   9  -4  611.04   10.13
  -1   9  -4  711.18   10.88
  -1   9  -5   39.99    2.85
  -1   9  -5   32.44    1.89
  -1   9  -5   29.25    2.15
  -1   9  -5   41.17    2.07
  -1   9  -5   39.85    2.27
  -1   9  -5   32.13    1.71
  -1   9  -5   33.42    2.23
  -1   9  -6   94.60    3.48
  -1   9  -6   80.47    2.70
  -1   9  -6   86.70    2.36
  -1   9  -6   82.02    2.68
  -1   9  -6   85.89    2.98
  -1   9  -6   77.21    2.52
  -1   9  -6   93.50    3.04
  -1   9  -6   78.76    2.87
  -1   9  -7  236.29    5.49
  -1   9  -7  214.29    4.74
  -1   9  -7  227.82    4.31
  -1   9  -7  212.58    4.81
  -1   9  -7  229.68    4.71
  -1   9  -7  215.10    4.39
  -1   9  -7  234.94    5.04
  -1   9  -7  237.77    5.07
  -1   9  -8   90.37    3.36
  -1   9  -8   82.64    2.91
  -1   9  -8   89.16    3.18
  -1   9  -8   86.64    2.82
  -1   9  -8   93.04    3.23
  -1   9  -8   77.56    2.39
  -1   9  -8   75.86    2.31
  -1   9  -9   14.33    1.81
  -1   9  -9   16.29    1.81
  -1   9  -9   15.89    1.92
  -1   9  -9   13.18    1.75
  -1   9 -10  212.02    4.57
  -1   9 -10  193.57    4.79
  -1   9 -10  209.73    4.98
  -1   9 -10  199.30    4.70
  -1   9 -11   98.08    2.84
  -1   9 -11  104.63    3.36
  -1   9 -11  102.49    3.47
  -1   9 -11  101.72    3.19
  -1   9 -12   49.01    2.46
  -1   9 -12   47.71    2.18
  -1   9 -12   48.92    2.61
  -1   9 -13  229.34    4.84
  -1   9 -13  232.90    5.54
  -1   9 -14  103.42    3.35
  -1   9 -15    2.67    1.54
  -1   9 -16  242.34    4.74
  -1   9 -16  214.61    4.81
  -1   9 -17   44.04    1.90
  -1   9 -17   42.77    2.00
  -1   9 -18    8.96    1.02
  -1   9 -18    7.63    1.05
  -1   9 -19   84.43    1.88
  -1   9 -19   75.86    1.82
   1  -8 -17   63.99    1.45
  -1   8  17   54.74    1.40
  -1   8  16   18.43    1.34
   1  -8 -16   26.77    1.38
   1  -8 -15    1.18    0.92
   1  -8 -15    0.47    1.22
  -1   8  15    0.38    1.14
   1  -8 -14   37.76    1.65
   1  -8 -14   35.33    1.48
   1  -8 -14   39.46    1.76
   1  -8 -14   41.57    1.75
  -1   8  14   43.58    2.15
  -1   8  14   34.16    2.14
   1  -8 -13   49.72    1.99
   1  -8 -13   45.69    1.75
   1  -8 -13   49.43    1.98
  -1   8  13   50.34    2.47
   1  -8 -12    3.35    1.34
   1  -8 -12    3.49    1.08
   1  -8 -12    3.64    1.30
  -1   8  12    3.17    1.54
  -1   8  12    2.10    1.79
  -1   8  12    2.37    1.14
  -1   8  12    2.45    1.36
   1  -8 -11   54.67    2.29
   1  -8 -11   49.44    1.96
   1  -8 -11   52.04    2.24
  -1   8  11   51.61    2.48
  -1   8  11   48.42    2.74
  -1   8  11   49.36    2.14
   1  -8 -10  183.64    4.27
   1  -8 -10  145.76    3.69
   1  -8 -10  163.33    4.03
  -1   8  10  173.16    4.48
  -1   8  10  178.14    4.96
  -1   8  10  124.82    4.19
  -1   8  10  156.53    4.12
   1  -8  -9   12.34    1.75
   1  -8  -9   11.40    1.37
   1  -8  -9   12.27    1.64
  -1   8   9    9.95    1.93
  -1   8   9    9.74    2.08
  -1   8   9    9.07    1.66
  -1   8   9   10.13    1.86
  -1   8   9    8.66    2.06
   1  -8  -8  113.74    2.96
   1  -8  -8  123.03    3.30
  -1   8   8  106.46    3.56
  -1   8   8  106.04    3.78
  -1   8   8  108.53    3.90
  -1   8   8   97.78    3.33
  -1   8   8  109.70    3.58
  -1   8   8  111.24    3.63
   1  -8  -7  127.70    3.24
   1  -8  -7  146.18    3.58
  -1   8   7  120.21    3.88
  -1   8   7  106.00    3.99
  -1   8   7  131.06    4.36
  -1   8   7  117.12    3.66
  -1   8   7  136.23    4.14
   1  -8  -6   20.14    1.43
  -1   8   6   22.43    1.74
  -1   8   6   19.81    2.06
  -1   8   6   19.64    1.96
  -1   8   6   22.26    2.33
  -1   8   6   22.48    2.11
   1  -8  -5  193.90    3.93
  -1   8   5  190.19    4.41
  -1   8   5  176.98    4.53
  -1   8   5  190.04    4.60
  -1   8   5  202.34    4.86
  -1   8   5  186.01    5.06
   1  -8  -4   20.94    1.38
  -1   8   4   16.57    1.82
   1  -8  -4   19.21    3.56
   1  -8  -4   19.65    4.41
  -1   8   4   16.29    1.75
  -1   8   4   17.15    1.73
  -1   8   4   21.04    1.84
  -1   8   4   21.04    1.91
  -1   8   4   19.07    2.20
  -1   8   3   39.12    2.21
   1  -8  -3   44.68    4.62
   1  -8  -3   40.09    5.40
  -1   8   3   33.44    1.94
  -1   8   3   45.30    2.16
  -1   8   3   43.33    2.64
  -1   8   3   44.27    2.25
   1  -8  -2   29.20    4.23
   1  -8  -2   30.92    5.40
  -1   8   2   33.42    2.33
  -1   8   2   36.92    2.01
  -1   8   2   37.51    2.24
  -1   8   1  200.78    5.12
   1  -8  -1  218.24    8.82
   1  -8  -1  198.03   10.59
  -1   8   1  217.68    4.70
  -1   8   1  210.48    4.48
   1  -8   0    4.41    2.81
   1  -8   0    1.99    3.50
  -1   8   0    3.37    1.79
  -1   8   0    3.29    1.49
  -1   8   0    4.86    1.20
  -1   8   0    3.39    1.44
  -1   8   0    2.96    1.78
  -1   8  -1  231.69    5.64
   1  -8   1  254.68    9.26
   1  -8   1  216.25   10.82
  -1   8  -1  224.42   10.62
  -1   8  -1  245.56    5.06
  -1   8  -1  255.46    5.00
  -1   8  -1  240.76    4.68
  -1   8  -1  251.67    5.40
   1  -8   2  409.93   16.02
  -1   8  -2  413.65   15.82
   1  -8   2  413.37   12.76
  -1   8  -2  441.17    8.75
  -1   8  -2  421.60    7.41
  -1   8  -2  506.69    8.09
  -1   8  -2  506.47    8.17
  -1   8  -2  517.64    8.48
  -1   8  -2  440.36    7.54
  -1   8  -3   80.49    7.38
   1  -8   3   77.40    5.55
   1  -8   3   81.61    7.19
  -1   8  -3   80.88    2.36
  -1   8  -3   96.20    2.72
  -1   8  -3   86.85    2.74
  -1   8  -3   89.32    2.94
  -1   8  -3   75.24    2.69
  -1   8  -3   81.00    2.34
   1  -8   4  113.12    6.32
  -1   8  -4   99.18    8.10
  -1   8  -4  100.70    3.59
  -1   8  -4   98.42    2.72
  -1   8  -4  107.49    3.03
  -1   8  -4  103.54    2.58
  -1   8  -4   96.05    2.75
  -1   8  -4   95.75    2.99
  -1   8  -4  113.51    3.07
  -1   8  -4  100.46    2.98
  -1   8  -5  495.71    9.09
   1  -8   5  473.64   14.05
   1  -8   5  495.10   13.94
  -1   8  -5  452.87   16.76
  -1   8  -5  487.11    8.31
  -1   8  -5  514.98    8.64
  -1   8  -5  480.44    8.47
  -1   8  -5  518.90    8.02
  -1   8  -5  545.55    8.63
  -1   8  -5  479.00    8.22
  -1   8  -5  493.84    8.30
   1  -8   6  136.35    8.37
   1  -8   6  131.59    7.69
  -1   8  -6  167.50    4.42
  -1   8  -6  156.05    3.83
  -1   8  -6  158.26    3.96
  -1   8  -6  141.69    3.60
  -1   8  -6  144.85    3.26
  -1   8  -6  145.37    3.60
  -1   8  -6  160.22    4.01
  -1   8  -6  170.07    4.08
  -1   8  -7  119.19    8.76
   1  -8   7  122.81    7.75
  -1   8  -7  118.08    7.31
  -1   8  -7  124.40    3.68
  -1   8  -7  125.28    3.41
  -1   8  -7  112.00    3.19
  -1   8  -7  118.17    3.16
  -1   8  -7  120.05    2.83
  -1   8  -7  119.99    3.46
  -1   8  -7  113.01    2.86
  -1   8  -7  133.40    3.52
  -1   8  -8   55.80    5.38
  -1   8  -8   59.03    6.36
  -1   8  -8   51.07    2.37
   1  -8   8   56.08    5.70
  -1   8  -8   54.62    2.37
  -1   8  -8   52.75    2.39
  -1   8  -8   47.78    2.11
  -1   8  -8   53.61    2.15
  -1   8  -8   57.91    2.55
  -1   8  -8   52.79    1.85
  -1   8  -9    8.94    1.58
  -1   8  -9   10.04    1.68
  -1   8  -9    8.37    1.58
  -1   8  -9   11.19    1.19
  -1   8  -9   10.58    1.77
  -1   8  -9    9.80    1.41
  -1   8 -10   32.64    2.04
  -1   8 -10   38.47    2.28
  -1   8 -10   39.24    2.09
  -1   8 -10   36.76    2.50
  -1   8 -10   34.23    2.28
  -1   8 -10   29.83    1.62
  -1   8 -11  209.96    4.37
  -1   8 -11  216.18    5.08
  -1   8 -11  218.78    5.31
  -1   8 -11  203.65    4.91
  -1   8 -12    4.09    1.17
  -1   8 -12    4.90    1.53
  -1   8 -12    5.26    1.89
  -1   8 -13  124.18    3.88
  -1   8 -13  129.16    3.65
  -1   8 -13  133.50    4.10
  -1   8 -14  334.41    7.25
  -1   8 -14  329.05    6.67
  -1   8 -15   24.99    2.10
  -1   8 -15   21.34    1.70
  -1   8 -15   24.76    2.30
  -1   8 -16  131.89    3.51
  -1   8 -16  119.52    3.74
  -1   8 -17   74.70    2.50
  -1   8 -17   68.86    2.72
  -1   8 -18   16.24    1.54
  -1   8 -18   12.89    1.76
  -1   8 -19   89.73    2.32
  -1   8 -19   83.65    2.51
  -1   8 -20  103.17    2.19
  -1   8 -20   93.62    2.27
  -1   8 -21    1.12    0.54
  -1   8 -21    1.08    0.54
  -1   7  19    8.68    0.74
   1  -7 -19    6.42    0.72
  -1   7  18    8.21    0.98
  -1   7  18   10.24    1.11
  -1   7  18    8.16    0.94
   1  -7 -18    7.59    1.02
   1  -7 -17   24.69    1.37
  -1   7  17   26.92    1.55
  -1   7  17   26.79    1.70
   1  -7 -17   26.89    1.69
  -1   7  17   23.51    1.56
   1  -7 -16   35.06    1.53
   1  -7 -16   34.75    1.59
   1  -7 -16   36.50    1.69
   1  -7 -16   26.94    1.44
  -1   7  16   41.61    2.14
  -1   7  16   41.13    1.94
  -1   7  16   33.77    1.94
   1  -7 -15   34.00    1.63
   1  -7 -15   32.57    1.68
   1  -7 -15   32.17    1.76
   1  -7 -15   34.16    1.82
  -1   7  15   35.84    2.00
   1  -7 -15   27.99    1.57
  -1   7  15   38.12    2.24
  -1   7  15   30.70    2.07
   1  -7 -14   19.99    1.66
   1  -7 -14   19.51    1.60
   1  -7 -14   19.94    1.49
   1  -7 -14   23.10    1.74
   1  -7 -14   19.19    1.52
  -1   7  14   22.05    1.93
  -1   7  14   18.08    1.98
   1  -7 -13  114.68    3.10
   1  -7 -13  127.56    3.40
   1  -7 -13  128.29    3.40
   1  -7 -13  106.04    3.11
  -1   7  13  102.90    3.79
   1  -7 -12   31.35    1.99
   1  -7 -12   37.50    2.27
  -1   7  12   41.22    2.84
  -1   7  12   29.70    2.03
  -1   7  12   27.69    2.45
   1  -7 -11   13.76    1.46
   1  -7 -11   14.66    1.77
  -1   7  11   13.18    1.96
  -1   7  11   16.65    2.32
   1  -7 -11   12.04    1.63
  -1   7  11   14.97    1.72
  -1   7  11   12.03    1.93
   1  -7 -10  187.97    4.12
   1  -7 -10  196.79    4.36
  -1   7  10  188.15    4.69
  -1   7  10  192.45    5.10
  -1   7  10  184.59    4.42
   1  -7  -9   43.65    2.02
   1  -7  -9   47.07    5.46
   1  -7  -9   42.20    5.67
   1  -7  -9   49.25    2.35
  -1   7   9   40.22    2.82
  -1   7   9   39.55    2.60
  -1   7   9   52.00    2.87
  -1   7   9   39.16    2.67
  -1   7   9   43.78    2.71
   1  -7  -8   35.90    1.68
   1  -7  -8   24.52    4.13
   1  -7  -8   34.24    4.70
   1  -7  -8   37.32    1.94
  -1   7   8   30.65    2.19
  -1   7   8   35.35    2.35
  -1   7   8   30.98    2.31
  -1   7   8   33.72    2.30
  -1   7   8   30.38    2.10
   1  -7  -7  126.46    2.98
   1  -7  -7  110.99    6.95
  -1   7   7  111.69    3.56
  -1   7   7  117.14    3.74
  -1   7   7  108.08    3.47
  -1   7   7  111.58    3.47
  -1   7   7  116.91    3.80
   1  -7  -6   57.50    1.92
  -1   7   6   50.78    2.09
   1  -7  -6   50.49    4.80
  -1   7   6   52.80    2.47
  -1   7   6   51.33    2.60
  -1   7   6   50.81    2.66
  -1   7   6   55.91    2.28
   1  -7  -5    4.96    1.06
  -1   7   5    4.22    1.30
  -1   7   5    4.67    1.42
  -1   7   5    4.71    1.52
  -1   7   5    6.75    1.24
  -1   7   5    4.78    1.84
  -1   7   4  301.55    6.24
   1  -7  -4  352.31   13.15
   1  -7  -4  316.62   10.77
  -1   7   4  316.70    6.30
  -1   7   4  343.39    6.40
  -1   7   4  355.04    6.89
  -1   7   4  343.31    6.35
  -1   7   3   74.45    2.70
   1  -7  -3   91.97    6.84
   1  -7  -3  103.39    5.78
  -1   7   3   90.87    2.73
  -1   7   3   82.87    2.67
  -1   7   3   88.12    3.24
  -1   7   3   89.96    2.69
  -1   7   3   99.46    2.80
  -1   7   3   87.18    2.69
   1  -7  -2   46.51    5.14
  -1   7   2   42.42    4.50
  -1   7   2   38.65    2.01
   1  -7  -2   50.79    4.20
  -1   7   2   48.87    1.92
  -1   7   2   47.34    1.96
   1  -7  -1  244.46    8.30
  -1   7   1  195.31    4.73
  -1   7   1  185.11    8.58
  -1   7   1  231.67    4.53
  -1   7   1  234.15    4.43
   1  -7   0   82.17    5.16
  -1   7   0   85.08    6.49
  -1   7   0   70.04    7.16
  -1   7   0   88.40    3.08
  -1   7   0   83.06    2.60
  -1   7  -1  123.34    8.17
   1  -7   1  123.22    5.26
  -1   7  -1  131.57    7.33
   1  -7   1  133.51    6.17
  -1   7  -1  129.97    3.47
  -1   7  -1  130.95    3.02
  -1   7  -1  128.14    3.12
  -1   7  -1  126.51    3.01
   1  -7   2  405.54   10.71
  -1   7  -2  408.39   14.36
  -1   7  -2  416.71   13.34
   1  -7   2  404.22   11.29
  -1   7  -2  441.17    7.05
  -1   7  -2  397.13    7.01
  -1   7  -2  421.76    7.06
  -1   7  -2  416.89    7.29
   1  -7   3   42.26    3.79
  -1   7  -3   47.74    5.26
   1  -7   3   46.63    4.26
  -1   7  -3   45.33    1.93
  -1   7  -3   40.73    1.96
  -1   7  -3   42.84    1.80
  -1   7  -3   38.53    1.91
  -1   7  -4   91.81    5.57
   1  -7   4  103.84    5.72
  -1   7  -4  111.40    7.39
   1  -7   4  106.86    5.85
  -1   7  -4  102.71    7.45
  -1   7  -4   94.07    2.60
  -1   7  -4  101.66    2.73
  -1   7  -4   96.30    2.77
  -1   7  -4  101.35    2.78
  -1   7  -4   96.16    2.69
  -1   7  -5   89.16    5.52
   1  -7   5   80.87    5.03
   1  -7   5   90.14    5.62
  -1   7  -5   74.63    2.69
  -1   7  -5   81.69    2.43
  -1   7  -5   79.28    2.42
  -1   7  -5   89.26    2.59
  -1   7  -5   91.34    2.56
  -1   7  -5   81.74    2.33
  -1   7  -6   14.43    1.50
   1  -7   6   18.44    3.08
  -1   7  -6   16.93    3.13
   1  -7   6   21.05    3.48
  -1   7  -6   16.61    1.41
  -1   7  -6   18.04    1.44
  -1   7  -6   16.02    1.16
  -1   7  -6   16.19    1.21
  -1   7  -6   17.25    1.04
  -1   7  -6   15.22    1.28
  -1   7  -6   18.97    1.49
   1  -7   7    6.13    2.75
   1  -7   7    6.91    2.99
  -1   7  -7    6.59    2.71
  -1   7  -7    5.47    1.22
  -1   7  -7    6.82    3.43
  -1   7  -7    6.77    1.26
  -1   7  -7    7.70    0.91
  -1   7  -7    6.45    1.09
  -1   7  -7    7.67    1.36
  -1   7  -7    7.08    1.14
  -1   7  -7    7.63    1.31
  -1   7  -7    7.03    0.97
  -1   7  -8  150.14    7.73
   1  -7   8  163.38    8.55
  -1   7  -8  147.67    8.46
  -1   7  -8  135.59    3.50
   1  -7   8  162.62    8.15
  -1   7  -8  151.99    3.77
  -1   7  -8  136.32    3.42
  -1   7  -8  142.09    3.69
  -1   7  -8  163.92    3.90
  -1   7  -8  148.88    3.11
  -1   7  -8  143.71    3.40
  -1   7  -9   99.34    6.97
   1  -7   9  125.85    7.76
  -1   7  -9   97.18    7.33
   1  -7   9  117.21    7.71
  -1   7  -9  105.16    2.94
  -1   7  -9  108.14    3.31
  -1   7  -9  116.37    3.44
  -1   7  -9  103.83    3.34
  -1   7  -9  107.19    2.63
  -1   7  -9  103.39    2.94
  -1   7 -10   40.33    5.22
  -1   7 -10   44.90    5.26
   1  -7  10   50.88    5.56
  -1   7 -10   43.29    1.90
  -1   7 -10   42.03    2.25
  -1   7 -10   41.21    1.71
  -1   7 -10   46.03    2.08
  -1   7 -10   48.19    2.48
  -1   7 -11  395.24   14.49
  -1   7 -11  397.39   14.06
   1  -7  11  456.77   15.89
   1  -7  11  441.76   15.04
  -1   7 -11  401.31    6.97
  -1   7 -11  402.96    7.72
  -1   7 -11  430.98    7.44
  -1   7 -11  434.55    8.17
  -1   7 -11  417.15    6.99
  -1   7 -11  382.05    7.69
   1  -7  12  163.28   10.19
   1  -7  12  172.33    9.65
  -1   7 -12  144.22    9.50
  -1   7 -12  197.70    9.98
  -1   7 -12  193.02    4.84
  -1   7 -12  169.51    4.75
  -1   7 -12  189.32    5.12
  -1   7 -13    4.04    1.73
  -1   7 -13    5.30    1.93
  -1   7 -13    6.34    1.70
  -1   7 -14  264.29    5.83
  -1   7 -14  254.06    6.20
  -1   7 -15  131.04    3.70
   1  -7  15  129.31    3.54
  -1   7 -15  119.13    3.58
  -1   7 -15  123.14    4.13
  -1   7 -15  113.00    3.52
  -1   7 -16    7.67    1.64
   1  -7  16    6.47    1.57
  -1   7 -16    6.15    1.54
  -1   7 -16    7.73    2.02
  -1   7 -16    6.76    1.52
  -1   7 -17   46.59    2.26
   1  -7  17   40.85    2.08
  -1   7 -17   37.33    2.22
  -1   7 -17   43.00    2.07
  -1   7 -17   44.69    2.73
   1  -7  18   65.49    2.65
  -1   7 -18   62.48    2.50
  -1   7 -19    5.97    1.21
   1  -7  19    4.40    1.36
  -1   7 -19    4.66    1.55
   1  -7  20   85.20    2.69
  -1   7 -20  107.39    2.42
   1  -7  20   88.05    2.66
  -1   7 -20  103.09    2.79
  -1   7 -21   46.61    1.40
  -1   7 -21   45.36    1.64
  -1   7 -22    2.80    0.66
   1  -6 -21   49.63    1.28
  -1   6  21   39.21    1.26
  -1   6  20    9.96    1.04
   1  -6 -20    8.60    0.80
  -1   6  20    8.50    0.87
   1  -6 -20   11.51    0.95
  -1   6  20    9.05    0.99
   1  -6 -20    7.00    0.87
   1  -6 -19   70.42    2.03
  -1   6  19   75.02    2.27
  -1   6  19   73.21    2.08
   1  -6 -19   68.28    1.95
  -1   6  19   75.80    2.30
   1  -6 -19   66.76    2.04
   1  -6 -18   25.85    1.41
   1  -6 -18   25.15    1.53
  -1   6  18   29.66    1.68
   1  -6 -18   25.83    1.51
  -1   6  18   30.20    1.85
  -1   6  18   26.77    1.85
   1  -6 -18   26.53    1.70
  -1   6  18   27.90    1.85
   1  -6 -17    2.79    1.00
   1  -6 -17    3.87    1.20
   1  -6 -17    5.26    1.17
   1  -6 -17    3.73    1.25
   1  -6 -17    4.66    1.25
  -1   6  17    5.70    1.56
  -1   6  17    4.38    1.62
  -1   6  17    6.10    1.43
  -1   6  17    3.67    1.52
   1  -6 -17    3.89    1.49
   1  -6 -16   83.22    2.62
   1  -6 -16   75.51    2.43
  -1   6  16   92.50    3.07
   1  -6 -16   85.28    2.59
   1  -6 -16   87.58    2.71
  -1   6  16   83.87    3.11
  -1   6  16  100.32    3.19
  -1   6  16   94.72    2.90
  -1   6  16   81.89    3.14
  -1   6  15   88.97    3.33
   1  -6 -15   83.40    2.68
   1  -6 -15   85.02    2.76
   1  -6 -15   89.84    2.90
  -1   6  15   89.87    3.06
  -1   6  15   82.46    3.34
   1  -6 -15   86.05    2.92
  -1   6  15   96.93    3.46
  -1   6  15   79.94    3.46
   1  -6 -14    2.17    1.45
   1  -6 -14    2.99    1.58
  -1   6  14    4.94    1.96
   1  -6 -14    3.15    1.53
  -1   6  14    5.76    1.82
  -1   6  14    6.03    2.10
   1  -6 -14    1.77    1.57
  -1   6  14    1.13    1.89
  -1   6  14    3.61    1.99
   1  -6 -13  104.99    3.05
   1  -6 -13  111.62    3.24
  -1   6  13  113.02    3.84
   1  -6 -13  108.08    3.21
   1  -6 -13  106.50    3.28
  -1   6  13  108.29    3.43
  -1   6  13  100.29    3.66
  -1   6  13  116.12    3.79
  -1   6  13   99.60    3.77
  -1   6  12  225.72    5.49
   1  -6 -12  205.21    4.45
   1  -6 -12  221.55    4.72
   1  -6 -12  210.26    4.62
   1  -6 -12  192.03    8.91
   1  -6 -12  169.26    8.33
   1  -6 -12  207.83    4.79
  -1   6  12  219.44    4.94
  -1   6  12  191.46    5.18
  -1   6  12  198.72    5.40
  -1   6  11    4.76    2.13
   1  -6 -11    6.01    1.45
   1  -6 -11    4.96    1.61
   1  -6 -11    7.33    3.26
  -1   6  11    0.54    1.78
   1  -6 -11    8.18    1.88
  -1   6  11    1.81    1.86
  -1   6  11   -0.74    1.69
  -1   6  10  144.24    4.33
   1  -6 -10  138.25    3.33
   1  -6 -10  131.18    7.61
   1  -6 -10  145.13    7.68
   1  -6 -10  147.19    3.58
   1  -6 -10  130.17    3.72
  -1   6  10  147.83    4.16
  -1   6  10  121.56    3.91
  -1   6  10  143.65    4.14
  -1   6  10  122.21    3.89
  -1   6  10  138.61    3.78
  -1   6  10  113.00    3.99
   1  -6  -9  127.77    3.09
   1  -6  -9  127.22    2.95
   1  -6  -9  119.14    7.00
   1  -6  -9  134.58    7.44
   1  -6  -9  145.40    3.38
  -1   6   9  138.65    3.96
  -1   6   9  124.01    3.69
  -1   6   9  129.50    3.86
  -1   6   9  129.35    3.73
  -1   6   9  129.94    3.65
  -1   6   9  112.85    3.68
   1  -6  -8    8.73    1.08
   1  -6  -8    8.36    0.94
   1  -6  -8    8.03    2.94
   1  -6  -8   10.11    3.22
  -1   6   8    7.73    1.35
  -1   6   8    6.66    1.71
  -1   6   8    8.93    1.59
  -1   6   8    8.32    1.53
  -1   6   8    7.56    1.39
  -1   6   8    6.93    1.47
   1  -6  -7  195.39    3.72
   1  -6  -7  204.61    3.89
   1  -6  -7  212.12    8.46
  -1   6   7  195.77    4.92
  -1   6   7  200.58    4.68
  -1   6   7  191.76    4.36
  -1   6   7  195.04    4.59
  -1   6   6  141.55    3.38
   1  -6  -6  162.79    3.24
   1  -6  -6  164.36    3.37
   1  -6  -6  160.60    7.54
   1  -6  -6  174.17    8.54
  -1   6   6  201.49    4.89
  -1   6   6  169.86    3.96
  -1   6   6  195.45    4.78
   1  -6  -5    5.92    2.40
   1  -6  -5    4.42    0.73
  -1   6   5    2.98    0.79
  -1   6   4  160.05    7.62
  -1   6   4  172.18    6.90
  -1   6   4  155.81    3.15
  -1   6   3   68.33    4.60
  -1   6   3   73.41    5.48
  -1   6   3   66.14    1.81
  -1   6   2    8.33    3.35
   1  -6  -2   10.25    2.46
  -1   6   2    8.81    2.98
  -1   6   2    8.06    1.12
  -1   6   2   11.33    2.78
  -1   6   1  240.86    9.78
  -1   6   1  255.12    4.90
  -1   6   1  259.82    9.66
   1  -6  -1  262.33    7.96
   1  -6  -1  245.45    6.68
  -1   6   1  251.86    8.73
  -1   6   0  289.22    9.34
  -1   6   0  269.69    5.24
   1  -6   0  304.55    8.36
  -1   6   0  277.18   10.31
  -1   6   0  278.85   10.06
   1  -6   0  291.16    7.48
  -1   6  -1   75.72    5.46
   1  -6   1   88.16    4.45
  -1   6  -1   76.85    2.37
  -1   6  -1   78.01    5.14
  -1   6  -1   80.55    5.65
   1  -6   1   77.70    3.90
   1  -6   2  189.21    6.70
  -1   6  -2  200.75    8.37
   1  -6   2  174.55    5.72
   1  -6   2  182.19    6.40
  -1   6  -2  168.31    6.64
  -1   6  -3  677.11   16.63
   1  -6   3  672.08   14.50
   1  -6   3  664.18   13.97
  -1   6  -3  698.61   14.89
  -1   6  -4   81.39    5.44
   1  -6   4   87.10    4.73
   1  -6   4   83.39    4.19
  -1   6  -4   76.09    5.45
  -1   6  -4   75.75    5.48
  -1   6  -4   79.81    4.55
  -1   6  -4   71.40    2.39
   1  -6   4   75.69    4.30
  -1   6  -5  199.42    7.25
  -1   6  -5  178.57    3.98
  -1   6  -5  186.86    8.30
   1  -6   5  194.77    6.69
  -1   6  -5  189.84    8.21
   1  -6   5  186.80    7.08
  -1   6  -6  399.20   12.92
   1  -6   6  421.95   11.70
  -1   6  -6  408.41   11.37
  -1   6  -6  416.60   12.57
   1  -6   7   10.85    2.30
  -1   6  -7    9.45    2.63
  -1   6  -7    7.80    2.97
   1  -6   7    8.59    2.67
  -1   6  -7    8.21    2.52
  -1   6  -8   35.33    4.18
  -1   6  -8   41.75    4.17
   1  -6   8   39.13    4.18
   1  -6   8   42.93    3.73
   1  -6   9  221.59    8.13
   1  -6   9  207.97    9.10
  -1   6  -9  181.30    8.59
  -1   6  -9  191.31    8.72
  -1   6  -9  206.25    4.58
  -1   6 -10   45.98    4.88
  -1   6 -10   38.40    4.81
   1  -6  10   47.25    5.12
   1  -6  10   43.22    4.17
  -1   6 -10   40.85    2.05
  -1   6 -10   40.38    2.18
  -1   6 -10   43.81    1.91
  -1   6 -10   45.48    2.32
  -1   6 -11  307.68    6.11
  -1   6 -11  315.95   12.42
   1  -6  11  339.81   10.95
  -1   6 -11  304.60   11.15
   1  -6  11  365.55   12.61
  -1   6 -11  278.98    5.78
  -1   6 -11  299.15    6.18
  -1   6 -11  314.16    5.80
  -1   6 -11  324.52    6.62
  -1   6 -11  306.16    5.48
  -1   6 -11  284.51    6.29
  -1   6 -12  238.67    5.19
   1  -6  12  254.82   10.73
  -1   6 -12  219.40    9.25
  -1   6 -12  228.75   10.94
   1  -6  12  253.32    9.52
  -1   6 -12  221.36    4.99
  -1   6 -12  232.31    5.25
  -1   6 -12  244.42    5.66
  -1   6 -12  219.15    5.34
  -1   6 -13    4.53    1.53
   1  -6  13    6.44    2.97
  -1   6 -13    5.67    2.83
  -1   6 -13    6.60    3.61
   1  -6  13    6.94    3.50
  -1   6 -13    4.81    1.42
  -1   6 -13    5.54    1.61
  -1   6 -13    4.80    1.64
  -1   6 -13    3.94    1.91
   1  -6  14  149.59    3.77
   1  -6  14  155.91    8.27
  -1   6 -14  125.01    9.47
   1  -6  14  170.22    9.27
  -1   6 -14  124.08    4.12
  -1   6 -14  105.80    4.19
  -1   6 -14  155.78    4.85
  -1   6 -14  132.23    4.37
   1  -6  15  269.95    5.46
  -1   6 -15  262.50    5.41
   1  -6  15  258.37    5.16
  -1   6 -15  228.32    5.64
  -1   6 -15  233.14    5.82
  -1   6 -15  243.97    6.21
  -1   6 -15  221.60    5.54
  -1   6 -16   53.68    2.35
   1  -6  16   44.81    2.41
  -1   6 -16   48.25    2.74
  -1   6 -16   47.22    2.58
  -1   6 -16   44.38    2.51
  -1   6 -16   49.15    3.01
   1  -6  17   73.32    2.84
  -1   6 -17   71.06    2.98
  -1   6 -17   66.72    3.09
  -1   6 -17   64.34    2.74
  -1   6 -17   78.00    3.34
  -1   6 -18  451.83    7.09
   1  -6  18  381.77    7.04
   1  -6  18  410.94    7.56
  -1   6 -18  383.05    7.62
  -1   6 -18  325.73    7.50
  -1   6 -18  438.94    8.10
  -1   6 -18  331.68    6.92
  -1   6 -19    9.78    1.35
   1  -6  19    8.26    1.43
   1  -6  19    8.20    1.79
  -1   6 -19    9.36    1.79
  -1   6 -19    9.64    1.80
  -1   6 -19    9.01    1.90
  -1   6 -20   82.95    2.26
   1  -6  20   81.56    2.79
   1  -6  20   80.60    2.77
  -1   6 -20   82.47    2.80
  -1   6 -20   91.60    2.89
   1  -6  21  101.36    2.90
   1  -6  21  102.49    2.87
  -1   6 -21  103.24    2.31
  -1   6 -21  106.48    2.92
  -1   6 -21  109.61    2.86
   1  -6  22    2.88    1.04
  -1   6 -22    5.17    1.09
  -1   6 -22    3.87    0.95
  -1   6 -23   57.86    1.63
  -1   6 -23   42.12    1.31
  -1   5  23    0.89    0.50
   1  -5 -22    3.02    0.66
  -1   5  22    3.09    0.85
   1  -5 -22    3.67    0.73
  -1   5  22    2.53    0.77
  -1   5  21   32.14    1.25
  -1   5  21   33.37    1.51
   1  -5 -21   37.76    1.47
   1  -5 -21   40.36    1.45
  -1   5  21   36.20    1.64
  -1   5  21   40.21    1.64
   1  -5 -20    8.23    1.05
  -1   5  20    7.08    1.09
   1  -5 -20    8.42    1.22
  -1   5  20    7.78    1.37
  -1   5  20    6.89    1.29
   1  -5 -20    7.08    1.10
  -1   5  20    9.14    1.35
  -1   5  19   17.26    1.43
   1  -5 -19   15.85    1.37
  -1   5  19   15.60    1.58
  -1   5  19   15.75    1.43
   1  -5 -19   17.02    1.49
  -1   5  19   16.75    1.68
  -1   5  19   15.79    1.68
   1  -5 -19   14.87    1.45
   1  -5 -18   38.01    1.74
  -1   5  18   42.64    2.05
   1  -5 -18   41.04    1.83
   1  -5 -18   39.17    1.89
   1  -5 -18   38.96    2.01
  -1   5  18   42.24    2.00
  -1   5  18   40.29    2.29
  -1   5  18   44.03    2.24
   1  -5 -18   40.68    2.04
  -1   5  18   42.61    2.33
   1  -5 -17   40.07    2.14
   1  -5 -17   40.43    2.02
  -1   5  17   48.03    2.42
   1  -5 -17   34.36    1.74
   1  -5 -17   43.87    2.20
   1  -5 -17   42.39    2.25
  -1   5  17   41.64    2.55
  -1   5  17   45.25    2.53
  -1   5  17   40.48    2.22
  -1   5  17   42.84    2.65
   1  -5 -16   12.32    1.39
   1  -5 -16   14.46    1.62
   1  -5 -16   15.38    1.57
  -1   5  16   16.23    1.89
  -1   5  16   16.19    1.77
  -1   5  16   19.87    2.06
   1  -5 -16   15.12    1.79
  -1   5  16   15.07    1.99
   1  -5 -16   13.84    1.67
   1  -5 -15  120.00    3.26
   1  -5 -15  118.39    3.25
  -1   5  15  133.11    3.87
   1  -5 -15  111.66    3.09
   1  -5 -15  119.00    3.50
  -1   5  15  116.51    3.77
  -1   5  15  130.32    3.77
  -1   5  15  126.99    3.55
   1  -5 -15  119.64    3.37
   1  -5 -14   85.81    2.75
  -1   5  14   91.24    3.32
   1  -5 -14   78.17    2.73
   1  -5 -14   81.67    2.94
  -1   5  14   81.26    2.87
  -1   5  14   89.20    3.23
  -1   5  14   78.28    3.15
  -1   5  14   69.19    6.46
   1  -5 -13   13.25    1.62
   1  -5 -13   10.73    1.54
  -1   5  13   13.95    2.07
  -1   5  13   12.29    1.83
  -1   5  13   11.81    1.98
   1  -5 -13   11.06    1.77
  -1   5  13   12.15    1.72
  -1   5  13    9.35    1.86
   1  -5 -13   12.65    2.97
  -1   5  13   11.53    3.78
   1  -5 -12  109.05    3.09
  -1   5  12  108.74    3.79
   1  -5 -12  114.52    3.23
  -1   5  12  125.29    3.74
  -1   5  12   99.82    3.72
   1  -5 -12  104.34    3.41
  -1   5  12  121.51    3.87
  -1   5  12   92.78    7.18
   1  -5 -12  108.98    6.27
   1  -5 -12   97.20    6.02
   1  -5 -11   40.80    1.85
  -1   5  11   44.71    2.53
   1  -5 -11   45.53    2.03
  -1   5  11   40.24    4.80
   1  -5 -11   39.42    3.88
   1  -5 -11   43.68    4.23
  -1   5  11   41.59    2.18
  -1   5  11   38.31    2.27
  -1   5  11   42.44    2.39
   1  -5 -11   42.18    2.12
   1  -5 -10    4.90    1.03
  -1   5  10    2.71    1.49
   1  -5 -10    5.81    0.96
   1  -5 -10    5.13    2.78
   1  -5 -10    5.64    2.59
   1  -5 -10    6.69    1.24
  -1   5  10    2.88    2.63
   1  -5 -10    5.10    2.39
  -1   5  10    2.66    1.48
  -1   5  10    3.48    1.30
  -1   5  10    1.61    1.31
   1  -5  -9  335.99   10.78
   1  -5  -9  318.66    9.89
  -1   5   9  295.18   10.92
   1  -5  -9  366.30   11.03
   1  -5  -9  368.05    6.04
  -1   5   9  356.99    6.75
   1  -5  -9  314.65    5.68
   1  -5  -9  347.53    5.87
  -1   5   8  106.99    6.65
   1  -5  -8  133.70    6.79
   1  -5  -8  101.58    5.78
   1  -5  -8  126.86    6.93
   1  -5  -8  131.87    2.91
   1  -5  -8  123.63    2.78
  -1   5   8  158.33    4.02
  -1   5   7   23.03    2.93
   1  -5  -7   23.07    3.37
   1  -5  -7   25.62    3.19
   1  -5  -7   27.26    2.82
  -1   5   7   22.50    1.56
  -1   5   7   23.77    1.22
   1  -5  -7   22.41    1.07
   1  -5  -7   24.22    1.15
   1  -5  -6 1168.79   22.10
   1  -5  -6 1144.15   20.73
   1  -5  -6 1069.81   19.80
  -1   5   6 1112.67   21.03
  -1   5   6 1102.77   15.47
   1  -5  -6 1020.70   15.16
  -1   5   5  702.65   15.16
   1  -5  -5  789.60   14.71
  -1   5   5  648.25   13.73
   1  -5  -5  716.31   13.94
  -1   5   5  663.64    9.74
   1  -5  -5  609.85    9.45
   1  -5  -4  213.16    6.41
  -1   5   4  232.62    4.14
  -1   5   4  220.66    7.83
  -1   5   4  243.60    7.25
   1  -5  -4  242.15    7.15
  -1   5   4  235.82    7.86
  -1   5   4  212.01    3.83
  -1   5   3  384.56   10.84
   1  -5  -3  403.55    9.54
  -1   5   3  398.66    9.78
  -1   5   3  405.10   10.90
   1  -5  -3  389.78    8.91
  -1   5   3  407.00    6.45
  -1   5   3  374.53    6.02
  -1   5   2   41.30    3.14
  -1   5   2   40.11    3.69
  -1   5   2   40.18    1.48
   1  -5  -2   41.21    2.53
   1  -5  -2   43.56    2.92
  -1   5   2   42.24    3.60
   1  -5  -2   41.60    2.26
  -1   5   2   40.71    1.18
  -1   5   1  230.63    4.33
   1  -5  -1  266.52    6.24
   1  -5  -1  276.07    7.13
  -1   5   1  250.16    8.42
  -1   5   1  247.08    8.25
   1  -5  -1  264.94    6.20
  -1   5   1  261.71    7.70
  -1   5   1  231.69    3.92
   1  -5   0  574.15   10.60
  -1   5   0  712.17   14.45
  -1   5   0  639.47   14.70
   1  -5   0  680.45   12.77
   1  -5   0  628.36   11.82
  -1   5   0  599.91   14.10
   1  -5   0  618.59   11.08
  -1   5   0  543.94    9.05
  -1   5  -1   65.61    1.94
  -1   5  -1   69.03    4.59
  -1   5  -1   67.24    4.23
  -1   5  -1   68.81    3.61
   1  -5   1   67.17    2.80
   1  -5   1   67.95    3.28
  -1   5  -1   62.88    4.38
   1  -5   1   65.39    2.95
  -1   5  -2  570.03   13.67
   1  -5   2  622.92   11.15
  -1   5  -2  642.24   12.79
   1  -5   2  593.04   11.88
   1  -5   2  627.91   12.41
   1  -5   3 2008.37   29.23
   1  -5   3 1969.48   30.72
  -1   5  -3 2024.23   33.42
  -1   5  -3 1956.05   33.22
  -1   5  -3 1980.04   33.10
   1  -5   4  632.06   11.61
   1  -5   4  600.26   12.18
  -1   5  -4  584.23   14.35
  -1   5  -4  655.82   13.26
  -1   5  -4  557.72    9.17
  -1   5  -4  630.15   14.57
  -1   5  -5  558.76   13.25
  -1   5  -5  538.80   13.15
   1  -5   5  559.10   11.71
  -1   5  -5  516.58    8.35
  -1   5  -5  567.90   12.43
   1  -5   6  604.18   12.66
  -1   5  -6  570.62   13.62
  -1   5  -6  580.73   13.56
  -1   5  -6  558.20    8.84
  -1   5  -6  558.69   14.23
  -1   5  -6  589.68   13.19
  -1   5  -7  201.12    7.41
  -1   5  -7  199.66    7.20
   1  -5   7  207.35    6.88
  -1   5  -7  192.85    7.87
  -1   5  -8   32.59    3.66
   1  -5   8   37.01    3.24
  -1   5  -8   35.88    3.61
  -1   5  -8   34.70    3.16
  -1   5  -8   31.02    1.34
  -1   5  -9  216.43    8.70
   1  -5   9  237.40    8.00
  -1   5  -9  215.83    7.34
  -1   5  -9  208.51    8.34
  -1   5  -9  212.01    4.21
  -1   5 -10  194.46    8.65
  -1   5 -10  187.55    7.85
  -1   5 -10  202.30    4.16
   1  -5  11   86.32    5.21
  -1   5 -11   81.28    6.04
   1  -5  11   86.17    5.92
  -1   5 -11   73.50    5.01
  -1   5 -11   82.25    2.60
  -1   5 -12  311.08   12.60
  -1   5 -12  359.85   11.08
   1  -5  12  368.51   11.32
   1  -5  12  363.35   12.24
  -1   5 -12  358.19    6.74
  -1   5 -12  351.30    6.47
  -1   5 -12  316.92    7.02
   1  -5  13   59.04    2.19
  -1   5 -13   55.30    2.20
  -1   5 -13   61.27    2.52
   1  -5  13   58.83    4.85
  -1   5 -13   50.32    4.16
  -1   5 -13   54.20    5.81
  -1   5 -13   54.40    2.57
  -1   5 -13   56.97    2.75
  -1   5 -14  148.04    3.73
   1  -5  14  156.17    3.64
  -1   5 -14  158.55    4.05
   1  -5  14  165.77    8.38
   1  -5  14  165.58    7.92
  -1   5 -14  139.74    8.99
  -1   5 -14  135.74    4.17
  -1   5 -14  140.32    4.45
  -1   5 -15  384.92    6.83
  -1   5 -15  377.51    7.23
   1  -5  15  363.25    6.71
   1  -5  15  367.34    6.97
   1  -5  15  432.93   13.49
  -1   5 -15  313.38   13.91
   1  -5  15  404.48   12.63
  -1   5 -15  332.23    7.49
  -1   5 -15  351.55    7.84
  -1   5 -16   83.65    2.85
   1  -5  16   62.27    2.97
   1  -5  16   53.89    2.64
  -1   5 -16   85.80    3.39
   1  -5  16   53.21    5.76
   1  -5  16   50.86    5.33
  -1   5 -16   59.08    7.32
  -1   5 -16   55.58    3.42
  -1   5 -16   75.90    3.73
   1  -5  17  110.57    3.65
  -1   5 -17  117.67    3.06
   1  -5  17  102.01    3.31
   1  -5  17   94.85    3.02
  -1   5 -17  110.45    3.47
  -1   5 -17   89.85    3.46
  -1   5 -17   93.99    3.72
  -1   5 -17  103.79    3.94
   1  -5  18  219.52    5.16
  -1   5 -18  224.34    5.05
   1  -5  18  199.26    4.74
  -1   5 -18  228.33    4.50
  -1   5 -18  217.77    5.49
  -1   5 -18  204.75    5.18
  -1   5 -18  234.47    5.60
   1  -5  19  129.86    3.58
  -1   5 -19  146.49    3.26
   1  -5  19  141.75    3.98
  -1   5 -19  146.16    4.25
  -1   5 -19  141.12    4.03
  -1   5 -19  143.50    4.22
   1  -5  20   61.35    2.63
  -1   5 -20   60.14    2.69
  -1   5 -20   54.51    2.55
  -1   5 -20   58.90    2.63
   1  -5  21  218.50    4.67
   1  -5  21  220.29    4.69
  -1   5 -21  218.06    4.77
  -1   5 -21  221.84    4.77
  -1   5 -21  208.44    4.63
   1  -5  22   65.22    2.23
   1  -5  22   63.93    2.24
  -1   5 -22   72.17    2.36
   1  -5  22   58.87    2.03
  -1   5 -22   70.38    2.30
  -1   5 -22   59.95    2.07
   1  -5  23   11.36    1.15
  -1   5 -23   10.47    1.19
  -1   5 -23   11.48    1.14
   1  -5  23    8.81    0.99
  -1   5 -23    8.10    0.92
   1  -5  24   37.47    1.33
  -1   5 -24   54.21    1.62
  -1   5 -25   27.79    0.97
   1  -4 -24   46.29    1.23
  -1   4  24   43.16    1.32
   1  -4 -23  143.80    2.88
  -1   4  23  144.17    2.99
   1  -4 -22    4.10    0.83
   1  -4 -22    4.87    1.05
  -1   4  22    3.86    0.94
  -1   4  22    4.31    1.10
  -1   4  21   81.70    2.28
  -1   4  21   82.32    2.40
   1  -4 -21   86.01    2.21
   1  -4 -21   90.01    2.50
   1  -4 -21   76.28    2.10
  -1   4  20   84.22    2.48
   1  -4 -20   80.06    2.36
  -1   4  20   86.35    2.66
   1  -4 -20   89.91    2.66
  -1   4  20   78.24    2.31
   1  -4 -20   82.12    2.36
  -1   4  19    6.21    1.49
   1  -4 -19    3.90    1.40
  -1   4  19    1.85    1.34
  -1   4  19    3.90    1.64
  -1   4  19    0.96    1.29
   1  -4 -19    4.73    1.61
   1  -4 -19    5.47    1.47
  -1   4  18   35.27    2.04
   1  -4 -18   34.07    1.88
   1  -4 -18   29.59    1.69
   1  -4 -18   35.88    1.93
  -1   4  18   34.50    1.97
   1  -4 -18   34.60    2.13
  -1   4  18   35.50    2.31
  -1   4  18   27.77    1.85
  -1   4  18   36.06    2.24
   1  -4 -18   31.29    1.96
   1  -4 -17  101.49    2.79
  -1   4  17  114.42    3.29
   1  -4 -17  106.35    2.96
   1  -4 -17  105.02    2.98
  -1   4  17  106.64    3.05
  -1   4  17  107.85    3.47
  -1   4  17  104.45    3.24
   1  -4 -17  104.02    3.17
   1  -4 -17  104.87    3.13
  -1   4  16    6.42    1.64
   1  -4 -16    5.38    1.20
   1  -4 -16    6.36    1.44
   1  -4 -16    6.23    1.38
  -1   4  16    8.71    1.54
  -1   4  16    8.05    1.73
   1  -4 -16    7.40    1.65
  -1   4  16    6.48    1.44
  -1   4  16    7.57    1.67
   1  -4 -16    6.16    1.52
   1  -4 -15  152.55    3.70
   1  -4 -15  158.64    3.78
  -1   4  15  169.50    4.21
   1  -4 -15  139.52    3.44
  -1   4  15  159.94    3.90
   1  -4 -15  148.42    3.98
  -1   4  15  162.92    4.30
  -1   4  15  179.86    4.29
  -1   4  15  136.91    3.85
  -1   4  15  156.19    8.84
   1  -4 -15  161.89    3.88
  -1   4  14   67.12    2.82
   1  -4 -14   60.22    2.39
   1  -4 -14   50.39    2.21
   1  -4 -14   58.78    2.44
   1  -4 -14   58.78    2.68
  -1   4  14   59.43    2.87
  -1   4  14   67.94    2.92
   1  -4 -14   59.50    2.53
  -1   4  14   52.96    5.74
  -1   4  13   10.39    1.62
   1  -4 -13    9.51    1.34
   1  -4 -13    9.77    1.36
   1  -4 -13    9.31    1.48
  -1   4  13    9.74    1.54
  -1   4  13    8.32    1.59
   1  -4 -13    9.70    2.36
  -1   4  13   13.73    3.47
   1  -4 -13    7.81    2.72
   1  -4 -12  100.52    2.72
   1  -4 -12  101.49    2.71
  -1   4  12  105.36    3.18
  -1   4  12  101.91    3.14
  -1   4  12  107.69    3.15
   1  -4 -12   96.86    2.96
  -1   4  12  105.71    6.80
   1  -4 -12   99.60    5.69
   1  -4 -12  100.59    5.24
   1  -4 -11  531.26    8.40
   1  -4 -11  518.33    8.38
  -1   4  11  524.40    9.03
   1  -4 -11  528.76   12.79
   1  -4 -11  514.77   13.32
   1  -4 -10   15.52    1.13
  -1   4  10   15.45    1.53
   1  -4 -10   14.07    1.01
   1  -4 -10   14.81    2.57
   1  -4 -10   14.28    2.84
   1  -4 -10   14.98    1.24
   1  -4 -10   13.33    2.59
  -1   4  10   12.17    2.35
  -1   4  10   14.40    3.06
  -1   4   9  650.38   10.56
   1  -4  -9  647.56    9.83
   1  -4  -9  635.03    9.87
   1  -4  -9  644.37   14.91
   1  -4  -9  710.73   14.96
  -1   4   9  639.67   16.14
   1  -4  -9  661.89   14.55
  -1   4   9  595.74   14.12
   1  -4  -9  699.05   10.08
   1  -4  -8  458.60    7.19
  -1   4   8  472.03    7.81
   1  -4  -8  453.18    7.14
  -1   4   8  504.18   10.78
   1  -4  -8  514.47   12.02
  -1   4   8  469.98   12.53
   1  -4  -8  474.55   11.29
   1  -4  -8  461.02   11.44
   1  -4  -7   17.46    0.94
  -1   4   7   16.63    1.45
   1  -4  -7   18.67    1.04
   1  -4  -7   24.15    2.91
   1  -4  -7   13.07    2.72
  -1   4   7   17.73    3.05
   1  -4  -7   16.77    2.75
  -1   4   7   16.66    2.39
  -1   4   6  226.73    4.27
   1  -4  -6  221.44    6.88
  -1   4   6  222.13    7.25
  -1   4   6  239.65    6.97
  -1   4   5  847.75   12.79
   1  -4  -5  871.64   15.94
   1  -4  -5  917.28   16.25
  -1   4   5  875.47   16.62
  -1   4   5  899.11   16.33
  -1   4   4    4.39    1.59
   1  -4  -4    4.77    1.49
   1  -4  -4    4.23    1.37
  -1   4   4    5.59    1.42
  -1   4   4    5.48    1.72
   1  -4  -3  169.88    4.88
   1  -4  -3  179.30    5.17
  -1   4   3  174.85    5.86
  -1   4   3  183.66    5.36
  -1   4   3  170.17    5.91
  -1   4   2 1003.21   18.32
  -1   4   2  923.39   17.69
  -1   4   2 1112.33   17.57
   1  -4  -2 1053.58   16.74
   1  -4  -2  838.04   15.13
   1  -4  -2  940.33   15.91
  -1   4   1  198.19    6.56
   1  -4  -1  186.54    4.19
   1  -4  -1  195.78    5.32
  -1   4   1  197.87    5.93
   1  -4  -1  199.25    4.90
  -1   4   1  199.73    6.47
   1  -4  -1  203.01    4.90
   1  -4   0 1652.75   25.48
   1  -4   0 1697.73   25.12
  -1   4   0 1659.10   27.99
  -1   4   0 1672.06   27.67
  -1   4   0 1634.29   27.11
   1  -4   0 1616.23   24.83
   1  -4   1   42.73    2.51
  -1   4  -1   44.36    2.62
  -1   4  -1   51.13    3.53
   1  -4   1   39.60    1.99
  -1   4  -1   48.87    3.36
   1  -4   1   37.02    2.17
  -1   4  -1   48.25    3.24
  -1   4  -2   21.97    1.91
   1  -4   2   22.85    1.58
  -1   4  -2   18.20    2.24
  -1   4  -3  509.71   10.22
  -1   4  -3  464.71   11.18
  -1   4  -3  488.68   11.18
   1  -4   3  501.55    8.35
  -1   4  -3  472.47   11.05
  -1   4  -4  558.49   12.12
   1  -4   4  562.24    9.65
   1  -4   4  573.40   10.95
  -1   4  -4  590.97   11.49
   1  -4   5  105.68    4.03
  -1   4  -5  101.60    4.44
  -1   4  -5  106.33    4.36
   1  -4   5  105.58    3.05
  -1   4  -5  102.14    5.00
  -1   4  -5  105.74    4.57
   1  -4   5   98.45    3.26
  -1   4  -6 1632.33   27.72
   1  -4   6 1722.96   27.49
   1  -4   6 1653.93   26.00
  -1   4  -6 1723.76   28.30
  -1   4  -6 1624.60   28.10
   1  -4   6 1780.46   25.18
  -1   4  -6 1652.46   29.19
  -1   4  -7  236.04    4.16
  -1   4  -7  250.46    8.19
   1  -4   7  241.76    5.32
   1  -4   7  259.10    7.25
  -1   4  -7  247.43    7.69
   1  -4   7  247.77    6.35
  -1   4  -7  253.72    7.05
  -1   4  -8   36.77    1.34
  -1   4  -8   33.47    3.20
  -1   4  -8   32.64    3.17
  -1   4  -8   37.49    2.70
   1  -4   8   38.57    3.05
   1  -4   8   42.33    2.81
  -1   4  -9  344.47    5.99
   1  -4   9  392.10    9.90
  -1   4  -9  326.06    9.84
  -1   4  -9  363.02   10.75
   1  -4   9  365.90    9.23
  -1   4  -9  340.65    8.48
  -1   4 -10  386.34    6.66
   1  -4  10  385.82   10.52
  -1   4 -10  389.14   10.64
   1  -4  10  399.01   10.22
  -1   4 -10  372.78   11.70
  -1   4 -11    1.75    1.02
   1  -4  11    0.83    0.75
   1  -4  11    0.58    2.02
  -1   4 -11    0.71    2.35
  -1   4 -11    1.45    1.77
   1  -4  11    0.42    2.14
  -1   4 -12  274.22    5.26
   1  -4  12  248.96    4.63
   1  -4  12  281.46    9.11
   1  -4  12  295.60    9.47
  -1   4 -12  250.80   10.58
  -1   4 -12  260.51    8.34
   1  -4  12  289.61    9.79
   1  -4  13  246.23    4.65
  -1   4 -13  241.67    5.02
  -1   4 -13  197.68    5.15
   1  -4  13  273.71    9.71
  -1   4 -13  215.69   10.34
  -1   4 -13  208.87    7.45
   1  -4  13  263.09    9.24
  -1   4 -14   18.73    1.38
   1  -4  14   16.11    1.52
   1  -4  14   18.40    1.65
  -1   4 -14   18.49    1.69
  -1   4 -14   18.02    1.79
  -1   4 -14   13.44    1.83
   1  -4  14   20.61    3.54
   1  -4  14   20.58    3.57
  -1   4 -14   19.29    4.17
   1  -4  15   46.43    2.16
  -1   4 -15   51.09    2.02
   1  -4  15   51.33    2.34
  -1   4 -15   42.53    2.66
  -1   4 -15   42.92    2.50
  -1   4 -15   46.48    5.80
   1  -4  15   59.61    5.04
   1  -4  15   61.73    5.23
   1  -4  15   50.58    4.72
   1  -4  16  109.32    3.14
  -1   4 -16  127.10    3.07
   1  -4  16  104.59    3.30
  -1   4 -16  107.50    3.82
  -1   4 -16  113.44    3.80
  -1   4 -16  102.89    7.78
   1  -4  16  130.85    7.11
   1  -4  17  207.94    4.79
   1  -4  17  223.88    5.16
   1  -4  17  211.11    4.61
  -1   4 -17  214.24    5.27
  -1   4 -17  212.55    5.35
   1  -4  18   61.85    2.80
   1  -4  18   57.76    2.54
  -1   4 -18   61.66    2.93
  -1   4 -18   58.70    2.88
  -1   4 -18   60.59    2.97
  -1   4 -19  215.87    4.76
   1  -4  19  217.81    4.97
  -1   4 -19  223.01    5.29
  -1   4 -19  210.83    5.23
  -1   4 -19  203.75    5.18
   1  -4  20   19.32    1.88
   1  -4  20   20.21    1.86
  -1   4 -20   17.45    1.70
  -1   4 -20   19.35    2.07
   1  -4  20   19.78    1.80
  -1   4 -20   18.75    1.94
   1  -4  21  139.38    3.55
  -1   4 -21  131.56    3.34
   1  -4  21  128.97    3.44
  -1   4 -21  140.60    3.75
  -1   4 -21  134.74    3.63
   1  -4  22   70.17    2.52
   1  -4  22   66.17    2.16
   1  -4  22   76.26    2.57
  -1   4 -22   86.64    2.84
  -1   4 -22   87.65    2.85
  -1   4 -22   62.59    2.39
   1  -4  23   17.33    1.30
  -1   4 -23   19.74    1.45
   1  -4  23   17.85    1.38
  -1   4 -24   39.03    1.52
   1  -4  24   34.76    1.48
  -1   4 -25   49.44    1.35
   1  -4  25   41.63    1.36
   1  -3 -25    3.98    0.61
  -1   3  25    2.81    0.69
  -1   3  24   35.17    1.45
   1  -3 -24   38.44    1.40
   1  -3 -23   54.53    1.84
  -1   3  23   50.16    1.91
  -1   3  22   52.19    1.74
  -1   3  22   45.93    1.79
  -1   3  22   43.24    1.75
  -1   3  22   58.62    2.19
   1  -3 -22   54.04    2.04
  -1   3  21   31.05    1.55
   1  -3 -21   32.20    1.89
  -1   3  21   30.02    1.68
   1  -3 -21   27.96    1.43
  -1   3  21   32.50    1.96
  -1   3  21   27.67    1.63
   1  -3 -21   28.69    1.41
  -1   3  20   93.70    2.72
   1  -3 -20   90.41    2.59
  -1   3  20  102.83    3.14
  -1   3  20   90.78    2.85
   1  -3 -20   97.46    3.01
  -1   3  20   82.37    2.74
   1  -3 -20   93.32    2.53
  -1   3  19   14.30    1.50
   1  -3 -19   12.67    1.40
   1  -3 -19   12.69    1.36
  -1   3  19   15.28    1.86
  -1   3  19   12.24    1.51
  -1   3  19   13.32    1.67
   1  -3 -19   12.74    1.72
   1  -3 -19   13.81    1.42
  -1   3  18   15.42    1.60
   1  -3 -18   15.49    1.55
  -1   3  18   16.80    1.52
  -1   3  18   14.21    1.60
   1  -3 -18   20.30    1.85
   1  -3 -18   14.14    1.42
  -1   3  18   17.41    1.74
   1  -3 -18   14.92    1.49
  -1   3  18   15.24    1.79
   1  -3 -17   89.53    2.77
   1  -3 -17  115.29    3.22
  -1   3  17  112.64    3.25
  -1   3  17  116.02    7.71
   1  -3 -17  112.94    3.05
   1  -3 -17  111.40    3.37
  -1   3  17  100.92    3.03
  -1   3  17   95.55    3.20
   1  -3 -17   93.42    2.89
  -1   3  17  110.37    3.36
  -1   3  17  115.32    3.43
   1  -3 -17  101.89    3.13
   1  -3 -16   83.06    2.66
   1  -3 -16   72.04    2.43
   1  -3 -16   68.70    2.21
  -1   3  16   87.50    2.87
  -1   3  16   94.52    6.92
   1  -3 -16   78.34    2.61
  -1   3  16   84.73    2.73
   1  -3 -16   78.56    2.52
  -1   3  16   93.50    3.01
  -1   3  16   79.62    2.82
   1  -3 -16   80.24    2.82
  -1   3  16   82.97    2.93
   1  -3 -15   55.96    2.26
   1  -3 -15   56.38    2.09
   1  -3 -15   52.24    1.89
  -1   3  15   44.58    4.36
  -1   3  15   64.57    5.71
   1  -3 -15   56.33    2.20
  -1   3  15   55.24    2.31
  -1   3  15   65.46    2.50
   1  -3 -15   59.62    2.43
   1  -3 -15   53.43    2.06
  -1   3  15   59.69    2.43
   1  -3 -14  187.97    3.96
   1  -3 -14  212.91    4.29
   1  -3 -14  208.60    4.20
  -1   3  14  219.71    9.61
   1  -3 -14  204.76    4.26
  -1   3  14  180.16    7.92
  -1   3  14  230.16    4.67
   1  -3 -14  198.24    4.21
   1  -3 -14  212.76    4.61
  -1   3  14  217.74    4.72
  -1   3  14  196.96    4.45
  -1   3  14  211.64    4.60
   1  -3 -13   23.25    1.63
   1  -3 -13   19.35    1.46
   1  -3 -13   24.97    1.72
  -1   3  13   29.37    4.52
  -1   3  13   17.07    3.43
   1  -3 -13   24.21    1.74
   1  -3 -13   20.38    2.62
   1  -3 -13   25.02    3.73
   1  -3 -12   61.15    1.97
   1  -3 -12   60.02    1.94
  -1   3  12   69.39    5.34
  -1   3  12   55.61    4.22
   1  -3 -12   58.27    4.42
   1  -3 -12   65.74    3.81
   1  -3 -12   58.41    2.01
   1  -3 -11   66.38    2.02
   1  -3 -11   71.41    2.01
  -1   3  11   65.18    4.30
  -1   3  11   77.05    5.25
   1  -3 -11   72.63    3.91
   1  -3 -11   75.75    4.57
   1  -3 -10  133.91    2.89
   1  -3 -10  136.58    2.90
   1  -3 -10  148.94    5.38
  -1   3  10  151.70    6.81
  -1   3  10  132.13    5.70
   1  -3 -10  145.86    5.95
   1  -3 -10  143.03    6.09
   1  -3  -9  100.23    2.25
   1  -3  -9   92.56    2.13
   1  -3  -9  101.06    4.86
  -1   3   9  103.30    5.37
  -1   3   9   92.74    4.43
   1  -3  -9  103.06    4.77
   1  -3  -9  104.56    4.44
   1  -3  -8  551.79    8.39
   1  -3  -8  542.41    8.35
   1  -3  -8  592.42   12.66
   1  -3  -8  601.17   12.46
  -1   3   8  615.75   13.99
  -1   3   8  606.73   10.94
   1  -3  -8  583.70   12.01
   1  -3  -8  564.27    8.48
  -1   3   8  554.08   11.78
  -1   3   7  435.35    8.93
   1  -3  -7  443.21    9.92
  -1   3   7  417.49   10.60
   1  -3  -7  423.57    9.77
  -1   3   7  440.35    9.25
   1  -3  -7  418.66    9.59
   1  -3  -6   43.12    2.65
  -1   3   6   45.17    2.29
  -1   3   6   39.21    2.83
   1  -3  -6   43.59    2.68
  -1   3   6   41.97    2.40
  -1   3   5  248.03    6.77
  -1   3   5  274.94    6.67
  -1   3   5  261.53    5.65
   1  -3  -5  250.64    6.40
   1  -3  -5  269.79    6.44
  -1   3   5  277.05    5.91
   1  -3  -4  473.83    9.48
  -1   3   4  497.47    9.98
   1  -3  -4  495.36    9.50
  -1   3   4  492.86   10.03
  -1   3   4  485.73    9.83
  -1   3   4  496.02    9.15
  -1   3   3    5.40    0.97
   1  -3  -3    5.77    1.05
  -1   3   3    5.01    1.03
   1  -3  -3    4.81    1.02
  -1   3   3    6.31    1.31
   1  -3  -3    5.79    0.46
  -1   3   3    5.23    1.19
   1  -3  -2  176.11    3.90
  -1   3   2  163.74    5.07
   1  -3  -2  166.08    4.29
  -1   3   2  167.30    4.57
   1  -3  -2  162.40    4.07
  -1   3   2  168.75    4.95
   1  -3  -1   91.57    2.76
  -1   3   1   94.08    3.66
  -1   3   1   98.62    3.50
   1  -3  -1   91.25    2.73
   1  -3  -1   86.77    2.34
  -1   3   1  101.96    4.00
  -1   3   0 1104.35   18.77
   1  -3   0 1040.88   16.94
  -1   3   0 1088.22   18.35
  -1   3   0 1142.37   18.56
   1  -3   0 1184.53   16.97
  -1   3   0 1185.58   17.57
   1  -3   0 1015.69   16.50
  -1   3  -1  351.12    7.88
  -1   3  -1  352.49    6.94
   1  -3   1  346.04    6.48
  -1   3  -2  264.41    6.84
  -1   3  -2  270.21    5.93
   1  -3   3  116.47    3.41
  -1   3  -3  125.21    3.77
  -1   3  -3  122.34    4.22
  -1   3  -3  116.13    4.09
  -1   3  -4 2882.88   44.32
  -1   3  -4 3065.96   44.60
  -1   3  -4 2921.56   45.32
  -1   3  -4 3125.92   44.06
   1  -3   4 3049.28   42.61
   1  -3   4 2997.45   43.68
  -1   3  -5  218.03    5.82
   1  -3   5  216.25    4.24
  -1   3  -5  232.24    5.97
   1  -3   5  216.47    5.64
   1  -3   5  221.45    5.11
  -1   3  -5  224.82    6.67
  -1   3  -6    8.88    1.58
  -1   3  -6    8.34    1.30
   1  -3   6    9.62    1.51
   1  -3   6   12.78    1.44
   1  -3   6    8.45    0.87
  -1   3  -7  417.08    8.79
   1  -3   7  427.61    7.72
  -1   3  -7  446.13   10.44
   1  -3   7  456.21    9.79
   1  -3   7  456.73    9.28
  -1   3  -7  443.98   10.30
   1  -3   8  416.06    9.15
  -1   3  -8  447.40   10.21
  -1   3  -8  343.66    7.77
   1  -3   8  359.66    7.11
   1  -3   8  404.59    9.49
  -1   3  -8  404.64   10.35
   1  -3   9   47.32    3.23
   1  -3   9   44.87    3.10
  -1   3  -9   43.01    3.11
  -1   3  -9   39.36    2.16
  -1   3  -9   40.24    3.56
   1  -3  10  239.59    4.21
   1  -3  10  283.95    8.16
  -1   3 -10  247.99    8.92
  -1   3 -10  270.68    7.65
   1  -3  10  270.36    8.01
   1  -3  11   37.80    1.33
   1  -3  11   34.59    1.43
  -1   3 -11   29.54    2.75
   1  -3  11   31.17    3.26
   1  -3  11   40.29    3.56
  -1   3 -11   28.76    3.69
   1  -3  12   63.17    2.10
   1  -3  12   59.79    1.81
   1  -3  12   58.37    1.97
  -1   3 -12   62.70    5.37
   1  -3  12   77.16    4.93
   1  -3  12   85.89    5.20
   1  -3  12   72.89    4.73
  -1   3 -12   74.14    3.95
   1  -3  13  220.90    4.39
   1  -3  13  206.70    4.12
   1  -3  13  228.45    4.51
   1  -3  13  268.86    8.97
   1  -3  13  258.01    9.06
   1  -3  13  250.04    8.66
  -1   3 -13  197.33    9.56
   1  -3  14  107.89    2.89
   1  -3  14  106.38    2.64
   1  -3  14  107.71    3.01
  -1   3 -14  104.49    7.20
   1  -3  14  128.60    6.51
   1  -3  14  134.93    6.42
  -1   3 -14  101.64    3.28
  -1   3 -14  111.94    3.31
   1  -3  15   27.02    1.76
  -1   3 -15   34.53    1.91
   1  -3  15   30.03    1.88
  -1   3 -15   26.98    4.50
   1  -3  15   36.11    3.86
  -1   3 -15   28.42    2.05
  -1   3 -15   30.68    2.03
  -1   3 -15   29.69    1.82
   1  -3  16  374.63    7.11
   1  -3  16  377.90    6.96
   1  -3  16  357.89   11.75
  -1   3 -16  361.65   14.20
   1  -3  16  359.11   12.49
  -1   3 -16  400.80    7.82
  -1   3 -16  389.91    7.63
  -1   3 -16  399.33    7.22
   1  -3  16  361.66    6.61
  -1   3 -17  192.24    4.31
   1  -3  17  177.06    4.27
   1  -3  17  189.22    8.93
   1  -3  17  196.62    8.07
  -1   3 -17  191.58    4.67
  -1   3 -17  190.99    4.74
   1  -3  17  191.17    3.98
  -1   3 -17  184.85    4.29
  -1   3 -18    3.90    1.47
  -1   3 -18    3.07    3.19
   1  -3  18    5.10    3.12
   1  -3  18    6.21    2.52
  -1   3 -18    2.80    1.68
  -1   3 -18    3.38    1.78
  -1   3 -18    2.88    1.33
   1  -3  18    3.37    1.21
   1  -3  19  351.92    6.81
  -1   3 -19  379.51    6.83
  -1   3 -19  368.10    7.21
  -1   3 -19  365.93    7.09
   1  -3  19  355.88    6.36
   1  -3  20  156.84    4.12
  -1   3 -20  190.02    4.22
  -1   3 -20  199.06    4.66
  -1   3 -20  203.47    4.72
   1  -3  20  180.10    4.40
   1  -3  20  154.40    3.74
  -1   3 -21   42.08    1.97
   1  -3  21   38.87    1.69
   1  -3  21   42.82    2.06
   1  -3  21   39.72    2.20
  -1   3 -21   45.22    2.29
  -1   3 -21   42.00    2.34
   1  -3  21   36.49    1.76
   1  -3  22  157.49    3.56
  -1   3 -22  156.98    3.50
   1  -3  22  168.60    3.85
  -1   3 -22  182.36    3.95
  -1   3 -22  167.88    3.86
   1  -3  22  146.42    3.24
  -1   3 -23   51.09    1.79
   1  -3  23   51.59    1.85
   1  -3  23   56.40    2.15
  -1   3 -23   60.61    2.20
  -1   3 -23   63.86    2.19
   1  -3  23   42.78    1.60
  -1   3 -24    5.49    1.10
   1  -3  24    3.27    1.06
  -1   3 -24    5.57    1.10
  -1   3 -25   85.34    2.04
  -1   3 -25   87.04    2.02
  -1   3 -26   34.17    1.04
  -1   3 -26   32.09    0.97
   1  -2 -26    8.37    0.66
  -1   2  26    7.22    0.66
  -1   2  26    6.31    0.70
  -1   2  25   31.96    1.33
   1  -2 -25   34.13    1.32
  -1   2  24    5.87    0.93
  -1   2  24    4.86    1.11
   1  -2 -24    5.43    1.06
   1  -2 -23  133.48    2.90
   1  -2 -23  154.16    3.27
  -1   2  23  147.61    3.37
  -1   2  23  125.45    3.07
  -1   2  22   89.30    2.42
  -1   2  22   90.11    2.67
  -1   2  22   97.49    2.93
   1  -2 -22   94.34    2.49
   1  -2 -22  101.15    2.81
  -1   2  21    4.80    1.09
  -1   2  21    5.39    1.36
  -1   2  21    5.80    1.62
   1  -2 -21    4.31    0.96
   1  -2 -21    5.42    1.27
   1  -2 -21    5.13    1.52
  -1   2  20  101.07    2.75
   1  -2 -20  101.03    2.79
  -1   2  20  113.98    3.26
  -1   2  20  102.73    3.00
  -1   2  20  106.72    2.96
   1  -2 -20   82.35    2.42
   1  -2 -20  110.80    3.10
   1  -2 -20   92.15    2.51
  -1   2  19   27.69    1.74
   1  -2 -19   24.74    1.68
   1  -2 -19   22.62    1.74
  -1   2  19   25.62    2.08
   1  -2 -19   30.26    2.11
  -1   2  19   23.58    1.90
   1  -2 -19   24.20    1.76
  -1   2  19   23.72    1.89
   1  -2 -19   25.30    1.62
   1  -2 -18    1.54    1.13
   1  -2 -18    1.09    1.23
  -1   2  18    0.08    2.24
  -1   2  18   -0.47    3.15
   1  -2 -18    1.57    1.49
  -1   2  18    2.72    1.39
  -1   2  18    1.49    1.38
   1  -2 -18    2.27    1.28
  -1   2  18    1.61    1.50
   1  -2 -18    2.99    1.15
   1  -2 -17   32.02    1.63
  -1   2  17   36.73    4.88
  -1   2  17   28.18    3.54
   1  -2 -17   34.49    1.82
  -1   2  17   34.83    1.94
   1  -2 -17   31.54    1.78
  -1   2  17   37.63    2.14
   1  -2 -17   35.11    2.05
  -1   2  17   34.20    1.94
   1  -2 -17   32.97    1.74
   1  -2 -16   13.68    1.27
   1  -2 -16   14.66    1.52
   1  -2 -16   13.80    1.28
   1  -2 -16   16.29    1.48
  -1   2  16   15.08    2.86
  -1   2  16   14.77    3.79
  -1   2  16   15.03    1.52
   1  -2 -16   13.54    1.54
  -1   2  16   17.66    1.66
  -1   2  16   16.18    1.53
   1  -2 -16   15.00    1.43
   1  -2 -16   15.01    1.39
   1  -2 -15    4.76    1.00
   1  -2 -15    4.26    1.10
   1  -2 -15    6.17    1.29
  -1   2  15    4.48    1.21
   1  -2 -15    5.18    1.19
  -1   2  15    4.66    1.28
   1  -2 -15    4.28    1.26
   1  -2 -15    5.71    1.22
  -1   2  15    2.69    2.92
  -1   2  15    6.46    2.41
   1  -2 -14   28.10    1.60
  -1   2  14   29.13    3.32
  -1   2  14   32.94    4.23
   1  -2 -14   24.41    1.42
   1  -2 -14   22.28    1.23
   1  -2 -14   26.03    1.56
  -1   2  13   17.32    3.35
   1  -2 -13   18.81    2.99
   1  -2 -13   13.66    2.01
   1  -2 -13   18.74    1.30
  -1   2  13   18.75    2.99
  -1   2  13   15.66    2.64
   1  -2 -13   16.95    1.20
   1  -2 -13   16.61    1.22
   1  -2 -13   15.78    1.08
   1  -2 -12    2.60    2.09
   1  -2 -12    3.17    0.94
  -1   2  12    3.24    2.46
   1  -2 -12    4.31    1.45
  -1   2  12    3.15    1.91
  -1   2  12    3.49    2.11
   1  -2 -12    3.01    0.82
   1  -2 -12    3.52    0.89
  -1   2  12    3.68    0.87
  -1   2  12    4.31    1.15
   1  -2 -12    5.34    0.94
   1  -2 -11  203.97    4.06
   1  -2 -11  217.63    6.17
   1  -2 -11  214.48    7.47
  -1   2  11  246.68    8.65
  -1   2  11  216.99    7.31
  -1   2  11  245.47    7.98
   1  -2 -11  224.74    4.15
   1  -2 -11  215.05    4.03
  -1   2  11  249.58    4.74
  -1   2  10  187.38    6.72
  -1   2  10  164.26    6.12
   1  -2 -10  166.89    5.18
   1  -2 -10  161.04    3.31
  -1   2  10  183.64    7.24
   1  -2 -10  184.04    6.43
   1  -2 -10  151.96    3.27
   1  -2 -10  168.45    3.32
  -1   2  10  194.77    3.84
   1  -2  -9    1.30    1.09
  -1   2   9    1.81    1.70
  -1   2   9    0.57    1.65
  -1   2   9    2.02    1.42
   1  -2  -9    0.98    1.52
   1  -2  -9    0.98    0.64
   1  -2  -9    0.90    0.59
  -1   2   8  689.77   14.24
   1  -2  -8  643.11   13.12
   1  -2  -8  662.62   13.01
  -1   2   8  687.88   13.71
   1  -2  -8  623.99   11.94
  -1   2   8  641.35   10.68
  -1   2   7 1018.89   17.29
  -1   2   7  963.44   15.71
   1  -2  -7  960.41   16.67
   1  -2  -7  981.73   17.48
   1  -2  -7 1017.36   17.64
  -1   2   6   43.87    1.97
  -1   2   6   47.87    2.83
   1  -2  -6   43.63    2.47
   1  -2  -6   47.47    2.54
  -1   2   6   49.97    2.31
  -1   2   6   51.33    2.83
  -1   2   5  575.12   10.82
   1  -2  -5  503.82    9.85
   1  -2  -5  530.76    9.84
  -1   2   5  528.72   10.58
  -1   2   5  550.45    9.39
  -1   2   5  535.65    9.60
  -1   2   5  543.43    8.57
  -1   2   4  460.37    8.59
  -1   2   4  457.06    8.81
  -1   2   4  477.46    7.59
  -1   2   4  454.01    7.55
   1  -2  -4  427.61    8.20
   1  -2  -4  429.57    8.28
   1  -2  -3  427.24    7.87
  -1   2   3  458.19    8.28
  -1   2   3  458.93    6.98
   1  -2  -3  461.00    7.92
  -1   2   3  459.84    8.55
  -1   2   3  436.14    7.68
   1  -2  -3  444.11    6.69
   1  -2  -2   67.16    1.92
   1  -2  -2   65.54    2.12
  -1   2   2   64.98    2.16
  -1   2   2   74.24    2.37
   1  -2  -2   67.77    2.14
  -1   2   2   71.37    2.33
  -1   2   1  123.16    3.33
   1  -2  -1  114.21    2.81
   1  -2  -1  120.22    2.79
   1  -2   0  166.34    3.62
  -1   2   0  174.18    3.72
   1  -2   0  173.93    3.50
  -1   2   0  177.23    4.38
   1  -2   0  168.88    3.67
  -1   2  -1 2138.12   27.57
  -1   2  -1 2044.66   28.78
   1  -2   2 1327.29   19.26
  -1   2  -2 1272.24   19.22
  -1   2  -3   64.62    2.20
   1  -2   3   57.42    1.32
  -1   2  -3   68.47    2.57
   1  -2   3   61.61    2.19
   1  -2   4 1024.60   16.53
   1  -2   4 1003.97   14.84
  -1   2  -4 1111.33   16.60
  -1   2  -4 1088.44   16.66
   1  -2   4 1075.56   16.09
  -1   2  -4 1038.39   17.62
  -1   2  -5 2009.23   28.57
   1  -2   5 1853.42   28.98
   1  -2   5 2026.19   28.65
  -1   2  -5 2038.69   29.28
  -1   2  -5 1956.86   30.04
   1  -2   5 1850.65   27.12
  -1   2  -6  124.05    4.24
  -1   2  -6  114.98    3.27
   1  -2   6  111.26    3.93
  -1   2  -6  113.18    4.19
   1  -2   6  128.16    3.89
   1  -2   7  447.24    9.37
  -1   2  -7  424.74    7.71
   1  -2   7  476.03    9.32
  -1   2  -7  458.89    9.63
  -1   2  -7  446.26   10.00
   1  -2   8   30.65    1.56
   1  -2   8   32.47    2.52
  -1   2  -8   30.77    1.47
   1  -2   8   34.53    2.52
  -1   2  -8   32.37    2.39
  -1   2  -8   29.74    2.83
   1  -2   9   61.94    2.35
   1  -2   9   72.03    3.78
  -1   2  -9   71.24    3.46
   1  -2   9   73.41    3.83
  -1   2  -9   58.18    1.89
  -1   2  -9   67.84    4.33
   1  -2   9   65.32    1.70
  -1   2 -10  342.74    8.13
   1  -2  10  372.90    9.35
  -1   2 -10  298.87   10.10
   1  -2  10  409.13    9.95
   1  -2  10  302.35    6.48
   1  -2  10  286.70    5.02
   1  -2  10  312.94    5.22
   1  -2  10  301.84    5.26
   1  -2  11  117.13    5.31
   1  -2  11  105.22    4.86
   1  -2  11  122.60    5.64
  -1   2 -11  110.55    4.25
  -1   2 -11   97.59    5.88
   1  -2  11   99.73    2.51
   1  -2  11  105.50    2.50
   1  -2  11  102.46    2.34
   1  -2  12   30.04    3.50
  -1   2 -12   24.47    3.66
  -1   2 -12   25.01    2.14
   1  -2  12   30.95    2.95
   1  -2  12   24.84    1.37
   1  -2  12   24.75    1.22
   1  -2  12   24.68    1.42
   1  -2  13  408.51   11.72
  -1   2 -13  324.51   11.84
   1  -2  13  400.06   10.33
   1  -2  13  325.28    6.04
   1  -2  13  346.62    6.02
  -1   2 -14  587.99   16.57
   1  -2  14  561.97   13.66
   1  -2  14  575.47    9.33
   1  -2  14  576.96    9.26
   1  -2  14  557.09    9.32
   1  -2  15   52.31    2.19
   1  -2  15   50.12    2.13
   1  -2  15   58.06    4.10
  -1   2 -15   46.87    4.98
  -1   2 -15   49.72    2.12
   1  -2  15   57.32    1.94
   1  -2  16   87.07    2.75
   1  -2  16   87.49    2.83
  -1   2 -16   85.24    6.43
   1  -2  16   87.13    6.34
   1  -2  16   87.18    5.05
  -1   2 -16   86.93    2.84
  -1   2 -16   87.77    2.80
   1  -2  16   83.95    2.48
  -1   2 -17  118.71    3.18
   1  -2  17  108.96    3.23
   1  -2  17  113.55    3.34
   1  -2  17  120.06    7.48
  -1   2 -17  103.63    7.23
  -1   2 -17  124.54    3.46
   1  -2  17  122.73    3.08
  -1   2 -17  116.37    3.26
   1  -2  18   13.17    1.72
  -1   2 -18   14.34    1.51
   1  -2  18   11.74    1.57
   1  -2  18   15.08    3.83
  -1   2 -18   14.84    1.77
   1  -2  18   13.59    1.46
  -1   2 -18   13.71    1.53
  -1   2 -19   76.34    2.58
   1  -2  19   74.49    2.60
   1  -2  19   78.65    2.81
   1  -2  19   78.15    2.89
  -1   2 -19   79.64    2.80
   1  -2  19   75.57    2.47
  -1   2 -19   66.70    2.43
   1  -2  20   28.70    1.81
  -1   2 -20   29.62    1.75
   1  -2  20   29.64    1.95
  -1   2 -20   32.15    2.06
   1  -2  20   34.74    2.17
  -1   2 -20   28.91    1.65
   1  -2  20   30.86    1.76
   1  -2  21    1.57    1.20
  -1   2 -21    1.69    1.20
   1  -2  21    0.94    1.57
  -1   2 -21    1.50    1.44
  -1   2 -21    1.34    0.97
   1  -2  21    0.46    1.22
   1  -2  22   20.45    1.47
  -1   2 -22   26.20    1.57
  -1   2 -22   25.45    1.77
   1  -2  22   25.95    1.93
   1  -2  22   21.70    1.52
  -1   2 -23   97.56    2.71
   1  -2  23  103.36    2.84
  -1   2 -24   12.60    0.94
  -1   2 -24   15.94    1.26
   1  -2  24   15.50    1.38
   1  -2  25   41.57    1.58
  -1   2 -25   45.37    1.48
  -1   2 -26   54.07    1.40
  -1   2 -26   52.20    1.32
  -1   1  26   24.36    1.03
  -1   1  26   23.95    0.98
   1  -1 -25   17.68    1.00
  -1   1  25   16.71    1.23
  -1   1  25   17.09    1.15
  -1   1  24   53.50    1.91
   1  -1 -24   54.24    1.78
  -1   1  24   54.51    1.99
  -1   1  23    7.01    1.42
  -1   1  23    5.94    1.29
   1  -1 -23    7.64    1.20
  -1   1  23    6.27    1.36
  -1   1  22  255.21    5.17
   1  -1 -22  251.10    4.84
  -1   1  22  252.05    5.04
  -1   1  22  256.74    5.01
  -1   1  21   57.44    2.08
  -1   1  21   61.25    2.52
   1  -1 -21   64.81    2.39
  -1   1  21   63.06    2.62
  -1   1  21   68.41    2.57
   1  -1 -20   92.38    2.67
  -1   1  20  100.75    3.12
  -1   1  20   94.09    3.01
   1  -1 -20   98.62    2.87
  -1   1  20   92.45    2.87
   1  -1 -19  128.84    3.04
   1  -1 -19  135.13    3.28
  -1   1  19  133.66    3.61
   1  -1 -19  133.78    3.42
  -1   1  19  142.19    3.67
  -1   1  19  146.95    3.55
   1  -1 -18    4.68    1.26
   1  -1 -18    5.78    1.05
  -1   1  18    6.66    1.48
   1  -1 -18    2.71    3.16
  -1   1  18    2.39    3.12
  -1   1  18    4.12    2.40
   1  -1 -18    3.75    1.34
  -1   1  18    6.66    1.54
  -1   1  18    5.08    1.41
  -1   1  17    6.49    1.43
  -1   1  17    7.08    1.08
   1  -1 -17    5.27    1.02
   1  -1 -17    6.68    1.24
  -1   1  17    6.22    3.26
   1  -1 -17    7.37    1.30
  -1   1  17    7.07    2.43
  -1   1  17    7.11    1.53
   1  -1 -17    5.67    1.35
  -1   1  17    5.71    1.26
  -1   1  17    7.04    1.43
  -1   1  16  243.67    4.73
   1  -1 -16  230.71    4.69
  -1   1  16  255.44    5.20
   1  -1 -16  245.43    4.88
  -1   1  16  249.73    8.84
  -1   1  16  256.26    8.87
  -1   1  16  282.23   10.85
   1  -1 -16  257.50    5.02
  -1   1  16  254.57    5.12
  -1   1  16  254.06    4.96
  -1   1  16  261.41    5.01
  -1   1  15  192.41    3.98
  -1   1  15  197.91    4.33
  -1   1  15  203.83    7.55
   1  -1 -15  199.14    4.10
  -1   1  15  202.83    4.28
  -1   1  15  199.59    4.11
  -1   1  14   99.87    6.02
  -1   1  14   90.48    4.91
   1  -1 -14   90.07    2.44
   1  -1 -14   78.38    2.22
  -1   1  14   86.84    2.37
  -1   1  14   91.17    2.65
   1  -1 -13  198.95    4.07
  -1   1  13  223.44    8.62
   1  -1 -13  178.13    7.40
  -1   1  13  207.39    7.34
  -1   1  13  214.60    4.39
   1  -1 -13  217.86    4.13
   1  -1 -13  190.03    3.86
  -1   1  13  192.81    4.01
   1  -1 -12  153.18    3.28
  -1   1  12  176.21    7.30
   1  -1 -12  131.99    4.57
  -1   1  12  160.63    6.04
   1  -1 -12  153.69    6.37
   1  -1 -12  148.90    3.14
  -1   1  12  155.96    3.29
   1  -1 -12  140.12    2.92
  -1   1  12  165.14    3.64
   1  -1 -12  153.16    3.25
  -1   1  11  141.24    5.41
  -1   1  11  138.32    6.11
   1  -1 -11  131.11    2.82
   1  -1 -11  127.46    4.19
   1  -1 -11  129.77    5.46
  -1   1  11  131.28    2.86
   1  -1 -11  122.67    2.74
   1  -1 -11  126.53    2.80
  -1   1  11  135.93    3.12
  -1   1  10  392.03    9.41
  -1   1  10  411.29   10.55
   1  -1 -10  379.80    6.31
   1  -1 -10  384.92    9.71
   1  -1 -10  393.80    8.14
  -1   1  10  410.87    6.67
   1  -1 -10  387.65    6.33
   1  -1  -9   96.31    3.43
   1  -1  -9   93.44    4.41
  -1   1   9  111.51    5.46
  -1   1   9  131.53    4.94
  -1   1   9  121.87    4.96
  -1   1   8  128.68    4.96
  -1   1   8  122.51    4.24
   1  -1  -8  126.01    3.52
  -1   1   8  128.34    4.57
   1  -1  -8  133.49    4.64
  -1   1   7 1235.93   20.51
   1  -1  -7 1211.76   18.19
  -1   1   7 1230.97   19.84
   1  -1  -7 1276.22   19.88
  -1   1   7 1184.58   19.31
   1  -1  -6   65.34    2.82
  -1   1   6   66.29    3.09
  -1   1   6   60.71    2.54
   1  -1  -6   58.33    2.07
  -1   1   6   67.16    2.90
   1  -1  -5   89.62    3.05
  -1   1   5   96.75    3.05
  -1   1   5  101.20    3.53
  -1   1   4  507.25    8.62
   1  -1  -4  538.10    9.00
  -1   1   4  510.47    7.37
  -1   1   4  539.14    9.59
   1  -1  -3  489.16    7.91
  -1   1   3  474.88    7.14
   1  -1  -2  309.35    4.93
   1  -1  -2  321.09    5.39
   1  -1  -1 1885.24   27.51
  -1   1   1 2090.12   28.01
   1  -1   0  844.87   11.79
  -1   1   0  862.81   11.44
   1  -1   1  267.88    4.62
  -1   1  -1  261.09    4.21
  -1   1  -2  926.26   13.43
   1  -1   2  908.25   13.89
  -1   1  -2  948.89   14.39
   1  -1   3  140.36    3.42
  -1   1  -3  140.93    3.13
   1  -1   3  146.41    3.23
  -1   1  -3  139.80    3.52
   1  -1   4  165.73    3.89
   1  -1   4  141.33    3.92
  -1   1  -4  170.71    4.24
   1  -1   4  168.65    4.42
  -1   1  -4  126.13    3.84
   1  -1   5 2732.91   38.62
  -1   1  -5 2815.62   41.05
   1  -1   5 2782.53   39.96
   1  -1   5 2788.78   40.58
   1  -1   5 2885.53   40.18
  -1   1  -5 2792.20   39.83
  -1   1  -6   21.22    2.11
   1  -1   6   17.22    1.50
  -1   1  -6   13.48    1.20
   1  -1   6   17.06    1.63
   1  -1   6   18.24    1.73
   1  -1   6   15.51    1.05
  -1   1  -7  360.95    7.64
  -1   1  -7  298.26    5.26
  -1   1  -7  341.79    9.04
   1  -1   7  347.33    8.02
  -1   1  -7  319.73    6.31
   1  -1   7  348.31    6.40
   1  -1   7  396.18    8.17
   1  -1   7  358.08    7.51
  -1   1  -8  909.72   14.33
  -1   1  -8  878.65   18.94
   1  -1   8 1087.29   17.90
   1  -1   8  938.05   15.24
   1  -1   8 1057.28   17.71
   1  -1   8  944.44   16.58
  -1   1  -8  927.74   16.22
   1  -1   9  148.53    5.53
   1  -1   9  132.45    3.89
  -1   1  -9  132.54    6.18
  -1   1  -9  139.34    4.38
   1  -1   9  141.02    4.70
   1  -1   9  135.75    2.92
  -1   1 -10  335.49   10.49
   1  -1  10  352.01    8.28
   1  -1  10  371.87    9.78
   1  -1  10  328.97    7.26
  -1   1 -10  313.55    7.43
  -1   1 -10  321.22    5.39
   1  -1  10  318.17    5.61
   1  -1  10  335.72    5.72
  -1   1 -10  366.96    5.69
   1  -1  10  334.20    5.52
   1  -1  11  676.65   14.79
   1  -1  11  655.48   12.85
  -1   1 -11  650.38   15.81
  -1   1 -11  571.96   11.40
   1  -1  11  596.22   11.56
   1  -1  11  601.60    9.54
   1  -1  11  611.21    9.51
   1  -1  11  608.34    9.56
  -1   1 -11  566.19    9.18
  -1   1 -11  690.36    9.61
   1  -1  12  915.17   19.41
  -1   1 -12  898.58   20.21
   1  -1  12  868.99   16.80
  -1   1 -12  888.88   13.08
   1  -1  12  854.26   13.45
   1  -1  12  896.92   13.44
   1  -1  12  891.06   13.43
  -1   1 -12  947.91   13.41
  -1   1 -13  153.57    7.60
   1  -1  13  161.98    5.79
   1  -1  13  174.01    7.66
   1  -1  13  154.13    3.54
   1  -1  13  165.12    3.63
   1  -1  14  458.93   11.03
  -1   1 -14  466.99   13.94
   1  -1  14  495.62    8.02
   1  -1  14  469.76    8.01
   1  -1  15   18.95    1.57
   1  -1  15   20.81    1.73
  -1   1 -15   18.98    3.78
   1  -1  15   23.72    2.69
  -1   1 -15   25.94    1.61
  -1   1 -15   24.88    1.79
  -1   1 -15   22.78    1.75
   1  -1  15   24.49    1.49
   1  -1  16   16.09    1.70
   1  -1  16   18.13    1.84
  -1   1 -16   24.40    4.48
   1  -1  16   28.05    4.55
   1  -1  16   13.99    1.59
  -1   1 -16   24.33    1.91
  -1   1 -16   22.81    2.08
  -1   1 -16   21.19    1.93
   1  -1  16   13.75    1.59
   1  -1  17  174.28    3.99
   1  -1  17  160.28    3.77
   1  -1  17  160.03    7.70
   1  -1  17  179.49    8.99
  -1   1 -17  158.91    4.05
   1  -1  17  165.27    3.87
   1  -1  17  163.87    4.13
  -1   1 -17  158.03    3.86
   1  -1  17  173.56    3.81
  -1   1 -17  162.88    3.93
   1  -1  18   73.23    2.68
   1  -1  18   71.93    2.47
   1  -1  18   72.72    5.55
   1  -1  18   76.07    6.22
  -1   1 -18   83.75    2.94
  -1   1 -18   83.17    2.71
   1  -1  18   91.40    2.95
   1  -1  18   76.44    2.63
  -1   1 -18   75.73    2.61
   1  -1  18   81.59    2.60
  -1   1 -19   59.19    2.16
   1  -1  19   54.90    2.13
  -1   1 -19   60.27    2.60
   1  -1  19   60.10    2.64
  -1   1 -19   59.63    2.35
   1  -1  19   56.82    2.32
   1  -1  19   58.79    2.27
  -1   1 -19   58.28    2.25
  -1   1 -20  733.10   11.00
   1  -1  20  616.98   10.70
  -1   1 -20  747.46   11.17
  -1   1 -20  736.97   11.46
   1  -1  20  702.76   11.47
   1  -1  20  651.89   11.02
   1  -1  20  693.09   11.01
  -1   1 -20  697.91   10.83
   1  -1  21    9.35    1.21
  -1   1 -21   11.79    1.30
   1  -1  21   12.96    1.79
  -1   1 -21   11.99    1.46
  -1   1 -21   14.37    1.76
   1  -1  21   11.21    1.41
  -1   1 -21   10.31    1.25
   1  -1  21   11.80    1.48
  -1   1 -22   39.44    1.67
  -1   1 -22   44.36    2.12
  -1   1 -22   43.99    1.85
   1  -1  22   37.15    1.79
   1  -1  22   47.19    2.25
  -1   1 -23   33.84    1.44
   1  -1  23   31.71    1.51
   1  -1  23   40.63    1.96
  -1   1 -23   38.71    1.78
  -1   1 -23   38.91    1.86
  -1   1 -24   48.15    1.77
   1  -1  24   42.17    1.82
  -1   1 -24   44.80    1.65
  -1   1 -25    8.26    0.94
   1  -1  25    7.33    0.97
  -1   1 -25    7.83    0.82
   1  -1  26   27.23    1.04
  -1   1 -26   25.46    0.99
  -1   0  27   60.36    1.45
   1   0 -27   63.45    1.41
   1   0 -26    2.94    0.75
  -1   0  26    1.81    0.78
  -1   0  26    2.26    0.72
   1   0 -25  184.48    3.56
  -1   0  25  186.65    3.70
   1   0 -25  191.44    3.53
  -1   0  25  179.55    3.59
  -1   0  24  148.28    3.36
   1   0 -24  146.15    3.25
  -1   0  24  146.56    3.41
   1   0 -24  143.18    3.25
  -1   0  24  154.44    3.33
   1   0 -23    7.99    1.45
  -1   0  23    4.19    1.43
  -1   0  23    5.06    1.45
   1   0 -23    6.98    1.47
  -1   0  23    5.59    1.43
   1   0 -22  115.24    3.05
  -1   0  22  111.99    3.15
   1   0 -22  110.51    3.07
  -1   0  22  116.38    3.21
  -1   0  22  113.40    3.04
   1   0 -21   68.52    2.20
   1   0 -21   73.95    2.59
   1   0 -21   76.27    2.69
  -1   0  21   72.91    2.74
  -1   0  21   76.99    2.72
  -1   0  21   79.59    2.61
  -1   0  20    2.40    0.99
   1   0 -20    2.25    1.07
  -1   0  20    2.43    1.38
  -1   0  20    2.46    1.52
   1   0 -20    3.90    1.52
   1   0 -20    3.09    1.44
  -1   0  20    3.17    1.41
  -1   0  19  117.88    3.07
   1   0 -19  131.56    3.36
  -1   0  19  127.95    3.51
   1   0 -19  140.60    3.28
   1   0 -19   94.91    7.51
  -1   0  19  146.07    8.36
  -1   0  19  107.94    6.35
   1   0 -19  141.44    3.60
  -1   0  19  138.53    3.62
   1   0 -19  131.48    3.55
  -1   0  19  130.13    3.48
   1   0 -18   55.03    2.13
  -1   0  18   57.92    2.36
  -1   0  18   55.20    2.04
   1   0 -18   55.69    2.00
   1   0 -18   51.48    5.60
  -1   0  18   63.03    5.77
  -1   0  18   57.50    2.36
   1   0 -18   60.28    2.39
   1   0 -18   60.03    2.41
  -1   0  18   58.16    2.27
   1   0 -17    0.64    0.97
  -1   0  17   -0.11    1.29
  -1   0  17    0.35    1.01
   1   0 -17   -0.48    1.12
  -1   0  17    0.63    2.77
  -1   0  17    0.28    2.03
   1   0 -17   -0.34    3.07
   1   0 -17    0.32    1.27
   1   0 -17    0.03    1.33
  -1   0  17    0.06    1.25
  -1   0  17    4.34    1.20
   1   0 -16  275.68    5.36
  -1   0  16  291.00    5.40
  -1   0  16  318.05    5.78
  -1   0  16  315.11    5.78
   1   0 -16  296.47    5.30
   1   0 -16  291.11    5.70
   1   0 -16  294.80    5.64
  -1   0  16  308.36    5.69
   1   0 -16  297.12   11.88
  -1   0  16  328.23   11.29
  -1   0  16  290.39    9.06
   1   0 -15  503.04   15.04
  -1   0  15  410.38   11.18
  -1   0  15  483.80   13.75
  -1   0  15  492.68    7.94
  -1   0  15  445.65    7.78
   1   0 -15  438.75    7.35
  -1   0  14   13.96    2.59
   1   0 -14   11.49    1.21
  -1   0  14   11.63    2.31
  -1   0  14   12.83    2.96
  -1   0  14   10.95    1.28
  -1   0  14   11.35    1.32
  -1   0  13  450.45   12.25
  -1   0  13  450.02   11.05
   1   0 -13  442.63    7.21
  -1   0  13  422.67   10.44
  -1   0  13  450.71    7.39
  -1   0  13  417.40    7.29
  -1   0  12  483.52   12.20
  -1   0  12  440.05   10.43
  -1   0  12  481.24   11.12
   1   0 -12  466.01    7.49
  -1   0  12  473.20    7.65
  -1   0  12  448.06    7.58
  -1   0  11   22.37    2.57
  -1   0  11   23.95    3.05
   1   0 -11   19.10    2.72
   1   0 -11   19.44    1.26
  -1   0  11   18.82    2.34
  -1   0  11   17.70    1.30
  -1   0  11   23.08    1.46
  -1   0  10  426.66    9.62
  -1   0  10  439.92   10.70
  -1   0  10  434.20    9.46
  -1   0  10  415.90    6.89
  -1   0   9  121.52    4.28
  -1   0   9  124.13    4.99
   1   0  -9  109.69    4.56
  -1   0   8  152.19    5.11
  -1   0   8  163.42    4.60
  -1   0   7  933.85   15.94
  -1   0   7  957.14   15.07
  -1   0   7 1004.42   15.42
   1   0  -7  846.35   12.94
   1   0  -7  799.93   12.69
   1   0  -7  933.37   15.48
  -1   0   6   22.67    1.86
  -1   0   6   25.63    1.63
  -1   0   6   21.88    1.74
   1   0  -6   20.58    1.71
   1   0  -6   20.98    1.00
   1   0  -5    1.90    0.80
  -1   0   5    0.99    0.84
  -1   0   5    1.14    0.80
  -1   0   4  757.79   12.25
  -1   0   4  767.36   11.29
  -1   0   4  793.09   12.35
  -1   0   3 1449.16   20.81
  -1   0   3 1465.80   21.25
   1   0  -3 1422.59   21.03
   1   0  -2    2.83    0.36
  -1   0   2    2.64    0.43
  -1   0   2    3.29    0.45
  -1   0   2    3.26    0.52
   1   0  -2    3.27    0.50
   1   0  -1 1264.09   18.29
   1   0  -1 1304.21   18.61
  -1   0   1 1483.44   19.23
  -1   0   1 1437.96   18.86
   1   0  -1 1223.00   18.18
  -1   0   0 2143.32   28.90
  -1   0   0 2351.14   29.25
   1   0   1    3.20    0.47
  -1   0  -1   22.41    1.68
   1   0   2  646.88   10.27
   1   0   2  651.25    9.48
   1   0   3  700.75   11.11
   1   0   3  702.35   10.50
   1   0   3  679.51    9.89
  -1   0  -4  195.23    5.81
  -1   0  -4  191.29    4.74
   1   0   4  205.85    4.16
  -1   0  -5 2027.58   31.56
  -1   0  -5 2089.69   33.43
   1   0   6   73.80    2.62
  -1   0  -6   80.54    4.19
  -1   0  -6   72.05    3.01
  -1   0  -7   17.83    2.31
  -1   0  -7   17.00    1.62
   1   0   7   19.31    1.45
  -1   0  -8 1175.04   20.92
  -1   0  -8 1130.81   18.60
   1   0   8 1137.68   18.34
  -1   0  -9  315.52    7.46
   1   0   9  319.82    7.40
  -1   0 -10  283.70    6.86
  -1   0 -10  274.36    6.75
   1   0  10  282.93    7.19
   1   0  10  325.24    5.76
  -1   0 -10  308.53    5.34
  -1   0 -10  317.95    5.16
   1   0  11  418.51    9.16
  -1   0 -11  427.41    6.81
  -1   0 -11  408.11    6.70
  -1   0 -11  427.51    6.94
  -1   0 -12  621.27    9.51
   1   0  12  602.04   12.04
   1   0  12  628.96   14.67
   1   0  12  658.85    9.88
  -1   0 -12  590.31    9.42
  -1   0 -12  636.23    9.74
   1   0  12  678.83   10.06
   1   0  13   -0.15    2.11
  -1   0 -13    0.26    0.77
  -1   0 -13    0.85    0.93
   1   0  13    0.76    1.13
   1   0  13    1.18    0.94
  -1   0 -14  489.92   14.49
   1   0  14  516.21   13.72
  -1   0 -14  529.98    8.44
   1   0  14  522.05    8.45
  -1   0 -15  186.19    3.87
   1   0  15  192.16    4.15
   1   0  15  182.59    3.90
  -1   0 -15  176.33    8.27
  -1   0 -15  176.90    3.60
   1   0  15  185.26    8.72
   1   0  15  183.84    7.80
  -1   0 -15  183.44    4.18
  -1   0 -15  174.20    3.85
   1   0  15  198.54    4.15
  -1   0 -15  185.11    4.20
   1   0  15  187.56    3.99
   1   0  16    3.09    1.15
  -1   0 -16    3.21    2.71
   1   0  16    6.16    3.38
   1   0  16    3.41    2.74
  -1   0 -16    3.00    0.94
   1   0  16    2.63    1.25
  -1   0 -16    3.31    1.13
  -1   0 -16    2.31    1.44
  -1   0 -16    2.64    1.08
   1   0  16    3.50    1.27
  -1   0 -16    2.53    1.32
   1   0  17  178.13    3.90
   1   0  17  198.95    9.56
   1   0  17  179.97    8.13
  -1   0 -17  169.52    3.90
  -1   0 -17  162.29    3.81
  -1   0 -17  179.88    4.28
   1   0  17  194.63    4.34
  -1   0 -17  183.49    4.24
   1   0  17  190.20    4.15
   1   0  18   51.83    2.08
   1   0  18   50.77    4.92
  -1   0 -18   56.55    2.27
  -1   0 -18   55.00    2.15
  -1   0 -18   66.17    2.65
   1   0  18   62.40    2.52
   1   0  18   60.63    2.41
  -1   0 -18   53.60    2.35
   1   0  19    7.51    1.19
   1   0  19    9.94    1.61
  -1   0 -19    9.81    1.25
  -1   0 -19   11.53    1.68
   1   0  19   10.53    1.56
  -1   0 -19    9.99    1.45
  -1   0 -20   83.60    2.39
   1   0  20   81.80    2.74
  -1   0 -20   82.34    2.78
  -1   0 -20   76.35    2.43
   1   0  20   81.47    2.66
  -1   0 -21  158.40    3.43
   1   0  21  162.11    3.79
  -1   0 -21  170.38    3.90
  -1   0 -21  149.60    3.40
  -1   0 -22   10.76    1.06
   1   0  22   12.93    1.39
  -1   0 -22   13.97    1.52
   1   0  22   12.39    1.15
  -1   0 -22   10.43    1.12
  -1   0 -23   14.64    1.01
  -1   0 -23   15.87    1.24
   1   0  23   15.88    1.27
  -1   0 -23   16.00    1.40
  -1   0 -24   92.24    2.09
  -1   0 -24   97.20    2.31
  -1   0 -25    0.80    0.68
   1   0  25    0.27    0.73
   1   0  25    0.45    0.63
  -1  -1  27   29.67    1.09
   1   1 -27   28.43    0.99
  -1  -1  26   24.78    1.03
   1   1 -26   32.88    1.16
   1   1 -25    9.46    1.13
  -1  -1  25    5.57    1.03
   1   1 -25   11.51    1.21
  -1  -1  25    6.92    1.10
  -1  -1  24   41.32    1.79
   1   1 -24   43.82    1.81
   1   1 -24   47.02    1.92
  -1  -1  24   45.65    1.84
   1   1 -23   61.38    2.28
   1   1 -23   67.71    2.35
  -1  -1  23   61.63    2.27
  -1  -1  23   69.87    2.32
  -1  -1  22   20.20    1.31
  -1  -1  22   21.92    1.68
   1   1 -22   21.40    1.42
  -1  -1  22   25.27    1.78
   1   1 -22   25.28    1.80
   1   1 -22   26.68    1.90
  -1  -1  22   24.92    1.75
  -1  -1  21  131.34    3.52
   1   1 -21  135.56    3.29
  -1  -1  21  129.10    3.53
   1   1 -21  143.28    3.70
   1   1 -21  136.29    3.61
  -1  -1  21  141.89    3.51
  -1  -1  20    3.17    1.21
  -1  -1  20    3.93    1.50
   1   1 -20    2.79    1.19
   1   1 -20    3.32    1.54
  -1  -1  20    3.23    1.47
   1   1 -20    3.10    1.54
   1   1 -20    3.76    1.13
  -1  -1  20    3.73    1.48
   1   1 -19   50.07    2.05
  -1  -1  19   48.34    2.28
  -1  -1  19   46.82    2.02
  -1  -1  19   50.70    5.24
   1   1 -19   40.58    5.41
   1   1 -19   50.26    2.30
  -1  -1  19   51.09    2.25
   1   1 -19   51.78    2.39
   1   1 -19   46.87    1.91
  -1  -1  19   50.46    2.19
  -1  -1  18  153.22    3.74
   1   1 -18  144.96    3.41
  -1  -1  18  131.43    3.36
   1   1 -18  134.94    3.42
  -1  -1  18  134.92    3.61
   1   1 -18  130.20    8.40
  -1  -1  18  150.94    8.08
  -1  -1  18  146.73    3.60
   1   1 -18  137.65    3.71
   1   1 -18  142.94    3.71
   1   1 -18  135.64    3.24
  -1  -1  17  166.67    4.12
   1   1 -17  162.05    3.88
   1   1 -17  197.27    3.98
  -1  -1  17  142.40    3.93
  -1  -1  17  165.95    8.59
   1   1 -17  171.04   10.16
   1   1 -17  161.90    4.14
   1   1 -17  163.02    4.10
  -1  -1  17  131.33    3.76
   1   1 -17  147.24    3.59
   1   1 -16    8.32    1.28
   1   1 -16    7.29    1.14
  -1  -1  16    7.50    1.45
  -1  -1  16    9.08    2.31
  -1  -1  16    9.26    2.81
  -1  -1  16    8.11    3.10
   1   1 -16    6.83    3.98
   1   1 -16    8.48    1.46
   1   1 -16    9.24    1.49
   1   1 -16    7.51    1.06
   1   1 -15  322.17   12.52
  -1  -1  15  296.59    8.63
  -1  -1  15  329.91   10.68
  -1  -1  15  306.27    9.54
  -1  -1  15  290.78    5.57
   1   1 -15  283.98    5.26
   1   1 -14  350.26   12.90
  -1  -1  14  361.09   10.88
  -1  -1  14  330.62    9.72
  -1  -1  14  332.38    8.90
   1   1 -14  312.83    5.58
  -1  -1  14  323.28    5.91
  -1  -1  13   90.15    4.76
  -1  -1  13   78.34    4.08
  -1  -1  13   91.52    5.14
   1   1 -13   90.29    6.82
  -1  -1  13   78.93    2.40
   1   1 -13   78.84    2.10
  -1  -1  13   77.85    2.15
  -1  -1  12  665.49   13.74
  -1  -1  12  620.36   12.52
  -1  -1  12  668.79   14.42
   1   1 -12  645.86   17.64
  -1  -1  12  615.23    9.54
  -1  -1  12  581.61    9.19
   1   1 -12  595.44    9.20
  -1  -1  11   83.80    4.45
   1   1 -11   79.08    5.98
  -1  -1  11   84.49    4.16
  -1  -1  11   70.34    2.10
   1   1 -11   77.83    1.90
  -1  -1  10  427.32   10.01
  -1  -1  10  440.20    9.20
  -1  -1  10  448.86    9.72
   1   1 -10  380.04    6.32
   1   1 -10  397.14   12.71
   1   1 -10  344.67    6.91
   1   1 -10  400.19    6.13
  -1  -1  10  387.80    6.38
   1   1  -9  341.23   12.03
  -1  -1   9  407.29    9.25
  -1  -1   9  391.41    8.36
   1   1  -9  318.06    5.98
   1   1  -9  303.12    6.37
   1   1  -8  109.23    5.76
  -1  -1   8  105.87    4.04
  -1  -1   8  103.21    3.70
   1   1  -8   86.36    2.77
   1   1  -8   97.93    2.73
   1   1  -8   85.98    3.80
   1   1  -7  153.32    3.86
   1   1  -7  157.16    3.87
   1   1  -7  153.79    4.83
   1   1  -6  561.13    9.98
  -1  -1   6  648.02   10.77
  -1  -1   6  616.16   10.33
   1   1  -6  574.56    9.89
   1   1  -6  511.07   10.50
  -1  -1   5  275.49    5.63
   1   1  -5  243.85    5.60
   1   1  -5  258.27    5.52
  -1  -1   5  281.40    5.56
   1   1  -5  226.85    5.59
  -1  -1   5  304.35    4.81
  -1  -1   4   35.77    1.09
  -1  -1   4   42.03    1.45
   1   1  -4   34.31    1.87
   1   1  -4   34.94    1.72
  -1  -1   4   36.96    1.58
  -1  -1   4   37.33    1.51
   1   1  -4   29.90    1.52
   1   1  -3  184.29    3.99
  -1  -1   3  167.48    3.19
  -1  -1   3  184.98    3.64
   1   1  -3  164.66    4.42
  -1  -1   3  160.09    3.27
   1   1  -3  163.40    4.01
  -1  -1   3  166.11    3.55
  -1  -1   2  272.54    4.93
   1   1  -2  262.82    4.79
  -1  -1   1   78.13    2.52
  -1  -1   1   75.94    2.40
   1   1   0 3153.87   44.10
  -1  -1   0 3189.54   43.55
  -1  -1   0 3005.65   41.89
   1   1   0 2883.35   41.78
   1   1   0 3371.22   42.46
  -1  -1   0 3135.14   43.76
   1   1   1   23.03    1.57
  -1  -1  -1   26.11    1.20
   1   1   1   24.36    1.09
  -1  -1  -1   25.71    1.70
  -1  -1  -2  425.31    8.62
  -1  -1  -2  407.56    7.74
   1   1   2  415.10    7.99
   1   1   3 1447.81   22.43
   1   1   3 1462.97   22.65
   1   1   3 1439.98   21.50
   1   1   4  649.02   11.13
  -1  -1  -4  625.40   11.97
   1   1   5   36.95    1.68
  -1  -1  -5   34.19    2.15
   1   1   5   41.15    1.60
  -1  -1  -5   45.82    2.81
   1   1   5   46.21    2.55
   1   1   6  245.53    4.96
  -1  -1  -6  232.04    6.13
   1   1   6  243.50    6.75
  -1  -1  -7  240.09    6.41
   1   1   7  267.10    7.24
   1   1   7  248.26    4.88
   1   1   7  261.55    7.54
  -1  -1  -7  258.97    7.44
  -1  -1  -8    4.07    1.39
   1   1   8    5.06    1.71
  -1  -1  -8    4.22    1.82
   1   1   8    5.61    2.00
  -1  -1  -8    5.13    0.57
   1   1   9  182.43    6.51
  -1  -1  -9  175.98    6.47
  -1  -1  -9  161.78    3.00
   1   1   9  179.58    6.72
  -1  -1  -9  150.87    5.04
  -1  -1  -9  170.44    3.13
  -1  -1  -9  160.63    3.03
   1   1   9  193.27    3.72
  -1  -1 -10   58.88    1.58
   1   1  10   60.89    4.15
  -1  -1 -10   66.33    4.10
   1   1  10   63.16    4.41
  -1  -1 -10   56.94    3.09
  -1  -1 -10   59.67    1.70
  -1  -1 -10   61.22    1.61
  -1  -1 -10   56.42    1.48
  -1  -1 -11   24.31    2.17
  -1  -1 -11   22.79    1.09
   1   1  11   24.87    3.07
  -1  -1 -11   28.35    3.01
  -1  -1 -11   24.76    1.24
  -1  -1 -11   24.48    1.02
   1   1  11   28.84    1.37
  -1  -1 -11   23.66    1.02
  -1  -1 -12  671.70   15.16
  -1  -1 -12  663.78   10.67
   1   1  12  810.24   17.21
  -1  -1 -12  708.52   10.58
   1   1  12  842.02   11.20
  -1  -1 -12  670.99   10.48
  -1  -1 -12  742.67   10.90
  -1  -1 -13  155.63    3.31
   1   1  13  173.34    7.82
   1   1  13  172.72    7.53
  -1  -1 -13  161.18    3.20
   1   1  13  178.36    3.61
  -1  -1 -13  163.69    3.50
   1   1  14   27.93    1.53
  -1  -1 -14   28.02    1.57
   1   1  14   26.74    4.03
   1   1  14   21.75    3.44
  -1  -1 -14   26.34    1.40
  -1  -1 -14   27.24    1.68
   1   1  14   28.07    1.81
   1   1  14   27.93    1.69
  -1  -1 -14   28.43    1.78
   1   1  14   26.62    1.58
  -1  -1 -15  286.72    5.51
   1   1  15  285.26    5.43
   1   1  15  302.07   10.69
   1   1  15  309.81   11.47
  -1  -1 -15  275.30    5.25
   1   1  15  307.59    5.94
   1   1  15  294.90    6.02
  -1  -1 -15  296.39    5.82
  -1  -1 -15  316.92    5.97
   1   1  15  309.43    5.82
  -1  -1 -16   54.21    2.13
   1   1  16   58.13    5.47
   1   1  16   55.72    5.10
  -1  -1 -16   50.02    1.88
   1   1  16   65.20    2.66
   1   1  16   65.25    2.51
  -1  -1 -16   59.34    2.39
   1   1  16   57.19    2.33
  -1  -1 -16   52.47    2.30
  -1  -1 -17   23.87    1.64
  -1  -1 -17   21.56    1.35
   1   1  17   25.40    4.19
   1   1  17   21.16    3.69
  -1  -1 -17   24.88    1.88
  -1  -1 -17   22.67    1.64
   1   1  17   24.24    1.93
   1   1  17   24.04    1.98
   1   1  17   22.84    1.78
  -1  -1 -17   24.00    1.86
  -1  -1 -18  157.56    3.47
  -1  -1 -18  188.56    4.27
  -1  -1 -18  168.79    3.86
   1   1  18  199.09    4.44
   1   1  18  191.35    4.50
  -1  -1 -18  186.64    4.14
  -1  -1 -19   66.62    2.60
  -1  -1 -19   59.04    2.18
   1   1  19   59.20    2.15
   1   1  19   67.63    2.65
   1   1  19   65.09    2.74
  -1  -1 -19   62.47    2.37
  -1  -1 -20   26.02    1.96
   1   1  20   24.30    2.02
   1   1  20   24.01    2.09
  -1  -1 -20   23.03    1.58
  -1  -1 -20   22.13    1.73
  -1  -1 -21   30.58    1.41
   1   1  21   36.34    1.94
  -1  -1 -21   31.44    1.46
  -1  -1 -21   33.59    1.87
   1   1  21   35.55    2.02
  -1  -1 -21   33.02    1.60
  -1  -1 -22   32.88    1.31
   1   1  22   32.11    1.48
  -1  -1 -22   37.30    1.76
   1   1  22   35.88    1.85
  -1  -1 -22   30.91    1.45
   1   1  22   34.00    1.75
  -1  -1 -22   35.06    1.46
  -1  -1 -23    5.70    1.10
   1   1  23    5.17    1.14
   1   1  23    3.90    1.00
   1   1  24   28.65    1.24
   1   1  24   33.29    1.39
   1   1  24   30.80    1.36
   1   1  25    8.35    0.69
  -1  -1 -25    8.01    0.65
  -1  -2  27   49.78    1.41
   1   2 -26   35.66    1.17
  -1  -2  26   33.65    1.24
  -1  -2  25    3.89    1.12
   1   2 -25    1.93    0.89
  -1  -2  25    2.36    0.75
   1   2 -25    3.31    1.05
  -1  -2  25    2.12    0.93
   1   2 -25    1.42    1.02
   1   2 -24   84.41    2.34
   1   2 -24   98.63    2.65
  -1  -2  24   78.87    2.25
  -1  -2  24   95.21    2.73
  -1  -2  24   84.94    2.39
  -1  -2  23  141.76    3.44
  -1  -2  23  125.87    3.06
  -1  -2  23  122.27    3.20
   1   2 -23  137.19    3.39
  -1  -2  23  138.87    3.31
  -1  -2  22    2.52    1.17
  -1  -2  22    1.84    1.39
   1   2 -22    2.76    1.65
   1   2 -22    3.56    1.43
  -1  -2  22    4.01    1.31
  -1  -2  22    3.81    1.39
  -1  -2  21  176.74    4.25
   1   2 -21  176.79    3.98
  -1  -2  21  172.68    3.96
  -1  -2  21  191.91    4.17
   1   2 -21  181.43    4.30
   1   2 -21  205.52    4.57
  -1  -2  21  193.95    4.16
   1   2 -21  183.55    3.91
   1   2 -20  118.49    3.15
  -1  -2  20  118.51    3.41
  -1  -2  20  112.76    3.14
  -1  -2  20  112.95    3.20
   1   2 -20  127.94    3.64
   1   2 -20  108.71    3.38
  -1  -2  20  118.02    3.19
   1   2 -20  108.37    3.00
  -1  -2  19    8.56    1.76
   1   2 -19   11.61    1.51
   1   2 -19    9.37    4.32
  -1  -2  19    9.00    3.40
   1   2 -19    9.36    1.72
  -1  -2  19    6.62    1.50
   1   2 -19    9.24    1.95
   1   2 -19   10.60    1.46
  -1  -2  18   49.27    2.35
   1   2 -18   48.06    2.15
  -1  -2  18   47.54    4.63
  -1  -2  18   47.23    4.89
   1   2 -18   42.63    5.90
   1   2 -18   49.56    2.44
  -1  -2  18   50.83    2.17
   1   2 -18   49.94    2.41
   1   2 -18   44.85    1.98
   1   2 -17  100.41    2.84
  -1  -2  17   96.68    2.97
   1   2 -17   86.43    2.64
   1   2 -17   97.02    7.83
  -1  -2  17  100.03    6.16
  -1  -2  17  110.10    6.52
   1   2 -17   99.64    3.22
   1   2 -17   97.74    3.14
   1   2 -17   90.06    2.67
  -1  -2  16   74.78    2.67
   1   2 -16   77.01    2.54
  -1  -2  16   75.08    2.66
   1   2 -16   67.07    2.29
  -1  -2  16   83.13    5.44
  -1  -2  16   89.79    5.73
   1   2 -16   78.69    7.16
   1   2 -16   68.22    2.68
   1   2 -16   63.98    2.65
   1   2 -16   70.94    2.34
  -1  -2  15  240.88    7.84
  -1  -2  15  274.34    9.70
   1   2 -15  278.16   12.36
  -1  -2  15  276.64    9.55
   1   2 -15  274.04    5.17
  -1  -2  15  254.03    4.81
  -1  -2  15  255.57    5.23
   1   2 -14   38.90    5.27
  -1  -2  14   41.27    3.84
  -1  -2  14   40.30    3.14
   1   2 -14   33.56    1.67
  -1  -2  14   35.97    1.84
  -1  -2  14   32.31    1.51
  -1  -2  13  106.45    5.35
   1   2 -13   82.63    6.74
   1   2 -13   98.35    2.49
  -1  -2  13   85.54    2.28
  -1  -2  13   89.75    2.55
  -1  -2  12  430.51    9.87
  -1  -2  12  433.28   10.78
   1   2 -12  406.44   13.96
   1   2 -12  427.11    6.58
  -1  -2  11   88.52    4.54
  -1  -2  11   77.10    4.04
   1   2 -11   60.40    3.13
   1   2 -11   67.16    6.18
  -1  -2  11   81.88    2.11
   1   2 -11   83.18    2.26
   1   2 -10   47.16    2.27
  -1  -2  10   48.07    3.10
  -1  -2  10   43.97    2.85
   1   2 -10   39.83    2.39
   1   2 -10   39.24    4.31
   1   2 -10   43.50    1.41
  -1  -2   9  303.74    7.34
  -1  -2   9  310.67    7.70
   1   2  -9  300.12   10.11
   1   2  -9  309.29    6.79
   1   2  -9  305.21    4.98
  -1  -2   8  573.81   10.97
   1   2  -8  546.68   10.45
  -1  -2   8  553.64   10.57
  -1  -2   7   27.89    1.06
  -1  -2   7   32.28    2.12
  -1  -2   7   33.00    2.07
   1   2  -7   28.74    2.11
  -1  -2   7   28.15    1.25
   1   2  -7   28.31    2.09
  -1  -2   6  520.79    8.42
  -1  -2   6  507.80    9.05
   1   2  -6  472.68    9.83
  -1  -2   6  519.92    9.37
   1   2  -6  482.54    9.92
  -1  -2   5   22.23    1.21
   1   2  -5   20.83    1.77
   1   2  -5   18.56    1.80
  -1  -2   5   23.03    1.33
  -1  -2   5   21.96    1.51
   1   2  -4    8.19    1.41
   1   2  -4    9.33    1.24
   1   2  -4    9.05    1.34
  -1  -2   4    9.27    1.02
  -1  -2   4    8.62    0.62
  -1  -2   3   44.14    2.05
   1   2  -3   38.50    2.57
   1   2  -3   35.09    1.91
   1   2  -3   45.80    2.44
   1   2  -2  204.24    4.65
  -1  -2   2  200.90    4.92
   1   2  -1   90.84    3.65
  -1  -2   1   92.04    2.34
   1   2  -1  100.50    3.63
  -1  -2   1   95.46    3.33
   1   2  -1  101.73    2.92
   1   2   0  571.74   11.48
  -1  -2   0  593.01   11.15
  -1  -2   0  592.71    9.52
   1   2   1  854.84   15.12
  -1  -2  -1  880.61   13.26
  -1  -2  -2   74.72    3.36
   1   2   2   78.67    3.31
  -1  -2  -2   73.75    2.61
   1   2   3  438.57    8.70
  -1  -2  -3  427.87    9.36
   1   2   4  376.50    7.86
  -1  -2  -4  359.53    8.07
  -1  -2  -5  353.01    8.60
   1   2   5  365.81    8.53
   1   2   5  358.31    7.54
   1   2   5  333.71    8.66
  -1  -2  -6   15.23    2.06
   1   2   6   18.96    2.24
   1   2   6   16.78    2.44
   1   2   6   20.71    1.62
  -1  -2  -6   20.44    2.48
   1   2   7  661.29   11.27
  -1  -2  -7  588.14   12.73
   1   2   7  670.52   13.81
  -1  -2  -7  634.81   13.64
  -1  -2  -7  636.14    9.11
  -1  -2  -7  610.33    9.16
   1   2   8   31.76    3.13
  -1  -2  -8   34.42    3.13
  -1  -2  -8   29.57    2.61
  -1  -2  -8   29.91    1.10
  -1  -2  -8   31.02    1.03
  -1  -2  -8   30.71    1.11
   1   2   9  582.63   13.95
  -1  -2  -9  590.51   13.45
  -1  -2  -9  573.75    8.46
  -1  -2  -9  602.00    8.59
  -1  -2  -9  601.03    8.62
   1   2  10  304.13    9.91
  -1  -2 -10  285.66    9.08
   1   2  10  297.05    9.93
  -1  -2 -10  301.15    4.93
  -1  -2 -10  274.58    7.97
  -1  -2 -10  307.59    5.03
  -1  -2 -10  303.49    5.03
  -1  -2 -10  285.41    4.85
  -1  -2 -10  273.35    4.64
   1   2  11   14.36    3.01
   1   2  11   15.23    3.08
  -1  -2 -11   13.43    1.04
  -1  -2 -11   12.89    2.12
  -1  -2 -11   12.77    2.68
  -1  -2 -11   17.73    1.10
  -1  -2 -11   12.61    1.07
  -1  -2 -11   13.35    0.94
   1   2  12  206.49    8.65
   1   2  12  192.02    8.30
  -1  -2 -12  180.52    3.70
  -1  -2 -12  185.96    7.35
  -1  -2 -12  189.88    3.60
  -1  -2 -12  191.86    3.84
  -1  -2 -13  399.09    6.91
  -1  -2 -13  373.03    6.55
   1   2  13  439.85   13.41
  -1  -2 -13  376.47   11.39
   1   2  13  415.60   13.26
  -1  -2 -13  383.99    6.73
  -1  -2 -13  413.66    7.16
   1   2  13  429.98    7.53
   1   2  13  409.73    7.62
   1   2  13  446.13    7.28
   1   2  13  425.24    7.13
   1   2  13  390.22    7.34
  -1  -2 -14    2.22    1.20
  -1  -2 -14    1.64    0.92
   1   2  14    4.98    3.03
   1   2  14    3.23    2.76
  -1  -2 -14    2.01    1.08
  -1  -2 -14   -0.49    2.17
   1   2  14    1.86    1.15
   1   2  14    2.00    1.39
   1   2  14    3.01    1.45
   1   2  14    2.46    1.21
  -1  -2 -14    3.87    1.27
  -1  -2 -14    2.22    1.43
  -1  -2 -15  160.17    3.74
   1   2  15  164.41    8.32
   1   2  15  170.28    8.46
  -1  -2 -15  157.80    3.53
   1   2  15  162.92    4.23
  -1  -2 -15  167.03    3.92
   1   2  15  163.27    3.92
   1   2  15  158.82    3.72
   1   2  15  178.72    4.28
  -1  -2 -15  161.51    4.09
  -1  -2 -16  135.45    3.38
   1   2  16  116.23    7.28
   1   2  16  133.63    7.81
  -1  -2 -16  123.64    3.10
  -1  -2 -16  136.96    3.56
   1   2  16  149.53    3.90
   1   2  16  141.08    3.89
   1   2  16  138.18    3.50
  -1  -2 -16  139.64    3.68
  -1  -2 -17   13.79    1.48
  -1  -2 -17   12.31    1.29
   1   2  17   17.14    1.90
  -1  -2 -17   16.51    1.69
   1   2  17   15.46    1.84
  -1  -2 -17   14.16    1.74
  -1  -2 -18   66.44    2.37
  -1  -2 -18   52.44    2.01
   1   2  18   64.41    2.80
  -1  -2 -18   58.29    2.36
  -1  -2 -18   57.42    2.51
   1   2  18   63.15    2.79
  -1  -2 -18   67.39    2.55
  -1  -2 -19  278.71    5.31
  -1  -2 -19  275.75    5.12
   1   2  19  283.30    5.62
  -1  -2 -19  273.63    5.20
   1   2  20   22.56    1.53
  -1  -2 -20   25.27    1.52
   1   2  20   25.41    1.86
  -1  -2 -20   26.02    1.73
   1   2  20   24.12    1.82
  -1  -2 -20   22.82    1.57
   1   2  21   37.42    1.66
  -1  -2 -21   38.55    1.80
   1   2  21   38.33    1.93
   1   2  21   37.44    1.89
  -1  -2 -21   35.32    1.55
  -1  -2 -21   37.36    1.65
   1   2  22   75.36    2.10
   1   2  22   70.58    2.28
   1   2  22   73.21    2.31
  -1  -2 -22   79.96    2.22
  -1  -2 -22   81.04    2.05
   1   2  22   80.95    2.41
   1   2  23    4.04    0.87
  -1  -2 -23    4.56    0.87
   1   2  23    4.70    0.93
   1   2  23    4.16    0.94
  -1  -2 -24   11.99    0.74
   1   2  24   11.46    0.86
   1   3 -26   57.45    1.46
  -1  -3  26   53.34    1.58
  -1  -3  25   11.24    1.26
   1   3 -25   14.26    1.23
  -1  -3  25   10.49    0.99
  -1  -3  24    6.69    0.96
  -1  -3  24    6.46    1.34
   1   3 -24    9.22    1.38
   1   3 -24    6.96    1.04
   1   3 -24    7.02    1.33
  -1  -3  24    6.45    1.09
  -1  -3  23   47.61    1.88
   1   3 -23   47.23    1.92
   1   3 -23   46.38    2.33
  -1  -3  23   49.55    1.92
  -1  -3  22    6.44    1.35
   1   3 -22    7.52    1.85
  -1  -3  22    5.81    1.24
   1   3 -22    6.58    1.43
  -1  -3  22    6.47    1.39
  -1  -3  21    9.67    1.64
  -1  -3  21   10.70    1.71
  -1  -3  21    9.96    1.51
   1   3 -21   10.66    1.61
   1   3 -21   10.83    1.96
  -1  -3  21    9.51    1.33
  -1  -3  21    9.95    1.51
  -1  -3  20   34.29    2.20
  -1  -3  20   33.06    2.11
   1   3 -20   31.06    1.68
   1   3 -20   34.40    2.46
   1   3 -20   32.71    2.07
  -1  -3  20   28.68    1.80
   1   3 -20   31.65    1.87
   1   3 -19   16.13    1.70
   1   3 -19   15.94    1.46
  -1  -3  19   15.44    1.97
  -1  -3  19   15.11    1.82
  -1  -3  19   15.71    1.56
   1   3 -19   17.29    1.83
   1   3 -19   17.15    1.64
  -1  -3  18    6.73    1.80
   1   3 -18    6.76    1.58
   1   3 -18    8.70    1.41
  -1  -3  18    7.57    1.71
   1   3 -18    7.51    4.28
   1   3 -18    6.54    1.67
   1   3 -18    7.60    1.52
   1   3 -17  201.82    4.44
  -1  -3  17  180.68    4.49
  -1  -3  17  183.78    4.57
   1   3 -17  207.61    4.51
   1   3 -17  187.20   11.27
   1   3 -17  178.97    4.73
   1   3 -17  206.54    4.51
   1   3 -16   83.91    2.71
   1   3 -16   80.28    2.58
  -1  -3  16   76.00    2.75
   1   3 -16   74.74    7.63
   1   3 -16   69.11    2.78
   1   3 -16   76.37    3.12
   1   3 -16   79.20    2.59
  -1  -3  15   90.29    2.89
   1   3 -15   91.03    2.79
   1   3 -15   90.72    2.80
  -1  -3  15  100.90    6.11
   1   3 -15   83.43    7.55
   1   3 -15   93.35    3.22
   1   3 -15   97.66    2.84
   1   3 -14  458.10    7.39
   1   3 -14  438.15   16.13
   1   3 -13  149.34    3.44
  -1  -3  13  137.70    3.13
   1   3 -13  136.03    8.84
  -1  -3  13  155.45    6.29
  -1  -3  13  150.51    5.93
   1   3 -12  233.26    4.49
  -1  -3  12  211.60    4.06
   1   3 -12  196.34    6.43
   1   3 -12  209.97   10.35
  -1  -3  12  239.37    7.48
  -1  -3  12  269.53    8.74
  -1  -3  12  230.03    7.26
   1   3 -11  656.42   10.34
  -1  -3  11  706.37   14.01
  -1  -3  11  808.03   15.90
   1   3 -11  702.75   13.07
   1   3 -11  588.94   13.18
   1   3 -11  674.71   18.18
  -1  -3  11  706.07   14.08
   1   3 -10   10.64    0.93
   1   3 -10   10.67    1.93
  -1  -3  10   13.46    2.04
   1   3 -10   10.19    2.95
   1   3 -10   11.59    1.72
  -1  -3  10   12.89    1.83
  -1  -3  10   15.33    2.49
  -1  -3   9   58.63    3.00
  -1  -3   9   65.81    3.99
   1   3  -9   56.84    3.45
   1   3  -9   52.12    3.25
  -1  -3   9   60.00    3.37
  -1  -3   8  229.63    5.57
  -1  -3   8  236.81    6.25
   1   3  -8  234.74    6.82
  -1  -3   7  237.17    5.06
   1   3  -7  228.70    6.83
  -1  -3   7  257.01    6.23
   1   3  -7  216.28    6.67
  -1  -3   7  212.68    5.03
  -1  -3   7  247.15    5.26
   1   3  -6    5.89    1.65
  -1  -3   6    9.31    1.47
   1   3  -6    5.00    1.65
  -1  -3   6    7.11    1.17
   1   3  -5 1077.17   18.59
  -1  -3   5 1087.03   17.37
   1   3  -5 1056.00   19.02
   1   3  -4  102.71    3.79
   1   3  -4   95.56    4.20
  -1  -3   4  104.04    3.61
   1   3  -4   91.81    4.39
   1   3  -3  779.85   13.72
  -1  -3   2  185.83    5.50
   1   3  -2  187.89    5.98
   1   3  -2  189.88    5.08
  -1  -3   1   18.06    1.32
   1   3  -1   18.22    2.20
   1   3  -1   21.53    2.24
   1   3  -1   18.44    1.67
  -1  -3   1   19.66    2.02
   1   3   0  485.62   11.27
  -1  -3   0  499.81    9.01
  -1  -3   0  488.63   10.76
  -1  -3  -1  272.04    7.39
  -1  -3  -1  276.11    5.84
   1   3   1  267.41    7.54
   1   3   1  250.50    4.56
   1   3   2  629.04   11.47
   1   3   2  768.13   14.25
  -1  -3  -2  742.20   12.39
  -1  -3  -2  733.74   14.32
  -1  -3  -2  674.12   10.36
  -1  -3  -3  266.48    7.75
  -1  -3  -3  260.87    6.41
   1   3   3  264.08    7.21
   1   3   4  974.33   19.32
  -1  -3  -4 1184.00   21.11
  -1  -3  -4 1077.27   19.11
   1   3   4 1284.59   20.09
  -1  -3  -5  224.90    3.63
  -1  -3  -5  213.23    6.53
  -1  -3  -6  151.56    2.68
  -1  -3  -6  132.60    5.47
   1   3   6  128.55    5.70
   1   3   6  162.87    5.14
  -1  -3  -6  146.68    6.12
  -1  -3  -6  138.43    5.71
  -1  -3  -7  596.25    8.84
  -1  -3  -7  571.35    8.69
   1   3   7  567.60   14.22
   1   3   7  621.14   11.94
   1   3   7  629.79   14.42
  -1  -3  -7  639.88   14.23
  -1  -3  -7  585.04   13.59
  -1  -3  -8   97.18    2.08
  -1  -3  -8   96.58    2.20
  -1  -3  -8   91.19    4.86
   1   3   8   97.13    5.52
  -1  -3  -8   98.06    5.38
   1   3   8   82.95    5.18
  -1  -3  -9   96.74    2.20
  -1  -3  -9  108.88    2.42
   1   3   9  101.06    5.95
   1   3   9  103.61    5.95
  -1  -3  -9   95.19    5.47
  -1  -3  -9   97.11    5.03
  -1  -3 -10  516.44    8.05
  -1  -3 -10  497.90    7.81
   1   3  10  514.87   14.31
   1   3  10  513.88   14.58
  -1  -3 -10  483.93   12.41
  -1  -3 -10  496.69   13.19
  -1  -3 -11  185.27    3.61
  -1  -3 -11  189.94    3.85
   1   3  11  196.78    4.57
   1   3  11  184.94    8.97
  -1  -3 -11  186.28    3.76
   1   3  11  191.06    8.75
  -1  -3 -11  177.30    7.76
  -1  -3 -12   93.54    2.60
   1   3  12   72.08    2.69
  -1  -3 -12   83.90    2.63
   1   3  12   81.37    3.10
   1   3  12   82.83    3.12
   1   3  12   76.62    2.92
   1   3  12   86.75    6.70
  -1  -3 -12   85.37    2.50
   1   3  12   76.39    6.72
  -1  -3 -12   78.09    5.54
  -1  -3 -12   74.15    4.76
  -1  -3 -13  216.59    4.32
   1   3  13  237.35    5.20
  -1  -3 -13  222.64    4.67
   1   3  13  238.70    4.97
   1   3  13  238.66    4.82
   1   3  13  217.22    5.11
   1   3  13  232.74    9.93
   1   3  13  201.69    9.67
  -1  -3 -13  214.67    4.43
  -1  -3 -13  208.08    8.50
  -1  -3 -14   28.89    1.55
  -1  -3 -14   33.65    1.84
  -1  -3 -14   27.10    3.63
   1   3  14   29.49    4.35
  -1  -3 -14   34.21    1.75
   1   3  14   35.52    4.63
   1   3  14   35.30    1.92
   1   3  14   37.70    2.08
  -1  -3 -14   34.70    1.87
   1   3  14   37.41    2.25
   1   3  14   32.66    2.20
  -1  -3 -15   85.36    2.60
  -1  -3 -15  103.64    3.09
   1   3  15   89.30    6.88
   1   3  15   82.01    6.90
  -1  -3 -15   85.25    2.82
   1   3  15   90.72    3.48
   1   3  15   98.85    3.27
  -1  -3 -15  101.86    3.07
   1   3  15  104.92    3.60
   1   3  15  111.04    3.20
  -1  -3 -15  102.97    3.38
  -1  -3 -16  216.58    4.49
  -1  -3 -16  196.39    4.21
   1   3  16  203.24    4.46
   1   3  16  216.92    5.13
   1   3  16  187.13    4.90
  -1  -3 -16  193.07    4.43
   1   3  16  201.86    4.64
  -1  -3 -16  209.40    4.80
   1   3  17   75.61    2.71
  -1  -3 -17   68.35    2.44
  -1  -3 -17   66.11    2.24
   1   3  17   67.11    2.55
   1   3  17   73.66    2.92
   1   3  17   67.81    2.39
   1   3  17   67.85    2.79
  -1  -3 -17   68.74    2.46
  -1  -3 -17   74.82    2.71
  -1  -3 -18  214.42    4.35
   1   3  18  229.91    4.71
  -1  -3 -18  200.65    4.07
  -1  -3 -18  215.48    4.46
   1   3  18  197.53    4.21
   1   3  18  201.12    4.40
   1   3  18  217.45    4.90
  -1  -3 -18  201.07    4.38
   1   3  18  208.35    4.78
  -1  -3 -18  232.40    4.65
   1   3  19  291.20    5.55
  -1  -3 -19  255.85    4.93
   1   3  19  262.73    5.31
  -1  -3 -19  293.68    5.45
   1   3  19  289.39    5.74
   1   3  19  305.89    5.95
  -1  -3 -19  294.92    5.50
  -1  -3 -19  292.77    5.55
   1   3  19  333.52    6.12
   1   3  20   12.35    1.29
  -1  -3 -20   15.25    1.34
   1   3  20   14.13    1.59
   1   3  20   13.09    1.42
  -1  -3 -20   14.92    1.32
   1   3  20   13.38    1.62
  -1  -3 -20   14.65    1.40
   1   3  21   24.82    1.34
  -1  -3 -21   26.66    1.36
  -1  -3 -21   29.25    1.36
   1   3  21   28.48    1.64
   1   3  21   24.12    1.41
   1   3  21   29.55    1.65
  -1  -3 -21   29.27    1.40
  -1  -3 -22   37.89    1.32
  -1  -3 -22   39.76    1.28
  -1  -3 -22   39.04    1.34
   1   3  22   41.18    1.58
   1   3  23   15.49    0.92
   1   4 -26   51.57    1.18
  -1  -4  26   48.05    1.29
   1   4 -25   45.60    1.60
  -1  -4  25   45.53    1.30
  -1  -4  24    1.00    0.96
  -1  -4  24    1.32    1.04
   1   4 -24    1.47    0.97
   1   4 -24    0.38    1.13
  -1  -4  24    0.67    0.80
  -1  -4  23   81.13    2.62
  -1  -4  23   77.21    2.46
   1   4 -23   91.34    2.70
   1   4 -23   93.50    3.11
  -1  -4  23   76.30    2.29
  -1  -4  22  183.79    4.12
   1   4 -22  173.76    3.49
  -1  -4  22  181.57    3.98
   1   4 -22  191.99    4.68
  -1  -4  22  173.08    3.70
  -1  -4  21   31.56    1.96
   1   4 -21   30.68    1.59
  -1  -4  21   32.45    2.09
   1   4 -21   29.99    2.56
   1   4 -20  120.14    3.08
  -1  -4  20  121.73    3.53
  -1  -4  20  117.90    3.35
   1   4 -20  122.55    4.28
  -1  -4  19  208.25    5.02
  -1  -4  19  207.00    4.77
   1   4 -19  229.80    4.65
   1   4 -19  212.33    5.57
   1   4 -19  235.04    4.90
  -1  -4  18    8.14    1.85
   1   4 -18    8.28    1.58
  -1  -4  18    6.94    1.67
   1   4 -18    6.32    1.59
   1   4 -18    7.34    2.15
   1   4 -18    7.06    1.69
  -1  -4  17   40.88    2.30
   1   4 -17   49.86    2.30
   1   4 -17   42.86    6.28
  -1  -4  17   52.44    5.02
   1   4 -17   49.58    2.91
   1   4 -17   37.54    2.24
   1   4 -17   50.29    2.38
  -1  -4  16  127.29    3.70
   1   4 -16  142.16    3.77
  -1  -4  16  148.32    7.80
   1   4 -16  119.05    9.63
   1   4 -16  121.81    4.31
   1   4 -16  131.82    3.74
  -1  -4  15    7.13    1.60
   1   4 -15    7.35    1.56
   1   4 -15    8.89    4.23
  -1  -4  15    6.31    3.12
   1   4 -15    5.12    1.85
   1   4 -15    6.89    1.48
   1   4 -14  194.20    4.59
   1   4 -14  186.28   11.08
   1   4 -14  176.12    4.91
   1   4 -14  190.99    4.18
   1   4 -13  326.15    6.29
   1   4 -13  287.42    9.00
   1   4 -13  339.54   13.92
   1   4 -13  293.29    6.43
   1   4 -13  307.61    5.68
   1   4 -13  302.75    5.69
  -1  -4  12   98.27    5.72
   1   4 -12   78.51    4.54
   1   4 -12   80.22    6.69
  -1  -4  12   90.69    4.79
  -1  -4  11  789.35   16.09
   1   4 -11  755.02   16.59
   1   4 -11  734.65   15.68
  -1  -4  10  592.90   12.58
  -1  -4  10  636.13   14.29
   1   4 -10  543.04    8.51
   1   4 -10  528.46   12.98
   1   4 -10  584.10   13.02
  -1  -4   9   40.01    3.03
   1   4  -9   31.87    3.21
   1   4  -9   35.21    3.20
   1   4  -9   33.49    1.31
   1   4  -8  865.40   13.11
  -1  -4   8  993.43   16.96
   1   4  -8  877.17   18.04
   1   4  -8  958.82   18.61
   1   4  -7 1731.73   29.31
  -1  -4   7 1699.97   26.28
  -1  -4   7 1802.96   27.43
   1   4  -7 1551.55   29.23
   1   4  -7 1520.05   28.62
  -1  -4   6    5.25    1.56
  -1  -4   6    5.02    1.49
   1   4  -6    5.66    1.99
   1   4  -6    5.45    2.24
  -1  -4   6    5.49    1.61
   1   4  -6    3.61    1.99
   1   4  -5  348.83   10.42
   1   4  -5  373.03    9.18
  -1  -4   5  346.27    8.57
   1   4  -5  338.52    9.88
  -1  -4   4  162.59    5.43
   1   4  -4  150.88    5.26
   1   4  -4  146.23    6.61
  -1  -4   4  145.68    5.30
   1   4  -3  129.83    4.86
  -1  -4   3  130.93    5.37
   1   4  -2 1031.66   19.61
  -1  -4   2  988.40   16.60
  -1  -4   2 1000.95   18.87
   1   4  -2 1001.62   20.48
   1   4  -2 1032.42   17.74
   1   4  -1  375.36    8.59
  -1  -4   1  357.02    9.59
  -1  -4   1  362.44    7.72
   1   4  -1  364.12   10.62
  -1  -4   0  542.99   12.72
   1   4   0  556.95   13.52
  -1  -4   0  561.17   10.60
   1   4   1 1779.02   30.43
  -1  -4  -1 1762.30   27.24
   1   4   1 1709.00   24.01
  -1  -4  -2  662.95   12.90
   1   4   2  692.71   15.12
  -1  -4  -2  681.98   15.13
   1   4   2  676.09    9.99
   1   4   3    8.15    2.17
  -1  -4  -3    8.37    1.81
  -1  -4  -3    9.94    2.42
   1   4   3    8.45    0.86
  -1  -4  -4  337.56   10.25
   1   4   4  345.33    9.48
   1   4   4  349.83    5.87
   1   4   5  147.60    6.04
   1   4   5  133.75    5.71
   1   4   5  130.29    2.90
  -1  -4  -5  168.01    6.44
   1   4   5  176.42    3.73
  -1  -4  -5  150.75    2.80
  -1  -4  -6   19.89    3.25
   1   4   6   28.13    2.75
   1   4   6   19.31    2.80
   1   4   6   21.40    1.06
  -1  -4  -6   23.23    2.86
   1   4   6   25.43    1.70
  -1  -4  -6   24.49    1.00
   1   4   7  183.01    6.27
  -1  -4  -7  185.01    7.80
  -1  -4  -7  179.43    3.43
   1   4   7  189.61    4.34
  -1  -4  -7  177.02    3.26
  -1  -4  -8  150.37    7.21
  -1  -4  -8  135.56    6.69
   1   4   8  155.85    4.08
  -1  -4  -8  141.64    2.86
  -1  -4  -8  147.25    3.07
  -1  -4  -9    5.14    1.02
  -1  -4  -9    5.72    1.05
   1   4   9    6.29    1.64
  -1  -4  -9    5.04    0.81
  -1  -4  -9    4.94    2.50
   1   4   9    2.85    2.46
  -1  -4  -9    4.87    2.76
   1   4   9    5.51    1.35
   1   4   9    4.43    1.21
   1   4   9    4.53    1.26
   1   4   9    5.71    1.35
  -1  -4 -10  359.87    5.98
  -1  -4 -10  345.51    5.98
  -1  -4 -10  326.84    5.59
   1   4  10  388.29    7.39
   1   4  10  299.82    6.51
   1   4  10  339.64    6.68
   1   4  10  339.23    6.60
   1   4  10  307.22    6.28
  -1  -4 -10  323.17   11.34
   1   4  10  271.14   11.39
  -1  -4 -10  307.86   10.43
  -1  -4 -11  212.61    4.30
   1   4  11  225.07    5.33
  -1  -4 -11  214.67    4.29
  -1  -4 -11  202.73    3.92
   1   4  11  204.36    4.77
   1   4  11  204.45    4.58
   1   4  11  192.27    4.90
   1   4  11  210.32    4.98
  -1  -4 -11  193.78    8.70
  -1  -4 -11  222.73    4.33
  -1  -4 -11  186.74    7.95
  -1  -4 -12    5.29    1.25
   1   4  12    5.34    1.60
   1   4  12    4.95    1.66
   1   4  12    3.29    1.44
  -1  -4 -12    5.97    3.01
  -1  -4 -12    5.53    1.34
  -1  -4 -12    5.92    2.55
  -1  -4 -13   99.65    2.89
   1   4  13   82.43    3.55
   1   4  13  111.62    3.50
   1   4  13  108.48    3.33
  -1  -4 -13   99.35    2.99
  -1  -4 -13   81.49    6.24
  -1  -4 -14  121.64    3.08
   1   4  14  107.52    3.72
  -1  -4 -14  119.93    3.18
   1   4  14  132.13    3.54
   1   4  14  123.20    3.64
  -1  -4 -14  118.13    3.22
  -1  -4 -15    1.89    1.16
  -1  -4 -15   -0.48    1.31
   1   4  15    1.37    1.60
  -1  -4 -15    0.31    1.25
   1   4  15    1.03    1.52
   1   4  15    0.97    1.56
  -1  -4 -16   30.34    1.58
   1   4  16   35.83    2.22
  -1  -4 -16   31.65    1.79
  -1  -4 -16   29.58    1.74
   1   4  16   29.82    2.13
   1   4  16   33.26    2.08
   1   4  16   33.00    1.98
   1   4  16   33.37    2.39
  -1  -4 -16   33.30    2.23
   1   4  17   65.63    2.53
  -1  -4 -17   58.56    2.12
  -1  -4 -17   54.41    2.10
   1   4  17   64.69    2.74
   1   4  17   51.96    2.41
  -1  -4 -17   58.95    2.41
   1   4  17   63.66    2.29
   1   4  17   59.97    2.42
  -1  -4 -17   64.78    2.62
   1   4  17   66.36    2.80
   1   4  18   13.34    1.51
  -1  -4 -18   11.90    1.36
  -1  -4 -18   11.18    1.20
  -1  -4 -18   10.60    1.30
   1   4  18   12.29    1.36
   1   4  18   10.05    1.48
   1   4  18   10.74    1.47
   1   4  18   12.72    1.84
  -1  -4 -18   13.27    1.55
  -1  -4 -18   12.25    1.62
   1   4  18   11.96    1.84
   1   4  19   41.32    1.77
  -1  -4 -19   36.96    1.40
  -1  -4 -19   34.89    1.52
  -1  -4 -19   43.69    1.79
   1   4  19   41.33    2.03
   1   4  19   35.97    1.52
   1   4  19   43.68    2.06
  -1  -4 -19   41.42    1.84
   1   4  20   49.41    1.71
  -1  -4 -20   53.34    1.74
  -1  -4 -20   52.53    1.77
   1   4  20   53.98    1.95
  -1  -4 -21    6.85    0.88
  -1  -4 -21    6.82    0.88
   1   4  21    6.87    0.98
   1   4  22   50.61    1.53
  -1  -4 -22   50.35    1.31
  -1  -5  25   51.80    1.39
   1   5 -25   58.38    1.48
  -1  -5  24   20.15    1.14
   1   5 -24   28.70    1.35
  -1  -5  23  102.94    2.57
   1   5 -23  102.29    2.14
  -1  -5  23  104.69    2.57
  -1  -5  22  158.12    3.60
  -1  -5  22  154.42    3.56
   1   5 -22  161.16    3.16
   1   5 -22  147.17    3.45
  -1  -5  22  140.52    3.10
   1   5 -22  174.96    4.15
  -1  -5  21   21.34    1.76
  -1  -5  21   21.25    1.87
   1   5 -21   33.86    1.76
   1   5 -21   26.22    1.95
   1   5 -21   37.12    2.67
  -1  -5  20   15.30    1.62
  -1  -5  20   14.62    1.78
   1   5 -20   16.73    1.55
   1   5 -20   14.37    1.69
   1   5 -20   17.75    2.46
   1   5 -19   73.84    2.61
  -1  -5  19   65.86    2.70
   1   5 -19   71.08    3.59
  -1  -5  18  137.08    3.86
  -1  -5  18  125.45    3.65
   1   5 -18  125.52    4.85
  -1  -5  17   17.75    1.89
   1   5 -17   21.19    1.99
   1   5 -17   15.52    2.49
   1   5 -17   18.09    2.76
   1   5 -17   19.11    2.03
   1   5 -16  149.53    3.97
  -1  -5  16  127.08    3.73
   1   5 -16  116.82    9.66
  -1  -5  16  148.24    7.88
   1   5 -16  117.79    4.32
   1   5 -16  137.51    4.93
   1   5 -15    8.29    1.79
   1   5 -15    5.88    4.16
  -1  -5  15    9.43    3.25
   1   5 -15    6.66    2.11
   1   5 -15    8.20    2.26
   1   5 -14   37.23    2.28
  -1  -5  14   40.47    4.46
   1   5 -14   34.95    5.60
   1   5 -14   31.28    2.49
   1   5 -14   36.46    2.77
   1   5 -14   32.87    2.20
   1   5 -14   34.76    2.00
   1   5 -13  349.19    6.71
   1   5 -13  271.21   13.17
  -1  -5  13  295.63   11.06
   1   5 -13  211.50    6.02
   1   5 -13  261.80    5.38
   1   5 -13  314.85    6.38
   1   5 -13  311.42    7.09
   1   5 -12   80.50    5.47
   1   5 -12   72.91    2.98
   1   5 -12   72.75    2.76
  -1  -5  11  324.62   10.41
   1   5 -11  279.36    4.87
   1   5 -11  246.46    9.33
   1   5 -11  279.01    9.12
   1   5 -11  221.81    5.28
   1   5 -11  271.51    4.90
  -1  -5  10  498.25   11.86
  -1  -5  10  503.46   13.29
   1   5 -10  450.17    7.55
   1   5 -10  468.37   12.74
  -1  -5   9  109.32    5.10
   1   5  -9   92.87    5.83
   1   5  -9  101.75    5.86
  -1  -5   9  110.07    5.81
   1   5  -9  100.44    2.64
   1   5  -8  224.57    8.59
   1   5  -8  225.51    8.84
   1   5  -8  214.86    8.57
   1   5  -8  211.06    4.35
   1   5  -7  295.45   10.08
  -1  -5   7  327.46    8.20
  -1  -5   7  334.07    8.63
   1   5  -7  303.98    9.51
   1   5  -7  292.30   10.48
   1   5  -7  278.90    5.48
  -1  -5   6  205.10    6.60
   1   5  -6  192.48    7.25
   1   5  -6  185.04    8.47
   1   5  -6  174.06    4.03
  -1  -5   6  188.61    6.62
   1   5  -6  185.85    8.17
  -1  -5   6  213.13    6.70
   1   5  -5  215.95    7.39
  -1  -5   5  232.52    7.40
   1   5  -5  213.34    8.61
  -1  -5   5  210.03    7.39
   1   5  -5  210.34    9.27
   1   5  -4  183.61    6.46
  -1  -5   4  199.35    5.77
  -1  -5   4  202.99    6.95
  -1  -5   4  196.01    7.06
  -1  -5   3   12.77    2.48
  -1  -5   3   15.57    1.90
  -1  -5   3   10.77    2.51
   1   5  -3   11.19    2.11
   1   5  -3   11.25    2.91
  -1  -5   2  181.68    5.48
   1   5  -2  182.22    6.20
   1   5  -2  173.48    8.15
  -1  -5   2  176.76    7.14
   1   5  -1  565.99   15.75
  -1  -5   1  587.77   14.67
  -1  -5   1  569.38   11.70
  -1  -5   0  182.86    5.75
   1   5   0  175.55    3.87
  -1  -5   0  190.50    7.72
   1   5   0  173.43    8.16
  -1  -5  -1   55.74    4.54
   1   5   1   47.88    4.49
   1   5   1   46.91    1.85
  -1  -5  -1   47.79    3.16
   1   5   2  685.94   16.57
  -1  -5  -2  641.11   13.79
  -1  -5  -2  673.93   16.43
   1   5   2  648.99   10.40
   1   5   2  673.06   10.08
   1   5   3  390.99   11.55
  -1  -5  -3  380.41   11.92
   1   5   3  362.65    6.49
  -1  -5  -3  361.16    9.97
   1   5   3  403.83    6.54
  -1  -5  -4   38.82    3.57
   1   5   4   38.48    1.69
   1   5   4   41.73    3.95
  -1  -5  -4   43.14    4.58
   1   5   4   41.44    1.86
   1   5   5  188.91    7.49
  -1  -5  -5  167.85    8.03
  -1  -5  -5  158.33    6.83
  -1  -5  -5  190.59    8.53
   1   5   5  186.88    3.77
   1   5   5  201.96    4.31
  -1  -5  -5  191.84    3.48
   1   5   6   36.18    2.10
  -1  -5  -6   37.44    1.35
  -1  -5  -6   34.64    4.25
  -1  -5  -6   31.98    3.69
   1   5   6   38.31    1.52
   1   5   6   36.27    3.56
   1   5   6   35.38    1.87
   1   5   6   40.13    1.99
  -1  -5  -7  344.31    6.02
  -1  -5  -7  371.07    6.35
  -1  -5  -7  351.02   12.22
   1   5   7  387.66    7.00
   1   5   7  378.48    7.07
   1   5   7  377.41    7.25
   1   5   7  377.66    6.70
  -1  -5  -8  226.13    4.33
   1   5   8  246.16    5.59
  -1  -5  -8  226.71    4.39
  -1  -5  -8  208.44    3.98
  -1  -5  -8  204.21    9.06
  -1  -5  -8  225.92    9.80
   1   5   8  213.98    5.06
   1   5   8  215.09    5.03
   1   5   8  221.54    5.18
   1   5   9   51.31    2.84
  -1  -5  -9   46.36    1.98
  -1  -5  -9   46.78    1.85
  -1  -5  -9   41.32    4.60
  -1  -5  -9   41.03    4.75
   1   5   9   40.79    2.25
   1   5   9   44.64    2.48
   1   5   9   46.35    2.47
   1   5   9   44.29    2.53
  -1  -5 -10   32.70    1.70
   1   5  10   36.64    2.57
  -1  -5 -10   34.65    1.82
  -1  -5 -10   30.89    4.42
  -1  -5 -10   25.38    3.91
   1   5  10   30.97    2.28
   1   5  10   26.42    1.98
   1   5  10   28.32    2.22
   1   5  10   28.60    2.28
   1   5  11  409.22    8.23
  -1  -5 -11  362.14    6.75
  -1  -5 -11  391.16    6.78
  -1  -5 -11  261.77   11.23
  -1  -5 -11  379.18    6.79
  -1  -5 -11  286.09   12.09
   1   5  11  407.72    7.64
   1   5  11  361.79    7.72
   1   5  11  394.99    7.30
   1   5  11  352.32    7.69
  -1  -5 -12  411.24    7.22
   1   5  12  415.72    8.30
  -1  -5 -12  404.73    7.06
  -1  -5 -12  401.38    7.16
   1   5  12  371.17    7.91
   1   5  12  392.78    7.42
   1   5  12  410.44    7.78
   1   5  12  384.10    8.11
  -1  -5 -13   15.44    1.68
  -1  -5 -13   13.71    1.53
   1   5  13   15.49    2.24
  -1  -5 -13   13.72    1.65
   1   5  13   13.60    1.97
   1   5  13   11.85    2.12
   1   5  13   13.42    1.84
   1   5  13   13.80    2.26
   1   5  14  298.57    6.32
  -1  -5 -14  276.85    5.32
  -1  -5 -14  268.97    5.48
  -1  -5 -14  269.37    5.42
   1   5  14  273.37    6.19
   1   5  14  288.07    5.95
   1   5  14  296.16    5.76
   1   5  14  270.75    6.29
  -1  -5 -15   87.39    2.69
  -1  -5 -15   96.07    2.96
   1   5  15  111.72    3.18
   1   5  15  109.49    3.32
   1   5  15  101.49    3.55
  -1  -5 -15   93.01    2.86
  -1  -5 -16   16.12    1.38
  -1  -5 -16   19.25    1.64
   1   5  16   17.62    1.76
   1   5  16   15.77    1.88
  -1  -5 -17  182.47    3.74
   1   5  17  186.89    3.86
  -1  -5 -18   56.67    1.74
   1   5  18   62.96    1.92
  -1  -5 -18   62.52    2.16
   1   5  19   52.82    1.61
  -1  -5 -19   61.18    1.87
  -1  -5 -20   74.75    1.82
  -1  -5 -20   71.03    1.78
  -1  -5 -21   14.73    0.71
   1   6 -24   12.70    0.83
   1   6 -23    2.13    0.61
  -1  -6  23    1.64    0.66
   1   6 -23    1.52    0.92
   1   6 -22   48.58    1.55
   1   6 -22   52.80    2.08
  -1  -6  21   35.51    1.68
  -1  -6  21   38.88    1.79
   1   6 -21   40.94    1.64
  -1  -6  21   31.75    1.52
   1   6 -21   44.85    2.26
  -1  -6  20    2.48    1.27
  -1  -6  20    2.69    1.09
   1   6 -20    3.57    1.26
   1   6 -20    3.45    1.86
   1   6 -19   49.84    2.22
  -1  -6  19   36.68    2.08
  -1  -6  19   34.09    1.89
   1   6 -19   44.76    2.96
  -1  -6  18   59.14    2.38
  -1  -6  18   61.00    2.57
   1   6 -18   66.67    3.49
   1   6 -17    0.20    1.69
  -1  -6  17   -0.42    1.45
   1   6 -17    0.86    2.33
  -1  -6  16  126.34    3.64
   1   6 -16  128.77    4.79
   1   6 -15  156.56    4.45
   1   6 -15  132.58    4.80
   1   6 -14    3.30    1.80
   1   6 -14    1.96    2.15
   1   6 -14    1.80    1.33
  -1  -6  13  155.42    7.90
   1   6 -13  137.69    3.42
  -1  -6  12   40.75    4.83
   1   6 -12   34.75    1.73
   1   6 -12   38.28    1.96
   1   6 -12   34.29    1.86
  -1  -6  11   72.61    5.61
   1   6 -11   66.60    2.30
   1   6 -11   71.28    2.36
   1   6 -11   58.86    5.19
   1   6 -11   61.00    2.92
   1   6 -11   62.33    2.32
   1   6 -11   59.13    2.18
   1   6 -10   51.29    5.62
  -1  -6  10   57.66    4.95
   1   6 -10   59.98    5.26
   1   6 -10   46.30    2.15
   1   6 -10   58.67    2.24
   1   6 -10   46.22    2.47
   1   6 -10   59.96    2.17
   1   6 -10   55.84    2.76
   1   6 -10   58.94    2.02
   1   6  -9  579.34   16.41
   1   6  -9  522.77    9.24
  -1  -6   9  588.65   15.17
  -1  -6   9  621.22   14.00
   1   6  -9  602.27    9.58
   1   6  -9  603.41   16.39
   1   6  -9  515.14    9.70
   1   6  -9  564.90    9.10
   1   6  -9  568.47    8.98
   1   6  -9  561.58    8.91
   1   6  -9  613.15    9.91
  -1  -6   8   39.92    3.65
   1   6  -8   34.73    4.26
   1   6  -8   32.67    1.87
  -1  -6   8   37.21    4.06
   1   6  -8   36.54    4.91
   1   6  -8   38.17    4.84
   1   6  -8   37.02    2.06
   1   6  -8   30.74    2.00
   1   6  -8   35.08    1.99
   1   6  -8   35.10    1.68
   1   6  -8   34.69    1.56
   1   6  -8   36.20    1.64
   1   6  -7  383.27   11.74
   1   6  -7  399.16    7.25
   1   6  -7  360.88    6.80
   1   6  -7  405.42   14.18
   1   6  -7  363.24   13.19
  -1  -6   7  395.24   10.58
   1   6  -7  381.24    7.00
   1   6  -7  373.58    6.43
   1   6  -7  387.26    6.60
   1   6  -7  358.44    6.32
   1   6  -7  418.16    6.98
   1   6  -6  214.65    8.15
   1   6  -6  183.72    4.41
   1   6  -6  217.99   10.24
   1   6  -6  205.81    4.74
  -1  -6   6  228.43    7.57
  -1  -6   6  226.72    7.86
   1   6  -6  202.66    4.13
   1   6  -6  226.12    4.38
   1   6  -6  216.03    4.18
   1   6  -6  210.16    3.98
   1   6  -5    2.24    2.22
   1   6  -5    1.11    1.22
  -1  -6   5    0.96    2.28
  -1  -6   5    2.84    2.27
   1   6  -5    0.99    1.43
   1   6  -5    1.72    3.18
   1   6  -5    1.82    1.01
   1   6  -5    1.80    0.94
   1   6  -5    2.76    0.89
   1   6  -5    2.15    0.98
  -1  -6   4  126.16    6.32
  -1  -6   4  123.04    6.45
   1   6  -4  125.19    5.93
   1   6  -4  120.11    2.95
   1   6  -4  114.72    2.72
   1   6  -3  173.00    9.35
  -1  -6   3  167.02    7.49
   1   6  -3  169.49    6.77
  -1  -6   3  172.99    7.78
   1   6  -3  162.51    3.63
   1   6  -3  158.86    3.36
  -1  -6   2  111.99    6.30
   1   6  -2  115.09    7.85
   1   6  -2  112.03    3.36
  -1  -6   2  109.58    6.43
   1   6  -2   98.51    3.03
   1   6  -2  109.20    2.68
   1   6  -1  495.65    8.61
  -1  -6   1  488.18   13.89
   1   6  -1  509.99   15.92
  -1  -6   1  508.24   14.39
   1   6  -1  504.07    7.97
  -1  -6   0   54.85    5.15
  -1  -6   0   50.16    5.14
   1   6   0   62.20    5.99
   1   6   0   51.43    2.34
   1   6   0   62.81    2.58
   1   6   0   43.34    1.96
   1   6   0   53.92    2.39
   1   6   0   54.22    2.01
   1   6   1   15.22    1.49
  -1  -6  -1   14.11    3.59
   1   6   1   13.51    1.65
   1   6   1   11.85    3.82
  -1  -6  -1   12.11    3.56
   1   6   1   14.54    1.41
   1   6   1   13.33    1.19
   1   6   1   13.24    1.19
   1   6   1   16.88    1.50
   1   6   1   13.14    1.42
   1   6   1   16.34    1.53
  -1  -6  -2  158.40    8.26
   1   6   2  170.78    3.96
   1   6   2  173.34    8.60
  -1  -6  -2  164.97    8.40
   1   6   2  141.36    3.74
   1   6   2  150.93    3.55
   1   6   2  165.33    3.46
   1   6   2  146.96    3.78
   1   6   2  177.70    3.93
   1   6   2  162.03    3.87
   1   6   2  164.79    3.67
   1   6   2  185.41    4.24
  -1  -6  -3  278.67   11.15
   1   6   3  311.26   11.19
  -1  -6  -3  307.31   11.48
   1   6   3  303.55    5.72
   1   6   3  263.77    5.58
   1   6   3  285.55    5.49
   1   6   3  320.09    6.22
   1   6   3  261.17    5.67
   1   6   3  320.79    5.70
   1   6   3  292.71    5.76
  -1  -6  -4    6.37    0.86
   1   6   4    5.26    1.23
   1   6   4    2.69    1.30
   1   6   4    4.58    2.78
  -1  -6  -4    8.61    3.51
   1   6   4    4.60    1.48
   1   6   4    4.61    1.32
   1   6   4    5.43    1.35
   1   6   4    4.20    1.51
   1   6   4    2.08    1.48
   1   6   5  264.66   10.46
   1   6   5  317.11    6.09
   1   6   5  316.34    5.94
  -1  -6  -5  291.66   11.94
   1   6   5  299.89    6.17
   1   6   5  342.31    6.53
   1   6   5  300.81    6.54
   1   6   5  352.35    6.51
   1   6   5  359.57    6.46
   1   6   6   92.24    3.16
  -1  -6  -6   84.76    2.40
  -1  -6  -6   81.73    6.57
  -1  -6  -6   76.52    6.30
   1   6   6   84.71    2.44
   1   6   6   77.16    2.96
   1   6   6   85.86    2.91
   1   6   6   86.89    3.09
   1   6   6   77.61    2.81
  -1  -6  -7    5.62    1.15
   1   6   7    6.92    1.77
  -1  -6  -7    4.48    3.31
   1   6   7    5.38    1.61
   1   6   7    4.44    1.66
   1   6   7    4.51    1.48
  -1  -6  -8  178.77    3.85
   1   6   8  180.41    4.90
  -1  -6  -8  179.37    3.77
  -1  -6  -8  154.65    8.50
  -1  -6  -8  155.15    8.82
   1   6   8  156.81    4.28
   1   6   8  149.52    3.88
   1   6   8  164.65    4.63
  -1  -6  -9  149.55    3.62
   1   6   9  154.53    4.68
  -1  -6  -9  147.71    3.47
   1   6   9  146.47    4.45
  -1  -6 -10    8.17    1.45
  -1  -6 -10    7.75    1.29
   1   6  10    8.91    2.11
  -1  -6 -10    7.59    1.48
   1   6  10    6.32    1.99
   1   6  10    6.92    2.00
   1   6  11   26.29    2.42
  -1  -6 -11   28.43    1.68
  -1  -6 -11   29.47    1.82
  -1  -6 -11   29.62    1.87
   1   6  11   26.51    2.33
   1   6  11   22.36    2.10
   1   6  11   22.52    2.31
  -1  -6 -12   32.70    1.90
   1   6  12   37.24    2.52
  -1  -6 -12   31.04    1.87
  -1  -6 -12   30.76    1.89
   1   6  12   31.48    2.41
   1   6  12   31.89    2.15
   1   6  12   26.84    2.42
  -1  -6 -13   25.02    1.70
  -1  -6 -13   25.29    1.78
   1   6  13   26.40    2.22
  -1  -6 -13   25.46    1.79
   1   6  13   28.70    2.05
   1   6  13   27.47    2.16
   1   6  13   21.79    2.30
  -1  -6 -14   11.29    1.36
  -1  -6 -14   12.17    1.50
   1   6  14   10.81    1.82
  -1  -6 -14   12.38    1.45
   1   6  14   11.22    1.67
  -1  -6 -14   10.13    1.98
   1   6  14    8.87    1.98
  -1  -6 -15   30.25    1.61
  -1  -6 -15   28.68    1.50
  -1  -6 -15   29.42    1.61
  -1  -6 -15   30.27    1.77
   1   6  15   32.43    1.78
   1   6  15   27.97    2.02
  -1  -6 -15   31.70    2.01
  -1  -6 -16    7.39    1.08
  -1  -6 -16    6.85    1.05
   1   6  16    7.43    1.24
  -1  -6 -16    8.05    1.25
  -1  -6 -16    8.25    1.44
   1   6  16    7.92    1.41
  -1  -6 -17   91.80    2.36
   1   6  17   90.06    2.51
  -1  -6 -18   62.55    1.66
   1   6  18   52.03    1.74
  -1  -6 -19    0.36    0.54
   1   6  19    0.08    0.59
   1   6  19    0.21    0.54
  -1  -6 -19    0.26    0.56
   1   7 -23    7.82    0.66
   1   7 -22   48.09    1.31
   1   7 -22   50.56    1.59
   1   7 -21   74.76    1.99
   1   7 -21   73.49    2.40
  -1  -7  20    2.03    1.04
   1   7 -20    3.71    1.11
   1   7 -20    3.62    1.44
  -1  -7  19   11.56    1.20
   1   7 -19   14.80    1.51
   1   7 -19   15.29    1.96
  -1  -7  18  130.88    3.31
   1   7 -18  138.40    4.24
   1   7 -17   56.46    2.77
   1   7 -17   47.99    3.23
   1   7 -16    5.00    1.93
   1   7 -16    6.08    2.23
   1   7 -14  127.48    4.35
   1   7 -14  140.11    3.69
   1   7 -13   45.22    2.80
   1   7 -13   40.66    2.03
   1   7 -13   42.20    2.18
   1   7 -12   55.05    2.23
   1   7 -12   52.58    2.82
   1   7 -12   58.12    2.18
   1   7 -12   55.37    2.31
   1   7 -11    7.50    1.51
   1   7 -11    4.96    1.74
   1   7 -11    5.20    1.40
   1   7 -11    5.48    1.83
   1   7 -11    6.15    1.30
   1   7 -10  192.63    9.67
   1   7 -10  202.64    4.58
   1   7 -10  212.18   10.31
   1   7 -10  215.28    4.78
  -1  -7  10  198.73    9.01
   1   7 -10  183.40    4.91
   1   7 -10  200.57    4.38
   1   7 -10  210.30    4.24
   1   7 -10  219.25    5.12
   1   7  -9  165.33    4.20
   1   7  -9  159.61    9.50
  -1  -7   9  152.99    7.99
   1   7  -9  161.46    8.73
   1   7  -9  184.78    4.52
   1   7  -9  160.36    4.34
   1   7  -9  167.33    3.90
   1   7  -9  158.30    3.64
   1   7  -9  168.62    3.78
   1   7  -9  179.40    4.34
   1   7  -8   10.41    3.21
  -1  -7   8   12.18    3.13
   1   7  -8   14.36    4.35
   1   7  -8   13.09    1.90
   1   7  -8   11.67    1.72
   1   7  -8    9.63    1.57
   1   7  -8   12.26    1.32
   1   7  -8   11.02    1.43
   1   7  -8   12.43    1.45
   1   7  -8   12.81    1.63
   1   7  -8   11.12    1.28
   1   7  -7  103.49    3.36
  -1  -7   7  106.84    6.37
   1   7  -7  115.02    3.68
   1   7  -7  103.38    6.43
   1   7  -7  114.64    8.57
   1   7  -7   97.53    2.96
   1   7  -7  111.42    2.92
   1   7  -7  115.38    3.10
   1   7  -7   96.69    2.78
   1   7  -7  108.99    2.90
   1   7  -7  107.81    2.75
   1   7  -6  407.45    7.81
   1   7  -6  335.75   11.75
   1   7  -6  362.89    7.15
  -1  -7   6  369.91   10.81
   1   7  -6  380.30   15.79
   1   7  -6  331.50    6.48
   1   7  -6  383.01    6.69
   1   7  -6  384.99    6.79
   1   7  -6  370.50    6.60
   1   7  -6  338.14    6.46
   1   7  -6  378.13    6.40
   1   7  -5   32.43    2.32
   1   7  -5   37.04    6.06
  -1  -7   5   36.71    3.84
   1   7  -5   36.60    2.64
   1   7  -5   33.21    1.62
   1   7  -5   39.19    1.85
   1   7  -5   37.47    1.84
   1   7  -5   37.09    1.73
   1   7  -5   38.90    1.85
   1   7  -5   39.33    1.96
  -1  -7   4   58.14    5.17
   1   7  -4   54.73    2.14
   1   7  -4   60.09    2.24
   1   7  -4   55.72    2.33
   1   7  -4   58.04    2.04
   1   7  -4   59.78    2.12
   1   7  -3  141.74    4.09
  -1  -7   3  149.48    7.88
   1   7  -3  164.07    4.61
  -1  -7   3  158.31    8.17
   1   7  -3  151.72   10.11
   1   7  -3  151.49    3.57
   1   7  -3  157.43    3.79
   1   7  -3  140.39    3.36
   1   7  -3  152.09    3.41
   1   7  -3  159.56    3.71
   1   7  -2  381.52   15.70
  -1  -7   2  358.14   12.59
   1   7  -2  378.28    7.30
  -1  -7   2  347.64   12.93
   1   7  -2  388.27    7.72
   1   7  -2  386.24    6.89
   1   7  -2  359.48    6.69
   1   7  -2  367.00    6.56
   1   7  -2  393.06    6.49
   1   7  -2  334.67    6.59
   1   7  -1   63.61    2.85
  -1  -7   1   63.24    5.89
   1   7  -1   69.91    7.48
  -1  -7   1   59.48    5.70
   1   7  -1   71.88    3.26
   1   7  -1   63.98    2.17
   1   7  -1   60.88    2.53
   1   7  -1   66.74    2.57
   1   7  -1   67.21    2.36
   1   7   0  304.66    6.69
   1   7   0  342.23   14.21
   1   7   0  362.41    7.06
  -1  -7   0  321.95   12.54
  -1  -7   0  338.88   12.79
   1   7   0  339.96    6.63
   1   7   0  339.74    6.21
   1   7   0  382.54    6.83
   1   7   0  320.02    6.43
   1   7   0  342.45    6.07
   1   7   0  354.87    6.47
  -1  -7  -1  394.06   14.02
   1   7   1  454.99    7.91
   1   7   1  372.01    7.48
  -1  -7  -1  420.58   14.32
   1   7   1  424.02   15.29
   1   7   1  364.31    6.78
   1   7   1  420.31    7.16
   1   7   1  429.31    7.67
   1   7   1  343.50    7.21
   1   7   1  432.21    7.43
   1   7   1  396.36    7.48
   1   7   2   62.81    2.78
  -1  -7  -2   62.87    6.16
   1   7   2   75.91    2.85
  -1  -7  -2   68.04    6.27
   1   7   2   71.16    6.44
   1   7   2   63.44    2.39
   1   7   2   65.43    2.81
   1   7   2   70.33    2.60
   1   7   2   73.51    2.94
   1   7   2   75.38    2.80
   1   7   2   69.38    2.89
   1   7   3  190.88    4.74
  -1  -7  -3  187.89   10.12
   1   7   3  177.03    9.51
   1   7   3  205.04    4.80
  -1  -7  -3  191.87    9.91
   1   7   3  199.93    4.51
   1   7   3  209.65    4.73
   1   7   3  213.31    4.90
   1   7   3  220.41    5.23
   1   7   3  225.85    5.03
   1   7   3  199.99    4.89
  -1  -7  -4    7.54    1.15
  -1  -7  -4    6.18    3.72
   1   7   4    5.74    1.64
   1   7   4    7.67    3.25
   1   7   4    6.27    1.45
  -1  -7  -4    6.55    3.68
   1   7   4    5.22    1.49
   1   7   4    3.51    1.79
   1   7   4    5.95    1.76
   1   7   4    3.79    1.54
   1   7   4    6.54    1.77
   1   7   4    4.76    1.78
  -1  -7  -5   39.73    1.72
   1   7   5   37.47    2.08
   1   7   5   39.49    2.16
   1   7   5   32.32    2.44
   1   7   5   34.45    2.25
   1   7   5   38.25    2.55
   1   7   5   39.97    2.28
  -1  -7  -6  111.11    2.78
  -1  -7  -6  110.03    2.85
   1   7   6  100.65    3.29
   1   7   6   79.59    3.62
   1   7   6   94.53    3.45
   1   7   6   97.64    3.79
   1   7   6   88.72    3.17
  -1  -7  -7    6.95    1.34
  -1  -7  -7    6.61    1.19
   1   7   7    6.89    1.75
   1   7   7    7.84    1.65
   1   7   7    6.55    2.06
   1   7   7    7.74    1.85
   1   7   7    7.66    1.84
  -1  -7  -8   38.98    1.78
  -1  -7  -8   42.62    1.94
   1   7   8   33.42    2.33
   1   7   8   31.46    2.49
   1   7   8   27.55    2.40
   1   7   8   33.76    2.07
  -1  -7  -9  105.33    2.84
  -1  -7  -9  105.42    2.72
   1   7   9   99.01    3.28
   1   7   9   95.66    3.54
   1   7   9   91.80    2.76
  -1  -7 -10  131.93    3.10
  -1  -7 -10  144.26    3.36
   1   7  10  135.55    3.71
   1   7  10  132.49    4.08
  -1  -7 -11   26.79    1.84
  -1  -7 -11   23.36    1.78
   1   7  11   22.54    2.24
  -1  -7 -12  242.55    4.77
  -1  -7 -12  246.52    4.73
  -1  -7 -12  240.72    4.71
  -1  -7 -13   69.70    2.17
  -1  -7 -13   65.32    2.12
  -1  -7 -13   66.31    2.21
   1   7  13   71.63    2.37
  -1  -7 -13   70.70    2.22
   1   7  13   62.38    2.56
  -1  -7 -13   66.62    2.54
  -1  -7 -14   49.83    1.75
  -1  -7 -14   48.04    1.78
   1   7  14   52.70    1.91
  -1  -7 -14   50.71    1.82
  -1  -7 -14   50.89    2.06
   1   7  14   47.86    2.05
  -1  -7 -15   86.79    2.26
   1   7  15   82.42    2.24
  -1  -7 -15   68.80    2.24
   1   7  15   75.10    2.39
  -1  -7 -16   15.09    1.08
   1   7  16   18.09    1.10
  -1  -7 -17    2.01    0.52
   1   7  17    2.19    0.54
  -1  -7 -17    1.87    0.58
   1   8 -21   98.16    1.87
   1   8 -21   87.05    1.97
   1   8 -20   14.10    1.01
   1   8 -20   12.87    1.13
   1   8 -19   -0.17    0.96
   1   8 -19    0.98    1.15
   1   8 -18   55.63    2.32
   1   8 -17   68.43    2.72
   1   8 -16    2.85    1.58
   1   8 -15  142.07    4.07
   1   8 -14  103.26    3.47
   1   8 -13   37.87    2.43
   1   8 -13   43.18    2.05
   1   8 -13   38.01    1.85
   1   8 -12  121.27    3.27
   1   8 -12  117.14    3.10
   1   8 -12  119.76    3.98
   1   8 -12  121.53    3.31
   1   8 -11  277.01    5.62
   1   8 -11  262.54    5.94
   1   8 -11  280.62    5.48
   1   8 -11  254.39    5.12
   1   8 -11  287.57    6.11
   1   8 -10    8.22    1.92
   1   8 -10    8.13    1.76
   1   8 -10    6.07    1.83
   1   8 -10   11.25    1.43
   1   8 -10   11.16    1.59
   1   8  -9  327.48    6.59
   1   8  -9  328.82    6.38
   1   8  -9  327.04    6.05
   1   8  -9  316.13    5.73
   1   8  -8  338.75    6.80
   1   8  -8  342.77    6.14
   1   8  -8  334.46    6.46
   1   8  -8  330.42    5.92
   1   8  -8  332.70    6.22
   1   8  -7   36.65    2.73
   1   8  -7   33.97    2.54
   1   8  -7   28.55    1.71
   1   8  -7   32.56    2.02
   1   8  -7   31.02    1.90
   1   8  -7   28.45    1.81
   1   8  -7   32.31    1.72
   1   8  -7   30.32    1.94
   1   8  -6  142.52    4.26
   1   8  -6  159.40    4.74
   1   8  -6  117.09    3.07
   1   8  -6  125.89    3.47
   1   8  -6  141.69    3.55
   1   8  -6  142.43    3.26
   1   8  -6  140.69    3.51
   1   8  -6  138.21    3.62
   1   8  -5   17.54    1.77
   1   8  -5   20.15    1.71
   1   8  -5   19.27    1.93
   1   8  -5   17.05    1.50
   1   8  -5   16.77    1.69
   1   8  -4    9.49    1.76
   1   8  -4    7.21    1.38
   1   8  -4    6.60    1.41
   1   8  -4    4.45    1.47
   1   8  -3  381.58    7.87
   1   8  -3  375.48    6.85
   1   8  -3  382.21    6.83
   1   8  -3  377.76    7.17
   1   8  -2  154.17    4.67
   1   8  -2  154.11    3.55
   1   8  -2  148.99    3.63
   1   8  -2  153.70    3.93
   1   8  -1  175.68    4.84
   1   8  -1  199.39    5.19
   1   8  -1  167.30    3.98
   1   8  -1  149.37    4.18
   1   8  -1  178.22    4.28
   1   8   0  881.83   14.21
   1   8   0  860.09   13.97
   1   8   0  923.44   13.88
   1   8   0  849.90   13.32
   1   8   0  783.75   13.30
   1   8   0  766.37   13.40
   1   8   1  310.68    6.47
   1   8   1  291.29    6.23
   1   8   1  261.26    5.89
   1   8   1  299.28    6.23
   1   8   1  291.79    5.90
   1   8   1  275.02    6.02
  -1  -8  -2   15.48    1.47
   1   8   2   18.50    2.29
   1   8   2   18.52    2.27
   1   8   2   17.99    2.36
   1   8   2   13.11    2.15
  -1  -8  -3  314.44    5.61
   1   8   3  319.45    6.37
   1   8   3  295.93    5.87
   1   8   3  288.21    6.40
   1   8   3  337.79    6.58
   1   8   3  318.42    6.29
   1   8   3  311.65    6.52
  -1  -8  -4  194.11    3.99
   1   8   4  203.92    4.68
   1   8   4  183.15    4.43
   1   8   4  200.82    5.02
   1   8   4  202.52    4.90
   1   8   4  198.30    4.81
  -1  -8  -5    4.45    1.15
  -1  -8  -5    5.67    1.31
   1   8   5    4.63    1.60
   1   8   5    4.97    1.57
   1   8   5    6.89    1.95
   1   8   5    6.15    1.67
   1   8   5    8.19    1.88
   1   8   5    3.29    1.65
  -1  -8  -6  254.90    4.72
  -1  -8  -6  270.45    4.95
   1   8   6  262.54    5.30
   1   8   6  207.60    5.29
   1   8   6  256.46    5.24
   1   8   6  217.79    5.41
   1   8   6  238.82    5.84
  -1  -8  -7   30.30    1.51
  -1  -8  -7   35.70    1.71
  -1  -8  -7   37.27    1.85
   1   8   7   33.17    2.09
   1   8   7   30.21    1.93
   1   8   7   29.58    2.40
   1   8   7   29.61    2.15
  -1  -8  -8   24.07    1.48
  -1  -8  -8   20.54    1.29
  -1  -8  -8   25.48    1.63
   1   8   8   19.39    1.83
   1   8   8   18.69    1.86
   1   8   8   20.32    2.15
   1   8   8   19.18    1.59
  -1  -8  -9   99.15    2.72
  -1  -8  -9  102.24    2.83
   1   8   9   99.22    3.08
  -1  -8  -9   89.57    2.58
   1   8   9   72.68    2.50
   1   8   9   88.38    3.37
   1   8   9   81.70    3.06
  -1  -8 -10   40.05    1.76
  -1  -8 -10   35.87    1.60
   1   8  10   38.70    1.87
  -1  -8 -10   32.66    1.52
   1   8  10   30.16    1.91
   1   8  10   31.28    2.16
  -1  -8 -11    2.49    0.93
  -1  -8 -11    2.27    1.00
   1   8  11    0.49    1.15
  -1  -8 -11    0.77    0.91
   1   8  11   -0.56    1.18
  -1  -8 -11    0.53    1.28
   1   8  11    2.03    1.41
   1   8  12   92.85    2.37
  -1  -8 -12   86.68    2.08
   1   8  12   87.05    2.70
  -1  -8 -13   91.12    1.97
   1   8  13   89.07    2.42
   1   8  13   91.15    2.20
   1   8  14    0.43    0.57
   1   8  14    1.66    0.74
  -1  -8 -14   -0.35    0.70
   1   9 -18   22.80    1.11
   1   9 -17  114.00    2.71
   1   9 -16   32.45    1.59
   1   9 -15   27.60    1.64
   1   9 -14  109.14    3.18
   1   9 -13    7.02    1.38
   1   9 -13    8.37    1.58
   1   9 -12   70.40    2.55
   1   9 -12   80.06    2.84
   1   9 -11  144.41    3.75
   1   9 -11  148.49    3.24
   1   9 -10   69.54    2.46
   1   9 -10   64.78    2.64
   1   9 -10   65.09    2.21
   1   9  -9   61.66    2.83
   1   9  -9   59.21    2.37
   1   9  -9   51.32    1.99
   1   9  -9   58.64    2.51
   1   9  -8  188.63    4.76
   1   9  -8  183.87    4.11
   1   9  -8  174.89    4.14
   1   9  -8  182.64    3.80
   1   9  -7   51.21    2.92
   1   9  -7   48.25    1.94
   1   9  -7   46.93    2.25
   1   9  -7   48.38    2.20
   1   9  -6   15.05    2.41
   1   9  -6   13.50    1.58
   1   9  -6   14.12    1.45
   1   9  -6   13.74    1.62
   1   9  -5   63.47    2.35
   1   9  -5   68.83    2.65
   1   9  -5   67.80    2.49
   1   9  -4   28.88    2.69
   1   9  -4   22.83    2.20
   1   9  -4   24.95    1.74
   1   9  -4   23.26    1.67
   1   9  -4   21.36    1.77
   1   9  -3   36.47    2.85
   1   9  -3   34.70    2.40
   1   9  -3   33.04    1.82
   1   9  -3   29.06    1.91
   1   9  -2  310.56    6.64
   1   9  -2  286.60    5.51
   1   9  -1   51.91    3.10
   1   9  -1   52.20    2.42
   1   9  -1   56.44    2.31
   1   9   0   43.39    2.79
   1   9   0   44.52    2.30
   1   9   0   47.77    2.78
   1   9   1  317.36    6.43
   1   9   1  312.42    5.97
   1   9   1  321.31    6.39
   1   9   2   68.31    2.90
  -1  -9  -2   66.71    2.18
   1   9   2   63.48    2.61
   1   9   2   72.98    2.99
   1   9   3   37.85    2.43
   1   9   3   32.35    2.10
  -1  -9  -4  101.62    2.62
   1   9   4  103.21    3.14
  -1  -9  -5   42.95    1.83
  -1  -9  -5   39.97    1.65
   1   9   5   35.12    2.01
   1   9   5   33.80    2.06
  -1  -9  -6   24.88    1.47
  -1  -9  -6   22.32    1.32
   1   9   6   21.70    1.72
   1   9   6   19.82    1.60
  -1  -9  -7   68.31    2.17
  -1  -9  -7   66.57    2.23
   1   9   7   62.69    2.40
  -1  -9  -8    3.31    1.11
   1   9   8    7.82    1.28
  -1  -9  -9    6.78    1.01
   1   9   9   17.81    1.34
  -1  -9 -10   10.27    0.97
   1   9  10   31.76    1.39
   1   9  11   11.49    0.84
   1  10 -15   -0.25    0.66
   1  10 -14   77.14    2.03
   1  10 -13   18.56    1.24
   1  10 -12   42.10    1.77
   1  10 -11   93.21    2.67
   1  10 -10   48.27    1.96
   1  10  -9   12.46    1.14
   1  10  -8  128.80    2.96
   1  10  -7  122.72    2.82
   1  10  -6    0.47    1.09
   1  10  -5   60.20    2.01
   1  10  -4   44.61    1.86
   1  10  -3    2.13    1.16
   1  10  -2   66.27    2.16
   1  10  -1  179.68    3.81
   1  10   0    0.12    1.15
   1  10   1  171.95    3.75
   1  10   2   74.52    2.25
   1  10   3   -0.18    0.96
   1  10   4   33.96    1.55
   1  10   5   34.41    1.44
   1  10   6    7.63    0.80
  -2  12   0   21.96    1.52
  -2  12  -1    7.34    1.34
  -2  12  -2   54.85    2.39
  -2  12  -3   44.64    2.32
  -2  12  -5   84.68    2.77
  -2  11   8    5.00    0.85
  -2  11   7   57.28    1.88
  -2  11   6   28.34    1.76
  -2  11   5    2.13    0.82
  -2  11   5    1.31    1.37
  -2  11   4   22.51    1.38
  -2  11   3   43.51    2.05
  -2  11   2   21.71    1.87
  -2  11   2   19.11    1.84
  -2  11   2   19.10    1.99
  -2  11   1   46.39    2.40
  -2  11   1   40.57    2.34
  -2  11   1   43.61    2.27
  -2  11   0   41.38    2.51
  -2  11   0   38.42    2.23
  -2  11   0   35.66    2.22
  -2  11  -1   10.80    2.22
  -2  11  -1   11.53    1.96
  -2  11  -1   10.79    1.75
  -2  11  -2   17.38    1.72
  -2  11  -2   16.11    1.96
  -2  11  -3   70.76    2.50
  -2  11  -3   68.89    2.90
  -2  11  -4   15.04    1.45
  -2  11  -4   19.13    1.85
  -2  11  -5   52.63    2.82
  -2  11  -6   85.55    3.32
  -2  11  -6   88.44    3.01
  -2  11  -7    8.78    1.77
  -2  11  -7    8.36    1.59
  -2  11  -8   33.78    1.95
  -2  11  -8   36.74    2.01
  -2  11  -9   95.61    2.69
  -2  11  -9  104.60    2.99
  -2  11 -10   26.99    1.80
  -2  10  12   44.21    1.46
  -2  10  11   17.26    1.18
  -2  10  11   14.59    1.03
  -2  10  10   11.35    1.20
  -2  10  10   11.89    1.22
   2 -10  -9   58.40    2.11
   2 -10  -9   61.31    2.27
  -2  10   9   57.69    2.15
   2 -10  -8   86.03    2.74
  -2  10   8   81.07    2.93
   2 -10  -7    3.61    1.38
   2 -10  -7    5.16    1.52
  -2  10   7    4.61    1.73
  -2  10   6   76.43    2.35
   2 -10  -6   78.98    2.74
  -2  10   6   78.63    3.06
   2 -10  -5  132.57    3.66
  -2  10   5  123.47    4.21
  -2  10   5  132.38    3.81
  -2  10   4    1.41    1.60
   2 -10  -4    2.30    1.48
  -2  10   4    0.40    1.73
  -2  10   4    0.02    2.13
  -2  10   3   75.09    2.94
   2 -10  -3   74.52    2.82
  -2  10   3   72.40    2.83
  -2  10   2   31.03    2.43
  -2  10   2   35.18    2.24
  -2  10   2   28.74    2.54
  -2  10   1   10.08    2.20
  -2  10   1    7.45    2.09
  -2  10   1   11.66    1.91
  -2  10   0  168.14    4.69
  -2  10   0  175.35    4.46
  -2  10  -1   13.64    2.58
  -2  10  -1   12.46    2.07
  -2  10  -1   12.94    1.95
  -2  10  -2   23.22    2.66
  -2  10  -2   21.90    2.10
  -2  10  -2   19.42    1.98
  -2  10  -2   22.68    2.00
  -2  10  -3   47.91    2.54
  -2  10  -3   47.45    2.61
  -2  10  -4  135.40    3.52
  -2  10  -4  136.04    3.92
  -2  10  -4  146.39    3.87
  -2  10  -5   28.01    2.65
  -2  10  -5   25.32    1.64
  -2  10  -5   27.23    2.12
  -2  10  -5   28.64    2.06
  -2  10  -5   23.36    2.06
  -2  10  -6  139.80    4.21
  -2  10  -6  112.72    2.93
  -2  10  -6  121.55    3.60
  -2  10  -6  146.41    3.67
  -2  10  -6  133.04    3.68
  -2  10  -7  188.42    4.73
  -2  10  -7  169.59    4.08
  -2  10  -7  195.33    4.63
  -2  10  -7  191.83    4.42
  -2  10  -7  167.43    4.41
  -2  10  -8   12.16    1.90
  -2  10  -8    9.58    1.63
  -2  10  -8   10.45    1.78
  -2  10  -8   10.93    1.64
  -2  10  -8   10.76    1.88
  -2  10  -9  229.84    4.80
  -2  10  -9  216.91    4.82
  -2  10  -9  227.50    4.96
  -2  10 -10   51.04    2.06
  -2  10 -10   51.71    2.35
  -2  10 -10   52.85    2.35
  -2  10 -10   52.75    2.43
  -2  10 -11   20.98    1.79
  -2  10 -11   21.61    1.80
  -2  10 -11   21.52    1.80
  -2  10 -12  131.35    3.67
  -2  10 -12  120.43    3.40
  -2  10 -13   19.78    1.60
  -2  10 -13   22.71    1.54
  -2  10 -14    6.72    1.23
  -2  10 -15   67.11    2.08
  -2  10 -15   57.29    1.87
  -2  10 -16   48.84    1.54
   2  -9 -16    5.90    0.66
  -2   9  15   17.81    1.08
   2  -9 -15   10.48    0.97
  -2   9  14   25.64    1.37
   2  -9 -13    0.59    0.94
   2  -9 -13    2.16    1.00
  -2   9  13    1.65    1.20
  -2   9  13    1.41    0.79
   2  -9 -12   35.69    1.75
   2  -9 -12   36.03    1.64
  -2   9  12   36.57    1.90
  -2   9  12   31.73    1.54
   2  -9 -11  112.33    3.09
   2  -9 -11  108.35    2.96
  -2   9  11  107.29    3.19
  -2   9  11  107.62    2.92
   2  -9 -10   18.60    1.85
   2  -9 -10   18.77    1.76
   2  -9 -10   16.67    1.57
  -2   9  10   13.33    1.94
  -2   9  10   13.45    2.12
  -2   9  10   15.32    1.87
  -2   9  10   12.41    1.70
   2  -9  -9  244.96    4.91
   2  -9  -9  225.35    4.63
  -2   9   9  205.97    5.22
  -2   9   9  212.62    4.97
  -2   9   9  247.35    5.16
   2  -9  -8  292.96    5.73
   2  -9  -8  281.88    5.46
  -2   9   8  251.40    5.68
  -2   9   8  227.84    5.73
  -2   9   8  213.21    5.42
  -2   9   8  311.95    5.89
  -2   9   8  285.99    6.01
   2  -9  -7   13.84    1.95
  -2   9   7    8.18    1.46
   2  -9  -7   11.62    1.70
  -2   9   7   10.26    1.94
  -2   9   7   10.23    1.99
  -2   9   7   12.33    1.73
  -2   9   7   14.56    2.18
  -2   9   7   13.81    2.47
   2  -9  -6  246.39    5.12
   2  -9  -6  227.73    4.78
  -2   9   6  226.48    4.73
  -2   9   6  200.05    5.01
  -2   9   6  212.72    5.66
  -2   9   6  184.40    4.69
   2  -9  -5  109.49    3.37
  -2   9   5  110.04    3.25
   2  -9  -5  104.44    3.07
  -2   9   5   87.34    3.14
  -2   9   5  102.56    3.89
  -2   9   5   83.66    2.85
  -2   9   4    4.92    1.67
   2  -9  -4    2.93    1.40
  -2   9   4    1.92    1.48
  -2   9   4    2.67    1.28
  -2   9   4    3.14    2.24
  -2   9   3  129.48    3.81
   2  -9  -3  130.03    3.38
  -2   9   2  136.03    4.33
  -2   9   2  127.46    3.64
  -2   9   2  127.15    4.53
  -2   9   2  130.01    3.77
  -2   9   1    7.49    2.09
  -2   9   1   10.78    2.20
  -2   9   1    9.63    1.75
  -2   9   1    9.86    1.68
  -2   9   0  370.62    7.75
  -2   9   0  386.84    7.07
  -2   9   0  370.31    7.47
  -2   9  -1  304.79    6.90
  -2   9  -1  318.06    6.25
  -2   9  -1  299.65    6.44
  -2   9  -1  300.18    5.92
  -2   9  -2   15.34    2.61
  -2   9  -2    8.79    1.96
  -2   9  -2   17.43    1.85
  -2   9  -2   12.11    1.97
  -2   9  -3  353.74    6.56
  -2   9  -3  397.13    7.04
  -2   9  -3  363.55    7.11
  -2   9  -3  400.14    6.99
  -2   9  -3  377.24    7.03
  -2   9  -4  179.11    5.05
  -2   9  -4  170.36    4.02
  -2   9  -4  186.66    4.50
  -2   9  -4  174.96    4.12
  -2   9  -4  204.59    4.38
  -2   9  -4  201.39    4.49
  -2   9  -5   27.39    2.55
  -2   9  -5   25.90    1.79
  -2   9  -5   25.62    1.94
  -2   9  -5   27.42    2.07
  -2   9  -5   31.00    2.12
  -2   9  -5   23.44    1.65
  -2   9  -6  120.21    3.90
  -2   9  -6  115.48    3.25
  -2   9  -6  116.59    3.51
  -2   9  -6  122.78    3.64
  -2   9  -6  121.94    3.49
  -2   9  -7  126.92    3.80
  -2   9  -7  132.56    3.61
  -2   9  -7  129.57    3.77
  -2   9  -7  131.11    3.61
  -2   9  -8    9.99    1.82
  -2   9  -8   10.55    1.70
  -2   9  -8   11.23    1.86
  -2   9  -8   11.16    1.78
  -2   9  -8    8.54    1.64
  -2   9  -9  230.03    4.94
  -2   9  -9  227.44    5.12
  -2   9  -9  231.39    5.14
  -2   9  -9  231.58    5.33
  -2   9  -9  219.50    4.93
  -2   9 -10  214.73    4.70
  -2   9 -10  228.07    5.29
  -2   9 -10  227.63    5.42
  -2   9 -10  232.23    5.18
  -2   9 -10  214.77    4.89
  -2   9 -11   19.42    1.48
  -2   9 -11   22.96    1.97
  -2   9 -11   20.29    2.01
  -2   9 -12   90.27    3.20
  -2   9 -12   87.74    3.04
  -2   9 -13   95.29    3.18
  -2   9 -13   86.97    3.14
  -2   9 -13   92.63    3.07
   2  -9  14    9.35    1.37
  -2   9 -14   15.27    1.87
  -2   9 -14   14.81    1.70
  -2   9 -14   12.61    1.69
   2  -9  15   43.74    1.89
  -2   9 -15   60.16    2.34
  -2   9 -15   50.19    2.19
  -2   9 -15   54.20    2.15
  -2   9 -16   90.04    2.55
  -2   9 -16   73.63    2.39
  -2   9 -17    2.46    1.06
  -2   9 -17    2.87    0.99
  -2   9 -18   36.80    1.38
  -2   9 -18   24.44    1.15
  -2   8  18    4.34    0.71
   2  -8 -18    2.94    0.63
  -2   8  17   40.64    1.50
   2  -8 -17   24.82    1.32
   2  -8 -16   17.18    1.19
   2  -8 -16   13.04    0.99
  -2   8  16   17.57    1.50
  -2   8  16   18.28    1.33
   2  -8 -16   17.63    1.18
   2  -8 -15    2.05    1.02
   2  -8 -15    1.21    0.89
   2  -8 -15    0.80    0.93
  -2   8  15    0.97    1.41
   2  -8 -15    0.73    1.01
   2  -8 -14   34.38    1.76
   2  -8 -14   33.67    1.73
   2  -8 -14   30.48    1.63
   2  -8 -13   93.95    2.95
   2  -8 -13   83.10    2.46
   2  -8 -13   96.87    3.00
   2  -8 -13   95.52    2.89
   2  -8 -13   79.47    2.68
  -2   8  13   96.66    3.09
  -2   8  13  101.45    3.47
  -2   8  13   80.52    2.64
   2  -8 -12    3.17    1.05
   2  -8 -12    2.80    1.51
   2  -8 -12    2.50    1.50
   2  -8 -12    3.67    1.41
   2  -8 -12    2.16    1.41
  -2   8  12    3.78    1.70
  -2   8  12    4.28    1.91
  -2   8  12    3.30    1.45
   2  -8 -11  140.53    3.34
   2  -8 -11  157.95    3.88
   2  -8 -11  159.07    3.77
  -2   8  11  141.47    4.41
  -2   8  11  149.75    4.08
  -2   8  11  156.62    3.93
   2  -8 -10   69.24    2.77
   2  -8 -10   57.70    2.19
   2  -8 -10   66.28    2.61
  -2   8  10   64.51    2.92
   2  -8 -10   58.28    2.67
  -2   8  10   57.18    3.16
  -2   8  10   75.05    3.01
  -2   8  10   72.07    2.96
   2  -8  -9   21.41    2.13
   2  -8  -9   20.04    1.96
  -2   8   9   16.53    2.21
  -2   8   9   12.98    2.25
  -2   8   9   18.63    2.20
  -2   8   9   22.42    2.41
   2  -8  -8  142.41    3.76
   2  -8  -8  135.91    3.56
  -2   8   8  117.68    3.94
  -2   8   8  113.35    4.07
  -2   8   8  121.50    4.23
  -2   8   8  133.68    3.85
  -2   8   7   80.27    2.58
   2  -8  -7   87.18    2.79
  -2   8   7   69.33    3.11
  -2   8   7   76.18    3.08
  -2   8   7   79.27    3.09
  -2   8   7   89.19    3.04
  -2   8   7   88.48    3.58
  -2   8   6    2.91    1.39
   2  -8  -6    5.26    3.42
   2  -8  -6    1.65    1.36
   2  -8  -6    1.84    3.46
  -2   8   6    1.44    1.65
  -2   8   6    0.04    1.71
  -2   8   6    4.10    1.65
  -2   8   6    0.70    1.50
  -2   8   6   -0.73    2.28
  -2   8   5  169.08    4.13
   2  -8  -5  166.60    8.16
   2  -8  -5  186.44    4.01
  -2   8   5  141.64    4.13
  -2   8   5  151.81    4.25
  -2   8   5  172.48    4.91
  -2   8   5  176.26    4.15
  -2   8   5  174.59    4.14
   2  -8  -4   67.55    5.55
  -2   8   4   52.94    2.75
   2  -8  -4   56.99    6.35
  -2   8   4   52.12    2.75
  -2   8   4   51.90    2.68
  -2   8   4   63.17    3.44
  -2   8   4   61.08    2.46
  -2   8   4   52.25    2.42
  -2   8   3    4.75    1.56
   2  -8  -3    8.57    2.96
   2  -8  -3   10.92    3.66
  -2   8   3    6.55    3.02
  -2   8   3    4.58    1.38
  -2   8   3    7.44    1.47
   2  -8  -2  226.61    8.92
  -2   8   2  182.70   10.64
  -2   8   2  169.32    8.54
  -2   8   2  205.89    5.29
  -2   8   2  219.14    4.55
  -2   8   2  217.43    4.49
   2  -8  -1  155.04    7.52
  -2   8   1  127.23    9.64
  -2   8   1  120.79    7.79
  -2   8   1  149.78    3.71
  -2   8   1  151.54    4.42
  -2   8   1  173.40    3.92
   2  -8   0    1.63    2.47
  -2   8   0    3.41    3.96
  -2   8   0    4.62    3.31
  -2   8   0    2.47    1.26
  -2   8   0    2.17    1.29
  -2   8   0    1.00    1.67
  -2   8   0    2.20    1.33
   2  -8   1  110.10    6.27
  -2   8  -1  108.48    7.53
  -2   8  -1  104.48    8.42
  -2   8  -1   99.99    2.66
  -2   8  -1  110.88    2.89
  -2   8  -1  104.66    2.99
  -2   8  -1  106.08    3.37
   2  -8   2  104.08    6.09
   2  -8   2   95.76    5.44
  -2   8  -2   99.25    7.29
  -2   8  -2   95.07    2.61
  -2   8  -2  101.83    2.82
  -2   8  -2  106.17    2.94
  -2   8  -2   98.65    3.09
   2  -8   3   51.48    4.58
   2  -8   3   62.17    5.15
  -2   8  -3   48.59    6.56
  -2   8  -3   55.01    6.25
  -2   8  -3   54.86    2.05
  -2   8  -3   52.46    2.37
  -2   8  -3   65.25    2.51
  -2   8  -3   59.99    2.29
  -2   8  -4   51.09    6.31
   2  -8   4   60.50    5.15
   2  -8   4   66.90    5.09
  -2   8  -4   54.66    6.62
  -2   8  -4   60.66    2.22
  -2   8  -4   58.96    2.36
  -2   8  -4   60.41    2.31
  -2   8  -4   62.77    2.29
  -2   8  -4   63.81    2.45
   2  -8   5   23.26    3.79
  -2   8  -5   21.56    4.86
  -2   8  -5   24.54    4.77
   2  -8   5   23.85    3.74
  -2   8  -5   23.06    1.64
  -2   8  -5   27.27    1.81
  -2   8  -5   23.47    1.76
  -2   8  -5   25.43    1.68
  -2   8  -5   22.34    1.45
  -2   8  -6    8.17    3.75
   2  -8   6   10.33    3.29
  -2   8  -6    8.64    1.44
  -2   8  -6    7.46    1.51
  -2   8  -6    7.21    1.45
  -2   8  -6    9.00    1.46
  -2   8  -6    7.42    1.08
  -2   8  -7  105.22    6.71
  -2   8  -7   96.61    3.21
   2  -8   7  110.46    7.25
  -2   8  -7   98.62    8.10
  -2   8  -7  103.12    3.16
  -2   8  -7  115.00    3.22
  -2   8  -7  101.40    3.27
  -2   8  -7  114.31    3.41
   2  -8   8   81.33    6.27
   2  -8   8   94.05    7.14
  -2   8  -8   90.62    8.06
  -2   8  -8   85.93    6.50
  -2   8  -8   79.76    2.83
  -2   8  -8   93.72    3.04
  -2   8  -8   84.11    3.12
  -2   8  -8   95.55    3.08
  -2   8  -8   82.96    2.99
  -2   8  -9    5.67    1.37
  -2   8  -9    4.06    3.10
   2  -8   9    6.47    3.19
   2  -8   9    7.27    3.65
  -2   8  -9    3.37    3.84
  -2   8  -9    5.69    1.52
  -2   8  -9    5.04    1.71
  -2   8  -9    4.90    1.57
  -2   8 -10  213.33    4.46
  -2   8 -10  219.86    5.30
  -2   8 -11  155.63    3.63
  -2   8 -11  182.01    4.50
  -2   8 -11  169.17    4.82
  -2   8 -11  180.88    4.50
  -2   8 -11  148.15    4.13
  -2   8 -12    9.91    1.84
  -2   8 -12    8.73    1.45
  -2   8 -12    9.14    1.92
  -2   8 -12    8.82    1.78
  -2   8 -13   89.01    3.16
  -2   8 -13   87.18    3.41
  -2   8 -13   86.86    3.16
   2  -8  14   74.63    2.56
  -2   8 -14   84.42    2.90
  -2   8 -14   75.99    3.10
  -2   8 -14   77.84    2.97
  -2   8 -15   17.68    1.82
   2  -8  15   14.15    1.72
  -2   8 -15   15.24    1.91
  -2   8 -15   15.38    1.86
  -2   8 -16  109.44    3.25
  -2   8 -16  116.64    3.33
   2  -8  17   42.02    1.95
  -2   8 -17   46.85    2.08
  -2   8 -17   47.31    2.04
   2  -8  18    5.71    1.31
   2  -8  18    5.75    1.10
  -2   8 -18    9.35    1.20
  -2   8 -18    6.45    1.17
  -2   8 -19  136.20    2.70
  -2   8 -19  115.17    2.59
  -2   8 -20   43.83    1.35
   2  -7 -20   18.66    0.81
  -2   7  20   21.85    0.95
  -2   7  20   25.42    1.12
   2  -7 -20   28.06    1.03
  -2   7  19   13.33    1.03
   2  -7 -19   11.89    0.93
  -2   7  19   14.79    1.18
   2  -7 -18    2.47    0.90
  -2   7  18    1.55    1.19
   2  -7 -18    1.64    0.92
  -2   7  18    2.45    1.05
   2  -7 -18    1.13    1.03
   2  -7 -17   39.52    1.68
   2  -7 -17   35.61    1.55
   2  -7 -17   40.45    1.74
  -2   7  17   41.50    1.87
  -2   7  17   43.39    2.09
   2  -7 -17   39.26    1.72
   2  -7 -16   56.29    2.12
   2  -7 -16   52.52    2.02
   2  -7 -16   53.97    1.88
   2  -7 -16   54.85    2.11
  -2   7  16   51.30    2.32
   2  -7 -16   55.01    2.21
  -2   7  16   60.44    2.33
  -2   7  16   50.42    2.30
   2  -7 -15    9.66    1.54
   2  -7 -15    9.64    1.28
   2  -7 -15   10.71    1.61
   2  -7 -15   10.10    1.60
  -2   7  15   12.85    1.79
  -2   7  15   11.53    1.75
   2  -7 -15    8.69    1.62
  -2   7  15    9.84    1.65
   2  -7 -14   23.95    1.81
   2  -7 -14   22.46    1.53
   2  -7 -14   24.48    1.82
   2  -7 -14   20.44    1.90
  -2   7  14   20.04    1.96
  -2   7  14   25.29    2.03
  -2   7  14   21.33    1.97
  -2   7  14   20.10    1.59
   2  -7 -13   85.26    2.85
   2  -7 -13   80.12    2.52
   2  -7 -13   84.18    2.81
  -2   7  13   71.29    3.06
  -2   7  13   91.54    3.42
   2  -7 -13   76.25    2.91
  -2   7  13   69.48    3.03
  -2   7  13   75.87    2.66
   2  -7 -12   76.29    2.53
   2  -7 -12   87.10    3.01
   2  -7 -12   85.12    2.89
  -2   7  12   70.74    3.10
   2  -7 -12   81.61    3.08
  -2   7  12   79.10    3.46
  -2   7  12   80.35    2.97
  -2   7  12   72.63    3.13
   2  -7 -11   74.12    2.47
   2  -7 -11   87.78    2.96
   2  -7 -11   81.71    2.80
  -2   7  11   77.86    3.04
  -2   7  11   83.81    3.42
   2  -7 -11   82.29    2.99
  -2   7  11   82.67    3.46
  -2   7  11   70.03    2.99
  -2   7  11   76.17    3.00
  -2   7  11   85.42    3.11
  -2   7  11   66.55    2.95
  -2   7  10   86.29    2.93
   2  -7 -10   90.35    2.70
   2  -7 -10  106.02    3.23
   2  -7 -10   83.88    6.45
   2  -7 -10   95.62    2.99
   2  -7 -10  107.99    6.82
  -2   7  10   92.68    3.94
  -2   7  10   93.03    3.73
  -2   7  10   91.07    3.38
  -2   7  10   84.27    3.24
  -2   7  10   95.34    3.35
   2  -7  -9    7.25    1.21
   2  -7  -9    9.27    1.71
  -2   7   9    6.96    1.33
   2  -7  -9    6.78    3.29
   2  -7  -9    9.69    3.35
   2  -7  -9    7.73    1.50
  -2   7   9    7.09    2.15
  -2   7   9    8.56    1.88
  -2   7   9    7.62    1.87
  -2   7   9    6.77    1.70
   2  -7  -8   30.96    1.58
  -2   7   8   31.74    1.84
   2  -7  -8   31.71    4.29
   2  -7  -8   37.02    4.68
   2  -7  -8   34.59    1.90
  -2   7   8   30.37    2.58
  -2   7   8   32.39    2.29
  -2   7   8   30.83    2.04
  -2   7   8   30.78    2.47
  -2   7   7  154.43    3.79
   2  -7  -7  148.39    3.40
   2  -7  -7  174.57    3.83
   2  -7  -7  173.21    8.26
   2  -7  -7  170.36    8.79
  -2   7   7  165.91    5.05
  -2   7   7  162.87    4.36
  -2   7   7  172.80    4.84
  -2   7   7  168.50    4.01
  -2   7   6   51.75    2.13
   2  -7  -6   59.38    1.90
   2  -7  -6   61.48    5.11
  -2   7   6   51.33    5.29
   2  -7  -6   70.01    2.25
   2  -7  -6   65.33    5.78
  -2   7   6   52.30    2.63
  -2   7   6   46.70    2.96
  -2   7   6   57.92    2.35
  -2   7   5   40.00    1.76
   2  -7  -5   42.67    4.20
  -2   7   5   42.39    4.64
  -2   7   5   42.56    2.06
  -2   7   5   41.10    2.64
  -2   7   5   39.58    1.87
  -2   7   5   45.78    2.48
  -2   7   5   40.02    1.87
   2  -7  -4  392.58   11.29
  -2   7   4  322.02   12.09
  -2   7   4  305.40   10.10
  -2   7   4  316.41    6.97
  -2   7   4  358.02    6.25
  -2   7   4  375.89    7.17
  -2   7   4  347.75    6.16
  -2   7   3   53.39    6.59
  -2   7   3   55.96    5.10
  -2   7   3   57.85    3.08
  -2   7   3   58.92    2.36
  -2   7   2  210.29    8.37
  -2   7   2  205.01    9.86
   2  -7  -2  218.76    8.06
  -2   7   2  190.71    4.77
  -2   7   2  217.91    5.02
  -2   7   2  219.51    4.22
  -2   7   2  205.30    4.14
  -2   7   1  341.52   13.01
   2  -7  -1  411.88   11.13
  -2   7   1  355.59   11.50
  -2   7   1  366.57    6.45
  -2   7   1  389.09    7.29
  -2   7   1  389.28    6.62
  -2   7   1  418.84    6.65
   2  -7   0    3.26    1.89
   2  -7   0    5.13    2.40
  -2   7   0    4.14    3.45
  -2   7   0    1.65    2.67
  -2   7   0    3.19    1.07
  -2   7   0    3.44    1.06
  -2   7   0    1.74    0.99
  -2   7  -1   98.80    7.10
  -2   7  -1  106.42    6.57
   2  -7   1  109.59    5.58
   2  -7   1  102.87    5.07
  -2   7  -1  112.51    2.71
  -2   7  -1  108.10    2.71
   2  -7   2  187.13    7.52
   2  -7   2  167.66    6.92
  -2   7  -2  192.36    9.01
  -2   7  -2  175.53    3.69
   2  -7   3    7.51    1.98
  -2   7  -3    7.44    3.38
  -2   7  -3    4.21    2.82
   2  -7   3    5.57    2.30
  -2   7  -3    7.64    1.03
  -2   7  -4   60.63    4.49
   2  -7   4   62.22    4.50
  -2   7  -4   60.68    5.57
   2  -7   4   54.78    3.90
  -2   7  -4   51.46    5.32
  -2   7  -4   57.65    1.98
  -2   7  -4   56.44    2.06
  -2   7  -4   59.88    1.96
   2  -7   5  155.05    7.26
  -2   7  -5  145.58    6.81
  -2   7  -5  137.67    8.13
   2  -7   5  141.74    6.52
  -2   7  -5  147.10    8.69
  -2   7  -5  135.62    3.35
  -2   7  -5  143.13    3.61
  -2   7  -5  151.49    3.43
  -2   7  -5  156.18    3.66
  -2   7  -6   11.29    3.02
  -2   7  -6    7.91    3.37
   2  -7   6   10.81    3.30
   2  -7   6    9.87    2.84
  -2   7  -6   11.99    1.35
  -2   7  -6    7.41    1.38
  -2   7  -6    9.89    1.29
  -2   7  -6    7.67    1.42
  -2   7  -7  105.92    6.21
  -2   7  -7  100.42    6.62
   2  -7   7  104.63    6.63
   2  -7   7  101.61    6.14
  -2   7  -7   92.01    7.10
  -2   7  -7  105.90    2.87
  -2   7  -7   91.17    2.97
  -2   7  -7   86.71    2.53
  -2   7  -7   96.06    3.14
   2  -7   8  479.61   14.69
   2  -7   8  474.88   13.98
  -2   7  -8  470.03   13.68
  -2   7  -8  412.94   14.82
  -2   7  -8  451.04   13.87
  -2   7  -8  478.89    7.95
  -2   7  -8  428.79    8.00
  -2   7  -8  420.44    7.50
  -2   7  -8  456.01    8.23
  -2   7  -9   32.19    4.27
   2  -7   9   44.28    5.18
  -2   7  -9   32.14    5.45
   2  -7   9   40.83    4.96
  -2   7  -9   37.92    4.65
  -2   7  -9   37.28    2.07
  -2   7  -9   42.18    2.58
  -2   7  -9   32.04    2.24
  -2   7  -9   36.34    2.24
  -2   7 -10  197.18    4.52
  -2   7 -10  194.51    9.28
   2  -7  10  223.72   10.42
  -2   7 -10  180.90    3.92
  -2   7 -10  213.78   10.23
   2  -7  10  220.11   10.00
  -2   7 -10  185.74    4.23
  -2   7 -10  194.53    5.04
  -2   7 -10  181.93    4.63
  -2   7 -10  198.69    4.64
  -2   7 -11  121.22    3.43
   2  -7  11  116.80    7.64
  -2   7 -11  111.98    7.40
  -2   7 -11  109.44    7.46
  -2   7 -11  115.54    3.28
  -2   7 -11  107.30    3.93
  -2   7 -11  127.43    3.70
  -2   7 -11   98.88    3.49
  -2   7 -12    2.28    1.53
  -2   7 -12    2.91    3.03
   2  -7  12    0.49    3.09
  -2   7 -12    2.51    2.98
  -2   7 -12    2.03    1.38
  -2   7 -12    2.85    1.60
  -2   7 -12    1.99    1.45
  -2   7 -12    1.44    1.70
  -2   7 -13    9.29    1.70
  -2   7 -13    6.75    1.52
  -2   7 -13    5.39    1.58
  -2   7 -13    7.84    1.81
  -2   7 -13    5.50    2.01
   2  -7  14   42.67    2.22
  -2   7 -14   40.19    2.32
  -2   7 -14   39.50    2.44
  -2   7 -14   43.91    2.78
   2  -7  15   31.16    2.24
   2  -7  15   31.70    2.00
  -2   7 -15   33.14    2.00
  -2   7 -15   28.03    2.11
  -2   7 -15   29.25    2.22
  -2   7 -15   29.74    2.43
  -2   7 -16   11.41    1.58
   2  -7  16    8.54    1.56
   2  -7  16    9.10    1.81
  -2   7 -16    7.78    1.67
  -2   7 -16    9.73    1.95
  -2   7 -16    8.65    1.76
   2  -7  17  117.32    3.50
  -2   7 -17  116.85    3.62
  -2   7 -17  125.49    3.56
  -2   7 -17  127.53    3.74
   2  -7  18   16.71    1.75
  -2   7 -18   23.17    1.57
   2  -7  18   18.31    1.96
  -2   7 -18   24.43    1.99
  -2   7 -18   20.29    1.78
  -2   7 -18   24.70    1.86
   2  -7  19   81.76    2.73
   2  -7  19   75.49    2.43
  -2   7 -19   84.75    2.71
  -2   7 -19   78.32    2.43
  -2   7 -19   76.89    2.37
   2  -7  20   90.37    2.62
  -2   7 -20   92.69    2.11
  -2   7 -21    2.68    0.91
  -2   6  22   35.47    1.20
   2  -6 -22   38.16    1.12
   2  -6 -21   22.78    1.16
   2  -6 -21   23.57    1.15
  -2   6  21   21.81    1.24
  -2   6  21   18.33    1.05
  -2   6  21   22.39    1.19
  -2   6  21   20.26    1.13
  -2   6  20   23.70    1.42
  -2   6  20   24.53    1.29
  -2   6  20   26.54    1.49
   2  -6 -20   26.25    1.38
  -2   6  20   23.77    1.35
  -2   6  19  105.48    2.66
   2  -6 -19  114.58    2.77
  -2   6  19   95.91    2.83
  -2   6  19  109.53    2.92
  -2   6  19  101.90    2.85
   2  -6 -19   98.12    2.55
   2  -6 -18   55.74    1.91
   2  -6 -18   64.20    2.17
   2  -6 -18   66.43    2.41
  -2   6  18   61.35    2.53
  -2   6  18   65.92    2.33
  -2   6  18   68.69    2.62
  -2   6  18   58.64    2.52
   2  -6 -18   63.74    2.32
   2  -6 -17    3.76    1.24
   2  -6 -17    6.06    1.40
   2  -6 -17    4.79    1.23
  -2   6  17    5.51    1.65
   2  -6 -17    4.34    1.58
  -2   6  17    5.19    1.80
  -2   6  17    5.63    1.56
  -2   6  17    5.74    1.65
   2  -6 -16  126.19    3.34
   2  -6 -16  121.28    3.10
   2  -6 -16  110.68    3.12
   2  -6 -16  128.64    3.34
  -2   6  16  128.64    3.48
   2  -6 -16  126.63    3.55
  -2   6  16  133.07    3.82
  -2   6  16  112.56    3.65
  -2   6  16  118.72    3.76
   2  -6 -15   20.67    1.87
   2  -6 -15   19.34    1.70
   2  -6 -15   20.38    1.58
   2  -6 -15   19.85    1.81
  -2   6  15   19.13    2.04
  -2   6  15   23.05    1.98
   2  -6 -15   18.09    1.99
  -2   6  15   21.31    2.20
  -2   6  15   18.94    2.11
   2  -6 -14    1.85    1.52
   2  -6 -14    2.30    1.66
  -2   6  14    1.73    1.75
   2  -6 -14    2.07    1.29
  -2   6  14    0.98    1.32
   2  -6 -14    1.85    1.63
  -2   6  14    1.91    1.80
   2  -6 -14    1.92    1.66
  -2   6  14    0.14    1.71
  -2   6  14    2.81    1.76
   2  -6 -13   31.70    1.83
  -2   6  13   34.21    2.34
  -2   6  13   27.63    1.93
   2  -6 -13   32.77    2.03
   2  -6 -13   31.21    2.05
   2  -6 -13   28.87    3.78
   2  -6 -13   34.24    2.28
  -2   6  13   28.86    2.28
  -2   6  13   38.31    2.43
  -2   6  13   32.01    2.00
  -2   6  13   30.95    2.31
  -2   6  12   15.56    1.97
   2  -6 -12   15.22    1.45
  -2   6  12   14.76    1.68
   2  -6 -12   18.57    1.74
   2  -6 -12   14.08    3.11
  -2   6  12   14.41    1.89
  -2   6  12   13.95    2.07
   2  -6 -12   15.00    1.85
  -2   6  12   17.79    2.15
  -2   6  12   13.58    1.73
  -2   6  12   15.05    1.91
  -2   6  11   61.04    2.54
  -2   6  11   65.03    2.83
   2  -6 -11   56.72    2.16
   2  -6 -11   64.28    2.51
   2  -6 -11   56.89    5.40
   2  -6 -11   62.25    2.39
   2  -6 -11   62.37    5.02
   2  -6 -11   54.02    4.73
  -2   6  11   53.19    2.62
  -2   6  11   66.11    2.92
  -2   6  11   65.92    2.99
  -2   6  11   58.20    2.62
  -2   6  11   53.76    2.67
  -2   6  11   61.82    2.72
   2  -6 -10  206.15    4.34
  -2   6  10  220.74    4.94
   2  -6 -10  227.56    4.77
  -2   6  10  229.70    5.22
   2  -6 -10  229.82    4.68
   2  -6 -10  220.05    9.34
   2  -6 -10  249.40    9.58
   2  -6 -10  222.43    8.54
  -2   6  10  193.69    4.90
  -2   6  10  221.60    5.37
  -2   6  10  237.10    5.48
  -2   6  10  231.11    4.95
  -2   6  10  199.36    5.00
  -2   6  10  232.88    5.16
  -2   6   9   67.85    2.76
   2  -6  -9   77.76    2.42
   2  -6  -9   65.98    5.04
   2  -6  -9   84.65    2.70
   2  -6  -9   86.05    6.07
   2  -6  -9   81.76    6.17
  -2   6   9   89.39    3.42
  -2   6   9   72.94    2.79
  -2   6   8  131.47    3.42
   2  -6  -8  129.21    2.97
   2  -6  -8  128.50    6.25
   2  -6  -8  137.89    3.26
  -2   6   8  126.36    6.37
   2  -6  -8  127.41    6.75
   2  -6  -8  148.51    7.33
  -2   6   8  143.15    3.91
  -2   6   8  142.03    4.12
  -2   6   8  126.71    3.33
   2  -6  -7  268.31    4.84
  -2   6   7  272.83    5.28
  -2   6   7  266.81    9.43
   2  -6  -7  265.89    8.88
   2  -6  -7  293.11    9.65
   2  -6  -7  277.99    5.10
  -2   6   7  294.57    6.14
  -2   6   7  284.38    5.23
   2  -6  -6  127.54    6.12
   2  -6  -6  111.36    5.53
  -2   6   6  114.56    6.21
  -2   6   6  123.90    2.97
   2  -6  -6  114.39    2.57
  -2   6   5   26.97    3.83
  -2   6   5   17.50    2.88
   2  -6  -5   26.61    3.55
   2  -6  -5   23.86    3.10
  -2   6   5   19.86    1.43
   2  -6  -5   21.49    1.14
   2  -6  -4  269.68    8.08
  -2   6   4  263.92    9.88
   2  -6  -4  294.54    8.74
  -2   6   4  272.01    8.36
  -2   6   4  269.98    4.85
   2  -6  -3  345.61    9.08
  -2   6   3  336.14   11.16
  -2   6   3  329.09    9.48
  -2   6   3  348.29    5.76
   2  -6  -2   79.63    3.92
  -2   6   2   64.50    4.28
   2  -6  -2   78.52    4.32
  -2   6   2   59.00    5.14
  -2   6   2   67.39    1.84
   2  -6  -1 1070.72   20.11
   2  -6  -1 1044.25   18.81
  -2   6   1 1015.28   22.76
   2  -6  -1 1026.88   18.80
   2  -6   0  410.80    9.54
   2  -6   0  431.38   10.60
   2  -6   0  392.97    9.65
  -2   6   0  416.24   11.59
  -2   6   0  392.74   12.65
   2  -6   1  259.33    7.01
  -2   6  -1  250.53    9.76
   2  -6   1  260.68    7.53
  -2   6  -1  243.52    8.89
   2  -6   1  247.42    6.54
  -2   6  -2  422.29   10.51
   2  -6   2  418.52   10.29
   2  -6   2  404.32    9.34
   2  -6   2  383.82    9.23
  -2   6  -2  374.75   11.79
  -2   6  -3  361.50   12.02
  -2   6  -3  323.41   11.30
   2  -6   3  305.69    8.35
   2  -6   3  353.22    9.76
  -2   6  -3  342.36    9.45
   2  -6   3  338.62    8.86
   2  -6   4   84.57    4.04
   2  -6   4   81.01    4.69
  -2   6  -4   77.64    5.36
   2  -6   4   78.71    4.34
  -2   6  -4   80.75    4.47
  -2   6  -4   71.49    5.54
  -2   6  -5  245.15    9.27
  -2   6  -5  251.52    8.15
   2  -6   5  255.53    8.67
   2  -6   5  244.95    8.14
   2  -6   5  253.83    7.55
  -2   6  -6  142.66    6.99
  -2   6  -6  149.58    6.38
   2  -6   6  152.64    5.93
  -2   6  -6  140.42    7.79
   2  -6   6  152.15    6.62
   2  -6   6  153.23    6.93
  -2   6  -7   12.24    2.70
  -2   6  -7   12.44    2.77
   2  -6   7   12.31    2.90
   2  -6   7    9.71    2.84
  -2   6  -7   14.38    3.55
  -2   6  -8  496.47   13.47
   2  -6   8  486.49   12.41
  -2   6  -8  530.58   14.02
   2  -6   8  531.31   14.30
  -2   6  -8  520.17   15.50
   2  -6   8  554.45   14.95
   2  -6   9   80.03    4.78
  -2   6  -9   80.47    6.11
   2  -6   9   88.80    5.96
  -2   6  -9   78.55    5.35
  -2   6  -9   75.63    4.85
  -2   6  -9   78.65    2.44
  -2   6  -9   78.01    2.90
  -2   6 -10  109.53    2.98
  -2   6 -10  112.75    3.03
  -2   6 -10  117.54    6.76
   2  -6  10  117.86    5.92
  -2   6 -10  117.37    7.11
   2  -6  10  126.41    7.22
  -2   6 -10  106.30    5.64
  -2   6 -10  102.17    3.17
  -2   6 -10   99.17    2.91
  -2   6 -10  100.92    3.16
  -2   6 -10  113.99    3.17
  -2   6 -11  213.06    4.95
  -2   6 -11  230.19    4.78
  -2   6 -11  224.06    9.86
   2  -6  11  246.71   10.48
  -2   6 -11  234.75   10.18
   2  -6  11  234.39    8.79
   2  -6  11  257.77   10.36
  -2   6 -11  224.92    4.92
  -2   6 -11  205.04    5.11
  -2   6 -11  239.99    5.23
  -2   6 -11  200.03    5.02
   2  -6  12  174.66    3.87
  -2   6 -12  165.38    4.32
  -2   6 -12  179.94    4.27
   2  -6  12  142.18    7.37
  -2   6 -12  140.19    8.41
   2  -6  12  175.53    8.89
   2  -6  12  168.95    9.24
  -2   6 -12  163.10    8.33
  -2   6 -12  167.92    4.65
  -2   6 -12  155.99    4.23
  -2   6 -12  157.20    4.38
  -2   6 -12  163.33    4.40
   2  -6  13  127.03    3.24
  -2   6 -13  128.84    3.75
  -2   6 -13  123.90    3.33
  -2   6 -13  105.38    7.38
   2  -6  13  115.62    6.66
   2  -6  13  143.60    8.08
   2  -6  13  134.20    7.98
  -2   6 -13  115.11    6.79
  -2   6 -13  107.85    3.85
  -2   6 -13  106.80    3.48
  -2   6 -13  126.26    3.76
  -2   6 -13  113.78    3.65
  -2   6 -14  472.22    7.87
   2  -6  14  470.03    8.01
  -2   6 -14  453.35    8.31
   2  -6  14  459.76   14.88
  -2   6 -14  384.12   14.39
  -2   6 -14  397.11    8.21
  -2   6 -14  413.78    8.63
  -2   6 -14  450.57    8.46
  -2   6 -14  395.54    8.10
  -2   6 -15  177.69    3.98
  -2   6 -15  147.56    4.37
   2  -6  15  171.57    4.47
   2  -6  15  163.82    4.16
  -2   6 -15  138.14    4.33
  -2   6 -15  145.59    4.73
  -2   6 -15  143.42    4.37
  -2   6 -15  127.97    4.09
   2  -6  16   30.47    2.15
  -2   6 -16   30.25    2.21
  -2   6 -16   34.39    1.88
   2  -6  16   28.16    2.31
  -2   6 -16   26.90    2.24
  -2   6 -16   25.64    2.51
  -2   6 -16   27.89    2.00
  -2   6 -16   31.69    2.26
   2  -6  17  126.55    3.60
   2  -6  17  134.70    3.87
  -2   6 -17  127.10    4.29
  -2   6 -17  129.73    3.97
  -2   6 -17  133.15    3.81
  -2   6 -17  127.46    3.47
  -2   6 -17  117.45    4.04
   2  -6  18   99.30    3.27
   2  -6  18   94.90    3.03
  -2   6 -18  115.29    2.80
   2  -6  18  109.30    3.54
  -2   6 -18  111.95    3.77
  -2   6 -18  105.29    3.47
  -2   6 -18   95.32    3.45
  -2   6 -18  110.24    3.23
   2  -6  19    0.60    1.58
  -2   6 -19    0.72    0.95
   2  -6  19    0.38    1.44
  -2   6 -19    1.56    1.58
  -2   6 -19    2.32    1.73
  -2   6 -19    0.67    1.39
  -2   6 -19    1.43    1.25
   2  -6  20   91.74    2.86
   2  -6  20   92.11    2.91
   2  -6  21   46.81    1.97
   2  -6  21   49.96    1.98
  -2   6 -22    3.04    0.99
  -2   6 -23   96.14    2.15
   2  -6  24   30.81    1.06
   2  -6  24   36.33    1.01
  -2   5  23    1.21    0.75
   2  -5 -23    1.57    0.76
  -2   5  23    0.60    0.65
  -2   5  23    1.99    0.71
  -2   5  22   44.39    1.61
  -2   5  22   46.97    1.69
  -2   5  22   45.63    1.62
  -2   5  21   71.03    2.26
  -2   5  21   64.03    1.91
   2  -5 -21   79.24    2.22
  -2   5  21   74.31    2.25
  -2   5  21   69.44    2.22
   2  -5 -20    9.10    1.21
  -2   5  20    9.91    1.52
   2  -5 -20    8.43    1.41
  -2   5  20    7.29    1.23
  -2   5  20    6.38    1.42
  -2   5  20    8.05    1.41
  -2   5  19   82.72    2.51
   2  -5 -19   85.81    2.53
  -2   5  19   84.26    2.77
   2  -5 -19   86.36    2.76
  -2   5  19   79.44    2.77
  -2   5  19   82.59    2.53
  -2   5  18  128.80    3.28
   2  -5 -18  104.79    2.77
   2  -5 -18  114.82    3.06
   2  -5 -18  128.69    3.47
  -2   5  18  120.44    3.25
  -2   5  18  128.21    3.57
  -2   5  18  124.03    3.54
   2  -5 -18  105.51    3.08
   2  -5 -17   19.51    1.66
   2  -5 -17   22.39    1.63
  -2   5  17   23.45    1.84
   2  -5 -17   19.17    1.53
   2  -5 -17   18.61    1.53
   2  -5 -17   18.69    1.94
  -2   5  17   19.87    1.79
  -2   5  17   22.39    2.14
  -2   5  17   21.77    2.01
   2  -5 -16   92.40    2.89
  -2   5  16   99.09    3.11
   2  -5 -16   93.55    2.77
   2  -5 -16   80.74    2.66
  -2   5  16   89.29    2.96
   2  -5 -16   92.74    3.21
  -2   5  16   96.54    3.29
   2  -5 -16   86.41    2.69
  -2   5  16  104.24    3.37
   2  -5 -15  204.05    4.62
   2  -5 -15  187.37    4.61
  -2   5  15  225.78    5.05
   2  -5 -15  222.07    4.88
   2  -5 -15  188.43    4.56
  -2   5  15  238.08    5.38
  -2   5  15  207.07    5.24
   2  -5 -15  222.55    5.18
  -2   5  15  220.61    4.97
   2  -5 -15  232.96    4.91
   2  -5 -14   52.69    2.32
   2  -5 -14   52.44    2.16
  -2   5  14   56.22    2.54
   2  -5 -14   49.66    2.20
  -2   5  14   46.15    2.55
  -2   5  14   51.14    2.52
   2  -5 -14   47.22    2.18
  -2   5  14   58.29    2.76
   2  -5 -14   49.33    2.56
   2  -5 -14   52.34    2.34
   2  -5 -14   51.32    4.70
  -2   5  13   54.94    2.48
   2  -5 -13   49.88    2.05
   2  -5 -13   50.34    2.32
   2  -5 -13   49.00    2.21
   2  -5 -13   52.00    2.32
   2  -5 -13   49.99    4.03
   2  -5 -13   53.15    4.81
  -2   5  13   60.90    2.66
   2  -5 -13   54.73    2.59
  -2   5  13   47.59    2.49
   2  -5 -13   54.83    2.25
  -2   5  13   57.81    2.57
   2  -5 -12  366.68    6.73
  -2   5  12  402.05    7.47
   2  -5 -12  415.53    7.06
   2  -5 -12  385.80   11.19
   2  -5 -12  381.38   11.97
  -2   5  12  351.63    7.38
   2  -5 -12  388.35    6.99
  -2   5  12  421.71    7.49
  -2   5  12  380.48    7.12
  -2   5  11   16.71    1.75
   2  -5 -11   12.93    1.50
   2  -5 -11   14.62    3.69
   2  -5 -11   18.39    1.80
   2  -5 -11   13.13    3.32
   2  -5 -11   12.73    2.96
   2  -5 -11    9.60    1.46
  -2   5  11   13.62    1.84
  -2   5  11   22.32    2.14
  -2   5  11    6.29    1.59
   2  -5 -10  221.89    8.27
   2  -5 -10  209.89    4.35
   2  -5 -10  208.44    8.46
   2  -5 -10  224.59    8.13
   2  -5 -10  211.91    4.36
  -2   5  10  216.08    4.71
   2  -5 -10  204.06    4.11
   2  -5  -9  380.05   10.74
   2  -5  -9  355.79   10.82
   2  -5  -9  361.91    6.25
   2  -5  -9  389.33   10.92
   2  -5  -9  344.09    6.03
  -2   5   9  374.05    6.63
   2  -5  -8   61.86    4.33
   2  -5  -8   69.26    4.64
  -2   5   8   64.01    4.12
   2  -5  -8   61.95    1.99
  -2   5   8   63.72    2.25
   2  -5  -8   58.32    1.79
  -2   5   7   24.98    2.86
   2  -5  -7   25.91    2.99
   2  -5  -7   26.79    2.96
   2  -5  -7   27.22    1.26
   2  -5  -7   24.22    1.12
  -2   5   7   26.53    1.42
  -2   5   6  353.45    8.36
  -2   5   6  348.76    9.86
   2  -5  -6  348.13    9.33
  -2   5   6  351.51    5.91
   2  -5  -6  325.81    5.42
   2  -5  -5  443.16   10.29
   2  -5  -5  493.45   10.76
  -2   5   5  461.77    9.84
  -2   5   5  439.18   11.44
   2  -5  -5  400.07    6.42
  -2   5   5  432.05    6.78
  -2   5   4   72.68    4.67
   2  -5  -4   76.57    3.82
   2  -5  -4   79.62    4.01
  -2   5   4   78.03    3.76
  -2   5   4   74.23    1.88
   2  -5  -3  778.02   14.37
  -2   5   3  795.17   17.09
   2  -5  -3  807.60   14.95
  -2   5   3  758.26   14.94
   2  -5  -2    2.98    1.39
   2  -5  -2    3.62    1.59
   2  -5  -2    3.24    1.26
  -2   5   2    2.25    2.03
  -2   5   2    2.26    1.61
  -2   5   2    2.62    0.57
   2  -5  -1  845.99   14.94
  -2   5   1  846.39   18.22
   2  -5  -1  853.39   14.98
  -2   5   1  837.71   16.67
  -2   5   1  805.99   11.84
   2  -5   0  136.00    4.45
  -2   5   0  139.15    6.43
   2  -5   0  138.90    4.65
  -2   5   0  145.76    5.94
   2  -5   0  124.62    3.90
  -2   5   0  116.68    2.35
  -2   5  -1   77.77    3.70
   2  -5   1   76.77    3.36
  -2   5  -1   69.54    4.38
   2  -5   1   70.08    3.08
   2  -5   1   72.20    3.54
  -2   5  -2   69.07    3.52
   2  -5   2   76.83    3.50
   2  -5   2   67.07    3.36
   2  -5   2   73.64    3.73
  -2   5  -2   70.69    4.83
  -2   5  -3  305.72    7.82
  -2   5  -3  293.49    9.40
   2  -5   3  299.50    7.71
   2  -5   3  300.13    8.02
   2  -5   3  283.32    6.73
   2  -5   3  308.17    7.53
  -2   5  -4    9.82    1.87
   2  -5   4   10.07    1.96
   2  -5   4   11.96    1.50
  -2   5  -4    8.31    2.34
   2  -5   4   10.45    1.55
   2  -5   4   11.45    2.12
  -2   5  -5  393.60   10.76
   2  -5   5  377.19   10.03
   2  -5   5  361.20    8.70
  -2   5  -5  393.04    9.58
   2  -5   5  377.72    8.23
   2  -5   5  389.47    9.96
  -2   5  -6  246.84    9.59
   2  -5   6  249.55    8.23
   2  -5   6  206.34    6.54
   2  -5   6  264.86    6.72
  -2   5  -6  218.51    7.73
   2  -5   6  233.12    7.87
  -2   5  -6  226.43    7.60
  -2   5  -6  212.35    3.87
   2  -5   7  164.26    6.56
  -2   5  -7  149.30    6.08
   2  -5   7  143.85    5.49
   2  -5   7  153.26    5.19
  -2   5  -7  157.18    6.20
  -2   5  -7  144.71    7.22
  -2   5  -7  141.01    2.96
  -2   5  -8  196.68    7.36
  -2   5  -8  196.55    6.85
   2  -5   8  195.79    6.76
   2  -5   8  205.35    6.40
   2  -5   8  206.09    7.79
  -2   5  -8  186.84    3.79
  -2   5  -9  397.99   12.49
  -2   5  -9  360.66    9.68
   2  -5   9  386.63   11.47
   2  -5   9  371.41   10.18
   2  -5   9  379.54    9.87
  -2   5  -9  387.53   11.25
  -2   5  -9  346.80    6.42
  -2   5 -10    6.28    2.49
   2  -5  10    6.02    2.24
  -2   5 -10    5.89    2.65
   2  -5  10    5.76    2.79
  -2   5 -10    4.42    1.68
   2  -5  10    6.88    2.20
   2  -5  10    5.16    0.92
  -2   5 -10    4.08    1.11
   2  -5  11  322.40   10.08
  -2   5 -11  311.71   10.78
   2  -5  11  322.91    9.98
  -2   5 -11  293.93   10.69
  -2   5 -11  327.12    6.21
  -2   5 -12   19.32    1.42
  -2   5 -12   19.32    1.73
   2  -5  12   19.91    1.50
  -2   5 -12   18.02    3.45
  -2   5 -12   14.59    3.10
   2  -5  12   19.36    3.24
  -2   5 -12   17.76    1.71
  -2   5 -12   16.65    1.53
  -2   5 -12   17.64    1.67
  -2   5 -12   19.61    1.69
  -2   5 -13   99.00    2.78
  -2   5 -13  104.96    3.29
   2  -5  13  108.96    3.10
   2  -5  13  100.12    2.80
   2  -5  13  105.40    6.48
  -2   5 -13   93.68    6.64
   2  -5  13  102.35    6.52
  -2   5 -13   94.37    5.74
  -2   5 -13   90.73    3.29
  -2   5 -13   81.12    2.97
  -2   5 -13   91.03    3.17
  -2   5 -13   94.82    3.25
  -2   5 -14   71.67    3.27
   2  -5  14   28.45    2.00
   2  -5  14   37.84    2.39
   2  -5  14   37.88    2.55
  -2   5 -14   48.41    2.53
  -2   5 -14   28.30    5.76
   2  -5  14   27.88    5.02
   2  -5  14   35.29    5.33
  -2   5 -14   53.93    3.12
  -2   5 -14   45.37    3.00
  -2   5 -14   36.86    2.93
  -2   5 -14   89.09    3.36
   2  -5  15   34.98    2.35
  -2   5 -15   40.28    2.35
   2  -5  15   33.21    2.18
   2  -5  15   32.09    1.84
  -2   5 -15   39.66    1.82
   2  -5  15   34.03    4.43
  -2   5 -15   28.08    4.48
   2  -5  15   36.17    4.31
  -2   5 -15   31.41    2.49
  -2   5 -15   27.67    2.16
  -2   5 -15   31.13    2.24
  -2   5 -15   31.50    2.19
   2  -5  16   28.49    2.14
  -2   5 -16   31.28    1.66
   2  -5  16   24.25    2.33
  -2   5 -16   30.18    2.14
   2  -5  16   30.22    4.04
   2  -5  16   32.68    4.34
  -2   5 -16   26.02    2.43
  -2   5 -16   27.52    2.20
  -2   5 -16   27.10    2.16
  -2   5 -16   26.93    2.09
  -2   5 -17   43.56    2.38
   2  -5  17   39.57    2.45
   2  -5  17   38.60    2.32
  -2   5 -17   35.79    2.43
  -2   5 -17   39.49    2.70
   2  -5  17   36.39    1.99
  -2   5 -17   36.66    2.32
  -2   5 -17   41.16    2.26
  -2   5 -18  258.55    5.41
   2  -5  18  219.18    5.19
  -2   5 -18  267.53    6.01
  -2   5 -18  235.24    5.61
   2  -5  18  212.13    4.82
  -2   5 -18  223.62    5.23
  -2   5 -18  250.02    5.08
  -2   5 -19    6.59    1.53
   2  -5  19    4.11    1.62
   2  -5  19    4.24    1.34
  -2   5 -19    7.00    1.96
  -2   5 -19    5.56    1.73
  -2   5 -19    4.50    1.22
   2  -5  20  124.35    3.44
  -2   5 -20  131.76    3.33
   2  -5  20  111.14    3.09
  -2   5 -20  128.80    3.58
  -2   5 -20  145.14    3.85
   2  -5  21   64.94    2.34
  -2   5 -21   71.81    2.65
  -2   5 -21   71.61    2.57
   2  -5  22   19.70    1.33
   2  -5  22   22.49    1.48
  -2   5 -22   24.56    1.59
   2  -5  22   18.16    1.22
  -2   5 -22   23.35    1.55
  -2   5 -23   38.10    1.50
  -2   5 -23   36.65    1.48
  -2   5 -24   72.66    1.74
   2  -5  24   62.20    1.54
   2  -4 -25    7.30    0.58
   2  -4 -24   31.45    1.20
  -2   4  24   24.68    1.17
  -2   4  23   26.03    1.39
   2  -4 -23   27.57    1.36
  -2   4  23   23.27    1.33
  -2   4  22   11.78    1.29
   2  -4 -22   14.05    1.37
  -2   4  22   12.75    1.39
  -2   4  21   97.91    2.57
   2  -4 -21  102.58    2.57
  -2   4  21  105.84    2.92
  -2   4  21  102.86    3.03
  -2   4  20   41.29    1.79
   2  -4 -20   42.54    1.89
   2  -4 -20   38.20    1.76
  -2   4  20   37.96    1.80
  -2   4  20   42.39    2.17
  -2   4  20   40.05    2.09
   2  -4 -20   43.74    2.17
   2  -4 -19   55.24    1.90
  -2   4  19   57.02    2.15
   2  -4 -19   57.27    2.19
   2  -4 -19   60.55    2.48
   2  -4 -19   57.01    2.13
  -2   4  19   61.27    2.53
  -2   4  19   56.67    2.22
  -2   4  19   57.25    2.51
   2  -4 -19   48.83    1.96
  -2   4  18  166.91    3.88
   2  -4 -18  138.99    3.33
   2  -4 -18  153.21    3.46
   2  -4 -18  176.89    3.90
  -2   4  18  168.19    3.90
   2  -4 -18  171.81    4.11
  -2   4  18  178.21    4.22
   2  -4 -18  157.57    3.71
  -2   4  18  173.26    4.25
   2  -4 -18  159.30    3.69
   2  -4 -17   88.07    2.63
   2  -4 -17   93.94    2.93
   2  -4 -17   99.41    2.97
  -2   4  17  107.94    3.10
   2  -4 -17   80.32    2.64
   2  -4 -17  105.91    3.14
   2  -4 -17   94.25    3.25
  -2   4  17  101.97    3.34
  -2   4  17   97.33    3.33
   2  -4 -17   86.98    2.87
   2  -4 -16   70.54    2.48
   2  -4 -16   64.18    2.21
  -2   4  16   76.27    2.65
   2  -4 -16   62.09    2.27
   2  -4 -16   73.67    2.49
  -2   4  16   78.24    6.53
  -2   4  16   82.22    2.93
   2  -4 -16   68.84    2.50
  -2   4  16   72.08    2.83
   2  -4 -16   74.32    2.82
  -2   4  16   67.81    2.71
   2  -4 -15  103.90    3.02
   2  -4 -15  102.54    2.90
  -2   4  15  120.59    3.30
   2  -4 -15  108.08    2.99
  -2   4  15  117.37    7.72
   2  -4 -15  108.09    6.46
  -2   4  15  121.85    3.54
   2  -4 -15  106.97    3.08
   2  -4 -15  103.74    3.38
  -2   4  15  110.90    3.41
  -2   4  15  107.16    3.28
  -2   4  14   19.13    1.73
   2  -4 -14   20.47    1.73
   2  -4 -14   19.87    1.55
   2  -4 -14   17.73    1.58
  -2   4  14   18.38    4.04
   2  -4 -14   21.74    3.59
   2  -4 -14   21.13    1.64
  -2   4  14   20.48    1.86
  -2   4  14   18.69    1.86
   2  -4 -14   18.08    1.82
  -2   4  14   19.51    1.76
  -2   4  14   17.13    1.78
   2  -4 -13   53.53    2.08
  -2   4  13   56.49    2.23
   2  -4 -13   53.55    2.03
   2  -4 -13   56.06    2.21
   2  -4 -13   55.33    2.21
  -2   4  13   65.85    5.67
   2  -4 -13   52.86    3.57
   2  -4 -13   56.75    4.68
  -2   4  13   54.64    2.38
  -2   4  13   58.72    2.40
   2  -4 -13   59.06    2.17
  -2   4  13   60.55    2.40
   2  -4 -13   59.95    2.40
  -2   4  13   48.13    2.24
   2  -4 -12  226.24    7.44
  -2   4  12  245.21   10.12
   2  -4 -12  235.34    4.66
   2  -4 -12  246.07    8.87
   2  -4 -12  223.74    4.46
  -2   4  12  245.92    4.87
   2  -4 -12  215.19    4.60
  -2   4  11   36.80    4.20
   2  -4 -11   30.62    1.61
   2  -4 -11   35.75    3.59
   2  -4 -11   32.96    2.91
  -2   4  11   32.03    1.66
   2  -4 -11   27.97    1.42
   2  -4 -10  105.92    5.39
   2  -4 -10   87.87    2.41
   2  -4 -10  109.06    4.96
  -2   4  10  102.06    6.02
   2  -4 -10   89.38    2.31
  -2   4  10  100.20    2.64
   2  -4  -9  488.79   11.98
  -2   4   9  428.21    9.96
  -2   4   9  455.03   12.71
   2  -4  -9  458.48    7.34
   2  -4  -9  436.66   10.91
   2  -4  -9  464.80    7.44
  -2   4   9  452.54    7.48
   2  -4  -9  428.50    7.12
   2  -4  -8  349.62    9.21
  -2   4   8  339.52    8.39
   2  -4  -8  326.37    8.94
   2  -4  -8  306.47    5.35
  -2   4   8  329.95    9.84
  -2   4   8  323.20    5.49
   2  -4  -8  298.58    5.16
   2  -4  -7    5.34    0.75
   2  -4  -7    5.52    1.81
  -2   4   7    5.88    1.97
  -2   4   7    6.37    1.66
   2  -4  -7    5.37    1.82
   2  -4  -7    4.80    0.64
  -2   4   7    4.89    0.79
  -2   4   6  158.37    5.66
   2  -4  -6  157.05    5.30
   2  -4  -6  146.41    2.88
  -2   4   6  155.85    4.41
  -2   4   6  150.54    2.97
   2  -4  -5  664.18   12.53
   2  -4  -5  681.89   12.50
  -2   4   5  679.07   13.50
   2  -4  -4   13.25    1.71
  -2   4   4   12.80    1.59
   2  -4  -4   13.94    1.75
  -2   4   4   12.55    2.08
   2  -4  -4   11.13    0.88
   2  -4  -3  894.08   14.91
   2  -4  -3  885.00   14.95
  -2   4   3  836.25   16.69
  -2   4   3  866.11   15.26
   2  -4  -2  334.33    7.50
   2  -4  -2  338.65    7.73
  -2   4   2  345.62    9.50
   2  -4  -2  341.48    7.32
  -2   4   2  360.50    8.44
  -2   4   1  656.77   14.66
   2  -4  -1  653.71   12.02
   2  -4  -1  649.50   12.06
   2  -4   0  579.64   10.30
  -2   4   0  556.32   12.59
   2  -4   0  550.07   10.26
  -2   4   0  574.20   11.95
   2  -4   1   64.44    2.73
   2  -4   1   68.50    2.91
   2  -4   1   60.99    2.04
  -2   4  -1   70.07    3.01
   2  -4   1   68.11    3.01
  -2   4  -1   61.45    3.76
   2  -4   2   12.02    1.69
  -2   4  -2   10.58    1.46
   2  -4   2   12.23    1.14
  -2   4  -2    8.04    1.92
   2  -4   2   10.14    1.48
  -2   4  -2    9.79    2.18
  -2   4  -3  884.93   15.10
   2  -4   3  860.67   15.20
   2  -4   3  862.28   15.52
  -2   4  -3  851.86   17.86
  -2   4  -3  877.40   17.00
  -2   4  -4 1605.26   24.65
   2  -4   4 1596.47   25.38
  -2   4  -4 1569.15   26.49
   2  -4   4 1508.04   25.07
  -2   4  -5  136.84    4.66
   2  -4   5  127.28    4.95
  -2   4  -5  129.31    6.05
  -2   4  -5  132.52    5.33
   2  -4   5  120.90    4.28
   2  -4   5  140.95    4.31
  -2   4  -6 1100.42   19.13
   2  -4   6 1022.25   18.56
   2  -4   6 1140.34   18.45
   2  -4   6 1069.26   19.72
  -2   4  -6 1034.00   21.49
  -2   4  -6 1084.83   19.68
  -2   4  -7  889.75   18.60
  -2   4  -7  852.12   16.25
  -2   4  -7  797.95   15.52
   2  -4   7  756.44   15.19
   2  -4   7  829.89   15.28
   2  -4   7  835.42   16.57
  -2   4  -7  758.12   11.76
  -2   4  -8  103.95    4.99
  -2   4  -8   99.19    4.28
   2  -4   8  100.51    4.71
  -2   4  -8  105.80    5.81
   2  -4   8  106.29    5.29
  -2   4  -8   98.64    2.51
  -2   4  -9  243.18    6.71
   2  -4   9  250.10    7.75
   2  -4   9  271.72    7.84
  -2   4  -9  250.31    8.19
  -2   4  -9  260.44    8.99
   2  -4   9  231.34    4.18
  -2   4  -9  263.19    4.78
  -2   4 -10   47.89    3.94
   2  -4  10   51.20    3.79
  -2   4 -10   47.15    4.03
   2  -4  10   51.58    3.81
   2  -4  10   41.69    1.45
  -2   4 -10   42.70    2.63
  -2   4 -10   48.70    1.90
   2  -4  11  110.78    5.75
  -2   4 -11  108.07    6.04
   2  -4  11  107.36    5.52
   2  -4  11  115.47    6.01
  -2   4 -11  110.79    5.79
   2  -4  11  104.99    2.63
  -2   4 -11  104.75    2.94
  -2   4 -12  270.10   10.54
   2  -4  12  313.55   10.42
   2  -4  12  299.06   10.26
  -2   4 -12  277.90    9.37
   2  -4  12  293.48    5.44
   2  -4  12  309.33    5.69
  -2   4 -12  321.26    6.00
   2  -4  13   85.28    2.49
   2  -4  13   85.78    2.69
   2  -4  13   92.16    2.84
  -2   4 -13   93.64    2.85
  -2   4 -13   78.02    5.82
   2  -4  13   87.97    5.72
   2  -4  13   87.93    5.79
  -2   4 -13   77.70    4.81
  -2   4 -13   78.66    2.84
  -2   4 -13   76.67    2.91
  -2   4 -13   80.26    2.96
   2  -4  14   37.57    2.19
   2  -4  14   36.92    1.82
   2  -4  14   39.08    2.10
  -2   4 -14   43.88    2.18
  -2   4 -14   38.74    4.65
   2  -4  14   43.57    4.63
   2  -4  14   42.64    4.12
   2  -4  14   44.56    4.45
  -2   4 -14   30.78    2.20
  -2   4 -14   35.34    2.19
  -2   4 -14   34.48    2.18
   2  -4  15  158.49    4.18
  -2   4 -15  188.03    4.34
   2  -4  15  155.14    4.05
   2  -4  15  151.50    3.71
   2  -4  15  177.81    8.05
   2  -4  15  164.02    7.52
  -2   4 -15  139.78    4.39
  -2   4 -15  155.22    4.35
  -2   4 -15  154.78    4.40
   2  -4  16  229.30    5.33
   2  -4  16  226.89    5.22
   2  -4  16  238.90    9.53
  -2   4 -16  235.06    5.89
  -2   4 -16  259.86    5.81
  -2   4 -16  248.97    5.59
  -2   4 -17   13.10    1.70
   2  -4  17   10.79    1.97
   2  -4  17   10.23    1.94
   2  -4  17   10.72    1.84
   2  -4  17    8.36    1.54
  -2   4 -17    9.42    2.05
  -2   4 -17   10.09    1.74
   2  -4  18  179.75    4.46
   2  -4  18  182.88    4.58
  -2   4 -18  194.40    4.90
   2  -4  18  187.31    4.37
  -2   4 -18  190.93    4.44
   2  -4  19   73.45    2.78
   2  -4  19   78.26    2.95
  -2   4 -19   83.08    3.28
   2  -4  19   82.28    2.83
  -2   4 -19   76.93    2.69
   2  -4  20   81.74    2.79
   2  -4  20   80.27    2.69
  -2   4 -20   76.15    2.98
   2  -4  20   70.71    2.63
  -2   4 -20   77.81    2.43
   2  -4  21   78.15    2.60
   2  -4  21   74.86    2.45
   2  -4  21   75.62    2.53
  -2   4 -21   87.33    2.88
  -2   4 -21   85.26    2.82
   2  -4  22   62.46    2.06
  -2   4 -22   75.18    2.40
  -2   4 -22   75.70    2.45
   2  -4  22   60.94    2.17
  -2   4 -23    1.17    1.06
  -2   4 -23    2.23    1.10
   2  -4  23    1.46    0.95
   2  -4  23    1.57    0.84
  -2   4 -24   75.09    1.88
  -2   4 -24   70.34    1.85
  -2   4 -25   55.85    1.37
   2  -4  25   47.13    1.36
  -2   3  26   15.12    0.75
   2  -3 -25    3.12    0.72
  -2   3  25    2.81    0.77
   2  -3 -24   16.60    1.18
   2  -3 -24   12.73    0.90
  -2   3  24   15.12    1.19
   2  -3 -23  109.31    2.57
   2  -3 -23  122.53    2.86
   2  -3 -22    6.11    1.17
   2  -3 -22    4.82    1.39
  -2   3  22    4.24    1.24
  -2   3  22    4.37    1.02
   2  -3 -21  121.04    2.80
  -2   3  21  118.54    3.15
   2  -3 -21  121.71    3.20
   2  -3 -21  119.42    2.95
  -2   3  20  126.01    3.12
   2  -3 -20  128.40    3.05
   2  -3 -20  128.98    3.22
   2  -3 -20  135.79    3.52
  -2   3  20  132.35    3.53
  -2   3  20  131.11    3.48
   2  -3 -19   47.97    2.12
  -2   3  19   41.14    2.10
   2  -3 -19   50.30    2.33
  -2   3  19   36.19    2.09
  -2   3  19   44.42    2.42
   2  -3 -19   53.59    2.57
   2  -3 -19   48.77    2.32
  -2   3  19   46.42    2.33
  -2   3  18   95.79    2.74
   2  -3 -18   91.56    2.63
   2  -3 -18   94.01    2.87
  -2   3  18   98.70    3.09
   2  -3 -18   99.10    3.10
   2  -3 -18   93.62    2.85
  -2   3  18   85.22    2.78
  -2   3  18   95.99    3.09
   2  -3 -18   81.67    2.48
  -2   3  18   90.65    2.95
   2  -3 -17  260.86    5.03
   2  -3 -17  238.70    4.76
  -2   3  17  283.94    5.28
   2  -3 -17  288.82    5.34
  -2   3  17  309.24   12.00
  -2   3  17  302.17    5.72
   2  -3 -17  253.52    5.24
  -2   3  17  287.15    5.65
  -2   3  17  254.81    5.28
   2  -3 -17  270.99    5.50
   2  -3 -17  245.47    4.96
  -2   3  17  277.53    5.44
   2  -3 -16   15.43    1.46
   2  -3 -16   14.17    1.51
   2  -3 -16   14.49    1.53
  -2   3  16   13.36    1.51
   2  -3 -16   13.25    1.33
  -2   3  16   17.02    4.20
   2  -3 -16   15.60    3.49
   2  -3 -16   14.26    1.65
  -2   3  16   14.81    1.77
  -2   3  16   17.19    1.87
  -2   3  16   11.26    1.43
   2  -3 -16   13.42    1.77
   2  -3 -16   13.68    1.58
  -2   3  16   14.57    1.70
  -2   3  15   88.96    2.63
   2  -3 -15   92.66    2.67
   2  -3 -15   85.83    2.62
   2  -3 -15   82.03    2.42
   2  -3 -15   83.80    5.62
  -2   3  15  105.13    6.95
  -2   3  15   92.37    2.89
   2  -3 -15   83.66    2.66
   2  -3 -15   76.61    2.70
  -2   3  15   89.66    2.81
  -2   3  15   79.63    2.58
  -2   3  15   83.68    2.67
   2  -3 -14   43.57    1.80
  -2   3  14   46.58    1.92
   2  -3 -14   45.39    1.98
   2  -3 -14   45.55    1.90
  -2   3  14   58.03    5.35
  -2   3  14   51.25    4.63
   2  -3 -14   43.44    4.28
   2  -3 -14   45.81    2.12
   2  -3 -14   46.83    1.99
  -2   3  14   46.97    2.10
  -2   3  14   51.20    2.11
  -2   3  14   51.58    2.09
   2  -3 -13    2.20    2.21
  -2   3  13    3.56    2.47
  -2   3  13    0.81    2.63
  -2   3  13    1.36    1.75
   2  -3 -13    1.71    1.01
   2  -3 -13    0.69    1.09
   2  -3 -13    0.10    0.98
  -2   3  13    0.51    0.96
   2  -3 -12  139.52    6.40
   2  -3 -12  133.56    3.16
  -2   3  12  146.04    7.22
   2  -3 -12  132.87    4.74
  -2   3  12  139.79    6.73
   2  -3 -12  127.15    2.98
   2  -3 -12  134.39    3.11
  -2   3  12  141.45    3.12
   2  -3 -12  136.27    3.04
   2  -3 -11  419.56   11.12
   2  -3 -11  416.85    6.75
  -2   3  11  408.50   12.24
  -2   3  11  320.65    9.55
  -2   3  11  436.82   11.89
   2  -3 -11  329.52    8.64
   2  -3 -11  439.64    6.77
   2  -3 -11  399.53    6.64
   2  -3 -11  374.83    6.55
  -2   3  11  371.97    6.57
  -2   3  10   11.15    2.58
  -2   3  10   10.79    1.78
   2  -3 -10    9.85    0.98
   2  -3 -10   11.26    1.72
   2  -3 -10   11.50    2.34
  -2   3  10    9.68    0.94
   2  -3 -10    9.70    0.99
   2  -3 -10   10.24    0.94
  -2   3   9  108.15    3.76
   2  -3  -9  110.36    4.90
   2  -3  -9  100.72    4.06
  -2   3   9  104.35    5.36
  -2   3   9   93.88    3.93
   2  -3  -9   96.96    2.33
  -2   3   9  113.91    5.53
   2  -3  -9   91.19    2.21
  -2   3   9   98.44    2.29
  -2   3   8  480.61    9.81
  -2   3   8  548.79   12.44
   2  -3  -8  465.72    7.64
   2  -3  -8  533.90   11.38
  -2   3   8  547.19   10.43
  -2   3   8  508.83    7.66
   2  -3  -7  251.66    6.89
  -2   3   7  228.92    6.22
  -2   3   7  209.31    7.07
  -2   3   7  181.68    4.94
   2  -3  -7  217.17    3.93
  -2   3   6   33.24    2.61
  -2   3   6   35.49    2.51
  -2   3   6   30.33    1.46
  -2   3   6   33.39    1.61
  -2   3   6   32.27    2.80
  -2   3   5  815.96   14.02
  -2   3   5  787.23   12.30
  -2   3   5  836.00   14.77
   2  -3  -5  812.75   13.46
   2  -3  -4   62.64    2.78
  -2   3   4   69.31    3.43
  -2   3   4   66.66    2.68
  -2   3   3 1122.46   17.96
   2  -3  -3 1113.44   17.73
   2  -3  -2  295.05    6.37
  -2   3   2  290.88    6.93
  -2   3   2  297.83    6.38
   2  -3  -1   21.54    1.60
  -2   3   1   22.69    2.00
   2  -3  -1   21.87    1.52
   2  -3   0  354.88    7.20
   2  -3   0  355.65    7.13
   2  -3   0  335.99    6.68
  -2   3   0  348.67    8.39
   2  -3   1   87.08    2.92
  -2   3  -1   87.20    4.03
   2  -3   1   90.89    3.15
   2  -3   1   82.44    2.14
  -2   3  -1   95.47    2.95
  -2   3  -2  392.99    7.32
   2  -3   2  349.86    6.64
   2  -3   2  383.06    7.74
   2  -3   2  380.18    7.62
  -2   3  -2  363.30    9.38
   2  -3   3   17.02    1.62
   2  -3   3   17.34    1.32
  -2   3  -3   17.36    1.41
  -2   3  -4  856.11   13.95
   2  -3   4  826.21   14.60
  -2   3  -5 1010.47   16.65
   2  -3   5 1005.64   17.53
   2  -3   5 1011.67   16.55
  -2   3  -5  989.93   19.89
  -2   3  -6  180.05    5.30
   2  -3   6  168.67    5.28
  -2   3  -6  180.63    5.43
  -2   3  -6  169.15    6.52
  -2   3  -7  936.04   16.28
   2  -3   7  906.19   16.22
  -2   3  -7  903.98   15.54
  -2   3  -7  914.22   18.06
  -2   3  -8    9.23    1.83
  -2   3  -8    9.74    1.43
   2  -3   8    8.89    1.86
   2  -3   8   11.16    2.02
   2  -3   8    9.20    2.06
  -2   3  -8    7.46    2.10
  -2   3  -9  387.35    9.85
  -2   3  -9  318.13    7.28
   2  -3   9  399.45    9.73
   2  -3   9  311.84    5.38
   2  -3   9  395.05    9.74
  -2   3  -9  392.34   10.62
   2  -3   9  384.97    9.88
   2  -3   9  344.87    5.62
  -2   3 -10   75.68    4.54
  -2   3 -10   84.26    4.66
   2  -3  10   84.58    4.62
   2  -3  10   67.67    1.79
   2  -3  10   77.55    4.51
   2  -3  10   70.17    1.96
  -2   3 -11    2.03    1.95
   2  -3  11    1.43    2.28
   2  -3  11    3.30    0.71
   2  -3  11    2.19    1.89
  -2   3 -11    3.50    1.87
   2  -3  11    3.24    0.99
   2  -3  11    4.19    0.91
  -2   3 -12  226.47    8.81
   2  -3  12  243.89    8.31
   2  -3  12  252.13    9.05
  -2   3 -12  208.30    7.41
   2  -3  12  229.76    4.53
   2  -3  12  231.54    4.60
   2  -3  12  216.62    4.32
  -2   3 -13  258.66   10.29
   2  -3  13  284.38    9.00
   2  -3  13  301.53   10.74
   2  -3  13  310.77    9.76
  -2   3 -13  240.53    8.41
   2  -3  13  303.31    5.68
   2  -3  13  289.60    5.57
   2  -3  13  274.41    5.29
   2  -3  14   65.89    2.47
   2  -3  14   63.31    2.50
   2  -3  14   66.97    4.37
  -2   3 -14   61.94    5.26
   2  -3  14   67.64    5.68
   2  -3  14   67.80    4.78
  -2   3 -14   66.34    2.55
  -2   3 -14   61.45    2.68
   2  -3  15   34.13    2.09
   2  -3  15   35.14    2.14
   2  -3  15   32.39    2.02
   2  -3  15   36.17    3.81
  -2   3 -15   32.02    1.99
  -2   3 -15   37.64    2.24
   2  -3  16  117.31    3.46
   2  -3  16  116.90    3.50
   2  -3  16  124.55    6.37
  -2   3 -16  124.84    3.59
   2  -3  16  129.77    3.51
  -2   3 -16  126.29    3.67
   2  -3  17  264.29    5.63
   2  -3  17  276.57    5.74
   2  -3  17  264.38   10.33
   2  -3  17  268.70    9.37
   2  -3  17  248.13   10.88
  -2   3 -17  267.74    5.76
  -2   3 -17  273.92    5.84
   2  -3  18   91.07    3.06
   2  -3  18   85.01    2.89
  -2   3 -18   88.27    2.96
  -2   3 -18   93.32    3.17
   2  -3  18   83.95    2.99
  -2   3 -18   88.40    3.03
  -2   3 -19  167.15    3.85
   2  -3  19  155.93    3.84
   2  -3  19  163.15    3.98
   2  -3  19  175.47    4.20
  -2   3 -19  165.72    3.93
   2  -3  20   21.77    1.61
  -2   3 -20   20.93    1.62
   2  -3  20   22.04    1.77
  -2   3 -20   22.45    1.96
   2  -3  20   24.76    1.92
  -2   3 -20   21.87    1.61
  -2   3 -21  101.50    2.75
   2  -3  21   99.18    2.72
  -2   3 -21  109.31    3.19
   2  -3  21  108.50    3.09
  -2   3 -21  100.28    2.66
  -2   3 -22  108.34    2.70
   2  -3  22  100.04    2.57
   2  -3  22  117.22    3.07
  -2   3 -22  125.84    3.16
   2  -3  22  110.17    2.64
  -2   3 -23   54.23    1.91
   2  -3  23   48.63    1.86
   2  -3  24   37.08    1.46
  -2   3 -24   40.47    1.47
   2  -3  24   35.93    1.45
   2  -3  25   46.39    1.40
   2  -3  25   53.16    1.47
  -2   2  26   33.38    1.19
   2  -2 -26   33.36    1.14
   2  -2 -25   29.69    1.23
  -2   2  25   30.22    1.44
   2  -2 -25   29.85    1.33
   2  -2 -24    1.85    1.06
   2  -2 -24    2.23    0.95
  -2   2  24    3.15    1.15
  -2   2  24    3.24    0.88
   2  -2 -23  104.41    2.72
   2  -2 -23  103.38    2.60
  -2   2  23  106.09    2.87
   2  -2 -22   62.34    2.23
  -2   2  22   55.66    2.20
  -2   2  22   57.78    2.22
   2  -2 -21   55.11    2.06
   2  -2 -21   56.39    2.22
  -2   2  21   53.52    2.23
  -2   2  21   48.13    2.10
  -2   2  21   56.10    2.44
  -2   2  21   56.36    2.28
   2  -2 -20   79.84    2.49
  -2   2  20   77.57    2.62
  -2   2  20   80.88    2.74
   2  -2 -20   80.89    2.67
  -2   2  20   86.10    2.91
  -2   2  20   80.22    2.68
  -2   2  19   45.20    1.81
   2  -2 -19   46.50    1.97
  -2   2  19   46.78    2.21
  -2   2  19   46.58    2.32
   2  -2 -19   42.43    2.12
  -2   2  19   39.45    2.02
  -2   2  19   45.17    2.13
   2  -2 -18    3.03    1.28
  -2   2  18    0.89    1.16
   2  -2 -18    0.92    1.43
  -2   2  18    4.11    3.60
  -2   2  18   -0.41    1.74
   2  -2 -18    3.64    1.41
  -2   2  18    3.45    1.54
   2  -2 -18    0.21    1.61
  -2   2  18    0.59    1.48
  -2   2  17   54.27    2.06
  -2   2  17   43.86    1.90
   2  -2 -17   47.72    2.11
   2  -2 -17   52.50    2.31
  -2   2  17   53.81    5.61
  -2   2  17   46.16    4.67
   2  -2 -17   51.46    2.32
  -2   2  17   48.76    2.34
   2  -2 -17   52.97    2.40
  -2   2  17   49.87    2.25
   2  -2 -16   38.95    1.76
  -2   2  16   44.15    1.88
   2  -2 -16   35.19    1.58
  -2   2  16   53.56    5.25
  -2   2  16   40.81    3.67
   2  -2 -16   42.30    4.24
   2  -2 -16   43.06    1.96
  -2   2  16   42.10    4.23
   2  -2 -16   41.05    1.90
   2  -2 -16   39.57    1.99
  -2   2  16   50.84    2.13
   2  -2 -16   39.64    1.72
  -2   2  16   42.50    1.93
   2  -2 -15    7.72    1.19
  -2   2  15    8.60    1.23
   2  -2 -15    7.97    1.07
   2  -2 -15    7.37    2.71
   2  -2 -15    8.43    1.35
  -2   2  15    8.57    3.34
  -2   2  15    9.03    2.33
  -2   2  15    8.34    2.69
   2  -2 -15   13.34    1.41
  -2   2  15   10.45    1.34
   2  -2 -15    7.00    1.26
  -2   2  15    8.97    1.23
  -2   2  15    9.45    1.18
   2  -2 -14  151.77    6.88
   2  -2 -14  162.92    3.55
  -2   2  14  158.35    6.96
   2  -2 -14  148.70    3.37
   2  -2 -14  161.59    3.45
  -2   2  14  159.08    3.56
  -2   2  13   45.92    4.59
   2  -2 -13   57.24    4.84
   2  -2 -13   32.82    1.94
   2  -2 -13   56.33    2.11
  -2   2  13   33.74    2.08
   2  -2 -13   52.14    2.04
   2  -2 -12   75.17    4.46
   2  -2 -12   74.73    2.11
  -2   2  12   75.40    2.26
   2  -2 -12   72.37    2.07
   2  -2 -11  400.42   10.17
   2  -2 -11  364.93    7.69
  -2   2  11  409.90   10.45
  -2   2  11  377.77    6.43
   2  -2 -11  375.08    6.24
   2  -2 -11  370.72    6.14
   2  -2 -11  361.60    6.13
  -2   2  11  371.46    6.60
   2  -2 -10  919.58   17.38
  -2   2  10 1001.24   18.26
   2  -2 -10  902.70   13.06
   2  -2 -10  826.22   14.62
   2  -2 -10  864.79   12.95
   2  -2 -10  880.20   13.01
  -2   2  10  905.34   13.41
   2  -2 -10  831.62   12.85
  -2   2  10  930.97   13.34
   2  -2  -9   86.69    4.12
   2  -2  -9   81.27    2.09
   2  -2  -9   87.03    4.11
  -2   2   9   93.42    3.03
   2  -2  -9   79.24    2.94
  -2   2   9   94.99    4.59
   2  -2  -9   80.46    2.08
   2  -2  -9   82.14    1.97
   2  -2  -8  121.15    4.50
   2  -2  -8  115.70    4.51
  -2   2   8  124.88    5.08
   2  -2  -7  317.26    7.51
  -2   2   7  319.34    7.12
   2  -2  -6  230.78    5.79
   2  -2  -6  223.70    5.52
  -2   2   6  215.44    4.00
   2  -2  -5 3235.96   44.85
   2  -2  -5 3042.39   44.23
  -2   2   5 2962.39   43.53
  -2   2   5 3140.95   43.34
  -2   2   5 3262.42   46.56
   2  -2  -4 2234.83   30.66
   2  -2  -4 2083.58   30.04
  -2   2   4 1944.14   28.97
   2  -2  -4 2058.56   29.44
  -2   2   4 2237.64   30.12
  -2   2   4 2032.49   31.69
   2  -2  -3 1107.78   16.56
   2  -2  -3 1003.87   15.93
   2  -2  -3 1035.70   15.65
  -2   2   3 1108.05   16.80
  -2   2   3 1012.98   17.32
   2  -2  -2  625.70   10.52
   2  -2  -2  595.92    9.88
  -2   2   2  617.28   10.97
  -2   2   1   41.03    1.84
   2  -2  -1   47.72    2.00
  -2   2   0  361.91    5.91
   2  -2   0  365.30    6.64
   2  -2   1   88.20    2.11
  -2   2  -1   89.21    3.51
  -2   2  -1   83.49    1.71
  -2   2  -2  198.58    3.93
   2  -2   2  186.77    4.49
  -2   2  -2  199.85    5.65
   2  -2   2  193.32    4.61
  -2   2  -3   34.30    1.57
   2  -2   3   35.16    2.08
   2  -2   3   38.61    2.21
  -2   2  -3   33.13    2.96
  -2   2  -4 1245.11   18.96
  -2   2  -4 1220.94   21.07
   2  -2   4 1252.17   19.74
  -2   2  -5 1298.51   20.00
   2  -2   5 1320.47   20.50
   2  -2   5 1281.21   20.91
   2  -2   6   57.27    2.89
  -2   2  -6   51.37    2.52
  -2   2  -6   55.89    3.56
  -2   2  -6   53.70    2.88
   2  -2   6   58.30    2.87
  -2   2  -7  628.09   13.77
  -2   2  -7  613.94   12.13
   2  -2   7  621.87   12.44
  -2   2  -8  358.57    8.71
  -2   2  -8  352.16    6.97
   2  -2   8  398.59    9.15
   2  -2   8  386.92    8.88
  -2   2  -8  377.06    9.52
  -2   2  -8  331.41    5.55
   2  -2   8  336.84    5.57
  -2   2  -9   52.67    3.44
  -2   2  -9   46.26    1.93
   2  -2   9   59.59    3.74
   2  -2   9   47.99    1.42
   2  -2   9   55.82    3.44
  -2   2  -9   57.72    3.55
   2  -2   9   53.28    1.65
   2  -2   9   50.79    1.56
  -2   2  -9   52.53    1.58
   2  -2  10  259.70    7.64
  -2   2 -10  258.50    8.26
  -2   2 -10  244.77    7.58
   2  -2  10  252.50    4.53
  -2   2 -10  244.24    4.47
   2  -2  10  248.48    4.60
   2  -2  10  260.28    4.71
  -2   2 -11   85.41    5.13
   2  -2  11   90.66    4.63
   2  -2  11   89.87    5.41
   2  -2  11   81.90    4.06
  -2   2 -11   77.92    4.30
   2  -2  11   86.27    2.52
   2  -2  11   83.99    2.51
   2  -2  11   81.06    2.34
  -2   2 -11   85.78    2.31
  -2   2 -12   26.54    3.33
   2  -2  12   32.16    2.69
   2  -2  12   36.62    3.96
   2  -2  12   32.90    3.06
  -2   2 -12   26.54    2.67
   2  -2  12   29.91    1.67
   2  -2  12   28.26    1.61
   2  -2  12   28.08    1.48
  -2   2 -13  141.84    6.99
   2  -2  13  162.18    6.35
   2  -2  13  154.11    5.58
   2  -2  13  168.61    7.91
   2  -2  13  148.96    3.55
   2  -2  13  141.41    3.46
   2  -2  13  151.45    3.60
   2  -2  14   57.39    2.27
   2  -2  14   58.69    2.36
   2  -2  14   57.65    2.31
   2  -2  14   60.96    4.82
   2  -2  14   68.42    5.66
   2  -2  14   59.83    3.99
  -2   2 -14   55.44    2.35
  -2   2 -14   60.09    2.23
  -2   2 -14   64.07    2.58
   2  -2  15   43.20    2.21
   2  -2  15   38.47    2.07
   2  -2  15   46.14    5.39
   2  -2  15   40.07    3.66
   2  -2  15   42.60    4.45
  -2   2 -15   41.70    2.29
  -2   2 -15   37.62    2.00
   2  -2  15   43.21    2.15
  -2   2 -15   45.09    2.43
   2  -2  16  123.62    3.41
   2  -2  16  125.65    7.00
  -2   2 -16  125.18    3.48
   2  -2  16  132.21    3.64
  -2   2 -16  118.52    3.68
  -2   2 -16  131.98    3.82
   2  -2  16  118.96    3.07
   2  -2  17    9.51    1.41
   2  -2  17   12.08    1.63
   2  -2  17   12.85    3.70
   2  -2  17   10.39    3.12
   2  -2  17   15.86    1.77
  -2   2 -17   13.80    1.61
  -2   2 -17   13.37    1.89
   2  -2  17   13.01    1.39
  -2   2 -17   11.95    1.74
   2  -2  18  152.99    3.82
   2  -2  18  148.09    3.57
  -2   2 -18  162.42    4.19
   2  -2  18  157.63    4.04
  -2   2 -18  161.14    3.85
   2  -2  18  150.90    3.53
  -2   2 -18  160.61    3.95
  -2   2 -19  179.80    4.09
   2  -2  19  166.73    3.87
   2  -2  19  175.16    4.15
  -2   2 -19  209.84    4.77
   2  -2  19  201.21    4.61
  -2   2 -19  187.31    4.30
   2  -2  19  172.98    3.92
  -2   2 -19  184.22    4.40
  -2   2 -20   12.79    1.42
   2  -2  20   11.06    1.20
  -2   2 -20   13.43    1.83
   2  -2  20   12.26    1.74
  -2   2 -20   13.00    1.68
  -2   2 -20   11.54    1.47
  -2   2 -21   48.84    1.90
   2  -2  21   44.08    1.69
  -2   2 -21   52.77    2.25
  -2   2 -21   53.26    2.32
   2  -2  21   50.78    2.32
   2  -2  21   43.98    1.71
  -2   2 -21   47.99    1.91
  -2   2 -22  144.82    3.26
   2  -2  22  163.03    3.75
  -2   2 -22  163.54    3.67
  -2   2 -22  168.07    3.62
  -2   2 -22  148.21    3.14
  -2   2 -23   20.63    1.42
  -2   2 -23   22.34    1.54
   2  -2  23   19.21    1.35
   2  -2  23   17.87    1.48
   2  -2  24    2.22    0.96
  -2   2 -24    2.47    0.86
  -2   2 -24    2.69    0.97
   2  -2  24    1.82    0.81
   2  -2  25   40.04    1.38
  -2   2 -25   45.01    1.21
  -2   1  26   10.23    0.83
  -2   1  26   11.28    0.94
   2  -1 -26   11.65    0.87
   2  -1 -26   11.35    0.86
  -2   1  25   17.94    1.29
   2  -1 -25   16.22    1.14
   2  -1 -25   16.19    1.14
  -2   1  25   15.06    1.11
   2  -1 -24   28.49    1.58
  -2   1  24   26.93    1.57
  -2   1  24   31.03    1.81
   2  -1 -24   29.67    1.58
  -2   1  24   29.51    1.70
   2  -1 -23   84.99    2.48
   2  -1 -23   80.01    2.46
  -2   1  23   78.97    2.65
  -2   1  23   80.05    2.48
   2  -1 -22  123.53    3.21
   2  -1 -22  119.45    3.17
  -2   1  22  120.65    3.23
  -2   1  22  130.36    3.41
   2  -1 -21    4.32    1.35
  -2   1  21    4.01    1.59
   2  -1 -21    4.97    1.48
   2  -1 -21    4.95    1.48
   2  -1 -20  189.64    4.11
  -2   1  20  180.17    3.89
   2  -1 -20  194.24    4.31
  -2   1  20  191.33    4.23
   2  -1 -20  194.70    4.34
  -2   1  19  373.67    6.58
   2  -1 -19  371.43    6.73
   2  -1 -19  391.97    6.96
   2  -1 -19  390.10    7.01
  -2   1  19  367.62    6.87
  -2   1  19  399.22    7.09
   2  -1 -19  275.61   12.86
  -2   1  19  312.98   10.70
  -2   1  19  314.23   11.15
   2  -1 -18    3.91    1.28
  -2   1  18    5.70    1.24
  -2   1  18    3.02    1.31
   2  -1 -18    5.55    1.51
  -2   1  18    5.40    1.51
   2  -1 -18    4.88    1.49
  -2   1  18    5.70    2.67
   2  -1 -18    4.34    3.43
  -2   1  18    8.55    3.47
  -2   1  17  219.60    4.52
   2  -1 -17  207.34    4.41
  -2   1  17  227.99    4.87
  -2   1  17  221.16    8.39
  -2   1  17  234.82    4.82
   2  -1 -17  219.48    4.72
   2  -1 -17  218.86    4.66
  -2   1  17  227.37    4.65
  -2   1  17  228.18    4.57
   2  -1 -16  345.79    6.12
  -2   1  16  399.87    6.99
   2  -1 -16  353.76    6.41
  -2   1  16  375.54    6.66
  -2   1  16  437.01   13.52
  -2   1  16  389.89   11.24
   2  -1 -16  380.85    6.79
  -2   1  16  379.08    6.72
   2  -1 -16  370.43    6.70
  -2   1  16  399.28    6.73
  -2   1  16  378.99    6.59
   2  -1 -16  350.62    6.47
   2  -1 -15   24.43    3.58
  -2   1  15   28.48    4.29
   2  -1 -15   31.04    1.91
  -2   1  15   23.35    3.39
  -2   1  15   26.44    1.95
  -2   1  15   23.71    1.67
   2  -1 -15   19.99    1.25
  -2   1  14  125.48    5.74
  -2   1  14  128.70    6.81
   2  -1 -14  125.04    3.00
   2  -1 -14  115.46    5.86
  -2   1  14  125.03    3.20
  -2   1  14  127.29    3.03
   2  -1 -14  109.46    2.63
   2  -1 -14  108.51    2.46
  -2   1  13  244.99    7.47
  -2   1  13  253.00    7.97
  -2   1  13  272.23    9.22
   2  -1 -13  220.42    7.71
   2  -1 -13  247.92    4.53
   2  -1 -13  226.21    4.20
  -2   1  13  237.31    4.55
   2  -1 -13  208.42    3.89
  -2   1  12   22.44    2.63
  -2   1  12   24.03    3.34
   2  -1 -12   18.58    1.39
  -2   1  12   20.57    2.96
   2  -1 -12   20.31    2.93
   2  -1 -12   14.15    1.23
  -2   1  12   19.09    1.41
   2  -1 -12   16.76    0.90
   2  -1 -11  507.19   11.52
  -2   1  11  498.28   10.71
  -2   1  11  528.50   12.59
  -2   1  11  475.20   11.19
   2  -1 -11  479.65    7.61
   2  -1 -11  469.84    7.51
  -2   1  11  468.60    7.77
   2  -1 -10   37.19    1.63
  -2   1  10   45.65    2.80
  -2   1  10   48.18    3.62
  -2   1  10   46.80    3.24
   2  -1 -10   43.86    3.07
   2  -1 -10   43.70    1.49
  -2   1  10   42.33    1.58
  -2   1   9    2.63    1.48
  -2   1   9    6.38    1.38
  -2   1   9    1.91    1.61
   2  -1  -9    1.67    1.40
   2  -1  -9    1.56    0.62
  -2   1   8 1721.38   24.46
  -2   1   8 1705.01   26.21
  -2   1   8 1746.90   25.78
   2  -1  -7 3581.90   47.08
  -2   1   7 3012.43   46.75
  -2   1   7 2836.87   44.89
  -2   1   7 3522.72   47.25
   2  -1  -7 3045.26   45.89
   2  -1  -6  397.88    8.03
  -2   1   6  405.64    8.73
   2  -1  -5 9099.72  127.59
   2  -1  -5 9807.43  127.85
  -2   1   5 8872.07  126.86
  -2   1   5 9999.00  128.68
   2  -1  -4 1097.87   17.30
   2  -1  -4 1096.84   16.96
  -2   1   4 1175.29   18.01
  -2   1   4 1185.84   17.88
   2  -1  -3   16.25    1.16
   2  -1  -3   15.66    0.92
  -2   1   3   19.36    1.55
   2  -1  -3   17.13    1.16
  -2   1   2 1596.68   23.07
   2  -1  -2 1565.60   21.85
  -2   1   2 1546.16   22.53
   2  -1  -1   35.36    1.53
   2  -1  -1   36.58    1.54
  -2   1   0  480.74    7.84
   2  -1   0  468.28    7.58
   2  -1   1  124.54    2.81
  -2   1  -1  113.77    2.47
  -2   1  -2  254.73    4.04
  -2   1  -2  278.24    6.96
   2  -1   2  263.36    5.16
   2  -1   2  282.38    5.28
  -2   1  -3   27.89    2.36
   2  -1   3   28.88    1.60
   2  -1   3   29.97    1.48
  -2   1  -3   26.83    1.02
   2  -1   4  234.77    5.48
   2  -1   4  240.11    4.95
  -2   1  -4  224.25    4.54
   2  -1   4  232.37    5.43
  -2   1  -5 2953.52   44.38
  -2   1  -5 2884.11   41.33
   2  -1   5 2856.35   41.11
   2  -1   5 2985.57   42.49
   2  -1   5 2812.23   42.07
   2  -1   5 2883.67   41.96
  -2   1  -6   86.45    4.11
  -2   1  -6   87.37    3.34
   2  -1   6   85.91    2.87
   2  -1   6   90.37    3.62
   2  -1   6   86.28    3.36
  -2   1  -7 1754.56   29.77
   2  -1   7 1842.42   27.79
   2  -1   7 1970.65   29.10
   2  -1   7 1946.35   29.66
  -2   1  -7 1819.78   29.38
  -2   1  -8  146.88    5.58
   2  -1   8  158.43    5.69
   2  -1   8  155.77    4.38
   2  -1   8  170.11    5.25
   2  -1   8  163.33    3.34
  -2   1  -8  149.25    2.86
   2  -1   8  165.10    3.26
  -2   1  -9  142.85    5.79
   2  -1   9  137.48    4.96
   2  -1   9  132.66    4.21
   2  -1   9  153.33    5.94
  -2   1  -9  156.89    5.21
   2  -1   9  144.31    5.84
   2  -1   9  152.65    3.28
   2  -1   9  157.59    3.22
  -2   1  -9  138.86    2.82
   2  -1  10  531.33   10.40
   2  -1  10  550.64   12.93
   2  -1  10  577.25   13.26
   2  -1  10  541.50   11.52
  -2   1 -10  542.06   11.79
  -2   1 -10  566.64    8.42
   2  -1  10  537.30    8.67
  -2   1 -10  521.59    8.22
  -2   1 -11   21.31    2.88
   2  -1  11   20.41    2.27
   2  -1  11   23.20    3.26
   2  -1  11   19.81    2.84
  -2   1 -11   18.97    2.21
   2  -1  11   19.79    1.45
  -2   1 -11   19.56    1.09
  -2   1 -11   21.49    1.22
   2  -1  11   17.12    1.32
   2  -1  12  168.85    7.13
   2  -1  12  178.47    7.75
  -2   1 -12  164.74    3.39
  -2   1 -12  180.26    3.57
   2  -1  12  168.29    3.67
   2  -1  13  297.05    9.84
   2  -1  13  313.64   10.85
   2  -1  13  292.11    5.46
  -2   1 -13  308.75    5.35
  -2   1 -13  285.60    5.20
   2  -1  14  185.39    4.03
   2  -1  14  167.31    3.75
   2  -1  14  185.86    8.18
   2  -1  14  200.32    9.06
  -2   1 -14  165.88    3.91
   2  -1  14  189.84    4.23
  -2   1 -14  171.20    4.08
   2  -1  14  180.23    3.75
  -2   1 -14  166.07    4.28
   2  -1  15   15.75    1.50
   2  -1  15   15.24    1.32
   2  -1  15   18.80    3.49
  -2   1 -15   15.32    1.59
  -2   1 -15   15.66    1.46
   2  -1  15   16.69    1.43
   2  -1  15   18.98    1.67
   2  -1  15   16.96    1.38
  -2   1 -15   17.85    1.75
   2  -1  16   81.19    2.45
   2  -1  16   90.19    2.74
   2  -1  16   88.99    2.95
  -2   1 -16   80.15    2.90
  -2   1 -16   83.00    2.64
   2  -1  16   86.35    2.71
  -2   1 -16   85.44    2.95
   2  -1  16   90.32    2.64
   2  -1  17  512.32    8.73
   2  -1  17  499.17    8.42
   2  -1  17  464.03   15.79
   2  -1  17  515.32    8.82
  -2   1 -17  550.33    9.27
  -2   1 -17  482.25    8.75
   2  -1  17  552.66    9.31
   2  -1  17  528.82    8.72
  -2   1 -17  590.25    9.22
   2  -1  18   15.24    1.28
  -2   1 -18   13.04    1.41
   2  -1  18   12.78    1.50
  -2   1 -18   14.78    1.80
   2  -1  18   13.80    1.87
   2  -1  18   14.64    1.53
  -2   1 -18   15.69    1.74
  -2   1 -19  214.27    4.76
  -2   1 -19  196.84    4.10
   2  -1  19  202.51    4.39
   2  -1  19  199.07    4.05
  -2   1 -19  207.17    4.49
  -2   1 -20   74.78    2.31
   2  -1  20   87.91    2.94
  -2   1 -20   83.05    2.77
   2  -1  20   67.37    2.32
  -2   1 -20   68.56    2.11
  -2   1 -20   74.97    2.44
   2  -1  20   60.21    1.99
  -2   1 -21    4.36    1.11
  -2   1 -21    6.57    1.50
   2  -1  21    6.49    1.62
  -2   1 -21    5.22    1.35
  -2   1 -21    5.61    1.22
  -2   1 -22   13.79    1.11
  -2   1 -22   14.46    1.35
   2  -1  22   14.24    1.28
   2  -1  22   14.04    1.57
  -2   1 -22   14.79    1.50
  -2   1 -22   13.64    1.14
  -2   1 -23   58.42    1.71
  -2   1 -23   71.83    2.06
  -2   1 -23   68.71    1.88
   2  -1  23   59.31    1.78
   2  -1  23   63.47    2.11
  -2   1 -24   21.72    0.98
  -2   1 -24   24.62    1.19
   2  -1  24   23.15    1.28
  -2   1 -25   15.48    0.83
   2  -1  25   14.14    0.88
  -2   0  27   41.14    1.19
  -2   0  26    2.58    0.84
   2   0 -26    3.66    0.87
   2   0 -26    2.52    0.75
  -2   0  26    3.38    0.84
  -2   0  25   48.17    1.79
  -2   0  25   46.05    1.80
   2   0 -25   44.95    1.62
   2   0 -25   52.56    1.78
  -2   0  25   48.39    1.77
   2   0 -24   60.08    2.03
  -2   0  24   64.08    2.22
  -2   0  24   65.85    2.28
   2   0 -24   68.86    2.20
  -2   0  24   68.78    2.20
   2   0 -23   10.04    1.48
  -2   0  23    8.36    1.52
   2   0 -23    8.48    1.36
  -2   0  23    8.94    1.48
  -2   0  23    8.01    1.48
  -2   0  22  221.28    4.45
   2   0 -22  253.11    4.98
   2   0 -22  222.99    4.75
  -2   0  22  250.56    5.07
  -2   0  22  252.88    4.91
   2   0 -21   31.75    1.93
  -2   0  21   27.92    1.64
   2   0 -21   32.60    2.14
  -2   0  21   30.96    2.09
   2   0 -21   27.91    1.95
  -2   0  21   31.53    1.98
  -2   0  20  104.17    2.94
  -2   0  20  118.84    3.31
   2   0 -20  114.66    3.07
   2   0 -20  108.12    2.79
   2   0 -20  118.93    3.27
  -2   0  20  126.61    3.42
   2   0 -20  106.65    3.14
   2   0 -20  111.51    2.82
  -2   0  20  120.44    3.21
   2   0 -19  139.09    3.48
  -2   0  19  146.34    3.74
  -2   0  19  137.73    3.46
   2   0 -19  131.52    3.19
   2   0 -19  137.65    8.40
  -2   0  19  140.31    3.42
   2   0 -19  144.05    3.70
   2   0 -19  141.40    3.64
  -2   0  19  146.98    3.57
   2   0 -19  136.17    3.23
   2   0 -18  144.07    3.46
   2   0 -18  157.54    3.72
  -2   0  18  142.07    3.75
   2   0 -18  153.15    9.47
  -2   0  18  143.42    7.16
  -2   0  18  152.39    3.67
   2   0 -18  148.31    3.89
  -2   0  18  156.94    4.01
   2   0 -18  156.90    3.96
   2   0 -18  145.05    3.46
   2   0 -17    5.20    1.02
   2   0 -17    5.97    1.22
  -2   0  17    3.74    1.26
  -2   0  17    2.79    2.36
   2   0 -17    2.54    3.47
  -2   0  17    2.62    3.00
   2   0 -17    5.93    1.38
   2   0 -17    3.99    1.36
  -2   0  17    4.09    1.21
   2   0 -17    3.49    1.04
   2   0 -16  235.90    4.74
   2   0 -16  234.91    4.57
  -2   0  16  249.47    4.91
   2   0 -16  287.46   11.71
  -2   0  16  258.80    8.59
  -2   0  16  289.59   10.55
  -2   0  16  235.19    8.32
   2   0 -16  253.04    5.11
   2   0 -16  262.06    5.12
  -2   0  16  252.84    4.74
   2   0 -16  245.30    4.85
   2   0 -15  433.33   14.11
  -2   0  15  391.97   10.58
  -2   0  15  434.18   12.51
  -2   0  15  386.29   10.57
   2   0 -15  350.63    6.24
  -2   0  15  392.20    6.79
  -2   0  15  391.36    6.68
   2   0 -14  106.48    7.25
  -2   0  14   99.79    4.97
   2   0 -14   98.47    5.30
  -2   0  14  102.68    4.99
  -2   0  14  100.86    2.83
   2   0 -14   91.66    2.29
  -2   0  14  100.54    2.70
  -2   0  14  104.42    2.76
  -2   0  13  499.52   11.60
  -2   0  13  509.94   11.77
   2   0 -13  499.31   12.38
  -2   0  13  502.33    8.18
  -2   0  13  498.36    8.06
  -2   0  12   95.51    5.12
  -2   0  12   93.46    4.33
   2   0 -12   84.09    4.47
  -2   0  12   84.09    4.23
  -2   0  12   86.61    2.34
   2   0 -12   74.99    1.90
  -2   0  12   83.77    2.41
  -2   0  11   96.50    4.17
   2   0 -11   93.28    4.48
   2   0 -11   87.26    1.97
  -2   0  11   86.28    2.39
  -2   0  11   91.35    2.34
  -2   0  10  468.11   10.78
  -2   0  10  449.22    9.59
  -2   0  10  422.89    9.88
   2   0 -10  407.90    9.82
  -2   0  10  423.95    6.81
  -2   0  10  415.81    6.69
   2   0  -9  186.18    5.77
  -2   0   9  193.56    6.23
  -2   0   9  184.96    5.36
  -2   0   9  179.21    5.76
  -2   0   8  216.23    6.17
  -2   0   8  202.96    5.39
  -2   0   8  206.16    5.90
   2   0  -8  204.84    5.80
   2   0  -7  788.89   13.90
  -2   0   7  779.05   12.54
  -2   0   7  749.77   14.01
  -2   0   7  789.47   13.44
  -2   0   6   39.16    2.26
  -2   0   6   37.51    1.78
   2   0  -6   36.43    2.11
  -2   0   6   35.86    2.35
   2   0  -5  668.69   11.28
  -2   0   5  660.90   11.66
  -2   0   5  665.80   11.20
  -2   0   5  698.69   11.87
   2   0  -4  366.16    6.75
  -2   0   4  406.38    7.42
  -2   0   3 1101.12   17.01
   2   0  -3 1097.17   16.77
   2   0  -2    9.73    0.77
   2   0  -2   10.35    0.85
  -2   0   2   11.66    1.04
  -2   0   1   59.28    2.70
  -2   0   1   57.76    2.40
  -2   0   0  240.98    5.76
  -2   0   0  242.28    5.88
   2   0   0  237.18    4.84
   2   0   1   91.90    2.69
  -2   0  -1   90.97    3.86
   2   0   1   93.18    2.78
  -2   0  -2  347.59    8.01
  -2   0  -2  353.96    8.68
   2   0   2  351.01    6.77
   2   0   2  361.29    6.89
   2   0   3  676.42   11.69
  -2   0  -3  660.58   12.91
  -2   0  -4   41.65    2.86
   2   0   4   40.48    2.31
   2   0   4   41.50    2.17
  -2   0  -5  913.24   17.76
   2   0   5 1085.42   17.47
   2   0   5 1023.19   16.86
  -2   0  -5  950.74   19.10
  -2   0  -6  698.25   14.37
   2   0   6  690.83   12.30
  -2   0  -6  740.98   15.91
   2   0   6  817.87   14.51
   2   0   6  782.02   13.95
   2   0   7    4.69    0.87
  -2   0  -7    6.00    1.80
   2   0   7    8.16    1.84
   2   0   7    7.54    1.73
  -2   0  -7    7.93    2.35
   2   0   7    7.54    1.06
  -2   0  -7    5.86    0.58
   2   0   8  618.78   12.99
   2   0   8  628.68   13.29
  -2   0  -8  572.62   12.42
  -2   0  -8  583.06   14.04
  -2   0  -8  574.92    8.73
  -2   0  -8  565.26    8.69
  -2   0  -8  563.71    8.63
  -2   0  -9  170.22    5.87
   2   0   9  183.44    6.75
   2   0   9  184.00    6.77
  -2   0  -9  161.59    3.23
  -2   0  -9  174.92    3.19
  -2   0  -9  171.57    3.28
   2   0   9  196.35    3.71
  -2   0  -9  175.82    3.31
   2   0  10   22.16    3.12
  -2   0 -10   20.35    2.33
  -2   0 -10   18.67    0.93
  -2   0 -10   20.51    0.96
  -2   0 -10   20.85    1.07
   2   0  10   20.62    1.28
   2   0  11  174.44    7.68
  -2   0 -11  177.04    3.59
  -2   0 -11  171.17    3.40
   2   0  11  189.47    3.85
   2   0  11  181.39    3.60
   2   0  12  337.47   11.12
  -2   0 -12  323.63    5.62
   2   0  12  342.94    5.81
  -2   0 -12  327.24    5.78
   2   0  13    9.12    1.28
  -2   0 -13    8.14    1.13
  -2   0 -13    7.57    0.99
   2   0  13    9.19    3.33
   2   0  13    6.33    1.34
  -2   0 -13    8.41    1.45
  -2   0 -14  405.89    6.79
   2   0  14  433.81    7.05
  -2   0 -14  389.50    6.63
   2   0  14  407.49    7.09
   2   0  14  396.34    7.28
  -2   0 -14  361.62    6.90
  -2   0 -14  381.55    7.04
   2   0  14  395.79    6.92
  -2   0 -14  411.82    7.32
  -2   0 -15  124.88    3.10
   2   0  15  105.68    6.79
  -2   0 -15  108.25    3.23
   2   0  15  122.53    3.61
  -2   0 -15  132.00    3.53
   2   0  15  109.81    3.28
  -2   0 -15  121.71    3.59
   2   0  15  110.16    3.18
  -2   0 -16    4.86    1.19
   2   0  16    3.07    3.15
   2   0  16    5.52    2.92
   2   0  16    4.50    1.45
  -2   0 -16    2.06    1.35
  -2   0 -16    4.00    1.47
   2   0  16    3.41    1.64
   2   0  16    4.31    1.41
  -2   0 -16    3.74    1.57
   2   0  16    4.00    1.11
   2   0  17  271.51    5.53
  -2   0 -17  262.49    5.28
  -2   0 -17  275.32    5.58
  -2   0 -17  270.55    5.46
   2   0  18   31.08    1.92
  -2   0 -18   30.29    2.04
  -2   0 -18   28.52    1.73
   2   0  18   31.41    2.26
  -2   0 -18   32.43    1.97
   2   0  19   14.06    1.61
  -2   0 -19   16.56    1.78
  -2   0 -19   13.25    1.41
   2   0  19   16.76    1.91
   2   0  19   13.73    1.52
  -2   0 -19   15.83    1.67
   2   0  20   91.91    2.79
  -2   0 -20   90.76    2.67
  -2   0 -20   85.47    2.41
  -2   0 -20   92.12    2.87
   2   0  20   90.16    2.63
   2   0  20   93.06    3.15
  -2   0 -20   85.95    2.63
  -2   0 -21   33.79    1.50
   2   0  21   32.50    1.71
  -2   0 -21   38.10    1.87
   2   0  21   31.94    1.56
  -2   0 -21   34.61    1.63
  -2   0 -21   34.53    1.66
  -2   0 -22   35.31    1.39
  -2   0 -22   36.23    1.46
  -2   0 -22   40.77    1.73
   2   0  22   33.74    1.51
  -2   0 -22   40.06    1.51
   2   0  22   34.29    1.65
  -2   0 -23   61.83    1.86
   2   0  23   45.47    1.71
  -2   0 -24   46.91    1.38
   2   0  24   29.82    1.09
  -2  -1  27   16.63    0.88
   2   1 -27   16.20    0.84
   2   1 -26    5.08    0.91
  -2  -1  26    4.47    0.91
  -2  -1  26    3.50    0.79
  -2  -1  26    3.68    0.85
  -2  -1  25   15.11    1.36
  -2  -1  25   14.10    1.22
   2   1 -25   12.30    1.03
  -2  -1  25   15.35    1.24
  -2  -1  24   47.20    1.69
   2   1 -24   48.40    1.87
  -2  -1  24   55.83    2.14
   2   1 -24   55.90    2.19
  -2  -1  24   52.37    2.27
  -2  -1  24   58.04    2.14
  -2  -1  23    7.55    1.14
  -2  -1  23    7.74    1.47
   2   1 -23    5.39    1.27
   2   1 -23    7.07    1.56
  -2  -1  23    8.19    1.50
   2   1 -23    7.44    1.10
  -2  -1  22  167.53    3.76
  -2  -1  22  180.72    4.12
   2   1 -22  168.27    3.90
   2   1 -22  191.79    4.22
   2   1 -22  168.77    3.66
  -2  -1  22  189.73    4.08
  -2  -1  21  157.22    3.74
   2   1 -21  153.86    3.82
  -2  -1  21  164.38    4.00
   2   1 -21  167.91    4.07
  -2  -1  21  174.24    3.92
   2   1 -21  155.40    3.56
  -2  -1  20    1.76    1.50
   2   1 -20    0.80    1.52
   2   1 -20    1.65    1.68
  -2  -1  20    2.02    1.62
   2   1 -20    0.72    1.29
   2   1 -19   73.37    2.46
  -2  -1  19   79.25    2.84
  -2  -1  19   74.11    2.61
   2   1 -19   70.70    6.78
  -2  -1  19   83.50    6.24
  -2  -1  19   76.12    2.47
  -2  -1  19   83.72    2.80
   2   1 -19   72.24    2.70
   2   1 -19   85.96    3.01
   2   1 -19   79.50    2.50
  -2  -1  18  152.09    3.66
  -2  -1  18  154.35    3.80
   2   1 -18  145.22    3.44
  -2  -1  18  160.18    3.90
   2   1 -18  152.50    9.25
  -2  -1  18  153.58    7.23
  -2  -1  18  169.94    8.32
  -2  -1  18  137.26    6.67
   2   1 -18  154.75    3.84
   2   1 -18  158.78    4.00
  -2  -1  18  149.43    3.50
   2   1 -18  145.29    3.48
  -2  -1  17   61.91    2.48
   2   1 -17   59.82    2.10
  -2  -1  17   61.73    2.35
  -2  -1  17   61.87    2.42
   2   1 -17   66.51    6.69
  -2  -1  17   64.25    4.90
  -2  -1  17   69.41    5.54
  -2  -1  17   58.65    4.44
  -2  -1  17   61.04    2.18
   2   1 -17   55.84    2.36
   2   1 -17   58.74    2.16
   2   1 -16   13.80    1.30
  -2  -1  16   12.97    1.65
  -2  -1  16   13.79    1.53
   2   1 -16   15.52    4.29
  -2  -1  16   20.78    3.56
  -2  -1  16   14.18    2.95
  -2  -1  16   14.90    2.76
  -2  -1  16   15.63    1.33
   2   1 -16   16.92    1.54
   2   1 -16   14.23    1.38
   2   1 -16   13.72    1.29
   2   1 -15  243.38    4.82
  -2  -1  15  261.94    5.18
  -2  -1  15  248.55    4.99
   2   1 -15  271.52   12.34
  -2  -1  15  260.64    8.89
  -2  -1  15  266.67    9.75
  -2  -1  15  252.35    8.44
  -2  -1  14  293.60    5.68
   2   1 -14  296.23    5.34
  -2  -1  14  307.61    5.61
  -2  -1  14  338.60    9.65
  -2  -1  14  340.85   10.34
  -2  -1  14  316.18    8.95
   2   1 -13  348.25    5.81
  -2  -1  13  329.19    6.10
  -2  -1  13  336.31    6.00
  -2  -1  13  389.42   10.62
  -2  -1  13  392.31   10.10
  -2  -1  12  373.32    6.43
   2   1 -12  366.99    6.15
  -2  -1  12  371.21    6.54
  -2  -1  12  397.78   10.68
  -2  -1  12  413.39   10.31
  -2  -1  12  387.27    9.92
  -2  -1  11   36.66    1.53
   2   1 -11   37.07    1.33
   2   1 -11   36.45    1.97
  -2  -1  11   45.98    3.47
  -2  -1  11   41.80    3.15
  -2  -1  11   43.76    3.25
   2   1 -11   42.09    3.38
   2   1 -10  203.83    3.59
  -2  -1  10  195.22    3.78
  -2  -1  10  207.81    6.45
   2   1 -10  191.63    5.06
   2   1 -10  207.42    8.92
  -2  -1  10  232.65    6.86
  -2  -1  10  227.56    6.56
   2   1 -10  201.75    6.55
   2   1  -9  350.15   11.06
  -2  -1   9  390.30    8.84
  -2  -1   9  382.48    8.64
  -2  -1   9  350.08    8.45
   2   1  -9  323.47    7.51
   2   1  -9  330.48    8.54
   2   1  -8   22.06    3.66
  -2  -1   8   26.41    2.35
   2   1  -8   19.51    1.93
  -2  -1   8   17.72    1.31
  -2  -1   8   19.17    2.31
   2   1  -8   22.42    2.42
   2   1  -7  238.26    7.77
   2   1  -7  247.69    6.78
  -2  -1   7  254.47    6.35
   2   1  -7  266.09    6.68
   2   1  -6 1044.09   17.85
  -2  -1   6 1127.51   17.21
   2   1  -6 1143.50   19.53
  -2  -1   6 1124.22   17.68
  -2  -1   6 1057.83   17.91
   2   1  -6 1215.22   19.77
   2   1  -5   27.99    1.70
  -2  -1   5   31.39    1.74
   2   1  -5   28.84    2.03
   2   1  -5   26.81    2.48
  -2  -1   5   27.97    1.80
  -2  -1   4   28.49    1.41
  -2  -1   4   29.93    1.76
   2   1  -4   29.84    2.55
   2   1  -4   27.17    1.67
  -2  -1   4   26.88    1.63
   2   1  -4   26.03    1.36
   2   1  -3  884.62   13.44
  -2  -1   3  988.96   14.82
   2   1  -3  842.15   14.18
  -2  -1   3  995.60   15.32
   2   1  -2    2.53    0.41
  -2  -1   2    1.60    1.01
   2   1  -2    1.23    0.62
  -2  -1   2    1.60    0.91
   2   1  -1  165.39    3.45
  -2  -1   1  164.61    4.67
   2   1  -1  169.04    5.96
  -2  -1   1  156.68    4.63
   2   1   0   32.58    1.31
  -2  -1   0   38.61    2.51
  -2  -1   0   36.28    2.45
   2   1   0   35.35    2.90
   2   1   1    9.58    1.69
   2   1   1    9.51    0.95
  -2  -1  -1   10.56    1.72
   2   1   2  235.67    5.63
   2   1   2  214.13    4.97
   2   1   2  239.80    6.64
  -2  -1  -2  225.34    6.71
   2   1   2  252.05    5.67
  -2  -1  -3  263.43    7.65
  -2  -1  -3  261.45    7.08
   2   1   3  291.24    6.65
   2   1   3  290.03    6.30
   2   1   3  246.98    5.92
   2   1   3  274.66    7.00
   2   1   4  322.47    7.44
  -2  -1  -4  299.30    8.00
   2   1   4  301.94    7.08
   2   1   4  319.22    6.98
   2   1   5  154.62    4.52
  -2  -1  -5  160.74    5.63
   2   1   5  145.07    4.47
   2   1   5  148.93    4.90
  -2  -1  -6  234.21    3.79
  -2  -1  -6  223.11    6.97
   2   1   6  234.06    6.76
  -2  -1  -6  237.46    7.92
   2   1   6  235.11    5.88
   2   1   6  214.84    5.52
  -2  -1  -7    6.13    0.57
   2   1   7    4.00    0.73
  -2  -1  -7    4.80    0.59
  -2  -1  -7    4.23    0.53
  -2  -1  -7    3.83    0.57
  -2  -1  -7    4.21    1.70
   2   1   7    4.24    1.03
   2   1   7    5.03    1.80
   2   1   7    4.97    1.18
  -2  -1  -7    2.77    2.26
  -2  -1  -8   57.76    1.49
   2   1   8   52.13    1.59
  -2  -1  -8   54.33    1.44
  -2  -1  -8   55.05    1.49
  -2  -1  -8   57.88    1.43
  -2  -1  -8   55.43    3.55
   2   1   8   51.76    2.72
  -2  -1  -8   55.53    4.25
   2   1   8   54.40    3.81
  -2  -1  -9   43.98    1.46
  -2  -1  -9   44.57    1.45
  -2  -1  -9   47.79    1.40
  -2  -1  -9   44.21    1.48
   2   1   9   45.13    1.55
  -2  -1  -9   53.57    3.67
   2   1   9   51.89    4.16
  -2  -1  -9   56.67    4.49
   2   1   9   51.35    4.19
  -2  -1 -10   16.44    1.02
  -2  -1 -10   15.64    1.01
   2   1  10   14.80    1.02
  -2  -1 -10   15.92    0.90
  -2  -1 -10   16.61    0.99
  -2  -1 -10   15.05    2.34
   2   1  10   19.10    3.00
   2   1  10   15.67    3.12
  -2  -1 -10   14.50    0.89
  -2  -1 -10   14.13    3.00
  -2  -1 -11   60.63    1.80
  -2  -1 -11   55.58    1.78
  -2  -1 -11   56.40    1.64
  -2  -1 -11   60.08    1.83
  -2  -1 -11   50.94    3.48
  -2  -1 -11   60.01    4.58
   2   1  11   65.99    5.01
   2   1  11   60.98    4.85
  -2  -1 -11   52.61    1.61
  -2  -1 -12  445.06    6.81
  -2  -1 -12  414.14    6.96
   2   1  12  463.15   13.33
  -2  -1 -12  399.22    6.71
  -2  -1 -13   10.58    1.08
  -2  -1 -13   11.37    1.29
  -2  -1 -13    8.38    1.07
   2   1  13    8.31    3.19
  -2  -1 -13   11.82    1.34
   2   1  13    8.90    1.44
  -2  -1 -14  166.72    3.47
  -2  -1 -14  173.35    3.71
   2   1  14  175.74    8.57
   2   1  14  170.48    8.54
  -2  -1 -14  155.28    3.37
  -2  -1 -14  159.81    3.85
   2   1  14  175.26    4.13
  -2  -1 -14  165.55    3.92
  -2  -1 -14  170.91    4.17
  -2  -1 -15  157.35    3.58
   2   1  15  145.22    8.03
   2   1  15  151.70    8.13
   2   1  15  158.57    3.99
   2   1  15  159.22    3.87
  -2  -1 -15  152.84    3.75
  -2  -1 -15  156.95    3.78
  -2  -1 -15  166.13    4.10
  -2  -1 -16   30.76    1.70
   2   1  16   28.20    4.32
   2   1  16   30.01    4.31
   2   1  16   35.23    2.27
   2   1  16   30.47    1.84
  -2  -1 -16   34.58    1.92
  -2  -1 -16   32.56    1.89
   2   1  16   31.94    2.08
  -2  -1 -16   34.01    2.15
  -2  -1 -17   59.21    2.15
   2   1  17   57.31    2.76
  -2  -1 -17   58.05    2.37
   2   1  17   60.05    2.54
   2   1  17   53.67    2.25
  -2  -1 -17   58.17    2.40
  -2  -1 -17   62.11    2.50
   2   1  18  103.91    2.94
  -2  -1 -18  108.42    3.11
   2   1  18  116.89    3.34
  -2  -1 -18  107.47    3.01
  -2  -1 -18  109.99    3.18
   2   1  19    3.37    1.04
   2   1  19    4.11    1.47
  -2  -1 -19    4.95    1.43
  -2  -1 -19    4.06    1.28
   2   1  19    4.16    1.66
  -2  -1 -19    4.49    1.42
   2   1  20   63.62    2.50
   2   1  20   59.64    2.33
  -2  -1 -20   62.94    2.24
  -2  -1 -20   63.94    2.08
  -2  -1 -20   67.34    2.26
  -2  -1 -21   59.25    1.87
  -2  -1 -21   76.72    2.29
   2   1  21   61.84    2.21
  -2  -1 -21   61.84    1.94
   2   1  21   70.24    2.46
  -2  -1 -21   68.93    2.14
   2   1  21   70.92    2.36
   2   1  22    0.78    0.80
   2   1  22    1.21    1.06
  -2  -1 -22    1.31    0.94
   2   1  22    1.22    0.94
  -2  -1 -22    1.88    0.87
  -2  -1 -23   57.64    1.56
   2   1  23   54.28    1.75
  -2  -1 -23   57.86    1.47
   2   2 -27   36.48    1.01
   2   2 -27   13.19    0.79
  -2  -2  26    2.59    0.62
  -2  -2  26    4.27    0.82
   2   2 -26    3.35    0.89
   2   2 -25   55.25    1.83
  -2  -2  25   41.89    1.53
   2   2 -25   33.10    1.73
  -2  -2  25   48.38    1.66
  -2  -2  24   79.85    2.22
  -2  -2  24   78.09    2.32
   2   2 -24   90.98    2.57
  -2  -2  24   90.00    2.44
  -2  -2  23    2.58    1.30
  -2  -2  23    3.87    0.96
  -2  -2  23    3.26    1.14
  -2  -2  23    3.19    1.28
   2   2 -23    2.55    1.13
   2   2 -23    4.09    1.55
  -2  -2  23    4.35    1.40
   2   2 -23    3.82    1.08
  -2  -2  22  122.24    3.19
  -2  -2  22  127.42    3.38
  -2  -2  22  129.29    3.31
   2   2 -22  111.65    3.09
  -2  -2  22  143.99    3.38
   2   2 -22  128.01    3.09
   2   2 -21   71.53    2.29
  -2  -2  21   78.49    2.82
  -2  -2  21   78.21    2.69
   2   2 -21   68.86    2.62
  -2  -2  21   83.22    2.75
   2   2 -21   81.71    2.57
  -2  -2  20   44.88    2.31
   2   2 -20   41.36    1.90
  -2  -2  20   44.30    2.20
  -2  -2  20   42.51    2.22
   2   2 -20   41.38    2.10
   2   2 -20   43.24    2.01
  -2  -2  19    4.72    1.55
  -2  -2  19    4.01    1.52
  -2  -2  19    5.60    1.66
   2   2 -19    5.27    1.31
   2   2 -19    6.54    1.49
   2   2 -19    5.31    1.40
   2   2 -18  178.30    4.13
  -2  -2  18  186.73    4.46
  -2  -2  18  179.15    4.20
   2   2 -18  184.09   10.73
  -2  -2  18  190.08    8.61
   2   2 -18  170.34    4.28
   2   2 -18  199.33    4.75
   2   2 -18  192.67    4.18
  -2  -2  17   36.05    2.36
   2   2 -17   37.45    2.19
   2   2 -17   33.68    2.05
  -2  -2  17   30.66    2.12
   2   2 -17   32.79    6.38
  -2  -2  17   44.82    4.67
  -2  -2  17   31.35    3.73
   2   2 -17   31.28    2.14
   2   2 -17   36.10    2.57
   2   2 -17   44.46    2.25
  -2  -2  16    6.12    1.56
   2   2 -16    4.74    1.20
   2   2 -16    4.98    1.16
  -2  -2  16    4.86    1.35
   2   2 -16    4.73    1.32
  -2  -2  16    7.22    2.41
  -2  -2  16    6.02    2.81
  -2  -2  16    6.77    2.76
   2   2 -16    5.29    1.30
   2   2 -16    6.97    1.68
   2   2 -16    5.42    1.27
  -2  -2  15  269.71    5.25
   2   2 -15  242.04    5.10
  -2  -2  15  255.21    5.07
   2   2 -15  246.33    4.88
  -2  -2  15  291.02    9.70
  -2  -2  15  279.09    9.40
   2   2 -15  282.30    5.69
   2   2 -15  255.67    5.07
   2   2 -15  252.18    5.01
   2   2 -14  122.52    3.04
  -2  -2  14  114.03    3.15
  -2  -2  14  114.67    3.32
  -2  -2  14  129.37    6.25
  -2  -2  14  120.52    5.89
  -2  -2  13   87.94    2.55
   2   2 -13   90.96    2.43
  -2  -2  13  102.21    5.15
  -2  -2  13  107.91    5.26
  -2  -2  13  121.21    5.81
  -2  -2  12  256.08    4.99
   2   2 -12  281.79    4.96
  -2  -2  12  322.67    8.81
  -2  -2  12  335.44    9.36
  -2  -2  12  288.20    8.58
  -2  -2  11   25.15    1.33
  -2  -2  11   31.18    2.73
   2   2 -11   26.28    2.11
   2   2 -11   29.95    4.12
  -2  -2  11   30.10    2.90
   2   2 -10  107.38    6.33
   2   2 -10  117.86    4.36
  -2  -2  10  118.95    4.56
  -2  -2  10  117.30    4.91
   2   2  -9  225.95    6.59
  -2  -2   9  206.66    6.10
  -2  -2   9  225.84    6.67
   2   2  -9  236.83    8.75
   2   2  -8  312.60    8.29
  -2  -2   8  313.12    6.39
  -2  -2   8  330.00    7.20
  -2  -2   8  319.09    7.84
  -2  -2   7  115.08    3.49
   2   2  -7  122.59    5.01
   2   2  -7  119.94    4.91
  -2  -2   7  127.34    4.39
   2   2  -6 1115.64   20.83
   2   2  -6 1095.16   19.70
  -2  -2   6 1102.59   17.09
  -2  -2   6 1136.71   18.90
  -2  -2   5  683.32   11.66
  -2  -2   5  728.28   12.48
   2   2  -5  682.56   12.82
  -2  -2   5  681.74   12.48
   2   2  -5  718.61   15.15
  -2  -2   4   22.72    1.85
   2   2  -4   20.11    1.69
  -2  -2   4   20.65    1.60
   2   2  -4   17.75    2.51
  -2  -2   3  957.83   15.44
   2   2  -3  941.44   14.61
  -2  -2   3  926.17   15.03
   2   2  -2  165.65    4.58
  -2  -2   2  232.62    6.04
  -2  -2   2  185.47    3.64
   2   2  -2  202.27    3.58
  -2  -2   2  207.61    5.71
   2   2  -2  224.71    7.73
   2   2  -1  515.44    9.13
  -2  -2   1  510.43    8.20
  -2  -2   1  507.53   10.50
   2   2  -1  533.52   12.43
   2   2   0  219.53    4.74
  -2  -2   0  206.90    5.99
  -2  -2   0  182.64    4.19
   2   2   0  170.41    4.14
  -2  -2   0  212.17    6.17
   2   2   0  211.91    7.00
  -2  -2  -1  424.44    8.13
  -2  -2  -1  455.00   10.05
   2   2   1  394.55    8.07
  -2  -2  -1  482.86   10.44
   2   2   1  479.23   10.98
  -2  -2  -2   39.85    3.24
   2   2   2   37.68    3.07
   2   2   2   33.38    2.26
  -2  -2  -3 1736.36   28.72
   2   2   3 1773.88   28.27
  -2  -2  -3 1799.17   29.34
   2   2   4  810.54   12.06
   2   2   4  828.47   15.21
  -2  -2  -4  805.61   15.97
  -2  -2  -4  808.20   16.51
  -2  -2  -5    4.86    0.57
   2   2   5    4.17    0.87
  -2  -2  -5    4.80    0.51
  -2  -2  -5    4.73    1.90
   2   2   5    4.50    1.44
   2   2   5    9.00    2.01
   2   2   5    4.60    1.83
  -2  -2  -6  467.23    6.98
   2   2   6  457.24    7.53
  -2  -2  -6  476.28    7.11
  -2  -2  -6  441.91   11.24
   2   2   6  474.83   10.00
   2   2   6  455.34   11.42
  -2  -2  -7  180.97    3.18
  -2  -2  -7  180.65    3.28
   2   2   7  185.95    3.72
  -2  -2  -7  169.66    6.57
   2   2   7  206.15    7.58
   2   2   7  174.62    5.28
  -2  -2  -7  193.32    7.56
   2   2   7  186.30    7.08
  -2  -2  -8   33.41    1.21
  -2  -2  -8   31.48    1.09
   2   2   8   30.79    1.50
  -2  -2  -8   32.08    1.16
   2   2   8   31.28    3.45
  -2  -2  -8   29.45    3.08
  -2  -2  -8   28.97    3.59
   2   2   8   34.72    3.67
  -2  -2  -9   80.00    1.96
  -2  -2  -9   75.50    1.98
   2   2   9   72.52    2.11
  -2  -2  -9   73.45    1.80
  -2  -2  -9   73.09    4.44
   2   2   9   76.68    5.33
  -2  -2  -9   72.80    5.09
  -2  -2 -10   22.95    1.17
  -2  -2 -10   18.45    0.99
  -2  -2 -10   19.66    1.20
  -2  -2 -10   20.29    2.89
   2   2  10   21.10    3.57
  -2  -2 -10   22.23    3.51
  -2  -2 -11   11.11    1.04
  -2  -2 -11    9.77    0.87
  -2  -2 -11   11.57    1.14
   2   2  11    9.32    2.90
  -2  -2 -11    9.89    1.01
   2   2  11   13.23    3.41
  -2  -2 -11   11.86    3.17
  -2  -2 -11    8.68    2.30
   2   2  11   11.47    1.41
   2   2  11    9.11    1.41
  -2  -2 -12  197.78    4.07
  -2  -2 -12  198.32    3.74
  -2  -2 -12  196.98    8.37
   2   2  12  198.52    8.79
   2   2  12  190.66    9.28
  -2  -2 -12  185.89    3.86
   2   2  12  215.78    4.83
   2   2  12  200.32    4.31
   2   2  12  191.58    4.31
   2   2  12  215.92    4.73
  -2  -2 -12  203.06    4.63
  -2  -2 -13  172.94    3.50
  -2  -2 -13  174.62    3.85
  -2  -2 -13  184.71    3.96
   2   2  13  196.70    4.47
   2   2  13  182.63    4.11
   2   2  13  190.04    4.10
   2   2  13  182.54    4.57
  -2  -2 -13  173.02    7.83
   2   2  13  171.29    8.32
   2   2  13  169.69    8.92
  -2  -2 -13  170.61    3.65
  -2  -2 -14   15.94    1.49
   2   2  14   14.19    1.78
   2   2  14   14.13    1.51
   2   2  14   14.75    1.88
   2   2  14   15.06    1.57
  -2  -2 -14   13.87    1.46
   2   2  14   16.43    3.52
   2   2  14   14.25    3.80
  -2  -2 -14   15.31    1.29
  -2  -2 -15  724.11   10.83
   2   2  15  567.22   17.28
   2   2  15  581.88   18.06
  -2  -2 -15  643.68   10.36
   2   2  15  693.93   11.53
  -2  -2 -15  668.11   10.77
   2   2  15  663.80   10.75
  -2  -2 -15  676.62   10.98
   2   2  15  706.46   11.40
  -2  -2 -16  258.72    5.13
  -2  -2 -16  237.77    4.72
   2   2  16  288.90    5.85
   2   2  16  276.71    5.16
  -2  -2 -16  273.83    5.42
  -2  -2 -16  270.88    5.24
   2   2  16  272.19    5.89
  -2  -2 -16  239.86    4.94
  -2  -2 -16  295.94    5.64
  -2  -2 -17   50.77    2.02
   2   2  17   50.15    2.59
   2   2  17   53.07    2.50
  -2  -2 -17   49.55    2.26
  -2  -2 -17   48.28    2.10
  -2  -2 -17   51.32    2.32
  -2  -2 -18  154.82    3.54
   2   2  18  169.77    4.15
  -2  -2 -18  167.54    3.81
  -2  -2 -18  158.22    3.69
   2   2  18  166.58    4.22
  -2  -2 -18  175.41    3.95
   2   2  18  176.76    4.21
  -2  -2 -19   44.92    2.03
  -2  -2 -19   45.59    1.95
   2   2  19   44.21    2.25
   2   2  19   39.57    2.15
  -2  -2 -19   43.85    2.09
   2   2  19   43.51    2.23
   2   2  20    6.23    1.10
   2   2  20    6.58    1.33
  -2  -2 -20    6.36    1.10
   2   2  20    6.58    1.36
  -2  -2 -20    6.38    1.16
   2   2  20    7.12    1.36
  -2  -2 -20    6.60    1.24
   2   2  21   23.18    1.25
   2   2  21   25.09    1.46
  -2  -2 -21   25.18    1.25
  -2  -2 -21   22.72    1.24
   2   2  21   24.65    1.46
  -2  -2 -21   26.24    1.34
   2   2  22   58.70    1.80
  -2  -2 -22   67.71    1.60
  -2  -2 -22   58.65    1.56
  -2  -2 -22   68.27    1.72
   2   2  22   65.45    1.84
   2   2  23    4.30    0.65
  -2  -2 -23    5.47    0.58
  -2  -3  26   29.91    1.27
   2   3 -26   27.99    1.04
  -2  -3  26   27.24    1.05
  -2  -3  25   27.87    1.50
   2   3 -25   24.91    1.50
  -2  -3  25   30.04    1.32
  -2  -3  24   18.27    1.30
   2   3 -24   19.84    1.76
  -2  -3  24   17.37    1.34
  -2  -3  23  200.63    4.17
  -2  -3  23  190.45    3.99
  -2  -3  23  167.22    3.76
   2   3 -23  172.94    4.53
  -2  -3  23  203.80    4.00
   2   3 -22   14.54    1.25
  -2  -3  22   14.11    1.64
  -2  -3  22   14.70    1.55
  -2  -3  22   11.68    1.39
   2   3 -22   12.92    1.87
   2   3 -22   13.92    1.47
  -2  -3  22   15.88    1.64
  -2  -3  21   66.53    2.54
   2   3 -21   62.55    2.19
  -2  -3  21   66.61    2.51
  -2  -3  21   62.32    2.32
   2   3 -21   64.78    2.37
  -2  -3  20   90.19    2.93
  -2  -3  20   94.11    3.07
   2   3 -20   91.08    2.78
  -2  -3  20   93.49    3.08
   2   3 -20  103.34    3.53
   2   3 -20   94.73    2.92
   2   3 -19    3.37    1.55
  -2  -3  19    1.64    1.75
  -2  -3  19    1.52    1.57
   2   3 -19    0.42    2.10
   2   3 -19    4.81    1.61
   2   3 -18   71.05    2.61
  -2  -3  18   63.39    2.52
  -2  -3  18   70.08    2.76
   2   3 -18   60.67    7.12
  -2  -3  18   75.88    5.79
   2   3 -18   74.13    3.12
   2   3 -18   75.11    2.65
  -2  -3  17  116.12    3.30
  -2  -3  17  118.73    3.48
   2   3 -17  121.89    3.47
   2   3 -17  121.36    3.89
   2   3 -17  125.68    3.45
  -2  -3  16   42.81    2.38
   2   3 -16   39.08    2.44
  -2  -3  16   39.00    2.23
   2   3 -16   44.10    3.06
   2   3 -16   37.89    2.35
   2   3 -15  239.34    5.21
  -2  -3  15  221.42    4.78
  -2  -3  15  220.69    8.37
   2   3 -15  232.97    4.76
   2   3 -15  213.09    5.47
   2   3 -15  237.65    5.09
   2   3 -14  400.25    7.26
  -2  -3  14  402.02    6.88
  -2  -3  14  424.35   11.61
   2   3 -14  355.41    7.44
   2   3 -14  394.73    6.77
   2   3 -14  364.20    6.68
   2   3 -13   43.13    5.59
  -2  -3  13   51.91    4.15
  -2  -3  13   47.51    1.98
   2   3 -12   98.70    7.56
  -2  -3  12  109.61    5.57
   2   3 -12  100.31    4.47
   2   3 -11  473.35   15.10
   2   3 -11  464.25   11.19
  -2  -3  11  477.07   12.00
   2   3 -10   74.98    5.43
  -2  -3  10   89.45    4.83
   2   3 -10   78.35    4.29
  -2  -3  10   76.95    4.32
   2   3  -9   98.18    4.83
   2   3  -9   97.46    5.49
  -2  -3   9  103.87    4.67
   2   3  -8  981.63   20.08
  -2  -3   8  974.56   16.46
   2   3  -8  966.46   19.45
  -2  -3   8 1032.45   18.33
   2   3  -7   98.97    4.79
   2   3  -7   99.28    5.36
  -2  -3   7   98.97    3.78
  -2  -3   7  102.69    4.31
   2   3  -6  409.93   11.29
   2   3  -6  418.73    9.75
  -2  -3   6  450.66    9.09
  -2  -3   6  428.38    8.27
  -2  -3   6  443.05    9.47
   2   3  -5  614.77   12.26
  -2  -3   5  669.22   12.29
   2   3  -5  595.37   14.70
   2   3  -5  560.04    9.40
  -2  -3   5  653.98   11.72
  -2  -3   5  645.39   12.29
   2   3  -4   31.63    2.38
   2   3  -4   32.49    3.68
   2   3  -4   31.38    1.60
  -2  -3   4   29.89    2.34
  -2  -3   4   40.43    2.81
   2   3  -3  400.04    8.71
  -2  -3   3  406.48    9.32
   2   3  -2   27.55    2.00
   2   3  -2   26.64    3.29
  -2  -3   2   30.80    2.63
  -2  -3   2   30.61    1.50
   2   3  -2   25.36    1.39
  -2  -3   2   28.31    2.50
   2   3  -2   26.26    1.26
   2   3  -1   85.38    5.03
  -2  -3   1   81.81    4.10
  -2  -3   1   80.55    2.64
   2   3  -1   78.46    2.19
   2   3  -1   94.05    3.43
  -2  -3   1   89.36    4.21
   2   3  -1   80.93    2.08
   2   3  -1   75.13    2.23
  -2  -3   0  135.09    5.64
  -2  -3   0  142.36    5.67
   2   3   0  132.81    6.26
  -2  -3   0  132.69    4.00
   2   3   0  132.21    3.13
  -2  -3  -1  242.51    7.57
   2   3   1  248.41    8.26
   2   3   1  229.70    4.27
  -2  -3  -1  238.11    7.59
  -2  -3  -2  221.86    6.08
   2   3   2  274.35    8.37
   2   3   2  197.62    5.84
   2   3   2  248.30    4.41
  -2  -3  -2  275.86    8.30
   2   3   3  274.71    8.27
  -2  -3  -3  257.19    8.44
   2   3   3  247.16    4.99
   2   3   3  266.34    4.53
  -2  -3  -4  370.47   11.08
  -2  -3  -4  393.06   10.80
   2   3   4  401.04   10.16
  -2  -3  -4  373.49    5.83
   2   3   4  387.36    6.79
  -2  -3  -5   12.04    2.86
   2   3   5   10.43    2.37
   2   3   5   12.62    2.18
  -2  -3  -5   11.78    2.90
  -2  -3  -5   10.81    0.81
  -2  -3  -5   11.80    0.78
   2   3   5   13.45    1.57
  -2  -3  -6  239.52    8.48
   2   3   6  254.34    7.45
  -2  -3  -6  251.18    4.22
  -2  -3  -6  241.13    4.07
  -2  -3  -7  417.17   11.94
   2   3   7  386.92   11.96
  -2  -3  -7  473.14    7.21
  -2  -3  -7  438.05    6.91
  -2  -3  -7  471.81    7.15
  -2  -3  -8    2.03    2.60
  -2  -3  -8    2.72    2.45
   2   3   8    3.09    2.53
  -2  -3  -8    5.61    0.85
  -2  -3  -8    5.74    0.94
  -2  -3  -8    4.30    0.69
  -2  -3  -9  120.34    2.67
  -2  -3  -9  114.22    2.70
  -2  -3  -9  101.87    2.39
  -2  -3  -9  118.45    2.80
  -2  -3  -9  109.62    5.98
   2   3   9  106.75    6.49
  -2  -3  -9  112.78    6.70
   2   3   9   99.01    2.94
   2   3   9  120.20    3.31
   2   3   9  129.48    3.44
  -2  -3 -10   88.31    2.34
  -2  -3 -10   94.25    2.54
  -2  -3 -10   96.30    2.51
  -2  -3 -10   80.83    5.22
  -2  -3 -10   87.63    6.02
   2   3  10   89.99    6.03
   2   3  10   94.97    2.91
   2   3  10   89.30    2.78
   2   3  10   96.24    2.95
   2   3  10   92.82    3.07
   2   3  10  102.03    3.13
  -2  -3 -11   12.36    1.14
  -2  -3 -11   13.65    1.28
  -2  -3 -11   13.53    1.32
  -2  -3 -11   11.90    2.82
   2   3  11   10.85    3.15
  -2  -3 -11   13.64    1.21
  -2  -3 -11   10.44    3.41
   2   3  11   13.49    1.51
   2   3  11   14.28    1.76
   2   3  11   14.56    1.56
   2   3  11   14.13    1.67
   2   3  11   12.86    1.73
  -2  -3 -12   92.78    2.71
  -2  -3 -12   97.52    2.57
  -2  -3 -12   96.56    2.78
  -2  -3 -12   82.64    6.11
   2   3  12   82.49    6.15
  -2  -3 -12   90.89    2.58
   2   3  12   94.54    3.28
   2   3  12   87.30    2.99
   2   3  12   96.36    2.97
   2   3  12   88.61    3.27
   2   3  12   98.33    3.36
  -2  -3 -13  126.45    3.11
  -2  -3 -13  147.08    3.60
  -2  -3 -13  106.78    7.01
   2   3  13  101.75    7.36
  -2  -3 -13  127.37    3.32
   2   3  13  140.42    4.06
   2   3  13  138.09    3.73
   2   3  13  124.21    3.78
   2   3  13  128.95    4.18
  -2  -3 -13  152.55    4.20
   2   3  13  145.94    4.20
  -2  -3 -14    9.43    1.52
  -2  -3 -14    7.45    1.29
   2   3  14    7.18    1.84
   2   3  14    7.06    1.90
   2   3  14    7.35    1.62
   2   3  14    8.98    1.60
   2   3  14    7.73    1.91
  -2  -3 -14    8.86    1.90
  -2  -3 -15   37.67    1.95
  -2  -3 -15   36.10    1.76
   2   3  15   41.03    2.43
   2   3  15   40.32    2.12
   2   3  15   39.92    2.48
   2   3  15   41.46    2.06
   2   3  15   40.33    2.47
  -2  -3 -16   63.25    2.34
  -2  -3 -16   54.65    2.01
   2   3  16   64.89    2.84
   2   3  16   63.21    2.85
   2   3  16   63.67    2.40
   2   3  16   69.22    2.40
   2   3  16   68.36    2.90
  -2  -3 -16   56.90    2.20
  -2  -3 -17    4.52    1.24
  -2  -3 -17    3.19    1.01
   2   3  17    4.40    1.71
  -2  -3 -17    4.83    1.54
   2   3  17    3.69    1.61
   2   3  17    1.17    1.22
  -2  -3 -17    3.40    1.19
   2   3  17    2.94    1.69
  -2  -3 -17    1.49    1.13
  -2  -3 -18   44.26    1.78
  -2  -3 -18   48.60    2.06
   2   3  18   44.57    2.24
   2   3  18   41.41    1.70
   2   3  18   43.22    2.17
  -2  -3 -18   52.14    2.17
   2   3  18   48.68    2.31
   2   3  19   68.03    2.18
  -2  -3 -19   74.65    2.23
  -2  -3 -19   78.06    2.30
   2   3  19   70.73    2.45
   2   3  20   13.70    1.08
  -2  -3 -20   13.66    1.18
   2   3  20   13.40    1.29
  -2  -3 -20   16.06    1.22
  -2  -3 -21   81.19    1.99
  -2  -3 -21   83.77    2.06
   2   3  21   77.10    2.11
  -2  -3 -22   49.28    1.22
   2   3  22   52.86    1.37
  -2  -3 -22   51.98    1.28
  -2  -4  26   76.99    1.70
   2   4 -26   65.62    1.60
  -2  -4  25    6.75    0.92
  -2  -4  25    6.45    0.74
   2   4 -25    6.18    0.96
   2   4 -24   88.55    1.88
   2   4 -24   91.77    2.19
  -2  -4  24   91.16    2.19
  -2  -4  23  180.25    3.81
  -2  -4  23  180.19    3.79
   2   4 -23  179.46    3.40
   2   4 -23  191.55    4.28
  -2  -4  23  178.33    3.62
  -2  -4  22   23.82    1.82
   2   4 -22   25.70    1.67
  -2  -4  22   27.03    1.90
   2   4 -22   47.50    2.54
   2   4 -22   41.89    2.82
  -2  -4  21   16.10    1.63
   2   4 -21   18.64    1.54
  -2  -4  21   14.23    1.36
   2   4 -21   17.41    2.04
   2   4 -21   17.96    1.71
   2   4 -21   17.54    2.40
  -2  -4  20   74.31    2.56
  -2  -4  20   80.54    2.78
   2   4 -20   85.81    2.72
   2   4 -20   81.26    3.29
   2   4 -20   88.47    2.82
   2   4 -20   82.71    3.76
  -2  -4  19   79.11    2.70
   2   4 -19   89.18    2.87
  -2  -4  19   80.89    2.91
   2   4 -19   81.37    3.46
   2   4 -19   76.04    3.82
   2   4 -19   89.54    3.00
   2   4 -18   20.93    1.91
  -2  -4  18   20.51    1.98
  -2  -4  18   18.03    1.73
   2   4 -18   23.17    2.46
   2   4 -18   23.93    1.98
  -2  -4  17  180.88    4.58
  -2  -4  17  177.40    4.37
   2   4 -17  171.20    5.15
   2   4 -16  106.84    3.41
  -2  -4  16   94.71    2.97
  -2  -4  16  107.21    3.27
  -2  -4  16  119.45    7.07
   2   4 -16   86.15    3.60
  -2  -4  15   67.48    2.46
   2   4 -15   75.46    2.99
   2   4 -15   70.52    7.55
   2   4 -15   63.52    3.04
   2   4 -15   64.63    2.47
   2   4 -15   70.59    2.82
  -2  -4  14  472.91    7.89
   2   4 -14  479.06    8.68
   2   4 -14  401.76   16.65
  -2  -4  14  522.34   14.61
  -2  -4  14  437.21   12.94
   2   4 -14  446.11    7.70
   2   4 -14  433.01    8.72
   2   4 -14  398.91    7.61
   2   4 -14  476.73    8.50
   2   4 -13   41.33    2.40
  -2  -4  13   37.06    1.87
   2   4 -13   34.53    5.24
  -2  -4  13   50.37    4.83
  -2  -4  13   42.91    4.13
   2   4 -13   30.87    2.16
   2   4 -13   39.01    1.73
   2   4 -13   39.92    1.82
   2   4 -13   35.53    2.22
   2   4 -13   36.56    2.63
   2   4 -12   79.16    4.54
   2   4 -12   68.36    6.22
  -2  -4  12   89.30    5.64
  -2  -4  12   81.04    5.09
   2   4 -12   74.92    3.12
   2   4 -12   70.46    2.66
   2   4 -12   78.79    2.29
   2   4 -11  235.05   10.34
  -2  -4  11  289.09    9.68
   2   4 -11  249.37    4.59
  -2  -4  11  269.24    8.82
   2   4 -11  256.72    8.59
   2   4 -10   58.28    5.59
   2   4 -10   53.81    4.39
   2   4  -9    4.15    2.29
   2   4  -9    3.56    2.37
  -2  -4   9    4.10    2.12
   2   4  -8  530.57   13.54
   2   4  -8  534.83   14.42
   2   4  -7  343.61    9.91
  -2  -4   7  347.12    8.66
   2   4  -7  326.10   11.22
  -2  -4   7  360.60    9.39
  -2  -4   6   10.11    1.97
   2   4  -6    6.10    1.98
   2   4  -6    7.32    2.82
  -2  -4   6    8.00    2.08
   2   4  -5 1153.17   22.17
  -2  -4   5 1444.06   23.18
   2   4  -5 1332.56   27.14
  -2  -4   5 1231.90   21.93
   2   4  -4  550.56   12.00
  -2  -4   4  550.26   12.29
   2   4  -3  708.27   14.11
  -2  -4   3  748.60   15.42
  -2  -4   3  746.62   15.27
   2   4  -2  814.73   16.31
  -2  -4   2  963.31   18.29
   2   4  -2  922.54   20.99
  -2  -4   2  859.46   17.67
   2   4  -1   30.66    2.60
  -2  -4   1   32.70    3.51
   2   4  -1   33.52    4.42
  -2  -4   1   28.28    3.30
   2   4   0  196.65    8.38
  -2  -4   0  190.43    7.36
  -2  -4   0  202.57    7.52
   2   4   1  219.18    3.84
  -2  -4  -1  240.00    8.40
  -2  -4  -1  235.96    8.40
   2   4   2  477.15    7.60
  -2  -4  -2  518.93   13.49
   2   4   2  527.65   13.73
  -2  -4  -2  513.26   13.49
   2   4   3  105.56    2.56
  -2  -4  -3  102.13    2.21
   2   4   4  521.69    8.60
  -2  -4  -4  538.28    8.03
   2   4   4  537.01   13.49
  -2  -4  -4  522.85   14.25
  -2  -4  -5  155.28    3.06
  -2  -4  -5  145.85    2.85
   2   4   5  154.55    3.62
  -2  -4  -5  148.53    7.46
   2   4   5  153.44    6.49
  -2  -4  -5  138.13    7.07
   2   4   6  128.87    3.63
  -2  -4  -6  142.05    2.89
  -2  -4  -6  126.04    6.93
   2   4   6  129.80    2.86
  -2  -4  -6  122.18    7.16
   2   4   6  134.98    5.98
  -2  -4  -7  265.37    4.85
   2   4   7  288.13    5.89
  -2  -4  -7  277.31    4.78
  -2  -4  -7  253.94    9.89
   2   4   7  255.93    5.45
   2   4   7  242.83    5.35
   2   4   7  254.38    5.29
  -2  -4  -8   22.39    1.25
  -2  -4  -8   21.72    1.44
   2   4   8   22.28    2.07
  -2  -4  -8   19.79    3.57
  -2  -4  -8   20.46    3.88
   2   4   8   22.06    1.69
   2   4   8   19.20    1.78
   2   4   8   22.43    1.69
   2   4   8   22.27    1.80
  -2  -4  -9   84.67    2.27
   2   4   9   93.84    3.38
  -2  -4  -9   86.17    2.49
  -2  -4  -9   72.94    5.55
  -2  -4  -9   76.94    6.24
   2   4   9   84.64    2.83
   2   4   9   77.97    3.02
   2   4   9   85.61    2.93
   2   4   9   84.91    3.11
  -2  -4 -10   90.96    2.46
  -2  -4 -10   94.20    2.76
   2   4  10   91.22    3.56
  -2  -4 -10   85.37    5.94
  -2  -4 -10   84.63    6.64
   2   4  10   82.60    3.36
   2   4  10   91.24    3.17
   2   4  10   95.41    3.12
   2   4  10   94.60    3.41
  -2  -4 -11   16.23    1.53
  -2  -4 -11   17.46    1.52
  -2  -4 -11   15.77    1.27
   2   4  11   17.03    2.14
  -2  -4 -11   17.14    3.42
  -2  -4 -11   18.35    1.46
  -2  -4 -11   15.84    3.89
   2   4  11   18.73    1.84
   2   4  11   15.31    1.89
   2   4  11   15.12    1.98
   2   4  11   16.71    2.03
   2   4  12  124.36    4.02
  -2  -4 -12  116.76    3.17
  -2  -4 -12  120.74    3.23
  -2  -4 -12  116.43    3.07
   2   4  12  116.64    3.76
   2   4  12  108.52    3.52
   2   4  12  116.04    3.42
   2   4  12  104.02    3.77
   2   4  12  113.00    3.87
  -2  -4 -13   83.47    2.74
   2   4  13   88.33    3.35
  -2  -4 -13   78.14    2.45
  -2  -4 -13   82.62    2.62
   2   4  13   90.11    2.95
   2   4  13   84.27    3.02
   2   4  13   91.17    3.35
   2   4  13   73.32    3.19
   2   4  13   84.68    3.37
  -2  -4 -13   87.58    3.23
  -2  -4 -14   61.49    2.14
  -2  -4 -14   64.68    2.49
   2   4  14   70.97    2.98
  -2  -4 -14   64.12    2.34
   2   4  14   73.08    2.72
   2   4  14   63.39    2.94
   2   4  14   68.56    3.04
  -2  -4 -14   64.10    2.68
   2   4  14   68.32    2.75
   2   4  14   67.62    3.11
  -2  -4 -14   70.49    2.98
   2   4  15   25.56    2.08
  -2  -4 -15   29.70    1.87
  -2  -4 -15   26.50    1.67
   2   4  15   22.87    2.26
  -2  -4 -15   24.86    2.00
   2   4  15   20.64    1.84
  -2  -4 -15   24.08    2.20
   2   4  15   22.40    2.24
   2   4  16  143.14    3.62
  -2  -4 -16  132.38    3.28
  -2  -4 -16  124.90    3.01
   2   4  16  138.57    3.33
  -2  -4 -16  141.22    3.51
  -2  -4 -16  147.54    3.68
  -2  -4 -16  121.80    3.13
   2   4  16  138.82    3.85
  -2  -4 -17   79.08    2.32
   2   4  17   84.43    2.58
   2   4  17   84.15    2.35
   2   4  17   82.69    2.79
  -2  -4 -18   17.08    1.20
   2   4  18   18.93    1.55
  -2  -4 -19   82.39    2.24
   2   4  19   80.40    2.30
  -2  -4 -20   54.34    1.51
   2   4  20   49.26    1.56
  -2  -4 -20   52.68    1.53
  -2  -4 -21    6.81    0.60
   2   4  21    7.20    0.60
  -2  -4 -21    5.73    0.58
  -2  -5  25   54.57    1.39
   2   5 -25   71.84    1.61
   2   5 -24    3.42    0.59
  -2  -5  24    1.74    0.62
   2   5 -23   86.95    2.02
   2   5 -23   91.10    2.63
  -2  -5  22  142.24    3.28
  -2  -5  22  149.05    3.43
   2   5 -22  161.83    3.26
   2   5 -22  166.70    3.96
  -2  -5  21    8.01    1.42
   2   5 -21    8.38    1.32
  -2  -5  21    8.35    1.29
   2   5 -21    6.86    1.96
  -2  -5  20   87.34    2.86
   2   5 -20   96.95    2.86
  -2  -5  20   84.19    2.74
   2   5 -20   97.56    3.79
   2   5 -19  139.94    3.62
  -2  -5  19  115.32    3.36
  -2  -5  18   12.24    1.69
   2   5 -18   15.03    1.90
   2   5 -17  166.02    4.33
   2   5 -17  160.27    4.30
   2   5 -16  181.42    4.96
   2   5 -16  178.52    4.92
   2   5 -15    3.36    3.93
  -2  -5  15    1.29    2.68
   2   5 -15    0.99    1.79
   2   5 -15    3.20    1.74
   2   5 -15    0.32    2.03
   2   5 -15    2.40    1.41
   2   5 -14  140.25    9.63
   2   5 -14  148.01    4.83
   2   5 -14  154.23    3.73
   2   5 -14  144.35    4.21
   2   5 -14  152.15    3.70
   2   5 -13  262.25   12.51
   2   5 -13  261.96    5.23
   2   5 -13  279.18    5.35
   2   5 -13  291.37    6.68
   2   5 -13  244.64    5.93
   2   5 -13  279.62    5.34
   2   5 -12    3.38    1.90
   2   5 -12    1.68    2.35
   2   5 -12    2.32    3.28
  -2  -5  12    4.07    2.66
  -2  -5  12    2.44    2.98
   2   5 -12    1.85    0.96
   2   5 -12    2.41    1.04
   2   5 -12    4.19    1.62
   2   5 -12    2.54    1.22
   2   5 -12    1.90    1.22
   2   5 -12    3.10    1.82
   2   5 -11  154.92    4.66
  -2  -5  11  178.36    8.24
   2   5 -11  165.03    9.28
   2   5 -11  156.59    7.69
   2   5 -11  156.77    3.71
   2   5 -11  160.46    3.63
  -2  -5  11  165.28    7.35
   2   5 -11  157.13    3.61
   2   5 -11  181.83    4.67
   2   5 -11  127.73    3.97
   2   5 -11  175.13    3.74
   2   5 -11  168.85    3.61
   2   5 -10  329.47    6.07
   2   5 -10  345.83   12.03
   2   5 -10  368.22   11.95
  -2  -5  10  360.74   11.26
   2   5 -10  355.15    6.17
  -2  -5  10  362.88   10.58
   2   5 -10  283.90    6.64
   2   5 -10  358.88    6.73
   2   5 -10  347.13    5.92
   2   5 -10  346.88    5.85
   2   5 -10  272.31    6.20
   2   5  -9   10.39    3.00
   2   5  -9    7.06    1.29
   2   5  -9    7.81    3.12
  -2  -5   9   11.14    2.81
   2   5  -9    7.26    1.30
   2   5  -9    4.82    1.43
   2   5  -9    6.59    1.32
   2   5  -9    8.19    1.11
   2   5  -8  234.86    9.09
   2   5  -8  239.01   10.36
   2   5  -7  753.58   17.40
   2   5  -7  789.70   20.69
   2   5  -6   11.54    3.95
  -2  -5   6   14.15    2.77
   2   5  -6   12.86    2.55
  -2  -5   6   13.16    2.73
   2   5  -5  194.23    7.07
  -2  -5   5  217.63    7.70
   2   5  -5  213.97   10.46
  -2  -5   5  215.64    7.48
   2   5  -4  917.64   18.85
  -2  -5   4  927.93   19.28
   2   5  -3   16.91    2.60
  -2  -5   3   22.16    3.35
   2   5  -3   21.48    5.18
  -2  -5   3   20.52    3.07
  -2  -5   2  160.38    7.19
   2   5  -2  162.98    9.09
  -2  -5   2  175.93    7.39
  -2  -5   1   90.85    5.84
  -2  -5   1   93.78    5.79
   2   5  -1   99.87    7.33
  -2  -5   0   21.37    3.56
  -2  -5   0   19.92    3.50
   2   5   0   21.45    4.10
  -2  -5  -1   54.00    4.84
  -2  -5  -1   49.92    4.75
   2   5   1   57.71    5.47
  -2  -5  -2  289.96   10.72
  -2  -5  -2  281.68   10.68
   2   5   2  309.33   11.25
   2   5   2  267.54    5.32
   2   5   2  310.38    5.47
   2   5   3   52.66    1.89
  -2  -5  -3   49.58    5.07
  -2  -5  -3   51.76    5.08
   2   5   3   50.86    2.09
   2   5   3   48.39    4.79
   2   5   3   48.22    2.18
   2   5   3   47.67    1.99
   2   5   3   47.77    2.02
   2   5   3   54.04    2.09
  -2  -5  -4  568.67    9.10
   2   5   4  602.15    9.70
   2   5   4  556.24   15.35
  -2  -5  -4  554.94   16.22
   2   5   4  559.87    9.45
   2   5   4  622.05    9.85
   2   5   4  574.65    9.80
   2   5   4  592.63    9.70
   2   5   4  616.14   10.03
   2   5   4  632.03    9.79
   2   5   5  527.24    8.97
  -2  -5  -5  543.35    8.26
  -2  -5  -5  513.61   15.36
   2   5   5  475.82   13.60
  -2  -5  -5  519.00   15.56
   2   5   5  508.31    8.41
   2   5   5  530.14    9.03
   2   5   5  505.91    8.73
   2   5   5  483.07    8.53
   2   5   5  548.65    9.12
  -2  -5  -6    4.04    0.98
   2   5   6    2.70    1.53
  -2  -5  -6    3.16    3.44
  -2  -5  -6    2.23    3.02
   2   5   6    4.09    1.02
   2   5   6    2.28    1.30
   2   5   6    2.27    1.35
   2   5   6    3.16    1.57
   2   5   6    3.53    1.59
   2   5   6    1.74    1.24
   2   5   7  185.89    4.71
  -2  -5  -7  197.00    3.96
  -2  -5  -7  185.56    3.71
   2   5   7  170.81    4.47
   2   5   7  178.97    4.32
   2   5   7  168.72    4.48
  -2  -5  -7  175.73    8.86
  -2  -5  -8  130.46    3.08
  -2  -5  -8  147.26    3.42
  -2  -5  -8  136.86    3.39
   2   5   8  121.78    4.33
   2   5   8  116.74    4.04
   2   5   8  152.36    4.12
  -2  -5  -8  111.58    7.47
   2   5   9  137.50    4.34
  -2  -5  -9  123.70    2.99
  -2  -5  -9  141.17    3.42
   2   5   9  128.74    3.74
   2   5   9  116.09    3.97
   2   5   9  130.68    4.03
  -2  -5  -9  116.17    7.55
  -2  -5  -9  114.97    8.09
  -2  -5 -10   13.42    1.18
  -2  -5 -10   13.71    1.52
   2   5  10   12.28    2.15
   2   5  10   11.26    1.96
   2   5  10   12.30    1.85
   2   5  10   11.27    1.82
  -2  -5 -11  242.94    4.71
   2   5  11  267.15    6.15
  -2  -5 -11  282.49    5.27
  -2  -5 -11  286.18    5.24
   2   5  11  258.88    5.51
   2   5  12   26.04    2.42
  -2  -5 -12   27.03    1.80
  -2  -5 -12   28.62    1.81
   2   5  12   31.52    2.24
  -2  -5 -12   26.47    2.33
   2   5  13   58.74    2.93
  -2  -5 -13   51.77    2.18
  -2  -5 -13   61.24    2.43
   2   5  13   52.95    2.53
  -2  -5 -13   58.14    2.61
  -2  -5 -13   63.77    3.00
  -2  -5 -14   85.85    2.41
   2   5  14   96.80    3.10
  -2  -5 -14   89.11    2.60
   2   5  14   95.79    2.88
  -2  -5 -14   94.22    2.85
  -2  -5 -14   94.49    3.14
  -2  -5 -15   23.36    1.56
   2   5  15   24.73    1.76
  -2  -5 -15   22.68    1.43
   2   5  15   27.29    1.72
   2   5  15   19.23    1.57
  -2  -5 -15   25.98    1.76
  -2  -5 -15   25.04    1.93
   2   5  15   24.31    1.98
  -2  -5 -16   32.12    1.57
   2   5  16   31.90    1.70
  -2  -5 -16   30.78    1.38
  -2  -5 -16   33.92    1.74
   2   5  16   32.37    1.63
  -2  -5 -16   31.12    1.56
  -2  -5 -16   34.49    1.87
   2   5  16   31.55    1.93
  -2  -5 -17   84.46    2.25
   2   5  17   83.12    2.34
  -2  -5 -17   89.69    2.48
   2   5  17   86.77    2.54
  -2  -5 -18    2.46    0.89
   2   5  18    1.97    0.85
  -2  -5 -18    1.81    0.89
   2   5  19   36.01    1.22
   2   5  19   17.23    1.04
   2   6 -24   16.43    0.82
   2   6 -23   13.50    0.80
   2   6 -23   15.16    1.08
   2   6 -22  115.51    2.41
   2   6 -22  125.67    2.95
  -2  -6  21   31.40    1.59
   2   6 -21   39.91    1.65
  -2  -6  20   18.97    1.30
  -2  -6  20   21.63    1.54
  -2  -6  19   73.10    2.36
  -2  -6  19   78.07    2.60
   2   6 -18  140.34    3.90
  -2  -6  18   96.23    3.00
   2   6 -17   13.97    2.10
  -2  -6  17   13.35    1.51
   2   6 -17   14.58    2.50
  -2  -6  16   60.33    2.36
   2   6 -16   68.72    3.47
   2   6 -15    9.31    2.29
   2   6 -15    8.39    1.62
   2   6 -14   42.06    3.24
   2   6 -14   34.91    2.28
   2   6 -14   37.79    2.33
   2   6 -13   30.00    1.60
   2   6 -13   27.29    2.71
   2   6 -13   30.97    2.70
   2   6 -13   30.30    1.92
   2   6 -13   27.94    1.91
   2   6 -12   32.00    4.86
  -2  -6  12   30.91    4.17
   2   6 -12   32.33    1.74
   2   6 -12   31.19    2.47
   2   6 -12   29.30    1.78
   2   6 -12   29.19    2.41
   2   6 -11   29.68    4.50
  -2  -6  11   33.98    4.38
   2   6 -11   30.66    1.86
   2   6 -11   30.76    4.33
   2   6 -11   28.10    1.90
   2   6 -11   24.47    2.26
   2   6 -11   28.24    2.25
   2   6 -11   29.19    1.69
   2   6 -10  121.35    8.15
   2   6 -10  146.33    3.89
  -2  -6  10  154.86    8.21
   2   6 -10  111.36    8.02
  -2  -6  10  139.18    7.40
   2   6 -10  129.15    3.76
   2   6 -10  128.87    4.23
   2   6 -10  144.51    4.12
   2   6 -10  142.97    3.38
   2   6  -9  326.85   11.71
   2   6  -9  348.74   13.61
   2   6  -9  361.00    6.78
  -2  -6   9  355.30   10.88
   2   6  -9  331.78    6.53
   2   6  -9  302.11    6.66
   2   6  -9  330.58    5.97
   2   6  -9  362.67    6.66
   2   6  -8  116.29    6.63
   2   6  -8  117.92    8.13
   2   6  -8  118.20    3.61
  -2  -6   8  124.59    6.29
   2   6  -8  107.07    3.33
   2   6  -8  105.72    3.29
   2   6  -8  112.61    2.83
   2   6  -8  116.57    3.03
   2   6  -8  110.03    2.96
   2   6  -8  111.57    3.11
   2   6  -7  172.16    7.66
   2   6  -7  177.34   10.40
   2   6  -7  180.45    4.76
  -2  -6   7  191.16    7.68
   2   6  -7  164.03    4.35
   2   6  -7  160.55    4.03
   2   6  -7  175.49    3.69
   2   6  -7  181.01    3.97
   2   6  -7  188.18    3.96
   2   6  -7  183.64    4.00
   2   6  -6  425.65   12.51
   2   6  -6  480.62   17.54
  -2  -6   6  486.22   12.77
   2   6  -6  489.24    8.86
   2   6  -6  437.29    8.12
   2   6  -6  399.34    7.50
   2   6  -6  454.16    7.62
   2   6  -6  437.44    7.59
   2   6  -6  460.85    7.69
   2   6  -6  455.11    7.41
   2   6  -5    3.75    2.00
   2   6  -5    3.12    1.56
  -2  -6   5    8.34    2.88
   2   6  -5    6.60    2.39
   2   6  -5    2.34    4.39
  -2  -6   5    4.85    2.66
   2   6  -5    5.27    1.29
   2   6  -5    6.44    1.18
   2   6  -5    6.95    1.41
  -2  -6   4   54.79    4.72
   2   6  -4   48.03    1.78
   2   6  -4   52.53    2.08
   2   6  -4   48.32    2.11
   2   6  -3  129.70    3.77
   2   6  -3  136.31    9.56
  -2  -6   3  135.91    7.24
   2   6  -3  138.95    4.24
  -2  -6   3  129.76    6.91
   2   6  -3  137.36    3.42
   2   6  -3  133.73    3.01
   2   6  -2  183.78    4.51
   2   6  -2  183.27   10.71
  -2  -6   2  183.15    8.73
   2   6  -2  188.32    4.91
   2   6  -2  176.02    3.84
   2   6  -2  195.46    4.21
   2   6  -2  186.41    4.22
   2   6  -1   57.15    6.92
  -2  -6   1   51.20    5.58
   2   6  -1   55.23    2.76
   2   6  -1   62.42    3.08
  -2  -6   1   58.66    5.68
   2   6  -1   45.50    1.80
   2   6  -1   46.07    2.03
   2   6  -1   61.42    2.53
   2   6  -1   77.71    2.74
   2   6  -1   62.27    2.04
  -2  -6   0   86.47    6.41
   2   6   0   88.66    3.16
   2   6   0   84.86    7.31
  -2  -6   0   80.12    6.12
   2   6   0   80.00    2.96
   2   6   0   82.33    2.36
   2   6   0   92.88    2.99
   2   6   0   84.25    2.80
   2   6   0   87.78    2.34
   2   6   0   91.32    2.61
   2   6   1    5.13    1.70
  -2  -6  -1    5.42    3.44
  -2  -6  -1    7.10    3.49
   2   6   1    3.86    3.62
   2   6   1    5.89    1.59
   2   6   1    5.83    1.18
   2   6   1    8.88    1.67
   2   6   1    7.12    1.36
   2   6   1    6.16    1.51
  -2  -6  -2  304.64   12.34
   2   6   2  293.04   12.25
  -2  -6  -2  269.28   11.72
   2   6   2  308.28    6.34
   2   6   2  320.22    6.44
   2   6   2  319.94    5.97
   2   6   2  325.16    6.28
   2   6   2  312.20    6.20
   2   6   2  339.89    6.89
  -2  -6  -3  117.86    2.79
  -2  -6  -3  121.74    7.86
   2   6   3  109.98    7.26
   2   6   3  124.44    3.38
  -2  -6  -3  111.65    7.56
   2   6   3  109.08    3.40
   2   6   3  120.68    3.33
   2   6   3  114.12    3.21
   2   6   3  122.48    3.46
   2   6   3  124.92    3.62
   2   6   3  114.52    3.30
   2   6   3  140.46    4.10
  -2  -6  -4  118.55    2.79
   2   6   4  107.74    6.87
   2   6   4  115.72    3.16
  -2  -6  -4  109.13    7.62
   2   6   4  112.16    3.39
   2   6   4  109.88    3.29
   2   6   4  109.10    3.25
   2   6   4  117.32    3.48
   2   6   4  101.06    3.28
   2   6   4  119.03    3.68
   2   6   4  125.53    4.13
  -2  -6  -5  477.71    7.83
  -2  -6  -5  448.17   15.35
   2   6   5  508.34    8.22
  -2  -6  -5  435.10   15.32
   2   6   5  463.69    8.67
   2   6   5  487.42    8.56
   2   6   5  531.25    9.27
   2   6   5  498.02    8.92
   2   6   5  464.99    8.44
  -2  -6  -6  219.15    4.28
   2   6   6  228.39    5.12
   2   6   6  232.71    5.57
   2   6   6  216.46    4.92
  -2  -6  -7  151.68    3.48
  -2  -6  -7  143.46    3.39
  -2  -6  -7  120.03    2.97
   2   6   7  107.78    3.76
   2   6   7  127.37    3.82
   2   6   7  122.94    3.41
   2   6   7  138.20    4.20
  -2  -6  -8   75.54    2.44
  -2  -6  -8   81.98    2.55
   2   6   8   74.39    2.86
   2   6   8   75.46    3.16
  -2  -6  -9    8.14    1.29
  -2  -6  -9    7.00    1.39
   2   6   9    5.66    1.51
   2   6   9    7.53    1.89
  -2  -6 -10    2.55    1.26
  -2  -6 -10    2.31    1.17
  -2  -6 -10    2.68    1.30
   2   6  10    1.87    1.35
   2   6  10    2.77    1.78
  -2  -6 -11   21.10    1.65
  -2  -6 -11   22.18    1.59
  -2  -6 -11   20.30    1.61
   2   6  11   22.05    1.97
  -2  -6 -11   19.67    1.73
   2   6  11   21.25    2.22
  -2  -6 -11   20.18    2.16
  -2  -6 -12   30.12    1.64
  -2  -6 -12   31.23    1.76
  -2  -6 -12   30.67    1.70
   2   6  12   32.87    2.04
  -2  -6 -12   28.65    1.80
  -2  -6 -12   28.71    2.11
   2   6  12   25.66    2.21
  -2  -6 -13   25.98    1.45
  -2  -6 -13   28.08    1.55
   2   6  13   27.91    1.79
  -2  -6 -13   28.61    1.70
  -2  -6 -13   26.04    1.94
  -2  -6 -14   83.40    2.32
   2   6  14   89.43    2.59
  -2  -6 -14   79.87    2.49
  -2  -6 -14   83.77    2.67
  -2  -6 -15   31.29    1.43
  -2  -6 -15   27.71    1.53
  -2  -6 -15   28.23    1.40
  -2  -6 -16   25.23    1.22
  -2  -6 -16   22.22    1.24
  -2  -6 -17   48.32    1.30
  -2  -6 -17   40.30    1.23
   2   7 -22   74.53    1.60
   2   7 -21   76.51    1.90
   2   7 -20    1.94    1.03
   2   7 -19   77.83    2.43
  -2  -7  19   57.48    2.00
  -2  -7  18  160.10    3.61
   2   7 -18  178.82    4.37
  -2  -7  17    9.36    1.38
   2   7 -17    9.52    1.95
   2   7 -16  211.55    5.04
   2   7 -16  169.59    4.84
   2   7 -15  190.20    4.93
   2   7 -15  187.72    4.97
   2   7 -14    2.87    1.94
   2   7 -14    4.05    1.88
   2   7 -14    3.62    1.43
   2   7 -13  197.01    5.24
   2   7 -13  206.57    4.32
   2   7 -13  202.88    5.11
   2   7 -12   53.57    2.37
   2   7 -12   56.44    3.07
   2   7 -12   62.28    2.40
   2   7 -12   60.74    2.95
   2   7 -11    1.63    1.41
   2   7 -11    0.99    1.61
   2   7 -11    1.49    1.32
   2   7 -11    1.43    1.40
   2   7 -11    1.22    1.65
   2   7 -10  156.36    4.12
   2   7 -10  152.55    4.05
   2   7 -10  147.40    3.95
   2   7 -10  148.66    3.61
   2   7 -10  147.70    3.46
   2   7  -9  426.88    7.84
   2   7  -9  389.78    7.43
   2   7  -9  338.10    7.12
   2   7  -9  380.64    6.69
   2   7  -9  378.06    7.12
   2   7  -9  388.97    6.87
   2   7  -8   12.75    2.05
   2   7  -8   13.22    1.96
   2   7  -8   10.41    1.51
   2   7  -8   12.97    1.48
   2   7  -8   11.79    1.56
   2   7  -8   14.10    1.60
   2   7  -7  286.89    6.13
   2   7  -7  299.34    6.78
   2   7  -7  301.72    5.61
   2   7  -7  282.85    5.41
   2   7  -7  258.90    5.16
   2   7  -7  269.64    5.39
   2   7  -6  319.20    7.20
   2   7  -6  283.10    6.49
   2   7  -6  304.18    5.68
   2   7  -6  325.20    6.14
   2   7  -6  315.56    5.90
   2   7  -6  294.78    5.60
  -2  -7   5   21.64    3.63
   2   7  -5   18.48    1.61
   2   7  -5   17.02    1.57
   2   7  -5   18.62    2.00
   2   7  -5   19.86    1.85
  -2  -7   4  410.98   13.77
  -2  -7   4  422.39   12.88
   2   7  -4  432.81    8.58
   2   7  -4  422.45    7.54
   2   7  -4  444.58    7.65
   2   7  -3  411.53    8.21
  -2  -7   3  311.90   11.18
  -2  -7   3  329.28   12.63
   2   7  -3  382.79    7.61
   2   7  -3  360.02    6.60
   2   7  -3  376.76    6.96
   2   7  -3  354.42    6.34
  -2  -7   2    2.47    3.65
   2   7  -2   21.64    2.81
   2   7  -2   22.37    2.66
   2   7  -2   11.23    1.64
   2   7  -2   13.12    1.88
   2   7  -2   12.07    1.41
   2   7  -2   14.27    2.11
   2   7  -1  267.26    6.10
   2   7  -1  281.93    5.90
   2   7  -1  268.17    5.11
   2   7  -1  279.38    5.80
   2   7   0   63.21    3.25
   2   7   0   69.89    3.18
   2   7   0   66.16    2.33
   2   7   0   71.97    2.97
   2   7   0   70.93    2.68
   2   7   0   78.14    3.07
   2   7   1   21.50    2.11
   2   7   1   17.77    2.13
   2   7   1   17.19    1.50
   2   7   1   21.63    2.10
   2   7   1   20.01    1.77
   2   7   1   23.74    2.11
  -2  -7  -2   76.67    2.20
   2   7   2   78.97    3.01
   2   7   2   74.39    3.02
   2   7   2   68.92    2.50
   2   7   2   70.18    2.99
   2   7   2   81.55    3.27
   2   7   2   81.11    2.84
  -2  -7  -3  327.63    5.77
   2   7   3  365.73    6.67
   2   7   3  349.54    6.85
   2   7   3  317.84    6.30
   2   7   3  330.74    6.68
   2   7   3  349.07    6.75
   2   7   3  324.15    7.17
  -2  -7  -4    5.44    1.23
   2   7   4    6.39    1.43
   2   7   4    5.00    1.51
   2   7   4    3.95    1.96
   2   7   4    6.12    1.81
   2   7   4    5.39    1.69
  -2  -7  -5  274.55    5.18
   2   7   5  248.77    5.07
   2   7   5  257.31    5.49
   2   7   5  276.11    6.02
   2   7   5  283.69    5.62
   2   7   5  242.76    6.45
  -2  -7  -6  162.92    3.64
   2   7   6  164.41    4.06
   2   7   6  153.36    4.31
   2   7   6  155.80    3.86
[truncated: 834,671 more chars]
