# Supplementary material for: Thermosensitive visible-light-excited visible-/NIR-luminescent complexes with lanthanide sensitized by the π-electronic system through intramolecular H-bonding
Source: Front Chem. 2022 Dec 7;10:1047960. doi: 10.3389/fchem.2022.1047960 (PMC9768490; doi:10.3389/fchem.2022.1047960)
Supplement: Supplementary file 2 [file DataSheet1.zip › Supplementary_material/YbLNH_HO_MH.cif]

data_yblnh0218new
_audit_creation_date               2020-02-18
_audit_creation_method
;
Olex2 1.3-ac4
(compiled 2019.04.23 svn.r3594 for Rigaku Oxford Diffraction, GUI svn.r5739)
;
_shelx_SHELXL_version_number       '2018/3'
_audit_contact_author_address      ?
_audit_contact_author_email        ?
_audit_contact_author_name         ''
_audit_contact_author_phone        ?
_publ_contact_author_id_orcid      ?
_publ_section_references
;
Dolomanov, O.V., Bourhis, L.J., Gildea, R.J, Howard, J.A.K. & Puschmann, H.
 (2009), J. Appl. Cryst. 42, 339-341.

Sheldrick, G.M. (2015). Acta Cryst. A71, 3-8.

Sheldrick, G.M. (2015). Acta Cryst. C71, 3-8.
;
_chemical_name_common              ?
_chemical_name_systematic          ?
_chemical_formula_moiety           'C26 H22 N7 O11 Yb, C3 H5 N O2, C3 H4 N O2'
_chemical_formula_sum              'C32 H31 N9 O15 Yb'
_chemical_formula_weight           954.70
_chemical_melting_point            ?
_chemical_oxdiff_formula           C26H22O11N7
loop_
  _atom_type_symbol
  _atom_type_description
  _atom_type_scat_dispersion_real
  _atom_type_scat_dispersion_imag
  _atom_type_scat_source
 'C' 'C' 0.0033 0.0016 'International Tables Vol C Tables 4.2.6.8 and 6.1.1.4'
 'H' 'H' 0.0000 0.0000 'International Tables Vol C Tables 4.2.6.8 and 6.1.1.4'
 'N' 'N' 0.0061 0.0033 'International Tables Vol C Tables 4.2.6.8 and 6.1.1.4'
 'O' 'O' 0.0106 0.0060 'International Tables Vol C Tables 4.2.6.8 and 6.1.1.4'
 'Yb' 'Yb' -0.3850 5.5486
 'International Tables Vol C Tables 4.2.6.8 and 6.1.1.4'

_shelx_space_group_comment
;
The symmetry employed for this shelxl refinement is uniquely defined
by the following loop, which should always be used as a source of
symmetry information in preference to the above space-group names.
They are only intended as comments.
;
_space_group_crystal_system        'triclinic'
_space_group_IT_number             2
_space_group_name_H-M_alt          'P -1'
_space_group_name_Hall             '-P 1'
loop_
  _space_group_symop_operation_xyz
 'x, y, z'
 '-x, -y, -z'

_cell_length_a                     9.2113(4)
_cell_length_b                     9.8213(4)
_cell_length_c                     22.0335(7)
_cell_angle_alpha                  93.438(3)
_cell_angle_beta                   101.691(3)
_cell_angle_gamma                  112.890(4)
_cell_volume                       1776.83(13)
_cell_formula_units_Z              2
_cell_measurement_reflns_used      8764
_cell_measurement_temperature      100.01(10)
_cell_measurement_theta_max        25.9050
_cell_measurement_theta_min        1.9060
_shelx_estimated_absorpt_T_max     ?
_shelx_estimated_absorpt_T_min     ?
_exptl_absorpt_coefficient_mu      2.718
_exptl_absorpt_correction_T_max    1.00000
_exptl_absorpt_correction_T_min    0.75530
_exptl_absorpt_correction_type     multi-scan
_exptl_absorpt_process_details
;
CrysAlisPro 1.171.40.53 (Rigaku Oxford Diffraction, 2019)
Empirical absorption correction using spherical harmonics,
 implemented in SCALE3 ABSPACK scaling algorithm.
;
_exptl_absorpt_special_details     ?
_exptl_crystal_colour              'clear light yellow'
_exptl_crystal_colour_lustre       clear
_exptl_crystal_colour_modifier     light
_exptl_crystal_colour_primary      yellow
_exptl_crystal_density_diffrn      1.784
_exptl_crystal_density_meas        ?
_exptl_crystal_density_method      ?
_exptl_crystal_description         plate
_exptl_crystal_F_000               952
_exptl_crystal_size_max            ?
_exptl_crystal_size_mid            ?
_exptl_crystal_size_min            ?
_exptl_transmission_factor_max     ?
_exptl_transmission_factor_min     ?
_diffrn_reflns_av_R_equivalents    0.0598
_diffrn_reflns_av_unetI/netI       0.0856
_diffrn_reflns_Laue_measured_fraction_full  0.994
_diffrn_reflns_Laue_measured_fraction_max  0.934
_diffrn_reflns_limit_h_max         12
_diffrn_reflns_limit_h_min         -13
_diffrn_reflns_limit_k_max         13
_diffrn_reflns_limit_k_min         -13
_diffrn_reflns_limit_l_max         31
_diffrn_reflns_limit_l_min         -30
_diffrn_reflns_number              31574
_diffrn_reflns_point_group_measured_fraction_full  0.994
_diffrn_reflns_point_group_measured_fraction_max  0.934
_diffrn_reflns_theta_full          25.242
_diffrn_reflns_theta_max           30.506
_diffrn_reflns_theta_min           2.278
_diffrn_ambient_environment        N~2~
_diffrn_ambient_temperature        100.01(10)
_diffrn_detector                   'Rigaku HyPix-3000 area detector'
_diffrn_detector_area_resol_mean   10.0
_diffrn_detector_type              'HPC area detector'
_diffrn_measured_fraction_theta_full  0.994
_diffrn_measured_fraction_theta_max  0.934
_diffrn_measurement_details
;
List of Runs (angles in degrees, time in seconds):

  # Type    Start    End  Width  t~exp~   \w     \q     \k     \f   Frames
--------------------------------------------------------------------------
  1  \w    -44.00   0.00   0.50    3.61    --   20.00  54.00 -60.00   88
  2  \w     23.00  49.00   0.50    3.61    --   20.00  54.00 -60.00   52
  3  \w     74.00 108.00   0.50    3.61    --   20.00  54.00 -60.00   68
  4  \w    -74.00   9.00   0.50    3.61    --   20.00  54.00  60.00  166
  5  \w     62.00 101.00   0.50    3.61    --   20.00  54.00  60.00   78
  6  \w     13.00  39.00   0.50    3.61    --   20.00  54.00-180.00   52
  7  \w     60.00 109.00   0.50    3.61    --   20.00  54.00-180.00   98
  8  \w    -74.00 109.00   0.50    3.61    --   20.00  54.00-120.00  366
  9  \w    -69.00 -44.00   0.50    3.61    --   20.00  54.00 153.92   50
 10  \w    -12.00  17.00   0.50    3.61    --   20.00  54.00 153.92   58
 11  \w     53.00  85.00   0.50    3.61    --   20.00  54.00 153.92   64
 12  \w    -73.00 -48.00   0.50    3.61    --   20.00  54.00  30.00   50
 13  \w    -44.00  24.00   0.50    3.61    --   20.00  54.00  30.00  136
 14  \w    -67.00  36.00   0.50    3.61    --   20.00  54.00  90.00  206
 15  \w     43.00  71.00   0.50    3.61    --   20.00  54.00  90.00   56
 16  \w    -61.00 -31.00   0.50    3.61    --   20.00  54.00 -90.00   60
 17  \w     61.00  86.00   0.50    3.61    --   20.00  54.00 -90.00   50
 18  \w    -70.00  64.00   0.50    3.61    --   20.00  54.00 -29.02  268
 19  \w     -9.00  19.00   0.50    3.61    --   20.00  54.00 -47.31   56
;
_diffrn_measurement_device         'fixed-chi diffractometer'
_diffrn_measurement_device_type    'Rigaku XtaLAB mini2'
_diffrn_measurement_method         '\w scans'
_diffrn_orient_matrix_type        
 'CrysAlisPro convention (1999,Acta A55,543-557)'
_diffrn_orient_matrix_UB_11        -0.0506555000
_diffrn_orient_matrix_UB_12        -0.0650417000
_diffrn_orient_matrix_UB_13        -0.0221942000
_diffrn_orient_matrix_UB_21        0.0206777000
_diffrn_orient_matrix_UB_22        0.0408062000
_diffrn_orient_matrix_UB_23        -0.0247464000
_diffrn_orient_matrix_UB_31        0.0666475000
_diffrn_orient_matrix_UB_32        -0.0199742000
_diffrn_orient_matrix_UB_33        0.0013859000
_diffrn_oxdiff_digest_frames
;
0144fd1a7774dca94e4c7265587342f3df0202252c4
;
_diffrn_oxdiff_digest_hkl
;
01c8ee68cdbfafdf573999aaa1eb0262162369
;
_diffrn_radiation_monochromator    'curved graphite'
_diffrn_radiation_probe            x-ray
_diffrn_radiation_type             'Mo K\a'
_diffrn_radiation_wavelength       0.71073
_diffrn_source                     'Sealed X-ray tube'
_diffrn_source_type                'Sealed X-ray tube'
_reflns_Friedel_coverage           0.000
_reflns_Friedel_fraction_full      .
_reflns_Friedel_fraction_max       .
_reflns_number_gt                  8123
_reflns_number_total               10110
_reflns_odcompleteness_completeness  99.42
_reflns_odcompleteness_iscentric   1
_reflns_odcompleteness_theta       25.30
_reflns_special_details
;
 Reflections were merged by SHELXL according to the crystal
 class for the calculation of statistics and refinement.
 
 _reflns_Friedel_fraction is defined as the number of unique
 Friedel pairs measured divided by the number that would be
 possible theoretically, ignoring centric projections and
 systematic absences.
;
_reflns_threshold_expression       'I > 2\s(I)'
_computing_cell_refinement         'CrysAlisPro 1.171.40.53 (Rigaku OD, 2019)'
_computing_data_collection         'CrysAlisPro 1.171.40.53 (Rigaku OD, 2019)'
_computing_data_reduction          'CrysAlisPro 1.171.40.53 (Rigaku OD, 2019)'
_computing_molecular_graphics      'Olex2 (Dolomanov et al., 2009)'
_computing_publication_material    'Olex2 (Dolomanov et al., 2009)'
_computing_structure_refinement    'ShelXL (Sheldrick, 2015)'
_computing_structure_solution      'ShelXT (Sheldrick, 2015)'
_refine_diff_density_max           2.190
_refine_diff_density_min           -1.246
_refine_diff_density_rms           0.207
_refine_ls_extinction_coef         0.0009(3)
_refine_ls_extinction_expression  
 'Fc^*^=kFc[1+0.001xFc^2^\l^3^/sin(2\q)]^-1/4^'
_refine_ls_extinction_method       'SHELXL-2018/3 (Sheldrick 2018)'
_refine_ls_goodness_of_fit_ref     1.031
_refine_ls_hydrogen_treatment      constr
_refine_ls_matrix_type             full
_refine_ls_number_parameters       517
_refine_ls_number_reflns           10110
_refine_ls_number_restraints       0
_refine_ls_R_factor_all            0.0652
_refine_ls_R_factor_gt             0.0468
_refine_ls_restrained_S_all        1.031
_refine_ls_shift/su_max            0.001
_refine_ls_shift/su_mean           0.000
_refine_ls_structure_factor_coef   Fsqd
_refine_ls_weighting_details      
 'w=1/[\s^2^(Fo^2^)+(0.0513P)^2^] where P=(Fo^2^+2Fc^2^)/3'
_refine_ls_weighting_scheme        calc
_refine_ls_wR_factor_gt            0.1016
_refine_ls_wR_factor_ref           0.1085
_refine_special_details            ?
_olex2_refinement_description
;
1. Fixed Uiso
 At 1.2 times of:
  All C(H) groups, All C(H,H) groups, All N(H) groups
 At 1.5 times of:
  All C(H,H,H) groups
2.a Secondary CH2 refined with riding coordinates:
 C13(H13A,H13B), C14(H14A,H14B)
2.b Aromatic/amide H refined with riding coordinates:
 N1(H1), N4(H4), C15(H15), C9(H9), C12(H12), C20(H20), C18(H18), C8(H8),
 C10(H10), C19(H19), C23(H23), C2(H2), C4(H4A), C3(H3), C26(H26), C24(H24),
 C1(H1A), C25(H25), C32(H32), C31(H31), C28(H28)
2.c Idealised Me refined as rotating group:
 C30(H30A,H30B,H30C), C27(H27A,H27B,H27C)
;
_atom_sites_solution_hydrogens     geom
_atom_sites_solution_primary       dual
_atom_sites_solution_secondary     ?
loop_
  _atom_site_label
  _atom_site_type_symbol
  _atom_site_fract_x
  _atom_site_fract_y
  _atom_site_fract_z
  _atom_site_U_iso_or_equiv
  _atom_site_adp_type
  _atom_site_occupancy
  _atom_site_site_symmetry_order
  _atom_site_calc_flag
  _atom_site_refinement_flags_posn
  _atom_site_refinement_flags_adp
  _atom_site_refinement_flags_occupancy
  _atom_site_disorder_assembly
  _atom_site_disorder_group
 Yb1 Yb 0.06761(2) 0.41480(2) 0.16227(2) 0.01188(7) Uani 1 1 d . . . . .
 O2 O 0.2406(4) 0.6515(3) 0.17922(14) 0.0156(7) Uani 1 1 d . . . . .
 O11 O 0.3785(5) 0.3924(4) 0.05631(17) 0.0278(8) Uani 1 1 d . . . . .
 O1 O 0.0549(4) 0.1868(3) 0.16668(14) 0.0142(6) Uani 1 1 d . . . . .
 O6 O 0.2598(4) 0.4532(3) 0.26027(14) 0.0154(6) Uani 1 1 d . . . . .
 O4 O -0.0077(4) 0.5450(3) 0.24532(15) 0.0184(7) Uani 1 1 d . . . . .
 O3 O -0.1760(4) 0.3219(3) 0.20039(14) 0.0160(7) Uani 1 1 d . . . . .
 O10 O 0.3313(4) 0.4135(3) 0.14927(15) 0.0176(7) Uani 1 1 d . . . . .
 O9 O 0.1560(4) 0.4124(3) 0.06709(15) 0.0173(7) Uani 1 1 d . . . . .
 N7 N 0.2919(5) 0.4058(4) 0.09012(18) 0.0169(8) Uani 1 1 d . . . . .
 N5 N -0.1432(5) 0.4353(4) 0.24114(18) 0.0157(8) Uani 1 1 d . . . . .
 O7 O 0.0871(4) 0.3177(4) 0.31046(16) 0.0226(8) Uani 1 1 d . . . . .
 O5 O -0.2350(5) 0.4368(4) 0.27304(17) 0.0277(8) Uani 1 1 d . . . . .
 N2 N -0.1707(5) 0.2365(4) 0.07891(17) 0.0142(7) Uani 1 1 d . . . . .
 N3 N -0.0680(5) 0.5467(4) 0.10043(17) 0.0141(8) Uani 1 1 d . . . . .
 O8 O 0.3343(5) 0.4645(4) 0.36125(16) 0.0318(9) Uani 1 1 d . . . . .
 N1 N 0.2496(5) 0.1295(4) 0.24814(18) 0.0166(8) Uani 1 1 d . . . . .
 H1 H 0.230317 0.184223 0.221278 0.020 Uiso 1 1 calc R . . . .
 N4 N 0.5105(5) 0.7657(4) 0.25960(18) 0.0181(8) Uani 1 1 d . . . . .
 H4 H 0.417604 0.693164 0.243164 0.022 Uiso 1 1 calc R . . . .
 N9 N 1.0722(6) 0.4859(5) 0.5769(2) 0.0260(10) Uani 1 1 d . . . . .
 C15 C -0.0098(5) 0.6778(5) 0.0855(2) 0.0137(9) Uani 1 1 d . . . . .
 H15 H -0.079508 0.701392 0.055472 0.016 Uiso 1 1 calc R . . . .
 N6 N 0.2258(5) 0.4114(4) 0.31171(18) 0.0164(8) Uani 1 1 d . . . . .
 C9 C -0.2886(6) -0.2490(5) 0.1456(2) 0.0192(10) Uani 1 1 d . . . . .
 H9 H -0.366270 -0.346401 0.141114 0.023 Uiso 1 1 calc R . . . .
 C12 C -0.2478(5) 0.0949(5) 0.0741(2) 0.0148(9) Uani 1 1 d . . . . .
 H12 H -0.340825 0.049490 0.041456 0.018 Uiso 1 1 calc R . . . .
 C21 C 0.4213(5) 0.9037(5) 0.1831(2) 0.0127(8) Uani 1 1 d . . . . .
 N8 N 0.6833(6) -0.1469(5) 0.5095(2) 0.0292(10) Uani 1 1 d . . . . .
 C17 C 0.2721(5) 0.7787(4) 0.1585(2) 0.0114(8) Uani 1 1 d . . . . .
 C20 C 0.4557(6) 1.0372(5) 0.1578(2) 0.0163(9) Uani 1 1 d . . . . .
 H20 H 0.555557 1.117576 0.173980 0.020 Uiso 1 1 calc R . . . .
 C22 C 0.5457(6) 0.8969(5) 0.2361(2) 0.0136(9) Uani 1 1 d . . . . .
 C16 C 0.1545(6) 0.7948(5) 0.1104(2) 0.0137(9) Uani 1 1 d . . . . .
 C18 C 0.1911(6) 0.9305(5) 0.0861(2) 0.0153(9) Uani 1 1 d . . . . .
 H18 H 0.113754 0.940158 0.054379 0.018 Uiso 1 1 calc R . . . .
 C11 C -0.2046(6) -0.0026(5) 0.1146(2) 0.0142(9) Uani 1 1 d . . . . .
 C13 C -0.2420(6) 0.3110(5) 0.0337(2) 0.0184(10) Uani 1 1 d . . . . .
 H13A H -0.353084 0.243904 0.012811 0.022 Uiso 1 1 calc R . . . .
 H13B H -0.180320 0.337758 0.002173 0.022 Uiso 1 1 calc R . . . .
 C6 C -0.0235(6) -0.0550(5) 0.1992(2) 0.0142(9) Uani 1 1 d . . . . .
 C8 C -0.1427(6) -0.1998(5) 0.1906(2) 0.0173(9) Uani 1 1 d . . . . .
 H8 H -0.123845 -0.266337 0.216143 0.021 Uiso 1 1 calc R . . . .
 C10 C -0.3163(6) -0.1514(5) 0.1076(2) 0.0177(9) Uani 1 1 d . . . . .
 H10 H -0.412315 -0.185182 0.076243 0.021 Uiso 1 1 calc R . . . .
 C19 C 0.3433(6) 1.0514(5) 0.1093(2) 0.0185(10) Uani 1 1 d . . . . .
 H19 H 0.368139 1.139705 0.092216 0.022 Uiso 1 1 calc R . . . .
 C14 C -0.2391(5) 0.4523(5) 0.0689(2) 0.0156(9) Uani 1 1 d . . . . .
 H14A H -0.282768 0.505108 0.039732 0.019 Uiso 1 1 calc R . . . .
 H14B H -0.303949 0.426024 0.099454 0.019 Uiso 1 1 calc R . . . .
 C23 C 0.6957(6) 1.0140(5) 0.2649(2) 0.0160(9) Uani 1 1 d . . . . .
 H23 H 0.725084 1.106098 0.250814 0.019 Uiso 1 1 calc R . . . .
 C7 C -0.0544(6) 0.0485(5) 0.1607(2) 0.0140(9) Uani 1 1 d . . . . .
 C2 C 0.4314(6) 0.1024(5) 0.3332(2) 0.0213(10) Uani 1 1 d . . . . .
 H2 H 0.532588 0.139330 0.361515 0.026 Uiso 1 1 calc R . . . .
 C5 C 0.1304(6) -0.0076(5) 0.2470(2) 0.0151(9) Uani 1 1 d . . . . .
 C4 C 0.1633(6) -0.0930(5) 0.2915(2) 0.0200(10) Uani 1 1 d . . . . .
 H4A H 0.085140 -0.187427 0.292157 0.024 Uiso 1 1 calc R . . . .
 C3 C 0.3112(6) -0.0382(5) 0.3344(2) 0.0233(11) Uani 1 1 d . . . . .
 H3 H 0.331660 -0.094996 0.364589 0.028 Uiso 1 1 calc R . . . .
 C26 C 0.6117(6) 0.7426(6) 0.3069(2) 0.0281(12) Uani 1 1 d . . . . .
 H26 H 0.581517 0.649923 0.320491 0.034 Uiso 1 1 calc R . . . .
 C24 C 0.7999(6) 0.9932(5) 0.3141(2) 0.0192(10) Uani 1 1 d . . . . .
 H24 H 0.898570 1.072248 0.333508 0.023 Uiso 1 1 calc R . . . .
 C1 C 0.3949(6) 0.1833(5) 0.2890(2) 0.0201(10) Uani 1 1 d . . . . .
 H1A H 0.472357 0.277296 0.287266 0.024 Uiso 1 1 calc R . . . .
 C25 C 0.7604(6) 0.8570(6) 0.3351(3) 0.0271(12) Uani 1 1 d . . . . .
 H25 H 0.832376 0.842611 0.367627 0.033 Uiso 1 1 calc R . . . .
 C32 C 1.0841(11) 0.6291(7) 0.5814(3) 0.050(2) Uani 1 1 d . . . . .
 H32 H 1.001850 0.644925 0.594877 0.060 Uiso 1 1 calc R . . . .
 C31 C 0.9416(9) 0.3819(7) 0.5913(3) 0.0458(18) Uani 1 1 d . . . . .
 H31 H 0.866404 0.412041 0.603587 0.055 Uiso 1 1 calc R . . . .
 C30 C 1.2035(9) 0.4523(8) 0.5662(4) 0.0522(19) Uani 1 1 d . . . . .
 H30A H 1.240741 0.499549 0.532056 0.078 Uiso 1 1 calc GR . . . .
 H30B H 1.166876 0.346018 0.555997 0.078 Uiso 1 1 calc GR . . . .
 H30C H 1.290965 0.488849 0.603378 0.078 Uiso 1 1 calc GR . . . .
 C28 C 0.6931(11) -0.0299(9) 0.4782(3) 0.053(2) Uani 1 1 d . . . . .
 H28 H 0.794352 0.049326 0.484509 0.064 Uiso 1 1 calc R . . . .
 C27 C 0.5309(10) -0.2758(8) 0.5034(4) 0.069(2) Uani 1 1 d . . . . .
 H27A H 0.496782 -0.332123 0.462126 0.103 Uiso 1 1 calc GR . . . .
 H27B H 0.449372 -0.242611 0.510150 0.103 Uiso 1 1 calc GR . . . .
 H27C H 0.545820 -0.337873 0.534027 0.103 Uiso 1 1 calc GR . . . .
 O15 O 1.1778(11) 0.7269(10) 0.5712(4) 0.137(3) Uani 1 1 d . . . . .
 O14 O 0.9195(11) 0.2582(10) 0.5891(4) 0.137(3) Uani 1 1 d . . . . .
 O12 O 0.5866(11) -0.0225(12) 0.4451(4) 0.156(4) Uani 1 1 d . . . . .
 C29 C 0.8172(10) -0.1429(9) 0.5522(3) 0.0486(18) Uani 1 1 d . . . . .
 O13 O 0.9371(11) -0.0401(14) 0.5534(5) 0.179(5) Uani 1 1 d . . . . .

loop_
  _atom_site_aniso_label
  _atom_site_aniso_U_11
  _atom_site_aniso_U_22
  _atom_site_aniso_U_33
  _atom_site_aniso_U_23
  _atom_site_aniso_U_13
  _atom_site_aniso_U_12
 Yb1 0.01065(10) 0.01063(10) 0.01239(10) 0.00275(6) 0.00104(7) 0.00303(7)
 O2 0.0144(16) 0.0135(15) 0.0165(17) 0.0072(12) 0.0009(13) 0.0038(13)
 O11 0.029(2) 0.042(2) 0.027(2) 0.0156(17) 0.0165(17) 0.0235(18)
 O1 0.0108(15) 0.0126(15) 0.0164(17) 0.0020(12) 0.0012(13) 0.0029(12)
 O6 0.0181(17) 0.0145(15) 0.0110(16) 0.0054(12) 0.0017(13) 0.0043(13)
 O4 0.0169(17) 0.0113(15) 0.0223(18) 0.0023(13) 0.0047(14) 0.0010(13)
 O3 0.0156(17) 0.0139(15) 0.0133(16) -0.0027(12) 0.0007(13) 0.0025(13)
 O10 0.0170(17) 0.0195(16) 0.0159(17) 0.0069(13) 0.0016(14) 0.0078(14)
 O9 0.0133(16) 0.0236(17) 0.0170(17) 0.0068(13) 0.0045(13) 0.0088(14)
 N7 0.018(2) 0.0152(18) 0.017(2) 0.0089(15) 0.0055(17) 0.0052(16)
 N5 0.0122(19) 0.0201(19) 0.014(2) 0.0050(15) 0.0041(16) 0.0056(16)
 O7 0.0189(18) 0.0217(18) 0.027(2) 0.0092(15) 0.0075(15) 0.0065(14)
 O5 0.024(2) 0.037(2) 0.024(2) 0.0021(16) 0.0130(16) 0.0114(17)
 N2 0.0129(19) 0.0160(18) 0.0135(19) 0.0018(14) 0.0017(15) 0.0066(15)
 N3 0.016(2) 0.0155(18) 0.0113(19) 0.0009(14) 0.0034(15) 0.0072(15)
 O8 0.036(2) 0.039(2) 0.0114(18) 0.0023(16) -0.0022(16) 0.0101(19)
 N1 0.018(2) 0.0133(18) 0.019(2) 0.0023(15) 0.0047(16) 0.0059(16)
 N4 0.0098(19) 0.0134(18) 0.021(2) 0.0047(16) -0.0016(16) -0.0033(15)
 N9 0.032(3) 0.023(2) 0.021(2) 0.0051(18) 0.004(2) 0.008(2)
 C15 0.014(2) 0.024(2) 0.007(2) 0.0031(17) 0.0008(17) 0.0120(19)
 N6 0.017(2) 0.0130(18) 0.018(2) 0.0029(15) 0.0043(16) 0.0046(16)
 C9 0.019(2) 0.010(2) 0.025(3) -0.0008(18) 0.006(2) 0.0025(18)
 C12 0.013(2) 0.015(2) 0.012(2) -0.0037(16) -0.0015(17) 0.0037(17)
 C21 0.013(2) 0.013(2) 0.014(2) 0.0023(16) 0.0035(17) 0.0077(17)
 N8 0.030(3) 0.030(2) 0.025(3) -0.0014(19) -0.003(2) 0.016(2)
 C17 0.011(2) 0.0102(19) 0.013(2) 0.0012(16) 0.0040(17) 0.0041(16)
 C20 0.019(2) 0.011(2) 0.018(2) -0.0001(17) 0.0061(19) 0.0050(18)
 C22 0.015(2) 0.012(2) 0.013(2) 0.0037(16) 0.0036(18) 0.0046(17)
 C16 0.015(2) 0.011(2) 0.015(2) 0.0015(16) 0.0073(18) 0.0038(17)
 C18 0.016(2) 0.016(2) 0.014(2) 0.0028(17) 0.0039(18) 0.0065(18)
 C11 0.016(2) 0.012(2) 0.012(2) 0.0000(16) 0.0024(18) 0.0045(17)
 C13 0.015(2) 0.021(2) 0.013(2) 0.0019(18) -0.0053(18) 0.0052(19)
 C6 0.016(2) 0.013(2) 0.015(2) 0.0023(17) 0.0057(18) 0.0064(18)
 C8 0.020(2) 0.013(2) 0.020(2) 0.0027(18) 0.005(2) 0.0085(19)
 C10 0.016(2) 0.014(2) 0.020(2) -0.0024(18) 0.0012(19) 0.0055(18)
 C19 0.025(3) 0.014(2) 0.019(2) 0.0068(18) 0.010(2) 0.008(2)
 C14 0.010(2) 0.019(2) 0.018(2) 0.0061(18) 0.0028(18) 0.0061(18)
 C23 0.016(2) 0.013(2) 0.020(2) 0.0025(17) 0.0082(19) 0.0059(18)
 C7 0.015(2) 0.012(2) 0.015(2) -0.0029(16) 0.0033(18) 0.0066(17)
 C2 0.022(3) 0.026(3) 0.015(2) -0.0001(19) -0.001(2) 0.012(2)
 C5 0.022(2) 0.014(2) 0.012(2) 0.0001(17) 0.0039(18) 0.0106(19)
 C4 0.022(3) 0.017(2) 0.023(3) 0.0063(19) 0.007(2) 0.009(2)
 C3 0.027(3) 0.025(3) 0.016(3) 0.006(2) -0.002(2) 0.013(2)
 C26 0.023(3) 0.022(2) 0.027(3) 0.016(2) -0.007(2) 0.001(2)
 C24 0.012(2) 0.015(2) 0.024(3) 0.0013(18) 0.0022(19) -0.0004(18)
 C1 0.017(2) 0.020(2) 0.024(3) 0.0026(19) 0.004(2) 0.008(2)
 C25 0.020(3) 0.023(3) 0.027(3) 0.010(2) -0.007(2) 0.001(2)
 C32 0.089(6) 0.034(4) 0.042(4) 0.015(3) 0.034(4) 0.031(4)
 C31 0.060(5) 0.028(3) 0.042(4) 0.004(3) 0.015(3) 0.008(3)
 C30 0.049(5) 0.057(4) 0.072(5) 0.032(4) 0.023(4) 0.037(4)
 C28 0.075(6) 0.068(5) 0.046(5) 0.029(4) 0.023(4) 0.053(5)
 C27 0.076(6) 0.039(4) 0.076(6) -0.007(4) 0.005(5) 0.017(4)
 O15 0.143(9) 0.124(7) 0.132(8) 0.023(6) 0.015(6) 0.052(6)
 O14 0.143(8) 0.122(7) 0.136(8) 0.010(6) 0.043(6) 0.041(6)
 O12 0.133(8) 0.238(11) 0.108(7) 0.036(7) 0.012(6) 0.094(8)
 C29 0.055(5) 0.061(5) 0.036(4) -0.001(3) -0.002(4) 0.038(4)
 O13 0.100(8) 0.266(13) 0.139(8) -0.002(8) -0.013(7) 0.066(8)

_geom_special_details
;
 All esds (except the esd in the dihedral angle between two l.s. planes)
 are estimated using the full covariance matrix.  The cell esds are taken
 into account individually in the estimation of esds in distances, angles
 and torsion angles; correlations between esds in cell parameters are only
 used when they are defined by crystal symmetry.  An approximate (isotropic)
 treatment of cell esds is used for estimating esds involving l.s. planes.
;
loop_
  _geom_bond_atom_site_label_1
  _geom_bond_atom_site_label_2
  _geom_bond_distance
  _geom_bond_site_symmetry_2
  _geom_bond_publ_flag
 Yb1 O2 2.204(3) . ?
 Yb1 O1 2.205(3) . ?
 Yb1 O6 2.403(3) . ?
 Yb1 O4 2.527(3) . ?
 Yb1 O3 2.416(3) . ?
 Yb1 O10 2.508(3) . ?
 Yb1 O9 2.401(3) . ?
 Yb1 N7 2.874(4) . ?
 Yb1 N5 2.908(4) . ?
 Yb1 N2 2.500(4) . ?
 Yb1 N3 2.424(4) . ?
 O2 C17 1.301(5) . ?
 O11 N7 1.232(5) . ?
 O1 C7 1.319(5) . ?
 O6 N6 1.285(5) . ?
 O4 N5 1.274(5) . ?
 O3 N5 1.282(5) . ?
 O10 N7 1.270(5) . ?
 O9 N7 1.280(5) . ?
 N5 O5 1.208(5) . ?
 O7 N6 1.244(5) . ?
 N2 C12 1.278(5) . ?
 N2 C13 1.468(6) . ?
 N3 C15 1.281(5) . ?
 N3 C14 1.473(6) . ?
 O8 N6 1.243(5) . ?
 N1 H1 0.8600 . ?
 N1 C5 1.362(6) . ?
 N1 C1 1.337(6) . ?
 N4 H4 0.8600 . ?
 N4 C22 1.363(5) . ?
 N4 C26 1.344(6) . ?
 N9 C32 1.363(7) . ?
 N9 C31 1.353(7) . ?
 N9 C30 1.429(7) . ?
 C15 H15 0.9300 . ?
 C15 C16 1.465(6) . ?
 C9 H9 0.9300 . ?
 C9 C8 1.387(7) . ?
 C9 C10 1.373(6) . ?
 C12 H12 0.9300 . ?
 C12 C11 1.458(6) . ?
 C21 C17 1.413(6) . ?
 C21 C20 1.402(6) . ?
 C21 C22 1.486(6) . ?
 N8 C28 1.357(8) . ?
 N8 C27 1.454(8) . ?
 N8 C29 1.377(8) . ?
 C17 C16 1.417(6) . ?
 C20 H20 0.9300 . ?
 C20 C19 1.384(7) . ?
 C22 C23 1.398(6) . ?
 C16 C18 1.409(6) . ?
 C18 H18 0.9300 . ?
 C18 C19 1.407(6) . ?
 C11 C10 1.399(6) . ?
 C11 C7 1.424(6) . ?
 C13 H13A 0.9700 . ?
 C13 H13B 0.9700 . ?
 C13 C14 1.537(6) . ?
 C6 C8 1.390(6) . ?
 C6 C7 1.437(6) . ?
 C6 C5 1.469(6) . ?
 C8 H8 0.9300 . ?
 C10 H10 0.9300 . ?
 C19 H19 0.9300 . ?
 C14 H14A 0.9700 . ?
 C14 H14B 0.9700 . ?
 C23 H23 0.9300 . ?
 C23 C24 1.378(6) . ?
 C2 H2 0.9300 . ?
 C2 C3 1.400(6) . ?
 C2 C1 1.364(6) . ?
 C5 C4 1.390(6) . ?
 C4 H4A 0.9300 . ?
 C4 C3 1.373(7) . ?
 C3 H3 0.9300 . ?
 C26 H26 0.9300 . ?
 C26 C25 1.378(7) . ?
 C24 H24 0.9300 . ?
 C24 C25 1.378(6) . ?
 C1 H1A 0.9300 . ?
 C25 H25 0.9300 . ?
 C32 H32 0.9300 . ?
 C32 O15 1.085(9) . ?
 C31 H31 0.9300 . ?
 C31 O14 1.148(9) . ?
 C30 H30A 0.9600 . ?
 C30 H30B 0.9600 . ?
 C30 H30C 0.9600 . ?
 C28 H28 0.9300 . ?
 C28 O12 1.128(10) . ?
 C27 H27A 0.9600 . ?
 C27 H27B 0.9600 . ?
 C27 H27C 0.9600 . ?
 C29 O13 1.165(11) . ?

loop_
  _geom_angle_atom_site_label_1
  _geom_angle_atom_site_label_2
  _geom_angle_atom_site_label_3
  _geom_angle
  _geom_angle_site_symmetry_1
  _geom_angle_site_symmetry_3
  _geom_angle_publ_flag
 O2 Yb1 O1 142.37(12) . . ?
 O2 Yb1 O6 73.21(10) . . ?
 O2 Yb1 O4 73.69(11) . . ?
 O2 Yb1 O3 124.11(11) . . ?
 O2 Yb1 O10 74.33(11) . . ?
 O2 Yb1 O9 82.99(11) . . ?
 O2 Yb1 N7 78.53(11) . . ?
 O2 Yb1 N5 99.03(11) . . ?
 O2 Yb1 N2 138.57(12) . . ?
 O2 Yb1 N3 73.30(12) . . ?
 O1 Yb1 O6 78.90(11) . . ?
 O1 Yb1 O4 120.80(11) . . ?
 O1 Yb1 O3 83.82(11) . . ?
 O1 Yb1 O10 71.68(10) . . ?
 O1 Yb1 O9 88.76(11) . . ?
 O1 Yb1 N7 78.12(11) . . ?
 O1 Yb1 N5 102.83(11) . . ?
 O1 Yb1 N2 71.26(12) . . ?
 O1 Yb1 N3 140.31(12) . . ?
 O6 Yb1 O4 72.09(11) . . ?
 O6 Yb1 O3 97.59(10) . . ?
 O6 Yb1 O10 66.75(10) . . ?
 O6 Yb1 N7 92.79(11) . . ?
 O6 Yb1 N5 84.27(11) . . ?
 O6 Yb1 N2 148.08(11) . . ?
 O6 Yb1 N3 140.21(11) . . ?
 O4 Yb1 N7 151.18(11) . . ?
 O4 Yb1 N5 25.90(10) . . ?
 O3 Yb1 O4 51.71(10) . . ?
 O3 Yb1 O10 152.78(10) . . ?
 O3 Yb1 N7 157.02(11) . . ?
 O3 Yb1 N5 25.81(10) . . ?
 O3 Yb1 N2 68.64(11) . . ?
 O3 Yb1 N3 83.95(12) . . ?
 O10 Yb1 O4 133.40(11) . . ?
 O10 Yb1 N7 26.17(10) . . ?
 O10 Yb1 N5 151.00(11) . . ?
 O9 Yb1 O6 118.49(11) . . ?
 O9 Yb1 O4 150.44(10) . . ?
 O9 Yb1 O3 140.97(11) . . ?
 O9 Yb1 O10 52.28(11) . . ?
 O9 Yb1 N7 26.16(10) . . ?
 O9 Yb1 N5 156.36(11) . . ?
 O9 Yb1 N2 72.67(11) . . ?
 O9 Yb1 N3 77.67(11) . . ?
 N7 Yb1 N5 176.65(11) . . ?
 N2 Yb1 O4 113.99(11) . . ?
 N2 Yb1 O10 112.46(11) . . ?
 N2 Yb1 N7 91.95(11) . . ?
 N2 Yb1 N5 91.40(11) . . ?
 N3 Yb1 O4 78.38(11) . . ?
 N3 Yb1 O10 122.57(11) . . ?
 N3 Yb1 N7 101.00(11) . . ?
 N3 Yb1 N5 80.37(11) . . ?
 N3 Yb1 N2 69.12(12) . . ?
 C17 O2 Yb1 144.0(3) . . ?
 C7 O1 Yb1 139.7(3) . . ?
 N6 O6 Yb1 126.2(3) . . ?
 N5 O4 Yb1 94.0(2) . . ?
 N5 O3 Yb1 99.1(2) . . ?
 N7 O10 Yb1 93.2(2) . . ?
 N7 O9 Yb1 98.0(2) . . ?
 O11 N7 Yb1 175.1(3) . . ?
 O11 N7 O10 122.4(4) . . ?
 O11 N7 O9 121.4(4) . . ?
 O10 N7 Yb1 60.6(2) . . ?
 O10 N7 O9 116.2(4) . . ?
 O9 N7 Yb1 55.8(2) . . ?
 O4 N5 Yb1 60.1(2) . . ?
 O4 N5 O3 115.2(3) . . ?
 O3 N5 Yb1 55.12(19) . . ?
 O5 N5 Yb1 177.0(3) . . ?
 O5 N5 O4 122.9(4) . . ?
 O5 N5 O3 121.9(4) . . ?
 C12 N2 Yb1 129.7(3) . . ?
 C12 N2 C13 116.4(4) . . ?
 C13 N2 Yb1 113.4(3) . . ?
 C15 N3 Yb1 130.1(3) . . ?
 C15 N3 C14 115.8(4) . . ?
 C14 N3 Yb1 113.5(3) . . ?
 C5 N1 H1 118.4 . . ?
 C1 N1 H1 118.4 . . ?
 C1 N1 C5 123.2(4) . . ?
 C22 N4 H4 118.0 . . ?
 C26 N4 H4 118.0 . . ?
 C26 N4 C22 124.1(4) . . ?
 C32 N9 C30 120.8(6) . . ?
 C31 N9 C32 117.1(6) . . ?
 C31 N9 C30 121.5(5) . . ?
 N3 C15 H15 116.4 . . ?
 N3 C15 C16 127.2(4) . . ?
 C16 C15 H15 116.4 . . ?
 O7 N6 O6 119.4(4) . . ?
 O8 N6 O6 118.6(4) . . ?
 O8 N6 O7 122.0(4) . . ?
 C8 C9 H9 120.6 . . ?
 C10 C9 H9 120.6 . . ?
 C10 C9 C8 118.9(4) . . ?
 N2 C12 H12 116.7 . . ?
 N2 C12 C11 126.6(4) . . ?
 C11 C12 H12 116.7 . . ?
 C17 C21 C22 121.0(4) . . ?
 C20 C21 C17 120.6(4) . . ?
 C20 C21 C22 118.4(4) . . ?
 C28 N8 C27 122.3(6) . . ?
 C28 N8 C29 120.7(7) . . ?
 C29 N8 C27 116.9(6) . . ?
 O2 C17 C21 121.7(4) . . ?
 O2 C17 C16 120.0(4) . . ?
 C21 C17 C16 118.3(4) . . ?
 C21 C20 H20 119.5 . . ?
 C19 C20 C21 121.1(4) . . ?
 C19 C20 H20 119.5 . . ?
 N4 C22 C21 117.5(4) . . ?
 N4 C22 C23 116.6(4) . . ?
 C23 C22 C21 125.9(4) . . ?
 C17 C16 C15 123.1(4) . . ?
 C18 C16 C15 116.8(4) . . ?
 C18 C16 C17 120.0(4) . . ?
 C16 C18 H18 119.6 . . ?
 C19 C18 C16 120.8(4) . . ?
 C19 C18 H18 119.6 . . ?
 C10 C11 C12 118.2(4) . . ?
 C10 C11 C7 119.4(4) . . ?
 C7 C11 C12 122.4(4) . . ?
 N2 C13 H13A 109.9 . . ?
 N2 C13 H13B 109.9 . . ?
 N2 C13 C14 108.9(4) . . ?
 H13A C13 H13B 108.3 . . ?
 C14 C13 H13A 109.9 . . ?
 C14 C13 H13B 109.9 . . ?
 C8 C6 C7 118.6(4) . . ?
 C8 C6 C5 121.0(4) . . ?
 C7 C6 C5 120.4(4) . . ?
 C9 C8 C6 122.6(4) . . ?
 C9 C8 H8 118.7 . . ?
 C6 C8 H8 118.7 . . ?
 C9 C10 C11 122.0(5) . . ?
 C9 C10 H10 119.0 . . ?
 C11 C10 H10 119.0 . . ?
 C20 C19 C18 119.1(4) . . ?
 C20 C19 H19 120.5 . . ?
 C18 C19 H19 120.5 . . ?
 N3 C14 C13 106.8(3) . . ?
 N3 C14 H14A 110.4 . . ?
 N3 C14 H14B 110.4 . . ?
 C13 C14 H14A 110.4 . . ?
 C13 C14 H14B 110.4 . . ?
 H14A C14 H14B 108.6 . . ?
 C22 C23 H23 119.9 . . ?
 C24 C23 C22 120.1(4) . . ?
 C24 C23 H23 119.9 . . ?
 O1 C7 C11 120.4(4) . . ?
 O1 C7 C6 121.1(4) . . ?
 C11 C7 C6 118.6(4) . . ?
 C3 C2 H2 121.1 . . ?
 C1 C2 H2 121.1 . . ?
 C1 C2 C3 117.7(5) . . ?
 N1 C5 C6 118.1(4) . . ?
 N1 C5 C4 117.4(4) . . ?
 C4 C5 C6 124.5(4) . . ?
 C5 C4 H4A 120.0 . . ?
 C3 C4 C5 120.1(5) . . ?
 C3 C4 H4A 120.0 . . ?
 C2 C3 H3 119.7 . . ?
 C4 C3 C2 120.7(5) . . ?
 C4 C3 H3 119.7 . . ?
 N4 C26 H26 120.2 . . ?
 N4 C26 C25 119.6(4) . . ?
 C25 C26 H26 120.2 . . ?
 C23 C24 H24 119.5 . . ?
 C23 C24 C25 121.0(4) . . ?
 C25 C24 H24 119.5 . . ?
 N1 C1 C2 120.9(5) . . ?
 N1 C1 H1A 119.5 . . ?
 C2 C1 H1A 119.5 . . ?
 C26 C25 H25 120.8 . . ?
 C24 C25 C26 118.5(5) . . ?
 C24 C25 H25 120.8 . . ?
 N9 C32 H32 116.0 . . ?
 O15 C32 N9 128.0(9) . . ?
 O15 C32 H32 116.0 . . ?
 N9 C31 H31 118.6 . . ?
 O14 C31 N9 122.8(8) . . ?
 O14 C31 H31 118.6 . . ?
 N9 C30 H30A 109.5 . . ?
 N9 C30 H30B 109.5 . . ?
 N9 C30 H30C 109.5 . . ?
 H30A C30 H30B 109.5 . . ?
 H30A C30 H30C 109.5 . . ?
 H30B C30 H30C 109.5 . . ?
 N8 C28 H28 117.8 . . ?
 O12 C28 N8 124.4(10) . . ?
 O12 C28 H28 117.8 . . ?
 N8 C27 H27A 109.5 . . ?
 N8 C27 H27B 109.5 . . ?
 N8 C27 H27C 109.5 . . ?
 H27A C27 H27B 109.5 . . ?
 H27A C27 H27C 109.5 . . ?
 H27B C27 H27C 109.5 . . ?
 O13 C29 N8 114.0(9) . . ?

loop_
  _geom_torsion_atom_site_label_1
  _geom_torsion_atom_site_label_2
  _geom_torsion_atom_site_label_3
  _geom_torsion_atom_site_label_4
  _geom_torsion
  _geom_torsion_site_symmetry_1
  _geom_torsion_site_symmetry_2
  _geom_torsion_site_symmetry_3
  _geom_torsion_site_symmetry_4
  _geom_torsion_publ_flag
 Yb1 O2 C17 C21 -170.8(3) . . . . ?
 Yb1 O2 C17 C16 9.8(7) . . . . ?
 Yb1 O1 C7 C11 38.0(6) . . . . ?
 Yb1 O1 C7 C6 -143.6(4) . . . . ?
 Yb1 O6 N6 O7 15.4(5) . . . . ?
 Yb1 O6 N6 O8 -165.8(3) . . . . ?
 Yb1 O4 N5 O3 -0.7(4) . . . . ?
 Yb1 O4 N5 O5 179.3(4) . . . . ?
 Yb1 O3 N5 O4 0.7(4) . . . . ?
 Yb1 O3 N5 O5 -179.3(4) . . . . ?
 Yb1 O10 N7 O11 -175.5(4) . . . . ?
 Yb1 O10 N7 O9 4.4(4) . . . . ?
 Yb1 O9 N7 O11 175.2(3) . . . . ?
 Yb1 O9 N7 O10 -4.6(4) . . . . ?
 Yb1 N2 C12 C11 -6.3(7) . . . . ?
 Yb1 N2 C13 C14 -38.4(4) . . . . ?
 Yb1 N3 C15 C16 -10.5(6) . . . . ?
 Yb1 N3 C14 C13 -51.0(4) . . . . ?
 O2 C17 C16 C15 5.3(6) . . . . ?
 O2 C17 C16 C18 -177.4(4) . . . . ?
 N2 C12 C11 C10 170.9(4) . . . . ?
 N2 C12 C11 C7 -8.7(7) . . . . ?
 N2 C13 C14 N3 58.3(5) . . . . ?
 N3 C15 C16 C17 -3.2(7) . . . . ?
 N3 C15 C16 C18 179.4(4) . . . . ?
 N1 C5 C4 C3 0.1(6) . . . . ?
 N4 C22 C23 C24 0.6(6) . . . . ?
 N4 C26 C25 C24 0.7(8) . . . . ?
 C15 N3 C14 C13 121.3(4) . . . . ?
 C15 C16 C18 C19 177.1(4) . . . . ?
 C12 N2 C13 C14 134.5(4) . . . . ?
 C12 C11 C10 C9 -177.1(4) . . . . ?
 C12 C11 C7 O1 -2.7(6) . . . . ?
 C12 C11 C7 C6 179.0(4) . . . . ?
 C21 C17 C16 C15 -174.1(4) . . . . ?
 C21 C17 C16 C18 3.3(6) . . . . ?
 C21 C20 C19 C18 1.4(7) . . . . ?
 C21 C22 C23 C24 179.5(4) . . . . ?
 C17 C21 C20 C19 1.5(6) . . . . ?
 C17 C21 C22 N4 0.3(6) . . . . ?
 C17 C21 C22 C23 -178.7(4) . . . . ?
 C17 C16 C18 C19 -0.4(6) . . . . ?
 C20 C21 C17 O2 176.8(4) . . . . ?
 C20 C21 C17 C16 -3.8(6) . . . . ?
 C20 C21 C22 N4 -179.5(4) . . . . ?
 C20 C21 C22 C23 1.6(6) . . . . ?
 C22 N4 C26 C25 1.1(8) . . . . ?
 C22 C21 C17 O2 -3.0(6) . . . . ?
 C22 C21 C17 C16 176.4(4) . . . . ?
 C22 C21 C20 C19 -178.7(4) . . . . ?
 C22 C23 C24 C25 1.1(7) . . . . ?
 C16 C18 C19 C20 -2.0(6) . . . . ?
 C13 N2 C12 C11 -177.8(4) . . . . ?
 C6 C5 C4 C3 -179.7(4) . . . . ?
 C8 C9 C10 C11 -2.4(7) . . . . ?
 C8 C6 C7 O1 -179.6(4) . . . . ?
 C8 C6 C7 C11 -1.2(6) . . . . ?
 C8 C6 C5 N1 172.4(4) . . . . ?
 C8 C6 C5 C4 -7.8(7) . . . . ?
 C10 C9 C8 C6 0.4(7) . . . . ?
 C10 C11 C7 O1 177.7(4) . . . . ?
 C10 C11 C7 C6 -0.7(6) . . . . ?
 C14 N3 C15 C16 178.7(4) . . . . ?
 C23 C24 C25 C26 -1.8(8) . . . . ?
 C7 C11 C10 C9 2.5(7) . . . . ?
 C7 C6 C8 C9 1.4(7) . . . . ?
 C7 C6 C5 N1 -8.2(6) . . . . ?
 C7 C6 C5 C4 171.6(4) . . . . ?
 C5 N1 C1 C2 -0.9(7) . . . . ?
 C5 C6 C8 C9 -179.2(4) . . . . ?
 C5 C6 C7 O1 1.0(6) . . . . ?
 C5 C6 C7 C11 179.4(4) . . . . ?
 C5 C4 C3 C2 -1.3(7) . . . . ?
 C3 C2 C1 N1 -0.3(7) . . . . ?
 C26 N4 C22 C21 179.3(5) . . . . ?
 C26 N4 C22 C23 -1.7(7) . . . . ?
 C1 N1 C5 C6 -179.2(4) . . . . ?
 C1 N1 C5 C4 1.0(6) . . . . ?
 C1 C2 C3 C4 1.4(7) . . . . ?
 C32 N9 C31 O14 180.0(9) . . . . ?
 C31 N9 C32 O15 -178.9(10) . . . . ?
 C30 N9 C32 O15 9.8(14) . . . . ?
 C30 N9 C31 O14 -8.8(12) . . . . ?
 C28 N8 C29 O13 -7.2(11) . . . . ?
 C27 N8 C28 O12 -0.5(13) . . . . ?
 C27 N8 C29 O13 177.2(8) . . . . ?
 C29 N8 C28 O12 -175.8(9) . . . . ?

loop_
  _refln_index_h
  _refln_index_k
  _refln_index_l
  _refln_F_squared_meas
  _refln_F_squared_sigma
 -13 4 7 61.13 18.13
 -13 4 8 50.89 17.39
 -12 1 3 121.93 22.76
 -12 1 4 3.58 15.33
 -12 1 5 185.44 27.03
 -12 1 6 146.04 24.16
 -12 1 7 -3.56 15.53
 -12 1 8 113.79 22.31
 -12 1 9 138.74 24.05
 -12 2 -1 35.54 18.14
 -12 2 0 77.73 19.62
 -12 2 1 49.17 18.22
 -12 2 2 17.49 15.02
 -12 2 3 97.47 21.71
 -12 2 4 31.23 16.25
 -12 2 5 34.61 17.44
 -12 2 6 134.7 23.7
 -12 2 7 65.52 19.3
 -12 2 8 3.44 15.04
 -12 2 9 103.39 21.55
 -12 3 -3 94.42 21.2
 -12 3 -2 69.26 18.32
 -12 3 -1 6.87 12.98
 -12 3 0 64.81 18.88
 -12 3 1 186.39 25.82
 -12 3 2 6.74 14.19
 -12 3 3 124.08 22.43
 -12 3 4 153.72 24.16
 -12 3 5 6.66 13.75
 -12 3 6 59.85 18.17
 -12 3 7 59.71 16.85
 -12 3 8 6.63 14.99
 -12 3 9 53.09 17.68
 -12 4 -5 123.02 23.17
 -12 4 -4 13.63 14.08
 -12 4 -4 27.12 15.35
 -12 4 -3 36.93 16.92
 -12 4 -2 142.94 23.28
 -12 4 -1 3.29 14.12
 -12 4 0 48.98 17.17
 -12 4 1 204.41 26.75
 -12 4 2 41.9 16.7
 -12 4 3 41.7 17.04
 -12 4 4 287.64 30.99
 -12 4 5 41.43 16.31
 -12 4 6 34.95 16.02
 -12 4 7 130.06 22.3
 -12 4 8 72.89 18.2
 -12 4 9 6.34 14.57
 -12 4 12 13.45 15.46
 -12 4 13 100.26 21.78
 -12 4 14 60.33 17.76
 -12 4 15 -3.64 16.17
 -12 4 16 111.68 24.27
 -12 5 -6 16.48 15.64
 -12 5 -5 138.19 23.61
 -12 5 -5 153.38 24.3
 -12 5 -4 -13.27 14.49
 -12 5 -4 38.72 16.41
 -12 5 -3 6.53 13.73
 -12 5 -3 12.77 14.44
 -12 5 -2 118.76 21.77
 -12 5 -2 113.89 20.83
 -12 5 -1 75.11 18.54
 -12 5 0 18.62 13.82
 -12 5 1 166.21 23.95
 -12 5 2 171.35 23.76
 -12 5 11 100.71 19.99
 -12 5 12 10.05 15.4
 -12 5 13 58.63 18.39
 -12 5 14 63.77 18.92
 -12 5 15 3.63 13.74
 -12 5 16 33.47 16.87
 -12 6 -6 3.34 13.78
 -12 6 -5 42.71 16.14
 -12 6 -4 83.93 18.8
 -12 6 -3 9.51 12.82
 -12 6 12 120.69 23.07
 -12 6 13 -6.9 13.66
 -12 6 14 84.96 19.72
 -12 6 15 3.63 14.05
 -12 6 16 3.71 15.01
 -12 7 12 103.7 20.58
 -12 7 13 24.12 16.61
 -12 7 14 38.93 16.86
 -12 7 15 43.49 17.79
 -12 8 13 72.45 18.93
 -12 8 14 17.71 15.2
 -11 -2 5 3.08 14.62
 -11 -2 5 14.19 18.05
 -11 -2 6 113.65 24.48
 -11 -2 7 138.6 24.73
 -11 -2 8 -3.56 17.62
 -11 -2 9 124.9 24.7
 -11 -1 -1 21.41 17.19
 -11 -1 0 14.2 15.78
 -11 -1 1 84.9 20.96
 -11 -1 2 14.1 15.94
 -11 -1 3 28.13 18.39
 -11 -1 4 224.68 29.57
 -11 -1 5 24.53 17.14
 -11 -1 6 52.53 18.86
 -11 -1 7 164.59 26.64
 -11 -1 8 70.06 20.25
 -11 0 -4 125.85 24.88
 -11 0 -3 3.57 15
 -11 0 -2 162.72 26.55
 -11 0 -1 224.88 30.3
 -11 0 0 3.49 15.78
 -11 0 1 163.33 25.65
 -11 0 2 72.61 19.81
 -11 0 3 -3.44 14.49
 -11 0 4 127.17 24.19
 -11 0 5 185.07 26.82
 -11 0 6 3.42 15.19
 -11 0 7 71.8 19.17
 -11 1 -6 78.94 21.41
 -11 1 -5 39.11 18.16
 -11 1 -4 190.22 28.17
 -11 1 -3 31.38 16.07
 -11 1 -2 72.62 19.39
 -11 1 -1 78.8 19.47
 -11 1 0 13.61 14.6
 -11 1 1 74.42 19
 -11 1 2 194.93 26.63
 -11 1 3 36.83 15.46
 -11 1 4 60.02 17.16
 -11 1 5 225.97 28.18
 -11 1 6 26.54 14.27
 -11 1 7 23.19 14.24
 -11 2 -7 116.38 23.64
 -11 2 -7 199 27.64
 -11 2 -6 66.39 19.76
 -11 2 -5 -13.82 16.39
 -11 2 -4 119.69 22.46
 -11 2 -3 158.91 24.8
 -11 2 -2 3.35 14.08
 -11 2 -1 182.26 25.25
 -11 2 0 72.42 18.88
 -11 2 1 -3.26 12.92
 -11 2 2 84.43 19.66
 -11 2 3 154.93 23.41
 -11 2 4 -9.64 15.24
 -11 2 5 64.04 16.93
 -11 2 6 213.99 27.29
 -11 2 7 12.75 13.43
 -11 2 19 38.29 18.22
 -11 2 20 3.89 15.71
 -11 3 -9 56.01 18.65
 -11 3 -8 3.45 14.81
 -11 3 -8 13.88 14.88
 -11 3 -7 75.04 19.96
 -11 3 -7 75.16 20.58
 -11 3 -6 154.86 25.02
 -11 3 -6 137.85 24.68
 -11 3 -5 43.31 17.27
 -11 3 -4 49.36 17.51
 -11 3 -3 182.03 25.24
 -11 3 -2 3.21 12.15
 -11 3 -1 73.2 17.31
 -11 3 0 179.74 24.67
 -11 3 1 31.3 15.34
 -11 3 2 31.11 14.8
 -11 3 3 120.56 21.96
 -11 3 4 110.82 20.09
 -11 3 5 3.07 12.65
 -11 3 6 128.4 21.23
 -11 3 7 146.56 22.71
 -11 3 12 227.29 27.89
 -11 3 13 93.47 21.36
 -11 3 14 17.14 14.98
 -11 3 15 105.49 22.37
 -11 3 16 100.81 22.65
 -11 3 17 3.68 14.87
 -11 3 18 75.02 20.08
 -11 3 19 126.07 24.61
 -11 3 20 3.88 16.64
 -11 4 -10 -3.42 13.83
 -11 4 -9 161.66 25.58
 -11 4 -9 172.8 26.04
 -11 4 -8 116.21 23.02
 -11 4 -8 125.74 22.51
 -11 4 -7 42.49 16.45
 -11 4 -7 16.7 14.37
 -11 4 -6 235.58 28.99
 -11 4 -6 203.34 27.48
 -11 4 -5 139.99 22.82
 -11 4 -5 148.14 23.68
 -11 4 -4 22.03 13.76
 -11 4 -4 9.47 13.8
 -11 4 -3 282.44 30.26
 -11 4 -2 141.01 22.16
 -11 4 -1 21.21 13.95
 -11 4 0 243.15 28.01
 -11 4 1 104.22 20.01
 -11 4 2 2.96 12.91
 -11 4 3 152.87 23.19
 -11 4 4 213.55 25.72
 -11 4 5 -8.74 14.83
 -11 4 6 310.86 30.82
 -11 4 7 101.55 19.2
 -11 4 8 -8.5 12.15
 -11 4 9 167.15 23.07
 -11 4 10 100.09 19.7
 -11 4 11 31.34 14.91
 -11 4 12 161.58 24.85
 -11 4 13 229.68 29.45
 -11 4 14 44.5 17.52
 -11 4 15 59.7 18.5
 -11 4 16 140.36 25.22
 -11 4 17 25.75 17.73
 -11 4 18 30.04 17.57
 -11 4 19 122.47 24.62
 -11 4 20 11.67 16.68
 -11 5 -11 156.65 24.91
 -11 5 -10 6.55 14.56
 -11 5 -10 -10.34 15.32
 -11 5 -9 83.64 19.29
 -11 5 -9 81.26 19.88
 -11 5 -8 183.62 25
 -11 5 -8 132.97 22.78
 -11 5 -7 3.11 13.6
 -11 5 -7 19.58 14.5
 -11 5 -6 42.93 15.51
 -11 5 -6 44.8 15.51
 -11 5 -5 120.79 20.91
 -11 5 -5 122.29 21.51
 -11 5 -4 47.71 15.67
 -11 5 -4 39.95 15.95
 -11 5 -3 91.17 18.73
 -11 5 -3 90.28 18.66
 -11 5 -2 237.9 27.64
 -11 5 -1 -2.87 12.06
 -11 5 0 73.71 17.64
 -11 5 1 98.36 18.31
 -11 5 2 47.38 15.73
 -11 5 3 -2.77 12.32
 -11 5 4 231.76 26.38
 -11 5 5 90.74 18.15
 -11 5 8 110.09 18.94
 -11 5 9 14.65 14.31
 -11 5 10 84.9 18.41
 -11 5 11 50.17 15.67
 -11 5 12 16.16 14.37
 -11 5 13 119.82 22.06
 -11 5 14 44.5 17.29
 -11 5 15 -14.04 14.49
 -11 5 16 82.74 21.08
 -11 5 17 106.68 23.17
 -11 5 18 11.26 14.54
 -11 5 19 149.02 26.41
 -11 5 20 130.01 25.7
 -11 5 20 128.12 25.23
 -11 5 21 -7.57 17.4
 -11 6 -10 47.41 18.01
 -11 6 -9 3.32 13.98
 -11 6 -8 224.81 28.83
 -11 6 -7 149.89 24.12
 -11 6 -6 6.24 13.63
 -11 6 -5 189.54 25.66
 -11 6 -4 140.6 21.52
 -11 6 -3 11.7 12.78
 -11 6 -2 143 21.73
 -11 6 9 -2.93 13.68
 -11 6 10 12.14 12.53
 -11 6 11 84.7 18.84
 -11 6 12 35.6 15.42
 -11 6 13 16.67 14.84
 -11 6 14 130.31 23.49
 -11 6 15 70.36 19.71
 -11 6 16 25.23 15.49
 -11 6 17 109.14 24.06
 -11 6 17 198.96 29.66
 -11 6 18 39.82 19.68
 -11 6 18 48.89 18.46
 -11 6 19 48.27 21.37
 -11 6 19 65.07 20.61
 -11 6 20 144.48 26.24
 -11 7 -10 63.26 17.94
 -11 7 -10 38.66 18.73
 -11 7 -9 19.57 14.26
 -11 7 -9 15.18 15.98
 -11 7 -8 28.74 15.17
 -11 7 -8 18.58 15.96
 -11 7 -7 124.87 21.39
 -11 7 -7 145 25.15
 -11 7 -6 7.06 14.85
 -11 7 -5 23.99 15.78
 -11 7 10 3.06 13.1
 -11 7 11 135.81 21.97
 -11 7 12 78.21 19.31
 -11 7 13 3.36 12.99
 -11 7 14 96.58 20.35
 -11 7 15 16.99 17.13
 -11 7 15 63.7 18.77
 -11 7 16 -13.99 16.59
 -11 7 16 -14.49 14.66
 -11 7 17 64.73 21.99
 -11 7 17 66.65 19.53
 -11 7 18 129.22 25.89
 -11 7 18 124.65 24.95
 -11 7 19 -3.78 16.82
 -11 8 -9 113.04 22.73
 -11 8 -8 -3.69 14.58
 -11 8 -7 100.59 22.01
 -11 8 -6 55.93 17.94
 -11 8 -5 13.57 13.44
 -11 8 11 83.04 19.52
 -11 8 13 33.21 16.5
 -11 8 14 3.41 14.61
 -11 8 15 24.47 14.74
 -11 8 16 25.09 16.77
 -11 8 17 -3.68 17.17
 -11 9 -8 -18.34 16.87
 -11 9 -7 42.94 18.53
 -11 9 -6 128.68 24.64
 -11 9 11 6.58 13.57
 -11 9 12 144.92 24.88
 -11 9 13 86.21 20.66
 -11 9 14 3.53 15.41
 -11 9 15 61.35 19.02
 -11 10 9 59.23 17.78
 -11 10 10 134.43 23.75
 -11 10 11 41.2 17.32
 -11 10 12 17.54 15.33
 -11 11 7 39.78 16.27
 -11 11 8 60.78 18.46
 -10 -3 -2 6.82 16.64
 -10 -3 -1 207.16 29.68
 -10 -3 0 179.16 26.71
 -10 -3 1 10.12 16.94
 -10 -3 2 96.9 19.79
 -10 -3 2 124.59 23.87
 -10 -3 3 208.64 27.07
 -10 -3 3 222.07 29
 -10 -3 4 15.14 14.14
 -10 -3 4 10.09 15.95
 -10 -3 5 67.72 18.54
 -10 -3 5 10.1 15.28
 -10 -3 6 100.11 20.62
 -10 -3 6 100.99 22.3
 -10 -3 7 9.54 14.13
 -10 -3 7 3.37 16.92
 -10 -3 8 108.22 22.29
 -10 -2 -5 -17.39 18.83
 -10 -2 -4 31.09 16.43
 -10 -2 -3 95.97 21.93
 -10 -2 -2 61.25 19.63
 -10 -2 -1 57.5 19.49
 -10 -2 0 245.66 30.36
 -10 -2 1 67.07 20.54
 -10 -2 2 13.35 14.84
 -10 -2 3 118.46 20.33
 -10 -2 3 133.25 23.62
 -10 -2 4 56.52 18.76
 -10 -2 5 -3.32 15.74
 -10 -2 6 112.83 23.1
 -10 -2 7 79.74 20.8
 -10 -1 -7 7.02 16.65
 -10 -1 -6 59.21 19.86
 -10 -1 -5 55.23 18.83
 -10 -1 -4 -3.42 15.72
 -10 -1 -3 44.06 17.56
 -10 -1 -2 80.64 21.57
 -10 -1 -1 -3.34 14.57
 -10 -1 0 149.02 23.9
 -10 -1 1 92.27 20.37
 -10 -1 2 -6.55 16
 -10 -1 3 98 21.13
 -10 -1 4 113.97 22.05
 -10 -1 5 -3.25 15.39
 -10 -1 6 97.28 20.1
 -10 0 -10 3.52 16.17
 -10 0 -9 111.24 23.29
 -10 0 -9 117.16 23.22
 -10 0 -8 210.26 29.32
 -10 0 -7 17.34 15.69
 -10 0 -6 68.52 20.6
 -10 0 -5 220.64 28.5
 -10 0 -4 10.07 14.12
 -10 0 -3 92.89 20.51
 -10 0 -2 275.99 31.53
 -10 0 -1 22.78 14.98
 -10 0 0 109.81 21.18
 -10 0 1 305 32.41
 -10 0 2 82.95 18.95
 -10 0 3 50.78 17.11
 -10 0 4 135.89 22.74
 -10 0 5 6.3 12.99
 -10 1 -11 267.54 31.82
 -10 1 -11 272.12 33.62
 -10 1 -10 135.41 24.89
 -10 1 -10 180.12 27.23
 -10 1 -9 27.38 17.42
 -10 1 -9 10.44 14.38
 -10 1 -8 158.25 26.15
 -10 1 -8 147.62 25.24
 -10 1 -7 132.07 24.06
 -10 1 -6 -6.69 14.87
 -10 1 -5 39.64 16.89
 -10 1 -4 65.18 17.85
 -10 1 -3 3.22 13.28
 -10 1 -2 241.79 28.61
 -10 1 -1 252.26 29.6
 -10 1 0 3.12 13.64
 -10 1 1 151.93 23.1
 -10 1 2 221.82 27.16
 -10 1 3 -12.25 14.52
 -10 1 4 76.11 18.24
 -10 1 5 106.22 19.61
 -10 1 23 153.83 28.09
 -10 2 -12 -10.56 16.68
 -10 2 -12 10.66 15.79
 -10 2 -11 86.75 20.65
 -10 2 -11 52.43 18.24
 -10 2 -10 143.3 24.64
 -10 2 -10 137.41 24.47
 -10 2 -9 23.48 14.92
 -10 2 -9 3.38 15.04
 -10 2 -8 59.34 17.2
 -10 2 -8 66.51 18.6
 -10 2 -7 109.94 21.02
 -10 2 -7 72.16 19.33
 -10 2 -6 42.08 16.56
 -10 2 -5 9.57 13.93
 -10 2 -4 179.09 24.58
 -10 2 -3 77.43 18.55
 -10 2 -2 45.91 15.69
 -10 2 -1 317.98 32.4
 -10 2 0 86.93 18.88
 -10 2 1 20.82 13.01
 -10 2 2 174.22 23.43
 -10 2 3 58.66 16.78
 -10 2 4 11.67 12.04
 -10 2 5 49.39 16.04
 -10 2 12 148.5 23.3
 -10 2 13 -6.36 14.14
 -10 2 14 163.42 24.98
 -10 2 15 120.68 23.39
 -10 2 16 -10.29 14.16
 -10 2 17 112.34 21.83
 -10 2 18 132.53 24.68
 -10 2 19 3.65 15.06
 -10 2 20 70.5 20.53
 -10 2 21 75.29 21.09
 -10 2 22 7.11 16.06
 -10 2 22 -3.81 17.8
 -10 2 23 83.48 22.29
 -10 2 23 80.89 22.75
 -10 2 24 173.97 26.72
 -10 2 24 128.13 26.64
 -10 3 -13 116.44 22.4
 -10 3 -13 126.33 23.21
 -10 3 -12 48.59 18.9
 -10 3 -12 51.71 18.34
 -10 3 -11 10.23 14.38
 -10 3 -11 40.61 17.46
 -10 3 -10 160.74 24.8
 -10 3 -10 195.9 27.22
 -10 3 -9 174.13 25.25
 -10 3 -9 153.38 23.75
 -10 3 -8 12.89 15.04
 -10 3 -8 -3.2 13.99
 -10 3 -7 157.76 24.55
 -10 3 -7 160.84 24.41
 -10 3 -6 126.65 21.82
 -10 3 -6 117.81 20.97
 -10 3 -5 6.11 12.1
 -10 3 -4 210.46 26.18
 -10 3 -3 266.54 29.64
 -10 3 -2 32.14 13.92
 -10 3 -1 369.54 34.17
 -10 3 0 151.41 22.45
 -10 3 1 -5.66 11.69
 -10 3 2 123.63 20.38
 -10 3 3 214.92 25.04
 -10 3 4 16.65 13.17
 -10 3 5 198.91 24.03
 -10 3 7 2.6 11.54
 -10 3 8 113.03 18.82
 -10 3 9 415.16 35.66
 -10 3 10 23.06 13.06
 -10 3 11 169.69 24.18
 -10 3 12 175.07 24.55
 -10 3 13 12.66 13.33
 -10 3 14 61.87 18.02
 -10 3 15 133.72 23.3
 -10 3 16 54.86 19.13
 -10 3 17 63.14 19.17
 -10 3 18 129.01 24.66
 -10 3 19 29.23 17.06
 -10 3 19 -3.38 16.05
 -10 3 20 37.19 18.73
 -10 3 20 38.14 17
 -10 3 21 188.84 28.12
 -10 3 21 177.81 27.41
 -10 3 22 57.41 19.91
 -10 3 22 72.62 21.36
 -10 3 23 19.35 18.1
 -10 3 23 37 19.35
 -10 3 24 195.13 30.51
 -10 3 24 222.69 31.2
 -10 4 -14 13.82 14.26
 -10 4 -13 94.81 21.4
 -10 4 -13 73.18 20.45
 -10 4 -12 126.08 23.09
 -10 4 -12 133.3 23.75
 -10 4 -11 3.25 12.87
 -10 4 -11 10.06 14.38
 -10 4 -10 124.2 21.35
 -10 4 -10 88.69 20.43
 -10 4 -9 103.08 19.97
 -10 4 -9 106.11 21.37
 -10 4 -8 15.31 13.83
 -10 4 -8 -6.3 13.99
 -10 4 -7 63.13 16.86
 -10 4 -7 61.59 17.44
 -10 4 -6 112.12 19.93
 -10 4 -6 144.6 22.75
 -10 4 -5 49.39 15.46
 -10 4 -5 38.26 14.49
 -10 4 -4 82.91 17.54
 -10 4 -3 356.82 32.63
 -10 4 -2 168.89 22.63
 -10 4 -1 41.03 14.2
 -10 4 0 394.43 34.26
 -10 4 1 80.3 16.74
 -10 4 2 31.88 13.04
 -10 4 3 44.86 13.56
 -10 4 4 2.62 10.6
 -10 4 5 15.68 11.43
 -10 4 6 76.65 15.75
 -10 4 7 100.39 17.91
 -10 4 8 42.81 13.73
 -10 4 9 258.23 27.84
 -10 4 10 149.62 22.57
 -10 4 11 32.75 15.01
 -10 4 12 208.66 26.27
 -10 4 13 94.93 20.13
 -10 4 14 16.26 15.43
 -10 4 15 26.73 14.63
 -10 4 16 140.55 24.07
 -10 4 16 105.28 22.17
 -10 4 17 -10.52 14.17
 -10 4 17 13.17 16.07
 -10 4 18 57.3 19.8
 -10 4 18 74.5 21.1
 -10 4 19 54.81 18.81
 -10 4 19 86.89 22.59
 -10 4 20 3.72 15.04
 -10 4 20 17.85 16.67
 -10 4 21 86.89 21.53
 -10 4 21 36.49 20.81
 -10 4 22 99.61 23.4
 -10 4 22 152.61 26.59
 -10 4 23 34.86 20
 -10 4 23 22.71 18.78
 -10 5 -14 53.09 16.58
 -10 5 -14 52.52 18.41
 -10 5 -13 22.75 15.89
 -10 5 -13 24.05 15.3
 -10 5 -12 108.04 21.54
 -10 5 -12 121.29 22.78
 -10 5 -11 59.07 18.3
 -10 5 -11 52.78 16.73
 -10 5 -10 -9.12 13.51
 -10 5 -10 3.23 12.77
 -10 5 -9 115.9 20.86
 -10 5 -9 151.46 23.39
 -10 5 -8 95.95 18.46
 -10 5 -8 104.75 20
 -10 5 -7 -2.85 12.21
 -10 5 -7 15.06 12.92
 -10 5 -6 97.65 18.99
 -10 5 -6 88.15 18.58
 -10 5 -5 161.76 22.18
 -10 5 -5 154.87 22.86
 -10 5 -4 10.79 12.2
 -10 5 -4 16.78 12.65
 -10 5 -3 288.81 28.16
 -10 5 -3 240.16 26.58
 -10 5 -2 265.79 27.65
 -10 5 -1 20.54 12.57
 -10 5 0 136.94 20.28
 -10 5 1 118.01 18.3
 -10 5 2 12.45 10.69
 -10 5 3 170.7 21.89
 -10 5 4 312.37 29.34
 -10 5 5 26.96 12.84
 -10 5 6 154.1 19.96
 -10 5 6 153.38 20.57
 -10 5 7 216.22 24.52
 -10 5 8 29.44 13.49
 -10 5 9 108.34 19.06
 -10 5 10 161.28 23.35
 -10 5 11 11.91 13.24
 -10 5 12 181.57 24.68
 -10 5 13 145.87 23.22
 -10 5 14 6.06 15
 -10 5 14 6.53 13.2
 -10 5 15 47.11 16.25
 -10 5 15 23.48 16.67
 -10 5 16 191.61 27.62
 -10 5 16 247.54 29.87
 -10 5 17 93.93 22.01
 -10 5 17 144.38 25.15
 -10 5 18 55.34 19.86
 -10 5 18 35.99 17.67
 -10 5 19 135.24 25.31
 -10 5 19 146.84 25.88
 -10 5 20 54.8 20.33
 -10 5 20 44.83 17.83
 -10 5 21 3.74 16.6
 -10 5 21 3.8 16.58
 -10 5 22 114.37 24.43
 -10 5 22 61.54 20.88
 -10 5 23 69.88 23.21
 -10 5 23 38.92 19.92
 -10 6 -14 83.08 20.11
 -10 6 -13 -6.79 14.83
 -10 6 -12 109.77 21.61
 -10 6 -11 136.59 22.58
 -10 6 -10 41.31 16.47
 -10 6 -9 68.25 17.98
 -10 6 -8 199.7 25.93
 -10 6 -7 26.55 14.24
 -10 6 -6 -14.37 13.42
 -10 6 -5 137.16 21.36
 -10 6 -4 106.35 19.11
 -10 6 -3 23.9 12.04
 -10 6 -2 245.6 26.44
 -10 6 -1 -5.03 12.1
 -10 6 7 241.05 26.16
 -10 6 8 105.18 18.24
 -10 6 9 -2.8 11.09
 -10 6 10 159.78 22.65
 -10 6 11 135.36 21.71
 -10 6 12 -17.4 15.13
 -10 6 12 21.74 15.8
 -10 6 13 122.96 22.13
 -10 6 13 134.55 22.49
 -10 6 14 136.41 23.47
 -10 6 14 158.23 23.78
 -10 6 15 -3.2 14.24
 -10 6 15 3.39 13.4
 -10 6 16 132.37 23.96
 -10 6 16 93.72 20.8
 -10 6 17 170.71 26.72
 -10 6 17 149.23 25.13
 -10 6 18 24.64 16.93
 -10 6 18 -10.89 14.36
 -10 6 19 101.32 22.97
 -10 6 19 103.58 22.45
 -10 6 20 59.48 20.35
 -10 6 20 86.61 21.75
 -10 6 21 22.86 18.61
 -10 6 21 11.47 16.71
 -10 6 22 77.88 22.62
 -10 6 22 42.61 18.52
 -10 7 -14 44.48 17.04
 -10 7 -13 23.47 14.68
 -10 7 -13 27.13 17.84
 -10 7 -12 32.85 15.84
 -10 7 -12 15.28 17.01
 -10 7 -11 80.33 19.68
 -10 7 -11 48.82 18.79
 -10 7 -10 31.36 15.17
 -10 7 -10 44.22 18.81
 -10 7 -9 -9.17 14.05
 -10 7 -9 3.6 14.57
 -10 7 -8 104.23 19.5
 -10 7 -8 91.45 21.16
 -10 7 -7 107.32 20.34
 -10 7 -7 92.38 20.42
 -10 7 -6 19.73 13.77
 -10 7 -6 6.64 12.86
 -10 7 -5 70.67 18.99
 -10 7 -4 136.48 23.5
 -10 7 -3 17.9 14.79
 -10 7 8 216.63 25.9
 -10 7 9 30.28 14.6
 -10 7 10 167.58 23.84
 -10 7 11 175.73 24.62
 -10 7 12 -3.02 13.18
 -10 7 13 71.57 19.63
 -10 7 14 131.33 22.83
 -10 7 15 16.49 13.63
 -10 7 16 -3.4 15.09
 -10 7 17 171.24 27.74
 -10 7 18 28.74 17.58
 -10 7 19 22.15 18.55
 -10 7 20 49.26 19.64
 -10 7 21 11.63 17.53
 -10 8 -12 7.63 15.73
 -10 8 -12 6.48 13.9
 -10 8 -11 37.47 17.93
 -10 8 -11 79.19 19.01
 -10 8 -10 88.15 23.19
 -10 8 -9 28.73 16.27
 -10 8 -8 84.06 20.35
 -10 8 -7 119.25 22.55
 -10 8 -6 16.51 15.19
 -10 8 -5 12.78 15.15
 -10 8 -4 188.2 25.73
 -10 8 -3 8.9 12.49
 -10 8 7 33.09 14.64
 -10 8 8 203.99 25.52
 -10 8 9 96.06 19.06
 -10 8 10 20.94 13.99
 -10 8 11 116.87 22.11
 -10 8 12 135.93 22.89
 -10 8 13 6.49 13.12
 -10 8 14 56.59 17.97
 -10 8 15 92.25 21.47
 -10 8 16 7.01 16.1
 -10 8 17 53.88 19.46
 -10 8 17 92.56 20.13
 -10 8 18 40.53 18.84
 -10 8 18 50.73 19.32
 -10 8 19 3.77 17.62
 -10 8 19 -3.25 14.46
 -10 8 20 46.76 19.2
 -10 9 -12 58.26 18.45
 -10 9 -11 18.77 16.09
 -10 9 -11 -3.59 15.94
 -10 9 -10 110.38 23.91
 -10 9 -10 133.96 23.14
 -10 9 -9 89.92 20.32
 -10 9 -9 100.26 21.17
 -10 9 -8 -7.02 14.18
 -10 9 -8 13.54 14.24
 -10 9 -7 139.99 24.17
 -10 9 -6 162.31 24.98
 -10 9 -5 3.21 13.5
 -10 9 -4 136.28 22.11
 -10 9 -4 101.94 18.44
 -10 9 -3 154.51 21.44
 -10 9 6 206.62 25.52
 -10 9 7 32.31 14.18
 -10 9 7 21.68 13.28
 -10 9 8 105.28 20.03
 -10 9 8 99.01 17.98
 -10 9 9 194.06 26.13
 -10 9 9 142.41 22.02
 -10 9 10 12.63 14.3
 -10 9 10 34.09 15.4
 -10 9 11 70.99 18.99
 -10 9 11 98.17 19.11
 -10 9 12 168.63 25.23
 -10 9 12 156.06 23.08
 -10 9 13 13.55 14.54
 -10 9 13 15 13.35
 -10 9 14 48.55 18.02
 -10 9 14 58.27 17.13
 -10 9 15 166.83 27.21
 -10 9 15 225.61 27.8
 -10 9 16 47.2 18.74
 -10 9 16 12.83 14.78
 -10 9 17 37.11 18.42
 -10 9 17 26.27 16.54
 -10 9 18 131.15 23.89
 -10 10 -11 -14.33 16.47
 -10 10 -10 62.89 20.36
 -10 10 -10 38.7 18.25
 -10 10 -9 47.07 17.57
 -10 10 -9 58.56 18.99
 -10 10 -8 7.07 15.15
 -10 10 -7 20.64 16.08
 -10 10 -6 126.96 22.71
 -10 10 -6 124.54 21.22
 -10 10 -5 97.2 20.84
 -10 10 -5 71.71 17.27
 -10 10 -4 43.87 15.58
 -10 10 -4 26.49 14.03
 -10 10 -3 171.18 24.36
 -10 10 -2 108.95 19.5
 -10 10 -1 17.02 12.62
 -10 10 0 157.39 22.22
 -10 10 0 90.01 18.82
 -10 10 1 11.14 11.51
 -10 10 1 19.73 13.58
 -10 10 2 2.77 12.09
 -10 10 2 5.66 12.14
 -10 10 3 54.05 15.92
 -10 10 4 34.36 14.64
 -10 10 5 37.51 15.51
 -10 10 6 88.64 19.92
 -10 10 6 93.08 19
 -10 10 7 62.4 17.58
 -10 10 7 91.18 18.77
 -10 10 8 -12.74 14.4
 -10 10 8 -8.93 12.54
 -10 10 9 71.54 19.08
 -10 10 9 84.64 20.08
 -10 10 10 106.31 20.58
 -10 10 10 128.63 21.88
 -10 10 11 -3.39 14.28
 -10 10 11 -3.11 13.1
 -10 10 12 107.42 22.79
 -10 10 12 66.34 18.22
 -10 10 13 42.45 17.92
 -10 10 13 73.99 19.48
 -10 10 14 3.28 15.06
 -10 10 14 7.22 14.9
 -10 10 15 30.02 18.53
 -10 10 15 44.16 19.74
 -10 10 16 98.71 21.07
 -10 11 -8 76.07 18.99
 -10 11 -7 -10.45 15.21
 -10 11 -7 -3.26 13.16
 -10 11 -6 111.86 21.91
 -10 11 -6 89.79 20.26
 -10 11 -5 174.54 25.5
 -10 11 -5 161.2 24
 -10 11 -4 3.12 13.87
 -10 11 -3 120.32 21.39
 -10 11 -3 75.74 18.65
 -10 11 -2 106.92 20.15
 -10 11 -2 124.02 20.27
 -10 11 -1 -6.05 12.73
 -10 11 -1 -9.08 12.49
 -10 11 0 69.07 16.73
 -10 11 0 27.26 13.82
 -10 11 1 41.78 14.71
 -10 11 1 54.65 16.93
 -10 11 2 5.94 13.43
 -10 11 2 3.05 12.83
 -10 11 3 41.48 15.52
 -10 11 3 24.5 14.58
 -10 11 4 135.59 22.78
 -10 11 5 18.58 14.25
 -10 11 6 95.14 20.08
 -10 11 6 84.22 19.22
 -10 11 6 65.57 18.37
 -10 11 7 323.31 34.66
 -10 11 7 334.62 34.13
 -10 11 8 30.24 16.4
 -10 11 8 -9.57 13.93
 -10 11 9 27.36 16.01
 -10 11 9 29.07 15.59
 -10 11 10 170.74 26
 -10 11 10 150.39 24.8
 -10 11 11 31.92 17.11
 -10 11 11 26.51 15.27
 -10 11 12 30.27 16.7
 -10 12 -3 48.82 17.05
 -10 12 -3 25.8 14.66
 -10 12 -2 138.61 22.93
 -10 12 -2 119.23 21.32
 -10 12 -1 41.62 15.48
 -10 12 -1 28.98 15.57
 -10 12 0 3.18 14.13
 -10 12 0 3.22 12.75
 -10 12 1 114.01 21.12
 -10 12 1 45.25 16.29
 -10 12 2 88.32 19.55
 -10 12 2 58.41 18.03
 -10 12 3 -9.76 13.96
 -10 12 4 13.08 13.77
 -10 12 5 32.64 17.31
 -10 12 5 39.5 16.37
 -10 12 6 -19.63 14.28
 -10 12 6 6.63 13.12
 -10 12 7 -3.28 14.05
 -10 12 8 32.91 16.8
 -9 -5 0 12.35 15.29
 -9 -5 1 84.11 19.74
 -9 -5 2 18.88 15.81
 -9 -5 3 41.3 16.88
 -9 -5 4 259.99 31.1
 -9 -5 5 32.43 17.4
 -9 -5 6 19.67 16.91
 -9 -5 7 96.14 21.24
 -9 -5 8 77.14 20.97
 -9 -5 9 23.76 16.6
 -9 -5 10 85.86 21.34
 -9 -5 11 41.68 18.66
 -9 -5 12 21.07 17.64
 -9 -4 0 17.38 14.16
 -9 -4 1 90.69 18.32
 -9 -4 2 127.13 21.82
 -9 -4 3 41.85 16.09
 -9 -4 4 42.33 16.65
 -9 -4 5 104.17 20.95
 -9 -4 5 88.1 21.34
 -9 -4 6 37.27 16.43
 -9 -4 6 3.15 16.05
 -9 -4 7 34.63 16.08
 -9 -4 7 34.78 17.56
 -9 -4 8 102.13 22.31
 -9 -4 9 16.19 15.13
 -9 -3 -7 125.97 24.76
 -9 -3 -6 26.28 16.96
 -9 -3 -5 48.92 19.33
 -9 -3 -4 197.41 27.51
 -9 -3 -3 60.92 18.13
 -9 -3 -2 9.55 14.87
 -9 -3 -1 192.83 27.25
 -9 -3 0 94.35 18.92
 -9 -3 0 94.41 21.48
 -9 -3 1 13.64 12.35
 -9 -3 1 18.8 16.36
 -9 -3 2 223.77 25.59
 -9 -3 2 146.71 24.35
 -9 -3 3 89.7 19.29
 -9 -3 3 118.45 22.7
 -9 -3 4 25.59 13.69
 -9 -3 4 -3.11 14.06
 -9 -3 5 104 19.7
 -9 -3 5 65.29 19.71
 -9 -3 6 105.72 21.02
 -9 -2 -10 154.41 26.34
 -9 -2 -9 81.41 21.42
 -9 -2 -8 3.35 15.39
 -9 -2 -7 43.1 18.24
 -9 -2 -6 108.05 22.44
 -9 -2 -5 22.72 16.54
 -9 -2 -4 67.41 18.95
 -9 -2 -3 180.94 25.91
 -9 -2 -2 -9.44 14.23
 -9 -2 -1 137.47 23.95
 -9 -2 0 99.22 20.75
 -9 -2 1 7.62 11.67
 -9 -2 1 9.25 13.46
 -9 -2 2 59.35 15.62
 -9 -2 2 76.71 18.82
 -9 -2 3 180.36 25.66
 -9 -2 4 21.33 16.12
 -9 -2 5 106.44 21.05
 -9 -1 -12 180.23 27.48
 -9 -1 -12 235.6 30.47
 -9 -1 -11 10.09 16.43
 -9 -1 -11 6.93 14.85
 -9 -1 -10 53.17 19.12
 -9 -1 -10 119.57 22.81
 -9 -1 -9 316.23 34.68
 -9 -1 -8 73 21.09
 -9 -1 -7 78.48 20.47
 -9 -1 -6 310.31 33.75
 -9 -1 -5 22.36 15.84
 -9 -1 -4 129.15 22.6
 -9 -1 -3 189.87 25.83
 -9 -1 -2 3.08 13.69
 -9 -1 -1 67.12 17.5
 -9 -1 0 208.75 27
 -9 -1 1 162.29 24.04
 -9 -1 2 11.95 14.8
 -9 -1 3 240.61 27.72
 -9 -1 4 97.62 19.82
 -9 -1 25 39.88 20.36
 -9 0 -14 76.13 21.62
 -9 0 -13 -6.84 15.71
 -9 0 -13 24.75 17.02
 -9 0 -12 165.41 26.76
 -9 0 -12 184.28 27.8
 -9 0 -11 202.96 28.5
 -9 0 -11 194.66 27.93
 -9 0 -10 3.27 15.05
 -9 0 -10 3.36 13.86
 -9 0 -9 183.44 26.61
 -9 0 -9 195.06 27.81
 -9 0 -8 165.8 25.32
 -9 0 -7 -3.2 14.23
 -9 0 -6 44.16 16.16
 -9 0 -5 167.97 24.07
 -9 0 -4 -3.07 12.13
 -9 0 -3 169.39 24.01
 -9 0 -2 185.22 24.34
 -9 0 -1 20.69 14.04
 -9 0 0 187.39 24.78
 -9 0 1 281.67 29.51
 -9 0 2 2.88 13.03
 -9 0 3 220.47 25.9
 -9 0 4 196.59 25.21
 -9 0 21 76.2 19.98
 -9 0 22 153.23 25.06
 -9 0 23 45.41 18.78
 -9 0 24 -7.15 15.62
 -9 0 25 105.88 22.8
 -9 1 -15 6.98 16.3
 -9 1 -14 306.37 35.32
 -9 1 -14 279.58 33.37
 -9 1 -13 50.84 19.91
 -9 1 -13 55.59 18.94
 -9 1 -12 83.35 20.6
 -9 1 -12 102.24 21.23
 -9 1 -11 193.16 27.39
 -9 1 -11 220.52 28.83
 -9 1 -10 45.03 16.28
 -9 1 -10 52.45 17.02
 -9 1 -9 28.37 15.29
 -9 1 -9 70.8 18.5
 -9 1 -8 148.36 23.88
 -9 1 -7 62.14 17.59
 -9 1 -6 6.12 13.59
 -9 1 -5 213.41 25.98
 -9 1 -4 79.86 18.1
 -9 1 -3 37.87 14.11
 -9 1 -2 347.71 32.77
 -9 1 -1 127.82 20.9
 -9 1 0 36.56 15.99
 -9 1 1 314.94 31.35
 -9 1 2 160.3 21.9
 -9 1 3 43.89 14.26
 -9 1 4 215.55 25.38
 -9 1 13 104.97 20.46
 -9 1 14 209.44 26.97
 -9 1 15 15.8 14.53
 -9 1 16 148.82 25.43
 -9 1 17 109.19 21.67
 -9 1 18 -6.13 13.86
 -9 1 18 -6.76 15.28
 -9 1 19 139.5 23.88
 -9 1 19 168.68 25.63
 -9 1 20 199.19 27.56
 -9 1 20 168.08 27.18
 -9 1 21 13.44 16.64
 -9 1 21 3.56 16.34
 -9 1 22 141.4 25.61
 -9 1 22 93.63 21.98
 -9 1 23 152.08 25.6
 -9 1 23 149.26 28.76
 -9 1 24 -3.61 15.77
 -9 1 24 -3.67 17.4
 -9 1 25 62.58 20.06
 -9 1 25 48.01 20.35
 -9 1 26 122.28 25.94
 -9 2 -16 42.27 18.92
 -9 2 -15 38.15 18.11
 -9 2 -15 3.53 14.58
 -9 2 -14 81.85 21.13
 -9 2 -14 72.6 20.84
 -9 2 -13 97.07 21.68
 -9 2 -13 111.66 22.44
 -9 2 -12 -3.28 14.84
 -9 2 -12 3.31 13.67
 -9 2 -11 135.09 23.28
 -9 2 -11 197.72 26.45
 -9 2 -10 286.65 30.39
 -9 2 -10 203.15 26.9
 -9 2 -9 -18.49 14.39
 -9 2 -9 3.11 13.57
 -9 2 -8 78.34 18.14
 -9 2 -8 94.42 19.17
 -9 2 -7 242.24 28.02
 -9 2 -6 38.14 15.21
 -9 2 -5 173.04 23.42
 -9 2 -4 195.42 24.62
 -9 2 -3 -2.79 11.73
 -9 2 -2 96.11 17.16
 -9 2 -1 214.21 25.42
 -9 2 0 126.01 20.52
 -9 2 1 69.03 15.77
 -9 2 2 876.13 55.98
 -9 2 3 67.88 15.36
 -9 2 8 146.5 20.54
 -9 2 9 28.77 13.01
 -9 2 10 102.77 19.19
 -9 2 11 335.24 32.3
 -9 2 12 115.36 19.53
 -9 2 13 20.8 13.9
 -9 2 14 333.47 33.82
 -9 2 15 122.57 21.41
 -9 2 16 46.93 15.91
 -9 2 16 9.67 13.87
 -9 2 17 149.06 24.21
 -9 2 17 208 27.06
 -9 2 18 3.14 14.42
 -9 2 18 6.75 15
 -9 2 19 41.99 16.73
 -9 2 19 37.88 16.66
 -9 2 20 49.94 18.28
 -9 2 20 112.24 24.07
 -9 2 21 95.59 21.95
 -9 2 21 74.82 22.3
 -9 2 22 -3.5 15.8
 -9 2 22 10.85 15.5
 -9 2 23 121.72 23.9
 -9 2 23 135.32 25.84
 -9 2 24 43.83 18.99
 -9 2 24 77.52 22.11
 -9 2 25 3.72 18.16
 -9 2 25 3.72 17.08
 -9 2 26 49.21 20.88
 -9 2 26 70.94 21.93
 -9 3 -16 94.59 22.66
 -9 3 -16 115.69 23.04
 -9 3 -15 68.78 20
 -9 3 -15 44.59 17.83
 -9 3 -14 124.8 23
 -9 3 -14 77.08 20.38
 -9 3 -13 198.22 26.58
 -9 3 -13 144.05 23.89
 -9 3 -12 -3.23 13.34
 -9 3 -12 28.78 16.05
 -9 3 -11 120.04 21.67
 -9 3 -11 156.13 23.5
 -9 3 -10 197.62 26.81
 -9 3 -10 280.47 29.46
 -9 3 -9 6.03 13.15
 -9 3 -9 2.98 12.06
 -9 3 -8 58.82 17.07
 -9 3 -8 78.66 18.07
 -9 3 -7 197.87 25.19
 -9 3 -7 188.4 24.53
 -9 3 -6 67.22 16.59
 -9 3 -5 13.74 13.04
 -9 3 -4 352.65 31.56
 -9 3 -3 164.03 22.1
 -9 3 -2 104.22 18.03
 -9 3 -1 264.69 27.15
 -9 3 0 68.55 15.39
 -9 3 1 145.72 19.79
 -9 3 2 216.57 24.36
 -9 3 3 54.32 14.88
 -9 3 4 103.11 17.52
 -9 3 4 83.03 15.01
 -9 3 5 219.67 22.92
 -9 3 6 80.86 15.76
 -9 3 7 52.91 12.91
 -9 3 8 232.48 24.89
 -9 3 9 267.39 27.43
 -9 3 10 2.69 12.36
 -9 3 11 275.79 28.87
 -9 3 12 244.32 28.33
 -9 3 13 -2.69 12.95
 -9 3 13 2.96 13.4
 -9 3 14 56.07 16.65
 -9 3 14 42.7 15.25
 -9 3 15 55.29 16.94
 -9 3 15 43.93 16.91
 -9 3 16 3.01 13.62
 -9 3 16 16.1 14.32
 -9 3 17 90.25 20.9
 -9 3 17 49.46 17.23
 -9 3 18 112.62 22.29
 -9 3 18 84.31 20.12
 -9 3 19 16.55 16.84
 -9 3 19 -6.89 14.21
 -9 3 20 108.71 22.91
 -9 3 20 108.8 22.73
 -9 3 21 201.79 28.93
 -9 3 21 189.13 27.49
 -9 3 22 3.57 16.4
 -9 3 22 -10.87 15.82
 -9 3 23 51.02 19.97
 -9 3 23 7.33 16.32
 -9 3 24 126.17 25.7
 -9 3 24 100.12 23.2
 -9 3 25 52.84 20.72
 -9 3 25 26.17 18.58
 -9 3 26 18.79 18.63
 -9 4 -17 10.41 13.44
 -9 4 -16 229.5 29.38
 -9 4 -16 210.38 28.2
 -9 4 -15 122.72 23.08
 -9 4 -15 115.95 23.28
 -9 4 -14 3.34 14.58
 -9 4 -14 25.86 14.86
 -9 4 -13 71.75 18.85
 -9 4 -13 113.42 20.84
 -9 4 -12 50.98 17.41
 -9 4 -12 61.42 16.98
 -9 4 -11 3.11 13.07
 -9 4 -11 5.99 13.75
 -9 4 -10 84.83 18.77
 -9 4 -10 134.1 21.06
 -9 4 -9 162.32 23.41
 -9 4 -9 164.87 22.5
 -9 4 -8 8.63 12.34
 -9 4 -8 16.65 12.34
 -9 4 -7 81.2 17.16
 -9 4 -7 111.12 18.49
 -9 4 -6 160.78 21.97
 -9 4 -6 177.72 23.06
 -9 4 -5 -5.3 12.18
 -9 4 -5 -7.8 10.94
 -9 4 -4 160.34 21.4
 -9 4 -3 381.86 32.23
 -9 4 -2 2.45 9.71
 -9 4 -1 82.18 15.6
 -9 4 0 286.25 27.08
 -9 4 1 73.11 14.77
 -9 4 2 102.83 17.28
 -9 4 3 303.65 27.71
 -9 4 4 64.53 14.24
 -9 4 4 63.17 14.28
 -9 4 5 83.75 15.32
 -9 4 6 101.18 17.42
 -9 4 7 28.78 11.94
 -9 4 8 117.32 18.88
 -9 4 9 212.54 24.88
 -9 4 10 34.94 14.45
 -9 4 11 137.76 20.41
 -9 4 11 108.64 19.13
 -9 4 12 232.84 26.08
 -9 4 12 236.09 26.89
 -9 4 13 43.69 16.04
 -9 4 13 41.62 15.23
 -9 4 14 22.7 14.43
 -9 4 14 -12.24 14.51
 -9 4 15 191.75 25.74
 -9 4 15 148.01 23.2
 -9 4 16 33.69 16.52
 -9 4 16 74.4 20.09
 -9 4 17 85.68 19.65
 -9 4 17 56.36 17.77
 -9 4 18 91.85 22.08
 -9 4 18 108.58 22.11
 -9 4 19 54.06 18.41
 -9 4 19 48.51 17.99
 -9 4 20 -3.47 15.42
 -9 4 20 17.65 15.96
 -9 4 21 67.6 21.6
 -9 4 21 79.04 22.21
 -9 4 22 80.27 22.28
 -9 4 22 47.41 18.24
 -9 4 23 3.72 17.64
 -9 4 23 14.78 15.85
 -9 4 24 94.72 23.42
 -9 4 24 119.49 25.63
 -9 4 25 69.3 21.23
 -9 4 25 52.72 20.78
 -9 4 26 -7.58 16.83
 -9 5 -17 56.2 18.92
 -9 5 -17 50.22 17.4
 -9 5 -16 75.88 20.52
 -9 5 -16 58.81 18.51
 -9 5 -15 290.73 32.47
 -9 5 -15 267.55 30.63
 -9 5 -14 6.61 13.64
 -9 5 -14 12.41 12.8
 -9 5 -13 177.57 26.47
 -9 5 -13 208.22 26.37
 -9 5 -12 173.07 24.67
 -9 5 -12 173.13 24.15
 -9 5 -11 6.13 13.39
 -9 5 -11 8.55 12
 -9 5 -10 98.48 19.49
 -9 5 -10 88.73 18.88
 -9 5 -9 232.22 27.38
 -9 5 -9 234.62 26.09
 -9 5 -8 70.5 16.54
 -9 5 -8 62.97 15.27
 -9 5 -7 35.64 13.81
 -9 5 -7 23.03 13.07
 -9 5 -6 191.79 23.79
 -9 5 -6 179.48 22.16
 -9 5 -5 155.24 21.34
 -9 5 -5 187.78 21.62
 -9 5 -4 22.6 12.82
 -9 5 -4 26.28 12.67
 -9 5 -3 216.89 24.39
 -9 5 -3 231.39 24.25
 -9 5 -2 91.7 16.42
 -9 5 -1 83.41 15.2
 -9 5 0 406.64 31.89
 -9 5 1 208.47 22.15
 -9 5 2 -6.52 10.77
 -9 5 3 280.53 25.69
 -9 5 4 227.43 23.89
 -9 5 4 324.52 26.47
 -9 5 5 -2.21 9.12
 -9 5 6 108.63 17.27
 -9 5 7 69.99 15.59
 -9 5 8 2.52 10.79
 -9 5 9 221.09 25.11
 -9 5 9 261.64 26.53
 -9 5 10 368.7 31.13
 -9 5 10 293.56 30.1
 -9 5 11 5.15 12.01
 -9 5 11 8.45 12.07
 -9 5 12 369.09 32.01
 -9 5 12 320.31 32.08
 -9 5 13 233.4 26.35
 -9 5 13 183.34 24.91
 -9 5 14 -5.78 13.05
 -9 5 14 6.19 13.28
 -9 5 15 113.85 21.26
 -9 5 15 86.04 19.96
 -9 5 16 170.86 24.49
 -9 5 17 -3.22 15.48
 -9 5 18 79.84 21.54
 -9 5 19 89.25 21.35
 -9 5 20 -3.54 16.51
 -9 5 20 3.57 15.02
 -9 5 21 50.87 21.3
 -9 5 21 47.23 19.07
 -9 5 22 89.29 22.1
 -9 5 22 103.24 23.53
 -9 5 23 30.39 18.84
 -9 5 23 22.41 16.05
 -9 5 24 50.27 20.92
 -9 5 24 105.73 24.93
 -9 5 25 152.28 27.81
 -9 6 -16 10.27 14.96
 -9 6 -15 127.33 23.93
 -9 6 -14 72.09 19.18
 -9 6 -13 -6.4 12.66
 -9 6 -12 146.56 23.73
 -9 6 -11 172.98 24.26
 -9 6 -10 -2.95 12.88
 -9 6 -9 117.52 20.29
 -9 6 -8 225.34 26.56
 -9 6 -7 10.79 12.98
 -9 6 -6 101.97 17.81
 -9 6 -5 119.12 19.4
 -9 6 -4 2.45 10.33
 -9 6 -3 107.01 17.83
 -9 6 -2 151.89 19.54
 -9 6 -1 -2.23 10.07
 -9 6 -1 25.25 12.85
 -9 6 0 340.96 29.79
 -9 6 5 87.75 16.09
 -9 6 6 47.33 12.99
 -9 6 6 73.03 14.76
 -9 6 7 163.37 21.39
 -9 6 8 4.83 10.74
 -9 6 9 147.59 20.69
 -9 6 10 357.74 31.73
 -9 6 11 80.51 16.78
 -9 6 12 97.23 19.09
 -9 6 13 270.23 28.97
 -9 6 14 89.19 19.23
 -9 6 15 24.58 15.45
 -9 6 15 20.07 12.63
 -9 6 16 139.67 24.54
 -9 6 16 221.45 24.61
 -9 6 17 98.4 20.37
 -9 6 17 67.56 17.04
 -9 6 18 27.08 16.54
 -9 6 18 14.01 14.65
 -9 6 19 129.12 24.88
 -9 6 19 191.77 26.39
 -9 6 20 57.51 20.45
 -9 6 20 45.12 17.51
 -9 6 21 11.1 17.01
 -9 6 21 28 17.8
 -9 6 22 79.68 21.94
 -9 6 22 74.06 21.51
 -9 6 23 85.32 23.86
 -9 6 23 39.82 18.73
 -9 6 24 -15.81 19.29
 -9 6 24 3.42 16.69
 -9 7 -16 95.53 22.67
 -9 7 -15 120.91 25.67
 -9 7 -14 205.3 29.23
 -9 7 -14 201.61 27.45
 -9 7 -13 7.35 14.86
 -9 7 -13 6.35 14.81
 -9 7 -12 14.44 15.24
 -9 7 -12 46.4 16.78
 -9 7 -11 169.82 26.31
 -9 7 -11 192.63 24.83
 -9 7 -10 17.28 14.84
 -9 7 -10 20.48 12.34
 -9 7 -9 30.35 14.79
 -9 7 -9 36.91 13.74
 -9 7 -8 173.93 27.01
 -9 7 -8 250.56 26.62
 -9 7 -7 57.29 17.13
 -9 7 -7 95.99 17.63
 -9 7 -6 -3.08 13.68
 -9 7 -6 2.58 11.06
 -9 7 -5 216.95 27.98
 -9 7 -5 251.85 25.74
 -9 7 -4 105.91 19
 -9 7 -3 74.11 16.79
 -9 7 -2 163 21.42
 -9 7 -1 35.12 12.45
 -9 7 -1 10.89 9.38
 -9 7 4 139.44 19.16
 -9 7 5 91.79 16.27
 -9 7 6 4.85 11.14
 -9 7 6 8.75 9.72
 -9 7 7 127.49 19.65
 -9 7 7 122.2 17.64
 -9 7 8 102.98 18.57
 -9 7 8 83.78 15.11
 -9 7 9 -7.96 13.5
 -9 7 9 -6.94 11.46
 -9 7 10 101.27 18.92
 -9 7 10 139.53 19.51
 -9 7 11 127.08 20.73
 -9 7 11 140.45 19.72
 -9 7 12 -2.91 12.25
 -9 7 12 7.46 10.86
 -9 7 13 99.09 20.19
 -9 7 13 51.12 15.2
 -9 7 14 98.93 21.18
 -9 7 14 134.27 20.43
 -9 7 15 -3.18 13.14
 -9 7 15 10.87 13.27
 -9 7 16 108.23 21.75
 -9 7 16 95.42 19.45
 -9 7 17 97.88 20.78
 -9 7 17 113.07 20.1
 -9 7 18 -13.89 16.71
 -9 7 18 8.99 13.76
 -9 7 19 75 21.29
 -9 7 19 74.19 20.5
 -9 7 20 69.7 20.82
 -9 7 20 92.48 21.17
 -9 7 21 11.33 16.78
 -9 7 21 3.29 16.73
 -9 7 22 23.19 18.32
 -9 7 22 -3.38 16.28
 -9 7 23 41.73 19.96
 -9 8 -15 -7.58 17.14
 -9 8 -15 25.3 15.78
 -9 8 -14 93.58 23.46
 -9 8 -14 146.2 25.14
 -9 8 -13 110.58 22.85
 -9 8 -12 -7.24 15.53
 -9 8 -11 148.97 26.04
 -9 8 -11 214.8 25.95
 -9 8 -10 124.77 24.45
 -9 8 -10 142.09 22.3
 -9 8 -9 -16.9 15.79
 -9 8 -8 154.5 25.74
 -9 8 -7 153.1 23.87
 -9 8 -6 -6.17 12.74
 -9 8 -5 98.37 19.83
 -9 8 -4 54.54 15.53
 -9 8 -3 5.52 12.48
 -9 8 -2 142.83 21.74
 -9 8 -2 218.05 23.7
 -9 8 -1 351.63 31.1
 -9 8 -1 353.4 30.81
 -9 8 0 11.78 10.66
 -9 8 0 4.69 10.43
 -9 8 1 287.04 26.92
 -9 8 1 246.93 25.96
 -9 8 2 215.27 23.77
 -9 8 2 191.16 22.72
 -9 8 3 32.21 12.26
 -9 8 3 42.73 12.79
 -9 8 4 50.37 14.45
 -9 8 4 57.41 14.01
 -9 8 5 150.16 21.62
 -9 8 5 142.53 19.73
 -9 8 6 5.22 11
 -9 8 6 19.51 12.25
 -9 8 7 45.61 15.25
 -9 8 7 79.05 15.35
 -9 8 8 156.88 22.25
 -9 8 8 193.32 22.62
 -9 8 9 36.73 14.27
 -9 8 9 35.84 13.94
 -9 8 10 84.16 18.35
 -9 8 10 65.22 15.99
 -9 8 11 205.74 26.48
 -9 8 11 218.15 24.97
 -9 8 12 45.97 16.68
 -9 8 12 38.12 13.78
 -9 8 13 -12.61 14.48
 -9 8 13 25.07 13.79
 -9 8 14 122.92 22.78
 -9 8 14 120.03 21.08
 -9 8 15 53.14 18.53
 -9 8 15 52.81 16.04
 -9 8 16 47.71 18.88
 -9 8 16 9.05 12.97
 -9 8 17 97.91 20.94
 -9 8 17 77.56 19.85
 -9 8 18 -3.58 15.94
 -9 8 18 47.91 18.08
 -9 8 19 3.67 16.32
 -9 8 19 13.14 14.84
 -9 8 20 101.68 24.07
 -9 8 20 101.28 23.71
 -9 8 21 34.69 20.68
 -9 8 21 45.04 20.09
 -9 8 22 24.89 19.27
 -9 9 -14 56.56 20.02
 -9 9 -14 39.57 17.42
 -9 9 -13 85.43 20.97
 -9 9 -13 173.58 26
 -9 9 -12 62.04 18.84
 -9 9 -12 6.96 15.25
 -9 9 -11 60.81 19.4
 -9 9 -11 92.24 21.71
 -9 9 -10 265.92 32.29
 -9 9 -10 341.08 34.9
 -9 9 -9 54.59 18.44
 -9 9 -9 68.6 18.27
 -9 9 -8 46.49 18.06
 -9 9 -8 38.25 14.98
 -9 9 -7 190.26 26.92
 -9 9 -7 226.27 27.58
 -9 9 -6 56.24 18.26
 -9 9 -6 72.19 18.45
 -9 9 -5 6.04 13.43
 -9 9 -4 160.34 22.56
 -9 9 -4 137.97 19.86
 -9 9 -3 8.42 12.48
 -9 9 -3 13.31 11.42
 -9 9 -2 18.87 12.62
 -9 9 -2 23.64 12.67
 -9 9 -1 160.94 20.94
 -9 9 -1 131.92 19.87
 -9 9 0 131.08 19.6
 -9 9 0 100.9 18.03
 -9 9 1 7.65 11.53
 -9 9 1 -2.59 12.1
 -9 9 2 332.42 29.75
 -9 9 2 249.91 27.35
 -9 9 3 78.26 16.78
 -9 9 3 57.59 15.69
 -9 9 4 10.08 12.13
 -9 9 4 10.54 11.92
 -9 9 5 123.45 19.27
 -9 9 5 130.29 20.01
 -9 9 6 21.46 12.16
 -9 9 7 -5.75 11.86
 -9 9 7 -8.15 12.28
 -9 9 8 121.49 19.63
 -9 9 8 102.94 19.71
 -9 9 8 156.98 21.16
 -9 9 9 111.33 21.36
 -9 9 9 148.25 22.35
 -9 9 10 9.25 13.21
 -9 9 10 2.85 12.87
 -9 9 11 154.66 23.72
 -9 9 11 118.79 21.1
 -9 9 12 226.06 28.64
 -9 9 12 260.16 28.19
 -9 9 13 3.31 14.95
 -9 9 13 9.04 14.07
 -9 9 14 94.9 21.1
 -9 9 14 86.28 19.91
 -9 9 15 124.93 23.05
 -9 9 15 170.2 25.05
 -9 9 16 -3.55 14.94
 -9 9 16 19.37 16.2
 -9 9 17 116.14 23.79
 -9 9 17 128.94 23.43
 -9 9 18 74.16 20.77
 -9 9 18 74.55 20.6
 -9 9 19 -3.79 15.62
 -9 9 19 6.95 15.17
 -9 9 20 96.05 23.29
 -9 10 -13 45.08 20.05
 -9 10 -13 89.28 20.4
 -9 10 -12 51.71 18.67
 -9 10 -12 52.64 17.28
 -9 10 -11 10.87 15.53
 -9 10 -11 -6.88 14.74
 -9 10 -10 31.9 16.38
 -9 10 -10 53.82 17.86
 -9 10 -9 142.01 24.05
 -9 10 -9 118.08 22.84
 -9 10 -8 33.75 17.05
 -9 10 -8 57.47 17.38
 -9 10 -7 72.24 18.64
 -9 10 -6 133.87 23.09
 -9 10 -6 140.47 22.3
 -9 10 -5 52.51 16.59
 -9 10 -5 23.54 14.03
 -9 10 -4 68.69 17.52
 -9 10 -4 23.19 14.26
 -9 10 -3 196.08 24.6
 -9 10 -3 125.86 21.25
 -9 10 -2 27.81 14
 -9 10 -2 19.8 13.04
 -9 10 -1 61.65 17.49
 -9 10 -1 56.33 15.27
 -9 10 0 272.61 28.49
 -9 10 0 219.86 26.98
 -9 10 1 33.15 13.33
 -9 10 1 16.95 12.6
 -9 10 2 22.01 13.24
 -9 10 2 -2.83 12.15
 -9 10 3 225.07 26.35
 -9 10 3 225.18 26.19
 -9 10 4 52.11 15.15
 -9 10 4 43.02 15.29
 -9 10 5 34.7 15.16
 -9 10 6 151.53 22.09
 -9 10 7 68.92 16.86
 -9 10 7 70.76 16.95
 -9 10 8 -3.13 14.39
 -9 10 8 -8.67 13.69
 -9 10 8 -2.98 11.81
 -9 10 9 147.1 24.34
 -9 10 9 136.63 22.03
 -9 10 9 172.64 23.81
 -9 10 10 20.53 15.54
 -9 10 10 16.32 14.04
 -9 10 10 49.19 16.48
 -9 10 11 20.68 14.87
 -9 10 11 16.66 15.35
 -9 10 11 43.75 16.75
 -9 10 12 78.26 21.01
 -9 10 12 104.71 20.33
 -9 10 13 52.06 17.5
 -9 10 13 29.1 16.1
 -9 10 14 3.54 14.33
 -9 10 14 13.16 15.36
 -9 10 15 162.82 27.03
 -9 10 15 147.74 25.06
 -9 10 16 33.23 18.39
 -9 10 16 61.66 19.28
 -9 10 17 30.09 16.75
 -9 10 17 20.98 16.61
 -9 11 -12 162.4 26.02
 -9 11 -11 6.92 14.56
 -9 11 -10 83.03 22.26
 -9 11 -10 104.77 21.8
 -9 11 -9 254.29 31.19
 -9 11 -9 209.26 28.88
 -9 11 -8 44.82 17.15
 -9 11 -8 32.66 15.57
 -9 11 -7 13.43 16.85
 -9 11 -7 -6.43 15
 -9 11 -6 176.45 25.09
 -9 11 -6 189.95 25.48
 -9 11 -5 107.87 20.28
 -9 11 -5 102.99 20.78
 -9 11 -4 12.31 13.2
 -9 11 -4 -3.08 12.46
 -9 11 -3 128.14 22.04
 -9 11 -3 189.22 24.68
 -9 11 -2 54.71 15.8
 -9 11 -2 42.33 16.49
 -9 11 -1 3.04 13.03
 -9 11 -1 27 14.66
 -9 11 0 148.81 23.48
 -9 11 0 226.66 26.64
 -9 11 1 76.1 18.52
 -9 11 1 154.18 22.63
 -9 11 2 24.43 14.31
 -9 11 2 38.46 15.87
 -9 11 3 248.59 28.49
 -9 11 3 230.45 27.02
 -9 11 4 55.57 16.68
 -9 11 5 24.84 14.76
 -9 11 6 50.1 15.86
 -9 11 6 49.36 16.83
 -9 11 7 47.38 16.45
 -9 11 7 68.23 18.96
 -9 11 8 12.8 15.39
 -9 11 8 -3.12 13.86
 -9 11 8 9.96 14.75
 -9 11 9 80.92 18.62
 -9 11 9 98 20.2
 -9 11 9 59.65 18.26
 -9 11 10 124.68 22.81
 -9 11 10 161.43 25.1
 -9 11 10 137.65 24.68
 -9 11 11 9.99 16.49
 -9 11 11 17.52 16.1
 -9 11 11 -3.19 13.92
 -9 11 12 101.21 22.24
 -9 11 12 122.17 22.53
 -9 11 12 103.3 22.1
 -9 11 13 58.27 17.6
 -9 11 13 90.74 21.5
 -9 11 13 126.72 22.1
 -9 11 14 -13.92 16.74
 -9 11 14 22.15 16.96
 -9 11 14 3.27 14.8
 -9 12 -7 -10.32 16.56
 -9 12 -7 16.84 14.44
 -9 12 -6 36.92 16.01
 -9 12 -6 46.59 17.24
 -9 12 -5 81.67 19.98
 -9 12 -5 42.77 17.99
 -9 12 -4 -9.54 14.61
 -9 12 -4 -3.26 13.71
 -9 12 -3 80.68 19.7
 -9 12 -3 81.1 18.49
 -9 12 -2 140.88 23.4
 -9 12 -2 93.92 20.24
 -9 12 -1 3.18 15.08
 -9 12 -1 3.24 13.35
 -9 12 0 85.46 19.36
 -9 12 0 126.21 21.33
 -9 12 1 132.58 22.14
 -9 12 1 90.8 19.68
 -9 12 2 18.91 14.03
 -9 12 2 22.77 15.44
 -9 12 3 9.8 14.01
 -9 12 4 72.25 18.84
 -9 12 5 39.34 17.12
 -9 12 5 3.3 13.91
 -9 12 6 3.29 14.63
 -9 12 6 -3.32 14.5
 -9 12 7 29.77 16.69
 -9 12 7 50.28 17.36
 -9 12 8 6.65 13.71
 -9 12 8 -3.38 15.04
 -9 12 9 26.76 15.42
 -9 12 9 21.28 15.54
 -9 12 9 41.06 17.45
 -9 12 10 117.84 22.63
 -8 -6 -2 9.34 14.54
 -8 -6 -1 87.71 19.88
 -8 -6 0 116.58 21.55
 -8 -6 1 60.22 18.67
 -8 -6 2 22.31 16.24
 -8 -6 3 112.4 21.91
 -8 -6 4 90.57 21.54
 -8 -6 5 6.52 15.21
 -8 -6 6 88.66 20.63
 -8 -6 7 132.4 23.71
 -8 -6 8 -3.34 16.07
 -8 -6 9 171.78 27.81
 -8 -6 10 27.17 16.86
 -8 -6 11 3.43 15.49
 -8 -6 12 103.73 23.26
 -8 -6 13 111.48 24.01
 -8 -6 14 21.06 18.57
 -8 -6 15 98.94 24.59
 -8 -5 -2 72.62 17.73
 -8 -5 -1 -2.92 12.76
 -8 -5 0 46.99 16.38
 -8 -5 1 180.44 25.38
 -8 -5 2 8.94 13.24
 -8 -5 3 135.01 22.21
 -8 -5 4 311.67 32.84
 -8 -5 5 15.27 14.49
 -8 -5 6 70.97 18.61
 -8 -5 7 168.33 24.93
 -8 -5 8 69.37 17.9
 -8 -5 9 6.38 14.66
 -8 -5 10 80.64 20.04
 -8 -5 11 68.57 20.38
 -8 -5 12 36.3 18.53
 -8 -4 -2 206.51 25.06
 -8 -4 -1 43.18 15.38
 -8 -4 0 -2.72 12.87
 -8 -4 1 98.51 19.53
 -8 -4 1 138.67 22.78
 -8 -4 2 46.92 16.28
 -8 -4 2 66.28 17.8
 -8 -4 3 22.31 13.45
 -8 -4 3 23.03 16.31
 -8 -4 4 98.74 19.29
 -8 -4 4 109.26 21.16
 -8 -4 5 191.2 24.7
 -8 -4 5 155.36 24.43
 -8 -4 6 2.89 13.07
 -8 -4 7 213.94 27.09
 -8 -3 -10 54.51 19.22
 -8 -3 -9 -3.16 16.08
 -8 -3 -8 211.99 28.37
 -8 -3 -7 292.51 32.2
 -8 -3 -6 21.27 16.46
 -8 -3 -5 213.41 27.81
 -8 -3 -4 347.41 34.16
 -8 -3 -3 55.75 16.94
 -8 -3 -2 164.49 21.62
 -8 -3 -2 174.38 24.36
 -8 -3 -1 220.12 24.47
 -8 -3 -1 210.56 26.53
 -8 -3 0 -2.5 12.53
 -8 -3 0 8.59 13.98
 -8 -3 1 118.62 19.7
 -8 -3 1 151.02 22.78
 -8 -3 2 260.39 26.33
 -8 -3 2 172.92 25.04
 -8 -3 3 33.62 14.04
 -8 -3 3 19.77 14.41
 -8 -3 4 102.3 18.56
 -8 -3 4 112.76 20
 -8 -3 25 7.23 14.62
 -8 -2 -14 47.98 19.08
 -8 -2 -13 94.34 22.61
 -8 -2 -12 33.1 17.33
 -8 -2 -11 9.76 16.55
 -8 -2 -10 150.37 24.77
 -8 -2 -9 78.63 20.55
 -8 -2 -8 18.57 17.52
 -8 -2 -7 228.82 28.3
 -8 -2 -6 174.21 25.42
 -8 -2 -5 53.32 17.77
 -8 -2 -4 242.42 28.19
 -8 -2 -3 95.1 19.6
 -8 -2 -2 58.09 14.31
 -8 -2 -2 34.18 16.07
 -8 -2 -1 192.14 22.72
 -8 -2 -1 234.2 26.55
 -8 -2 0 215.26 23.43
 -8 -2 0 181.83 24.74
 -8 -2 1 102.19 17.37
 -8 -2 1 77.82 18.33
 -8 -2 2 342.29 32.85
 -8 -2 3 142.87 21.79
 -8 -2 21 41.95 17.75
 -8 -2 22 -6.66 15.3
 -8 -2 23 51.42 18.89
 -8 -2 24 95 21.72
 -8 -2 25 32.4 16.6
 -8 -2 26 7.36 16.9
 -8 -1 -15 90.52 22.77
 -8 -1 -14 -3.42 15.69
 -8 -1 -13 169.67 26.98
 -8 -1 -13 184.22 27.72
 -8 -1 -12 110.37 22.74
 -8 -1 -12 111.66 23.01
 -8 -1 -11 -9.31 15.37
 -8 -1 -11 28.97 16.58
 -8 -1 -10 173.85 25.23
 -8 -1 -10 208.18 27.52
 -8 -1 -9 185.7 25.52
 -8 -1 -8 -3.04 14.61
 -8 -1 -7 226.89 27.41
 -8 -1 -6 226.46 26.93
 -8 -1 -5 8.67 13.7
 -8 -1 -4 261.45 28.54
 -8 -1 -3 243.71 27.7
 -8 -1 -2 -2.77 12.72
 -8 -1 -1 139.53 21.31
 -8 -1 0 165.27 22.37
 -8 -1 1 -8.06 13.12
 -8 -1 2 221.21 26.09
 -8 -1 3 418.34 35.1
 -8 -1 18 244.41 28.03
 -8 -1 19 111.89 20.99
 -8 -1 20 6.27 13.68
 -8 -1 21 129.5 22.57
 -8 -1 22 70.1 20.09
 -8 -1 23 10.29 14.98
 -8 -1 24 77.39 20.59
 -8 -1 25 104.36 22.28
 -8 -1 26 -3.67 15.44
 -8 0 -16 159.89 25.93
 -8 0 -16 179.46 28.19
 -8 0 -15 200.31 28.29
 -8 0 -15 216.97 29.39
 -8 0 -14 22.6 16.66
 -8 0 -14 20.22 17.16
 -8 0 -13 28.55 17.08
 -8 0 -13 69.25 19.72
 -8 0 -12 277.17 31.68
 -8 0 -12 335.3 33.68
 -8 0 -11 67.18 19.46
 -8 0 -11 34.69 15.96
 -8 0 -10 32.89 15.03
 -8 0 -10 9.25 14.41
 -8 0 -9 184.12 25.29
 -8 0 -8 82.89 18.46
 -8 0 -7 55.07 16.39
 -8 0 -6 441.45 37.5
 -8 0 -5 209.66 25.51
 -8 0 -4 126.35 20.49
 -8 0 -3 475.82 38.09
 -8 0 -2 74.66 16.19
 -8 0 -1 2.63 12.29
 -8 0 0 406.27 34.41
 -8 0 1 126.28 19.9
 -8 0 2 2.55 11.54
 -8 0 15 239.4 26.39
 -8 0 16 321.26 31.45
 -8 0 16 287.26 30.61
 -8 0 17 -5.67 14.43
 -8 0 17 6.18 12.49
 -8 0 18 109.04 21.26
 -8 0 18 72.57 18.43
 -8 0 19 152.67 23.85
 -8 0 19 147.96 24.32
 -8 0 20 9.47 15.85
 -8 0 20 6.54 15.28
 -8 0 21 68.33 19.06
 -8 0 21 79.7 19.63
 -8 0 22 164.15 25.42
 -8 0 22 114.39 23.15
 -8 0 23 10.31 15.01
 -8 0 23 6.8 15.87
 -8 0 24 35.22 17.22
 -8 0 24 13.71 17.69
 -8 0 25 107.94 22.5
 -8 0 26 51.37 18.79
 -8 0 27 -11.2 16.31
 -8 1 -18 102.98 23.6
 -8 1 -17 94.65 21.66
 -8 1 -17 102.63 22.64
 -8 1 -16 -3.32 15.52
 -8 1 -16 13.84 16.41
 -8 1 -15 107.76 23.02
 -8 1 -15 108.21 22.11
 -8 1 -14 79.96 20.45
 -8 1 -14 95.73 20.73
 -8 1 -13 3.13 14.38
 -8 1 -13 3.22 14.06
 -8 1 -12 125.67 22.12
 -8 1 -12 97.36 19.96
 -8 1 -11 197.65 26.5
 -8 1 -11 251.16 28.41
 -8 1 -10 11.71 13.87
 -8 1 -10 -2.99 12.58
 -8 1 -9 134.18 21.11
 -8 1 -9 189.8 24.21
 -8 1 -8 220.07 25.75
 -8 1 -7 53.06 15.63
 -8 1 -6 199.98 24.71
 -8 1 -5 667.88 47.07
 -8 1 -4 2.63 11.9
 -8 1 -3 72.45 16.69
 -8 1 -2 160.53 21.11
 -8 1 -1 105.5 17.81
 -8 1 0 22.34 11.98
 -8 1 1 576.53 41.53
 -8 1 2 85.05 16.57
 -8 1 9 75.38 16.13
 -8 1 10 193.58 23.39
 -8 1 11 90.9 17.97
 -8 1 12 13.4 11.92
 -8 1 13 339.42 30.53
 -8 1 13 345.24 32.3
 -8 1 14 360.86 31.72
 -8 1 14 315.54 31.52
 -8 1 15 61.33 17.53
 -8 1 15 20.45 13.29
 -8 1 16 300.19 30.59
 -8 1 16 350.81 33.16
 -8 1 17 92.19 18.44
 -8 1 17 70.65 18.26
 -8 1 18 14.94 14.38
 -8 1 18 -3.14 14.2
 -8 1 19 98.77 21.21
 -8 1 19 83.38 20.18
 -8 1 20 117.94 22.13
 -8 1 20 88.19 20.82
 -8 1 21 -6.56 14.57
 -8 1 21 3.32 15.02
 -8 1 22 175.08 25.76
 -8 1 22 97.71 21.35
 -8 1 23 131.3 24.75
 -8 1 23 78.43 22.59
 -8 1 24 28.27 18.01
 -8 1 24 20.67 17.09
 -8 1 25 108.31 23.6
 -8 1 25 76.33 22.15
 -8 1 26 99.38 22.93
 -8 1 27 3.74 16.62
 -8 2 -19 6.97 16.02
 -8 2 -18 44.65 19.24
 -8 2 -18 102.88 22.49
 -8 2 -17 202.46 28.48
 -8 2 -17 138.69 25.31
 -8 2 -16 16.54 15.93
 -8 2 -16 10.15 14.78
 -8 2 -15 132.84 23.15
 -8 2 -15 145.01 23.68
 -8 2 -14 395.81 38.17
 -8 2 -14 385.01 37.01
 -8 2 -13 46.35 16.88
 -8 2 -13 65.58 18.73
 -8 2 -12 48.24 16.46
 -8 2 -12 54.72 16.6
 -8 2 -11 279.38 30.29
 -8 2 -11 304.53 31.29
 -8 2 -10 91.62 18.71
 -8 2 -10 89.28 18.81
 -8 2 -9 111.48 19.7
 -8 2 -9 112.34 19.57
 -8 2 -8 279.21 29.05
 -8 2 -8 295.5 29.62
 -8 2 -7 40.12 14.07
 -8 2 -6 39.28 14.27
 -8 2 -5 314.74 29.36
 -8 2 -4 127.78 18.85
 -8 2 -3 7.38 11.11
 -8 2 -2 389.23 32.52
 -8 2 -1 111.88 17.46
 -8 2 0 103.36 17.04
 -8 2 1 505.86 37.41
 -8 2 2 441.05 33.94
 -8 2 5 492.28 35.27
 -8 2 6 6.41 9.16
 -8 2 7 217.62 22.83
 -8 2 8 193.86 21.9
 -8 2 9 7.19 10.66
 -8 2 10 226.24 23.91
 -8 2 10 275.98 26.83
 -8 2 11 151.13 19.51
 -8 2 11 133.94 20.21
 -8 2 12 2.4 11.74
 -8 2 12 15.98 12.44
 -8 2 13 148.33 21.92
 -8 2 13 151 22.32
 -8 2 14 398.54 34.54
 -8 2 14 365.19 34.3
 -8 2 15 5.47 12.76
 -8 2 15 -5.82 13.58
 -8 2 16 397.28 35.68
 -8 2 16 358.8 34.31
 -8 2 17 208.35 26.41
 -8 2 17 211.54 26.14
 -8 2 18 -12.17 14.85
 -8 2 18 3.14 13.71
 -8 2 19 50.17 17.78
 -8 2 19 12.84 14.79
 -8 2 20 99.98 21.85
 -8 2 20 91.58 20.43
 -8 2 21 43.08 18.19
 -8 2 21 26.65 16.55
 -8 2 22 44.28 18.97
 -8 2 22 50.72 18.62
 -8 2 23 240.61 31.1
 -8 2 23 202.19 29.15
 -8 2 24 71.23 20.32
 -8 2 24 51.98 20.59
 -8 2 25 32.7 19.03
 -8 2 25 41.93 18.97
 -8 2 26 207.4 30.49
 -8 2 27 52.7 19.28
 -8 3 -19 66.26 20.2
 -8 3 -19 88.55 22.31
 -8 3 -18 23.99 16.99
 -8 3 -18 20.76 14.86
 -8 3 -17 218.59 28.72
 -8 3 -17 192.29 27.71
 -8 3 -16 171.16 25.79
 -8 3 -16 121.51 22.86
 -8 3 -15 -6.43 15.91
 -8 3 -15 22.36 16.03
 -8 3 -14 140.97 23.04
 -8 3 -14 114.79 21.35
 -8 3 -13 137.33 22.72
 -8 3 -13 183.76 24.3
 -8 3 -12 2.97 12.98
 -8 3 -12 11.7 13
 -8 3 -11 193.53 25.12
 -8 3 -11 207.32 25.62
 -8 3 -10 168.48 23.3
 -8 3 -10 173.72 23.92
 -8 3 -9 51.81 15.53
 -8 3 -9 34.86 14.46
 -8 3 -8 267.45 27.46
 -8 3 -8 213.79 24.97
 -8 3 -7 477.84 37.44
 -8 3 -7 490.35 37.74
 -8 3 -6 44.66 13.87
 -8 3 -5 358.59 30.64
 -8 3 -4 395.36 32.52
 -8 3 -3 20.86 11.18
 -8 3 -2 11.38 10.8
 -8 3 -1 31.35 12.33
 -8 3 0 66.21 14.62
 -8 3 1 47.97 11.98
 -8 3 2 642.96 39.31
 -8 3 2 586.7 40.67
 -8 3 3 27.63 10.92
 -8 3 4 220.21 21.88
 -8 3 5 602.4 40.12
 -8 3 6 120.54 16.82
 -8 3 7 19.83 11.39
 -8 3 8 292.34 25.48
 -8 3 8 279.95 26.34
 -8 3 9 198.23 22.27
 -8 3 9 238.5 24.61
 -8 3 10 22 12.84
 -8 3 10 2.48 10.43
 -8 3 11 138.95 19.37
 -8 3 11 123.31 19.67
 -8 3 12 114.23 19.27
 -8 3 12 100.98 18.66
 -8 3 13 -5.08 12.22
 -8 3 13 -2.75 12.62
 -8 3 14 278.84 29.03
 -8 3 14 331.58 31.21
 -8 3 15 102.57 20.52
 -8 3 15 96.29 18.98
 -8 3 16 17.3 14.29
 -8 3 16 15.01 13.81
 -8 3 17 257.16 29.56
 -8 3 17 274.19 30
 -8 3 18 83.44 19.78
 -8 3 18 50.48 17.3
 -8 3 19 -6.38 16.22
 -8 3 19 22.59 15.97
 -8 3 20 69.1 19.7
 -8 3 20 95.47 21.16
 -8 3 21 77.71 20.51
 -8 3 21 60.36 19.2
 -8 3 22 3.46 14.84
 -8 3 22 -6.82 15.14
 -8 3 23 102.62 22.72
 -8 3 23 114.03 24.63
 -8 3 24 65.02 20.24
 -8 3 24 83.94 22.2
 -8 3 25 7.36 16.92
 -8 3 25 -14.13 17.24
 -8 3 26 97.3 22.72
 -8 3 26 60.42 21
 -8 3 27 45.57 19.41
 -8 4 -19 149.64 26.08
 -8 4 -19 192.75 27.63
 -8 4 -18 20.5 15.7
 -8 4 -18 3.36 15.43
 -8 4 -17 93.69 21.22
 -8 4 -17 91.44 20.38
 -8 4 -16 153.72 24.17
 -8 4 -16 133.32 22.46
 -8 4 -15 22.34 16.04
 -8 4 -15 18.49 14.18
 -8 4 -14 80.8 19.04
 -8 4 -14 92.58 19.91
 -8 4 -13 217.59 26.48
 -8 4 -13 196.8 25.71
 -8 4 -12 35.23 14.39
 -8 4 -12 25.23 15.22
 -8 4 -11 128.22 21.2
 -8 4 -11 168.34 22.29
 -8 4 -10 367.56 33.37
 -8 4 -10 389.09 33.43
 -8 4 -9 16.08 12.33
 -8 4 -9 17.85 12.47
 -8 4 -8 137.58 20.19
 -8 4 -8 106.29 18.18
 -8 4 -7 381.99 32.15
 -8 4 -7 360.27 31.21
 -8 4 -6 194.74 22.9
 -8 4 -6 233.91 23.93
 -8 4 -5 21.19 12.16
 -8 4 -5 13.69 11.32
 -8 4 -4 291.1 27.13
 -8 4 -3 119.41 17.48
 -8 4 -2 38.29 11.36
 -8 4 -1 311.26 27.07
 -8 4 0 69.94 14.11
 -8 4 1 20.31 9.95
 -8 4 2 381.02 27.53
 -8 4 2 317.33 27.25
 -8 4 3 417.12 30.61
 -8 4 3 452.18 32.18
 -8 4 4 9.62 9.13
 -8 4 5 472.62 33.89
 -8 4 6 215.33 20.95
 -8 4 6 192.48 21.33
 -8 4 7 1.95 9.52
 -8 4 7 6.64 10.65
 -8 4 8 112.42 16.33
 -8 4 8 78.52 15.31
 -8 4 9 154.28 19.45
 -8 4 9 163.63 20.62
 -8 4 10 -2.24 10.63
 -8 4 10 -2.5 11.11
 -8 4 11 239.37 24.98
 -8 4 11 212.91 24.96
 -8 4 12 346.03 30.79
 -8 4 12 352.34 32.46
 -8 4 13 -2.57 13.05
 -8 4 14 251.66 27.87
 -8 4 15 424.12 36.48
 -8 4 16 40.65 16.46
 -8 4 16 18.02 12.52
 -8 4 17 60.34 17.81
 -8 4 17 66.19 16.2
 -8 4 18 53.19 17.87
 -8 4 18 62.04 16.57
 -8 4 19 12.96 15.36
 -8 4 19 7.8 14.56
 -8 4 20 13.38 16.79
 -8 4 20 -2.72 14
 -8 4 21 65.38 19.27
 -8 4 21 70.98 18.97
 -8 4 22 -3.53 16.21
 -8 4 22 24.18 16.62
 -8 4 22 -2.96 15.43
 -8 4 23 46.96 20.71
 -8 4 23 49.08 20.11
 -8 4 23 21.48 18.15
 -8 4 24 221.11 30.68
 -8 4 24 148.99 26.4
 -8 4 24 193.57 28.34
 -8 4 25 26.27 21.26
 -8 4 25 17.91 17.77
 -8 4 25 32.73 20.06
 -8 4 26 3.81 17.22
 -8 4 26 10.83 19.07
 -8 4 26 -3.37 17.12
 -8 4 27 65.63 21.13
 -8 5 -20 20.44 16.42
 -8 5 -19 96.51 21.5
 -8 5 -18 74.52 19.36
 -8 5 -17 16.67 16.74
 -8 5 -17 -3.15 13.26
 -8 5 -16 309.33 33.19
 -8 5 -16 308.66 32.48
 -8 5 -15 228.6 29.2
 -8 5 -15 293.24 30.23
 -8 5 -14 3.09 13.96
 -8 5 -14 -2.87 12.51
 -8 5 -13 198.31 25.6
 -8 5 -13 177.32 24.35
 -8 5 -12 303.08 30.71
 -8 5 -12 222.17 26.69
 -8 5 -11 16.94 12.98
 -8 5 -11 7.76 11.3
 -8 5 -10 224.3 26.86
 -8 5 -10 299.61 28.14
 -8 5 -9 214.33 25.13
 -8 5 -9 306.32 27.27
 -8 5 -8 -2.56 10.55
 -8 5 -8 -2.33 10.01
 -8 5 -7 150.75 20.68
 -8 5 -7 133.19 18.78
 -8 5 -6 262.76 26.64
 -8 5 -6 306.51 27.1
 -8 5 -5 9.22 10.59
 -8 5 -5 4.26 10.09
 -8 5 -4 209.16 23.12
 -8 5 -4 230.14 23.06
 -8 5 -3 397.4 31.4
 -8 5 -3 415.75 31.15
 -8 5 -2 10.36 9.52
 -8 5 -2 -1.97 8.29
 -8 5 -1 225.91 21.57
 -8 5 0 392.85 29.75
 -8 5 1 71.15 12.83
 -8 5 2 133.36 16.39
 -8 5 2 122.67 15.61
 -8 5 3 530.06 35.3
 -8 5 3 493.84 34.47
 -8 5 4 218.98 22.42
 -8 5 4 316.8 24.46
 -8 5 5 86.4 15.4
 -8 5 5 43.86 12.36
 -8 5 6 320.08 27.67
 -8 5 6 363.99 26.38
 -8 5 7 254.35 24.05
 -8 5 7 234.41 21.55
 -8 5 8 61.57 12.39
 -8 5 8 51.73 13.42
 -8 5 9 411.74 29.98
 -8 5 9 390.99 31.71
 -8 5 10 118.19 16.73
 -8 5 10 142.72 19.71
 -8 5 11 105.16 15.51
 -8 5 11 77.86 16.67
 -8 5 12 411.74 32.47
 -8 5 12 501.08 36.87
 -8 5 13 167.12 20.17
 -8 5 13 221.12 24.66
 -8 5 14 39.74 12.9
 -8 5 14 51.95 15.09
 -8 5 15 367.16 30.71
 -8 5 15 318.15 32.75
 -8 5 16 144.8 20.29
 -8 5 16 144.59 23.8
 -8 5 17 17.64 13.8
 -8 5 17 12.24 14.3
 -8 5 18 236.7 27.15
 -8 5 18 218.84 28.08
 -8 5 19 134.29 22.76
 -8 5 19 151.3 26.18
 -8 5 20 77.14 19.31
 -8 5 20 81.51 20.49
 -8 5 21 365.43 35.66
 -8 5 21 378 38.28
 -8 5 22 104.92 22.44
 -8 5 22 122.27 23.68
 -8 5 23 38.44 18.34
 -8 5 23 11.05 17.75
 -8 5 24 182.11 27.1
 -8 5 24 139.08 26.85
 -8 5 25 126.28 25.79
 -8 5 25 95.68 24.92
 -8 5 26 3.51 17.12
 -8 5 26 11.65 17.85
 -8 6 -19 14.81 18.08
 -8 6 -18 77.18 23.89
 -8 6 -18 68.58 18.45
 -8 6 -17 50.94 18.86
 -8 6 -17 45.4 16.88
 -8 6 -16 25.17 16.59
 -8 6 -16 46.95 15.95
 -8 6 -15 174.01 25.57
 -8 6 -15 152.46 26.7
 -8 6 -15 181.65 24.32
 -8 6 -14 30.16 14.55
 -8 6 -14 33.85 15.91
 -8 6 -13 31.73 13.67
 -8 6 -13 17.95 14
 -8 6 -12 229.46 24.43
 -8 6 -12 179.93 25.99
 -8 6 -11 125.22 19.21
 -8 6 -11 120.94 20.53
 -8 6 -10 66.21 14.73
 -8 6 -10 62.55 16.11
 -8 6 -9 249.77 26.63
 -8 6 -8 281.67 27.91
 -8 6 -7 51.39 14.87
 -8 6 -6 433.96 34.4
 -8 6 -5 236.17 24.17
 -8 6 -5 252.43 26.78
 -8 6 -4 13.12 10.68
 -8 6 -4 2.61 11.79
 -8 6 -3 260.88 25.29
 -8 6 -3 319.48 28.95
 -8 6 -2 323.61 27.58
 -8 6 -2 309.63 28.37
 -8 6 -1 -5.83 9.62
 -8 6 -1 -4.53 10.73
 -8 6 0 300.77 25.48
 -8 6 0 332.52 28.52
 -8 6 1 297.78 26.2
 -8 6 1 343.69 26.15
 -8 6 1 289.49 24.95
 -8 6 2 5.72 8.62
 -8 6 2 12.75 9.02
 -8 6 2 5.53 7.92
 -8 6 3 346.41 26.32
 -8 6 3 308 26.06
 -8 6 4 365.53 29.6
 -8 6 4 395.67 29.01
 -8 6 4 408.49 29.51
 -8 6 5 8.9 8.45
 -8 6 5 10.38 10.44
 -8 6 5 22.71 9.52
 -8 6 6 195.41 21.55
 -8 6 6 197.77 20.7
 -8 6 7 64.49 14.84
 -8 6 7 68.5 13.53
 -8 6 8 -13.8 12.74
 -8 6 8 -2 8.75
 -8 6 9 100.07 17.67
 -8 6 9 119.03 17.58
 -8 6 10 111.11 17.73
 -8 6 10 97.11 15.63
 -8 6 11 -2.17 11.06
 -8 6 11 10.23 12.31
 -8 6 12 204.14 22.14
 -8 6 12 209.17 24.87
 -8 6 13 380.6 31.07
 -8 6 13 356.54 33.15
 -8 6 14 70.97 17.57
 -8 6 14 55.34 14.56
 -8 6 15 173.22 24.05
 -8 6 15 227.48 24.78
 -8 6 16 264.03 30.43
 -8 6 16 311.68 29.52
 -8 6 17 3.14 15.54
 -8 6 17 18.9 13.37
 -8 6 18 3.25 14.68
 -8 6 18 22.43 15
 -8 6 19 20.11 15.66
 -8 6 19 14.55 16.48
 -8 6 20 44.94 19.74
 -8 6 20 81.51 20.86
 -8 6 21 -7.12 17.37
 -8 6 21 3.13 16.12
 -8 6 22 40.31 18.72
 -8 6 22 42.08 18.78
 -8 6 23 37.57 20.58
 -8 6 23 6.7 17.5
 -8 6 24 42.24 21.07
 -8 6 24 31.07 18.3
 -8 6 25 31.28 19.21
 -8 6 25 74.63 21.66
 -8 7 -19 29.71 18.46
 -8 7 -19 46.44 18.71
 -8 7 -18 247.24 33.15
 -8 7 -18 233.58 30.42
 -8 7 -17 95.07 22.67
 -8 7 -17 125.92 23.21
 -8 7 -16 21.69 16.9
 -8 7 -15 217.27 29.56
 -8 7 -14 161.27 26.16
 -8 7 -13 -3.44 14.75
 -8 7 -13 17.9 13.93
 -8 7 -12 104.48 21.58
 -8 7 -12 89.71 19.1
 -8 7 -11 184.42 25.88
 -8 7 -11 187.83 24.49
 -8 7 -10 -9.63 13.5
 -8 7 -10 13.57 12.26
 -8 7 -9 127.98 22.47
 -8 7 -9 141.48 20.65
 -8 7 -8 239.02 28.96
 -8 7 -8 298.32 28.6
 -8 7 -7 -2.93 12.56
 -8 7 -7 2.43 9.84
 -8 7 -6 472.18 37.84
 -8 7 -6 437.74 34.51
 -8 7 -5 193.31 24.44
 -8 7 -5 213.75 22.63
 -8 7 -4 7.84 11.42
 -8 7 -4 17.27 10.25
 -8 7 -3 240.2 26.21
 -8 7 -2 35.86 12.26
 -8 7 -1 6.83 10.31
 -8 7 -1 21.11 10.02
 -8 7 0 69.26 14.28
 -8 7 0 123 16.53
 -8 7 1 219.64 22.14
 -8 7 1 218.43 22.66
 -8 7 1 250.42 23.53
 -8 7 2 32.72 11.03
 -8 7 2 33.51 11.81
 -8 7 3 154.61 18.9
 -8 7 3 164.35 19.41
 -8 7 4 510.53 34.56
 -8 7 4 401.79 33.09
 -8 7 5 103.09 15.68
 -8 7 5 107.3 16.19
 -8 7 6 30.32 11.92
 -8 7 6 40.46 12.32
 -8 7 6 13.03 10.51
 -8 7 7 256.9 26.46
 -8 7 7 264.98 24.86
 -8 7 8 106.41 18.39
 -8 7 8 63.51 14.95
 -8 7 8 89.98 15.83
 -8 7 9 -2.55 11.91
 -8 7 9 -2.13 10.27
 -8 7 9 -6.89 10.73
 -8 7 10 70.93 17.05
 -8 7 10 68.18 15.32
 -8 7 11 51.5 15.78
 -8 7 11 89.06 16.76
 -8 7 12 13.97 12.87
 -8 7 12 27.17 11.92
 -8 7 13 195.96 25.62
 -8 7 13 175.57 22.15
 -8 7 14 106.99 19.74
 -8 7 14 115.4 19.59
 -8 7 15 3.07 12.9
 -8 7 15 10.83 13.4
 -8 7 16 170.55 25.32
 -8 7 16 198.72 24.44
 -8 7 17 123.52 22.72
 -8 7 17 179.55 24.63
 -8 7 18 3.35 14.35
 -8 7 18 3 13.31
 -8 7 19 254.78 31.33
 -8 7 19 300.4 32.2
 -8 7 20 95.63 22.75
 -8 7 20 76.77 21.43
 -8 7 21 3.65 15.93
 -8 7 21 19.81 17.02
 -8 7 22 101.04 24.12
 -8 7 22 54.48 19.72
 -8 7 23 26.79 20.86
 -8 7 23 98.11 23.27
 -8 7 24 -11.73 20.15
 -8 7 24 3.6 18.79
 -8 8 -18 59.51 20.83
 -8 8 -18 89.75 21.8
 -8 8 -17 206.48 29.56
 -8 8 -17 202.35 29.45
 -8 8 -16 14.58 17.07
 -8 8 -16 45.55 17.15
 -8 8 -15 107.91 23.17
 -8 8 -15 44.84 17.79
 -8 8 -14 194.68 28.39
 -8 8 -14 200.07 27.59
 -8 8 -13 20.85 14.65
 -8 8 -13 26.64 15.58
 -8 8 -12 51.03 17.64
 -8 8 -12 42.43 16.5
 -8 8 -11 262.7 30.97
 -8 8 -11 239.41 28.7
 -8 8 -10 35.66 15.43
 -8 8 -10 31.16 16.12
 -8 8 -9 3.15 14.27
 -8 8 -9 28.72 13.64
 -8 8 -8 296.96 31.52
 -8 8 -7 80.01 18.46
 -8 8 -6 17.19 13.6
 -8 8 -5 256.7 27.76
 -8 8 -4 167.33 22.01
 -8 8 -3 2.55 10.09
 -8 8 -2 337.09 29.29
 -8 8 -2 294.19 27.85
 -8 8 -1 144.86 19.26
 -8 8 -1 134.8 18.87
 -8 8 0 8.92 10.09
 -8 8 0 13.8 10.91
 -8 8 1 408.21 31.02
 -8 8 1 360.74 31.18
 -8 8 1 380.06 31.42
 -8 8 2 195.4 22.93
 -8 8 2 248.25 24.22
 -8 8 3 6.79 10.57
 -8 8 3 4.71 10.28
 -8 8 4 388.7 32.18
 -8 8 4 413.02 33.05
 -8 8 5 167.34 20.18
 -8 8 5 143.87 20.13
 -8 8 6 -15.88 11.08
 -8 8 6 -4.85 11.49
 -8 8 7 127.59 19.14
 -8 8 8 109.23 19.37
 -8 8 8 114.45 17.9
 -8 8 8 104.75 17.85
 -8 8 9 -9.62 11.57
 -8 8 9 8.21 11.95
 -8 8 9 -5.08 11.29
 -8 8 10 98.25 19.31
 -8 8 10 126.33 18.7
 -8 8 10 116.68 19.76
 -8 8 11 122.89 19.34
 -8 8 11 147.09 22.04
 -8 8 11 132.34 20.24
 -8 8 12 -5.93 12.72
 -8 8 12 14.95 11.81
 -8 8 12 8.12 11.82
 -8 8 13 173.41 24.3
 -8 8 13 138.94 20.59
 -8 8 14 187.62 26.97
 -8 8 14 213.5 25.9
 -8 8 15 -6.43 15.24
 -8 8 15 5.85 13
 -8 8 16 92.36 21.2
 -8 8 16 114.41 21.26
 -8 8 17 71.1 19.43
 -8 8 17 80.57 19.41
 -8 8 18 17.38 15.2
 -8 8 18 25.55 15.17
 -8 8 19 7.12 15.29
 -8 8 19 36.19 17.61
 -8 8 20 116.82 25.74
 -8 8 20 206.36 28.71
 -8 8 21 56.07 21.19
 -8 8 21 17.4 17.99
 -8 8 22 26.76 20.03
 -8 8 22 60.76 21.75
 -8 9 -17 59.71 20.58
 -8 9 -17 137 24.13
 -8 9 -16 36.93 18.41
 -8 9 -16 64.09 19.82
 -8 9 -15 -7.29 16.47
 -8 9 -15 7.01 14.75
 -8 9 -14 89.75 21.37
 -8 9 -14 55.15 18.46
 -8 9 -13 190.43 27.59
 -8 9 -13 189.45 26.86
 -8 9 -12 -6.92 14.27
 -8 9 -12 23.19 16.4
 -8 9 -11 131.94 24.02
 -8 9 -11 158.61 23.52
 -8 9 -10 158.48 25.01
 -8 9 -10 236.85 28.2
 -8 9 -9 6.43 14.54
 -8 9 -9 27.65 14.58
 -8 9 -8 99.95 20.8
 -8 9 -8 110.42 19.45
 -8 9 -7 224.11 26.65
 -8 9 -7 251.52 27.96
 -8 9 -6 2.93 11.61
 -8 9 -6 13.96 12.41
 -8 9 -5 147.35 21.17
 -8 9 -5 99.54 19.29
 -8 9 -4 199.54 23.6
 -8 9 -4 171.07 22.61
 -8 9 -3 26.33 13.76
 -8 9 -3 10.37 11.55
 -8 9 -2 53.2 14.34
 -8 9 -2 48.68 14.19
 -8 9 -1 146.08 20.32
 -8 9 -1 124.31 19.38
 -8 9 0 81.76 15.72
 -8 9 0 98.16 17.39
 -8 9 0 46.2 13.57
 -8 9 1 55.12 15.17
 -8 9 1 77.14 15.99
 -8 9 2 296.86 28.4
 -8 9 2 286.59 28.09
 -8 9 3 121.99 18.56
 -8 9 3 103.82 18.69
 -8 9 4 99.73 17.85
 -8 9 4 120.33 19.03
 -8 9 5 327.23 29.47
 -8 9 5 295.69 29.71
 -8 9 6 21.32 12.08
 -8 9 7 7.87 12.24
 -8 9 7 10.78 11.12
 -8 9 8 58.15 15.94
 -8 9 8 62.92 16.01
 -8 9 9 77.34 16.96
 -8 9 9 55.69 16.6
 -8 9 9 50.02 15.08
 -8 9 10 -2.7 11.78
 -8 9 10 -9 12.13
 -8 9 10 -2.83 12.13
 -8 9 11 92.07 20.46
 -8 9 11 114.63 19.81
 -8 9 12 185.24 23.5
 -8 9 12 141.46 23.96
 -8 9 12 129.33 22.12
 -8 9 13 3.22 13.55
 -8 9 13 -5.6 12.66
 -8 9 13 -3 12.86
 -8 9 14 198.81 25.14
 -8 9 14 187.65 26.62
 -8 9 14 181.08 25.37
 -8 9 15 98.3 19.88
 -8 9 15 111.32 22.66
 -8 9 15 150.72 23.72
 -8 9 16 -3.22 14.31
 -8 9 16 8.83 13.74
 -8 9 16 -3.45 14.54
 -8 9 17 88.38 21.68
 -8 9 17 115.59 23.37
 -8 9 18 72.22 22.26
 -8 9 18 57.61 18.54
 -8 9 19 11.07 16.95
 -8 9 19 -3.48 15.72
 -8 9 20 56.47 21.96
 -8 9 20 85.55 22.22
 -8 10 -15 14.83 17.04
 -8 10 -15 -7.13 14.71
 -8 10 -14 3.66 15.08
 -8 10 -14 10.52 14.75
 -8 10 -13 176.3 27.07
 -8 10 -13 165.04 25.96
 -8 10 -12 88.27 20.66
 -8 10 -12 121.22 23.66
 -8 10 -11 38.05 17.5
 -8 10 -11 65.78 18.93
 -8 10 -10 270.45 30.98
 -8 10 -10 253.16 29.46
 -8 10 -9 125.33 22.81
 -8 10 -9 105.9 20.35
 -8 10 -8 16.06 14.99
 -8 10 -8 3.02 13.43
 -8 10 -7 149.8 23.32
 -8 10 -7 166.58 23.87
 -8 10 -6 63.64 17.77
 -8 10 -6 131.12 20.92
 -8 10 -5 2.94 13.27
 -8 10 -5 -2.87 11.84
 -8 10 -4 96.62 19.2
 -8 10 -4 121.69 19.4
 -8 10 -3 49.46 15.07
 -8 10 -3 67.12 16.18
 -8 10 -2 2.65 12.77
 -8 10 -2 2.77 12.93
 -8 10 -1 360.86 31.72
 -8 10 -1 316.06 31.28
 -8 10 0 185.69 23.95
 -8 10 0 207.05 25.43
 -8 10 1 43.51 14.08
 -8 10 1 19.62 13.75
 -8 10 2 808.51 53.17
 -8 10 2 776.78 53.14
 -8 10 3 244.33 26.51
 -8 10 3 231.89 26.54
 -8 10 4 2.72 11.87
 -8 10 4 2.85 12.66
 -8 10 5 189.39 24.82
 -8 10 6 168.06 23.45
 -8 10 7 5.74 12.97
 -8 10 7 20.48 13.23
 -8 10 8 141.74 21.54
 -8 10 8 97.89 19
 -8 10 9 71.98 17.92
 -8 10 9 84.7 18.43
 -8 10 9 114.3 20.96
 -8 10 10 6.39 13.95
 -8 10 10 8.85 12.89
 -8 10 10 9.16 14.04
 -8 10 11 74.97 20.56
 -8 10 11 74.61 18.39
 -8 10 11 77.68 19.12
 -8 10 12 141.9 23.39
 -8 10 12 156.31 25.73
 -8 10 12 167.35 24.93
 -8 10 13 -6.79 14.56
 -8 10 13 27.57 14.95
 -8 10 13 -9.66 14.31
 -8 10 14 148.85 24.84
 -8 10 14 152.41 25.7
 -8 10 14 180.34 25.88
 -8 10 15 106.02 23.15
 -8 10 15 138.34 22.78
 -8 10 15 174.03 26.7
 -8 10 16 3.42 14.65
 -8 10 16 6.4 14.47
 -8 10 16 -3.61 15.17
 -8 10 17 108.32 24.13
 -8 10 17 61.89 19.97
 -8 10 17 51.51 19.43
 -8 10 18 82.11 21.82
 -8 10 18 63.01 20.66
 -8 10 18 48.67 20.68
 -8 11 -14 -3.56 14.68
 -8 11 -13 95.59 22.4
 -8 11 -13 132.6 24.9
 -8 11 -12 94.01 21.24
 -8 11 -12 85.38 20.68
 -8 11 -11 -3.55 15.21
 -8 11 -11 3.33 14.29
 -8 11 -10 139 25.51
 -8 11 -10 133.06 23
 -8 11 -9 129.16 22.95
 -8 11 -9 88.36 19
 -8 11 -9 68.17 18.77
 -8 11 -8 13.26 15.72
 -8 11 -8 3.19 12.64
 -8 11 -7 84.06 19.42
 -8 11 -7 91.13 19.25
 -8 11 -6 248.51 29.27
 -8 11 -6 182.68 24.97
 -8 11 -5 6.11 12.38
 -8 11 -5 39.71 15.15
 -8 11 -4 44.53 15.68
 -8 11 -4 72.54 17.98
 -8 11 -3 123.79 20.66
 -8 11 -3 194.53 24.58
 -8 11 -2 22.34 14.78
 -8 11 -2 20.78 13.67
 -8 11 -1 29.77 14.17
 -8 11 -1 18.1 13.46
 -8 11 -1 38.36 14.66
 -8 11 0 153.84 23.18
 -8 11 0 167.32 23.38
 -8 11 1 51.42 16.39
 -8 11 1 73.21 17.12
 -8 11 2 18.19 13.7
 -8 11 2 -2.93 13
 -8 11 3 210.23 26.45
 -8 11 3 237.19 27.21
 -8 11 4 12.26 12.91
 -8 11 5 6.18 12.75
 -8 11 6 62.16 16.83
 -8 11 6 61.56 18.16
 -8 11 7 -6.28 13.21
 -8 11 7 9.31 13.78
 -8 11 8 44.45 17.08
 -8 11 8 40.65 17.21
 -8 11 9 218.95 28.01
 -8 11 9 176.6 26.09
 -8 11 10 45.67 16.75
 -8 11 10 54.18 18.55
 -8 11 10 60.9 18.86
 -8 11 11 19.87 15.23
 -8 11 11 6.44 14.81
 -8 11 11 17.21 14.77
 -8 11 12 154.37 25.07
 -8 11 12 168.23 26.89
 -8 11 12 149.96 24.85
 -8 11 13 116.09 22.95
 -8 11 13 67.65 21.02
 -8 11 13 125.13 22.5
 -8 11 14 3.47 17.63
 -8 11 14 3.62 15.54
 -8 11 14 13.32 15.3
 -8 11 15 42.35 18.69
 -8 11 15 97.98 21.47
 -8 11 15 95.85 22.99
 -8 11 16 27.42 17.24
 -8 12 -12 148.55 24.86
 -8 12 -10 7.15 15.05
 -8 12 -10 -13.79 16.34
 -8 12 -9 112.06 22.7
 -8 12 -9 108.65 22.39
 -8 12 -8 30.84 17.89
 -8 12 -8 -3.35 14.62
 -8 12 -7 -3.35 14.88
 -8 12 -7 -3.3 13.9
 -8 12 -6 111.21 22.43
 -8 12 -6 107.75 20.7
 -8 12 -5 47.84 18.1
 -8 12 -5 96.94 19.65
 -8 12 -4 6.21 12.81
 -8 12 -4 -3.2 13.46
 -8 12 -3 172.23 24.02
 -8 12 -3 171.37 25.25
 -8 12 -2 64.68 16.83
 -8 12 -2 77.3 18.97
 -8 12 -2 44.14 16.66
 -8 12 -1 -3.22 13.53
 -8 12 -1 9.41 13.45
 -8 12 0 115.86 21.71
 -8 12 0 125.09 21.75
 -8 12 1 125.69 22.43
 -8 12 1 156.07 23.81
 -8 12 2 -12.93 14.86
 -8 12 3 94.18 19.56
 -8 12 4 65.19 18.84
 -8 12 5 -6.56 14.07
 -8 12 5 3.27 14.27
 -8 12 6 29.74 16.14
 -8 12 6 3.29 15.6
 -8 12 7 76.59 19.26
 -8 12 7 59.58 17.94
 -8 12 8 -10.09 14.16
 -8 12 8 -6.67 15.58
 -8 12 9 71.43 19.33
 -8 12 9 23.53 16.28
 -8 12 10 103.33 21.86
 -8 12 10 118.89 22.46
 -8 12 10 74.61 20.32
 -8 12 11 -6.96 16.25
 -8 12 11 37.69 17.43
 -8 12 11 7.21 15.17
 -8 12 12 27.7 17.19
 -8 13 -6 57.63 18.08
 -8 13 -5 62.96 18.13
 -8 13 -4 6.47 14.14
 -8 13 -4 -13.41 13.83
 -8 13 -3 47.42 16.95
 -8 13 -3 23.32 15.59
 -8 13 -3 13.62 15.43
 -8 13 -2 99.43 20.83
 -8 13 -2 81.53 20.77
 -8 13 -1 19.82 15.91
 -8 13 -1 20.36 16.35
 -8 13 0 72.52 17.97
 -8 13 0 33.91 15.48
 -8 13 1 193.44 27.13
 -8 13 2 40.84 18.06
 -8 13 3 41.09 18.02
 -8 13 3 71.68 19.86
 -8 13 4 89.33 21.2
 -8 13 4 92.39 20.73
 -7 -7 -2 19.2 15.86
 -7 -7 -1 109.08 21.2
 -7 -7 0 106.18 22.05
 -7 -7 1 -6.46 14.84
 -7 -7 2 97.22 21.3
 -7 -7 3 45.53 18.11
 -7 -7 4 -19.6 15.97
 -7 -7 5 147.71 24.75
 -7 -7 6 171.6 26.87
 -7 -7 7 6.64 16.2
 -7 -7 8 313.5 34.82
 -7 -7 9 103.94 23.25
 -7 -7 10 33.71 18.51
 -7 -7 11 108.44 24.5
 -7 -7 12 126.06 24.62
 -7 -7 13 13.68 17.63
 -7 -7 14 82.46 22.96
 -7 -7 15 275.62 34.17
 -7 -7 16 10.36 19.33
 -7 -7 17 124.47 25.28
 -7 -6 -4 97.86 20.02
 -7 -6 -3 92.04 20.59
 -7 -6 -2 14.88 14.95
 -7 -6 -1 128.25 22.83
 -7 -6 0 119.58 21.13
 -7 -6 1 -11.99 15.85
 -7 -6 2 75.25 18.87
 -7 -6 3 154.28 23.56
 -7 -6 4 27.38 14.89
 -7 -6 5 100.94 20.5
 -7 -6 6 224.61 28.1
 -7 -6 7 15.5 15.14
 -7 -6 8 9.37 14.58
 -7 -6 9 154.31 24.45
 -7 -6 10 41.26 17.85
 -7 -6 11 51.23 18.25
 -7 -6 12 87.16 21.8
 -7 -6 13 74.83 21.55
 -7 -6 14 -9.83 17.53
 -7 -6 15 138.58 24.92
 -7 -6 16 86.23 23.03
 -7 -6 17 16.67 18.87
 -7 -5 -4 38.19 15.19
 -7 -5 -3 193.75 24.74
 -7 -5 -2 158.42 22.78
 -7 -5 -1 2.74 13.55
 -7 -5 0 184.08 24.34
 -7 -5 1 93.77 19.6
 -7 -5 2 30.48 14.16
 -7 -5 3 181.25 24.41
 -7 -5 4 92.68 19.8
 -7 -5 5 2.83 13.41
 -7 -5 6 234.22 27.52
 -7 -5 7 256.95 29.91
 -7 -5 8 5.84 12.51
 -7 -5 9 141.57 23.25
 -7 -5 10 217.77 26.57
 -7 -4 -4 12.39 11.94
 -7 -4 -3 121.51 19.25
 -7 -4 -2 343.13 30.38
 -7 -4 -2 254.02 28.11
 -7 -4 -1 27.44 13.99
 -7 -4 -1 15.76 13.39
 -7 -4 0 90.16 17.11
 -7 -4 0 91.28 18.92
 -7 -4 1 206.66 25.04
 -7 -4 1 262.2 27.65
 -7 -4 2 10.15 12.23
 -7 -4 2 31.03 15.84
 -7 -4 3 189.59 23.7
 -7 -4 3 198.6 24.31
 -7 -4 4 439.92 35.62
 -7 -4 4 386.48 34.47
 -7 -4 5 86.3 18.18
 -7 -4 6 201.31 25.56
 -7 -4 22 90.51 19.56
 -7 -4 23 62.2 18.67
 -7 -4 24 -3.56 14.39
 -7 -4 25 123.99 23.72
 -7 -3 -12 30.81 18.02
 -7 -3 -11 96.53 20.64
 -7 -3 -10 115.3 21.84
 -7 -3 -9 -2.9 14.16
 -7 -3 -8 321.5 32.52
 -7 -3 -7 153.83 23.34
 -7 -3 -6 -16.53 14.57
 -7 -3 -5 241.26 27.45
 -7 -3 -4 120.07 20.5
 -7 -3 -4 122.75 18.52
 -7 -3 -3 18.43 13.75
 -7 -3 -3 6.71 11.69
 -7 -3 -2 200.46 25.16
 -7 -3 -2 269.35 25.32
 -7 -3 -1 167.44 22.62
 -7 -3 -1 112.79 17.9
 -7 -3 0 84.31 18.04
 -7 -3 0 90.94 16.89
 -7 -3 1 422.17 34.23
 -7 -3 1 489.56 37.19
 -7 -3 2 115.98 18.08
 -7 -3 2 123.51 19.74
 -7 -3 3 58.69 14.89
 -7 -3 3 72.79 16.67
 -7 -3 18 11.4 12.89
 -7 -3 19 92.1 18.77
 -7 -3 20 203.98 25.99
 -7 -3 21 19.22 15.21
 -7 -3 22 89.46 20.27
 -7 -3 23 204.91 27.59
 -7 -3 24 105.3 21.76
 -7 -3 25 61.09 19.17
 -7 -3 26 249.74 31.58
 -7 -2 -17 112.74 24.73
 -7 -2 -16 46.89 20.03
 -7 -2 -15 22.93 17.34
 -7 -2 -14 179.45 27.04
 -7 -2 -13 103.37 22.53
 -7 -2 -12 12.25 14.95
 -7 -2 -11 254.12 29.86
 -7 -2 -11 277.23 29.89
 -7 -2 -10 90.67 19.84
 -7 -2 -9 -14.31 15.31
 -7 -2 -8 81.21 18.53
 -7 -2 -7 217.14 26.26
 -7 -2 -6 27.01 14.99
 -7 -2 -5 227.89 26.26
 -7 -2 -4 346.36 31.68
 -7 -2 -3 28.21 12.81
 -7 -2 -3 52.01 13.21
 -7 -2 -2 194.89 23.8
 -7 -2 -2 171.26 19.88
 -7 -2 -1 364.3 29.82
 -7 -2 -1 407.51 33.7
 -7 -2 0 51.47 13.11
 -7 -2 0 47.04 14.74
 -7 -2 1 115.28 19.1
 -7 -2 2 114.36 18.84
 -7 -2 15 315.58 29.25
 -7 -2 16 -7.79 13.38
 -7 -2 17 141.52 20.99
 -7 -2 18 233.18 26.99
 -7 -2 19 -2.96 13.59
 -7 -2 20 110.6 20.99
 -7 -2 21 155.88 23.85
 -7 -2 22 3.28 15.79
 -7 -2 23 108.11 22.44
 -7 -2 24 41.65 17.04
 -7 -2 25 10.67 16.6
 -7 -2 26 25.42 17.25
 -7 -2 27 122.1 24.61
 -7 -1 -18 -3.49 17.02
 -7 -1 -17 47.79 19.01
 -7 -1 -16 183.27 27.39
 -7 -1 -15 13.01 15.2
 -7 -1 -14 98.32 21.53
 -7 -1 -14 137.43 23.01
 -7 -1 -13 151.46 23.77
 -7 -1 -13 158.3 23.78
 -7 -1 -12 27.12 15.53
 -7 -1 -12 -2.87 13.83
 -7 -1 -11 23.5 14.21
 -7 -1 -11 50.6 15.81
 -7 -1 -10 163.16 23.25
 -7 -1 -9 47.53 15.95
 -7 -1 -8 49.21 15.61
 -7 -1 -7 358.9 33.08
 -7 -1 -6 154.52 21.88
 -7 -1 -5 48.71 14.8
 -7 -1 -4 344.58 30.87
 -7 -1 -3 86.55 16.47
 -7 -1 -3 60.63 12.5
 -7 -1 -2 14.62 12.08
 -7 -1 -2 14.44 9.67
 -7 -1 -1 327.19 29.68
 -7 -1 0 213.97 24.03
 -7 -1 1 126.98 18.3
 -7 -1 2 691.95 45.61
 -7 -1 13 6.72 10.29
 -7 -1 14 111.26 18.74
 -7 -1 15 206.84 23.96
 -7 -1 16 7.84 13.12
 -7 -1 17 76.48 17.18
 -7 -1 18 239.07 27.71
 -7 -1 19 53.21 17.4
 -7 -1 20 58.17 17.32
 -7 -1 21 167.71 24.59
 -7 -1 22 65.25 19.24
 -7 -1 23 43.61 18.03
 -7 -1 24 185.93 27.54
 -7 -1 25 63.47 19.92
 -7 -1 26 43.2 18.64
 -7 -1 27 143.12 25.54
 -7 -1 28 14.92 16.3
 -7 0 -19 304.61 34.73
 -7 0 -18 128.05 23.85
 -7 0 -17 22.07 17.07
 -7 0 -17 6.75 14.75
 -7 0 -16 182.52 26.01
 -7 0 -16 131.54 24.28
 -7 0 -15 99.94 20.49
 -7 0 -15 108.83 21.76
 -7 0 -14 -14.81 16.75
 -7 0 -14 28.02 15.2
 -7 0 -13 118.72 21.5
 -7 0 -13 102.85 20.22
 -7 0 -12 93.27 19.71
 -7 0 -12 76.5 18.2
 -7 0 -11 2.76 13.84
 -7 0 -11 -5.72 12.93
 -7 0 -10 198.71 24.16
 -7 0 -10 158.58 22.73
 -7 0 -9 211.35 25.16
 -7 0 -8 18.5 12.55
 -7 0 -7 452.1 36.34
 -7 0 -6 388.56 33.1
 -7 0 -5 -2.47 10.95
 -7 0 -4 200.32 23.63
 -7 0 -3 94.77 17.52
 -7 0 -2 23.29 11.25
 -7 0 -1 59.67 13.64
 -7 0 0 425.81 32.83
 -7 0 1 51.45 13.11
 -7 0 10 63.35 13.06
 -7 0 11 18.42 11.25
 -7 0 11 35.95 14.02
 -7 0 12 279.95 27.32
 -7 0 12 365.66 31.09
 -7 0 13 164.71 20.7
 -7 0 13 221.5 25.1
 -7 0 14 38.51 14.41
 -7 0 14 34.06 13.76
 -7 0 15 691.56 47.77
 -7 0 15 702.5 48.66
 -7 0 16 208.46 23.95
 -7 0 16 182.26 24.19
 -7 0 17 60.44 17.11
 -7 0 17 45.29 15.83
 -7 0 18 296.94 30.31
 -7 0 18 208.38 27.43
 -7 0 19 233.75 28.97
 -7 0 19 271.75 29.74
 -7 0 20 27.55 15.78
 -7 0 20 -12.04 14.69
 -7 0 21 246.37 30.44
 -7 0 21 287.56 31.39
 -7 0 22 74.87 19.92
 -7 0 22 52.77 18.49
 -7 0 23 3.34 14.85
 -7 0 23 6.28 15.98
 -7 0 24 109.7 22.41
 -7 0 25 91.19 21.82
 -7 0 26 21.48 17.99
 -7 0 27 94.88 23.1
 -7 0 28 77.85 23.13
 -7 1 -20 23.32 18.05
 -7 1 -20 21.48 16.21
 -7 1 -19 91.84 21.59
 -7 1 -19 24.48 17.69
 -7 1 -18 270.41 31.01
 -7 1 -18 201 29.05
 -7 1 -17 44.16 18.11
 -7 1 -17 36.49 18.24
 -7 1 -16 73.99 19.9
 -7 1 -16 103.13 21.11
 -7 1 -15 288.95 30.58
 -7 1 -15 184.6 26.26
 -7 1 -14 96.79 20.07
 -7 1 -14 60.69 16.92
 -7 1 -13 19.99 14.22
 -7 1 -13 52.95 16.35
 -7 1 -12 278.04 29.76
 -7 1 -12 308.29 30.23
 -7 1 -11 64.83 16.73
 -7 1 -11 55.3 16.34
 -7 1 -10 70.9 16.11
 -7 1 -10 83.22 17.47
 -7 1 -9 323.61 30.6
 -7 1 -9 367.78 32.18
 -7 1 -8 139.6 19.79
 -7 1 -7 -2.47 11.55
 -7 1 -6 653.49 44.87
 -7 1 -5 456.06 34.96
 -7 1 -4 36.75 12.95
 -7 1 -3 780.8 49.51
 -7 1 -2 311.46 27.36
 -7 1 -1 4.35 9.49
 -7 1 0 599.62 40.46
 -7 1 1 293.81 26.26
 -7 1 6 402.81 30.57
 -7 1 7 849.6 51.51
 -7 1 8 -3.53 9.1
 -7 1 8 4.22 9.54
 -7 1 9 612.87 40.52
 -7 1 9 648.83 42.61
 -7 1 10 385.87 30.34
 -7 1 10 379.81 31.31
 -7 1 11 -4.23 10.77
 -7 1 11 11.78 11.5
 -7 1 12 253.99 25.57
 -7 1 12 275.5 26.69
 -7 1 13 199.22 23.01
 -7 1 13 176.3 22.87
 -7 1 14 80.87 17.65
 -7 1 14 59.78 16.04
 -7 1 15 261.43 27.01
 -7 1 15 277.8 28.54
 -7 1 16 437.25 35.11
 -7 1 16 310.45 32.11
 -7 1 17 55.52 17.69
 -7 1 17 33.83 13.88
 -7 1 18 100.62 20.07
 -7 1 18 141.48 22.92
 -7 1 19 314.94 32.58
 -7 1 19 274.58 30.52
 -7 1 20 -6.15 13.42
 -7 1 20 -3.01 14.92
 -7 1 21 9.49 15.01
 -7 1 21 21.48 16.61
 -7 1 22 143.19 24.18
 -7 1 22 112.21 21.43
 -7 1 23 70.21 19.92
 -7 1 23 66.37 20.08
 -7 1 24 30.82 16.76
 -7 1 24 22.37 16.92
 -7 1 25 133.16 24.52
 -7 1 26 64.37 20.84
 -7 1 27 7.29 15.63
 -7 1 28 96.19 22.61
 -7 2 -21 68.4 20.57
 -7 2 -20 154.09 27.01
 -7 2 -20 147.83 25.82
 -7 2 -19 13.16 16.76
 -7 2 -19 24.01 17
 -7 2 -18 245.04 30.45
 -7 2 -18 280.12 31.59
 -7 2 -17 110.22 21.89
 -7 2 -17 97.15 21.51
 -7 2 -16 52.22 18.03
 -7 2 -16 40.82 17.49
 -7 2 -15 146.49 23.67
 -7 2 -15 179.45 24.56
 -7 2 -14 66.81 18.3
 -7 2 -14 102.97 19.3
 -7 2 -13 2.82 12.75
 -7 2 -13 -2.85 11.5
 -7 2 -12 238.17 27.53
 -7 2 -12 269.84 27.66
 -7 2 -11 252.07 27.07
 -7 2 -11 223.62 26.15
 -7 2 -10 5.14 10.61
 -7 2 -10 2.57 11.64
 -7 2 -9 388.42 32.94
 -7 2 -9 369.27 32.28
 -7 2 -8 428.72 34.46
 -7 2 -8 474.26 35.47
 -7 2 -7 18.81 12.45
 -7 2 -6 382.28 30.93
 -7 2 -5 251.51 24.49
 -7 2 -4 71.59 14.43
 -7 2 -3 55.15 12.72
 -7 2 -2 110.22 16.16
 -7 2 -1 -6.13 8.92
 -7 2 0 249.23 23.69
 -7 2 1 517.33 35.98
 -7 2 2 43.07 11.4
 -7 2 3 367.4 27.36
 -7 2 4 757.34 45.28
 -7 2 5 203.25 20.14
 -7 2 6 68.95 13.5
 -7 2 6 113.15 14.14
 -7 2 7 780.61 47.07
 -7 2 7 725.96 44.2
 -7 2 8 141.73 18.82
 -7 2 8 163.74 18.11
 -7 2 9 2.17 10.28
 -7 2 9 3.83 9.99
 -7 2 10 180.3 20.36
 -7 2 10 132.03 19.17
 -7 2 11 79.5 15.61
 -7 2 11 38.61 12.73
 -7 2 12 4.85 10.97
 -7 2 12 13.57 11.66
 -7 2 13 363.56 31.55
 -7 2 13 397 33.03
 -7 2 14 220.23 24.69
 -7 2 14 194.13 23.49
 -7 2 15 106.87 19.26
 -7 2 15 106.41 20.16
 -7 2 16 448.35 36.85
 -7 2 16 405.9 35.92
 -7 2 17 140.56 22.18
 -7 2 17 152.49 22.63
 -7 2 18 -2.91 13.37
 -7 2 18 -5.79 14.14
 -7 2 18 25.05 12.75
 -7 2 19 159.31 24.33
 -7 2 19 145.28 22.87
 -7 2 19 131.94 20.55
 -7 2 20 86.77 20.86
 -7 2 20 121.16 21.16
 -7 2 20 125.96 20.19
 -7 2 21 22.31 16.22
 -7 2 21 -3.09 15.07
 -7 2 21 2.64 13.76
 -7 2 22 183.96 27.28
 -7 2 22 194.75 27.08
 -7 2 22 195.43 25.42
 -7 2 23 144.82 25.03
 -7 2 23 114.75 23.47
 -7 2 23 134.61 21.75
 -7 2 24 20.67 16.82
 -7 2 24 6.45 15.53
 -7 2 24 5.94 15.12
 -7 2 25 113.86 22.59
 -7 2 25 161.87 26.29
 -7 2 26 127.13 24.34
 -7 2 26 150.64 26.64
 -7 2 27 3.65 17.3
 -7 2 27 3.27 16.64
 -7 2 28 66.81 22.75
 -7 2 28 10.08 16.69
 -7 3 -21 52.84 19.84
 -7 3 -20 206.28 27.77
 -7 3 -19 32.96 17.66
 -7 3 -19 20.08 16.14
 -7 3 -18 45.12 17.68
 -7 3 -18 16.25 14.73
 -7 3 -17 172.87 25.27
 -7 3 -17 144.76 24.76
 -7 3 -16 70.4 17.81
 -7 3 -16 33.5 15.64
 -7 3 -15 41.64 15.74
 -7 3 -15 5.89 12.65
 -7 3 -14 112.56 20.23
 -7 3 -14 113.64 20.35
 -7 3 -13 27.96 14.43
 -7 3 -13 16.44 12.62
 -7 3 -12 86.59 18.4
 -7 3 -12 89.87 17.04
 -7 3 -11 382.07 33.8
 -7 3 -11 413.25 34.03
 -7 3 -10 96.15 17.64
 -7 3 -10 59.02 15.53
 -7 3 -9 92.83 16.7
 -7 3 -9 109.25 17.63
 -7 3 -8 686.2 45.94
 -7 3 -8 686.44 45.39
 -7 3 -7 156.98 19.61
 -7 3 -7 157.96 19.66
 -7 3 -6 21.93 10.87
 -7 3 -6 6.48 10.56
 -7 3 -5 259.93 24.34
 -7 3 -4 138.46 17.91
 -7 3 -3 15.87 8.84
 -7 3 -2 199.96 19.94
 -7 3 -1 194.15 19.83
 -7 3 0 22.46 9.63
 -7 3 0 44.56 9.52
 -7 3 1 352.21 25.37
 -7 3 1 368.91 27.89
 -7 3 2 266.25 23.03
 -7 3 2 266.45 21.74
 -7 3 3 78.85 12.3
 -7 3 4 428.46 28.18
 -7 3 4 404.53 29.45
 -7 3 5 215.44 18.99
 -7 3 5 226.89 20.82
 -7 3 6 47.07 10.55
 -7 3 6 64.76 12.88
 -7 3 7 130.83 16
 -7 3 7 131.71 17.64
 -7 3 8 504.04 31.32
 -7 3 8 493.87 34.68
 -7 3 8 555.2 37.23
 -7 3 9 65.48 13.42
 -7 3 9 47.92 13.19
 -7 3 9 56.33 10.73
 -7 3 10 185.03 21.1
 -7 3 10 206.53 22.87
 -7 3 10 195.79 17.95
 -7 3 11 139.38 18.71
 -7 3 11 167.54 20.56
 -7 3 11 154.1 16.61
 -7 3 12 2.26 11.48
 -7 3 12 7.35 10.88
 -7 3 12 8.3 8.34
 -7 3 13 166.04 21.71
 -7 3 13 207.91 24.64
 -7 3 13 220.85 20.94
 -7 3 14 569.58 39.52
 -7 3 14 714.19 45.47
 -7 3 15 33.9 12.14
 -7 3 15 13.03 13.46
 -7 3 16 211.68 23.17
 -7 3 16 217.61 25.88
 -7 3 17 434.22 33.72
 -7 3 17 362.97 35.06
 -7 3 18 2.95 14.41
 -7 3 18 42.5 14.86
 -7 3 19 54.9 19.04
 -7 3 19 74.73 18.25
 -7 3 20 141.74 24.02
 -7 3 20 138.59 21.88
 -7 3 21 42.17 17.06
 -7 3 21 50.17 18.42
 -7 3 21 57.49 18.06
 -7 3 22 36.65 17.67
 -7 3 22 28.72 18.49
 -7 3 22 37.1 16.88
 -7 3 23 239.01 31.43
 -7 3 23 281.99 32.75
 -7 3 23 210.92 27.81
 -7 3 24 76.8 21.72
 -7 3 24 49.26 18.97
 -7 3 24 64.67 19.54
 -7 3 25 24.93 17.71
 -7 3 25 53.13 19.44
 -7 3 25 38.21 17.7
 -7 3 26 119.69 25.26
 -7 3 26 91.87 22.45
 -7 3 27 3.69 16.38
 -7 3 27 3.38 16.48
 -7 3 28 33.62 20.22
 -7 3 28 -3.46 16.42
 -7 4 -21 6.86 15.24
 -7 4 -20 210.71 28.39
 -7 4 -19 91.02 20.1
 -7 4 -18 22.06 16.66
 -7 4 -18 6.44 14.56
 -7 4 -17 164.69 23.88
 -7 4 -17 166.42 24.8
 -7 4 -16 111.88 19.69
 -7 4 -16 48.88 15.65
 -7 4 -15 22.72 13.29
 -7 4 -15 20.77 12.52
 -7 4 -14 90.27 18.25
 -7 4 -14 71.89 17.3
 -7 4 -13 176.34 22.57
 -7 4 -13 219.91 25.31
 -7 4 -12 17.73 13.39
 -7 4 -12 2.69 12.56
 -7 4 -11 348.35 30.56
 -7 4 -11 324.47 30.51
 -7 4 -10 454.57 34.93
 -7 4 -10 448.03 35.94
 -7 4 -9 4.51 10.18
 -7 4 -9 -4.82 11.6
 -7 4 -8 401.95 30.57
 -7 4 -8 285.74 28.08
 -7 4 -7 380.67 30.18
 -7 4 -7 386.79 31.44
 -7 4 -6 8.09 10.44
 -7 4 -6 27.95 12.05
 -7 4 -5 215.42 21.14
 -7 4 -5 190.15 20.48
 -7 4 -4 292.53 25.02
 -7 4 -4 325.68 26.35
 -7 4 -3 44.26 10.93
 -7 4 -2 156.37 17.53
 -7 4 -1 520.81 34.55
 -7 4 0 23.42 7.52
 -7 4 0 22.45 10.02
 -7 4 1 108.56 13.77
 -7 4 1 131.06 13.38
 -7 4 1 120.73 14.83
 -7 4 2 505.71 33.06
 -7 4 2 463.36 30.07
 -7 4 2 487.43 31.5
 -7 4 2 519.72 32.65
 -7 4 3 102.52 13.77
 -7 4 3 83.42 12.62
 -7 4 3 109.27 12.95
 -7 4 3 124.32 13.41
 -7 4 4 250.36 21.85
 -7 4 4 302.62 24.2
 -7 4 4 331.6 22.04
 -7 4 4 273.3 21.24
 -7 4 5 719.52 42.99
 -7 4 5 725.81 41.33
 -7 4 6 165.64 17.87
 -7 4 6 168.27 16.31
 -7 4 7 54.34 12.26
 -7 4 7 88.4 12
 -7 4 8 546.21 34.94
 -7 4 8 595.61 38.06
 -7 4 9 262.05 22.3
 -7 4 9 317.53 25.86
 -7 4 10 49.25 11.12
 -7 4 10 48.13 12.39
 -7 4 11 356.83 27.06
 -7 4 11 353.08 30.1
 -7 4 12 156.05 18.4
 -7 4 12 162.98 20.32
 -7 4 13 42.05 12.5
 -7 4 13 24.01 13.37
 -7 4 14 288.54 25.74
 -7 4 14 238.77 26.58
 -7 4 15 275.76 28.05
 -7 4 15 246.56 24.9
 -7 4 16 2.74 13
 -7 4 16 8.95 12.8
 -7 4 17 288.52 30.02
 -7 4 17 254.38 26.76
 -7 4 18 106.89 20.96
 -7 4 18 96.46 18.99
 -7 4 19 -6.16 14.38
 -7 4 19 2.6 13.04
 -7 4 20 178.7 27
 -7 4 20 228.53 26.41
 -7 4 21 128.56 24.06
 -7 4 21 102.36 20.36
 -7 4 22 10.16 16.54
 -7 4 22 23.72 16.61
 -7 4 23 190.95 28.46
 -7 4 23 157.48 25.41
 -7 4 24 138.42 25.43
 -7 4 24 147.11 25.37
 -7 4 25 -10.86 17.15
 -7 4 25 3.31 16.59
 -7 4 26 73.58 22.3
 -7 4 26 64.68 20.47
 -7 4 27 112.05 25.1
 -7 4 27 62.93 21.5
 -7 4 28 10.74 17.48
 -7 5 -22 21.15 18.21
 -7 5 -22 51.02 18.23
 -7 5 -22 16.99 17.55
 -7 5 -21 3.51 16.66
 -7 5 -21 16.62 15.03
 -7 5 -20 9.71 14.39
 -7 5 -19 160.3 24.75
 -7 5 -18 100.53 20.57
 -7 5 -17 91.28 19.68
 -7 5 -16 207.31 25.12
 -7 5 -16 229.11 27.81
 -7 5 -15 82.05 17.93
 -7 5 -15 106.8 20.28
 -7 5 -14 31.56 13.03
 -7 5 -14 2.87 11.39
 -7 5 -13 275.19 27.6
 -7 5 -13 241.96 26.91
 -7 5 -12 123.49 18.86
 -7 5 -12 142.36 21.21
 -7 5 -11 55.72 14.06
 -7 5 -11 67.36 16.49
 -7 5 -10 215.85 23.3
 -7 5 -10 209.58 23.82
 -7 5 -9 78.94 15.55
 -7 5 -9 107.94 17.7
 -7 5 -8 26.57 11.11
 -7 5 -8 25.36 12.23
 -7 5 -7 616.28 40.22
 -7 5 -7 620.02 42.02
 -7 5 -6 347.23 27.41
 -7 5 -6 329.17 28.28
 -7 5 -5 174.55 18.52
 -7 5 -5 146.72 18.8
 -7 5 -4 906.6 51.46
 -7 5 -4 882.29 52.6
 -7 5 -3 306.22 24.27
 -7 5 -3 315.76 25.86
 -7 5 -2 44.55 10.03
 -7 5 -2 26.83 10.65
 -7 5 -1 424.18 29.18
 -7 5 0 237.66 20.09
 -7 5 1 18.57 7.49
 -7 5 1 17.76 8.7
 -7 5 2 443.2 30.86
 -7 5 2 459.98 30.09
 -7 5 2 439.67 30.42
 -7 5 2 479.01 31.02
 -7 5 3 216.14 19.36
 -7 5 3 207.57 18.67
 -7 5 3 222.38 19.03
 -7 5 3 231.38 20.07
 -7 5 4 74.1 11.04
 -7 5 4 55.26 12.93
 -7 5 4 49.37 10.98
 -7 5 5 615.81 38.06
 -7 5 5 566.42 35.4
 -7 5 5 559.1 36.18
 -7 5 6 409.4 30.32
 -7 5 6 455.6 29.13
 -7 5 6 392.72 28.79
 -7 5 7 1.94 8.93
 -7 5 7 -1.68 7.48
 -7 5 8 360.77 27.65
 -7 5 8 361.8 26.95
 -7 5 8 399.4 30.29
 -7 5 9 466.38 32.84
 -7 5 9 440.88 33.52
 -7 5 9 469.61 31.07
 -7 5 10 14.8 10.26
 -7 5 10 13.2 10.6
 -7 5 11 211.31 21.21
 -7 5 11 204.08 22.82
 -7 5 12 384.28 30.19
 -7 5 12 403.25 32.53
 -7 5 13 17.39 12.52
 -7 5 13 37.64 12.62
 -7 5 14 162.84 22.01
 -7 5 14 229.52 23
 -7 5 15 314.44 30.9
 -7 5 15 320.37 28.55
 -7 5 16 44.72 15.41
 -7 5 16 40.72 13.95
 -7 5 17 151.03 22.83
 -7 5 17 100.23 19.66
 -7 5 18 244.09 29.66
 -7 5 18 317.01 31.17
 -7 5 19 3.13 14.4
 -7 5 19 2.74 14.45
 -7 5 20 100.51 21.95
 -7 5 20 125.49 22.23
 -7 5 21 321.3 34.29
 -7 5 21 309.32 32.8
 -7 5 22 10.35 15.61
 -7 5 22 24.74 16.16
 -7 5 23 106.35 23.45
 -7 5 23 57.75 19.2
 -7 5 24 301.16 34.94
 -7 5 24 216.4 30.3
 -7 5 25 -7.4 18.58
 -7 5 25 24.06 19.65
 -7 5 26 26.26 19.59
 -7 5 26 10.61 17.76
 -7 5 27 49.42 22.58
 -7 5 27 83.36 22.76
 -7 6 -22 145.08 26.42
 -7 6 -22 164.12 25.07
 -7 6 -22 138.12 25.97
 -7 6 -21 158.87 27.33
 -7 6 -21 121.67 22.43
 -7 6 -21 188.53 27.03
 -7 6 -20 7.02 16.89
 -7 6 -20 43.65 17.64
 -7 6 -20 -13.59 15.36
 -7 6 -19 125.42 24.3
 -7 6 -19 190.87 25.56
 -7 6 -19 204.94 28.13
 -7 6 -18 141.32 25.83
 -7 6 -18 111.46 20.65
 -7 6 -17 -6.81 14.86
 -7 6 -17 2.84 12.81
 -7 6 -16 90.53 22.54
 -7 6 -16 142.17 21.05
 -7 6 -15 85.65 20.57
 -7 6 -15 63.11 15.03
 -7 6 -14 2.88 12.57
 -7 6 -14 22.62 15.54
 -7 6 -14 -10.09 11.4
 -7 6 -13 80.85 17.39
 -7 6 -13 88.52 21.74
 -7 6 -13 116.02 18.52
 -7 6 -12 164.19 22.57
 -7 6 -12 178.97 25.37
 -7 6 -12 196.71 22.4
 -7 6 -11 42.08 15.62
 -7 6 -11 55.29 14.17
 -7 6 -11 44.14 15.13
 -7 6 -10 327.31 32.14
 -7 6 -10 320.08 29.68
 -7 6 -10 291.25 26.63
 -7 6 -9 362.98 30.61
 -7 6 -9 311.74 32.64
 -7 6 -9 368.63 29.16
 -7 6 -8 2.31 11.42
 -7 6 -8 -5.77 8.83
 -7 6 -8 5.48 11.75
 -7 6 -7 161.33 22.43
 -7 6 -7 168.05 20.17
 -7 6 -6 285.07 28.91
 -7 6 -6 332.28 27.65
 -7 6 -5 56.17 15.19
 -7 6 -5 68.78 13.42
 -7 6 -4 7.01 10.75
 -7 6 -4 9.66 9.3
 -7 6 -3 717.89 46.06
 -7 6 -3 685.27 42.99
 -7 6 -2 80.59 15.14
 -7 6 -2 115.91 14.89
 -7 6 -1 162.92 19.71
 -7 6 -1 155.53 17.16
 -7 6 0 235.76 21.89
 -7 6 0 229.13 20.13
 -7 6 1 19.71 8.89
 -7 6 1 10.66 8.69
 -7 6 2 200.33 19.6
 -7 6 2 239.38 21.35
 -7 6 2 235.94 20.85
 -7 6 3 340.84 24.58
 -7 6 3 311.75 24.47
 -7 6 3 253.73 24.07
 -7 6 4 192.11 19.71
 -7 6 4 210.03 20.36
 -7 6 5 106.37 14.45
 -7 6 5 102.64 14.97
 -7 6 6 451.26 33.84
 -7 6 6 529.67 33.47
 -7 6 6 439.34 32.48
 -7 6 7 374.24 29.56
 -7 6 7 339.01 27.66
 -7 6 8 6.56 10.84
 -7 6 8 11.03 9.61
 -7 6 8 21.69 11.05
 -7 6 9 278.58 26.18
 -7 6 9 226.68 22.81
 -7 6 9 301.39 25.51
 -7 6 10 49.03 12.37
 -7 6 10 39.86 12.36
 -7 6 10 33.26 11.12
 -7 6 11 28.73 10.56
 -7 6 11 26.72 12.26
 -7 6 11 30.01 11.11
 -7 6 12 358.63 29.29
 -7 6 12 326.35 27.35
 -7 6 12 317.1 29.59
 -7 6 13 167.61 20.82
 -7 6 13 137.88 18.42
 -7 6 13 174.84 22.67
 -7 6 14 38.13 13.08
 -7 6 14 67.51 14.49
 -7 6 14 51.32 15.91
 -7 6 15 173.47 24.14
 -7 6 15 185.74 22.52
 -7 6 16 272.21 28.91
 -7 6 16 193.32 24.13
 -7 6 17 20.96 14.84
 -7 6 17 16.09 13.3
 -7 6 18 58.85 17.57
 -7 6 18 75.34 17.62
 -7 6 19 371.47 35.09
 -7 6 19 289.97 32.15
 -7 6 20 -3.31 15.19
 -7 6 20 27.13 16.87
 -7 6 21 112.83 23.13
 -7 6 21 84.44 21.38
 -7 6 22 94.95 22.6
 -7 6 22 77.74 22.51
 -7 6 23 -3.61 18.85
 -7 6 23 -13.42 17.95
 -7 6 24 62.87 22.82
 -7 6 24 72.75 21.96
 -7 6 25 90.6 24.25
 -7 6 25 149.94 27.14
 -7 6 26 7.66 18.69
 -7 6 26 -3.67 18.68
 -7 7 -21 103.18 24.35
 -7 7 -21 125.8 24.11
 -7 7 -20 60.2 21.15
 -7 7 -20 31.16 17.71
 -7 7 -19 73.74 21.3
 -7 7 -19 65.04 19.18
 -7 7 -18 302.65 34.2
 -7 7 -18 320.87 33.94
 -7 7 -17 44.66 18.15
 -7 7 -17 -6.65 15.52
 -7 7 -16 20.31 14.52
 -7 7 -16 6.54 13.77
 -7 7 -15 59.88 19.25
 -7 7 -15 77.07 18.97
 -7 7 -14 35.91 16.52
 -7 7 -14 62.91 17.34
 -7 7 -13 31.95 16.09
 -7 7 -12 174.66 24.89
 -7 7 -11 24.31 15.08
 -7 7 -10 44.31 15.54
 -7 7 -10 47.66 13.87
 -7 7 -9 255.03 27.55
 -7 7 -9 192.92 23.32
 -7 7 -8 174.76 23.45
 -7 7 -8 254.47 24.67
 -7 7 -7 155.24 21.5
 -7 7 -7 148.49 19.33
 -7 7 -6 677.68 46.37
 -7 7 -6 660.7 43.47
 -7 7 -5 86.67 16.63
 -7 7 -5 109.15 16.55
 -7 7 -4 23.74 11.97
 -7 7 -4 26.94 10.47
 -7 7 -3 249.81 24.65
 -7 7 -2 340.28 28.8
 -7 7 -1 22.71 10.11
 -7 7 -1 12.2 9.66
 -7 7 0 217.87 21.43
 -7 7 0 183.14 20.26
 -7 7 1 214.24 20.06
 -7 7 1 177.59 20.12
 -7 7 2 49.44 11.24
 -7 7 2 39.13 12.03
 -7 7 2 37.75 11.27
 -7 7 3 317.5 24.35
 -7 7 3 293.31 25.48
 -7 7 3 319.31 27.32
 -7 7 4 366.48 28.55
 -7 7 4 340.91 28.63
 -7 7 5 -3.97 9.56
 -7 7 5 -6.34 9.55
 -7 7 6 331.15 26.85
 -7 7 6 286.79 26.11
 -7 7 7 189.04 21.19
 -7 7 8 -4.22 10.44
 -7 7 8 4.74 10.17
 -7 7 8 17.72 10.81
 -7 7 9 98.11 16.32
 -7 7 9 117.32 18.07
 -7 7 9 110.89 17.44
 -7 7 10 56.26 14.58
 -7 7 10 62.92 16.22
 -7 7 10 88.17 16.17
 -7 7 11 5.19 11.33
 -7 7 11 -2.2 9.59
 -7 7 11 7.14 11.28
 -7 7 12 80.5 15.52
 -7 7 12 96.47 19.32
 -7 7 12 110.03 18.71
 -7 7 13 151.81 22.74
 -7 7 13 177.85 21.43
 -7 7 13 188.69 22.83
 -7 7 14 28.55 13.39
 -7 7 14 9.33 10.73
 -7 7 14 8.55 13.32
 -7 7 15 93.94 17.95
 -7 7 15 83.68 15.7
 -7 7 15 73.45 18.66
 -7 7 16 269.35 29.74
 -7 7 16 326.93 30.25
 -7 7 16 315.07 32.23
 -7 7 17 48.92 16.32
 -7 7 17 58.27 16.67
 -7 7 17 84.27 19.28
 -7 7 18 41.77 17.93
 -7 7 18 65.58 19.03
 -7 7 19 79.35 21.78
 -7 7 19 132.63 22.64
 -7 7 20 47.62 18.54
 -7 7 20 60.61 21.02
 -7 7 21 31.55 18.57
 -7 7 21 32.97 17.89
 -7 7 22 57.59 20.88
 -7 7 22 115.65 24.4
 -7 7 23 25.81 19.02
 -7 7 23 17.53 20.48
 -7 7 24 30.21 20.28
 -7 7 24 61.41 23.36
 -7 7 25 103.89 26.18
 -7 8 -20 78.9 22.23
 -7 8 -20 84.87 20.73
 -7 8 -19 3.56 16.65
 -7 8 -19 27.97 17.56
 -7 8 -18 236.59 30.87
 -7 8 -18 217.49 29.57
 -7 8 -17 87.19 22.72
 -7 8 -17 71.42 19.33
 -7 8 -16 10.32 15.04
 -7 8 -16 20.06 15.62
 -7 8 -15 192.89 27.29
 -7 8 -15 229.79 28.82
 -7 8 -14 73.05 18.46
 -7 8 -14 77.2 17.9
 -7 8 -13 3.25 13.95
 -7 8 -13 18.87 14.22
 -7 8 -12 92.16 19.17
 -7 8 -12 98.29 19.57
 -7 8 -11 114.68 21.96
 -7 8 -11 143.65 21.82
 -7 8 -10 3.02 12.44
 -7 8 -10 -2.91 12.01
 -7 8 -9 120.02 20.47
 -7 8 -9 152.51 22.14
 -7 8 -8 192.89 24.25
 -7 8 -8 158.63 22.92
 -7 8 -7 35.66 14.72
 -7 8 -7 23.77 13.49
 -7 8 -6 317.87 29.85
 -7 8 -6 244.36 26.4
 -7 8 -5 163.35 21.41
 -7 8 -5 166.33 21.49
 -7 8 -4 90.78 16.41
 -7 8 -4 42.16 13.79
 -7 8 -3 176.71 22.02
 -7 8 -3 154.28 19.93
 -7 8 -2 88.12 16.12
 -7 8 -2 87.17 15.22
 -7 8 -2 77.24 15.08
 -7 8 -1 12.99 10.43
 -7 8 -1 11.24 10.82
 -7 8 0 89.1 14.98
 -7 8 0 102.57 16.56
 -7 8 1 283.28 24.5
 -7 8 1 275.22 26.36
 -7 8 1 244.16 24.61
 -7 8 2 34.07 10.75
 -7 8 2 33.22 11.88
 -7 8 2 2.3 10.62
 -7 8 3 221.24 23.18
 -7 8 3 264.08 25.24
 -7 8 4 419.07 33.99
 -7 8 4 497.51 35.89
 -7 8 5 276.08 24.94
 -7 8 5 217.34 24.23
 -7 8 6 76.44 16.47
 -7 8 7 599.97 42.39
 -7 8 8 116.29 19.88
 -7 8 8 196.71 22.53
 -7 8 9 74.43 15.4
 -7 8 9 65.98 16.87
 -7 8 9 72.65 15.77
 -7 8 10 104.7 17.28
 -7 8 10 84.03 18.03
 -7 8 10 125.28 19.05
 -7 8 11 19.48 13.86
 -7 8 11 46.97 14.36
 -7 8 11 39.18 13.71
 -7 8 12 7.55 11.92
 -7 8 12 -2.86 13.12
 -7 8 12 -2.68 12.88
 -7 8 13 155.71 23.9
 -7 8 13 220.09 24.9
 -7 8 13 216.75 25
 -7 8 14 114.57 20.98
 -7 8 14 109.59 18.33
 -7 8 14 129.54 21.13
 -7 8 15 20.31 14.2
 -7 8 15 26.73 13.28
 -7 8 15 27.9 16.01
 -7 8 16 211.98 27.05
 -7 8 16 246.39 27.67
 -7 8 16 293.02 31.35
 -7 8 17 249.36 28.73
 -7 8 17 213.5 26.44
 -7 8 17 248.26 29.91
 -7 8 18 12.7 15.94
 -7 8 18 17.31 14.49
 -7 8 18 3.35 15.9
 -7 8 19 157.12 24.61
 -7 8 19 130.56 22.69
 -7 8 19 92.79 23.32
 -7 8 20 155.14 26.36
 -7 8 20 134.38 23.61
 -7 8 20 133.79 25.71
 -7 8 21 10.81 18.09
 -7 8 21 3.47 18.11
 -7 8 22 114.54 26.46
 -7 8 22 103.45 24.01
 -7 8 23 37.73 21.47
 -7 8 23 76.91 24.84
 -7 9 -19 7.25 17.22
 -7 9 -19 42.95 17.99
 -7 9 -18 50.35 20.29
 -7 9 -18 70.7 20.99
 -7 9 -17 81.84 20.75
 -7 9 -17 52.28 19.29
 -7 9 -16 63.21 19.93
 -7 9 -16 24 14.79
 -7 9 -15 3.46 13.99
 -7 9 -15 3.36 13.6
 -7 9 -14 220.93 29.9
 -7 9 -14 260.35 30.1
 -7 9 -13 193.33 27.12
 -7 9 -13 173.98 24.62
 -7 9 -12 39.14 16.2
 -7 9 -12 22.01 15.18
 -7 9 -11 226.05 27.79
 -7 9 -11 180.67 25.24
 -7 9 -10 58.96 16.24
 -7 9 -10 74.38 18.91
 -7 9 -9 6.04 12.72
 -7 9 -9 23.09 13.27
 -7 9 -8 278.71 29.4
 -7 9 -8 234.46 26.72
 -7 9 -7 110.91 19.34
 -7 9 -7 105 19.41
 -7 9 -6 33.03 13.14
 -7 9 -6 41.43 13.77
 -7 9 -5 218.35 25.87
 -7 9 -5 255.99 26.09
 -7 9 -4 159.42 22.13
 -7 9 -4 218.53 23.65
 -7 9 -4 216.07 23.93
 -7 9 -3 2.48 11.58
 -7 9 -3 5.02 11.35
 -7 9 -2 212.67 23.61
 -7 9 -2 221.03 24.83
 -7 9 -1 329.17 28.96
 -7 9 -1 315.36 29.16
 -7 9 0 15.51 10.02
 -7 9 0 2.45 10.32
 -7 9 1 539.87 38.15
 -7 9 1 561.9 40.79
 -7 9 1 527.83 39.34
 -7 9 2 293.69 25.91
 -7 9 2 290.33 27.73
 -7 9 2 287.17 27.95
 -7 9 3 12.21 11.75
 -7 9 3 -7.67 12.3
 -7 9 4 235.41 25.19
 -7 9 4 262.72 26.32
 -7 9 5 319.78 30.36
 -7 9 6 5.26 12.08
 -7 9 7 148.35 21.34
 -7 9 7 146.27 21.2
 -7 9 8 247.34 26.15
 -7 9 8 226.48 25.76
 -7 9 9 5.33 12.04
 -7 9 9 -8.22 12.99
 -7 9 10 119.39 21.1
 -7 9 10 132.44 20.69
 -7 9 10 164.95 22.56
 -7 9 11 181.07 23.55
 -7 9 11 152.04 23.29
 -7 9 11 170.87 23.2
 -7 9 12 18.31 14.68
 -7 9 12 -11.15 12.17
 -7 9 12 -14.52 13.55
 -7 9 13 190.47 27.09
 -7 9 13 243.42 27.31
 -7 9 13 252.02 28.23
 -7 9 14 190.14 25.68
 -7 9 14 242.97 29.41
 -7 9 14 170.1 24.86
 -7 9 15 6.54 15.97
 -7 9 15 38.27 16.49
 -7 9 15 15.56 14.08
 -7 9 16 73.49 19.23
 -7 9 16 75.19 18.79
 -7 9 16 53.54 18.12
 -7 9 17 242.62 28.93
 -7 9 17 178.43 25.98
 -7 9 17 191.69 29.15
 -7 9 18 47.14 18.31
 -7 9 18 44.12 16.55
 -7 9 18 38.49 19.67
 -7 9 19 34.59 16.98
 -7 9 19 35.51 17.96
 -7 9 19 64.32 22.91
 -7 9 20 88.72 22.52
 -7 9 20 69.22 21.9
 -7 9 21 -58.18 21.47
 -7 9 21 -14.85 17.91
 -7 9 21 -10.18 16.13
 -7 9 22 20.88 17.73
 -7 10 -17 101.97 23.71
 -7 10 -17 153.34 25.04
 -7 10 -16 46.79 18.9
 -7 10 -16 49.16 17.98
 -7 10 -15 -17.76 16.83
 -7 10 -15 27.58 16.34
 -7 10 -14 104.9 22.77
 -7 10 -14 138.57 23.42
 -7 10 -13 188.78 27.52
 -7 10 -13 171.77 24.99
 -7 10 -12 20.21 14.44
 -7 10 -12 -3.22 13.57
 -7 10 -11 207.55 28.89
 -7 10 -11 175.73 24.55
 -7 10 -10 189.88 26.91
 -7 10 -10 213.43 26.74
 -7 10 -9 3.14 12.95
 -7 10 -9 8.86 11.69
 -7 10 -8 168.07 25.22
 -7 10 -8 202.69 25.32
 -7 10 -7 222.85 26.96
 -7 10 -7 189.91 24.36
 -7 10 -6 31.75 14.33
 -7 10 -6 21.16 12.77
 -7 10 -6 22.57 13.42
 -7 10 -5 95.21 18.66
 -7 10 -5 97.3 18.95
 -7 10 -4 209.04 25.23
 -7 10 -4 192.18 23.92
 -7 10 -3 2.63 12.08
 -7 10 -3 10.86 11.43
 -7 10 -2 89.06 17.17
 -7 10 -2 105.08 18.66
 -7 10 -1 184.89 23.24
 -7 10 -1 211.6 24.4
 -7 10 0 21.48 10.62
 -7 10 0 11.03 11.16
 -7 10 0 2.67 11.45
 -7 10 1 43.89 12.98
 -7 10 1 101.12 18.21
 -7 10 1 82.85 17.6
 -7 10 2 396.74 34.35
 -7 10 2 382.63 34.39
 -7 10 3 98.77 18.21
 -7 10 3 61.28 16.44
 -7 10 4 64.56 16.12
 -7 10 5 302.81 30.2
 -7 10 6 138.31 21.16
 -7 10 6 117.04 19.62
 -7 10 7 19.95 13.36
 -7 10 7 40.37 15.28
 -7 10 8 190.15 25.52
 -7 10 8 228.05 26.63
 -7 10 9 20.4 13.65
 -7 10 9 32.63 14.93
 -7 10 10 14.78 14.43
 -7 10 10 6.23 14.31
 -7 10 10 -12.06 13.85
 -7 10 11 73.13 18.24
 -7 10 11 65.94 17.74
 -7 10 11 70.58 18.85
 -7 10 12 27.34 14.71
 -7 10 12 29.17 15.68
 -7 10 12 68.65 17.73
 -7 10 13 9.93 15.46
 -7 10 13 15.45 13.51
 -7 10 13 22.28 14.4
 -7 10 14 168.77 26.41
 -7 10 14 182.08 26.18
 -7 10 14 194.63 27.5
 -7 10 15 99.77 21.81
 -7 10 15 99.1 21.81
 -7 10 15 86.12 20.12
 -7 10 16 32.62 18.09
 -7 10 16 42.08 18.1
 -7 10 16 6.77 15.08
 -7 10 17 100.45 22.8
 -7 10 17 116.45 22.11
 -7 10 17 107.19 24.22
 -7 10 18 74.41 22.21
 -7 10 18 57.77 20.17
 -7 10 18 40.04 19.84
 -7 10 19 -3.63 15.54
 -7 10 19 7.4 16.73
 -7 10 19 10.41 16.69
 -7 11 -15 47.48 19.43
 -7 11 -15 59.95 18.78
 -7 11 -14 28.82 15.73
 -7 11 -14 -3.46 13.99
 -7 11 -13 152.46 26.43
 -7 11 -13 169.23 25.62
 -7 11 -12 83.58 20.29
 -7 11 -12 46.24 18.07
 -7 11 -11 37.59 17.79
 -7 11 -11 86.8 19.66
 -7 11 -10 123.81 23.29
 -7 11 -10 137.39 21.83
 -7 11 -9 32.71 16.7
 -7 11 -9 27.22 14.4
 -7 11 -9 40.91 15.86
 -7 11 -8 31.92 14.76
 -7 11 -8 23.38 15.34
 -7 11 -8 65.02 17.22
 -7 11 -7 180.58 25.12
 -7 11 -7 189.07 25.42
 -7 11 -6 63.72 16.61
 -7 11 -6 54.08 17.01
 -7 11 -5 14.78 14.23
 -7 11 -5 8.91 12.26
 -7 11 -4 63.25 17.24
 -7 11 -4 88.23 18.44
 -7 11 -3 55.92 15.44
 -7 11 -3 96.24 18.59
 -7 11 -2 16.31 12.5
 -7 11 -2 8.69 12.66
 -7 11 -1 84.55 17.7
 -7 11 -1 92.26 19.54
 -7 11 -1 83.66 18.2
 -7 11 0 131.06 20.26
 -7 11 0 92.18 19.47
 -7 11 0 117.91 19.6
 -7 11 1 -2.98 12.77
 -7 11 1 2.88 12.55
 -7 11 2 140.47 22.9
 -7 11 2 189.92 23.73
 -7 11 3 66.04 17.92
 -7 11 4 3.02 14.33
 -7 11 5 216.04 27.1
 -7 11 5 227.21 27.34
 -7 11 6 263.57 29.52
 -7 11 6 226.08 27.88
 -7 11 7 3.1 14.23
 -7 11 7 -6.16 14.16
 -7 11 8 118.98 21.68
 -7 11 8 102.83 20.96
 -7 11 9 206.36 27.25
 -7 11 9 182.63 26.67
 -7 11 10 70.8 19.55
 -7 11 10 63.84 18.85
 -7 11 11 42.5 17
 -7 11 11 50.56 18.38
 -7 11 11 67.85 18.42
 -7 11 12 129.28 23.94
 -7 11 12 123.37 23.54
 -7 11 12 156.88 24.38
 -7 11 13 23.56 17.17
 -7 11 13 26.56 16.26
 -7 11 13 45.25 18.21
 -7 11 14 37.69 18.57
 -7 11 14 30.32 15.27
 -7 11 14 14.16 17.07
 -7 11 15 132.48 24.17
 -7 11 15 122.35 25.6
 -7 11 15 123.41 23.44
 -7 11 16 -3.55 16.85
 -7 11 16 32.84 18.32
 -7 11 16 6.97 15.49
 -7 12 -13 27.61 16.4
 -7 12 -12 36.02 17.72
 -7 12 -12 60.7 18.79
 -7 12 -12 58.8 19.48
 -7 12 -11 -3.54 15.74
 -7 12 -11 13.14 14.34
 -7 12 -11 -10.21 15.39
 -7 12 -10 76.54 20.67
 -7 12 -10 107.28 22.13
 -7 12 -9 95.48 21.67
 -7 12 -9 102.39 21.54
 -7 12 -8 -13.36 14.06
 -7 12 -8 -13.02 16.12
 -7 12 -7 98 20.7
 -7 12 -7 118.96 21.56
 -7 12 -6 229.82 28.44
 -7 12 -6 254.39 30.11
 -7 12 -5 46.77 15.71
 -7 12 -5 18.9 14.3
 -7 12 -4 76.07 17.83
 -7 12 -4 62.46 17.54
 -7 12 -3 160.35 23.56
 -7 12 -3 130.27 22.59
 -7 12 -2 26.08 15.01
 -7 12 -2 50.91 16.68
 -7 12 -2 33.94 14.92
 -7 12 -1 14.14 13.21
 -7 12 -1 6.35 12.84
 -7 12 -1 12.3 14.36
 -7 12 0 117.46 21.62
 -7 12 0 128.99 22.29
 -7 12 1 6.36 14.14
 -7 12 1 27.64 15
 -7 12 2 44.58 16.31
 -7 12 3 102.37 20.41
 -7 12 4 3.21 12.43
 -7 12 4 16.1 14.31
 -7 12 5 12.93 15.33
 -7 12 5 -19.45 16.71
 -7 12 6 169.36 25.25
 -7 12 6 143.66 24.58
 -7 12 7 134.53 23.09
 -7 12 7 138.45 23.82
 -7 12 8 19.91 15.97
 -7 12 8 3.32 14.26
 -7 12 9 124.11 23.58
 -7 12 9 87.42 20.11
 -7 12 10 3.4 15.35
 -7 12 10 16.98 16.58
 -7 12 11 -24.05 17.47
 -7 12 11 -6.87 15
 -7 12 11 14.15 15.72
 -7 12 12 17.41 16.79
 -7 12 12 14.35 18.29
 -7 12 12 55.56 18.82
 -7 12 13 25.45 18.77
 -7 13 -8 52.18 17.77
 -7 13 -8 23.76 17.11
 -7 13 -7 6.83 13.51
 -7 13 -7 -10.08 15.43
 -7 13 -6 90.32 20.99
 -7 13 -6 83.22 21.25
 -7 13 -5 101.62 20.13
 -7 13 -5 92.48 20.82
 -7 13 -4 -9.63 13.77
 -7 13 -4 -6.56 14.57
 -7 13 -3 131.98 21.83
 -7 13 -3 107.65 22.07
 -7 13 -3 166.42 25.19
 -7 13 -2 61.5 16.87
 -7 13 -2 61.78 18.61
 -7 13 -2 73.78 20.15
 -7 13 -1 -6.49 14.17
 -7 13 -1 10.04 14.87
 -7 13 0 53.5 17.82
 -7 13 1 73.61 19.39
 -7 13 2 13.5 16.48
 -7 13 2 10.07 16.15
 -7 13 3 105.05 23.36
 -7 13 3 151.34 25.11
 -7 13 4 71.47 19.87
 -7 13 4 124.75 23.46
 -7 13 5 3.43 15.74
 -7 13 5 -6.78 15.82
 -7 13 6 110.39 22.84
 -7 13 6 95.31 21.1
 -7 13 7 140.73 24.3
 -6 -8 0 6.59 14.65
 -6 -8 1 72.59 18.33
 -6 -8 2 72.65 20.63
 -6 -8 3 -3.31 16.14
 -6 -8 4 172.25 26.69
 -6 -8 5 192.55 27.55
 -6 -8 6 6.65 16.24
 -6 -8 7 123.32 23.93
 -6 -8 8 110.2 22.88
 -6 -8 9 3.35 15.86
 -6 -8 10 110.74 24.29
 -6 -8 11 121.06 24.9
 -6 -8 12 -6.74 17.58
 -6 -8 13 74.16 22.31
 -6 -8 14 212.48 30.21
 -6 -8 15 16.84 20.06
 -6 -7 -2 -3.05 14.03
 -6 -7 -1 97.68 21.04
 -6 -7 0 54.97 16.69
 -6 -7 1 42.78 16.82
 -6 -7 2 162.01 24.15
 -6 -7 3 9.18 14.29
 -6 -7 4 36.81 16.28
 -6 -7 5 147.68 23.31
 -6 -7 6 9.26 15.29
 -6 -7 7 27.91 16.82
 -6 -7 8 124.49 22.44
 -6 -7 9 40.61 18.84
 -6 -7 10 50.21 18.62
 -6 -7 11 208.16 29.66
 -6 -7 12 76 20.83
 -6 -7 13 34.97 18.79
 -6 -7 14 169.12 26.15
 -6 -7 15 105.6 22.86
 -6 -7 16 3.21 17.54
 -6 -6 -4 238.64 28.06
 -6 -6 -3 123.33 21.11
 -6 -6 -2 2.8 12.85
 -6 -6 -1 204.12 26.56
 -6 -6 0 94.99 19.58
 -6 -6 1 -8.38 13.65
 -6 -6 2 92.44 18.77
 -6 -6 3 238.7 27.68
 -6 -6 4 -8.45 14.51
 -6 -6 5 277.28 30.64
 -6 -6 6 207.55 25.97
 -6 -6 7 5.72 13.76
 -6 -6 8 89.27 19.68
 -6 -6 9 185.63 25.57
 -6 -6 10 14.61 14.88
 -6 -6 11 97.19 21.32
 -6 -6 12 243.43 28.71
 -6 -6 13 14.96 16.38
 -6 -6 14 90.33 20.71
 -6 -6 15 166.69 26.14
 -6 -6 22 27.76 14.92
 -6 -6 23 17.88 15.35
 -6 -6 24 84.44 20.64
 -6 -5 -14 6.67 13.76
 -6 -5 -13 65.61 18.97
 -6 -5 -6 174.4 22.66
 -6 -5 -5 10.21 11.35
 -6 -5 -4 94.22 18.76
 -6 -5 -3 99.01 18.28
 -6 -5 -2 45.6 14.31
 -6 -5 -1 17.72 13.87
 -6 -5 0 207.75 24.32
 -6 -5 1 30.45 14.11
 -6 -5 2 94.12 18.27
 -6 -5 3 411.21 34.81
 -6 -5 4 25.68 13.94
 -6 -5 5 111.26 19.22
 -6 -5 6 341.84 31.85
 -6 -5 7 92.14 17.96
 -6 -5 8 79.76 18.02
 -6 -5 9 147.83 22.21
 -6 -5 19 149.55 23.43
 -6 -5 20 6.35 12.57
 -6 -5 21 79.05 19.89
 -6 -5 22 132.64 23.34
 -6 -5 23 3.51 13.26
 -6 -5 24 75.66 20.21
 -6 -5 25 162.51 26.27
 -6 -4 -16 84.07 19.76
 -6 -4 -15 174.71 25.71
 -6 -4 -14 21.82 14.81
 -6 -4 -6 280.31 27.19
 -6 -4 -5 163.76 21.72
 -6 -4 -5 109.91 18.42
 -6 -4 -4 9.61 12.69
 -6 -4 -4 -4.56 11.28
 -6 -4 -3 130.2 19.64
 -6 -4 -3 97.79 16.95
 -6 -4 -2 334.22 29.69
 -6 -4 -2 306.91 28.2
 -6 -4 -1 25.47 12.71
 -6 -4 -1 18.18 11.9
 -6 -4 0 471.34 35.96
 -6 -4 0 509.99 37.29
 -6 -4 1 187.46 22.26
 -6 -4 1 196.22 22.3
 -6 -4 2 20.69 13.18
 -6 -4 2 27.24 12.47
 -6 -4 3 468.02 36.09
 -6 -4 3 484.66 36.32
 -6 -4 4 446.58 35.03
 -6 -4 5 7.09 12.49
 -6 -4 16 119.66 19.29
 -6 -4 17 5.46 11.91
 -6 -4 18 71.41 17.59
 -6 -4 19 253.46 28.45
 -6 -4 20 18.61 13.81
 -6 -4 21 64.37 17.23
 -6 -4 22 166.24 24.97
 -6 -4 23 3.43 13.56
 -6 -4 24 102.25 21.44
 -6 -4 25 184.3 27.83
 -6 -4 26 3.69 13.63
 -6 -3 -15 182.6 24.84
 -6 -3 -14 306.46 32.84
 -6 -3 -13 2.9 14.55
 -6 -3 -12 73.39 18.46
 -6 -3 -11 151.14 22.82
 -6 -3 -10 13.38 13.63
 -6 -3 -9 83.6 19.01
 -6 -3 -8 232.13 26.09
 -6 -3 -7 2.5 12.7
 -6 -3 -6 180.72 23.06
 -6 -3 -6 225.77 23.03
 -6 -3 -5 307.96 27.24
 -6 -3 -5 373.59 31.45
 -6 -3 -4 9.4 11.64
 -6 -3 -4 8.09 10.15
 -6 -3 -3 53.17 14.61
 -6 -3 -3 60.58 13.66
 -6 -3 -2 328.21 28.97
 -6 -3 -2 321.22 27.26
 -6 -3 -1 222.87 24.4
 -6 -3 -1 198.58 21.28
 -6 -3 0 138.17 19.23
 -6 -3 0 87.64 15.74
 -6 -3 1 515.36 36.89
 -6 -3 1 556.5 38.57
 -6 -3 2 138.87 18.25
 -6 -3 2 111.87 17.63
 -6 -3 13 245.68 24.15
 -6 -3 14 153.39 19.56
 -6 -3 15 29.09 13.17
 -6 -3 16 71.5 15.93
 -6 -3 17 91.18 18.4
 -6 -3 18 2.81 13.09
 -6 -3 19 96.5 19.3
 -6 -3 20 197.53 25.51
 -6 -3 21 -3.15 12.73
 -6 -3 22 110.65 20.83
 -6 -3 23 308.59 33.23
 -6 -3 24 89.59 20.67
 -6 -3 25 134.41 23.34
 -6 -3 26 220.69 29.73
 -6 -3 27 29.5 16.15
 -6 -2 -20 75.74 22.24
 -6 -2 -19 37.09 19.54
 -6 -2 -18 55.99 19.56
 -6 -2 -17 298.7 33.69
 -6 -2 -16 37.51 18.31
 -6 -2 -15 130.73 22.72
 -6 -2 -14 295.39 31.24
 -6 -2 -13 28.68 15.02
 -6 -2 -12 52.93 16.73
 -6 -2 -11 78.46 18.73
 -6 -2 -11 81.73 18.57
 -6 -2 -10 57.88 17.41
 -6 -2 -9 30.68 14.37
 -6 -2 -8 181.82 23.12
 -6 -2 -7 194.44 23.26
 -6 -2 -6 78.44 16.05
 -6 -2 -5 182.72 20.01
 -6 -2 -5 236.81 24.45
 -6 -2 -4 125.87 16.45
 -6 -2 -4 111.43 18.24
 -6 -2 -3 -3.55 10.57
 -6 -2 -3 2.23 10.58
 -6 -2 -2 182.18 19.3
 -6 -2 -2 197.78 21.85
 -6 -2 -1 89.96 14.71
 -6 -2 -1 80.15 15.71
 -6 -2 0 -12.84 12.11
 -6 -2 1 80.45 15.62
 -6 -2 10 301.73 24.79
 -6 -2 11 577.94 38.28
 -6 -2 12 24.23 11.59
 -6 -2 13 299 27.08
 -6 -2 14 214.51 23.45
 -6 -2 15 12.05 11.94
 -6 -2 16 70.96 17.64
 -6 -2 17 103.48 18.72
 -6 -2 18 69.29 17.07
 -6 -2 19 86.57 19.55
 -6 -2 20 245.47 28.52
 -6 -2 21 -3.1 14.69
 -6 -2 22 166.39 24.54
 -6 -2 23 141.74 24.33
 -6 -2 24 16.94 14.81
 -6 -2 25 34.71 18.18
 -6 -2 26 213.04 28.98
 -6 -2 27 68.81 20.7
 -6 -2 28 14.75 16.68
 -6 -1 -21 -3.53 16.96
 -6 -1 -20 124.26 25.08
 -6 -1 -19 124.56 24.17
 -6 -1 -18 3.28 15.78
 -6 -1 -17 184.82 26.84
 -6 -1 -16 244.58 30.01
 -6 -1 -15 -5.55 14.66
 -6 -1 -15 27.01 15.86
 -6 -1 -14 83.87 17.72
 -6 -1 -14 136.64 22.31
 -6 -1 -13 171.65 22.8
 -6 -1 -13 140.75 22.2
 -6 -1 -12 -5.15 14.08
 -6 -1 -12 10.9 14.57
 -6 -1 -11 135.23 20.46
 -6 -1 -11 174.26 23.26
 -6 -1 -10 28.16 14.69
 -6 -1 -9 4.97 12.13
 -6 -1 -8 330.99 29.79
 -6 -1 -7 484.66 36.83
 -6 -1 -6 -2.29 11.19
 -6 -1 -5 401.57 27.76
 -6 -1 -5 384.03 31.33
 -6 -1 -4 170.09 20.8
 -6 -1 -4 204.99 18.79
 -6 -1 -3 194.46 21.47
 -6 -1 -3 184.99 18.56
 -6 -1 -2 186.85 20.54
 -6 -1 -1 553.89 38.29
 -6 -1 0 164.92 19.44
 -6 -1 1 247.31 23.48
 -6 -1 8 546.06 34.53
 -6 -1 9 282.67 23.5
 -6 -1 10 105.34 15.9
 -6 -1 11 340.8 28.2
 -6 -1 12 259.4 24.54
 -6 -1 13 171.21 21.16
 -6 -1 14 350.21 30.53
 -6 -1 14 369.25 31.55
 -6 -1 15 38.53 13.83
 -6 -1 15 22.16 12.59
 -6 -1 16 7.58 11.81
 -6 -1 16 30.3 14.3
 -6 -1 17 189.99 24.1
 -6 -1 17 168.04 22.88
 -6 -1 18 167.69 23.1
 -6 -1 18 177.07 23.45
 -6 -1 19 5.71 13.35
 -6 -1 19 26.96 15.1
 -6 -1 20 316.96 32.96
 -6 -1 20 373.34 33.82
 -6 -1 21 214.33 27.38
 -6 -1 21 248.14 28.33
 -6 -1 22 -3.16 14.03
 -6 -1 23 299.06 32.86
 -6 -1 24 100.16 21.77
 -6 -1 25 30.81 16.52
 -6 -1 26 63 21.59
 -6 -1 27 99.96 21.67
 -6 -1 28 18.17 16.17
 -6 -1 29 84.88 21.63
 -6 0 -21 35.13 17.69
 -6 0 -20 13.71 16.26
 -6 0 -19 200.25 28.33
 -6 0 -18 104.17 21.01
 -6 0 -18 100.48 22.01
 -6 0 -17 43.63 17.23
 -6 0 -17 40.87 18.06
 -6 0 -16 292.06 29.88
 -6 0 -16 252.41 29.57
 -6 0 -15 118.69 20.35
 -6 0 -15 114.73 20.06
 -6 0 -14 5.37 12.92
 -6 0 -14 8.53 13.06
 -6 0 -13 224.18 25.5
 -6 0 -13 205.88 25.4
 -6 0 -12 162.02 22.02
 -6 0 -12 132.54 21.25
 -6 0 -11 61.33 15.36
 -6 0 -11 56.31 15
 -6 0 -10 411.28 33.65
 -6 0 -10 408.47 33.8
 -6 0 -9 165.32 21.11
 -6 0 -8 -6.97 11.66
 -6 0 -7 627.05 42.49
 -6 0 -6 444.86 33.95
 -6 0 -5 -2.13 9.46
 -6 0 -4 562.09 38.45
 -6 0 -3 261.92 24.19
 -6 0 -2 1.99 8.84
 -6 0 -1 226.59 22.03
 -6 0 0 374.77 28.63
 -6 0 6 474.45 30.17
 -6 0 7 140.85 15.27
 -6 0 8 715.31 44.76
 -6 0 8 896.22 49.18
 -6 0 9 694.93 43.7
 -6 0 9 776.04 46.37
 -6 0 10 16.55 10.77
 -6 0 10 30.93 11.83
 -6 0 11 146.9 19.08
 -6 0 11 166.65 19.44
 -6 0 12 700.25 44.69
 -6 0 12 663.21 44.33
 -6 0 13 52.54 13.45
 -6 0 13 47.99 13.37
 -6 0 14 278.83 27.22
 -6 0 14 285.33 26.76
 -6 0 15 352.39 30.73
 -6 0 15 310.98 29.15
 -6 0 16 45.46 14.96
 -6 0 16 24.98 14.51
 -6 0 17 149.9 21.02
 -6 0 17 115.39 20.21
 -6 0 18 221.8 25.64
 -6 0 18 207.7 25.41
 -6 0 19 90.84 18.92
 -6 0 19 72.56 17.53
 -6 0 20 123.56 23.42
 -6 0 20 107.02 20.09
 -6 0 21 230.83 29.63
 -6 0 21 203.93 26.31
 -6 0 22 18.79 15.77
 -6 0 22 45.4 17.26
 -6 0 23 22.56 15.99
 -6 0 24 178.55 26.02
 -6 0 25 16.94 16.07
 -6 0 26 3.46 15.65
 -6 0 27 130.75 24.35
 -6 0 28 57.53 20.27
 -6 0 29 25.56 18.11
 -6 1 -22 120.98 24.24
 -6 1 -21 83.39 21.75
 -6 1 -20 -6.25 16.51
 -6 1 -20 23.68 16.98
 -6 1 -19 321.32 33.49
 -6 1 -19 387.7 36.79
 -6 1 -18 256.98 29.2
 -6 1 -18 245.08 29.6
 -6 1 -17 -2.91 13.38
 -6 1 -17 12.31 13.68
 -6 1 -16 243.41 27.58
 -6 1 -16 223.12 26.86
 -6 1 -15 348.85 32.29
 -6 1 -15 301.07 31.29
 -6 1 -14 18.63 14.26
 -6 1 -14 22.11 12.73
 -6 1 -13 113.43 19.11
 -6 1 -13 122.45 20.53
 -6 1 -12 89.73 17.49
 -6 1 -12 110.26 19.51
 -6 1 -11 2.41 11.76
 -6 1 -11 14.81 12.06
 -6 1 -10 53.51 13.43
 -6 1 -10 35.65 12.24
 -6 1 -9 374.77 30.6
 -6 1 -9 364.71 30.87
 -6 1 -8 75.35 15.42
 -6 1 -7 787.09 49.1
 -6 1 -6 659.35 42.86
 -6 1 -5 64.54 13.08
 -6 1 -4 470.29 33.19
 -6 1 -3 292.31 24.47
 -6 1 -2 99.05 14.76
 -6 1 -1 100.78 14.6
 -6 1 0 683.77 42.03
 -6 1 4 39.27 10.75
 -6 1 4 40.33 9.08
 -6 1 5 193.75 18.28
 -6 1 5 184.63 16.6
 -6 1 6 185.45 19.13
 -6 1 6 226.92 19.22
 -6 1 7 136.34 16.2
 -6 1 7 136.63 15.65
 -6 1 8 185.4 18.9
 -6 1 8 158.44 17.23
 -6 1 9 508.84 34.25
 -6 1 9 428.97 31.42
 -6 1 10 124.16 17.32
 -6 1 10 119.61 17.29
 -6 1 11 71.74 14.49
 -6 1 11 42.15 12.95
 -6 1 11 74.84 12.18
 -6 1 12 625.97 38.01
 -6 1 12 612.27 41.79
 -6 1 12 677.51 43.14
 -6 1 13 139.77 20.23
 -6 1 13 126.82 19.3
 -6 1 13 122.09 16.01
 -6 1 14 23.26 13.06
 -6 1 14 28.08 12.56
 -6 1 14 22.29 11.37
 -6 1 15 367.78 29.23
 -6 1 15 362.1 31.62
 -6 1 15 384.25 32.17
 -6 1 16 205.22 23.62
 -6 1 16 214.11 23.98
 -6 1 16 194.53 21.78
 -6 1 17 18.5 13.63
 -6 1 17 10.24 12.69
 -6 1 17 14.63 12.92
 -6 1 18 254.98 29.63
 -6 1 18 302.03 29.06
 -6 1 18 245.77 25.39
 -6 1 19 395.68 34.7
 -6 1 19 388.9 35.06
 -6 1 19 411.19 33.1
 -6 1 20 11.73 15.12
 -6 1 20 19.26 14.72
 -6 1 20 4.91 12.34
 -6 1 21 324.63 33.55
 -6 1 21 311.51 31.48
 -6 1 21 327.37 30.63
 -6 1 22 224.91 29.23
 -6 1 22 222.85 27.46
 -6 1 22 261.56 28.32
 -6 1 23 9.63 14.98
 -6 1 23 -8.7 14.94
 -6 1 23 5.62 14.3
 -6 1 24 181.02 26.96
 -6 1 24 187.17 25.63
 -6 1 25 54.01 18.98
 -6 1 25 33.38 16.33
 -6 1 26 6.9 15.32
 -6 1 27 182.89 28.04
 -6 1 28 153.76 26.89
 -6 1 29 39.92 19.94
 -6 2 -23 25.09 17.53
 -6 2 -22 17.52 16.63
 -6 2 -21 140.03 24.17
 -6 2 -20 16.61 16.23
 -6 2 -19 86.15 20.67
 -6 2 -19 93.3 21.09
 -6 2 -18 305.97 31.64
 -6 2 -18 242.67 29.7
 -6 2 -17 84.56 18.89
 -6 2 -17 60.1 18.48
 -6 2 -16 36.79 15.72
 -6 2 -16 28.94 13.99
 -6 2 -15 205.53 24.61
 -6 2 -15 128.09 21.7
 -6 2 -14 47.66 15.53
 -6 2 -14 82.98 17.32
 -6 2 -13 20.46 12.86
 -6 2 -13 17.99 11.84
 -6 2 -12 406.67 33.37
 -6 2 -12 395.05 33.16
 -6 2 -11 197.11 22.89
 -6 2 -11 203.91 22.69
 -6 2 -10 25.16 12.34
 -6 2 -10 56.93 14.04
 -6 2 -9 327.89 29.02
 -6 2 -9 387.16 30.22
 -6 2 -8 257.93 25.34
 -6 2 -8 353.58 27.81
 -6 2 -7 2.03 9.02
 -6 2 -7 2.03 9.77
 -6 2 -6 259.3 23.96
 -6 2 -5 220.05 21.16
 -6 2 -4 -3.67 8.02
 -6 2 -3 564.46 36.52
 -6 2 -2 160.2 17.6
 -6 2 -1 6.82 8.09
 -6 2 0 435.26 28.53
 -6 2 0 503.07 31.93
 -6 2 1 527.3 32.3
 -6 2 2 18.57 6.85
 -6 2 2 13.76 7.39
 -6 2 3 674.5 36.88
 -6 2 3 643.51 38.7
 -6 2 3 654.22 34.45
 -6 2 4 423.48 23.56
 -6 2 4 347.43 24.9
 -6 2 4 429.85 28.54
 -6 2 5 14.5 6.84
 -6 2 5 22.51 8.84
 -6 2 5 21.92 5.85
 -6 2 6 48.3 10.72
 -6 2 6 30.41 10.36
 -6 2 6 32.83 6.52
 -6 2 7 396.14 25.16
 -6 2 7 432.21 29.04
 -6 2 7 466.33 31.14
 -6 2 8 49.1 10.91
 -6 2 8 48.3 12.02
 -6 2 8 66.03 8.95
 -6 2 9 173.12 18.84
 -6 2 9 198.13 20.08
 -6 2 9 171.11 15.6
 -6 2 10 356.62 25.19
 -6 2 10 428.49 30.15
 -6 2 10 385.38 29.83
 -6 2 11 53.45 13.08
 -6 2 11 27.47 10.46
 -6 2 11 43.73 10.8
 -6 2 12 323.04 28.93
 -6 2 12 399.62 27.1
 -6 2 12 358.42 29.55
 -6 2 13 435.46 34.33
 -6 2 13 460.23 34.76
 -6 2 13 445.82 31
 -6 2 14 60.58 15.05
 -6 2 14 42.52 13.82
 -6 2 14 51.22 12.48
 -6 2 15 141.79 20.66
 -6 2 15 122.02 18.77
 -6 2 15 132.63 18.57
 -6 2 16 201.82 24.1
 -6 2 16 186.28 23.42
 -6 2 16 210.28 22.79
 -6 2 17 90.46 19.42
 -6 2 17 95.89 18.7
 -6 2 17 129.07 18.83
 -6 2 18 85.69 19.55
 -6 2 18 77.22 16.96
 -6 2 18 43.36 15.09
 -6 2 19 320.54 31.51
 -6 2 19 322.26 31.56
 -6 2 19 291.27 29.08
 -6 2 20 76.92 19.8
 -6 2 20 75.45 18.16
 -6 2 20 75.96 17.41
 -6 2 21 73.17 19.19
 -6 2 21 45.63 17.19
 -6 2 21 79.62 19.41
 -6 2 22 213.29 27.62
 -6 2 22 249.87 28.9
 -6 2 22 232.92 27.27
 -6 2 23 25.77 17.08
 -6 2 23 53.15 17.8
 -6 2 23 25.99 15.32
 -6 2 24 15.01 15.1
 -6 2 24 39.62 17.48
 -6 2 25 115.11 22.02
 -6 2 25 77.72 21.27
 -6 2 26 93.27 22.1
 -6 2 26 96.74 22.09
 -6 2 27 28.16 18.6
 -6 2 27 -3.31 15.71
 -6 2 28 203.93 30.74
 -6 2 28 153.42 25.8
 -6 2 29 105.24 25.46
 -6 3 -23 112.61 23.55
 -6 3 -22 -3.43 14.72
 -6 3 -21 40.08 17.08
 -6 3 -20 110.21 22.87
 -6 3 -19 -12.56 14.9
 -6 3 -18 174.6 24.19
 -6 3 -18 148.58 23.7
 -6 3 -17 70.17 18.89
 -6 3 -17 102.27 20.07
 -6 3 -16 -2.83 12.14
 -6 3 -16 11.23 12.9
 -6 3 -15 137.08 20.58
 -6 3 -15 115.95 19.52
 -6 3 -14 156.02 22.21
 -6 3 -14 142.22 21.34
 -6 3 -13 30.58 13.86
 -6 3 -13 34.69 13.63
 -6 3 -12 306.63 28.2
 -6 3 -12 289.28 27.11
 -6 3 -11 381.94 33.01
 -6 3 -11 492.46 35.09
 -6 3 -10 18.11 10.94
 -6 3 -10 32.58 12.59
 -6 3 -9 91.18 16
 -6 3 -9 91.48 15.18
 -6 3 -8 439.2 32.88
 -6 3 -8 456.35 32.76
 -6 3 -7 19.93 11.1
 -6 3 -7 38.25 11.55
 -6 3 -6 164.03 18.94
 -6 3 -6 228.09 20.75
 -6 3 -5 242.99 21.82
 -6 3 -4 58.16 11.82
 -6 3 -3 170.45 17.48
 -6 3 -2 351.13 22.81
 -6 3 -2 373.37 26.47
 -6 3 -1 47.14 10.71
 -6 3 -1 59.17 8.91
 -6 3 0 237.8 18.38
 -6 3 0 249.26 20.66
 -6 3 1 491.49 31.79
 -6 3 1 494.71 29.07
 -6 3 1 471.86 29.87
 -6 3 2 8.15 6.91
 -6 3 2 2.06 5.11
 -6 3 2 5.78 5.96
 -6 3 3 105.5 13
 -6 3 3 98.42 11.8
 -6 3 3 108.15 10.84
 -6 3 3 99.04 10.73
 -6 3 4 312.49 19.49
 -6 3 4 260.58 19.96
 -6 3 4 274.38 21.56
 -6 3 5 22.71 9.39
 -6 3 5 13.72 5.97
 -6 3 5 15.31 7.55
 -6 3 5 9.87 5.38
 -6 3 6 26.68 8.68
 -6 3 6 16.46 6.02
 -6 3 6 10.29 6.5
 -6 3 7 377.76 24.6
 -6 3 7 368.34 26.62
 -6 3 8 202.46 16.9
 -6 3 8 233.92 20.39
 -6 3 8 176.33 14.88
 -6 3 9 34.95 9.16
 -6 3 9 42.47 11.7
 -6 3 10 624.52 37.22
 -6 3 10 619.79 40.02
 -6 3 11 423.49 29.29
 -6 3 11 458.9 33
 -6 3 12 -4.18 10.64
 -6 3 12 1.63 8.31
 -6 3 13 279.98 24.98
 -6 3 13 170.87 19.31
 -6 3 14 162.48 20.35
 -6 3 14 111.49 17.13
 -6 3 15 95.04 18
 -6 3 15 75.17 15.12
 -6 3 16 58.71 16.22
 -6 3 16 90.29 16.65
 -6 3 17 194.8 25.39
 -6 3 17 300.81 26.7
 -6 3 18 -5.57 14.53
 -6 3 18 2.36 12.6
 -6 3 19 274.78 30.25
 -6 3 19 253.24 28.51
 -6 3 20 227.38 28.61
 -6 3 20 248.52 27.53
 -6 3 21 -6.18 14.42
 -6 3 21 2.74 15.01
 -6 3 22 235.22 29.14
 -6 3 22 197.65 26.78
 -6 3 23 234.89 28.89
 -6 3 23 169.99 26.17
 -6 3 24 -6.68 15.84
 -6 3 24 -3.1 15.12
 -6 3 25 81.94 20.43
 -6 3 25 83.36 20.63
 -6 3 26 177.66 28.2
 -6 3 26 132.34 25.43
 -6 3 27 10.63 18.72
 -6 3 27 -20.44 19.07
 -6 3 28 46.75 19.3
 -6 3 28 31.48 20.07
 -6 3 29 101.89 24.18
 -6 3 29 89.56 23.07
 -6 4 -23 79.03 20.33
 -6 4 -22 20.09 16.6
 -6 4 -21 123.64 22.61
 -6 4 -20 227.22 28.3
 -6 4 -19 18.31 15.13
 -6 4 -18 61.86 16.87
 -6 4 -17 252.21 27.93
 -6 4 -16 116.56 20.36
 -6 4 -16 136.06 20.93
 -6 4 -15 24.74 14.23
 -6 4 -15 39.12 14.81
 -6 4 -14 156.49 21.54
 -6 4 -14 129.78 20.27
 -6 4 -13 43.41 14.81
 -6 4 -13 73.95 15.82
 -6 4 -12 2.46 10.33
 -6 4 -12 4.55 10.28
 -6 4 -11 186.18 22.22
 -6 4 -11 212.68 22.15
 -6 4 -10 137.85 19.26
 -6 4 -10 144.79 18.75
 -6 4 -9 28.11 11.25
 -6 4 -9 45.36 11.5
 -6 4 -8 715.19 45.36
 -6 4 -8 721.95 44.62
 -6 4 -7 43.45 12.31
 -6 4 -7 34.12 11.11
 -6 4 -6 65.95 13.13
 -6 4 -6 48.07 10.86
 -6 4 -5 361.13 27.49
 -6 4 -5 347.26 25.91
 -6 4 -4 398.66 28.66
 -6 4 -4 395.89 28.02
 -6 4 -3 -3.26 8.17
 -6 4 -3 3.04 6.28
 -6 4 -2 329.66 21.35
 -6 4 -2 328.48 24.05
 -6 4 -1 706.14 39.17
 -6 4 -1 737.69 41.64
 -6 4 0 2.8 5.89
 -6 4 0 2.43 6.25
 -6 4 1 792.19 44.13
 -6 4 2 777.36 42.95
 -6 4 2 765.37 42.56
 -6 4 3 173.96 16.03
 -6 4 3 200.43 16.44
 -6 4 4 794.93 43
 -6 4 4 778.99 43.79
 -6 4 4 830.37 45.13
 -6 4 4 760.94 42.8
 -6 4 5 267.87 18.71
 -6 4 5 249.47 21.06
 -6 4 5 266.99 19.26
 -6 4 5 237.02 19.47
 -6 4 6 4.79 8.64
 -6 4 6 -1.22 5.86
 -6 4 6 -1.37 7.39
 -6 4 7 400.05 27.03
 -6 4 7 392.52 28.39
 -6 4 8 660.3 38.55
 -6 4 8 643.43 40.15
 -6 4 8 629.13 37.25
 -6 4 9 -1.85 8.23
 -6 4 9 1.31 7.32
 -6 4 9 -1.53 7.79
 -6 4 10 217.98 20.65
 -6 4 10 206.42 17.91
 -6 4 10 194.42 18.78
 -6 4 11 542.79 35.94
 -6 4 11 551.32 38.32
 -6 4 11 580.17 34.49
 -6 4 12 8.57 10.6
 -6 4 12 4.3 6.99
 -6 4 12 5.35 9.65
 -6 4 13 495.22 34.24
 -6 4 13 495.04 31.97
 -6 4 13 462.12 35.46
 -6 4 14 384.32 29.96
 -6 4 14 359.42 30.87
 -6 4 15 155.54 19.76
 -6 4 15 120.46 20.15
 -6 4 16 456.96 35.74
 -6 4 16 515.25 38.9
 -6 4 17 280.57 27.23
 -6 4 17 320.17 30.63
 -6 4 18 4.92 12.35
 -6 4 18 -14.03 15.36
 -6 4 19 167.98 23.38
 -6 4 19 134.23 22.75
 -6 4 20 569.9 42.39
 -6 4 20 533.89 44.12
 -6 4 21 139.19 21.89
 -6 4 21 109.87 21.71
 -6 4 22 26.69 17.56
 -6 4 22 58.23 19.14
 -6 4 23 185.55 26.97
 -6 4 23 202.67 27.59
 -6 4 24 60.95 19.85
 -6 4 24 78.34 22.5
 -6 4 25 16.58 17.12
 -6 4 25 38.26 19.7
 -6 4 26 116.32 24.94
 -6 4 26 112.95 24.69
 -6 4 27 10.55 17.67
 -6 4 27 28.68 19.64
 -6 4 28 46.81 20.65
 -6 4 28 29.07 19.27
 -6 5 -24 3.42 14.11
 -6 5 -23 90.13 21.15
 -6 5 -23 88.07 21.03
 -6 5 -22 104.02 21.46
 -6 5 -22 113.16 23.57
 -6 5 -21 3.28 15.8
 -6 5 -21 -6.32 14.97
 -6 5 -21 -16 16.91
 -6 5 -20 143.04 24.78
 -6 5 -20 97.9 20.64
 -6 5 -20 161.06 24.66
 -6 5 -19 228.2 30.16
 -6 5 -19 207.07 26.58
 -6 5 -18 11.42 14.71
 -6 5 -17 178.42 23.27
 -6 5 -16 244.84 26.3
 -6 5 -15 22.68 13.18
 -6 5 -14 192.55 22.87
 -6 5 -14 149.49 22.04
 -6 5 -13 371.8 31.77
 -6 5 -13 370.27 32.59
 -6 5 -12 8.73 9.38
 -6 5 -12 24.73 13.23
 -6 5 -11 107.94 17.16
 -6 5 -11 156.58 20.24
 -6 5 -10 531.96 37.58
 -6 5 -10 627.37 41.35
 -6 5 -9 114.03 15.92
 -6 5 -9 119.55 17.65
 -6 5 -8 352.9 26.9
 -6 5 -8 311.17 27.34
 -6 5 -7 1056.27 58.36
 -6 5 -7 1065.32 60.33
 -6 5 -6 119.81 15.21
 -6 5 -6 152.37 17.47
 -6 5 -5 106.53 13.2
 -6 5 -5 89.35 14.47
 -6 5 -4 729.46 44.12
 -6 5 -4 756.37 42.7
 -6 5 -3 429.42 29.66
 -6 5 -3 430.92 28.28
 -6 5 -2 80.98 13.62
 -6 5 -2 86.78 12.15
 -6 5 -2 62.71 10.42
 -6 5 -1 627.92 37.19
 -6 5 -1 604.02 39.06
 -6 5 -1 624.75 36.04
 -6 5 0 24.44 9.38
 -6 5 0 13.6 6.91
 -6 5 1 223.93 20.18
 -6 5 1 257.5 18.82
 -6 5 1 229.78 19.71
 -6 5 2 282.4 21.12
 -6 5 2 271.66 19.78
 -6 5 2 225.47 20.57
 -6 5 2 276.3 21.38
 -6 5 3 27.64 7.6
 -6 5 3 16.88 8.08
 -6 5 3 29.24 8.51
 -6 5 4 148.49 14.11
 -6 5 4 179.93 17.22
 -6 5 4 150.3 15.31
 -6 5 5 326.53 22.23
 -6 5 5 383.74 25.49
 -6 5 5 329.38 25.3
 -6 5 6 161.17 16.18
 -6 5 6 161.35 17.42
 -6 5 6 194.1 18
 -6 5 7 180.8 19.5
 -6 5 7 172.67 17.71
 -6 5 8 599.33 39.05
 -6 5 8 697.56 40.1
 -6 5 8 640.44 41.04
 -6 5 9 432.52 31.18
 -6 5 9 451.79 32.88
 -6 5 9 462.98 30.76
 -6 5 10 115.6 16.95
 -6 5 10 87.13 13.37
 -6 5 10 96.2 14.96
 -6 5 11 566.08 38.05
 -6 5 11 549.13 35.99
 -6 5 11 618.14 40.28
 -6 5 12 120.07 17.07
 -6 5 12 97.08 14.39
 -6 5 12 94.29 16.44
 -6 5 13 2.06 9.76
 -6 5 13 10.55 9.74
 -6 5 13 2.34 11.1
 -6 5 14 4.31 10.07
 -6 5 14 1.83 9.42
 -6 5 14 12.19 10.65
 -6 5 15 185.38 21.61
 -6 5 15 175.42 20.18
 -6 5 15 195.41 23.17
 -6 5 16 80.59 16.51
 -6 5 16 113.61 17.01
 -6 5 16 87.1 17.75
 -6 5 17 116.75 20.23
 -6 5 17 89.73 16.58
 -6 5 17 140.1 21.43
 -6 5 18 267.84 28.62
 -6 5 18 202.8 26.68
 -6 5 19 24.47 14.88
 -6 5 19 -8.92 15.7
 -6 5 20 150.76 23.53
 -6 5 20 107.81 21.67
 -6 5 21 172.04 25.67
 -6 5 21 168.87 25.46
 -6 5 22 21.61 15.28
 -6 5 22 -13.18 15.85
 -6 5 23 99.62 22.78
 -6 5 23 145.84 25.71
 -6 5 24 119.86 26.14
 -6 5 24 152.87 27.22
 -6 5 25 10.33 17.27
 -6 5 25 -10.64 17.8
 -6 5 26 46.06 21.04
 -6 5 26 75.82 22.64
 -6 5 27 127.2 26.97
 -6 5 27 186.11 29.93
 -6 5 28 22.13 20.21
 -6 6 -24 23.17 14.21
 -6 6 -24 6.72 17.1
 -6 6 -23 90.46 19.4
 -6 6 -23 130.24 23.98
 -6 6 -22 140 24.82
 -6 6 -22 160.45 23.53
 -6 6 -22 145.6 24.96
 -6 6 -21 72.88 20.16
 -6 6 -21 27.48 15.42
 -6 6 -21 32.72 17.37
 -6 6 -20 68.94 19.26
 -6 6 -20 41.38 15.75
 -6 6 -20 38.76 16.56
 -6 6 -19 282.33 31.13
 -6 6 -19 191.34 25.49
 -6 6 -19 222.62 29.07
 -6 6 -18 121.68 22.68
 -6 6 -18 135.05 21.61
 -6 6 -18 140.85 23.37
 -6 6 -17 40.98 15.86
 -6 6 -17 7.95 11.82
 -6 6 -17 42.98 16.65
 -6 6 -16 170.26 24.56
 -6 6 -16 137.12 20.21
 -6 6 -16 192.53 25.42
 -6 6 -15 51.56 17.58
 -6 6 -15 80.2 16.05
 -6 6 -14 14.83 13.67
 -6 6 -14 39.43 14.24
 -6 6 -13 202.55 25.92
 -6 6 -13 249.2 24.62
 -6 6 -12 22.54 13.77
 -6 6 -12 12.57 10.39
 -6 6 -11 71.89 15.6
 -6 6 -11 49.25 14.75
 -6 6 -11 85.38 15.04
 -6 6 -10 167.55 20.79
 -6 6 -10 185.61 24.21
 -6 6 -10 183.91 19.2
 -6 6 -9 52.66 14.23
 -6 6 -9 67.39 12.74
 -6 6 -9 46.1 14.69
 -6 6 -8 56.55 13.71
 -6 6 -8 51.82 12.11
 -6 6 -8 61.75 15.84
 -6 6 -7 71.3 16.19
 -6 6 -7 63.82 13.48
 -6 6 -6 323.6 28.49
 -6 6 -6 354.52 28.05
 -6 6 -5 10.91 10.81
 -6 6 -5 10.78 8.13
 -6 6 -4 126.95 17.68
 -6 6 -4 125.69 15.86
 -6 6 -3 394.17 30.77
 -6 6 -3 421.52 29
 -6 6 -2 3.76 9.56
 -6 6 -2 1.51 7.16
 -6 6 -1 386.58 28.28
 -6 6 -1 358.86 25.33
 -6 6 0 333.5 26
 -6 6 0 318.76 25.57
 -6 6 0 370.74 24.5
 -6 6 1 15.89 9.2
 -6 6 1 15.31 8.9
 -6 6 2 466.95 30.57
 -6 6 2 468.3 32.17
 -6 6 2 465.82 31.89
 -6 6 3 202.68 17.81
 -6 6 3 211.74 20.15
 -6 6 3 203.08 19.46
 -6 6 4 41.02 8.58
 -6 6 4 34.14 10.53
 -6 6 4 52.51 11.15
 -6 6 5 84.57 10.73
 -6 6 5 81.67 13.39
 -6 6 5 71.06 13.04
 -6 6 6 503.71 32.75
 -6 6 6 432.41 31.92
 -6 6 7 28.25 10.26
 -6 6 8 174.22 20.03
 -6 6 8 173.02 18.81
 -6 6 8 171.67 19.42
 -6 6 9 545.01 36.64
 -6 6 9 496.38 36.96
 -6 6 9 529.73 36.16
 -6 6 10 46.69 13.2
 -6 6 10 60.4 13.23
 -6 6 10 18.37 10.78
 -6 6 11 235.67 22.64
 -6 6 11 237.18 24.29
 -6 6 11 243.86 23.61
 -6 6 12 522.89 37.09
 -6 6 12 509 35.49
 -6 6 12 508.61 38.37
 -6 6 13 2.03 10.47
 -6 6 13 -7.42 13.07
 -6 6 13 -9.04 11.94
 -6 6 14 192.6 22.69
 -6 6 14 165.79 20.13
 -6 6 14 187.38 23.05
 -6 6 15 61.13 15.81
 -6 6 15 82.58 16.05
 -6 6 15 77.1 18.36
 -6 6 16 48.43 13.89
 -6 6 16 54.11 14.62
 -6 6 16 16.52 12.55
 -6 6 17 7.97 12.03
 -6 6 17 21.09 12.7
 -6 6 17 17.1 13.93
 -6 6 18 340.28 31.47
 -6 6 18 297.63 28.81
 -6 6 18 291.94 31.44
 -6 6 19 106.53 21.19
 -6 6 19 116.88 19.76
 -6 6 19 131.12 22.51
 -6 6 20 23.96 15.54
 -6 6 20 60.99 16.9
 -6 6 20 44.23 18.34
 -6 6 21 195.55 27.47
 -6 6 21 205.44 27.94
 -6 6 22 13.46 17.15
 -6 6 22 35.57 17.52
 -6 6 23 -6.92 17.6
 -6 6 23 40.16 18.94
 -6 6 24 102.84 25.17
 -6 6 24 89.91 22.84
 -6 6 25 104.99 24.59
 -6 6 25 32.16 19.95
 -6 6 26 -3.68 19.42
 -6 6 26 11.01 18.92
 -6 6 27 78.11 24.78
 -6 7 -23 -13.71 17.22
 -6 7 -22 172.26 27.43
 -6 7 -22 166.49 26.56
 -6 7 -21 147.8 25.19
 -6 7 -21 184.91 26.83
 -6 7 -20 3.33 14.54
 -6 7 -20 -6.64 16.88
 -6 7 -19 243.89 30.13
 -6 7 -19 179.77 26.14
 -6 7 -18 113.92 22.75
 -6 7 -18 128.61 22.8
 -6 7 -17 -3.2 14.48
 -6 7 -17 -3.16 13.03
 -6 7 -16 116.52 22.32
 -6 7 -16 89.71 18.91
 -6 7 -15 154.38 23.29
 -6 7 -15 84.71 18.8
 -6 7 -14 3.02 12.95
 -6 7 -14 2.95 11.94
 -6 7 -13 123.84 20.08
 -6 7 -13 132.44 20.21
 -6 7 -12 63.18 16.6
 -6 7 -12 53.2 15.53
 -6 7 -11 19.54 13.04
 -6 7 -11 2.72 11.89
 -6 7 -10 105.59 19.37
 -6 7 -10 131.92 20.13
 -6 7 -9 335.44 30.83
 -6 7 -9 331.65 30.41
 -6 7 -8 7.59 11.46
 -6 7 -8 22.17 12.71
 -6 7 -7 212.26 23.19
 -6 7 -7 182.65 22.21
 -6 7 -6 435.18 31.27
 -6 7 -6 431.77 33.99
 -6 7 -6 371.29 31.69
 -6 7 -5 30.69 9.83
 -6 7 -5 38.31 12.79
 -6 7 -5 13.08 10.08
 -6 7 -4 120.92 15.31
 -6 7 -4 105.79 15.89
 -6 7 -4 91.59 15.47
 -6 7 -3 256.1 23.53
 -6 7 -3 219.65 21.78
 -6 7 -2 49.29 12.81
 -6 7 -2 82.47 13.51
 -6 7 -1 137.38 17.17
 -6 7 -1 150.17 17.3
 -6 7 -1 181.12 19.16
 -6 7 0 238.59 21.67
 -6 7 0 243.17 20.93
 -6 7 0 249.33 23.07
 -6 7 1 147 16.59
 -6 7 1 125.07 16.55
 -6 7 2 143.33 16.04
 -6 7 2 130.6 17.27
 -6 7 2 149.93 17.99
 -6 7 3 226.65 19.99
 -6 7 3 287.2 24.39
 -6 7 3 250.09 23.32
 -6 7 4 54.75 11.09
 -6 7 4 69.5 13.29
 -6 7 4 59.19 12.87
 -6 7 5 19.43 10.67
 -6 7 5 24.8 11.22
 -6 7 6 542.41 37.71
 -6 7 7 55.58 14.28
 -6 7 7 46.8 12.84
 -6 7 8 91.92 16.07
 -6 7 8 119.28 16.82
 -6 7 9 432.71 34.04
 -6 7 9 498.71 34.85
 -6 7 9 423.16 34.15
 -6 7 10 116.66 17.03
 -6 7 10 81.91 16.89
 -6 7 10 86.47 15.9
 -6 7 11 74.54 16.62
 -6 7 11 61.8 15.03
 -6 7 11 53.72 13.75
 -6 7 12 148.5 21.07
 -6 7 12 194.05 21.93
 -6 7 12 158.5 20.98
 -6 7 13 127.06 18.3
 -6 7 13 105.53 19.53
 -6 7 13 121.28 19.61
 -6 7 14 57.18 16.2
 -6 7 14 42.73 14.16
 -6 7 14 56.26 16.08
 -6 7 15 142.88 21.63
 -6 7 15 149.22 21.14
 -6 7 15 171.29 23.53
 -6 7 16 156.41 22.25
 -6 7 16 154.09 22.28
 -6 7 16 179.68 24.8
 -6 7 17 2.85 12.64
 -6 7 17 -10.44 12.74
 -6 7 17 -5.97 13.49
 -6 7 18 138.71 22.07
 -6 7 18 137.84 20.6
 -6 7 18 144.51 23.2
 -6 7 19 171.24 26.33
 -6 7 19 193.19 25.31
 -6 7 19 218.45 27.79
 -6 7 20 -25.34 17.34
 -6 7 20 2.9 13.13
 -6 7 20 -3.26 16.36
 -6 7 21 167.09 26.51
 -6 7 21 129.38 23.28
 -6 7 21 97.23 23.14
 -6 7 22 121.77 25.55
 -6 7 22 115.34 22.32
 -6 7 22 89.68 23.07
 -6 7 23 -3.5 18.47
 -6 7 23 12.88 14.55
 -6 7 23 -28.3 19.8
 -6 7 24 94 24.42
 -6 7 24 50.37 22.42
 -6 7 25 180.77 29.86
 -6 7 25 199.62 30.08
 -6 7 26 7.5 19.31
 -6 8 -22 20.63 18.89
 -6 8 -22 59.4 19.42
 -6 8 -21 215.78 29.47
 -6 8 -21 193.74 29.19
 -6 8 -20 64.61 21.17
 -6 8 -20 61.53 19.93
 -6 8 -19 26.94 16.05
 -6 8 -19 57.29 19.54
 -6 8 -18 293.06 34.03
 -6 8 -18 232.18 29.8
 -6 8 -17 105.02 21.97
 -6 8 -17 71.61 18.58
 -6 8 -16 19.38 15.54
 -6 8 -16 -6.38 14.66
 -6 8 -15 120.47 22.61
 -6 8 -15 205.98 25.62
 -6 8 -14 117.97 21.04
 -6 8 -14 103.64 20.05
 -6 8 -13 36.43 15.73
 -6 8 -13 41.59 15.59
 -6 8 -12 106.59 20.05
 -6 8 -12 101.16 19.16
 -6 8 -11 95.1 19.27
 -6 8 -11 87.01 17.77
 -6 8 -10 28 13.11
 -6 8 -10 21.75 13.32
 -6 8 -9 388.47 33.67
 -6 8 -9 394.31 34.06
 -6 8 -8 289.33 28.97
 -6 8 -8 248.36 26.8
 -6 8 -7 7.63 10.7
 -6 8 -7 -2.44 11.55
 -6 8 -6 250.33 24.75
 -6 8 -6 182.33 22.28
 -6 8 -5 170.33 21.26
 -6 8 -5 212.27 22.18
 -6 8 -4 70.64 15.17
 -6 8 -4 83.07 15.38
 -6 8 -3 118.36 16.55
 -6 8 -3 80.86 14.52
 -6 8 -3 110.32 16.95
 -6 8 -2 404.73 32.48
 -6 8 -2 454.88 32.6
 -6 8 -2 489.19 35.05
 -6 8 -1 4.05 9.45
 -6 8 -1 3.59 8.65
 -6 8 -1 -8.66 10.26
 -6 8 0 216.13 21.86
 -6 8 0 219.77 22.83
 -6 8 1 215.19 20.98
 -6 8 1 232.36 23.3
 -6 8 2 -5.4 8.79
 -6 8 2 4.5 9.82
 -6 8 2 -12.91 11.23
 -6 8 3 38.11 10.66
 -6 8 3 67.9 14.89
 -6 8 3 69 14.31
 -6 8 4 295.36 23.73
 -6 8 4 294.84 26.45
 -6 8 4 305.9 27.91
 -6 8 5 96.95 16.58
 -6 8 6 301.4 27.57
 -6 8 7 410.5 33.96
 -6 8 7 475.95 35.27
 -6 8 8 14.12 11.49
 -6 8 8 2.41 10.32
 -6 8 9 243.87 24.99
 -6 8 9 193.96 23.21
 -6 8 10 341.92 32.12
 -6 8 10 420.88 33.25
 -6 8 10 386.24 32.54
 -6 8 11 -2.68 11.49
 -6 8 11 -2.48 11.02
 -6 8 11 10.26 11.59
 -6 8 12 90.85 18.01
 -6 8 12 88.54 17.13
 -6 8 12 86.67 17.48
 -6 8 13 248.51 27.81
 -6 8 13 219.71 25.81
 -6 8 13 269.96 27.77
 -6 8 14 21.19 13.66
 -6 8 14 49.94 16.52
 -6 8 15 32.77 16.72
 -6 8 15 43.49 15.59
 -6 8 15 14.29 14
 -6 8 16 135.57 22.43
 -6 8 16 117.54 20.86
 -6 8 16 128.44 22.52
 -6 8 17 100.4 20.62
 -6 8 17 126.71 21.63
 -6 8 17 100.51 20.78
 -6 8 18 62.83 18.6
 -6 8 18 41.54 15.97
 -6 8 18 25.76 16.69
 -6 8 19 100.43 22.01
 -6 8 19 85.67 20.53
 -6 8 19 132.06 23.85
 -6 8 20 10.03 17.47
 -6 8 20 41.04 16.71
 -6 8 20 23.67 17.23
 -6 8 21 96.36 23.32
 -6 8 21 65.27 19.34
 -6 8 21 83.09 23.97
 -6 8 22 88.49 23.63
 -6 8 22 30.26 17.44
 -6 8 22 38.95 21.37
 -6 8 23 3.64 19
 -6 8 23 3.46 16.67
 -6 8 23 14.49 18.66
 -6 8 24 -10.67 18.57
 -6 8 24 -3.69 21.1
 -6 9 -21 129.56 25.31
 -6 9 -20 121.95 24.64
 -6 9 -20 161.97 26.2
 -6 9 -19 6.92 17.12
 -6 9 -19 -17.37 15.97
 -6 9 -18 208.69 29.65
 -6 9 -18 212.12 28.42
 -6 9 -17 168.97 27.61
 -6 9 -17 221.91 28.31
 -6 9 -16 6.66 15.79
 -6 9 -16 3.3 13.6
 -6 9 -15 124.44 23.72
 -6 9 -15 190.39 25.71
 -6 9 -14 289.12 32.21
 -6 9 -14 283.87 30.96
 -6 9 -13 3.14 12.97
 -6 9 -13 -9.23 13.19
 -6 9 -12 95.29 19.65
 -6 9 -12 74.77 18.16
 -6 9 -11 159.08 23.21
 -6 9 -11 121.9 21.45
 -6 9 -10 14.62 12.32
 -6 9 -10 19.69 12.73
 -6 9 -9 76.77 17.14
 -6 9 -9 92.41 18.3
 -6 9 -8 248.68 27.21
 -6 9 -8 220 24.98
 -6 9 -7 53.59 15.85
 -6 9 -7 68.01 15.91
 -6 9 -6 319.4 30.21
 -6 9 -6 330.78 30.05
 -6 9 -5 266.56 27.16
 -6 9 -5 288.34 27.05
 -6 9 -5 304.85 28.44
 -6 9 -4 -4.87 11
 -6 9 -4 4.4 10.57
 -6 9 -4 -2.44 11.23
 -6 9 -3 317.77 29.49
 -6 9 -3 389.91 29.74
 -6 9 -3 362.78 31.57
 -6 9 -2 259.45 25.44
 -6 9 -2 230.21 24.98
 -6 9 -1 92.42 16.32
 -6 9 -1 112.11 18.35
 -6 9 0 117.14 16.65
 -6 9 0 80.89 16.15
 -6 9 1 558.45 37.35
 -6 9 1 534.66 39.32
 -6 9 1 463.23 37.34
 -6 9 2 83.84 15.1
 -6 9 2 104.36 17.98
 -6 9 2 97.5 16.33
 -6 9 3 19.35 11.3
 -6 9 3 2.39 10.8
 -6 9 3 7.5 11.85
 -6 9 4 177.92 21.7
 -6 9 4 115.86 19.13
 -6 9 5 127.16 19.44
 -6 9 6 40.68 14.02
 -6 9 6 38.59 13.2
 -6 9 7 350.17 32.88
 -6 9 7 421.67 34.84
 -6 9 8 96.63 19.15
 -6 9 8 184.85 23.04
 -6 9 9 121.93 20.72
 -6 9 9 142.38 21.1
 -6 9 10 274.91 28.57
 -6 9 10 224.39 26.85
 -6 9 11 77.89 17.27
 -6 9 11 82.3 18.08
 -6 9 11 53.14 17.23
 -6 9 12 17.72 14.44
 -6 9 12 22.4 14.63
 -6 9 12 19.97 13.75
 -6 9 13 205.29 26.98
 -6 9 13 225.41 26.61
 -6 9 13 180.79 24.91
 -6 9 14 110.77 21.03
 -6 9 14 151.39 23.76
 -6 9 14 134.37 22.34
 -6 9 15 11.94 14.98
 -6 9 15 -12.63 15.41
 -6 9 15 12.27 14.75
 -6 9 16 203.45 27.75
 -6 9 16 232.87 29.03
 -6 9 16 220.36 28.35
 -6 9 17 165.03 25.28
 -6 9 17 144.53 24.86
 -6 9 17 132.06 24.27
 -6 9 18 19.97 17.81
 -6 9 18 -3.22 14.83
 -6 9 18 43.85 19.69
 -6 9 19 174.3 26.76
 -6 9 19 135.84 24.66
 -6 9 19 134.22 26.33
 -6 9 20 98.25 25.69
 -6 9 20 68.13 21
 -6 9 20 105.25 23.82
 -6 9 21 -3.6 18.06
 -6 9 21 24.99 19.09
 -6 9 21 7 16.33
 -6 9 22 94.49 24.53
 -6 9 22 97.1 24.46
 -6 10 -19 49.77 20.6
 -6 10 -19 32.21 16.53
 -6 10 -18 24.69 16.57
 -6 10 -18 70.56 19.62
 -6 10 -17 97.71 23.83
 -6 10 -17 152.79 24.4
 -6 10 -16 86.14 21.26
 -6 10 -16 95.37 21.02
 -6 10 -15 -16.97 17.49
 -6 10 -15 16.68 15.81
 -6 10 -14 103.46 22.4
 -6 10 -14 159.75 23.51
 -6 10 -13 95.02 21.28
 -6 10 -13 82.68 19.3
 -6 10 -12 57.79 18.2
 -6 10 -12 9.29 13.56
 -6 10 -11 207.32 27.19
 -6 10 -11 210.4 26.15
 -6 10 -10 64.45 17.56
 -6 10 -10 110.59 19.99
 -6 10 -9 8.98 13.55
 -6 10 -9 25.34 14.53
 -6 10 -8 192.64 24.94
 -6 10 -8 198.02 24.43
 -6 10 -7 198.88 24.75
 -6 10 -7 138.24 20.76
 -6 10 -7 148.85 22.28
 -6 10 -6 -2.76 11.4
 -6 10 -6 15.01 12.04
 -6 10 -6 -10.86 12.27
 -6 10 -5 198.82 23.99
 -6 10 -5 181.75 21.95
 -6 10 -5 123.19 20.39
 -6 10 -4 214.1 24.19
 -6 10 -4 142.99 21.38
 -6 10 -3 2.54 10.68
 -6 10 -3 -2.63 11.67
 -6 10 -2 108.55 18.15
 -6 10 -2 135.82 20.2
 -6 10 -1 242.12 24.81
 -6 10 -1 210.65 24.9
 -6 10 0 18.65 12.33
 -6 10 0 7.78 12.31
 -6 10 1 236.06 23.62
 -6 10 1 170.24 23.69
 -6 10 1 192.08 23.86
 -6 10 2 79.61 14.62
 -6 10 2 80.7 16.96
 -6 10 2 67.82 16.01
 -6 10 3 7.85 10.79
 -6 10 3 -2.73 12.92
 -6 10 4 115.36 20.12
 -6 10 5 245.42 27.17
 -6 10 5 221.57 26.88
 -6 10 6 5.58 12.4
 -6 10 6 16.77 13.05
 -6 10 7 237.03 27.34
 -6 10 7 256.87 28.22
 -6 10 8 311.99 30.54
 -6 10 8 263.44 28.77
 -6 10 9 17.41 14.38
 -6 10 9 11.63 12.25
 -6 10 10 64.84 17.17
 -6 10 10 91.59 18.86
 -6 10 11 188.97 24.71
 -6 10 11 163.73 24.73
 -6 10 11 156.18 22.8
 -6 10 12 -3.05 13.31
 -6 10 12 15.75 15.16
 -6 10 12 3.06 13.61
 -6 10 13 74.45 19.44
 -6 10 13 96.31 20.96
 -6 10 13 65.53 18.87
 -6 10 14 120.99 23.77
 -6 10 14 155.34 24.8
 -6 10 14 92.52 21.2
 -6 10 15 13.34 16.56
 -6 10 15 25.89 16.08
 -6 10 15 68.43 19.99
 -6 10 16 59.57 18.59
 -6 10 16 16.96 16.64
 -6 10 16 39.98 17.24
 -6 10 17 187.71 26.85
 -6 10 17 121.9 24.19
 -6 10 17 131.33 25.31
 -6 10 18 73.39 21.26
 -6 10 18 31.18 18.61
 -6 10 18 28.09 18.18
 -6 10 19 53.61 20.07
 -6 10 19 35.69 20.04
 -6 10 19 24.83 19.04
 -6 11 -17 39.64 18.63
 -6 11 -17 32.17 16.49
 -6 11 -16 103.46 22.51
 -6 11 -16 66.78 20.62
 -6 11 -15 59.88 20.56
 -6 11 -15 75.8 19.71
 -6 11 -14 72.94 20.41
 -6 11 -14 43.8 16.85
 -6 11 -13 116.21 22.1
 -6 11 -13 88.8 20.77
 -6 11 -12 16.79 15.43
 -6 11 -12 6.4 12.95
 -6 11 -11 108.67 22.15
 -6 11 -11 90.21 19.84
 -6 11 -10 222.76 28.08
 -6 11 -10 174.86 24.92
 -6 11 -10 144.89 24.12
 -6 11 -9 25.27 15.92
 -6 11 -9 34.99 15.1
 -6 11 -9 42.43 16.84
 -6 11 -8 117.37 21.26
 -6 11 -8 129.45 20.32
 -6 11 -8 134.28 21.74
 -6 11 -7 193.1 25.27
 -6 11 -7 191.15 25.18
 -6 11 -6 2.95 12.41
 -6 11 -6 31.92 14.18
 -6 11 -5 17.25 13.88
 -6 11 -5 37.33 14.84
 -6 11 -4 120.6 20.12
 -6 11 -4 133.9 21.47
 -6 11 -3 19.15 12.99
 -6 11 -3 14.14 12.8
 -6 11 -2 2.67 11.02
 -6 11 -2 22.52 13.75
 -6 11 -1 101.68 18.56
 -6 11 -1 109.44 19.35
 -6 11 0 30.57 13.84
 -6 11 0 34.94 15.06
 -6 11 0 22.45 13.36
 -6 11 1 22.42 13.19
 -6 11 1 5.83 12.76
 -6 11 1 42.13 15.4
 -6 11 2 170.64 21.62
 -6 11 2 119.92 20.56
 -6 11 3 35.26 14.42
 -6 11 4 14.78 13.14
 -6 11 4 8.89 13.62
 -6 11 5 104.22 20.07
 -6 11 5 116.61 21.04
 -6 11 6 180.01 24.78
 -6 11 6 151.08 23.13
 -6 11 7 18.19 14.59
 -6 11 7 3.06 13.35
 -6 11 8 76.7 18.44
 -6 11 8 49.45 16.34
 -6 11 9 118.07 21.18
 -6 11 9 97.24 20.25
 -6 11 10 6.31 14.49
 -6 11 10 -3.18 14.37
 -6 11 11 86.4 21.41
 -6 11 11 32.84 18.12
 -6 11 11 51.7 18.03
 -6 11 12 68.2 20.15
 -6 11 12 39.33 18.05
 -6 11 12 36.72 16.64
 -6 11 13 -6.61 14.93
 -6 11 13 10.16 16.06
 -6 11 13 33.3 17.6
 -6 11 14 97.44 22.98
 -6 11 14 71.34 20.53
 -6 11 14 85.98 22.81
 -6 11 15 78.81 21.29
 -6 11 15 100.33 22.06
 -6 11 15 80.22 21.66
 -6 11 16 3.49 17.04
 -6 11 16 3.53 15.95
 -6 11 16 -3.54 18
 -6 11 17 56.95 22.94
 -6 11 17 78.88 22.33
 -6 12 -14 3.61 16.85
 -6 12 -14 -6.93 15.14
 -6 12 -13 89.03 20.57
 -6 12 -13 40.63 17.25
 -6 12 -13 91.53 22.4
 -6 12 -12 56.12 19.24
 -6 12 -12 19.8 15.21
 -6 12 -12 20.01 16.33
 -6 12 -11 44.87 19.17
 -6 12 -11 12.85 14.6
 -6 12 -11 65.62 18.62
 -6 12 -10 94.98 20.18
 -6 12 -10 140.21 22.08
 -6 12 -10 171.25 24.78
 -6 12 -9 46.6 18.31
 -6 12 -9 38.22 17.33
 -6 12 -8 9.79 14.5
 -6 12 -8 -6.29 13.22
 -6 12 -7 131.13 22.51
 -6 12 -7 136.73 23.23
 -6 12 -6 184.82 25.37
 -6 12 -6 144.64 23.08
 -6 12 -5 -3.07 12.67
 -6 12 -5 -15.25 14.46
 -6 12 -4 180.28 24.73
 -6 12 -4 121.18 22
 -6 12 -3 82.4 18.73
 -6 12 -3 138.6 22.28
 -6 12 -2 -14.41 14.07
 -6 12 -2 18.7 14.55
 -6 12 -2 -12.02 14.88
 -6 12 -1 107.24 19.31
 -6 12 -1 108.79 21.78
 -6 12 -1 98.99 19.22
 -6 12 0 94.07 18.31
 -6 12 0 68.33 18.28
 -6 12 0 81.06 18.86
 -6 12 1 10.85 13.43
 -6 12 1 3.11 14.97
 -6 12 2 105.92 21.06
 -6 12 3 100.17 20.52
 -6 12 3 151.28 23.56
 -6 12 4 15.71 14.92
 -6 12 4 25.4 17.79
 -6 12 5 151.78 25.07
 -6 12 5 176.08 25.36
 -6 12 6 244.94 29.54
 -6 12 6 284.47 31.68
 -6 12 7 -6.42 14.75
 -6 12 7 -3.26 15.23
 -6 12 8 129.73 23.25
 -6 12 8 102.4 22.2
 -6 12 9 117.98 23.1
 -6 12 9 100.25 22.04
 -6 12 10 19.92 17.75
 -6 12 10 -6.77 16.05
 -6 12 11 73.82 20.54
 -6 12 11 51.78 20.73
 -6 12 11 68.5 18.95
 -6 12 12 81.68 21.4
 -6 12 12 86.91 20.68
 -6 12 12 122.47 25.33
 -6 12 13 6.89 16.6
 -6 12 13 17.68 18.7
 -6 12 13 38.88 18.47
 -6 12 14 42.91 20.31
 -6 13 -10 26.82 17.09
 -6 13 -9 195.56 27.85
 -6 13 -9 192.36 27.68
 -6 13 -8 13.75 15.8
 -6 13 -8 9.85 15.57
 -6 13 -7 87.76 20.2
 -6 13 -7 26.03 16.7
 -6 13 -6 202.45 28.63
 -6 13 -6 225.69 29.14
 -6 13 -5 52.14 17.36
 -6 13 -5 51.27 18.26
 -6 13 -4 48 19.02
 -6 13 -4 70.18 19.68
 -6 13 -3 157 24.59
 -6 13 -3 171.37 26.41
 -6 13 -3 187.6 27.25
 -6 13 -2 49.34 16.65
 -6 13 -2 45.95 17.71
 -6 13 -2 69.77 19.01
 -6 13 -1 72.67 18.41
 -6 13 -1 58.95 18.55
 -6 13 0 157.73 24.19
 -6 13 0 189.76 27.2
 -6 13 1 9.91 15.18
 -6 13 1 9.81 14.29
 -6 13 2 53.08 19.31
 -6 13 2 59.04 19.29
 -6 13 3 66.72 19.94
 -6 13 3 88.66 21.07
 -6 13 4 -13.43 15.18
 -6 13 4 -3.29 14.89
 -6 13 5 3.39 15.3
 -6 13 5 3.31 15.19
 -6 13 6 81.83 20.88
 -6 13 6 56.55 18.44
 -6 13 7 58.56 20.13
 -6 13 7 83.71 19.97
 -6 13 8 10.14 16.74
 -5 -9 3 80.93 20.74
 -5 -9 4 198.81 29.36
 -5 -9 5 6.73 16.2
 -5 -9 6 97.53 22.93
 -5 -9 7 124.44 25.69
 -5 -9 8 3.36 16.64
 -5 -9 9 83.88 22.27
 -5 -9 10 80.41 22.04
 -5 -9 11 46.81 20.37
 -5 -9 12 76.74 22.44
 -5 -9 13 219.48 30.17
 -5 -8 0 65.8 18.5
 -5 -8 1 228.13 28.08
 -5 -8 2 15.6 15.88
 -5 -8 3 155.85 24.51
 -5 -8 4 218.1 28.44
 -5 -8 5 6.23 14.07
 -5 -8 6 52.93 19.7
 -5 -8 7 171.23 26.23
 -5 -8 8 68.56 19.47
 -5 -8 9 56.15 19.58
 -5 -8 10 249.82 30.86
 -5 -8 11 62.48 20.79
 -5 -8 12 15.62 16.51
 -5 -8 13 143.6 25.34
 -5 -8 14 143.53 25.06
 -5 -7 -11 20.55 16.01
 -5 -7 -10 33.64 16.95
 -5 -7 -2 146.88 22.81
 -5 -7 -1 149.19 22.88
 -5 -7 0 14.3 13.36
 -5 -7 1 77.11 17.79
 -5 -7 2 139.65 22.13
 -5 -7 3 11.38 14.48
 -5 -7 4 125.26 21.56
 -5 -7 5 190.87 24.79
 -5 -7 6 -5.71 13.32
 -5 -7 7 140.09 22.2
 -5 -7 8 180.48 25
 -5 -7 9 20.11 15.2
 -5 -7 10 109.49 20.99
 -5 -7 11 130.15 23.57
 -5 -7 12 14.5 15.52
 -5 -7 13 96.03 20.79
 -5 -7 14 212.92 28.12
 -5 -7 15 20.48 16.57
 -5 -7 20 56.9 18.06
 -5 -7 21 24.23 15.42
 -5 -7 22 10.71 15.86
 -5 -7 23 172.54 27.1
 -5 -6 -14 74.9 19.32
 -5 -6 -13 137.02 22.84
 -5 -6 -12 45.86 17.21
 -5 -6 -4 263.06 27.57
 -5 -6 -3 2.61 12.39
 -5 -6 -2 18.22 13.08
 -5 -6 -1 158.1 21.4
 -5 -6 0 95.52 18.17
 -5 -6 1 5.15 12.02
 -5 -6 2 363.11 32.39
 -5 -6 3 242.13 26.56
 -5 -6 4 38.68 13.89
 -5 -6 5 385.09 33.96
 -5 -6 6 85.55 18.27
 -5 -6 7 23.43 13.96
 -5 -6 8 144.01 21.74
 -5 -6 9 100.12 19.92
 -5 -6 10 -7.96 14.01
 -5 -6 11 149.6 22.86
 -5 -6 12 118.32 20.85
 -5 -6 13 37.91 16.04
 -5 -6 14 291.68 30.45
 -5 -6 16 -10.99 13.22
 -5 -6 17 198.34 25.76
 -5 -6 18 186.07 25.31
 -5 -6 19 3.12 12.36
 -5 -6 20 38.94 16.15
 -5 -6 21 26.9 14.73
 -5 -6 22 24.3 14.92
 -5 -6 23 89.38 22.02
 -5 -6 24 95.44 22.43
 -5 -6 25 -11.27 15.81
 -5 -5 -17 70.89 18.93
 -5 -5 -16 165.76 25.19
 -5 -5 -15 9.76 13.42
 -5 -5 -14 22.29 14.42
 -5 -5 -13 180.56 25.58
 -5 -5 -5 2.37 11.56
 -5 -5 -4 190.43 22.36
 -5 -5 -3 233.63 25.45
 -5 -5 -2 -4.65 11.5
 -5 -5 -1 289.13 27.44
 -5 -5 0 353.27 30.12
 -5 -5 1 4.61 11.09
 -5 -5 2 246.75 25.05
 -5 -5 3 723.27 47.35
 -5 -5 4 2.32 11.16
 -5 -5 5 377.82 31.78
 -5 -5 6 202.06 23.52
 -5 -5 7 2.37 12.04
 -5 -5 8 200.75 24.25
 -5 -5 13 -2.25 9.67
 -5 -5 14 233.91 24.69
 -5 -5 15 506.17 38.73
 -5 -5 16 42.38 14.11
 -5 -5 17 33.35 13.64
 -5 -5 18 159.8 23.15
 -5 -5 19 12.1 12.24
 -5 -5 20 28.31 13.79
 -5 -5 21 29.35 14.29
 -5 -5 22 6.74 14.18
 -5 -5 23 52.09 16.86
 -5 -5 24 242.63 30.68
 -5 -5 25 36.58 18.92
 -5 -5 26 22.43 16.92
 -5 -4 -18 112.4 21.74
 -5 -4 -17 9.45 13.51
 -5 -4 -16 181.92 25.38
 -5 -4 -15 385.83 35.68
 -5 -4 -14 41.19 15.07
 -5 -4 -7 178.28 21.74
 -5 -4 -7 153.21 19.49
 -5 -4 -6 182.84 21.38
 -5 -4 -6 124.33 18.11
 -5 -4 -5 19.2 12.33
 -5 -4 -5 4.18 10.49
 -5 -4 -4 152.29 19.8
 -5 -4 -4 130.64 18.23
 -5 -4 -3 416.26 32.58
 -5 -4 -3 456.41 33.34
 -5 -4 -2 22.57 11.14
 -5 -4 -2 20.17 11.68
 -5 -4 -1 296.55 25.53
 -5 -4 -1 239.14 23.68
 -5 -4 0 304.4 26.83
 -5 -4 0 288.12 25.82
 -5 -4 1 75.69 15.02
 -5 -4 1 64.57 14.57
 -5 -4 2 59.53 13.43
 -5 -4 2 75.93 14.66
 -5 -4 3 456.55 33.81
 -5 -4 4 235.14 22.96
 -5 -4 11 -5.72 8.47
 -5 -4 12 295.47 25.91
 -5 -4 13 153.81 19.48
 -5 -4 14 112.74 17.46
 -5 -4 15 415.31 34
 -5 -4 16 125.36 19.18
 -5 -4 17 10.74 11.09
 -5 -4 18 232.86 26.78
 -5 -4 19 216.52 26.77
 -5 -4 20 15.21 12.82
 -5 -4 21 154.57 23.93
 -5 -4 22 149.93 23.41
 -5 -4 23 -3.36 13.59
 -5 -4 24 110.77 22.99
 -5 -4 25 152.63 25.37
 -5 -4 26 10.89 14.98
 -5 -4 27 51.81 19.91
 -5 -4 28 49.05 17.74
 -5 -3 -17 40.67 15.45
 -5 -3 -16 73.73 17.33
 -5 -3 -16 75.6 20.61
 -5 -3 -15 226.6 26.03
 -5 -3 -15 239.52 28.44
 -5 -3 -14 164.08 22.16
 -5 -3 -14 231.8 26.94
 -5 -3 -13 26.36 15.42
 -5 -3 -12 252.51 27.58
 -5 -3 -11 138.19 20.72
 -5 -3 -10 28.62 13.97
 -5 -3 -9 358.08 30.95
 -5 -3 -8 183.76 21.67
 -5 -3 -8 183.35 19.79
 -5 -3 -7 111.11 17.77
 -5 -3 -7 105.5 15.74
 -5 -3 -6 302.02 26.6
 -5 -3 -6 260.41 23.87
 -5 -3 -5 271.15 24.76
 -5 -3 -5 219.97 21.75
 -5 -3 -4 66.7 14.71
 -5 -3 -4 63.22 12.69
 -5 -3 -3 128.7 17.7
 -5 -3 -3 116.81 16.49
 -5 -3 -2 1000 58.57
 -5 -3 -2 1137.14 60.88
 -5 -3 -1 111.08 15.41
 -5 -3 -1 124.73 16.99
 -5 -3 0 235.45 22.09
 -5 -3 0 267.13 23.43
 -5 -3 1 280.16 23.95
 -5 -3 1 281.41 24.29
 -5 -3 8 143.17 15.18
 -5 -3 9 22.09 9.87
 -5 -3 10 731.87 44.27
 -5 -3 11 239.39 21.82
 -5 -3 12 347.34 28
 -5 -3 13 682.25 44.22
 -5 -3 14 31.31 12.45
 -5 -3 15 111.07 18.3
 -5 -3 16 268.76 26.76
 -5 -3 17 46.98 14.75
 -5 -3 18 -2.73 12.34
 -5 -3 19 62.6 16.98
 -5 -3 20 76.89 18.88
 -5 -3 21 -15.32 14.31
 -5 -3 22 218.51 27.78
 -5 -3 23 140.48 23.51
 -5 -3 24 57.1 18.75
 -5 -3 25 179.09 25.95
 -5 -3 26 35.29 17.29
 -5 -3 27 10.8 15.45
 -5 -3 28 135.63 24.33
 -5 -2 -22 20.47 17.37
 -5 -2 -21 163.74 27.09
 -5 -2 -20 22.84 17.89
 -5 -2 -19 -6.35 16.58
 -5 -2 -18 172.6 25.88
 -5 -2 -17 164.27 24.92
 -5 -2 -16 17.33 15.09
 -5 -2 -15 197.82 22.77
 -5 -2 -15 139.56 23.03
 -5 -2 -14 352.72 33.31
 -5 -2 -13 15.58 14.54
 -5 -2 -12 137.68 20.88
 -5 -2 -12 152.26 20.92
 -5 -2 -11 277.54 27.78
 -5 -2 -11 296.01 27.18
 -5 -2 -10 34.93 13.26
 -5 -2 -9 303.79 27.96
 -5 -2 -8 285.14 26.69
 -5 -2 -7 4.22 11.01
 -5 -2 -7 -1.58 7.28
 -5 -2 -6 349.93 25.76
 -5 -2 -6 340.38 28.6
 -5 -2 -5 310.24 24.89
 -5 -2 -5 384.6 29.01
 -5 -2 -4 95.07 15.5
 -5 -2 -4 72.93 12.31
 -5 -2 -3 237.08 21.65
 -5 -2 -3 161.04 17.61
 -5 -2 -2 332.15 25.5
 -5 -2 -2 398.17 28.64
 -5 -2 -1 71.75 11.65
 -5 -2 -1 60.36 12.41
 -5 -2 0 73.86 12.92
 -5 -2 6 13.85 6.96
 -5 -2 7 511.97 31.61
 -5 -2 8 307.67 22.77
 -5 -2 9 31.18 9.55
 -5 -2 10 99.78 14.6
 -5 -2 11 329.96 26.84
 -5 -2 12 19.52 10.96
 -5 -2 13 567.58 39.14
 -5 -2 14 209.3 22.97
 -5 -2 15 16.27 11.04
 -5 -2 16 109.98 18.87
 -5 -2 17 407.12 34.72
 -5 -2 18 -8.02 13.24
 -5 -2 19 169.81 23.33
 -5 -2 20 170.56 24.62
 -5 -2 21 11.97 13.76
 -5 -2 22 142.3 23.08
 -5 -2 23 178.52 25.03
 -5 -2 24 -16.4 16.91
 -5 -2 25 151.31 24.9
 -5 -2 26 213.41 29.31
 -5 -2 27 3.52 15.89
 -5 -2 28 57.28 21.24
 -5 -2 29 80.08 21.72
 -5 -1 -23 94.51 23.46
 -5 -1 -22 23.98 17.45
 -5 -1 -21 23.42 16.82
 -5 -1 -20 153.06 25.21
 -5 -1 -19 34.76 17.55
 -5 -1 -18 12.24 15.15
 -5 -1 -17 130.01 23.17
 -5 -1 -16 179.44 24.06
 -5 -1 -15 12.48 13.2
 -5 -1 -15 16.47 14.34
 -5 -1 -14 411.71 34.56
 -5 -1 -14 482.97 38.32
 -5 -1 -13 218.24 25.52
 -5 -1 -13 253.45 25.58
 -5 -1 -12 87.83 17.71
 -5 -1 -12 131.8 19.04
 -5 -1 -11 183.06 22.36
 -5 -1 -11 202.24 23.01
 -5 -1 -10 78.96 15.78
 -5 -1 -10 67.97 14.58
 -5 -1 -9 2.17 10.76
 -5 -1 -8 138.28 17.62
 -5 -1 -7 277.48 25.44
 -5 -1 -7 306.09 22.35
 -5 -1 -6 9.81 9.86
 -5 -1 -6 11.87 8.01
 -5 -1 -5 344.35 25.19
 -5 -1 -5 446.43 30.35
 -5 -1 -4 752.9 42.74
 -5 -1 -4 787.48 46.54
 -5 -1 -3 46.79 11.02
 -5 -1 -3 51.59 9.93
 -5 -1 -2 679.51 41.6
 -5 -1 -1 555.66 35.86
 -5 -1 0 3.39 9.07
 -5 -1 4 107.34 10.8
 -5 -1 5 873.3 45.75
 -5 -1 6 114.23 13.07
 -5 -1 7 230.17 18.71
 -5 -1 8 557.69 34.79
 -5 -1 9 20.53 9.16
 -5 -1 10 273 23.13
 -5 -1 11 351.26 28.21
 -5 -1 11 392.92 29.32
 -5 -1 12 -5.85 9.66
 -5 -1 12 9.95 10.13
 -5 -1 13 484.08 36.43
 -5 -1 13 606.28 38.71
 -5 -1 14 570.51 40.94
 -5 -1 14 642.27 41.92
 -5 -1 15 41.44 14.15
 -5 -1 15 21.83 12.81
 -5 -1 16 94.2 18.29
 -5 -1 16 118.96 18.81
 -5 -1 17 305.31 29.28
 -5 -1 17 274.24 27.48
 -5 -1 18 26.32 14.94
 -5 -1 18 28.32 13.26
 -5 -1 19 57.46 16.61
 -5 -1 19 55.5 15.23
 -5 -1 20 187.4 25
 -5 -1 20 157.55 22.26
 -5 -1 21 70.57 18.41
 -5 -1 22 169.99 23.97
 -5 -1 23 187.62 25.52
 -5 -1 24 16.07 15.02
 -5 -1 25 62.66 18.25
 -5 -1 26 192.47 28.39
 -5 -1 27 72.43 19.76
 -5 -1 28 14.05 16.15
 -5 -1 29 78.59 22.32
 -5 -1 30 14.49 17.44
 -5 0 -23 62.97 20.79
 -5 0 -22 102.42 22.79
 -5 0 -21 3.32 15.98
 -5 0 -20 206.54 28.7
 -5 0 -19 193.71 27.22
 -5 0 -18 -16.41 14.81
 -5 0 -18 -12.06 16.13
 -5 0 -17 106.27 19.63
 -5 0 -17 185.88 24.79
 -5 0 -16 319.38 30.39
 -5 0 -16 307.22 30.87
 -5 0 -15 42.36 14.72
 -5 0 -15 69.8 17.59
 -5 0 -14 192.67 23.23
 -5 0 -14 218.85 25.25
 -5 0 -13 427.69 34.6
 -5 0 -13 481.47 36.65
 -5 0 -12 47.04 14.47
 -5 0 -12 85.19 15.86
 -5 0 -11 274.07 25.77
 -5 0 -11 240.39 24.6
 -5 0 -10 558.68 40.51
 -5 0 -10 713.03 43.46
 -5 0 -9 105.76 16.37
 -5 0 -9 166.94 18.93
 -5 0 -8 834.03 50.23
 -5 0 -7 889.75 52.25
 -5 0 -6 148.99 17.12
 -5 0 -6 112.56 12.07
 -5 0 -5 310.79 21.65
 -5 0 -5 359.53 26.32
 -5 0 -4 1519.97 78.6
 -5 0 -3 636.03 39.21
 -5 0 -2 161.7 17.13
 -5 0 -1 482.31 32.09
 -5 0 0 167.64 16.85
 -5 0 2 532.76 28.83
 -5 0 3 63.04 9.02
 -5 0 3 52.97 8.39
 -5 0 4 419.12 25.66
 -5 0 4 418.44 24.73
 -5 0 5 941.45 49.31
 -5 0 5 901.38 51.25
 -5 0 5 966.99 47.23
 -5 0 6 335.96 19.31
 -5 0 6 303.61 22.23
 -5 0 6 319.43 24.26
 -5 0 7 79.79 12.26
 -5 0 7 106.82 13.59
 -5 0 7 87.86 9.47
 -5 0 8 194.96 15.17
 -5 0 8 234.57 20.47
 -5 0 8 189.88 18.25
 -5 0 9 263.88 18.91
 -5 0 9 253.31 22.29
 -5 0 9 284.5 23.05
 -5 0 10 8.66 9.48
 -5 0 10 5.42 9.2
 -5 0 10 8.15 7.81
 -5 0 11 317.55 23.87
 -5 0 11 357.29 27.53
 -5 0 11 383.15 28.1
 -5 0 12 508.83 33.31
 -5 0 12 534.6 36.83
 -5 0 12 547.91 36.49
 -5 0 13 157.73 19.1
 -5 0 13 168.31 17.78
 -5 0 14 526.49 35.46
 -5 0 14 538.63 37.99
 -5 0 14 518.46 36.71
 -5 0 15 185.18 21.92
 -5 0 15 176.24 18.95
 -5 0 15 166.34 20.48
 -5 0 16 17.34 10.75
 -5 0 16 28.97 12.28
 -5 0 17 145.01 21.49
 -5 0 17 172.46 20.51
 -5 0 17 146.62 20.05
 -5 0 18 153.51 22.94
 -5 0 18 196.2 22.07
 -5 0 18 237.59 24.59
 -5 0 19 92 19.97
 -5 0 19 108.35 17.65
 -5 0 19 69.92 16.97
 -5 0 20 210.25 26.27
 -5 0 20 150.6 21.4
 -5 0 20 140.55 21.01
 -5 0 21 174.01 23.98
 -5 0 21 150.59 21.77
 -5 0 21 161.13 21.9
 -5 0 22 29.96 15.29
 -5 0 23 141.91 23.57
 -5 0 24 120.47 22.94
 -5 0 25 -9.76 15.43
 -5 0 26 113.21 23.82
 -5 0 27 149.6 26.21
 -5 0 28 31.16 17.43
 -5 0 29 84.49 22.42
 -5 0 30 132.07 25.63
 -5 1 -24 21.31 17.85
 -5 1 -23 79.82 19.72
 -5 1 -22 148.63 25.28
 -5 1 -21 -22.96 16.49
 -5 1 -20 50.85 17.33
 -5 1 -19 195.69 26.28
 -5 1 -19 211.84 26.21
 -5 1 -18 82.69 18.36
 -5 1 -18 73.98 18.42
 -5 1 -17 82.81 17.51
 -5 1 -17 136.52 21.84
 -5 1 -16 255.75 27.25
 -5 1 -16 273.05 28.98
 -5 1 -15 249.4 26.52
 -5 1 -15 238.15 26.24
 -5 1 -14 43.21 15.99
 -5 1 -14 5.01 11.88
 -5 1 -13 417.86 34.05
 -5 1 -13 466.48 35.41
 -5 1 -12 268.4 25.84
 -5 1 -12 306.21 27.56
 -5 1 -11 2.13 9.62
 -5 1 -11 -2.18 10.03
 -5 1 -10 175.47 19.95
 -5 1 -10 177.14 20.39
 -5 1 -9 50.82 12.84
 -5 1 -9 65.73 13.48
 -5 1 -8 14.95 9.89
 -5 1 -8 13.34 9.58
 -5 1 -7 411.02 30.04
 -5 1 -6 318.26 25.11
 -5 1 -5 10.13 8.25
 -5 1 -4 1024.08 56.23
 -5 1 -3 859.48 48.52
 -5 1 -2 22.98 8.35
 -5 1 -1 609.78 37.05
 -5 1 0 799.61 43.28
 -5 1 0 721.05 36.81
 -5 1 1 6.6 4.47
 -5 1 1 12.39 3.59
 -5 1 2 712.33 37.91
 -5 1 2 670.84 33.83
 -5 1 2 732.65 36.67
 -5 1 2 688.68 38.9
 -5 1 3 209.97 13.13
 -5 1 3 230.24 16.01
 -5 1 3 178.78 15.11
 -5 1 3 244.41 18.25
 -5 1 4 44.49 7.18
 -5 1 4 39.87 5.68
 -5 1 4 40.15 7.04
 -5 1 4 46.75 9.36
 -5 1 4 44.05 9
 -5 1 4 54.06 5.64
 -5 1 5 130.83 10.45
 -5 1 5 130.54 11.57
 -5 1 5 126.88 10.83
 -5 1 5 129.53 14.05
 -5 1 5 146.12 13.77
 -5 1 5 125.66 8.87
 -5 1 6 550.74 29.77
 -5 1 6 541.03 30.24
 -5 1 6 561.05 33.37
 -5 1 6 571.75 27.71
 -5 1 6 551.37 34.81
 -5 1 7 155.32 16.34
 -5 1 7 137.28 15.1
 -5 1 7 137.06 11.73
 -5 1 7 140.88 11.62
 -5 1 8 315.13 19.94
 -5 1 8 269.34 18.01
 -5 1 8 283.91 22.86
 -5 1 8 288.44 23.25
 -5 1 9 171.59 18.03
 -5 1 9 203.14 19
 -5 1 9 164.85 14.57
 -5 1 10 15.61 10.25
 -5 1 10 19.64 10.12
 -5 1 10 15.64 7.72
 -5 1 11 192.15 20.04
 -5 1 11 190.19 19.6
 -5 1 11 187.24 17.52
 -5 1 12 614.72 36.9
 -5 1 12 580.75 39.2
 -5 1 12 611.85 39.7
 -5 1 13 120.18 17.48
 -5 1 13 105.03 16.74
 -5 1 13 102.98 15.18
 -5 1 14 85.09 16.69
 -5 1 14 92.23 15.4
 -5 1 14 99.41 15.62
 -5 1 15 453.45 34.19
 -5 1 15 483.96 36.48
 -5 1 16 169.74 22.2
 -5 1 16 156.99 19.95
 -5 1 16 145.92 19.54
 -5 1 17 79.77 17.39
 -5 1 17 60.12 15.35
 -5 1 17 42.02 14.2
 -5 1 18 166.43 22.26
 -5 1 18 164.14 21.13
 -5 1 18 178.09 21.8
 -5 1 19 86.3 19.45
 -5 1 19 95.22 18.39
 -5 1 19 145.74 19.94
 -5 1 20 13.96 12.64
 -5 1 20 25.01 14.76
 -5 1 20 19.8 13.57
 -5 1 21 366.34 34.03
 -5 1 21 316.93 31.08
 -5 1 21 311.7 30.37
 -5 1 22 68.01 18.47
 -5 1 22 107.08 20.57
 -5 1 23 68.12 17.23
 -5 1 23 94.86 20.33
 -5 1 24 355.32 35.52
 -5 1 24 321.98 33.21
 -5 1 25 67.79 19.39
 -5 1 25 55.19 17.9
 -5 1 26 6.61 15.66
 -5 1 27 219.17 29.38
 -5 1 28 106.44 23.81
 -5 1 29 -3.49 17.5
 -5 1 30 45.92 20.08
 -5 2 -24 175.43 27.28
 -5 2 -23 3.42 15.2
 -5 2 -22 152.99 25.27
 -5 2 -21 154.71 24.27
 -5 2 -20 -15.6 15.88
 -5 2 -19 219.65 27.26
 -5 2 -18 111.14 19.97
 -5 2 -18 98.41 19.63
 -5 2 -17 -5.38 13.32
 -5 2 -17 -13.89 14.86
 -5 2 -16 186.94 23.12
 -5 2 -16 151.64 22.27
 -5 2 -15 495.12 38.79
 -5 2 -15 506.22 38.58
 -5 2 -14 45.68 14.63
 -5 2 -14 63.09 14.76
 -5 2 -13 240.02 24.06
 -5 2 -13 185 22.38
 -5 2 -12 344.8 29.08
 -5 2 -12 328.09 28.88
 -5 2 -11 215.67 23.04
 -5 2 -11 253.48 23.89
 -5 2 -10 42.41 11.58
 -5 2 -10 45.85 12.23
 -5 2 -9 181.26 19.47
 -5 2 -9 178.26 19.64
 -5 2 -8 3.68 8.32
 -5 2 -8 21.67 10.12
 -5 2 -7 190.7 19.48
 -5 2 -7 211.74 19.9
 -5 2 -6 631.75 38.92
 -5 2 -5 164.02 16.59
 -5 2 -4 172.42 16.77
 -5 2 -3 1003.23 54.17
 -5 2 -2 134.36 11.63
 -5 2 -2 183.24 16.26
 -5 2 -1 14.39 5.17
 -5 2 -1 6.86 7
 -5 2 -1 17.07 5.67
 -5 2 0 294.1 18.62
 -5 2 0 299.77 22.04
 -5 2 0 314.69 18.5
 -5 2 0 251.99 19.17
 -5 2 1 692.45 36.65
 -5 2 1 687.07 34.51
 -5 2 1 703.48 38.17
 -5 2 1 703.48 36.46
 -5 2 1 701.62 38.2
 -5 2 2 11.23 4.77
 -5 2 2 4.97 5.14
 -5 2 2 13.9 6.77
 -5 2 2 9.49 3.82
 -5 2 2 13.64 5.48
 -5 2 3 451.91 25.01
 -5 2 3 492.7 27.38
 -5 2 3 456.47 26.19
 -5 2 3 523.64 28.46
 -5 2 3 503.05 26.39
 -5 2 3 437.09 28.92
 -5 2 4 315.61 18.29
 -5 2 4 307.25 19.32
 -5 2 4 322.18 19.94
 -5 2 4 283.1 20.38
 -5 2 4 320.85 18.86
 -5 2 4 325.79 22.93
 -5 2 5 13.8 4.34
 -5 2 5 5.48 4.07
 -5 2 5 8.45 5.06
 -5 2 5 15.86 5.6
 -5 2 5 11.17 8.24
 -5 2 5 21.14 6.8
 -5 2 5 18.11 4.87
 -5 2 6 408.13 27.44
 -5 2 6 391.39 25.86
 -5 2 6 384.09 23.48
 -5 2 6 393.77 22.43
 -5 2 7 119.39 13.86
 -5 2 7 114.38 9.83
 -5 2 7 103.27 9.4
 -5 2 7 113.86 11.22
 -5 2 8 36.9 9.81
 -5 2 8 24.21 5.42
 -5 2 8 25.7 7.79
 -5 2 9 522.4 32.08
 -5 2 9 570.35 35.34
 -5 2 9 560.58 29.84
 -5 2 10 118.74 15.29
 -5 2 10 130.45 11.63
 -5 2 10 128.87 13.81
 -5 2 11 16.33 10.4
 -5 2 11 19.8 6.91
 -5 2 11 11.1 8.05
 -5 2 12 513.46 31.87
 -5 2 12 443.9 27.56
 -5 2 12 467.34 33.46
 -5 2 13 335.17 25.07
 -5 2 13 286.65 26.26
 -5 2 14 26.31 11.12
 -5 2 14 -2.16 10.58
 -5 2 15 292.1 24.84
 -5 2 15 241.85 25.72
 -5 2 16 463.51 33.86
 -5 2 16 426.52 34.67
 -5 2 17 6.44 12.17
 -5 2 17 32.58 16.16
 -5 2 18 200.77 22.66
 -5 2 18 130.24 21.02
 -5 2 19 212 24.8
 -5 2 19 227.19 26.21
 -5 2 20 7.61 13.07
 -5 2 20 5.6 12.87
 -5 2 21 74.53 19.13
 -5 2 21 138.84 22.93
 -5 2 22 130.8 21.74
 -5 2 22 122.22 22.4
 -5 2 23 -2.9 15.15
 -5 2 23 -9.2 15.19
 -5 2 24 66.4 18.04
 -5 2 24 75.57 19.85
 -5 2 25 131.52 23.26
 -5 2 25 167.6 26.02
 -5 2 26 25.9 15.58
 -5 2 26 3.29 16.09
 -5 2 27 97.46 23.27
 -5 2 27 103.5 23.61
 -5 2 28 112.92 25.14
 -5 2 28 161.53 26.19
 -5 2 29 3.47 18.34
 -5 2 30 42.14 19.95
 -5 3 -25 70.71 19.37
 -5 3 -24 158.73 26.06
 -5 3 -23 6.72 13.57
 -5 3 -22 48.91 16.93
 -5 3 -21 78.9 19.95
 -5 3 -20 9.14 13.07
 -5 3 -19 108.76 20.54
 -5 3 -18 242.97 27.8
 -5 3 -17 16.24 12.85
 -5 3 -16 41.87 14.48
 -5 3 -16 59.51 15.4
 -5 3 -15 735.66 49.57
 -5 3 -15 750.59 49.63
 -5 3 -14 329.17 30.6
 -5 3 -14 416.33 32.21
 -5 3 -13 25.53 12.71
 -5 3 -13 4.47 9.94
 -5 3 -12 190.93 21.8
 -5 3 -12 203.54 21.68
 -5 3 -11 237.34 23.43
 -5 3 -11 267.41 24.37
 -5 3 -10 2.02 10
 -5 3 -10 13.33 10.77
 -5 3 -9 115.34 16.47
 -5 3 -9 115.42 15.83
 -5 3 -8 171.64 19.26
 -5 3 -8 237.26 20.47
 -5 3 -7 38.14 10.59
 -5 3 -7 24.27 9.44
 -5 3 -6 652.36 40.72
 -5 3 -6 702.95 40.62
 -5 3 -5 503.71 34.45
 -5 3 -5 635.17 35.79
 -5 3 -4 115.82 13.16
 -5 3 -4 119.67 9.81
 -5 3 -3 766.61 39.55
 -5 3 -3 771.31 39.65
 -5 3 -3 845.08 44.34
 -5 3 -2 870.18 42.32
 -5 3 -2 849.97 41.57
 -5 3 -2 810.1 42.32
 -5 3 -2 797.62 42.48
 -5 3 -2 898.27 46.31
 -5 3 -1 115.66 13.28
 -5 3 -1 153.63 11.61
 -5 3 -1 128.25 10.74
 -5 3 -1 154.91 12.25
 -5 3 -1 133.26 11.81
 -5 3 0 421.38 24.42
 -5 3 0 440.64 25.29
 -5 3 0 491.36 28.59
 -5 3 0 462.41 24.84
 -5 3 0 425.5 25.67
 -5 3 0 454.73 26.58
 -5 3 1 960.88 48.63
 -5 3 1 1076.22 49.83
 -5 3 1 911.05 47.41
 -5 3 1 960.5 48.49
 -5 3 1 986.89 49.45
 -5 3 2 17.82 5.1
 -5 3 2 14.01 5.25
 -5 3 2 27.71 7.01
 -5 3 2 15.66 5.26
 -5 3 2 9.43 4.53
 -5 3 2 19.17 6.8
 -5 3 3 273.92 17.41
 -5 3 3 292.22 19.32
 -5 3 3 270.39 17.86
 -5 3 3 283.78 18.39
 -5 3 3 272.7 19.86
 -5 3 3 284.3 18.69
 -5 3 4 1034.93 51.41
 -5 3 4 1078.77 52.62
 -5 3 4 1041.86 53.4
 -5 3 4 1053.48 54.64
 -5 3 4 1069.98 52.8
 -5 3 5 -1.05 5.08
 -5 3 5 5.5 4.41
 -5 3 5 0.79 4.11
 -5 3 5 -2.52 7.06
 -5 3 5 5.61 5.17
 -5 3 6 298.42 22.49
 -5 3 6 324.24 21.5
 -5 3 6 315.8 18.9
 -5 3 7 363.67 24.33
 -5 3 7 379.19 20.76
 -5 3 7 377.68 26.05
 -5 3 7 369.53 23.15
 -5 3 8 105.08 14.16
 -5 3 8 85.23 10.34
 -5 3 8 93.44 11.76
 -5 3 9 80.99 13.12
 -5 3 9 96.86 10.66
 -5 3 9 71.93 11.33
 -5 3 10 415.44 27.77
 -5 3 10 415.86 29.71
 -5 3 10 425.72 26.24
 -5 3 11 118.38 15.18
 -5 3 11 122.29 12.76
 -5 3 11 77.92 12.93
 -5 3 12 293.97 22.93
 -5 3 12 260.8 20.36
 -5 3 12 283.34 24.35
 -5 3 13 285.39 24.22
 -5 3 13 362.68 28.3
 -5 3 13 308.71 22.61
 -5 3 14 4.31 10.96
 -5 3 14 12.87 8.67
 -5 3 14 1.84 10.72
 -5 3 15 90.84 16.34
 -5 3 15 109.16 14.23
 -5 3 15 62.7 14.41
 -5 3 16 341.32 29.59
 -5 3 16 296.01 24.11
 -5 3 16 281.35 26.22
 -5 3 17 95.28 19.13
 -5 3 17 79.84 13.82
 -5 3 17 59.83 15.54
 -5 3 18 28.15 14.64
 -5 3 18 15.73 13.01
 -5 3 19 171.2 22.65
 -5 3 19 177.65 24.09
 -5 3 20 135.83 21.9
 -5 3 20 79.4 19.1
 -5 3 21 27.41 16.49
 -5 3 21 14.67 15.71
 -5 3 22 197.64 25.86
 -5 3 22 178.01 25.46
 -5 3 23 32.84 15.82
 -5 3 23 24.82 16.64
 -5 3 24 37.22 17.44
 -5 3 24 41.36 18.82
 -5 3 25 183.18 26.68
 -5 3 25 149.63 25.19
 -5 3 26 33.18 18.28
 -5 3 26 69.75 22.02
 -5 3 27 27.37 18.98
 -5 3 27 37.2 19.58
 -5 3 28 133.54 25.38
 -5 3 28 157.96 27.3
 -5 3 29 7.2 17.62
 -5 3 29 80 24.05
 -5 3 30 3.51 18.1
 -5 4 -25 10.4 15.14
 -5 4 -24 145.23 24.78
 -5 4 -23 180.61 26.58
 -5 4 -22 15.93 14.87
 -5 4 -22 2.98 16.13
 -5 4 -21 188.03 25.07
 -5 4 -21 149.85 24.12
 -5 4 -20 199.31 26.24
 -5 4 -19 -8.59 13.37
 -5 4 -18 195.25 24.73
 -5 4 -17 194.92 24
 -5 4 -16 7.55 11.93
 -5 4 -15 194.29 22.82
 -5 4 -14 474.68 37.7
 -5 4 -14 532.86 37.89
 -5 4 -13 171.22 21.05
 -5 4 -13 146.89 18.3
 -5 4 -12 231.19 24.47
 -5 4 -12 274.03 24.55
 -5 4 -11 550.68 38.71
 -5 4 -11 577.26 38.11
 -5 4 -10 22.43 10.8
 -5 4 -10 16.38 9.65
 -5 4 -9 620.22 41.25
 -5 4 -9 675.7 40.36
 -5 4 -8 277.61 23.67
 -5 4 -8 274.4 22.48
 -5 4 -7 -3.48 7.73
 -5 4 -7 1.52 7.2
 -5 4 -6 69.02 12.27
 -5 4 -6 70.14 11.17
 -5 4 -5 1075.56 57.79
 -5 4 -5 1068.75 56.26
 -5 4 -4 538.26 34.11
 -5 4 -4 569.36 33.22
 -5 4 -3 120.62 13.53
 -5 4 -3 99.05 9.7
 -5 4 -3 95.9 11.52
 -5 4 -3 99.93 9.68
 -5 4 -2 688.93 39.27
 -5 4 -2 654.75 35.6
 -5 4 -2 725.23 38.46
 -5 4 -1 68.96 7.39
 -5 4 -1 61.14 8.89
 -5 4 -1 59.74 8.13
 -5 4 -1 41 6.92
 -5 4 -1 55.3 7.81
 -5 4 0 180.51 13.61
 -5 4 0 179.66 13.66
 -5 4 0 193.93 15.17
 -5 4 0 209.35 13.72
 -5 4 0 139.86 13.08
 -5 4 1 749.75 38.76
 -5 4 1 690.89 37.52
 -5 4 1 783.29 41.29
 -5 4 1 781.08 38.23
 -5 4 1 688.84 38.94
 -5 4 1 756.12 37.98
 -5 4 1 669.06 38.34
 -5 4 2 56.05 7.97
 -5 4 2 47.51 7.15
 -5 4 2 56.41 8.93
 -5 4 2 60.7 7.56
 -5 4 2 54.68 7.36
 -5 4 2 64.78 9.43
 -5 4 3 235.64 15.35
 -5 4 3 232.48 16.92
 -5 4 3 222.45 15.35
 -5 4 3 224.46 18.24
 -5 4 3 201.6 14.95
 -5 4 3 243.71 17.84
 -5 4 4 1194.67 61.76
 -5 4 4 1215.15 59.55
 -5 4 4 1203.56 58.44
 -5 4 4 1232.69 57.94
 -5 4 4 1176.56 61
 -5 4 5 308.44 19.53
 -5 4 5 302.5 19.25
 -5 4 5 325.4 22.9
 -5 4 5 309.73 21.7
 -5 4 6 138.41 10.85
 -5 4 6 118.31 10.94
 -5 4 6 119.48 14.37
 -5 4 6 100.39 12.66
 -5 4 7 525.61 32.36
 -5 4 7 512.38 31.67
 -5 4 7 523.91 33.42
 -5 4 8 353.68 23.65
 -5 4 8 309.77 21.88
 -5 4 9 15.42 9.48
 -5 4 9 11.81 7.02
 -5 4 9 -5.97 8.08
 -5 4 10 419.95 28.96
 -5 4 10 403.65 27.26
 -5 4 10 428.95 30.31
 -5 4 11 259.6 21.99
 -5 4 11 265.61 23.42
 -5 4 11 234.43 19.95
 -5 4 12 141.49 18.1
 -5 4 12 170.11 16.32
 -5 4 12 173.09 18.11
 -5 4 13 568.64 37.95
 -5 4 13 598.52 39.3
 -5 4 13 545.76 35.43
 -5 4 14 4.39 9.93
 -5 4 14 4.94 8.6
 -5 4 14 15.7 11.11
 -5 4 15 29.94 12.46
 -5 4 15 54.09 12.61
 -5 4 15 49.85 13.08
 -5 4 16 386.49 32.93
 -5 4 16 442.48 31.68
 -5 4 16 432.15 34.73
 -5 4 17 132.2 19.77
 -5 4 17 161.31 19.97
 -5 4 17 166.8 22.45
 -5 4 18 9.77 13.68
 -5 4 18 2.08 10.6
 -5 4 18 15.87 12.92
 -5 4 19 190.59 24.41
 -5 4 19 141.15 19.85
 -5 4 19 171.01 23.71
 -5 4 20 175.74 24.32
 -5 4 20 139.92 19.71
 -5 4 20 154.82 23.28
 -5 4 21 5.67 14.99
 -5 4 21 2.45 11.09
 -5 4 21 -8.93 14.53
 -5 4 22 50.38 18.66
 -5 4 22 76.8 20.45
 -5 4 23 52.5 17.61
 -5 4 23 123.23 22.68
 -5 4 24 -9.61 15.86
 -5 4 24 12.97 16.7
 -5 4 25 59.67 20.09
 -5 4 25 62.72 22.45
 -5 4 26 102.55 23.85
 -5 4 26 63.94 20.88
 -5 4 27 -3.52 18.34
 -5 4 27 -3.42 17.61
 -5 4 28 32.45 18.88
 -5 4 28 41.58 20.08
 -5 5 -25 43.95 17.74
 -5 5 -24 62.58 18.02
 -5 5 -23 182.6 26.1
 -5 5 -23 263.7 29.89
 -5 5 -22 102.38 20.84
 -5 5 -22 76.63 20.12
 -5 5 -21 66.76 19.18
 -5 5 -21 36 15.6
 -5 5 -21 48.34 16.48
 -5 5 -20 200.98 26.96
 -5 5 -20 231.35 27.17
 -5 5 -20 205.02 26.4
 -5 5 -19 38.41 15.7
 -5 5 -19 36.17 14.25
 -5 5 -19 40.83 16.58
 -5 5 -18 40.68 15.85
 -5 5 -18 58.77 15.87
 -5 5 -18 42.86 16.29
 -5 5 -17 304.8 31.39
 -5 5 -17 309.41 29.59
 -5 5 -17 287.65 29.83
 -5 5 -16 370.83 33.89
 -5 5 -16 354.12 31.34
 -5 5 -15 76.21 18.12
 -5 5 -15 74.41 16.15
 -5 5 -14 795.54 52.78
 -5 5 -14 816.92 51.01
 -5 5 -13 201.03 24.8
 -5 5 -13 215.37 22.45
 -5 5 -12 11.39 10.47
 -5 5 -12 7.5 11.85
 -5 5 -12 3.94 9.35
 -5 5 -11 178.38 20.54
 -5 5 -11 166.93 21.84
 -5 5 -11 169.07 18.79
 -5 5 -10 337.9 28.11
 -5 5 -10 289.54 28.66
 -5 5 -9 15.74 11.58
 -5 5 -9 1.97 9.62
 -5 5 -9 -8.18 9.25
 -5 5 -8 526.84 35.28
 -5 5 -8 477.21 36.06
 -5 5 -8 548.86 33.74
 -5 5 -7 242.01 21.72
 -5 5 -7 223.39 22.7
 -5 5 -7 261.3 20.63
 -5 5 -6 15.8 10.44
 -5 5 -6 11.66 7.91
 -5 5 -6 5.33 6.79
 -5 5 -5 297.4 23.27
 -5 5 -5 278.18 24.23
 -5 5 -5 314.46 21.6
 -5 5 -4 769.21 45.62
 -5 5 -4 834.77 48.51
 -5 5 -4 853.8 44.21
 -5 5 -3 16.87 7.4
 -5 5 -3 26.09 7.97
 -5 5 -3 12.02 5.82
 -5 5 -2 300.8 21.75
 -5 5 -2 306.89 23.77
 -5 5 -2 295.61 20
 -5 5 -1 789.2 42.85
 -5 5 -1 811.65 45.2
 -5 5 -1 769.13 41.1
 -5 5 0 -1.4 6.74
 -5 5 0 4.42 5.39
 -5 5 0 -0.94 5
 -5 5 1 328.8 23.71
 -5 5 1 364.03 21.76
 -5 5 1 373.55 22.74
 -5 5 1 339.71 24.47
 -5 5 2 815.41 43.54
 -5 5 2 775.1 40.92
 -5 5 2 784.81 41.36
 -5 5 2 822.41 44.98
 -5 5 3 15.95 6.45
 -5 5 3 23.67 8.69
 -5 5 3 34.99 8.15
 -5 5 4 338.61 22.95
 -5 5 4 360.89 26.37
 -5 5 4 422.36 26.59
 -5 5 5 597.4 33.73
 -5 5 5 627.36 37.8
 -5 5 5 637.38 37.23
 -5 5 6 33.2 6.6
 -5 5 6 43.53 10.46
 -5 5 7 420.35 28.49
 -5 5 7 390.36 27.9
 -5 5 8 405.96 28.83
 -5 5 8 390.51 29.37
 -5 5 8 432.31 28.92
 -5 5 9 78.04 13.16
 -5 5 9 53.62 11.28
 -5 5 9 80.05 12.91
 -5 5 10 76.28 12.96
 -5 5 10 71.65 13.15
 -5 5 10 95.57 14.06
 -5 5 11 599.59 39.64
 -5 5 11 644.21 41.07
 -5 5 11 593.84 37.94
 -5 5 12 55.53 11.23
 -5 5 12 50.55 12.86
 -5 5 12 52.01 12.82
 -5 5 13 81.4 14.65
 -5 5 13 72.38 14.05
 -5 5 13 68.66 14.78
 -5 5 14 596.06 41.61
 -5 5 14 680.96 41.58
 -5 5 14 632.94 43.14
 -5 5 15 37.91 12.94
 -5 5 15 21.78 11.27
 -5 5 15 31.09 13
 -5 5 16 42.17 13.17
 -5 5 16 29.13 12.56
 -5 5 16 17.43 12.56
 -5 5 17 236.05 25.68
 -5 5 17 240.46 24.34
 -5 5 17 246.25 26.59
 -5 5 18 33.51 15.11
 -5 5 18 29.88 13.36
 -5 5 18 43.23 16.14
 -5 5 19 8.1 13.56
 -5 5 19 7.26 12.48
 -5 5 19 16.85 14.1
 -5 5 20 211.85 26.43
 -5 5 20 155.15 22.17
 -5 5 20 230.88 27.68
 -5 5 21 73.83 19.42
 -5 5 21 23.96 13.66
 -5 5 21 42.37 18.09
 -5 5 22 18.47 17.26
 -5 5 22 36.23 14.4
 -5 5 22 15.66 16.17
 -5 5 23 192.01 27.82
 -5 5 23 127.8 21.64
 -5 5 23 190.31 27
 -5 5 24 108.89 21.67
 -5 5 24 155.35 26.77
 -5 5 25 3.43 18.12
 -5 5 25 23.62 20.27
 -5 5 26 158.92 27.32
 -5 5 26 171.23 29.13
 -5 5 27 54.39 21.29
 -5 6 -25 233.06 29.14
 -5 6 -24 -6.4 14.93
 -5 6 -24 12.94 16.01
 -5 6 -23 143.08 23.28
 -5 6 -23 156.99 25.35
 -5 6 -22 174.84 24.64
 -5 6 -22 173.97 26.01
 -5 6 -21 9.24 15.68
 -5 6 -21 14.57 14.03
 -5 6 -21 21.83 16.49
 -5 6 -20 97.45 21.13
 -5 6 -20 56.15 16.39
 -5 6 -20 88.98 19.56
 -5 6 -19 108.12 21.74
 -5 6 -19 153.83 20.91
 -5 6 -19 120.51 21.52
 -5 6 -18 -5.91 14.82
 -5 6 -18 -7.76 12.27
 -5 6 -18 14.76 13.99
 -5 6 -17 188.54 25.29
 -5 6 -17 188.17 22.81
 -5 6 -17 167.42 23.67
 -5 6 -16 442.87 38.37
 -5 6 -16 465.38 35.92
 -5 6 -16 456.59 38.1
 -5 6 -15 16.64 13.36
 -5 6 -15 6.74 10.83
 -5 6 -15 24.73 13.43
 -5 6 -14 211.02 25.7
 -5 6 -14 264.41 25.46
 -5 6 -14 304.61 28.67
 -5 6 -13 610.58 43.99
 -5 6 -13 544.65 39.4
 -5 6 -12 -2.55 11.74
 -5 6 -12 -5.71 9.55
 -5 6 -12 -7.55 12.46
 -5 6 -11 84.13 18.47
 -5 6 -11 116.1 15.88
 -5 6 -11 146.16 20
 -5 6 -10 296.53 28
 -5 6 -10 304.31 23.84
 -5 6 -10 258.67 25.72
 -5 6 -9 4.61 11.1
 -5 6 -9 9.36 8.64
 -5 6 -8 155.19 19.96
 -5 6 -8 171.09 16.93
 -5 6 -7 539.19 35.77
 -5 6 -7 536.26 37.43
 -5 6 -6 130.46 15.9
 -5 6 -6 132.4 17.5
 -5 6 -5 73.21 12.24
 -5 6 -5 73.96 13.99
 -5 6 -4 555.41 35.36
 -5 6 -4 629.25 39.07
 -5 6 -3 335.73 24.24
 -5 6 -3 369.32 27.12
 -5 6 -2 1.29 6.19
 -5 6 -2 15.12 8.55
 -5 6 -1 656.39 36.85
 -5 6 -1 709.09 40.21
 -5 6 -1 597.3 38.28
 -5 6 0 69.53 11.82
 -5 6 0 68.57 10.76
 -5 6 0 70.73 9.64
 -5 6 0 70.13 12.26
 -5 6 1 12.9 7.4
 -5 6 1 6.46 6.5
 -5 6 1 14.62 9.1
 -5 6 2 47.59 9.3
 -5 6 2 43.75 8.82
 -5 6 2 37.38 9.94
 -5 6 3 169.03 15.59
 -5 6 3 221.89 19.43
 -5 6 3 153.07 14.3
 -5 6 3 205.35 18.77
 -5 6 4 12.26 6.89
 -5 6 4 8.7 8.51
 -5 6 4 26.24 9.87
 -5 6 5 406.38 25.62
 -5 6 5 395.19 29.03
 -5 6 5 392.26 28.35
 -5 6 6 346.27 23.31
 -5 6 6 410.89 28.63
 -5 6 7 22.98 9.36
 -5 6 7 5.48 8.14
 -5 6 8 308.12 25.46
 -5 6 8 305.49 25.23
 -5 6 9 437.25 31.96
 -5 6 9 435.59 32.71
 -5 6 9 449.82 31.78
 -5 6 10 5.68 9.37
 -5 6 10 2.11 9.21
 -5 6 10 5.96 9.97
 -5 6 11 610.08 39.98
 -5 6 11 625.5 39.42
 -5 6 11 526.04 39.05
 -5 6 12 190.15 20.73
 -5 6 12 212.62 22.3
 -5 6 12 191.65 21.48
 -5 6 13 31.06 11.89
 -5 6 13 14.05 12.42
 -5 6 13 30.99 12.03
 -5 6 14 159.17 20.46
 -5 6 14 157.02 19.94
 -5 6 14 133.75 19.8
 -5 6 15 197.44 22.54
 -5 6 15 205.73 21.83
 -5 6 16 15.09 13.61
 -5 6 16 16.3 12.6
 -5 6 16 -5.22 13.28
 -5 6 17 41.99 14.75
 -5 6 17 21.88 12.91
 -5 6 17 32.45 14.35
 -5 6 18 191.52 25.4
 -5 6 18 251.41 26.54
 -5 6 18 218.26 26.61
 -5 6 19 19.97 15.44
 -5 6 19 5.3 13.3
 -5 6 19 -2.9 14.74
 -5 6 20 44.58 17.27
 -5 6 20 80.38 17.84
 -5 6 20 102.11 21.25
 -5 6 21 222.5 28.54
 -5 6 21 202.51 26.49
 -5 6 21 223.34 28.75
 -5 6 22 25.67 18.34
 -5 6 22 -9.03 13.6
 -5 6 22 -9.59 16.89
 -5 6 23 46.61 20.43
 -5 6 23 78.25 20.09
 -5 6 23 102.07 23.27
 -5 6 24 110.17 24.72
 -5 6 24 129.71 23.49
 -5 6 24 87.75 23.61
 -5 6 25 3.55 18.75
 -5 6 25 -6.7 15.4
 -5 6 25 -3.44 18.18
 -5 6 26 72.95 24.95
 -5 6 26 51.77 19.06
 -5 7 -24 53.54 20.04
 -5 7 -23 59.64 19.31
 -5 7 -22 131.09 23.78
 -5 7 -21 15.75 17.26
 -5 7 -21 19.4 15.58
 -5 7 -20 77.95 20.31
 -5 7 -20 105.01 21.68
 -5 7 -19 67.68 20.11
 -5 7 -19 87.53 20.09
 -5 7 -18 48.48 17.37
 -5 7 -18 21.45 14.14
 -5 7 -17 2.98 13.46
 -5 7 -17 3 13.54
 -5 7 -16 321.15 32.27
 -5 7 -16 365.8 34
 -5 7 -15 299.93 30.43
 -5 7 -15 285.46 29.76
 -5 7 -14 52.98 15.43
 -5 7 -14 52.78 14.85
 -5 7 -13 345.06 31.22
 -5 7 -13 305.01 30.58
 -5 7 -12 103.01 19.27
 -5 7 -12 128.22 20.51
 -5 7 -11 28.2 13.24
 -5 7 -11 15.19 12.57
 -5 7 -10 86.92 17.4
 -5 7 -10 80.65 15.9
 -5 7 -9 184.83 22.86
 -5 7 -9 195.35 21.96
 -5 7 -8 99.57 16.74
 -5 7 -8 74.61 15.26
 -5 7 -7 31.24 11.74
 -5 7 -7 39.01 12.22
 -5 7 -6 371.33 29.2
 -5 7 -6 302.24 26.99
 -5 7 -5 10.31 9.77
 -5 7 -5 1.97 9.48
 -5 7 -4 158.31 18.76
 -5 7 -4 162.61 18.19
 -5 7 -3 400.4 29.71
 -5 7 -3 355 27.78
 -5 7 -2 20.01 10.52
 -5 7 -2 6.64 8.02
 -5 7 -2 24.37 9.93
 -5 7 -1 486.51 33.23
 -5 7 -1 520.51 32.33
 -5 7 -1 456.11 33.06
 -5 7 0 300.8 24.29
 -5 7 0 329.75 23.4
 -5 7 0 277.79 24.28
 -5 7 1 1.6 8.16
 -5 7 1 6.68 6.24
 -5 7 1 5.55 8.78
 -5 7 2 146.26 16.33
 -5 7 2 163.48 19.44
 -5 7 2 192.94 19.45
 -5 7 3 352.67 24.17
 -5 7 3 274.41 25.54
 -5 7 3 296.19 25.38
 -5 7 4 32.82 9.76
 -5 7 4 25.72 10.87
 -5 7 4 9.39 9.34
 -5 7 5 33.06 8.6
 -5 7 5 24.05 10.54
 -5 7 6 630.28 41.38
 -5 7 7 87.23 15.43
 -5 7 7 53.73 12.97
 -5 7 8 22.74 12.14
 -5 7 8 42.14 12
 -5 7 9 397.09 32.42
 -5 7 9 489.76 34.12
 -5 7 10 59.85 14.79
 -5 7 10 62.57 14.12
 -5 7 10 48.73 13.4
 -5 7 11 265.36 25.33
 -5 7 11 256.09 25.81
 -5 7 11 248.11 25.25
 -5 7 12 375.19 31.23
 -5 7 12 360.97 30.3
 -5 7 12 312.72 30.36
 -5 7 13 37.41 13.19
 -5 7 13 37.75 13.87
 -5 7 13 38.76 14.09
 -5 7 14 84.55 17.46
 -5 7 14 93.47 18.58
 -5 7 14 90.36 17.87
 -5 7 15 234.13 26.96
 -5 7 15 257.66 26.66
 -5 7 15 267.74 28.15
 -5 7 16 75.6 16.76
 -5 7 16 93.3 17.87
 -5 7 16 82.78 19.25
 -5 7 17 28.07 15.18
 -5 7 17 -13.43 12.93
 -5 7 17 -5.69 13.69
 -5 7 18 238.77 28.26
 -5 7 18 242.85 27.94
 -5 7 18 255.01 28.73
 -5 7 19 30.21 18.03
 -5 7 19 31.88 16.1
 -5 7 19 30.16 15.6
 -5 7 20 43.82 18.23
 -5 7 20 66.32 17.75
 -5 7 20 55.89 18.63
 -5 7 21 94.05 23.61
 -5 7 21 73.41 20.55
 -5 7 22 46.95 19.18
 -5 7 22 -3.24 14.92
 -5 7 22 9.86 17.16
 -5 7 23 45.06 20.68
 -5 7 23 23.54 16.01
 -5 7 23 50.5 21.03
 -5 7 24 99.95 25.28
 -5 7 24 121.32 23.73
 -5 7 25 106.34 26.06
 -5 7 25 60.63 19.8
 -5 7 26 25.66 17.14
 -5 8 -23 -13.72 17.23
 -5 8 -22 47.52 18.48
 -5 8 -21 220.35 29.52
 -5 8 -21 207.91 27.82
 -5 8 -20 51.36 18.58
 -5 8 -20 9.91 16.63
 -5 8 -19 130.1 23.31
 -5 8 -19 149.5 24.29
 -5 8 -18 322.39 34.22
 -5 8 -18 328.18 33.1
 -5 8 -17 33.89 16.95
 -5 8 -17 46.81 15.97
 -5 8 -16 96.86 20.64
 -5 8 -16 112.93 20.95
 -5 8 -15 429.92 37.56
 -5 8 -15 431.74 37.6
 -5 8 -14 78.3 18.75
 -5 8 -14 95.67 19.79
 -5 8 -13 158.62 23.05
 -5 8 -13 211.36 25.62
 -5 8 -12 248.45 26.82
 -5 8 -12 221.35 25.91
 -5 8 -11 13.43 12.56
 -5 8 -11 23.8 14.5
 -5 8 -10 93.96 18.13
 -5 8 -10 76.59 17.11
 -5 8 -9 291.04 28.07
 -5 8 -9 263.23 27.43
 -5 8 -8 201.18 22.96
 -5 8 -8 151.27 20.7
 -5 8 -7 178.05 21.81
 -5 8 -7 208.27 22.47
 -5 8 -6 986.87 59.92
 -5 8 -6 1020.97 59.3
 -5 8 -5 188.44 21.08
 -5 8 -5 152.46 19.18
 -5 8 -4 327.59 28.6
 -5 8 -4 367.57 28.24
 -5 8 -3 487.9 35.84
 -5 8 -3 517.93 35.15
 -5 8 -3 556.97 37.44
 -5 8 -2 299.48 25.15
 -5 8 -2 254.38 22.95
 -5 8 -2 288.71 25.68
 -5 8 -1 55.92 12.27
 -5 8 -1 42.47 10.36
 -5 8 -1 37.45 11.67
 -5 8 0 229.4 21.24
 -5 8 0 191.09 20.91
 -5 8 1 108.31 15.59
 -5 8 1 93.53 15.95
 -5 8 2 1.75 8.54
 -5 8 2 -8.73 10.8
 -5 8 2 2.08 9.42
 -5 8 3 190.1 18.78
 -5 8 3 182.38 20.78
 -5 8 3 167.76 19.44
 -5 8 4 204.91 19.05
 -5 8 4 199.45 21.61
 -5 8 4 173.48 20.18
 -5 8 5 19.34 9.35
 -5 8 5 20.18 11.13
 -5 8 6 765.3 47.97
 -5 8 6 708.5 47.29
 -5 8 7 61.76 15.1
 -5 8 7 94.39 16.67
 -5 8 8 88.5 15.76
 -5 8 8 72.63 15.12
 -5 8 9 284.94 27.45
 -5 8 9 284.5 27.24
 -5 8 10 247.46 26.45
 -5 8 10 310.58 28.1
 -5 8 11 25.76 13.62
 -5 8 11 12.4 11.95
 -5 8 11 7.51 11.89
 -5 8 12 240.5 26.56
 -5 8 12 243.65 26.17
 -5 8 12 218.29 24.94
 -5 8 13 281.31 27.99
 -5 8 13 249.33 27.73
 -5 8 13 216.27 26.3
 -5 8 14 2.68 12.34
 -5 8 14 16.68 14.15
 -5 8 14 13.58 12.49
 -5 8 15 82.79 18.96
 -5 8 15 55.32 16.44
 -5 8 15 86.94 19.34
 -5 8 16 37.64 16.83
 -5 8 16 59.94 17.57
 -5 8 16 38.05 16.31
 -5 8 17 23.95 15.63
 -5 8 17 2.95 13.11
 -5 8 17 12.01 14.02
 -5 8 18 114.44 21.84
 -5 8 18 103.57 20.31
 -5 8 18 55.41 19.39
 -5 8 19 134.09 25.25
 -5 8 19 113.5 22.07
 -5 8 19 167.13 26.41
 -5 8 20 -6.59 17.4
 -5 8 20 3.26 15.44
 -5 8 20 6.45 15.75
 -5 8 21 118.84 26.04
 -5 8 21 77.54 19.94
 -5 8 21 118.83 25.33
 -5 8 22 104.86 25.2
 -5 8 22 59.07 21.14
 -5 8 23 3.6 19.91
 -5 8 23 -17.93 17.5
 -5 8 24 7.38 19.96
 -5 8 24 18.41 17.73
 -5 9 -22 14.07 15.1
 -5 9 -21 197.22 28.29
 -5 9 -21 212.19 29.19
 -5 9 -20 23.24 17.11
 -5 9 -20 -3.43 16.27
 -5 9 -19 59.23 19.99
 -5 9 -19 77.68 19.53
 -5 9 -18 149.62 25.52
 -5 9 -18 165.88 25.85
 -5 9 -17 179.62 26.83
 -5 9 -17 224.35 27.68
 -5 9 -16 12.62 15.66
 -5 9 -16 41.37 16.43
 -5 9 -15 406.19 37.36
 -5 9 -15 375.95 35.99
 -5 9 -14 273.61 29.9
 -5 9 -14 248.35 29.27
 -5 9 -13 5.95 13.68
 -5 9 -13 26.49 15.18
 -5 9 -12 127.93 21.67
 -5 9 -12 160.02 22.72
 -5 9 -11 141.95 21.79
 -5 9 -11 135.58 21.52
 -5 9 -10 8.3 11.63
 -5 9 -10 -5.35 11.67
 -5 9 -9 253.24 27.52
 -5 9 -9 234.39 25.62
 -5 9 -8 159.83 21.86
 -5 9 -8 131.25 19.3
 -5 9 -7 58.56 15.47
 -5 9 -7 49.91 14.19
 -5 9 -6 398.11 34.07
 -5 9 -6 447.69 34.02
 -5 9 -6 446.94 34.61
 -5 9 -5 216.12 23.39
 -5 9 -5 199.52 21.94
 -5 9 -5 163.59 21.59
 -5 9 -4 2.33 10.71
 -5 9 -4 -4.12 9.47
 -5 9 -4 2.34 10.04
 -5 9 -3 394.02 31.42
 -5 9 -3 371.39 29.46
 -5 9 -3 366.7 31.18
 -5 9 -2 503.94 36.73
 -5 9 -2 482.44 36.27
 -5 9 -1 19.25 11.46
 -5 9 -1 13.81 10.6
 -5 9 0 114.44 16.49
 -5 9 0 114.94 17.36
 -5 9 1 168.35 19.67
 -5 9 1 199.58 22.83
 -5 9 1 161.23 20.53
 -5 9 2 19.79 10.21
 -5 9 2 9.66 11.1
 -5 9 2 9.25 10.98
 -5 9 3 56.13 12.75
 -5 9 3 36.44 13.61
 -5 9 3 53.6 14.29
 -5 9 4 161.11 18.84
 -5 9 4 173.83 21.63
 -5 9 5 -2.47 12.22
 -5 9 5 9.89 11.54
 -5 9 6 85.1 18.14
 -5 9 6 109.88 18.22
 -5 9 7 175.44 21.99
 -5 9 7 134.02 20.12
 -5 9 8 31.01 13.33
 -5 9 8 5.14 11.43
 -5 9 9 142.13 21.04
 -5 9 9 86.38 18.94
 -5 9 10 177.13 22.62
 -5 9 10 168.15 23.66
 -5 9 11 30.18 14.9
 -5 9 11 22.28 13.07
 -5 9 11 40.84 14.79
 -5 9 12 8.55 14.71
 -5 9 12 39.22 15.7
 -5 9 12 19.47 14.18
 -5 9 13 272.43 29.8
 -5 9 13 270.38 29.85
 -5 9 13 327.46 31.78
 -5 9 14 88.3 19.26
 -5 9 14 74.25 19.58
 -5 9 14 70.15 19.13
 -5 9 15 51.44 17.59
 -5 9 15 57.69 18.35
 -5 9 15 33.02 16.92
 -5 9 16 183.54 26.32
 -5 9 16 179.73 26.96
 -5 9 16 206.63 27.68
 -5 9 17 88.89 21.73
 -5 9 17 73.64 19.56
 -5 9 17 22.13 16.46
 -5 9 18 35.95 19.36
 -5 9 18 62.62 18.95
 -5 9 18 41.98 18.95
 -5 9 19 157.83 26.49
 -5 9 19 142.57 25.1
 -5 9 20 58.63 21.59
 -5 9 20 41.95 19.25
 -5 9 21 10.61 18.93
 -5 9 21 21.62 17.85
 -5 9 22 76.12 24.62
 -5 9 22 107.24 24.54
 -5 10 -21 41.42 18.98
 -5 10 -20 110.01 24.24
 -5 10 -20 117.48 23.09
 -5 10 -19 20.49 18.26
 -5 10 -19 -3.51 14.48
 -5 10 -18 131.92 23.85
 -5 10 -18 127.73 23.12
 -5 10 -17 294.36 33.05
 -5 10 -17 257.31 30.85
 -5 10 -16 36.29 17.68
 -5 10 -16 19.89 15.99
 -5 10 -15 84.48 20.41
 -5 10 -15 90.77 20.89
 -5 10 -14 210.84 27.57
 -5 10 -14 237.17 27.94
 -5 10 -13 18.82 13.47
 -5 10 -13 15.38 12.46
 -5 10 -12 61.5 17.19
 -5 10 -12 50.82 16.16
 -5 10 -11 84.27 18.92
 -5 10 -11 118.86 19.91
 -5 10 -10 35.32 14.87
 -5 10 -10 44.85 15.26
 -5 10 -9 -8.63 12.78
 -5 10 -9 8.11 12.42
 -5 10 -8 238.62 26.49
 -5 10 -8 182.37 23.46
 -5 10 -8 206.23 24.73
 -5 10 -7 158.93 21.44
 -5 10 -7 110.06 18.59
 -5 10 -7 121.28 20.45
 -5 10 -6 138.99 20.8
 -5 10 -6 86.32 16.77
 -5 10 -6 91.02 18.1
 -5 10 -5 393.51 32.5
 -5 10 -5 297.97 28.93
 -5 10 -5 341.93 31.37
 -5 10 -4 35.6 13.29
 -5 10 -4 76.44 16.7
 -5 10 -3 17.36 12.16
 -5 10 -3 35.45 13.74
 -5 10 -2 307.61 28.73
 -5 10 -2 297.46 29
 -5 10 -1 115.97 17.53
 -5 10 -1 77.98 17.37
 -5 10 0 85.67 15.96
 -5 10 0 113.31 19.05
 -5 10 1 215.45 23.43
 -5 10 1 231.15 26.14
 -5 10 1 204.51 24.3
 -5 10 2 88.98 16.51
 -5 10 2 79.12 16.96
 -5 10 3 -8.73 11.11
 -5 10 3 -5.3 12.37
 -5 10 4 322.01 27.36
 -5 10 4 312.25 30.01
 -5 10 4 265.37 29.21
 -5 10 5 414.15 34.31
 -5 10 5 300.98 32.13
 -5 10 6 16.31 13.64
 -5 10 6 -8.24 13.79
 -5 10 7 195.05 25.17
 -5 10 7 281.75 29.18
 -5 10 8 180.96 23.2
 -5 10 8 110.47 20.48
 -5 10 9 -8.49 13.2
 -5 10 9 8.64 13.02
 -5 10 10 158.12 23.94
 -5 10 10 131.79 22.09
 -5 10 11 131.86 21.74
 -5 10 11 116.58 20.74
 -5 10 12 -8.95 15.96
 -5 10 12 -18.29 14.23
 -5 10 12 3.05 14.01
 -5 10 13 97.36 21.8
 -5 10 13 143.44 22.9
 -5 10 13 86.75 21.12
 -5 10 14 52.92 17.6
 -5 10 14 60.63 18.22
 -5 10 14 59.93 18.93
 -5 10 15 3.18 14.86
 -5 10 15 -3.27 15.72
 -5 10 15 -3.21 14.73
 -5 10 16 87.99 21.19
 -5 10 16 70.36 20.87
 -5 10 16 42.41 18.86
 -5 10 17 103.51 24.82
 -5 10 17 123.7 23.55
 -5 10 18 13.68 17.17
 -5 10 18 3.52 15.66
 -5 10 19 122.55 25.46
 -5 10 19 61.48 21
 -5 10 20 50.07 21.59
 -5 11 -18 10.55 17.64
 -5 11 -18 -3.58 14.16
 -5 11 -17 69.71 21.37
 -5 11 -17 77.39 19.94
 -5 11 -16 96.64 22.64
 -5 11 -16 100.05 22.09
 -5 11 -15 -17.04 16.65
 -5 11 -15 -10.13 15.52
 -5 11 -14 174.72 26.72
 -5 11 -14 141.83 23.27
 -5 11 -13 138.98 24.65
 -5 11 -13 131.79 22.48
 -5 11 -12 29.28 16.99
 -5 11 -12 6.25 12.38
 -5 11 -11 172.47 26.4
 -5 11 -11 227.29 26.88
 -5 11 -11 191.97 26.74
 -5 11 -10 119 22.45
 -5 11 -10 138.11 22.1
 -5 11 -10 123.82 21.63
 -5 11 -9 12.28 12.91
 -5 11 -9 -11.35 12.17
 -5 11 -9 11.6 14.36
 -5 11 -8 150.41 22.5
 -5 11 -8 125.93 20.37
 -5 11 -8 119.91 21.82
 -5 11 -7 244.51 28.45
 -5 11 -7 297.82 28.87
 -5 11 -7 307.29 30.27
 -5 11 -6 -2.88 12.36
 -5 11 -6 2.79 12.39
 -5 11 -5 189.22 24.09
 -5 11 -5 168.67 23.31
 -5 11 -4 141.04 21.09
 -5 11 -4 148.3 22.15
 -5 11 -3 5.42 12.04
 -5 11 -3 -2.73 13.53
 -5 11 -2 92.95 18.47
 -5 11 -2 84.44 18.1
 -5 11 -1 151.12 21.27
 -5 11 -1 147.34 22.69
 -5 11 -1 201.55 23.89
 -5 11 0 30.7 13.1
 -5 11 0 28.31 15.57
 -5 11 0 46.36 14.49
 -5 11 1 150.82 20.41
 -5 11 1 116.26 21.2
 -5 11 2 227.38 24.52
 -5 11 2 210.26 26.24
 -5 11 3 14.62 12.56
 -5 11 3 -5.71 13.13
 -5 11 3 20.16 14.26
 -5 11 4 43.07 15.62
 -5 11 4 32 15.45
 -5 11 5 40.44 15.73
 -5 11 5 44.1 16.01
 -5 11 6 46.63 17.19
 -5 11 6 2.98 13.49
 -5 11 7 5.88 13.3
 -5 11 7 6.04 14.94
 -5 11 8 107.26 19.86
 -5 11 8 39.84 15.43
 -5 11 9 -6.04 14.94
 -5 11 9 31.12 16.04
 -5 11 10 45.96 17.49
 -5 11 10 63.17 18.21
 -5 11 11 152.28 24.78
 -5 11 11 125.38 23.13
 -5 11 12 126.22 23.52
 -5 11 12 98.21 21.33
 -5 11 12 126.01 24.21
 -5 11 13 35.33 17.85
 -5 11 13 29.49 17.79
 -5 11 13 43.47 18.57
 -5 11 14 261.78 32.23
 -5 11 14 232.09 30.52
 -5 11 14 202.43 29.51
 -5 11 15 90.09 22.86
 -5 11 15 87.16 22.79
 -5 11 16 47.63 19.74
 -5 11 16 39.19 19.81
 -5 11 17 138.74 26.29
 -5 12 -15 21.36 17.39
 -5 12 -15 14.01 13.88
 -5 12 -15 20.1 17.93
 -5 12 -14 119.72 23.63
 -5 12 -14 68.54 20.44
 -5 12 -14 118.6 23.46
 -5 12 -13 104.3 22.55
 -5 12 -13 113.68 22.25
 -5 12 -13 116.64 23.19
 -5 12 -12 44.56 17.62
 -5 12 -12 65.18 18.6
 -5 12 -12 66.95 19.13
 -5 12 -11 13.51 14.48
 -5 12 -11 9.5 13.32
 -5 12 -11 6.28 14.89
 -5 12 -10 126.29 22.9
 -5 12 -10 119.75 20.8
 -5 12 -10 123.75 22.73
 -5 12 -9 78.45 19.43
 -5 12 -9 53.5 17.01
 -5 12 -9 51.92 17.65
 -5 12 -8 35.36 15.06
 -5 12 -8 24.14 15.8
 -5 12 -7 176.78 25.48
 -5 12 -7 158.39 24.73
 -5 12 -6 27.91 16.25
 -5 12 -6 41.48 16.65
 -5 12 -5 27.42 14.72
 -5 12 -5 35.3 15.78
 -5 12 -4 202.59 24.37
 -5 12 -4 149.65 22.97
 -5 12 -4 152.2 23.77
 -5 12 -3 44.13 16.37
 -5 12 -3 32.1 14.93
 -5 12 -2 46.27 16.1
 -5 12 -2 33.33 16.67
 -5 12 -2 37.87 15.29
 -5 12 -1 159.23 22.52
 -5 12 -1 151.09 24.07
 -5 12 0 36.39 15.06
 -5 12 0 39.25 16.79
 -5 12 1 35.87 13.72
 -5 12 1 21.13 17.13
 -5 12 2 168.65 22.86
 -5 12 2 166.43 25.05
 -5 12 2 177.81 25.35
 -5 12 3 121.38 21.54
 -5 12 3 111.25 21.62
 -5 12 4 3.05 15.12
 -5 12 4 37.42 16.29
 -5 12 5 211.3 28.2
 -5 12 5 188.84 26.48
 -5 12 6 67.81 19.63
 -5 12 6 28.67 15.66
 -5 12 7 24.91 17.05
 -5 12 7 3.23 15.08
 -5 12 8 84.88 20.26
 -5 12 8 130.7 23.16
 -5 12 9 57.27 19.25
 -5 12 9 49.75 19.1
 -5 12 10 -3.22 16.57
 -5 12 10 6.72 15.68
 -5 12 11 130.05 24.39
 -5 12 11 109.33 23.47
 -5 12 12 39.58 18.56
 -5 12 12 52.06 18.44
 -5 12 13 -10.03 16.78
 -5 12 13 -14.15 19.8
 -5 12 14 61.09 22.55
 -5 13 -12 94.32 20.44
 -5 13 -12 92.06 22.4
 -5 13 -11 9.75 18
 -5 13 -10 73.65 20.87
 -5 13 -10 122.21 23.49
 -5 13 -9 77.35 20.49
 -5 13 -9 51.92 19.83
 -5 13 -9 95.51 23.11
 -5 13 -8 13.64 15.42
 -5 13 -8 3.15 14.69
 -5 13 -8 -3.15 15.17
 -5 13 -7 144.16 23.24
 -5 13 -7 144.53 24.72
 -5 13 -7 118.88 22.96
 -5 13 -6 152.42 23.34
 -5 13 -6 205.21 27.42
 -5 13 -6 183.46 26.52
 -5 13 -5 3.26 14.23
 -5 13 -5 12.39 15.12
 -5 13 -4 205.39 26.88
 -5 13 -4 185.01 26.31
 -5 13 -3 173.99 25.3
 -5 13 -3 124.86 24.04
 -5 13 -2 -9.35 15.43
 -5 13 -2 -9.56 16
 -5 13 -1 135.12 22.49
 -5 13 -1 95.29 21.38
 -5 13 0 187.85 25.17
 -5 13 0 126.84 23.79
 -5 13 0 160.59 25.77
 -5 13 1 11.96 12.82
 -5 13 1 12.91 15.06
 -5 13 1 -12.69 16.13
 -5 13 2 38.97 18.48
 -5 13 2 53.96 19.52
 -5 13 3 124.18 24.1
 -5 13 3 152.74 24.79
 -5 13 4 16.48 16.57
 -5 13 4 22.3 16.65
 -5 13 5 29.97 17.07
 -5 13 5 76.83 20.4
 -5 13 6 70.55 20.59
 -5 13 6 67.59 20.27
 -5 13 7 23.79 17.75
 -5 13 7 16.22 16.52
 -5 13 8 61.76 20.46
 -5 13 8 84.96 20.77
 -5 13 9 92.15 23.38
 -4 -10 7 6.8 18.18
 -4 -10 8 101.56 24.42
 -4 -10 9 202.17 29.79
 -4 -10 10 50.28 20.99
 -4 -9 -7 143.99 25.43
 -4 -9 -6 107.59 23.01
 -4 -9 3 290.3 32.52
 -4 -9 4 53.99 19.57
 -4 -9 5 34.83 18.9
 -4 -9 6 167.25 26.12
 -4 -9 7 103.88 22.19
 -4 -9 8 43.92 19.63
 -4 -9 9 259.62 31.17
 -4 -9 10 96.62 22.51
 -4 -9 11 31.05 19.39
 -4 -9 12 163.84 27.19
 -4 -8 -11 59.26 18.59
 -4 -8 -10 23.94 16.96
 -4 -8 -9 164.18 25.72
 -4 -8 -8 118.13 22.09
 -4 -8 1 134.83 21.6
 -4 -8 2 23.34 15.26
 -4 -8 3 93 19.74
 -4 -8 4 147.81 23.07
 -4 -8 5 -5.78 14.12
 -4 -8 6 95.14 20.87
 -4 -8 7 247.51 28.81
 -4 -8 8 37.35 17.65
 -4 -8 9 88.93 20.58
 -4 -8 10 223.59 28.25
 -4 -8 11 68.66 19.69
 -4 -8 12 145.72 23.7
 -4 -8 13 128.26 22.99
 -4 -8 21 3.58 15.08
 -4 -8 22 62.7 19.19
 -4 -7 -14 48.75 18.29
 -4 -7 -13 13.65 15.44
 -4 -7 -12 20.05 15.62
 -4 -7 -11 238.55 28.86
 -4 -7 -10 6.39 12.64
 -4 -7 -2 333.93 31.58
 -4 -7 -1 58.82 16.41
 -4 -7 0 31.88 14.44
 -4 -7 1 319.66 30.83
 -4 -7 2 147.37 21.67
 -4 -7 3 -7.86 12.61
 -4 -7 4 313.46 30.35
 -4 -7 5 185.14 23.84
 -4 -7 6 20.86 14.14
 -4 -7 7 451.01 37.43
 -4 -7 8 286.68 29.01
 -4 -7 9 -2.61 14.11
 -4 -7 10 240.2 27.51
 -4 -7 11 225.05 27.5
 -4 -7 12 18.34 15
 -4 -7 13 136.36 22.21
 -4 -7 14 147.11 23.5
 -4 -7 15 8.24 11.11
 -4 -7 16 221.15 26.2
 -4 -7 17 287.47 30.68
 -4 -7 18 18.69 14.56
 -4 -7 19 187.63 25.9
 -4 -7 20 100.46 20.94
 -4 -7 21 -3.46 13.7
 -4 -7 22 60.66 19.03
 -4 -7 23 91.71 22.59
 -4 -7 24 7.52 15.52
 -4 -6 -17 180.33 26.44
 -4 -6 -16 64.67 18.41
 -4 -6 -15 10 13.48
 -4 -6 -14 101.06 20.24
 -4 -6 -13 66.83 18.23
 -4 -6 -12 -6.21 13.32
 -4 -6 -11 287.48 30.95
 -4 -6 -3 2.42 10.75
 -4 -6 -2 220.62 24.24
 -4 -6 -1 290.38 27.54
 -4 -6 0 14.19 12.66
 -4 -6 1 190.53 22.88
 -4 -6 2 334.92 29.74
 -4 -6 3 16.37 11.6
 -4 -6 4 130.67 19.59
 -4 -6 5 130.68 19.78
 -4 -6 6 60.73 15.64
 -4 -6 7 53.86 15.14
 -4 -6 8 674.38 45.59
 -4 -6 9 120.32 20.05
 -4 -6 10 196.86 23.3
 -4 -6 11 384.05 34.1
 -4 -6 11 444.86 32.81
 -4 -6 12 50.38 15.42
 -4 -6 12 31.32 12.22
 -4 -6 13 110.97 19.74
 -4 -6 13 120.26 17.9
 -4 -6 14 218.3 25.72
 -4 -6 14 228.53 25.03
 -4 -6 15 109.53 18.36
 -4 -6 16 46.44 14.92
 -4 -6 17 345.81 32.84
 -4 -6 18 80.46 17.9
 -4 -6 19 77.48 17.66
 -4 -6 20 212.31 27.05
 -4 -6 21 73.25 19.1
 -4 -6 22 24.05 15.3
 -4 -6 23 169.84 26.32
 -4 -6 24 29.05 15.9
 -4 -6 25 7.44 14.72
 -4 -6 26 68.35 20.28
 -4 -5 -19 70.88 19.13
 -4 -5 -18 -3.31 14.73
 -4 -5 -17 126.62 22.6
 -4 -5 -16 114.23 20.37
 -4 -5 -15 12.39 13.29
 -4 -5 -14 181 24.49
 -4 -5 -13 264.19 29.18
 -4 -5 -12 34.22 14.39
 -4 -5 -5 193.82 21.76
 -4 -5 -4 318.59 27.96
 -4 -5 -3 31.95 12.62
 -4 -5 -2 194.17 21.48
 -4 -5 -1 753.53 47.46
 -4 -5 0 233.1 22.99
 -4 -5 1 43.53 12.71
 -4 -5 2 274.81 25.25
 -4 -5 3 266.31 24.83
 -4 -5 4 68.22 14.37
 -4 -5 5 607.46 40.68
 -4 -5 6 56.29 14.29
 -4 -5 7 266.41 25.32
 -4 -5 8 405.93 31.68
 -4 -5 8 402.8 28.79
 -4 -5 9 45.29 10.64
 -4 -5 10 9.29 8.95
 -4 -5 11 498.81 35.31
 -4 -5 12 174.52 20.44
 -4 -5 13 17.83 11.21
 -4 -5 14 195.49 22.06
 -4 -5 15 218.49 24.25
 -4 -5 16 -5.22 10.76
 -4 -5 17 426.57 35.78
 -4 -5 18 77.05 17.78
 -4 -5 19 68.37 17.07
 -4 -5 20 108.08 20.75
 -4 -5 21 38.41 15.03
 -4 -5 22 -3.31 12.5
 -4 -5 23 23.85 14.1
 -4 -5 24 87.56 19.54
 -4 -5 25 14.36 14.52
 -4 -5 26 69.73 19.85
 -4 -5 27 145.94 25.3
 -4 -4 -19 198.05 26.18
 -4 -4 -18 98.41 19.95
 -4 -4 -17 57.06 16.62
 -4 -4 -16 260.11 28.8
 -4 -4 -15 85.26 17.93
 -4 -4 -14 8.28 12.06
 -4 -4 -13 270.49 28.11
 -4 -4 -9 381.35 30.54
 -4 -4 -8 99.39 16.71
 -4 -4 -7 338.66 27.98
 -4 -4 -6 302.2 25.82
 -4 -4 -6 304.92 26.02
 -4 -4 -5 9.06 9.82
 -4 -4 -5 15.14 10.01
 -4 -4 -4 618.45 41.02
 -4 -4 -4 692.85 41.31
 -4 -4 -3 550.64 37.66
 -4 -4 -3 626.31 38.31
 -4 -4 -2 8.45 9.96
 -4 -4 -2 12.82 10.15
 -4 -4 -1 453.09 31.71
 -4 -4 -1 414.53 30
 -4 -4 0 503.09 33.94
 -4 -4 0 475.35 32.36
 -4 -4 1 21.67 10.04
 -4 -4 1 22.82 9.75
 -4 -4 2 460.67 32.65
 -4 -4 3 476.89 33.12
 -4 -4 4 12.76 10.54
 -4 -4 6 503.63 30.96
 -4 -4 7 156.51 15.71
 -4 -4 8 36.01 9.39
 -4 -4 9 678.39 40.91
 -4 -4 10 243.87 21.87
 -4 -4 11 29.87 10.97
 -4 -4 12 534.65 36.59
 -4 -4 13 14.83 9.91
 -4 -4 14 33.64 11.94
 -4 -4 15 506.99 37.81
 -4 -4 16 316.8 29.62
 -4 -4 17 52.27 14.32
 -4 -4 18 893.74 57.55
 -4 -4 19 276.33 28.86
 -4 -4 20 23.69 13.42
 -4 -4 21 211.88 26.57
 -4 -4 22 117.46 21.24
 -4 -4 23 6.55 13.77
 -4 -4 24 91 20.24
 -4 -4 25 124.51 22.75
 -4 -4 26 -7.07 14.6
 -4 -4 27 198.64 28.15
 -4 -4 28 103.12 22.97
 -4 -3 -18 87.44 17.54
 -4 -3 -18 94.97 20.8
 -4 -3 -17 -5.49 12.81
 -4 -3 -17 -8.34 15.9
 -4 -3 -16 50.62 14.17
 -4 -3 -16 24.11 15.08
 -4 -3 -15 235.01 25.82
 -4 -3 -15 237.12 26.64
 -4 -3 -14 29.99 12.89
 -4 -3 -14 -2.48 13.72
 -4 -3 -13 125.96 20.06
 -4 -3 -12 478.63 36.25
 -4 -3 -11 124.62 19.33
 -4 -3 -10 106.95 17.4
 -4 -3 -9 778.97 48.17
 -4 -3 -8 3.87 10.35
 -4 -3 -7 65.37 13.4
 -4 -3 -7 69.87 12.55
 -4 -3 -6 70.36 13.59
 -4 -3 -6 73.72 12.48
 -4 -3 -5 71.56 13.53
 -4 -3 -5 96.88 13.81
 -4 -3 -4 6.77 9.27
 -4 -3 -4 9.57 9.12
 -4 -3 -3 473.7 32.15
 -4 -3 -3 495.38 32.75
 -4 -3 -2 369.58 27.41
 -4 -3 -2 419.98 28.61
 -4 -3 -1 144.37 16.44
 -4 -3 -1 157.49 16.65
 -4 -3 0 743.27 43.28
 -4 -3 0 730.98 43.1
 -4 -3 1 135.91 15.61
 -4 -3 4 276.31 18.58
 -4 -3 5 3.15 5.94
 -4 -3 6 814.06 43.88
 -4 -3 7 496.33 30.82
 -4 -3 8 18.24 8.22
 -4 -3 9 215.45 18.92
 -4 -3 10 623.78 38.81
 -4 -3 11 1.78 7.92
 -4 -3 12 324.45 26.68
 -4 -3 13 295.09 26.14
 -4 -3 14 12.95 11.14
 -4 -3 15 230.39 24.09
 -4 -3 16 410.78 33.51
 -4 -3 17 -2.52 11.94
 -4 -3 18 181.79 23.51
 -4 -3 19 326.92 31.38
 -4 -3 20 8.57 12.69
 -4 -3 21 124.35 21.96
 -4 -3 22 180.61 25.2
 -4 -3 23 6.32 12.77
 -4 -3 24 68.26 18.62
 -4 -3 25 143.36 23.67
 -4 -3 26 20.51 15.98
 -4 -3 27 83.77 20.48
 -4 -3 28 146.04 26.22
 -4 -3 29 14.47 16.9
 -4 -2 -24 91.75 22.6
 -4 -2 -23 -6.66 18.83
 -4 -2 -22 61.72 20.58
 -4 -2 -21 173.87 26.38
 -4 -2 -20 12.28 15.41
 -4 -2 -19 32.69 16.32
 -4 -2 -18 86.06 19.87
 -4 -2 -17 14.87 12.49
 -4 -2 -17 44.16 16.46
 -4 -2 -16 7.19 9.89
 -4 -2 -16 -5.31 13.49
 -4 -2 -15 113.53 17.15
 -4 -2 -15 91.62 19.19
 -4 -2 -14 174.43 21.34
 -4 -2 -14 187.69 24.04
 -4 -2 -13 87.22 16.35
 -4 -2 -13 90.94 17.63
 -4 -2 -12 288.76 26.24
 -4 -2 -12 345.47 29.42
 -4 -2 -11 348.5 27.42
 -4 -2 -11 272.83 26.46
 -4 -2 -10 14.92 11.85
 -4 -2 -10 20.37 11.3
 -4 -2 -9 448.47 32.95
 -4 -2 -8 236.23 20.86
 -4 -2 -8 330.63 25.44
 -4 -2 -7 12.55 9.85
 -4 -2 -7 26.43 9.36
 -4 -2 -6 348.9 24.31
 -4 -2 -6 325.22 25.71
 -4 -2 -5 378.05 26.77
 -4 -2 -5 439.4 29.48
 -4 -2 -4 3.22 7.86
 -4 -2 -4 6.67 6.61
 -4 -2 -3 319.15 23.4
 -4 -2 -3 364.39 25.62
 -4 -2 -2 1228.38 64.4
 -4 -2 -2 1299.86 66.23
 -4 -2 -1 1.49 6.75
 -4 -2 -1 6.61 7.16
 -4 -2 0 748.89 42.91
 -4 -2 2 27.55 5.2
 -4 -2 3 112.17 9.9
 -4 -2 4 485.76 27.32
 -4 -2 5 80.23 9.77
 -4 -2 6 387.62 24.11
 -4 -2 6 349.12 21.91
 -4 -2 7 511.46 31.03
 -4 -2 7 499.41 27.97
 -4 -2 8 1.36 7.36
 -4 -2 9 26.78 9.01
 -4 -2 10 542.35 34.95
 -4 -2 11 104.35 14.62
 -4 -2 12 83.84 14.22
 -4 -2 13 369.17 29.09
 -4 -2 14 111.54 16.35
 -4 -2 15 182.21 21.01
 -4 -2 16 574.9 40.97
 -4 -2 17 129.83 19.91
 -4 -2 17 151.56 19.84
 -4 -2 18 148.46 21.82
 -4 -2 18 186.53 21.7
 -4 -2 19 442.85 37.11
 -4 -2 20 85.93 18.39
 -4 -2 21 -5.75 14.62
 -4 -2 22 133.73 22
 -4 -2 23 88.87 19.31
 -4 -2 24 6.31 14.72
 -4 -2 25 272.01 30.84
 -4 -2 26 116.13 23.12
 -4 -2 27 77.97 21.74
 -4 -2 28 152.18 26.04
 -4 -2 29 21.09 17.9
 -4 -2 30 42.79 18.47
 -4 -1 -24 78.75 21.96
 -4 -1 -23 173.78 27.49
 -4 -1 -22 -3.25 15.64
 -4 -1 -21 126.21 23.91
 -4 -1 -20 158.92 24.88
 -4 -1 -19 -5.9 14.6
 -4 -1 -18 124.99 21.9
 -4 -1 -17 190.78 24.57
 -4 -1 -16 2.31 11.58
 -4 -1 -16 2.61 13.11
 -4 -1 -15 463.03 35.72
 -4 -1 -15 490.22 34.67
 -4 -1 -15 449.58 36.88
 -4 -1 -14 489 34.96
 -4 -1 -14 424.16 32.02
 -4 -1 -14 432.05 35.26
 -4 -1 -13 45.39 14.19
 -4 -1 -13 52.33 14.81
 -4 -1 -12 172.39 20.43
 -4 -1 -12 212.45 22.62
 -4 -1 -11 1075.02 62.44
 -4 -1 -11 1198.36 64.72
 -4 -1 -10 379.32 29.32
 -4 -1 -10 415.02 30.78
 -4 -1 -9 309.46 25.77
 -4 -1 -8 606.39 34.82
 -4 -1 -8 615.5 38.99
 -4 -1 -7 87.23 13.62
 -4 -1 -7 98.06 11.35
 -4 -1 -6 87.03 12.89
 -4 -1 -6 85.62 10.75
 -4 -1 -5 497.02 30.13
 -4 -1 -5 545.95 33.8
 -4 -1 -4 356.3 22.91
 -4 -1 -4 333.22 24.8
 -4 -1 -3 199.01 16.68
 -4 -1 -3 225.69 19.05
 -4 -1 -2 1167.99 61.05
 -4 -1 -1 338.78 24.1
 -4 -1 0 500.57 24.25
 -4 -1 1 1951.16 87.89
 -4 -1 2 331.84 21.62
 -4 -1 2 361.98 19.85
 -4 -1 3 396.11 23.8
 -4 -1 3 417.68 23.36
 -4 -1 4 799.17 41.96
 -4 -1 4 874.32 42.88
 -4 -1 5 965.49 50.48
 -4 -1 5 1038.3 50.21
 -4 -1 5 1081.19 52.36
 -4 -1 6 22.16 5.89
 -4 -1 6 34.51 5.95
 -4 -1 6 34.52 8.32
 -4 -1 7 903.26 46.02
 -4 -1 7 1019.5 47.76
 -4 -1 7 956.24 50.66
 -4 -1 8 696.37 36.31
 -4 -1 8 684.71 40.13
 -4 -1 8 720.84 41.31
 -4 -1 9 8.6 5.12
 -4 -1 9 5.93 8.21
 -4 -1 9 -0.99 6.38
 -4 -1 9 1.53 7.47
 -4 -1 10 602.37 36.39
 -4 -1 10 655.32 40.16
 -4 -1 11 201.21 18.03
 -4 -1 11 196.19 19.94
 -4 -1 11 253.22 21.22
 -4 -1 12 -1.84 8.84
 -4 -1 12 -1.72 8.39
 -4 -1 13 211.02 21.78
 -4 -1 13 221.09 20.82
 -4 -1 14 239.87 23.56
 -4 -1 14 208.67 21.53
 -4 -1 15 4.36 10.94
 -4 -1 15 7.63 10.45
 -4 -1 16 144.21 19.76
 -4 -1 16 114.17 17.37
 -4 -1 17 610.71 41.37
 -4 -1 17 510.6 37.27
 -4 -1 18 35.02 14.21
 -4 -1 18 24.98 13.8
 -4 -1 19 106.87 19.49
 -4 -1 19 53.33 14.96
 -4 -1 20 238.13 26.34
 -4 -1 21 33.63 15.4
 -4 -1 22 121.76 21.64
 -4 -1 23 107.61 20.57
 -4 -1 24 6.15 15.02
 -4 -1 25 176.95 27.04
 -4 -1 26 220.14 28.6
 -4 -1 27 79.42 21.6
 -4 -1 28 20.25 17.63
 -4 -1 29 199.12 28.49
 -4 -1 30 80.07 21.2
 -4 0 -25 35.04 19.02
 -4 0 -24 147.08 25.25
 -4 0 -23 226.38 29.15
 -4 0 -22 67.9 20.53
 -4 0 -21 59.51 19.16
 -4 0 -20 335.66 33.72
 -4 0 -19 92.83 17.72
 -4 0 -19 87.38 19.17
 -4 0 -18 32.48 14.32
 -4 0 -18 16.79 14.46
 -4 0 -17 113.47 18.74
 -4 0 -17 83.11 18.59
 -4 0 -16 116.38 18.09
 -4 0 -16 94.79 18.99
 -4 0 -15 15.67 13.07
 -4 0 -15 9.78 11.77
 -4 0 -14 526.19 38.92
 -4 0 -14 602.57 41.17
 -4 0 -13 203.56 22.07
 -4 0 -13 223.51 23.26
 -4 0 -12 161.23 19.1
 -4 0 -12 163.87 19.56
 -4 0 -11 659.24 43.62
 -4 0 -11 803.21 46.43
 -4 0 -10 148.72 17.57
 -4 0 -10 128.58 16.55
 -4 0 -9 44.4 11.44
 -4 0 -9 71.74 13.04
 -4 0 -8 263.95 22.33
 -4 0 -7 490.02 28.54
 -4 0 -7 564.52 34.51
 -4 0 -6 0.87 5.56
 -4 0 -6 7.73 7.55
 -4 0 -5 568.85 30.52
 -4 0 -5 521.15 31.26
 -4 0 -5 560.94 34.39
 -4 0 -4 1064.21 53.36
 -4 0 -4 1062.77 56.43
 -4 0 -3 -0.89 4.9
 -4 0 -3 6.8 7.01
 -4 0 -2 667.28 37.04
 -4 0 -2 627.87 29.81
 -4 0 -2 597.13 32.74
 -4 0 -1 831.85 44.38
 -4 0 -1 848.59 45.98
 -4 0 -1 839.18 38.68
 -4 0 -1 842.97 41.58
 -4 0 0 15.21 2.57
 -4 0 0 9.92 6.09
 -4 0 0 4.86 5.1
 -4 0 0 10.93 3.97
 -4 0 0 13.57 5.56
 -4 0 0 9.43 4.13
 -4 0 1 949.33 44.06
 -4 0 1 985.1 49.39
 -4 0 1 970.94 49.42
 -4 0 1 1089.9 50.49
 -4 0 1 1001.15 49.48
 -4 0 1 913.39 46.61
 -4 0 1 1085.47 46.7
 -4 0 2 124.69 11.26
 -4 0 2 110.28 10.63
 -4 0 2 120.44 11.97
 -4 0 2 116.79 10.23
 -4 0 2 102.7 10.41
 -4 0 2 131.5 7.43
 -4 0 2 114.73 6.9
 -4 0 3 3.35 4.89
 -4 0 3 7.25 3.19
 -4 0 3 5.43 4.96
 -4 0 3 7.49 5.19
 -4 0 3 7.2 6.2
 -4 0 3 4.17 2.58
 -4 0 3 4.22 4.78
 -4 0 4 282.21 17.92
 -4 0 4 292.2 15.41
 -4 0 4 277.87 17.54
 -4 0 4 298.88 17.11
 -4 0 4 262.79 18.02
 -4 0 4 212.79 17.49
 -4 0 4 255.73 12.95
 -4 0 4 246.06 19.5
 -4 0 5 961.95 43.65
 -4 0 5 901.41 45.62
 -4 0 5 940.52 45.33
 -4 0 5 861.71 43.61
 -4 0 5 927.08 46.48
 -4 0 5 823.93 46.36
 -4 0 5 899.71 40.19
 -4 0 5 866.13 48.1
 -4 0 6 49.42 7.19
 -4 0 6 41.2 6.64
 -4 0 6 41.79 5.71
 -4 0 6 47.3 9.57
 -4 0 6 40.14 9.56
 -4 0 6 45.82 3.82
 -4 0 7 481.28 26.6
 -4 0 7 445.79 29.28
 -4 0 7 468.66 22.41
 -4 0 7 484.27 29.94
 -4 0 7 454.72 23.85
 -4 0 7 451.75 24.9
 -4 0 8 970.18 48.88
 -4 0 8 1017.45 46.66
 -4 0 8 850.7 51.27
 -4 0 8 938.69 51.9
 -4 0 8 964.46 44.69
 -4 0 9 36.77 9.2
 -4 0 9 31.95 5.78
 -4 0 9 43.2 10.74
 -4 0 9 29.57 5.17
 -4 0 9 35.52 9.95
 -4 0 10 355.65 24.37
 -4 0 10 376.61 26.5
 -4 0 10 356.96 20.36
 -4 0 10 364.37 26.93
 -4 0 11 394.23 27.76
 -4 0 11 437.06 31.02
 -4 0 11 477.92 30.62
 -4 0 12 5.47 8.9
 -4 0 12 5.07 8.14
 -4 0 12 10.03 9.01
 -4 0 13 94.84 15.53
 -4 0 13 128.61 16.15
 -4 0 13 104.63 14.87
 -4 0 14 434.39 30.44
 -4 0 14 453.29 33.08
 -4 0 14 408.49 30.83
 -4 0 15 195.29 21.16
 -4 0 15 161.41 19.34
 -4 0 15 154.6 18.4
 -4 0 16 139.85 19.25
 -4 0 16 98.28 15.88
 -4 0 16 89.56 15.65
 -4 0 17 658.08 45.13
 -4 0 17 778.04 48.87
 -4 0 17 728.52 45.75
 -4 0 18 191.75 23.1
 -4 0 18 167.23 20.55
 -4 0 18 167.44 21.28
 -4 0 19 33.31 14.44
 -4 0 19 53.6 14.49
 -4 0 19 32.21 13.94
 -4 0 20 236.64 27.11
 -4 0 20 230.87 25.5
 -4 0 20 242.16 24.28
 -4 0 21 35.79 15.17
 -4 0 21 46.41 15.29
 -4 0 22 76.87 18.94
 -4 0 23 82.25 18
 -4 0 24 175.26 25.33
 -4 0 25 -3.1 14.7
 -4 0 26 336.8 34.95
 -4 0 27 126.65 23.07
 -4 0 28 -33.11 19.37
 -4 0 29 124.61 24.97
 -4 0 30 68.32 20.54
 -4 0 31 -6.91 18.26
 -4 1 -26 135.75 25.52
 -4 1 -25 118.59 22.87
 -4 1 -24 -3.4 15.35
 -4 1 -23 148.55 24.89
 -4 1 -22 214.31 27.84
 -4 1 -21 -6.18 15.52
 -4 1 -20 178.7 24.68
 -4 1 -19 134.67 22.06
 -4 1 -18 7.6 12.89
 -4 1 -18 -8.25 13.42
 -4 1 -17 219.89 24.79
 -4 1 -17 199.78 25.15
 -4 1 -16 263.3 26.42
 -4 1 -16 265.73 26.92
 -4 1 -15 13.54 11.49
 -4 1 -15 9.54 11.49
 -4 1 -14 313.01 27.99
 -4 1 -14 366.94 29.77
 -4 1 -13 571.14 38.42
 -4 1 -13 515.46 37.6
 -4 1 -12 102.19 15.75
 -4 1 -12 101.58 16.41
 -4 1 -11 84.15 14.74
 -4 1 -11 111.37 15.76
 -4 1 -10 778.14 45.96
 -4 1 -10 759.91 46.16
 -4 1 -9 32.01 10.05
 -4 1 -9 41.08 11.23
 -4 1 -8 302.2 23.47
 -4 1 -8 280.76 22.99
 -4 1 -7 303.81 23.64
 -4 1 -7 309.77 18.36
 -4 1 -7 340.74 24.35
 -4 1 -6 343.19 24.97
 -4 1 -6 346.69 19.84
 -4 1 -5 260.03 20.48
 -4 1 -4 1577.35 78.14
 -4 1 -3 1086.9 56.42
 -4 1 -2 229.31 12.98
 -4 1 -2 252.56 13.68
 -4 1 -2 226.55 18.05
 -4 1 -2 264.14 17.33
 -4 1 -2 268.66 17.89
 -4 1 -2 265.8 19.79
 -4 1 -1 1980.75 89.23
 -4 1 -1 1887.01 93.62
 -4 1 -1 2054.28 92.71
 -4 1 -1 1998.58 93.1
 -4 1 -1 1999.58 94.85
 -4 1 0 564.69 32.53
 -4 1 0 675.18 33.97
 -4 1 0 633.49 34.72
 -4 1 0 646.79 34.12
 -4 1 0 672.44 31.63
 -4 1 0 591.87 33.4
 -4 1 1 0.46 3.29
 -4 1 1 -0.87 5.38
 -4 1 1 -1.77 4.95
 -4 1 1 -1.82 5.3
 -4 1 1 3.67 4.04
 -4 1 1 0.82 4.94
 -4 1 1 -2.26 4.27
 -4 1 1 1.91 2.93
 -4 1 2 604.3 32.46
 -4 1 2 620.31 29.88
 -4 1 2 572.39 30.17
 -4 1 2 637.14 33.06
 -4 1 2 697.03 34.08
 -4 1 2 632.26 32.18
 -4 1 2 646.12 32.99
 -4 1 2 585.27 33.82
 -4 1 3 496.7 27.38
 -4 1 3 467.3 24.71
 -4 1 3 528.02 25.66
 -4 1 3 488.61 26.92
 -4 1 3 532.09 27.49
 -4 1 3 491.43 27.97
 -4 1 3 526.31 27.86
 -4 1 3 508.7 29.49
 -4 1 3 476.2 24.96
 -4 1 4 3.24 4.59
 -4 1 4 11.21 4.48
 -4 1 4 1.13 3.82
 -4 1 4 1.91 4.38
 -4 1 4 15.43 7.88
 -4 1 4 11.28 5.5
 -4 1 4 3.61 5.91
 -4 1 4 3.87 3.37
 -4 1 5 881.84 43.19
 -4 1 5 887.43 44.51
 -4 1 5 864.59 43.24
 -4 1 5 839.91 42.23
 -4 1 5 950.13 45.19
 -4 1 5 892.19 46.02
 -4 1 5 901.19 47.28
 -4 1 6 731.26 38.47
 -4 1 6 763.97 37.73
 -4 1 6 734.61 36.81
 -4 1 6 703.28 35.37
 -4 1 6 780.64 38.96
 -4 1 6 729.87 40.4
 -4 1 6 728.57 35.38
 -4 1 6 782.52 41.95
 -4 1 7 177.35 13.84
 -4 1 7 179.71 12.32
 -4 1 7 182.34 10.7
 -4 1 7 171.03 14.05
 -4 1 7 188.1 17.16
 -4 1 7 169.99 16.21
 -4 1 7 184.77 11.56
 -4 1 8 1223.66 57.76
 -4 1 8 1121.61 52.15
 -4 1 8 1154.1 53.58
 -4 1 8 1156.42 60.33
 -4 1 8 1171.33 54.38
 -4 1 8 1187.76 60.93
 -4 1 9 591.62 33.93
 -4 1 9 649.02 37.17
 -4 1 9 568.22 30.54
 -4 1 10 121.52 15.56
 -4 1 10 135.15 11.07
 -4 1 10 131.21 14.3
 -4 1 11 253.51 20.76
 -4 1 11 205.12 21.47
 -4 1 12 224.39 21.49
 -4 1 12 261.88 17.89
 -4 1 12 239.02 20.51
 -4 1 13 15.36 10.41
 -4 1 13 19.16 6.81
 -4 1 13 15.82 9.08
 -4 1 14 213.06 21.77
 -4 1 14 204.02 17.38
 -4 1 14 228.02 21.13
 -4 1 15 622.2 38.95
 -4 1 15 627.54 40.93
 -4 1 15 524.76 34.21
 -4 1 16 29.19 12.85
 -4 1 16 6.03 7.37
 -4 1 16 11.86 11.07
 -4 1 17 290.77 26.58
 -4 1 17 244.18 26.01
 -4 1 18 391.1 31.28
 -4 1 18 320.57 30.51
 -4 1 19 82.66 16.86
 -4 1 19 96.65 19.27
 -4 1 20 154.24 21.85
 -4 1 20 137.26 21.26
 -4 1 21 245.48 27.22
 -4 1 21 229.33 26.9
 -4 1 22 -2.74 14.8
 -4 1 22 11.28 14.35
 -4 1 23 85.63 19.59
 -4 1 23 113.32 21.72
 -4 1 24 225.91 28.08
 -4 1 24 289.91 30.49
 -4 1 25 30.67 16.65
 -4 1 26 53.4 19.01
 -4 1 27 195.67 28.4
 -4 1 28 42.5 18.58
 -4 1 29 36.55 20.02
 -4 1 30 80.84 22.85
 -4 2 -26 3.54 14.9
 -4 2 -25 127.85 23.81
 -4 2 -24 47.02 18.49
 -4 2 -23 16.29 14.74
 -4 2 -22 220.59 26.94
 -4 2 -21 24.32 14.88
 -4 2 -20 46.84 16.5
 -4 2 -19 281.26 30.02
 -4 2 -18 86.2 18.83
 -4 2 -17 221.29 25.23
 -4 2 -16 408.99 33.83
 -4 2 -16 373.98 32.01
 -4 2 -15 318.73 29.43
 -4 2 -15 360.72 30.1
 -4 2 -14 15.44 10.13
 -4 2 -14 -2.18 10.66
 -4 2 -13 339.67 28.75
 -4 2 -13 335.28 27.96
 -4 2 -12 520.62 37.18
 -4 2 -12 578.67 38.01
 -4 2 -11 -3.7 8.22
 -4 2 -11 3.76 8.06
 -4 2 -10 740.43 42.15
 -4 2 -10 607.28 40.31
 -4 2 -9 73.44 12.53
 -4 2 -9 100.98 13.89
 -4 2 -8 13.78 8.48
 -4 2 -8 3.17 8.08
 -4 2 -7 323.54 24.41
 -4 2 -7 381.05 26.08
 -4 2 -6 369.96 25.23
 -4 2 -6 342.52 24.78
 -4 2 -5 3.82 6.65
 -4 2 -5 3.95 7.28
 -4 2 -5 -0.5 3.13
 -4 2 -4 275.21 20.08
 -4 2 -3 652.31 33.27
 -4 2 -3 734.28 38.77
 -4 2 -3 744.58 37.2
 -4 2 -3 682.45 37.36
 -4 2 -2 422.63 22.57
 -4 2 -2 415.2 24.56
 -4 2 -2 413.22 25.72
 -4 2 -2 396.41 24.37
 -4 2 -2 412.69 21.35
 -4 2 -2 377.34 22.4
 -4 2 -1 195.77 13.67
 -4 2 -1 197.23 15.04
 -4 2 -1 216.97 15.05
 -4 2 -1 238.02 15.71
 -4 2 -1 240.54 17.1
 -4 2 -1 204.47 12.88
 -4 2 -1 198.88 14.13
 -4 2 0 744.07 37.64
 -4 2 0 781.6 38.16
 -4 2 0 723.72 39.23
 -4 2 0 723.35 36.72
 -4 2 0 713.88 35.73
 -4 2 0 707.61 37.49
 -4 2 1 339.29 21.23
 -4 2 1 431.73 22.54
 -4 2 1 373.19 20.11
 -4 2 1 357.27 21.1
 -4 2 1 345.89 22.19
 -4 2 2 180.52 12.77
 -4 2 2 176.23 12.85
 -4 2 2 198.68 13.88
 -4 2 2 168.69 13.45
 -4 2 2 186.11 13.16
 -4 2 2 174.96 11.83
 -4 2 3 604.6 31.8
 -4 2 3 640.81 33.4
 -4 2 3 671.7 33.72
 -4 2 3 657.38 33.21
 -4 2 3 646.98 34.2
 -4 2 3 629.29 32.84
 -4 2 3 624.61 32.54
 -4 2 4 382.86 22.27
 -4 2 4 371.87 21.83
 -4 2 4 390.36 22.29
 -4 2 4 331.25 22.83
 -4 2 4 386.74 21.21
 -4 2 5 1073.28 54.84
 -4 2 5 1093.55 54.76
 -4 2 5 1102.13 52.93
 -4 2 5 1151.65 54.91
 -4 2 5 1167.72 56.91
 -4 2 5 1130.23 56.13
 -4 2 5 1171.11 53.98
 -4 2 6 2199.2 96.72
 -4 2 6 2044.52 96.17
 -4 2 6 1972.01 93.32
 -4 2 6 2074.24 93.15
 -4 2 6 2060.12 96.1
 -4 2 6 2051.65 98.17
 -4 2 6 2194.4 97.82
 -4 2 6 2064.23 95.1
 -4 2 7 160.3 14.12
 -4 2 7 178.82 11.18
 -4 2 7 168.09 10.29
 -4 2 7 184.78 10.64
 -4 2 7 178.91 13.59
 -4 2 7 160.29 15.54
 -4 2 7 169.92 12.63
 -4 2 8 21.84 7.56
 -4 2 8 29.36 3.4
 -4 2 8 33.6 6.6
 -4 2 8 24.66 6.14
 -4 2 9 1005.82 53.77
 -4 2 9 1068.2 51.97
 -4 2 9 1069.46 56.21
 -4 2 10 1401.77 72.39
 -4 2 10 1551.29 75.54
 -4 2 10 1456.56 70.34
 -4 2 11 28.08 10.76
 -4 2 11 18.48 6.83
 -4 2 11 13.68 8.71
 -4 2 12 400.7 29.1
 -4 2 12 459.13 27.1
 -4 2 12 426.64 30.8
 -4 2 13 405.53 29.66
 -4 2 13 475.5 32.52
 -4 2 13 442.42 28.01
 -4 2 14 82.32 15.51
 -4 2 14 89.15 12.72
 -4 2 15 589.32 38.07
 -4 2 15 558.89 35.07
 -4 2 15 514.03 37.75
 -4 2 16 363.8 29.87
 -4 2 16 353.62 30.29
 -4 2 16 376.26 27.3
 -4 2 17 79.81 16.73
 -4 2 17 95.06 13.94
 -4 2 17 118.09 18.37
 -4 2 18 387.67 31.6
 -4 2 18 323.62 30.87
 -4 2 18 368.48 28.42
 -4 2 19 61.1 16.56
 -4 2 19 48.46 12.88
 -4 2 19 48.21 16.07
 -4 2 20 -5.28 13.07
 -4 2 20 8.58 9.86
 -4 2 20 2.54 14.51
 -4 2 21 95.88 20.24
 -4 2 21 131.16 22.04
 -4 2 22 78 19.08
 -4 2 22 70.55 18.76
 -4 2 23 2.91 14.19
 -4 2 23 17.43 15.54
 -4 2 24 235.97 29.06
 -4 2 24 307.42 31.35
 -4 2 25 147.53 24.86
 -4 2 25 174.42 26.06
 -4 2 26 21.9 16.53
 -4 2 26 -9.74 15.38
 -4 2 27 162.82 25.84
 -4 2 27 120.61 23.25
 -4 2 28 117 23.46
 -4 2 29 16.5 16.8
 -4 3 -26 3.49 14.12
 -4 3 -25 146.44 25.3
 -4 3 -24 135.64 23.57
 -4 3 -23 -16.03 15.21
 -4 3 -22 139.39 22.79
 -4 3 -21 194.01 26.01
 -4 3 -20 -8.61 12.54
 -4 3 -19 148.63 21.78
 -4 3 -18 113.25 18.57
 -4 3 -17 45.27 14.21
 -4 3 -16 198.58 23.09
 -4 3 -15 351.87 30.18
 -4 3 -14 19.97 10.99
 -4 3 -14 -4.29 10.18
 -4 3 -13 122.75 18.04
 -4 3 -13 155.84 18.88
 -4 3 -12 229.55 22.33
 -4 3 -12 186.49 20.9
 -4 3 -11 127.96 16.76
 -4 3 -11 107.11 14.84
 -4 3 -10 368.63 27.6
 -4 3 -10 340.57 26.19
 -4 3 -9 415.89 29.48
 -4 3 -9 438.01 29.44
 -4 3 -8 9.62 7.6
 -4 3 -8 4.36 7.4
 -4 3 -7 90.25 12.63
 -4 3 -7 79.78 11.74
 -4 3 -6 954.72 46.15
 -4 3 -6 944.07 51.11
 -4 3 -6 914.87 49.81
 -4 3 -5 158.38 14.83
 -4 3 -5 158.95 10.78
 -4 3 -5 155.01 15.27
 -4 3 -5 159.49 11.82
 -4 3 -5 157.54 10.06
 -4 3 -4 324.65 17.91
 -4 3 -4 333.78 21.8
 -4 3 -4 301.97 21.98
 -4 3 -4 318.95 17.78
 -4 3 -4 310.48 17.52
 -4 3 -3 2206.05 101.22
 -4 3 -3 2421.5 104.1
 -4 3 -3 2332.74 105.21
 -4 3 -3 2299.35 105.24
 -4 3 -3 2234.92 101.92
 -4 3 -3 2293.13 105.99
 -4 3 -3 2104.06 101.17
 -4 3 -3 2225.88 101.48
 -4 3 -2 95.69 8.33
 -4 3 -2 94.14 10.52
 -4 3 -2 87.36 9.21
 -4 3 -2 99.24 10.63
 -4 3 -2 87.1 8.34
 -4 3 -2 91.98 8.47
 -4 3 -1 261.14 15.84
 -4 3 -1 282.49 16.6
 -4 3 -1 276.53 18.28
 -4 3 -1 297.48 17.38
 -4 3 -1 256.7 17.69
 -4 3 -1 236.27 15.82
 -4 3 -1 245.19 16.46
 -4 3 0 776.75 38.07
 -4 3 0 748.85 38.22
 -4 3 0 793.92 39.54
 -4 3 0 766.21 39.73
 -4 3 0 805.95 38.95
 -4 3 0 770.5 38.23
 -4 3 0 698.16 38.43
 -4 3 1 625.09 32.74
 -4 3 1 614.23 32.02
 -4 3 1 617.42 32.33
 -4 3 1 636.53 32.31
 -4 3 1 643.04 32.34
 -4 3 1 597.81 32.82
 -4 3 2 76.93 8.01
 -4 3 2 59.78 7.32
 -4 3 2 52.67 6.91
 -4 3 2 61.69 8.67
 -4 3 2 70.52 7.25
 -4 3 2 58.62 6.87
 -4 3 2 56.91 8.67
 -4 3 2 48.85 7.78
 -4 3 3 743.76 38.36
 -4 3 3 700.77 35.37
 -4 3 3 717.16 36.57
 -4 3 3 726.55 35.52
 -4 3 3 696.62 35.81
 -4 3 3 675.13 35.86
 -4 3 3 694.63 36.4
 -4 3 3 685.9 37.47
 -4 3 3 736.99 37.69
 -4 3 4 624.52 35.23
 -4 3 4 683.29 33.55
 -4 3 4 663.42 33.34
 -4 3 4 669.46 34.5
 -4 3 4 590.3 33.15
 -4 3 4 660.13 34.86
 -4 3 4 646.6 35.38
 -4 3 5 6.03 5.88
 -4 3 5 10.88 4.4
 -4 3 5 10.05 4.69
 -4 3 5 12.4 6
 -4 3 5 12.41 6.23
 -4 3 5 7.97 7.23
 -4 3 5 11.6 6
 -4 3 6 1192.45 59.54
 -4 3 6 1170.23 55.15
 -4 3 6 1187.12 57.09
 -4 3 6 1189.68 60.58
 -4 3 6 1196.14 58.77
 -4 3 7 382.22 25.18
 -4 3 7 374.49 20.38
 -4 3 7 419.5 23.15
 -4 3 7 419.9 26.89
 -4 3 7 421.62 24.68
 -4 3 8 133.93 8.46
 -4 3 8 123.23 10.87
 -4 3 8 114.15 13.03
 -4 3 8 125.67 12.48
 -4 3 8 110.61 13.62
 -4 3 9 1381.96 69.27
 -4 3 9 1320.65 70.37
 -4 3 9 1424.97 68.18
 -4 3 9 1372.41 66.14
 -4 3 10 352.14 24.02
 -4 3 10 321.25 22.06
 -4 3 10 301.81 24.29
 -4 3 11 618.41 36.95
 -4 3 11 610.65 38.15
 -4 3 11 591.5 35.05
 -4 3 12 252.23 21.88
 -4 3 12 275.32 20.09
 -4 3 13 103.66 15.33
 -4 3 13 112.13 13.78
 -4 3 13 93.35 14.9
 -4 3 14 9.98 10.42
 -4 3 14 15.31 9.54
 -4 3 14 -3.64 9.84
 -4 3 15 1084.32 61.1
 -4 3 15 1102.72 58.85
 -4 3 15 1015.22 61.23
 -4 3 16 765.06 48.57
 -4 3 16 820.87 50.33
 -4 3 16 776.15 46.6
 -4 3 17 18.76 13.57
 -4 3 17 26.69 10.82
 -4 3 17 8.82 13.88
 -4 3 18 214.2 24.87
 -4 3 18 197.74 21.89
 -4 3 18 241.03 25.55
 -4 3 19 113.18 20.26
 -4 3 19 130.09 18.5
 -4 3 19 153.35 21.66
 -4 3 20 10.7 15.13
 -4 3 20 6.9 11.24
 -4 3 20 7.83 13.79
 -4 3 21 2.76 13.87
 -4 3 21 -4.86 11.85
 -4 3 21 19.16 15.81
 -4 3 22 8.56 14.88
 -4 3 22 2.55 10.95
 -4 3 22 2.86 15.84
 -4 3 23 -2.94 14.93
 -4 3 23 10.7 12.87
 -4 3 23 -14.91 15.16
 -4 3 24 54.22 19.75
 -4 3 24 5.58 12.84
 -4 3 24 21.69 17.55
 -4 3 25 105.92 22.98
 -4 3 25 117.17 23.4
 -4 3 26 -3.32 16.87
 -4 3 26 6.28 16.18
 -4 3 27 99.15 23.21
 -4 3 27 115.05 23.74
 -4 3 28 105.38 24.5
 -4 3 29 17.99 18.08
 -4 4 -26 44.62 18.88
 -4 4 -25 13.37 14.61
 -4 4 -24 285.7 32.38
 -4 4 -23 72.32 18.06
 -4 4 -22 60.71 17.89
 -4 4 -22 55.89 17.59
 -4 4 -21 292.45 30.64
 -4 4 -21 313.08 31.57
 -4 4 -20 32.38 15.42
 -4 4 -20 86.11 18.17
 -4 4 -20 44.96 15.88
 -4 4 -19 65.84 16.5
 -4 4 -19 24.22 13.62
 -4 4 -18 357.38 32.15
 -4 4 -18 337.25 31.12
 -4 4 -17 191.51 23.33
 -4 4 -16 18.68 11.58
 -4 4 -15 1017.7 59.88
 -4 4 -14 493.64 35.59
 -4 4 -13 33.46 11.34
 -4 4 -12 1542.32 81.81
 -4 4 -12 1618.45 83.8
 -4 4 -11 554.57 36.09
 -4 4 -11 564.15 38.11
 -4 4 -10 33.8 9.94
 -4 4 -10 27.72 10.2
 -4 4 -9 1023.52 56.45
 -4 4 -9 1090.16 58.6
 -4 4 -8 395.64 26.45
 -4 4 -8 388.96 28.22
 -4 4 -7 2.55 6.33
 -4 4 -7 4.61 7.72
 -4 4 -6 379.02 26.89
 -4 4 -6 401.2 23.43
 -4 4 -6 380.23 25.03
 -4 4 -5 364.75 25.48
 -4 4 -5 388.46 24.22
 -4 4 -4 2.97 7.13
 -4 4 -4 -2.48 6.7
 -4 4 -4 -3.99 5.82
 -4 4 -3 356.03 25.74
 -4 4 -3 362.95 22.62
 -4 4 -3 416.09 22.36
 -4 4 -3 360.92 21.93
 -4 4 -3 389.67 24.55
 -4 4 -3 362.66 20
 -4 4 -2 984.81 47.83
 -4 4 -2 969.77 50.86
 -4 4 -2 1030.75 53.44
 -4 4 -2 1008.71 49.19
 -4 4 -2 1001.77 49.94
 -4 4 -2 1010.96 49.71
 -4 4 -2 1035.35 51.72
 -4 4 -2 1025.86 48.81
 -4 4 -1 2.4 4.34
 -4 4 -1 3.74 3.75
 -4 4 -1 8.34 4.57
 -4 4 -1 -2.85 4.63
 -4 4 -1 -1.21 7.32
 -4 4 -1 4.17 5.16
 -4 4 -1 -0.96 5.26
 -4 4 -1 1.62 4.42
 -4 4 -1 6.72 4.61
 -4 4 0 591.87 32.09
 -4 4 0 591.95 32.16
 -4 4 0 636.5 34.38
 -4 4 0 565.26 31.18
 -4 4 0 635.31 30.95
 -4 4 0 586.57 31.8
 -4 4 0 607.07 32.33
 -4 4 0 549.48 31.37
 -4 4 1 435.8 24.17
 -4 4 1 385.49 23.33
 -4 4 1 419.22 25.28
 -4 4 1 400.75 23.06
 -4 4 1 391.22 22.17
 -4 4 1 419 23.9
 -4 4 1 412.26 24.15
 -4 4 1 419.93 25.89
 -4 4 2 24.33 6.04
 -4 4 2 20.75 5.48
 -4 4 2 16.11 5.95
 -4 4 2 17.04 4.66
 -4 4 2 18.91 4.63
 -4 4 2 4.68 5.28
 -4 4 2 14.37 6.55
 -4 4 3 595.81 31.02
 -4 4 3 568.23 28.4
 -4 4 3 536.79 28.6
 -4 4 3 569.7 29.27
 -4 4 3 547.58 32.96
 -4 4 3 523.18 31.02
 -4 4 3 559.98 32.52
 -4 4 4 1535.1 75.75
 -4 4 4 1482.26 70.71
 -4 4 4 1568.81 72.63
 -4 4 4 1513.24 70.98
 -4 4 4 1571.82 70.4
 -4 4 4 1565.16 75.3
 -4 4 5 37.56 6.45
 -4 4 5 28.84 5.12
 -4 4 5 34.42 8.39
 -4 4 5 44.87 5.2
 -4 4 5 32.78 7.96
 -4 4 6 510.83 27.18
 -4 4 6 513.44 26.98
 -4 4 6 502.74 31.12
 -4 4 6 502.06 30.73
 -4 4 7 455.69 28.53
 -4 4 7 418.74 23.51
 -4 4 7 433.52 24.09
 -4 4 7 470.52 29.6
 -4 4 7 446.25 28.18
 -4 4 8 819.65 44.98
 -4 4 8 776.31 39.08
 -4 4 8 785.5 45.87
 -4 4 8 864.89 44.86
 -4 4 9 40.98 9.45
 -4 4 9 41.19 10.17
 -4 4 9 30.36 8.66
 -4 4 10 787.27 45.24
 -4 4 10 752.48 45.53
 -4 4 10 810.16 44.38
 -4 4 11 223.25 20.73
 -4 4 11 219.5 18.65
 -4 4 11 213.1 19.89
 -4 4 12 133.28 17.09
 -4 4 12 147.45 16.3
 -4 4 12 145.7 16.96
 -4 4 13 508.46 34.17
 -4 4 13 455.67 34.18
 -4 4 13 506.69 32.99
 -4 4 14 106.52 16.24
 -4 4 14 64.04 12.86
 -4 4 14 85.16 14.63
 -4 4 15 45.17 12.01
 -4 4 15 69.93 13.95
 -4 4 15 53.39 14.07
 -4 4 16 709.16 47.73
 -4 4 16 783.48 46.97
 -4 4 16 764.45 48.61
 -4 4 17 135.84 19.88
 -4 4 17 125.06 18.48
 -4 4 17 125.71 19.87
 -4 4 18 41.31 14.89
 -4 4 18 48.71 13.84
 -4 4 18 62.22 16.57
 -4 4 19 171.73 24.13
 -4 4 19 163.92 21.47
 -4 4 19 158.48 23.08
 -4 4 20 59.26 18.71
 -4 4 20 49.49 15.28
 -4 4 20 37.87 16.68
 -4 4 21 -8.47 16.96
 -4 4 21 13.01 12.14
 -4 4 21 -2.81 14.67
 -4 4 22 85.7 21.56
 -4 4 22 112.12 19.51
 -4 4 22 104.53 21.74
 -4 4 23 162.96 25.52
 -4 4 23 122.94 21.52
 -4 4 23 164.33 25.09
 -4 4 24 -12.77 16.24
 -4 4 24 14.88 13.23
 -4 4 24 18.33 17.29
 -4 4 25 214.52 28.15
 -4 4 25 259.19 30.38
 -4 4 26 63.89 18.07
 -4 4 26 57.86 21.73
 -4 4 27 28 19.19
 -4 4 28 132.79 26.28
 -4 5 -26 144.52 23.54
 -4 5 -25 13.1 15.53
 -4 5 -24 117.56 21.74
 -4 5 -23 243.02 29.19
 -4 5 -23 321.5 32.12
 -4 5 -22 2.97 13.85
 -4 5 -22 -5.81 15.15
 -4 5 -21 171.56 23.47
 -4 5 -21 139.76 22.33
 -4 5 -20 158.98 23.57
 -4 5 -20 118.1 20.6
 -4 5 -20 106.23 20.43
 -4 5 -19 8.08 13.88
 -4 5 -19 5.26 11.69
 -4 5 -19 8.21 12.97
 -4 5 -18 68.66 18.08
 -4 5 -18 110.47 18.56
 -4 5 -18 125.53 20.29
 -4 5 -17 312.59 30.25
 -4 5 -17 318.11 29.17
 -4 5 -17 335.91 31.19
 -4 5 -16 7.56 12.13
 -4 5 -16 -13.63 11.71
 -4 5 -16 -2.53 12.36
 -4 5 -15 210.97 24.24
 -4 5 -15 217.36 22.89
 -4 5 -15 241.02 24.96
 -4 5 -14 493.14 37.47
 -4 5 -14 479.58 34.89
 -4 5 -14 505.5 37.24
 -4 5 -13 99.28 17.66
 -4 5 -13 93.72 15.27
 -4 5 -13 138.38 18.74
 -4 5 -12 75.89 15.73
 -4 5 -12 78.89 14.08
 -4 5 -12 64.53 14.57
 -4 5 -11 975.05 58.61
 -4 5 -11 1042.95 56.47
 -4 5 -10 95.27 16.07
 -4 5 -10 76.21 12.89
 -4 5 -9 135.05 17.49
 -4 5 -9 146.65 15.98
 -4 5 -8 478.98 34.05
 -4 5 -8 497.53 30.89
 -4 5 -7 20.56 8.67
 -4 5 -7 -3.63 8.48
 -4 5 -7 15.75 7.09
 -4 5 -6 96.7 14.39
 -4 5 -6 72.36 12.12
 -4 5 -6 109.3 11.36
 -4 5 -5 715.57 40.66
 -4 5 -5 658.86 41.6
 -4 5 -5 723.55 38.05
 -4 5 -4 247.79 18.66
 -4 5 -4 195.61 19.02
 -4 5 -4 228.33 16.03
 -4 5 -3 130.99 13.56
 -4 5 -3 142.36 15.36
 -4 5 -3 158.64 12.21
 -4 5 -2 1195.07 59.69
 -4 5 -2 1250.39 62.43
 -4 5 -2 1164.42 57.07
 -4 5 -1 653.69 37.65
 -4 5 -1 674.59 33.59
 -4 5 -1 681.81 35.78
 -4 5 -1 603.59 35.29
 -4 5 0 21.25 4.78
 -4 5 0 17.05 7.07
 -4 5 0 18.86 5.62
 -4 5 0 14.74 6.7
 -4 5 0 19.19 5.73
 -4 5 0 31.93 8.33
 -4 5 1 477.07 28.01
 -4 5 1 469.54 26.88
 -4 5 1 456.04 28.58
 -4 5 1 463.75 24.85
 -4 5 1 492.77 26.46
 -4 5 1 488.06 30.2
 -4 5 2 547.48 29.83
 -4 5 2 500.87 28.56
 -4 5 2 520.85 30.72
 -4 5 2 539.26 27.31
 -4 5 2 536.91 28.06
 -4 5 2 517.37 32.2
 -4 5 3 2.06 5.45
 -4 5 3 -8.49 7.75
 -4 5 3 -0.83 4.25
 -4 5 3 1.79 3.96
 -4 5 3 2.67 6.43
 -4 5 4 1427.36 68.24
 -4 5 4 1370.38 66.06
 -4 5 4 1442.7 71.85
 -4 5 4 1401.68 71.07
 -4 5 5 696.16 35.51
 -4 5 5 616.14 32.56
 -4 5 5 682.02 39.01
 -4 5 6 1.77 4.45
 -4 5 6 -1.49 7.07
 -4 5 6 -2.9 7.74
 -4 5 7 607.16 33.87
 -4 5 7 660.07 38.92
 -4 5 7 691.6 39.21
 -4 5 8 372.34 22.15
 -4 5 8 351 26.58
 -4 5 8 390.82 27.01
 -4 5 9 83.59 12.72
 -4 5 9 80.02 12.86
 -4 5 9 85.64 12.82
 -4 5 10 181.61 18.29
 -4 5 10 177.67 19.15
 -4 5 10 161.4 17.62
 -4 5 11 348.41 27.54
 -4 5 11 372.68 28.66
 -4 5 11 377.28 27.57
 -4 5 12 5.33 8.56
 -4 5 12 3.95 10.18
 -4 5 12 15.08 9.96
 -4 5 13 515.17 35.06
 -4 5 13 451.3 33.14
 -4 5 13 490.98 34.89
 -4 5 14 554.92 37.94
 -4 5 14 546.93 37.04
 -4 5 14 504.07 37.31
 -4 5 15 8.79 11.89
 -4 5 15 10.31 11.16
 -4 5 15 -2.25 10.97
 -4 5 16 291.34 28.22
 -4 5 16 323.84 27.93
 -4 5 16 341.99 29.34
 -4 5 17 299.12 29.85
 -4 5 17 359.89 30.69
 -4 5 17 388.19 32.53
 -4 5 18 38.29 14.92
 -4 5 18 19.36 11.68
 -4 5 18 12.74 13.65
 -4 5 19 174.23 24.86
 -4 5 19 116.93 19.92
 -4 5 19 140.44 21.92
 -4 5 20 78.55 18.91
 -4 5 20 88.27 19.62
 -4 5 20 102.12 21.22
 -4 5 21 26.42 17.7
 -4 5 21 25.2 13.76
 -4 5 21 68.63 18.94
 -4 5 22 9.18 16.37
 -4 5 22 14.66 13.49
 -4 5 22 23.69 17.46
 -4 5 23 165.52 26.74
 -4 5 23 195.51 26.49
 -4 5 23 176.73 27.01
 -4 5 24 28.61 15.37
 -4 5 24 52.79 22.17
 -4 5 25 72.36 18.9
 -4 5 25 85.11 22.89
 -4 5 26 128.85 23.75
 -4 5 26 133.16 27.09
 -4 5 27 6.98 14.96
 -4 5 27 14.38 18.99
 -4 5 28 35.7 17.24
 -4 6 -26 183.36 25.99
 -4 6 -25 51.02 16.78
 -4 6 -24 24.9 16.88
 -4 6 -24 27.87 13.33
 -4 6 -23 129.1 23.2
 -4 6 -23 125.94 22.12
 -4 6 -22 45.44 17.19
 -4 6 -22 23.15 14.19
 -4 6 -21 14.88 15.39
 -4 6 -21 41.8 14.6
 -4 6 -20 70.1 18.33
 -4 6 -20 118.1 21.15
 -4 6 -20 101.65 18.26
 -4 6 -19 20.01 14.73
 -4 6 -19 27.66 15.48
 -4 6 -19 -2.56 12.51
 -4 6 -18 19.55 13.82
 -4 6 -18 2.71 13.06
 -4 6 -18 -4.89 11.93
 -4 6 -17 261.33 28.21
 -4 6 -17 289.69 29.6
 -4 6 -17 274.46 26.39
 -4 6 -16 257.02 27.11
 -4 6 -16 197.25 25.03
 -4 6 -16 227.33 23.36
 -4 6 -15 43.77 14.32
 -4 6 -15 25.31 13.12
 -4 6 -15 31.31 12.5
 -4 6 -14 344.7 32.09
 -4 6 -14 389.56 30.59
 -4 6 -13 427.58 33.76
 -4 6 -13 403.88 33.32
 -4 6 -13 390.16 29.78
 -4 6 -12 18.67 12.19
 -4 6 -12 11.58 11.79
 -4 6 -12 8.65 8.21
 -4 6 -11 519.27 36.47
 -4 6 -11 485.76 35.65
 -4 6 -11 438.11 31.47
 -4 6 -10 179.36 20.54
 -4 6 -10 220.23 22.02
 -4 6 -10 195.53 18.13
 -4 6 -9 72.53 14.1
 -4 6 -9 37.41 12.36
 -4 6 -9 59.17 9.73
 -4 6 -8 163.81 18.95
 -4 6 -8 162.51 18.97
 -4 6 -7 74.74 13.93
 -4 6 -7 30.22 10.76
 -4 6 -6 -1.83 7.87
 -4 6 -6 8.97 8.76
 -4 6 -5 352.8 27.09
 -4 6 -5 336.39 25.93
 -4 6 -4 949.2 52.52
 -4 6 -4 906.52 51.63
 -4 6 -3 1.6 7.36
 -4 6 -3 6.01 7.54
 -4 6 -2 587.32 35.92
 -4 6 -2 561.21 34.78
 -4 6 -1 450 30.49
 -4 6 -1 470.25 29.65
 -4 6 -1 519.56 32.14
 -4 6 0 4.19 7.11
 -4 6 0 6.01 6.43
 -4 6 0 12.39 7.99
 -4 6 1 49.49 10.03
 -4 6 1 60.43 9.01
 -4 6 1 52.75 10.97
 -4 6 2 103.88 12.64
 -4 6 2 125.51 11.5
 -4 6 2 119.98 14.51
 -4 6 3 109.89 12.55
 -4 6 3 129.63 11.26
 -4 6 3 118.89 15.1
 -4 6 3 105.13 13.84
 -4 6 4 441.93 27.54
 -4 6 4 470.96 31.34
 -4 6 4 431.73 29.93
 -4 6 5 527.25 30.78
 -4 6 5 503.87 34.02
 -4 6 6 127.91 12.58
 -4 6 6 115.55 15.09
 -4 6 6 153.27 16.97
 -4 6 7 81.02 10.31
 -4 6 7 67.89 13.19
 -4 6 7 77.57 13.1
 -4 6 8 499.5 33.75
 -4 6 8 489.4 33.39
 -4 6 9 106.66 15.59
 -4 6 9 123.19 16.6
 -4 6 10 43.56 12.04
 -4 6 10 49.86 13.09
 -4 6 10 36.67 12.06
 -4 6 11 553.09 37.58
 -4 6 11 550.95 37.96
 -4 6 11 542.38 36.97
 -4 6 12 44.88 13.12
 -4 6 12 58.94 13.36
 -4 6 12 39.44 13.32
 -4 6 13 46.5 14.75
 -4 6 13 47.62 13.75
 -4 6 14 624 42.53
 -4 6 14 677.05 43.61
 -4 6 14 589.17 41.64
 -4 6 15 126.12 19.49
 -4 6 15 145.2 20.22
 -4 6 15 127.74 19.67
 -4 6 16 78.96 17.13
 -4 6 16 110.91 18.97
 -4 6 16 89.08 17.89
 -4 6 17 431.91 34.77
 -4 6 17 353.5 33.39
 -4 6 17 421.62 34.53
 -4 6 18 124.35 20.61
 -4 6 18 126.85 21.21
 -4 6 18 108.5 20.9
 -4 6 19 28.19 16.77
 -4 6 19 83.06 18.42
 -4 6 19 52.04 16.76
 -4 6 20 229.48 28.65
 -4 6 20 231.17 27.79
 -4 6 20 201.56 26.75
 -4 6 21 58.15 19.29
 -4 6 21 30.21 15.23
 -4 6 21 20.51 17.33
 -4 6 22 -6.36 16.8
 -4 6 22 -12.57 15.99
 -4 6 23 158.43 26.7
 -4 6 23 130.79 23.08
 -4 6 24 102.31 24.28
 -4 6 24 64.28 19.24
 -4 6 25 21.08 20.09
 -4 6 25 3.5 14.16
 -4 6 26 158.55 27.35
 -4 6 26 111.48 23.48
 -4 6 27 62.63 20.11
 -4 7 -25 157.23 26.1
 -4 7 -24 -22.72 17.17
 -4 7 -23 93.04 20.73
 -4 7 -22 145.47 24.72
 -4 7 -21 3.11 14.52
 -4 7 -20 26.17 15.44
 -4 7 -20 48.88 17.71
 -4 7 -19 60.16 18.08
 -4 7 -19 74.87 18.55
 -4 7 -18 2.82 13.76
 -4 7 -18 29.28 16.04
 -4 7 -17 143.67 21.76
 -4 7 -17 82.9 18.25
 -4 7 -16 478.68 38.66
 -4 7 -16 476.32 38.75
 -4 7 -15 13.21 13.66
 -4 7 -15 37.92 14.52
 -4 7 -14 391.57 34.44
 -4 7 -14 431.08 35.15
 -4 7 -13 651.91 45.08
 -4 7 -13 613.54 44.39
 -4 7 -12 65.79 15.45
 -4 7 -12 68.91 14.93
 -4 7 -11 33.08 12.71
 -4 7 -11 30.85 13.06
 -4 7 -10 512.54 36.89
 -4 7 -10 461.14 35.41
 -4 7 -9 457.95 34.11
 -4 7 -9 431.6 33.15
 -4 7 -8 53.43 13.03
 -4 7 -8 16.77 11.16
 -4 7 -7 738.25 45.28
 -4 7 -7 678.15 44.3
 -4 7 -6 127.27 17.1
 -4 7 -6 131.34 16.96
 -4 7 -5 88.15 14.44
 -4 7 -5 83.03 13.98
 -4 7 -4 673.89 40.39
 -4 7 -4 566.27 37.86
 -4 7 -3 441.31 30.54
 -4 7 -3 407.68 29.04
 -4 7 -3 406.18 30.12
 -4 7 -2 15.44 8.85
 -4 7 -2 10.53 7.36
 -4 7 -2 7.13 8.2
 -4 7 -1 1023.37 56
 -4 7 -1 984.25 53.85
 -4 7 -1 1030.74 56.73
 -4 7 0 60.84 11.55
 -4 7 0 54.8 9.58
 -4 7 0 54.98 11.69
 -4 7 1 57.37 11.65
 -4 7 1 66.28 9.82
 -4 7 1 48.01 12.18
 -4 7 2 287.26 22.08
 -4 7 2 275.33 23.78
 -4 7 2 266.28 23.53
 -4 7 3 439.32 28.57
 -4 7 3 434.02 31.13
 -4 7 3 380.53 29.17
 -4 7 4 11.44 6.89
 -4 7 4 5.72 8.18
 -4 7 5 754.68 43.45
 -4 7 5 790.01 47.42
 -4 7 6 544.23 33.8
 -4 7 6 552.09 37.1
 -4 7 6 556.09 37.56
 -4 7 7 1.35 6.8
 -4 7 7 10 9.62
 -4 7 7 3.99 9.16
 -4 7 8 309.83 26.57
 -4 7 8 327.58 27.45
 -4 7 9 218.19 22.6
 -4 7 9 263.11 24.11
 -4 7 10 58.22 13.99
 -4 7 10 81.53 15.11
 -4 7 11 166.39 20.36
 -4 7 11 142.38 20.28
 -4 7 11 145.89 19.46
 -4 7 12 286.44 26.77
 -4 7 12 267.41 26.4
 -4 7 12 294.46 27.35
 -4 7 13 18.99 12.16
 -4 7 13 40.7 14.05
 -4 7 13 49.64 14.8
 -4 7 14 152.68 21.19
 -4 7 14 152.82 21.5
 -4 7 14 159.4 21.69
 -4 7 15 256.52 26.8
 -4 7 15 258.45 27.46
 -4 7 15 249.87 27.37
 -4 7 16 2.65 13.12
 -4 7 16 10.64 13.35
 -4 7 16 -2.62 14.34
 -4 7 17 33.08 15.54
 -4 7 17 47.09 16.43
 -4 7 17 53.95 17.9
 -4 7 18 189.03 26.67
 -4 7 18 195.95 25.53
 -4 7 18 172.09 24.47
 -4 7 19 -5.95 16.29
 -4 7 19 9.01 14.24
 -4 7 19 8.57 15.09
 -4 7 20 33.94 18.27
 -4 7 20 50.06 16.83
 -4 7 21 111.95 24.04
 -4 7 21 68.21 19.49
 -4 7 22 16.54 18.93
 -4 7 22 20.19 15.97
 -4 7 23 147.05 26.52
 -4 7 23 101.11 22.51
 -4 7 24 168.96 28.07
 -4 7 24 122.27 23.97
 -4 7 25 -14.47 20.25
 -4 7 25 -3.71 15.6
 -4 8 -24 33.84 17.72
 -4 8 -23 10.05 15.14
 -4 8 -22 248.11 30.68
 -4 8 -21 45.59 17.32
 -4 8 -20 3.03 16.94
 -4 8 -20 12.81 16.08
 -4 8 -19 152.44 23.98
 -4 8 -19 119.46 22.01
 -4 8 -18 103.09 20.76
 -4 8 -18 123.06 21.93
 -4 8 -17 -2.9 14.34
 -4 8 -17 12.02 13.36
 -4 8 -16 326.72 32.39
 -4 8 -16 325.35 32.34
 -4 8 -15 197.65 25.61
 -4 8 -15 265.52 28.01
 -4 8 -14 38.11 15.61
 -4 8 -14 22.18 13.2
 -4 8 -13 295.09 29.79
 -4 8 -13 293.01 28.81
 -4 8 -12 228.02 26.98
 -4 8 -12 280.93 27.49
 -4 8 -11 37.82 14.24
 -4 8 -11 50.21 14.48
 -4 8 -10 230.44 25
 -4 8 -10 227.31 24.39
 -4 8 -9 59.55 15.48
 -4 8 -9 104.6 17.07
 -4 8 -8 111 17.53
 -4 8 -8 131.43 18.65
 -4 8 -7 475.58 34.97
 -4 8 -7 417.64 32.78
 -4 8 -6 319.78 28.38
 -4 8 -6 396.17 29.74
 -4 8 -5 2.11 10.3
 -4 8 -5 1.93 8.59
 -4 8 -4 564.84 38.65
 -4 8 -4 573.82 37.44
 -4 8 -4 562.36 38.17
 -4 8 -3 880.62 53.4
 -4 8 -3 870.53 51.69
 -4 8 -3 1017.64 55.3
 -4 8 -2 42.49 11.89
 -4 8 -2 47.42 11.4
 -4 8 -2 56.01 12.31
 -4 8 -1 277.97 24.63
 -4 8 -1 288.87 23.28
 -4 8 -1 309.38 25.89
 -4 8 0 182.93 20.06
 -4 8 0 217.58 18.97
 -4 8 0 229.61 22.16
 -4 8 1 1.79 8.34
 -4 8 1 -4.01 9.06
 -4 8 2 122.37 16.12
 -4 8 2 134.68 17.93
 -4 8 2 119.07 16.85
 -4 8 3 330.82 25.8
 -4 8 3 330.61 28.06
 -4 8 4 -3.37 8.68
 -4 8 4 -8.55 9.98
 -4 8 5 156.04 18.19
 -4 8 5 181.52 21.09
 -4 8 5 195.65 21.13
 -4 8 6 455.69 31.37
 -4 8 6 457.91 34.37
 -4 8 6 463.88 34.64
 -4 8 7 27.08 12.82
 -4 8 7 28.88 12.76
 -4 8 8 41.5 13.51
 -4 8 8 67.94 15.01
 -4 8 9 368.3 30.88
 -4 8 9 303.22 28.87
 -4 8 10 89.48 16.77
 -4 8 10 61.61 15.85
 -4 8 11 89.33 17.19
 -4 8 11 39.46 15.16
 -4 8 11 50.99 15.2
 -4 8 12 165.9 22.22
 -4 8 12 166.81 22.13
 -4 8 12 182.06 22.25
 -4 8 13 23.7 13.44
 -4 8 13 28.46 15.58
 -4 8 13 25.67 14.41
 -4 8 14 100.72 19.79
 -4 8 14 98.17 18.93
 -4 8 14 98.05 19.41
 -4 8 15 219.62 26.46
 -4 8 15 171.22 24.95
 -4 8 15 235.46 26.69
 -4 8 16 110.49 20.4
 -4 8 16 58.27 17.99
 -4 8 16 75.18 18.83
 -4 8 17 20.52 16.07
 -4 8 17 18.11 14.56
 -4 8 17 28.52 15.81
 -4 8 18 269.82 30.94
 -4 8 18 237.72 29.75
 -4 8 19 128.45 25.06
 -4 8 19 139.32 25.03
 -4 8 20 3.23 18.49
 -4 8 20 -6.72 16.4
 -4 8 21 76.7 24.25
 -4 8 21 86.81 22.29
 -4 8 22 79.07 24.01
 -4 8 22 35.91 19.34
 -4 8 23 -14.12 20.4
 -4 8 23 -11.08 18.04
 -4 8 24 36.18 20.74
 -4 9 -23 41.92 20.66
 -4 9 -22 124.45 23.44
 -4 9 -21 184.07 26.97
 -4 9 -20 9.49 15.88
 -4 9 -20 -10.07 14.91
 -4 9 -19 75.13 19.42
 -4 9 -19 72.54 20.24
 -4 9 -18 170.1 26.13
 -4 9 -18 161.73 24.77
 -4 9 -17 12.2 16.16
 -4 9 -17 47.42 15.92
 -4 9 -16 122.97 22.35
 -4 9 -16 203.77 25.49
 -4 9 -15 274.09 30.14
 -4 9 -15 273.95 29.77
 -4 9 -14 49.14 17.34
 -4 9 -14 52.68 15.8
 -4 9 -13 110.39 19.98
 -4 9 -13 85.28 18.64
 -4 9 -12 329.47 31.64
 -4 9 -12 313.76 30.66
 -4 9 -11 67.62 16.66
 -4 9 -11 69.26 16.42
 -4 9 -10 13.2 11.56
 -4 9 -10 28.27 13.1
 -4 9 -9 255.09 27.1
 -4 9 -9 262.1 26.67
 -4 9 -8 150.74 20.85
 -4 9 -8 140.27 19.93
 -4 9 -7 247.52 25.58
 -4 9 -7 200.49 22.98
 -4 9 -7 218.06 23.41
 -4 9 -6 728.46 46.69
 -4 9 -6 636.62 43.78
 -4 9 -6 679.32 44.94
 -4 9 -5 209.5 22.68
 -4 9 -5 201.89 21.18
 -4 9 -5 164.92 21.14
 -4 9 -4 111.25 17.69
 -4 9 -4 152.64 18.42
 -4 9 -4 111.85 17.84
 -4 9 -3 445.59 33.17
 -4 9 -3 363.73 29.33
 -4 9 -3 420.34 32.58
 -4 9 -2 149.47 19.37
 -4 9 -2 152.09 17.26
 -4 9 -2 199.58 21.86
 -4 9 -1 53.01 12.98
 -4 9 -1 64.23 14.14
 -4 9 0 280.55 25.58
 -4 9 0 297.45 27.05
 -4 9 1 57.12 13.33
 -4 9 1 62.69 14.25
 -4 9 1 35.69 13.46
 -4 9 2 70.19 13.56
 -4 9 2 65.22 15.42
 -4 9 3 387.28 30.5
 -4 9 3 438.37 34.11
 -4 9 4 167.79 19.54
 -4 9 4 172.53 22.05
 -4 9 4 164.6 20.98
 -4 9 5 40.53 11.54
 -4 9 5 40.51 14.04
 -4 9 5 60.52 15.34
 -4 9 6 399.73 30.64
 -4 9 6 481.47 35.42
 -4 9 6 384.23 33.54
 -4 9 7 185.49 23.33
 -4 9 7 190.71 22.9
 -4 9 8 7.44 11.4
 -4 9 8 5.12 11.76
 -4 9 9 83.54 18.51
 -4 9 9 125.46 19.79
 -4 9 10 136.89 21.23
 -4 9 10 146.87 22
 -4 9 11 5.28 13.24
 -4 9 11 5.47 11.5
 -4 9 12 148.33 22.08
 -4 9 12 136.65 22.57
 -4 9 12 165.74 23.5
 -4 9 13 196.25 25.62
 -4 9 13 170.46 24.08
 -4 9 13 242.42 27.59
 -4 9 14 -5.68 14.63
 -4 9 14 11.9 14.1
 -4 9 14 -2.84 14.82
 -4 9 15 122.8 22.94
 -4 9 15 171.63 24.23
 -4 9 15 133.35 23.5
 -4 9 16 174.53 27.03
 -4 9 16 218.05 28.14
 -4 9 17 34.09 17.98
 -4 9 17 42.39 17.72
 -4 9 18 124.39 24.35
 -4 9 18 107.74 23.61
 -4 9 19 124.64 25.85
 -4 9 19 104.11 23.42
 -4 9 20 26.95 20.05
 -4 9 20 -14.33 16.46
 -4 9 21 86.44 24.84
 -4 9 21 44.23 19.17
 -4 9 22 35.41 21.12
 -4 10 -21 174.3 26.83
 -4 10 -20 105.72 22.93
 -4 10 -20 105.26 22.7
 -4 10 -19 16.4 16.27
 -4 10 -19 24.17 15.63
 -4 10 -18 139.82 24.99
 -4 10 -18 159.4 24.92
 -4 10 -17 138.23 24.19
 -4 10 -17 116.32 22.1
 -4 10 -16 44.39 19.06
 -4 10 -16 3.25 14.71
 -4 10 -15 268.71 31.22
 -4 10 -15 314.06 32.26
 -4 10 -14 209.05 27.45
 -4 10 -14 268.82 29.73
 -4 10 -13 12.08 13.66
 -4 10 -13 15.03 13.82
 -4 10 -12 160.14 23.54
 -4 10 -12 172.01 23.31
 -4 10 -11 63.95 17.55
 -4 10 -11 73.38 17.05
 -4 10 -10 51.28 15.9
 -4 10 -10 43.71 15.09
 -4 10 -9 83.69 18.26
 -4 10 -9 131.67 20.08
 -4 10 -9 106.15 19.29
 -4 10 -8 163.78 22.55
 -4 10 -8 159.99 21.63
 -4 10 -8 129.96 20.65
 -4 10 -7 2.67 11.45
 -4 10 -7 -2.44 10.46
 -4 10 -7 2.51 12.78
 -4 10 -6 230.25 25.76
 -4 10 -6 260.07 24.87
 -4 10 -5 281.88 28.21
 -4 10 -5 296.21 26.58
 -4 10 -5 265.62 27.36
 -4 10 -4 12.56 10.98
 -4 10 -4 8.59 10.64
 -4 10 -4 19.55 12.28
 -4 10 -3 202.01 23.67
 -4 10 -3 172.59 21.88
 -4 10 -2 312.03 28.62
 -4 10 -2 313.12 29.32
 -4 10 -1 33 12.74
 -4 10 -1 49.91 13.7
 -4 10 -1 38.86 13.41
 -4 10 0 39.75 13.48
 -4 10 0 39.87 12.54
 -4 10 0 63.33 16.15
 -4 10 0 29.25 13
 -4 10 1 246.43 25.6
 -4 10 1 273.84 27.79
 -4 10 2 352.31 30.19
 -4 10 2 361.28 32.76
 -4 10 3 44.92 13.14
 -4 10 3 69.02 17.13
 -4 10 3 38.87 15.11
 -4 10 4 444.66 33.34
 -4 10 4 391.14 34.69
 -4 10 4 386.01 34.54
 -4 10 5 152.19 19.34
 -4 10 5 155.5 22.54
 -4 10 5 167.68 22.46
 -4 10 6 41.91 14.96
 -4 10 6 54.06 16.06
 -4 10 7 177.59 23.6
 -4 10 7 261.07 27.52
 -4 10 8 29.57 14.12
 -4 10 8 47.66 15.94
 -4 10 9 19.12 14.82
 -4 10 9 37.14 14.77
 -4 10 10 88.88 19.99
 -4 10 10 98.97 19.49
 -4 10 11 115.86 21.74
 -4 10 11 149.06 22.85
 -4 10 12 8.66 15.99
 -4 10 12 12.21 14.26
 -4 10 12 17.58 15.11
 -4 10 13 256.38 28.97
 -4 10 13 212.68 27.72
 -4 10 13 172.68 26.07
 -4 10 14 171.89 25.64
 -4 10 14 157.4 26.53
 -4 10 15 24.71 18.05
 -4 10 15 26.38 16.59
 -4 10 16 158.3 26.69
 -4 10 16 220.37 29.89
 -4 10 17 110.38 23.76
 -4 10 17 94.16 23.44
 -4 10 18 23.27 19.78
 -4 10 18 -3.58 17.73
 -4 10 19 44.22 21.96
 -4 10 19 22.06 19.24
 -4 11 -20 34.46 18.92
 -4 11 -19 17.16 18.57
 -4 11 -19 -14.42 15.45
 -4 11 -18 51.15 20.61
 -4 11 -18 53.2 18.41
 -4 11 -17 50.71 18.86
 -4 11 -17 59.19 18.99
 -4 11 -16 -6.69 15.62
 -4 11 -16 3.41 14.35
 -4 11 -15 112.45 22.3
 -4 11 -15 100.1 20.92
 -4 11 -14 146.86 24.12
 -4 11 -14 113.89 21.69
 -4 11 -13 99.75 21.31
 -4 11 -13 57.04 17.64
 -4 11 -12 28.52 16.59
 -4 11 -12 33.92 15.12
 -4 11 -12 31.87 15.92
 -4 11 -11 174.57 25.01
 -4 11 -11 161.46 22.9
 -4 11 -11 156.52 23.13
 -4 11 -10 82.73 19.15
 -4 11 -10 46.34 16.12
 -4 11 -10 83.98 18.85
 -4 11 -9 3.01 13.19
 -4 11 -9 33.62 14.1
 -4 11 -9 44.14 17.21
 -4 11 -8 91.77 19.88
 -4 11 -8 148.62 21.53
 -4 11 -8 157.95 22.49
 -4 11 -7 61.09 17.3
 -4 11 -7 44.32 14.45
 -4 11 -7 59.23 16.93
 -4 11 -6 48.59 16.38
 -4 11 -6 75.28 16.51
 -4 11 -6 58.75 16.98
 -4 11 -5 221.94 26.42
 -4 11 -5 243.28 25.9
 -4 11 -5 198.64 25.2
 -4 11 -4 113.25 19.78
 -4 11 -4 74.55 17.01
 -4 11 -4 63.28 16.06
 -4 11 -3 8.15 12.9
 -4 11 -3 24.12 12.77
 -4 11 -3 21.04 14.42
 -4 11 -2 444.1 37.68
 -4 11 -2 463.52 36.05
 -4 11 -2 507.62 39.02
 -4 11 -1 197.76 24.13
 -4 11 -1 147.81 22.83
 -4 11 -1 181.85 23.02
 -4 11 0 72.86 16.73
 -4 11 0 57.39 17.25
 -4 11 1 295.66 29.56
 -4 11 1 322.72 31.88
 -4 11 2 111.85 19.03
 -4 11 2 137.04 22.34
 -4 11 2 94.8 19.17
 -4 11 3 10.07 11.38
 -4 11 3 5.51 12.85
 -4 11 3 -2.82 14.7
 -4 11 4 154.92 21.63
 -4 11 4 171.5 23.46
 -4 11 4 199.6 25.12
 -4 11 5 108.42 20.21
 -4 11 5 121.29 21.61
 -4 11 6 2.81 13.1
 -4 11 6 2.93 13.66
 -4 11 7 175.85 23.99
 -4 11 7 104.26 20.5
 -4 11 8 103.4 20.3
 -4 11 8 69.54 18.86
 -4 11 9 -5.82 14.61
 -4 11 9 24.65 15.26
 -4 11 10 100.46 22.26
 -4 11 10 106.63 21.18
 -4 11 11 131.81 22.55
 -4 11 11 105.76 21.76
 -4 11 12 -3.04 15.69
 -4 11 12 9.82 15.74
 -4 11 13 179.69 25.54
 -4 11 13 130.59 25.45
 -4 11 14 69.54 20.05
 -4 11 14 58.23 20.76
 -4 11 15 3.51 18.07
 -4 11 16 107.73 24.69
 -4 12 -16 158.32 26.79
 -4 12 -16 95.95 21.77
 -4 12 -15 6.98 15.77
 -4 12 -15 3.48 14.37
 -4 12 -14 245.14 30.75
 -4 12 -14 207.63 28.07
 -4 12 -13 153.69 25.75
 -4 12 -13 152.86 24.8
 -4 12 -12 13.49 15.99
 -4 12 -12 -3.24 13.87
 -4 12 -12 -3.02 15.58
 -4 12 -11 139.82 23.99
 -4 12 -11 135.28 23.2
 -4 12 -11 167 25.87
 -4 12 -10 101.81 21.6
 -4 12 -10 58.04 17.43
 -4 12 -10 85.4 19.43
 -4 12 -9 9.16 14.48
 -4 12 -9 16.19 13.88
 -4 12 -9 -5.92 12.69
 -4 12 -9 -5.82 14.61
 -4 12 -8 175.88 24.87
 -4 12 -8 172.28 24.85
 -4 12 -8 172.79 24.34
 -4 12 -7 88.03 20.75
 -4 12 -7 110.45 20
 -4 12 -7 114.21 20.76
 -4 12 -6 -12.39 14
 -4 12 -6 2.83 14.02
 -4 12 -6 -2.84 13.64
 -4 12 -5 151.71 22.7
 -4 12 -5 183.17 24.67
 -4 12 -5 132.72 21.87
 -4 12 -4 165.54 24.2
 -4 12 -4 166.43 23.04
 -4 12 -4 185.85 24.94
 -4 12 -3 5.22 12.56
 -4 12 -3 -2.97 13.42
 -4 12 -3 2.81 14.31
 -4 12 -2 140.7 22.81
 -4 12 -2 67.19 18.67
 -4 12 -1 130.34 22.04
 -4 12 -1 142.74 23.05
 -4 12 0 60.12 17.03
 -4 12 0 63.99 18.43
 -4 12 0 41.26 16.84
 -4 12 1 79.33 17.67
 -4 12 1 63.99 19.05
 -4 12 1 94.97 19.73
 -4 12 2 249.85 27.74
 -4 12 2 221.47 27.63
 -4 12 2 239.42 29.23
 -4 12 3 19.5 13.01
 -4 12 3 5.84 15.24
 -4 12 3 6.04 14.75
 -4 12 4 167.05 25.18
 -4 12 4 198.61 27.34
 -4 12 5 155.95 24.9
 -4 12 5 166.85 25.17
 -4 12 6 17.78 15.48
 -4 12 6 21.95 16.39
 -4 12 7 95.78 21.25
 -4 12 7 69.81 20.42
 -4 12 8 90.28 21.47
 -4 12 9 13.09 15.75
 -4 12 10 3.33 15.31
 -4 12 11 40.75 19.29
 -4 12 12 76.13 20.25
 -4 13 -11 35.27 17.31
 -4 13 -11 47.06 17.41
 -4 13 -10 125.23 23.52
 -4 13 -10 153.51 25.47
 -4 13 -9 72.4 20.33
 -4 13 -9 64.56 18.3
 -4 13 -8 12.63 14.74
 -4 13 -8 3.41 15.15
 -4 13 -7 184.98 25.36
 -4 13 -7 117.78 23.62
 -4 13 -6 75.29 18.64
 -4 13 -6 39.92 17.37
 -4 13 -6 89.44 21.34
 -4 13 -5 16.43 14.61
 -4 13 -5 14.69 14.35
 -4 13 -5 8.92 15.53
 -4 13 -4 168.86 25.04
 -4 13 -4 167.6 26.12
 -4 13 -3 121.93 21.91
 -4 13 -3 107.85 22.28
 -4 13 -2 38.09 16.17
 -4 13 -2 21.47 17.91
 -4 13 -2 3.09 15.11
 -4 13 -1 114.85 22.35
 -4 13 -1 128.79 23.34
 -4 13 0 109.14 22.51
 -4 13 0 115.05 21.4
 -4 13 1 -3.14 15.34
 -4 13 1 -12.33 14.83
 -4 13 2 82.35 20.55
 -4 13 2 125.29 22.55
 -4 13 3 79.81 21.02
 -4 13 4 -3.23 14.58
 -4 13 5 110.78 22.99
 -4 13 6 69.26 20.4
 -4 13 7 20.04 18.09
 -3 -10 -7 104.33 23.39
 -3 -10 -6 34.07 18.28
 -3 -10 -5 36.72 16.83
 -3 -10 -4 199.3 28.04
 -3 -10 8 225.21 31.49
 -3 -10 9 88.13 22.06
 -3 -9 -10 265.16 32.28
 -3 -9 -9 109.29 22.51
 -3 -9 -8 23.4 16.8
 -3 -9 -7 94.78 22.28
 -3 -9 -6 57.45 19.33
 -3 -9 -5 31.17 18.23
 -3 -9 4 -2.97 14.08
 -3 -9 5 177.05 25.52
 -3 -9 6 240.55 28.98
 -3 -9 7 67.1 19.91
 -3 -9 8 84.12 21.58
 -3 -9 9 409.45 37.77
 -3 -9 10 83.15 19.83
 -3 -9 15 162.63 22.92
 -3 -9 16 20.33 13.59
 -3 -8 -14 14.26 16.12
 -3 -8 -13 87.4 21.33
 -3 -8 -12 75.3 19.43
 -3 -8 -11 26.76 15.66
 -3 -8 -10 78.34 19.71
 -3 -8 -9 143.32 23.58
 -3 -8 -8 27.95 16.45
 -3 -8 -7 57.5 17.11
 -3 -8 1 136.62 21.95
 -3 -8 2 84.04 17.84
 -3 -8 3 301.27 30.45
 -3 -8 4 101.57 19.59
 -3 -8 5 23.94 13.39
 -3 -8 6 195.8 24.89
 -3 -8 7 326.3 31.61
 -3 -8 8 -2.62 14.17
 -3 -8 9 315.68 31.42
 -3 -8 10 181.95 24.68
 -3 -8 11 15.53 15.11
 -3 -8 12 188.24 24.3
 -3 -8 12 164.13 21.02
 -3 -8 21 104.06 22.6
 -3 -8 22 214.01 29.55
 -3 -8 23 15.13 15.62
 -3 -8 24 46.44 17.89
 -3 -7 -17 89.2 20.55
 -3 -7 -16 -7 15.28
 -3 -7 -15 119.89 22.32
 -3 -7 -14 63.64 18.33
 -3 -7 -13 39.21 17.13
 -3 -7 -12 140.12 22.65
 -3 -7 -11 201.66 26.05
 -3 -7 -10 12.07 13.65
 -3 -7 -9 193.62 25.14
 -3 -7 -1 2.47 11.37
 -3 -7 0 83.31 17.05
 -3 -7 1 383.52 32.37
 -3 -7 2 16.87 12.44
 -3 -7 3 59.84 15.89
 -3 -7 4 261.58 26.84
 -3 -7 5 120.65 19.13
 -3 -7 6 84.82 16.9
 -3 -7 7 350.14 31.12
 -3 -7 8 283.65 27.69
 -3 -7 9 142.65 20.97
 -3 -7 10 389.95 32.93
 -3 -7 11 70.02 16.62
 -3 -7 12 130.58 21.12
 -3 -7 13 211.91 25.17
 -3 -7 14 52.46 15.01
 -3 -7 15 32.9 13.65
 -3 -7 16 409.05 36.17
 -3 -7 17 119.18 21.06
 -3 -7 18 40.27 16.05
 -3 -7 19 420.72 38.39
 -3 -7 20 225.93 28.17
 -3 -7 21 30.89 17.28
 -3 -7 22 261.59 31.14
 -3 -7 23 72.68 19.68
 -3 -7 24 -11.17 15.67
 -3 -7 25 26.63 18.07
 -3 -6 -19 -3.49 14.69
 -3 -6 -18 85.55 20.3
 -3 -6 -17 90.47 20.12
 -3 -6 -16 19.63 15.29
 -3 -6 -15 140.45 22.85
 -3 -6 -14 149.04 23.24
 -3 -6 -13 -18.11 13.89
 -3 -6 -12 76.22 17.08
 -3 -6 -11 335.61 32.52
 -3 -6 -10 30.33 13.71
 -3 -6 -3 296.29 27.16
 -3 -6 -2 419.9 32.68
 -3 -6 -1 4.34 11.34
 -3 -6 0 21.51 11.12
 -3 -6 1 191.73 21.47
 -3 -6 2 19.02 11.98
 -3 -6 3 56.72 13.65
 -3 -6 4 738.32 46.77
 -3 -6 5 97.91 16.84
 -3 -6 6 278.51 25.49
 -3 -6 6 235.74 20.35
 -3 -6 7 683.51 44.33
 -3 -6 8 253.56 24.47
 -3 -6 9 -2.08 11.65
 -3 -6 10 720.82 45.06
 -3 -6 10 637.08 42.72
 -3 -6 11 360.46 29.89
 -3 -6 11 318.17 27.87
 -3 -6 12 8.41 12.03
 -3 -6 12 11.1 9.7
 -3 -6 13 99.22 17
 -3 -6 13 102.82 17.47
 -3 -6 14 59.32 15.76
 -3 -6 14 36.82 13.73
 -3 -6 15 90.15 17.7
 -3 -6 16 102.44 19.38
 -3 -6 17 273.19 29.09
 -3 -6 18 -2.93 12.34
 -3 -6 19 256.19 28.5
 -3 -6 20 303.61 32.4
 -3 -6 21 -16.36 15.76
 -3 -6 22 128.34 23.64
 -3 -6 23 146 24.64
 -3 -6 24 14.27 15.31
 -3 -6 25 102.3 22.79
 -3 -6 26 55.96 19.13
 -3 -6 27 3.8 16.29
 -3 -5 -22 62.11 19.5
 -3 -5 -21 6.79 15.09
 -3 -5 -20 183.38 27.27
 -3 -5 -19 97.95 21.12
 -3 -5 -18 31.89 14.23
 -3 -5 -17 254.91 29.17
 -3 -5 -16 63.54 17.33
 -3 -5 -15 23.51 13.1
 -3 -5 -14 202.29 25.18
 -3 -5 -13 102.06 19.14
 -3 -5 -12 18.68 12.87
 -3 -5 -11 214.13 24.72
 -3 -5 -4 480.36 34.36
 -3 -5 -3 1.93 10.07
 -3 -5 -2 384.64 29.5
 -3 -5 -1 402.27 30.04
 -3 -5 0 26.03 11.33
 -3 -5 1 263.69 23.91
 -3 -5 2 368.08 28.72
 -3 -5 3 12.76 10.32
 -3 -5 4 249.02 22.47
 -3 -5 4 238.57 18.24
 -3 -5 5 225.34 21.42
 -3 -5 6 10.93 9.75
 -3 -5 7 65.82 13.22
 -3 -5 7 86.41 12.45
 -3 -5 8 472.37 33.32
 -3 -5 8 473.28 31.6
 -3 -5 9 35.16 12.22
 -3 -5 9 37.87 9.97
 -3 -5 10 190.51 20.03
 -3 -5 11 398.78 30.4
 -3 -5 12 41.29 12.64
 -3 -5 13 61.17 13.51
 -3 -5 14 371.24 31.25
 -3 -5 15 48.56 13.75
 -3 -5 16 224.22 25.24
 -3 -5 17 533.74 40.92
 -3 -5 18 150.36 21.67
 -3 -5 19 58 17.6
 -3 -5 20 385.49 35.73
 -3 -5 21 168.5 24.55
 -3 -5 22 -12.89 14.58
 -3 -5 23 99.64 20.95
 -3 -5 24 88.79 20.48
 -3 -5 25 -3.5 14.15
 -3 -5 26 50.18 19.74
 -3 -5 27 95.02 22.93
 -3 -5 28 3.72 14.71
 -3 -4 -20 68.02 17.36
 -3 -4 -19 147.8 22.89
 -3 -4 -18 5.87 11.88
 -3 -4 -17 45.66 15.92
 -3 -4 -16 179.91 23.46
 -3 -4 -15 2.68 11.89
 -3 -4 -14 93.07 18.17
 -3 -4 -13 209.55 24.64
 -3 -4 -12 60.12 15.2
 -3 -4 -11 31.41 13.62
 -3 -4 -10 506.77 35.44
 -3 -4 -9 244.18 22.94
 -3 -4 -8 91.69 14.08
 -3 -4 -7 1008.82 55.58
 -3 -4 -6 342.46 25.7
 -3 -4 -5 161.61 16.61
 -3 -4 -5 120.91 15.93
 -3 -4 -4 642.04 40.11
 -3 -4 -4 664.85 39.02
 -3 -4 -3 97.78 13.01
 -3 -4 -3 82.18 13.16
 -3 -4 -2 8.18 8.21
 -3 -4 -2 25.91 9.19
 -3 -4 -1 660.71 39.46
 -3 -4 -1 620.74 37.1
 -3 -4 0 123.51 15.15
 -3 -4 0 122.53 14.25
 -3 -4 1 84.88 12.51
 -3 -4 2 635.9 33.57
 -3 -4 2 608.9 38.33
 -3 -4 3 494.44 32.32
 -3 -4 4 61.16 11.58
 -3 -4 5 1462.45 71.61
 -3 -4 5 1424.22 74.25
 -3 -4 6 298.14 21.87
 -3 -4 7 144.95 14.97
 -3 -4 8 529.85 33.34
 -3 -4 9 408.28 28.47
 -3 -4 10 -3.39 7.65
 -3 -4 11 559.77 37.03
 -3 -4 12 129.61 17.06
 -3 -4 13 4.11 9.88
 -3 -4 14 89.03 15.37
 -3 -4 15 554.77 39.72
 -3 -4 16 79.61 15.54
 -3 -4 17 578.69 42.28
 -3 -4 18 665.73 46.62
 -3 -4 19 8.26 12.24
 -3 -4 20 174.64 23.99
 -3 -4 21 255.3 28.48
 -3 -4 22 43.04 16.54
 -3 -4 23 85.63 19.23
 -3 -4 24 117.48 21.63
 -3 -4 25 16.75 14.64
 -3 -4 26 99.42 21.22
 -3 -4 27 325.93 34.53
 -3 -4 28 71.39 20.85
 -3 -4 29 188.91 28.02
 -3 -3 -19 99.18 17.95
 -3 -3 -19 94.42 20.15
 -3 -3 -18 48.14 14.5
 -3 -3 -18 69.55 19.39
 -3 -3 -17 -2.59 10.68
 -3 -3 -17 -2.57 14.69
 -3 -3 -16 240.24 25.94
 -3 -3 -16 310.01 29.27
 -3 -3 -15 111 17.71
 -3 -3 -15 96.35 19.72
 -3 -3 -14 143.98 19.23
 -3 -3 -14 78.41 16.96
 -3 -3 -13 272.28 25.25
 -3 -3 -13 189.68 22.77
 -3 -3 -12 137.68 18.95
 -3 -3 -12 117.81 17.46
 -3 -3 -11 15.37 11.23
 -3 -3 -10 291.65 24.94
 -3 -3 -9 273.29 23.59
 -3 -3 -8 18.07 9.71
 -3 -3 -7 128.14 15.22
 -3 -3 -6 265.98 21.21
 -3 -3 -6 258.35 21.31
 -3 -3 -5 7.15 8.27
 -3 -3 -5 14.22 8.31
 -3 -3 -4 367.9 26.65
 -3 -3 -4 437.15 27.44
 -3 -3 -3 318.97 24.07
 -3 -3 -3 382.26 25
 -3 -3 -2 -2.57 6.54
 -3 -3 -2 8.1 7.79
 -3 -3 -1 628.52 37.71
 -3 -3 -1 666.84 37.59
 -3 -3 0 683.98 38.1
 -3 -3 0 650.13 33.1
 -3 -3 0 693 38.86
 -3 -3 1 31.73 8.99
 -3 -3 1 37.04 6.87
 -3 -3 2 289.97 21.75
 -3 -3 2 277.7 18.59
 -3 -3 3 1187.13 57.11
 -3 -3 3 1130.87 56.34
 -3 -3 4 163.38 10.18
 -3 -3 4 179.57 13.86
 -3 -3 5 176.23 14.37
 -3 -3 6 836.83 44.72
 -3 -3 7 87.41 11.48
 -3 -3 8 242.09 19.15
 -3 -3 8 213.97 15.55
 -3 -3 9 746.45 42.9
 -3 -3 10 228.03 20.31
 -3 -3 11 156.92 16.84
 -3 -3 12 741.36 44.98
 -3 -3 13 167.5 19.43
 -3 -3 14 82.63 14.7
 -3 -3 15 526.38 37.53
 -3 -3 16 66.72 14.37
 -3 -3 17 19.32 11.82
 -3 -3 18 795.8 52.03
 -3 -3 19 305.69 29.48
 -3 -3 20 43.84 15.45
 -3 -3 21 292.99 30.42
 -3 -3 22 120.64 21.11
 -3 -3 23 12.15 14.4
 -3 -3 24 156.49 23.36
 -3 -3 25 163.91 24.32
 -3 -3 26 3.29 13.85
 -3 -3 27 276.18 32.33
 -3 -3 28 130.43 24.02
 -3 -3 29 -3.49 15.52
 -3 -3 30 148.67 25.76
 -3 -2 -25 103.51 23.32
 -3 -2 -24 143.39 24.54
 -3 -2 -23 -12.69 16.36
 -3 -2 -22 80.01 20.91
 -3 -2 -21 154.96 24.26
 -3 -2 -20 -2.88 13.65
 -3 -2 -19 102.54 20.03
 -3 -2 -18 132.35 18.93
 -3 -2 -18 143.73 21.77
 -3 -2 -17 -2.32 9.58
 -3 -2 -17 10.19 13.3
 -3 -2 -16 69.37 15.4
 -3 -2 -16 68.16 16.09
 -3 -2 -15 212.66 22.1
 -3 -2 -15 153.01 21.19
 -3 -2 -14 82.38 14.87
 -3 -2 -14 66.09 14.78
 -3 -2 -13 8.98 10.17
 -3 -2 -13 11.82 10.3
 -3 -2 -13 25.06 11.7
 -3 -2 -12 527.32 33.6
 -3 -2 -12 444.55 33.01
 -3 -2 -12 468.65 34.25
 -3 -2 -11 201.98 19.14
 -3 -2 -11 171.97 19.78
 -3 -2 -10 68.99 11.83
 -3 -2 -10 44.15 12.61
 -3 -2 -9 467 31.81
 -3 -2 -8 59.93 11.92
 -3 -2 -7 44.75 10.36
 -3 -2 -7 33.92 8.46
 -3 -2 -6 668.04 38.2
 -3 -2 -6 710.24 40.35
 -3 -2 -5 103.95 13.05
 -3 -2 -5 96.81 10.82
 -3 -2 -5 114.04 12.18
 -3 -2 -4 148.09 14.39
 -3 -2 -4 129.84 13
 -3 -2 -4 118.1 11.32
 -3 -2 -3 492.08 26.88
 -3 -2 -3 487.23 29.43
 -3 -2 -3 488.29 29.92
 -3 -2 -2 533.2 28.07
 -3 -2 -2 491.52 30.73
 -3 -2 -2 560.5 30.47
 -3 -2 -2 548.63 32
 -3 -2 -1 33.68 9.07
 -3 -2 -1 33.95 6.9
 -3 -2 -1 34.62 4.14
 -3 -2 -1 37.87 5.59
 -3 -2 -1 39.27 9.09
 -3 -2 0 1664.42 75.45
 -3 -2 0 1474.85 74.13
 -3 -2 0 1570.35 71.29
 -3 -2 1 667.88 37.13
 -3 -2 1 758.56 37.43
 -3 -2 1 689.82 34.28
 -3 -2 1 703.36 33.34
 -3 -2 2 13.14 6.36
 -3 -2 2 10.35 5.67
 -3 -2 2 26.7 5.8
 -3 -2 2 9.47 4.21
 -3 -2 2 11.36 2.88
 -3 -2 3 1467.65 68.81
 -3 -2 3 1512.28 68.58
 -3 -2 3 1365.36 68.4
 -3 -2 3 1526.98 67.7
 -3 -2 3 1399.6 63.47
 -3 -2 4 141.06 11.87
 -3 -2 4 137.42 11.59
 -3 -2 4 128.34 11.9
 -3 -2 4 125.86 11.53
 -3 -2 5 274.1 18.23
 -3 -2 5 268.09 17.7
 -3 -2 5 255.01 16.76
 -3 -2 5 258.11 17.63
 -3 -2 6 939.62 47.8
 -3 -2 6 916.72 46.98
 -3 -2 6 982.69 48.59
 -3 -2 6 979 48.25
 -3 -2 6 1024.86 50.07
 -3 -2 7 100.74 9.94
 -3 -2 7 121.94 11.24
 -3 -2 7 128.67 11.18
 -3 -2 8 6.79 4.09
 -3 -2 8 4.09 5.2
 -3 -2 8 7.74 4.66
 -3 -2 8 14.06 8.38
 -3 -2 9 803.44 45.2
 -3 -2 9 804.2 39.87
 -3 -2 10 930.73 51.61
 -3 -2 11 80.41 13.17
 -3 -2 12 212.92 20.22
 -3 -2 13 56.31 12.75
 -3 -2 13 83.82 13.15
 -3 -2 14 15.94 8.88
 -3 -2 14 12.84 9.93
 -3 -2 15 244.36 24.44
 -3 -2 15 279.87 23.23
 -3 -2 16 237.31 23.79
 -3 -2 16 215.05 21.19
 -3 -2 17 -2.33 11.68
 -3 -2 17 1.76 10.14
 -3 -2 18 377.5 32.38
 -3 -2 19 543.7 40.76
 -3 -2 20 26.42 14.51
 -3 -2 21 98.72 19
 -3 -2 22 292.27 30.88
 -3 -2 23 40.99 15.57
 -3 -2 24 9.05 13.86
 -3 -2 25 108.53 21.76
 -3 -2 26 3.18 17.19
 -3 -2 27 9.75 15.87
 -3 -2 28 79.54 20.2
 -3 -2 29 6.75 15.5
 -3 -2 30 54.79 20.12
 -3 -2 31 72.72 21.04
 -3 -1 -26 79.23 21.91
 -3 -1 -25 47.12 18.32
 -3 -1 -24 288.32 33.46
 -3 -1 -23 104.93 22.41
 -3 -1 -22 3.08 13.91
 -3 -1 -21 213.98 26.99
 -3 -1 -20 40.07 16.45
 -3 -1 -19 19.26 14.73
 -3 -1 -18 171.31 23.87
 -3 -1 -17 108.29 19.05
 -3 -1 -16 74.27 15.46
 -3 -1 -16 76.93 13.8
 -3 -1 -16 69.51 17.08
 -3 -1 -15 779.05 48.37
 -3 -1 -15 801.71 47.78
 -3 -1 -15 765.09 49.27
 -3 -1 -14 298.31 24.9
 -3 -1 -14 248.35 22.47
 -3 -1 -13 237.54 22.61
 -3 -1 -13 279.45 22.51
 -3 -1 -13 232.55 23.45
 -3 -1 -12 626.87 40.29
 -3 -1 -12 692.49 42.82
 -3 -1 -11 501 32.55
 -3 -1 -11 472.74 33.14
 -3 -1 -10 23.14 9.18
 -3 -1 -10 37.47 10.96
 -3 -1 -9 600.41 35.65
 -3 -1 -9 544.41 35.8
 -3 -1 -8 643.5 38.63
 -3 -1 -7 10.39 6
 -3 -1 -7 7.08 7.31
 -3 -1 -6 257.41 19.16
 -3 -1 -6 281.99 18.75
 -3 -1 -6 287.3 21.33
 -3 -1 -5 208.51 17
 -3 -1 -5 177.01 11.58
 -3 -1 -5 164.72 14.1
 -3 -1 -5 151.57 13.5
 -3 -1 -4 -1.2 6.7
 -3 -1 -4 3.05 3.39
 -3 -1 -4 -7.81 5.16
 -3 -1 -4 0.88 4.97
 -3 -1 -4 0.86 5.36
 -3 -1 -4 -2.64 5.38
 -3 -1 -3 561.35 29.74
 -3 -1 -3 561.61 31.15
 -3 -1 -3 538.48 31.74
 -3 -1 -3 540.41 30.12
 -3 -1 -3 540.39 25.69
 -3 -1 -3 522.47 29.72
 -3 -1 -3 493.66 28.63
 -3 -1 -2 1037.59 49.71
 -3 -1 -2 1039.77 50.97
 -3 -1 -2 978.03 49.74
 -3 -1 -2 1041.21 51.93
 -3 -1 -2 997.62 44.79
 -3 -1 -2 954.82 48.19
 -3 -1 -1 194.3 14.32
 -3 -1 -1 176.89 13.04
 -3 -1 -1 200.11 15.26
 -3 -1 -1 171.37 8.78
 -3 -1 -1 200.43 12.01
 -3 -1 0 1471.96 67.07
 -3 -1 0 1540.15 67.48
 -3 -1 0 1412.82 62.65
 -3 -1 0 1464.5 63.82
 -3 -1 1 1013.32 46.1
 -3 -1 1 1037.46 46.35
 -3 -1 1 1061.56 43.12
 -3 -1 1 1044.8 42.14
 -3 -1 2 -0.78 4.48
 -3 -1 2 -2.91 5.17
 -3 -1 2 -3.19 2.87
 -3 -1 2 1.06 3.99
 -3 -1 2 3.46 1.99
 -3 -1 3 123.38 10.15
 -3 -1 3 102.53 9.78
 -3 -1 3 135.34 11.18
 -3 -1 4 1123.73 53.3
 -3 -1 4 1089.65 51.94
 -3 -1 4 1059.81 52.34
 -3 -1 5 68.18 8.86
 -3 -1 5 66.12 6.63
 -3 -1 5 74.91 7.8
 -3 -1 6 963.82 46.4
 -3 -1 6 975.2 48.56
 -3 -1 6 937.24 48.85
 -3 -1 6 932.48 44.52
 -3 -1 6 884.85 45.25
 -3 -1 7 990.03 49.88
 -3 -1 7 933.53 49.71
 -3 -1 7 1050.84 48
 -3 -1 7 980.08 48.93
 -3 -1 7 1088.88 53.32
 -3 -1 7 1123.57 53.73
 -3 -1 8 18.74 5.23
 -3 -1 8 22.47 4.62
 -3 -1 8 19.3 7.77
 -3 -1 8 26.34 10.08
 -3 -1 8 30.17 6.02
 -3 -1 8 20.68 7.07
 -3 -1 9 497.09 31.52
 -3 -1 9 569.12 30.46
 -3 -1 9 571.94 27.7
 -3 -1 9 542.12 34.12
 -3 -1 9 558.21 33.75
 -3 -1 9 574.2 30.09
 -3 -1 10 865.98 44.03
 -3 -1 10 842.23 46.11
 -3 -1 10 869.8 43.52
 -3 -1 10 848.47 48.4
 -3 -1 10 889.28 47.56
 -3 -1 11 94.51 13
 -3 -1 11 125.02 10.8
 -3 -1 11 129.75 15.47
 -3 -1 11 106.21 13.7
 -3 -1 12 20.59 10.33
 -3 -1 12 21.75 8.41
 -3 -1 12 13.49 5.48
 -3 -1 13 477.15 33.7
 -3 -1 13 497.86 31.83
 -3 -1 14 201.71 21.15
 -3 -1 14 196.65 18.79
 -3 -1 15 169.97 19.92
 -3 -1 15 163.39 17.64
 -3 -1 16 241.52 23.91
 -3 -1 16 243.81 22.32
 -3 -1 17 149.17 20.29
 -3 -1 17 132.97 17.04
 -3 -1 18 33.11 13.17
 -3 -1 19 322.84 29.74
 -3 -1 20 179.54 23.03
 -3 -1 21 18.62 14.9
 -3 -1 22 228.55 27.25
 -3 -1 23 116.53 20.52
 -3 -1 24 -2.93 14.5
 -3 -1 25 201.63 26.54
 -3 -1 26 197.56 27.33
 -3 -1 27 -22.1 18.63
 -3 -1 28 180.3 27.42
 -3 -1 29 239.15 31.24
 -3 -1 30 9.98 17.14
 -3 0 -27 67.15 20.62
 -3 0 -26 124.41 25.27
 -3 0 -25 -3.37 16.43
 -3 0 -24 202.73 27.97
 -3 0 -23 215.42 28.23
 -3 0 -22 9.18 14.29
 -3 0 -21 88.52 19.39
 -3 0 -20 224.02 26.48
 -3 0 -19 21.75 14.22
 -3 0 -18 114.38 19.92
 -3 0 -17 413.78 33.62
 -3 0 -17 448.83 35.51
 -3 0 -16 2.1 10.82
 -3 0 -16 14.14 11.17
 -3 0 -15 282.9 25.99
 -3 0 -15 292.87 23.44
 -3 0 -15 305.99 27.28
 -3 0 -14 248.51 23.75
 -3 0 -14 273.38 21.86
 -3 0 -14 246.84 24.85
 -3 0 -13 27.23 11.04
 -3 0 -13 14.62 7.48
 -3 0 -13 23.84 11.39
 -3 0 -12 314.91 25.17
 -3 0 -12 295.47 22.7
 -3 0 -12 310.19 25.2
 -3 0 -11 479.62 32.16
 -3 0 -11 481.83 32.89
 -3 0 -10 79.71 12.68
 -3 0 -10 80.33 12.8
 -3 0 -9 249.63 20.78
 -3 0 -9 304.96 22.53
 -3 0 -8 501.53 31.55
 -3 0 -8 524.94 29.12
 -3 0 -8 496.32 31.98
 -3 0 -7 439.45 24.57
 -3 0 -7 396.02 23.06
 -3 0 -7 426.41 27.55
 -3 0 -6 431.93 24.7
 -3 0 -6 499.14 29.03
 -3 0 -6 430.92 20.47
 -3 0 -6 427.85 26.51
 -3 0 -6 452.42 24.21
 -3 0 -5 763.77 42.02
 -3 0 -5 810.13 42.77
 -3 0 -5 778.39 38.51
 -3 0 -5 779.53 38.79
 -3 0 -5 760.47 40.72
 -3 0 -4 14.52 4.87
 -3 0 -4 16.66 7.07
 -3 0 -4 20.93 7.13
 -3 0 -4 16.99 5.57
 -3 0 -4 14.6 5.8
 -3 0 -3 445.21 28.22
 -3 0 -3 487.37 28.83
 -3 0 -3 502.55 24.54
 -3 0 -3 498.53 26.95
 -3 0 -2 610.67 34.62
 -3 0 -2 655.75 35.21
 -3 0 -2 633.87 32.43
 -3 0 -1 486.76 26.25
 -3 0 -1 468.21 25.47
 -3 0 -1 450.05 26.56
 -3 0 -1 420.59 21.18
 -3 0 -1 484.72 23.95
 -3 0 0 50.29 6.78
 -3 0 0 43.54 4.82
 -3 0 0 58.46 7.93
 -3 0 0 34.1 6.36
 -3 0 1 1252.94 53.84
 -3 0 1 1260.54 58.03
 -3 0 1 1217.31 57.86
 -3 0 1 1306.84 58.82
 -3 0 1 1195.2 57.75
 -3 0 1 1035.5 55.51
 -3 0 1 1224 53.67
 -3 0 2 566.38 26.23
 -3 0 2 595.41 26.57
 -3 0 2 598.97 29.92
 -3 0 2 553.57 29.55
 -3 0 2 603.03 29.62
 -3 0 2 569.1 30.17
 -3 0 2 494.92 28.66
 -3 0 2 550.16 30.78
 -3 0 3 1.98 4.16
 -3 0 3 0.63 4.4
 -3 0 3 0.33 2.66
 -3 0 3 -1.1 3.67
 -3 0 3 1.45 4.2
 -3 0 3 -1.71 6.1
 -3 0 3 -2.06 5.66
 -3 0 3 -0.17 1.85
 -3 0 4 763.18 37.91
 -3 0 4 736.59 36.06
 -3 0 4 790.12 37.62
 -3 0 4 758.84 36.4
 -3 0 4 821.03 38.78
 -3 0 4 693.9 38.41
 -3 0 4 735.11 39.63
 -3 0 4 751.9 33.82
 -3 0 5 700.85 34.72
 -3 0 5 686.29 34.92
 -3 0 5 717.76 33.63
 -3 0 5 729.84 36.36
 -3 0 5 647.06 37.07
 -3 0 5 716.07 38.09
 -3 0 5 701.41 31.94
 -3 0 6 133.04 11.91
 -3 0 6 154.65 9.66
 -3 0 6 170.88 10.94
 -3 0 6 165.99 14.12
 -3 0 6 155.82 12.59
 -3 0 6 177.1 15.05
 -3 0 6 171.09 9.57
 -3 0 7 1418.81 32.01
 -3 0 7 1435.08 21.87
 -3 0 7 1378.05 25.25
 -3 0 7 1380.33 31.83
 -3 0 7 1424.03 36.91
 -3 0 7 1516.18 37.29
 -3 0 7 1427.35 24.55
 -3 0 8 1734.4 80.88
 -3 0 8 1667.71 81.84
 -3 0 8 1767.65 78.27
 -3 0 8 1708.61 76.52
 -3 0 8 1741.52 81.29
 -3 0 8 1609.95 83.82
 -3 0 8 1738.81 78.82
 -3 0 8 1831.16 84.19
 -3 0 9 43.2 6.88
 -3 0 9 41.44 6.32
 -3 0 9 39.22 9.39
 -3 0 9 43.73 3.78
 -3 0 9 55.53 7.73
 -3 0 9 24.7 8.72
 -3 0 9 35.36 10.26
 -3 0 9 42.12 6.62
 -3 0 10 1034.94 49.39
 -3 0 10 982.06 51.53
 -3 0 10 998.26 47.16
 -3 0 10 924.1 53.13
 -3 0 10 943.02 52.16
 -3 0 10 948.28 48.12
 -3 0 11 428.45 28.63
 -3 0 11 431.26 28.85
 -3 0 11 455.83 24.02
 -3 0 11 469.99 30.88
 -3 0 11 415.45 25.4
 -3 0 12 11.59 8.72
 -3 0 12 17.37 9.64
 -3 0 12 8.45 10.25
 -3 0 12 9.44 6.26
 -3 0 13 154.98 16.37
 -3 0 13 199.29 19.89
 -3 0 13 149.48 14.45
 -3 0 13 181.38 17.95
 -3 0 14 210.98 21.45
 -3 0 14 241.44 18.73
 -3 0 14 213.35 21.32
 -3 0 15 -2 9.06
 -3 0 15 -1.43 7.38
 -3 0 15 -12.85 10.6
 -3 0 16 549.17 38.37
 -3 0 16 552.27 37.7
 -3 0 17 579.83 41.69
 -3 0 17 682.76 43.13
 -3 0 18 11.56 11.61
 -3 0 18 3.69 9.74
 -3 0 18 -2.22 12.16
 -3 0 19 697.81 46.15
 -3 0 19 679.47 46.51
 -3 0 20 502.9 39.5
 -3 0 20 566.62 40.98
 -3 0 21 57.25 16.4
 -3 0 22 78.12 18.5
 -3 0 23 247.33 27.96
 -3 0 24 123.08 22.03
 -3 0 25 35.29 16.7
 -3 0 26 90.49 21.76
 -3 0 27 18.51 17.09
 -3 0 28 12.58 16.63
 -3 0 29 159.98 26.64
 -3 1 -27 24.73 17.52
 -3 1 -26 279.3 33.05
 -3 1 -25 60.38 19.74
 -3 1 -24 55.28 18.16
 -3 1 -23 129 23.45
 -3 1 -22 130.46 22.4
 -3 1 -21 5.84 13.62
 -3 1 -20 137.21 22.47
 -3 1 -19 150.07 21.27
 -3 1 -18 17.91 13.54
 -3 1 -17 475.15 37.28
 -3 1 -16 198.87 22.91
 -3 1 -15 19.69 10.99
 -3 1 -15 8.17 10.13
 -3 1 -14 350.56 29.01
 -3 1 -14 336.43 27.98
 -3 1 -13 139.56 17.13
 -3 1 -13 112.81 12.76
 -3 1 -13 121.78 16.6
 -3 1 -12 27.23 10.32
 -3 1 -12 42.02 8.37
 -3 1 -11 322.23 25.45
 -3 1 -11 347.51 26.14
 -3 1 -10 437.01 29.68
 -3 1 -10 432.73 29.75
 -3 1 -9 0.99 5.72
 -3 1 -9 7.23 7.92
 -3 1 -9 14.67 8.39
 -3 1 -8 260.79 20.49
 -3 1 -8 263.32 17.78
 -3 1 -8 231.36 19.78
 -3 1 -7 572.58 30.74
 -3 1 -7 601.94 34.05
 -3 1 -7 533.34 27.63
 -3 1 -7 568.16 27.94
 -3 1 -7 595.18 34.04
 -3 1 -6 313.86 21.89
 -3 1 -6 266.31 21.1
 -3 1 -6 317.15 16.32
 -3 1 -6 305.97 16.64
 -3 1 -5 613.16 33.94
 -3 1 -5 634.62 34.19
 -3 1 -5 610.85 28.24
 -3 1 -5 545.12 28.81
 -3 1 -4 359.82 22.92
 -3 1 -4 329.28 22.28
 -3 1 -4 348.07 17.54
 -3 1 -4 385.58 22.2
 -3 1 -3 154.97 14.22
 -3 1 -3 213.1 13.89
 -3 1 -3 171.89 14.35
 -3 1 -3 166.33 13.27
 -3 1 -2 534.21 24.91
 -3 1 -2 498.39 29.31
 -3 1 -2 499.91 29.15
 -3 1 -2 537.35 28.46
 -3 1 -1 609.98 30.58
 -3 1 -1 580.58 31.58
 -3 1 -1 605.23 30.8
 -3 1 -1 536.16 31.41
 -3 1 -1 576.19 29.54
 -3 1 0 224.96 15.41
 -3 1 0 221.59 14.61
 -3 1 0 255.67 15.54
 -3 1 0 236.04 14.22
 -3 1 0 211.15 12.45
 -3 1 0 250.26 15.14
 -3 1 1 38.02 5.78
 -3 1 1 44.83 4.8
 -3 1 1 47.01 6.68
 -3 1 1 41.01 6.58
 -3 1 1 44.89 7.18
 -3 1 1 45.2 6.48
 -3 1 1 40.23 5.5
 -3 1 2 796.23 38.23
 -3 1 2 820.24 40.08
 -3 1 2 776.57 38.66
 -3 1 2 864.15 40.18
 -3 1 2 887.99 41.01
 -3 1 2 827.69 39.94
 -3 1 2 819.59 39.98
 -3 1 2 810.54 41.36
 -3 1 3 68.04 7.41
 -3 1 3 70.63 6.69
 -3 1 3 82.59 7.26
 -3 1 3 62.65 8.74
 -3 1 3 74 7.67
 -3 1 3 82.44 8.26
 -3 1 3 74.28 6.27
 -3 1 4 986.28 48.27
 -3 1 4 1070.22 48.13
 -3 1 4 1089.77 50.23
 -3 1 4 1038.97 50.78
 -3 1 4 1035.35 49.83
 -3 1 4 1000.81 48.72
 -3 1 5 538.14 29.18
 -3 1 5 550.64 28.72
 -3 1 5 564.65 27.52
 -3 1 5 547.9 26.71
 -3 1 5 529.56 29.23
 -3 1 5 559.74 30.85
 -3 1 5 579.69 27.51
 -3 1 6 353.3 20.86
 -3 1 6 365.09 20.97
 -3 1 6 374.82 18.85
 -3 1 6 332.1 17.08
 -3 1 6 336.52 20.8
 -3 1 6 397.08 23.42
 -3 1 6 371.15 19.19
 -3 1 7 506.54 27.91
 -3 1 7 484.98 23.62
 -3 1 7 512.66 27.21
 -3 1 7 495.19 29.65
 -3 1 7 488.21 25.67
 -3 1 8 2870.97 129.24
 -3 1 8 2776.83 123.61
 -3 1 8 2814.97 127.96
 -3 1 8 2816.05 131.03
 -3 1 8 2874.78 126.82
 -3 1 9 983.92 45.4
 -3 1 9 990.58 43.36
 -3 1 9 985.28 47.29
 -3 1 9 1023.83 42.98
 -3 1 9 965.49 39.52
 -3 1 10 543.71 32.54
 -3 1 10 543.67 33.9
 -3 1 10 558.15 30.96
 -3 1 10 526.12 29.7
 -3 1 10 524.16 26.42
 -3 1 11 696.04 40.76
 -3 1 11 677.66 42.01
 -3 1 11 762.77 39
 -3 1 12 129.68 15.85
 -3 1 12 125.24 12.53
 -3 1 12 97.29 13.96
 -3 1 13 37.26 11.85
 -3 1 13 41.94 9.56
 -3 1 13 47.63 11.11
 -3 1 14 450.89 31.59
 -3 1 14 476.5 33.06
 -3 1 14 426.4 29.18
 -3 1 15 95.27 16.11
 -3 1 15 121.32 14.29
 -3 1 15 142.66 17.77
 -3 1 16 154.51 20.26
 -3 1 16 135.04 15.66
 -3 1 16 119.07 16.97
 -3 1 17 596 40.19
 -3 1 17 590.81 40.54
 -3 1 17 564.41 37.33
 -3 1 18 368.05 30.91
 -3 1 18 337.1 27.38
 -3 1 18 311.66 28.95
 -3 1 19 54.81 15.46
 -3 1 19 28.76 11.51
 -3 1 19 49.77 15.25
 -3 1 20 476.98 37.28
 -3 1 20 443.19 36.2
 -3 1 20 486.14 35.54
 -3 1 21 278.01 28.87
 -3 1 21 308.02 29.84
 -3 1 22 -5.49 14.86
 -3 1 22 -7.96 13.14
 -3 1 23 120.54 22.32
 -3 1 23 146.15 22.54
 -3 1 24 98.74 21.06
 -3 1 24 143.25 23.01
 -3 1 25 17.38 15.87
 -3 1 26 83.09 21.36
 -3 1 27 118.32 23.5
 -3 2 -27 -21.07 16.42
 -3 2 -26 68.44 19.58
 -3 2 -25 83.15 20.66
 -3 2 -24 -3.22 14.32
 -3 2 -23 52.91 16.6
 -3 2 -22 158.91 24.2
 -3 2 -21 -2.88 13.85
 -3 2 -20 182.1 23.54
 -3 2 -19 308.76 29.81
 -3 2 -18 47.79 14.38
 -3 2 -17 157.84 21.06
 -3 2 -16 204.04 22.77
 -3 2 -15 135.03 19.2
 -3 2 -14 69.6 13.98
 -3 2 -14 94.82 14.93
 -3 2 -13 401.89 29.85
 -3 2 -13 384.24 29.66
 -3 2 -12 69.56 12.42
 -3 2 -12 53.02 12.14
 -3 2 -11 502.51 32.08
 -3 2 -11 419.7 30.23
 -3 2 -10 760.52 45.95
 -3 2 -10 849.88 46.47
 -3 2 -9 231.44 18.82
 -3 2 -9 176.16 17.14
 -3 2 -8 67.91 7.45
 -3 2 -8 80.98 12.05
 -3 2 -8 70.04 11.18
 -3 2 -7 1318.8 66.56
 -3 2 -7 1376.08 62.23
 -3 2 -7 1348.41 67.42
 -3 2 -7 1316.09 58.98
 -3 2 -6 695.36 34.43
 -3 2 -6 714.7 39.39
 -3 2 -6 703.91 38.54
 -3 2 -6 694.37 38.03
 -3 2 -5 646.78 31.69
 -3 2 -5 645.79 35.98
 -3 2 -5 660.34 35.46
 -3 2 -5 608.57 34.68
 -3 2 -4 904.99 43.18
 -3 2 -4 872.32 46.73
 -3 2 -4 908.89 46.44
 -3 2 -4 958 46.73
 -3 2 -3 100.89 10.65
 -3 2 -3 102.31 7.87
 -3 2 -3 109.61 10.59
 -3 2 -3 103.86 8.09
 -3 2 -3 109.57 7.81
 -3 2 -2 103.35 8.09
 -3 2 -2 110.62 10.54
 -3 2 -2 118.22 9.83
 -3 2 -2 133.21 10.97
 -3 2 -2 114.25 8.38
 -3 2 -2 102.81 8.29
 -3 2 -1 881.21 42.11
 -3 2 -1 875.75 42.86
 -3 2 -1 865.27 42.66
 -3 2 -1 845.18 40.69
 -3 2 -1 815.97 40.86
 -3 2 -1 876.38 40.82
 -3 2 0 146.91 11.65
 -3 2 0 176.15 11.72
 -3 2 0 153.79 10.69
 -3 2 0 171.79 11.04
 -3 2 0 175.19 11.58
 -3 2 1 216.63 14.24
 -3 2 1 235.01 14.22
 -3 2 1 247.83 14.7
 -3 2 1 239.82 14.29
 -3 2 1 215.57 13.84
 -3 2 1 258.83 15.21
 -3 2 2 853.79 41.75
 -3 2 2 873.99 43.03
 -3 2 2 885.77 41.86
 -3 2 2 914.41 42.64
 -3 2 2 822.68 41.73
 -3 2 2 874.33 42.65
 -3 2 2 876.53 43.26
 -3 2 2 926.72 42.53
 -3 2 3 687.42 35.54
 -3 2 3 740.57 35.02
 -3 2 3 714.38 35.25
 -3 2 3 702.38 36.09
 -3 2 3 661.03 34.84
 -3 2 4 92.08 9.21
 -3 2 4 101.71 7.8
 -3 2 4 92.34 8.4
 -3 2 4 82.43 8.51
 -3 2 4 105.32 10.22
 -3 2 4 85.82 8.1
 -3 2 4 96.21 10.04
 -3 2 5 835.34 41.2
 -3 2 5 827.47 41.56
 -3 2 5 794.58 38.12
 -3 2 5 806.69 40.19
 -3 2 5 864 42.78
 -3 2 5 857.75 42.25
 -3 2 5 806.37 40.78
 -3 2 6 1047.03 51.1
 -3 2 6 1006.76 46.66
 -3 2 6 999.8 46.48
 -3 2 6 1099.03 49.8
 -3 2 6 1035.36 52.24
 -3 2 6 990.1 49.82
 -3 2 6 1149.68 52.19
 -3 2 7 44.83 8.35
 -3 2 7 49.38 3.87
 -3 2 7 54.5 6.93
 -3 2 7 45.54 8.95
 -3 2 7 58.09 7.76
 -3 2 7 57.05 8.69
 -3 2 8 874.75 45.48
 -3 2 8 918.06 43.75
 -3 2 8 846.69 39.32
 -3 2 8 893.2 46.97
 -3 2 8 901.71 44.33
 -3 2 9 1469.15 70.88
 -3 2 9 1463.11 68.32
 -3 2 9 1406.01 63.3
 -3 2 9 1470.59 72.02
 -3 2 9 1447.07 69.01
 -3 2 10 18.76 6.3
 -3 2 10 15.31 7.82
 -3 2 10 19.29 7.05
 -3 2 10 14.83 8.38
 -3 2 11 444.68 28.74
 -3 2 11 406.06 26.46
 -3 2 11 430.28 29.13
 -3 2 12 346.51 25.51
 -3 2 12 336.54 25.93
 -3 2 12 362.16 24.25
 -3 2 13 135.52 17.27
 -3 2 13 192.52 17.06
 -3 2 13 170.73 17.89
 -3 2 14 393.68 27.94
 -3 2 14 342.18 25.52
 -3 2 14 318.73 26.89
 -3 2 15 550.14 36.06
 -3 2 15 522.56 35.77
 -3 2 15 454.86 32.37
 -3 2 16 31.26 12.67
 -3 2 16 15.98 9.31
 -3 2 16 18.11 12.23
 -3 2 17 470.94 35.49
 -3 2 17 447.76 33.02
 -3 2 17 495.45 35.78
 -3 2 18 529.31 37.48
 -3 2 18 549.61 38.05
 -3 2 18 425.77 33.92
 -3 2 19 2.39 12.62
 -3 2 19 17.44 11.24
 -3 2 19 4.82 14.22
 -3 2 20 238.19 26.42
 -3 2 20 237.92 24.72
 -3 2 20 228.6 26.29
 -3 2 21 223.62 27.65
 -3 2 21 241.29 25.65
 -3 2 21 258.44 28.01
 -3 2 22 7.96 14.86
 -3 2 22 7.68 11.18
 -3 2 22 -2.79 14.73
 -3 2 23 70.98 18.67
 -3 2 23 37.54 14.96
 -3 2 23 29.07 15.84
 -3 2 24 75.64 20.49
 -3 2 24 143.15 22.56
 -3 2 25 -12.55 17.56
 -3 2 25 48.94 17.62
 -3 2 26 25.97 17.46
 -3 2 26 64.78 18.6
 -3 3 -27 3.47 15.17
 -3 3 -26 50.72 16.88
 -3 3 -25 160.93 25.36
 -3 3 -24 76.3 19.55
 -3 3 -23 9.21 13.41
 -3 3 -22 194.97 26.01
 -3 3 -21 104.95 19.96
 -3 3 -20 5.43 12.08
 -3 3 -20 14.39 12.98
 -3 3 -19 254.26 26.89
 -3 3 -19 250.39 26.1
 -3 3 -18 405.16 34.16
 -3 3 -18 462.03 35.02
 -3 3 -17 56.32 15.19
 -3 3 -16 555.66 39.49
 -3 3 -15 2.1 10.25
 -3 3 -14 159.92 18.92
 -3 3 -13 220.2 21.41
 -3 3 -12 350.45 26.78
 -3 3 -11 1.73 8.8
 -3 3 -11 8.01 8.57
 -3 3 -10 1110.46 60.33
 -3 3 -10 1117.79 59.33
 -3 3 -9 757.24 38.44
 -3 3 -9 753.09 43.32
 -3 3 -9 702.18 41.75
 -3 3 -8 8.6 4.63
 -3 3 -8 19.85 9
 -3 3 -8 11.2 7.7
 -3 3 -7 711.82 37.15
 -3 3 -7 716.36 41.28
 -3 3 -7 766.34 40.47
 -3 3 -6 113.71 11.77
 -3 3 -6 109.81 7.11
 -3 3 -6 85.99 11.88
 -3 3 -6 98.65 9.43
 -3 3 -6 99.31 5.8
 -3 3 -5 211.45 15.61
 -3 3 -5 162.45 14.73
 -3 3 -5 218.83 16.54
 -3 3 -5 222.97 13.99
 -3 3 -5 188.43 10.92
 -3 3 -4 777.08 39.64
 -3 3 -4 760.99 40.98
 -3 3 -4 776.85 35.91
 -3 3 -4 738.52 40.2
 -3 3 -3 107.68 7.63
 -3 3 -3 120.46 10.1
 -3 3 -3 105.83 10.72
 -3 3 -3 126.32 12.04
 -3 3 -3 115.41 9.53
 -3 3 -3 114.98 8.26
 -3 3 -2 151.52 9.62
 -3 3 -2 139.65 12
 -3 3 -2 152.5 10.88
 -3 3 -2 152.09 11.23
 -3 3 -2 146.5 12.28
 -3 3 -2 140.99 10.89
 -3 3 -2 146.03 10.19
 -3 3 -1 742.03 36.31
 -3 3 -1 723.74 37.62
 -3 3 -1 801.48 38.79
 -3 3 -1 784.31 40.1
 -3 3 -1 748.91 37.48
 -3 3 -1 782.42 37.2
 -3 3 -1 777.11 37.8
 -3 3 -1 721.65 38.28
 -3 3 -1 753.45 37.15
 -3 3 0 553.64 27.9
 -3 3 0 548.76 28.86
 -3 3 0 570.29 29.35
 -3 3 0 554.47 30.34
 -3 3 0 589.04 28.21
 -3 3 0 545.34 28.31
 -3 3 0 530.6 28.68
 -3 3 0 531.83 28.68
 -3 3 1 321.28 18.63
 -3 3 1 340.59 19.81
 -3 3 1 315.15 17.51
 -3 3 1 331.29 18.96
 -3 3 1 296.94 18.91
 -3 3 2 275.43 15.42
 -3 3 2 267.99 16.31
 -3 3 2 235.45 14.25
 -3 3 2 273.81 14.88
 -3 3 2 250.83 15.99
 -3 3 2 236.23 16.56
 -3 3 2 262.57 17.46
 -3 3 3 1553.36 75.53
 -3 3 3 1581.56 72.14
 -3 3 3 1606.67 71.65
 -3 3 3 1664.47 73.45
 -3 3 3 1497.94 72.02
 -3 3 3 1643.12 73.93
 -3 3 3 1515.97 74.69
 -3 3 3 1653.87 75.38
 -3 3 4 267.57 15.82
 -3 3 4 278.27 15.47
 -3 3 4 283.99 14.79
 -3 3 4 273.61 18.63
 -3 3 4 233.57 17.62
 -3 3 4 261.15 17.85
 -3 3 5 786.59 37.31
 -3 3 5 777.59 37.59
 -3 3 5 749.9 35.64
 -3 3 5 820.74 41.14
 -3 3 5 748.33 40.31
 -3 3 5 796.02 40.65
 -3 3 6 344.38 21.49
 -3 3 6 315.41 17.1
 -3 3 6 304.41 18.15
 -3 3 6 328.49 22.06
 -3 3 6 309.39 20.78
 -3 3 6 297.44 20.5
 -3 3 7 2.5 3.41
 -3 3 7 1.3 3.67
 -3 3 7 -5.35 7.01
 -3 3 7 -1.03 5.78
 -3 3 7 1.96 6.06
 -3 3 7 -7.02 7.23
 -3 3 8 484.24 29.15
 -3 3 8 480.18 23.7
 -3 3 8 446.28 25.71
 -3 3 8 447.57 29.36
 -3 3 8 525.05 29.06
 -3 3 9 253.44 19.2
 -3 3 9 222.4 12.88
 -3 3 9 236.28 15.83
 -3 3 9 230.74 19.07
 -3 3 9 233.19 17.97
 -3 3 10 86.09 9.57
 -3 3 10 77.52 12.31
 -3 3 10 109.44 12.42
 -3 3 10 96.18 12.16
 -3 3 11 335.36 24.2
 -3 3 11 319.94 23.14
 -3 3 11 315.45 24
 -3 3 12 396.41 27.51
 -3 3 12 377.28 26.17
 -3 3 12 354.49 26.97
 -3 3 13 368.12 27.69
 -3 3 13 359.72 27.73
 -3 3 13 387.09 27.37
 -3 3 14 77.66 13.82
 -3 3 14 61 11.79
 -3 3 14 81.28 15.07
 -3 3 15 489.3 35.11
 -3 3 15 476.68 33.23
 -3 3 15 473.66 34.23
 -3 3 16 341.11 28.67
 -3 3 16 322.11 28.37
 -3 3 16 332.85 27.44
 -3 3 17 85.57 16.96
 -3 3 17 77.76 14.84
 -3 3 17 81.52 16.83
 -3 3 18 472.28 36.74
 -3 3 18 490.73 37.61
 -3 3 18 530.77 37.32
 -3 3 19 36.12 15.05
 -3 3 19 16.24 10.55
 -3 3 19 42 15.3
 -3 3 20 22.54 15.47
 -3 3 20 -2.46 11.11
 -3 3 20 13.02 13.76
 -3 3 21 75.29 17.71
 -3 3 21 51.74 14.38
 -3 3 21 49.15 17.77
 -3 3 22 85.5 19.14
 -3 3 22 73.32 16.96
 -3 3 22 79.91 20.13
 -3 3 23 -2.75 14.36
 -3 3 23 -2.84 12.62
 -3 3 23 -2.97 16.27
 -3 3 24 98.82 20.41
 -3 3 24 47.32 16.66
 -3 3 24 83.37 20.46
 -3 3 25 36.83 15.33
 -3 3 25 63.97 19.32
 -3 3 26 -15.89 14.61
 -3 3 26 -6.61 17.03
 -3 3 27 40.83 18.91
 -3 3 28 171.19 27.73
 -3 4 -27 181.49 27.35
 -3 4 -26 10 14.82
 -3 4 -25 90.57 21.37
 -3 4 -24 153.41 24.31
 -3 4 -23 -3.02 13.19
 -3 4 -22 174.37 23.72
 -3 4 -21 209.23 26.43
 -3 4 -21 297.99 28.58
 -3 4 -20 13.35 12.1
 -3 4 -20 30.12 13.77
 -3 4 -19 185.52 22.75
 -3 4 -19 127.51 19.39
 -3 4 -19 159.09 21.73
 -3 4 -18 259.98 26.85
 -3 4 -18 269.44 27.39
 -3 4 -18 324.06 28.66
 -3 4 -17 106.23 18.98
 -3 4 -17 156.57 20.03
 -3 4 -17 141.07 19.93
 -3 4 -16 200.04 22.46
 -3 4 -16 215.71 23.49
 -3 4 -16 248.7 24.61
 -3 4 -15 345.17 29.02
 -3 4 -15 326.66 28.19
 -3 4 -15 333.56 28.67
 -3 4 -14 39.12 12.46
 -3 4 -14 30.89 11.81
 -3 4 -14 37.63 12.29
 -3 4 -13 89.36 16.11
 -3 4 -13 81.34 14.46
 -3 4 -13 130.75 16.8
 -3 4 -12 921.22 50.02
 -3 4 -12 923.02 51.64
 -3 4 -11 311.27 24.75
 -3 4 -11 259.29 21.89
 -3 4 -10 122.57 16.16
 -3 4 -10 136.88 14.91
 -3 4 -9 1002.74 58.45
 -3 4 -9 1156.22 57.36
 -3 4 -8 114.17 14.31
 -3 4 -8 117.66 12.71
 -3 4 -7 274.25 17.96
 -3 4 -7 244.65 20.34
 -3 4 -7 256.7 20.92
 -3 4 -7 260.4 18.86
 -3 4 -6 519.78 29.09
 -3 4 -6 522.52 31.68
 -3 4 -6 504.67 32.39
 -3 4 -6 519.82 29.7
 -3 4 -5 40.01 9.61
 -3 4 -5 47.47 9.26
 -3 4 -5 28.98 6.57
 -3 4 -5 42.26 7.13
 -3 4 -4 767 42.93
 -3 4 -4 861.39 45.22
 -3 4 -4 825.98 41.14
 -3 4 -3 1565.03 74.23
 -3 4 -3 1527.04 75.38
 -3 4 -3 1610.94 77.38
 -3 4 -3 1602.6 73.37
 -3 4 -2 101.59 12
 -3 4 -2 121.46 9.4
 -3 4 -2 134.25 9.29
 -3 4 -2 118.78 10.88
 -3 4 -2 124.46 11.2
 -3 4 -2 99.41 10.43
 -3 4 -1 570.45 32.47
 -3 4 -1 607.99 28.66
 -3 4 -1 575.02 28.73
 -3 4 -1 551.93 30.57
 -3 4 -1 531.72 30.14
 -3 4 -1 586.49 30.94
 -3 4 0 516.25 30.09
 -3 4 0 536.56 30.89
 -3 4 0 549.66 27.32
 -3 4 0 586.67 27.22
 -3 4 0 525.8 29.59
 -3 4 0 566.88 28.89
 -3 4 0 539.34 29.76
 -3 4 1 680.1 33.85
 -3 4 1 642.88 33.45
 -3 4 1 676.83 34.54
 -3 4 1 628.72 30.35
 -3 4 1 598.57 30.61
 -3 4 1 627.9 33.47
 -3 4 1 628.81 31.73
 -3 4 1 645.28 35.38
 -3 4 2 5.56 4.55
 -3 4 2 2.71 4.11
 -3 4 2 3.32 5.36
 -3 4 2 7.28 2.96
 -3 4 2 1.41 3.63
 -3 4 2 4.16 6.7
 -3 4 3 1430.89 65.5
 -3 4 3 1388.36 65.46
 -3 4 3 1422.66 63.56
 -3 4 3 1500.14 68.36
 -3 4 3 1348.5 64.93
 -3 4 3 1316.06 61.28
 -3 4 3 1248.28 61.55
 -3 4 3 1409.74 61.95
 -3 4 3 1426.78 67.48
 -3 4 4 213.63 15.14
 -3 4 4 193.93 15.32
 -3 4 4 221.14 17.34
 -3 4 4 219.93 12.86
 -3 4 4 210.31 14.52
 -3 4 4 196.84 12.06
 -3 4 4 214.74 11.6
 -3 4 4 229.77 17.15
 -3 4 5 70.99 10.61
 -3 4 5 52.6 5.26
 -3 4 5 60.2 5.32
 -3 4 5 67.83 7.59
 -3 4 5 46.47 5.42
 -3 4 5 48.16 8.22
 -3 4 5 53.39 10.2
 -3 4 6 368.28 20.83
 -3 4 6 377.87 19.72
 -3 4 6 361.57 17.8
 -3 4 6 366.41 24.4
 -3 4 6 344.59 17.62
 -3 4 6 346.57 23.96
 -3 4 7 394.24 21.1
 -3 4 7 352.67 18.61
 -3 4 7 363.24 20.29
 -3 4 7 342.93 24.45
 -3 4 7 364.02 24.53
 -3 4 8 9.09 4.65
 -3 4 8 6.89 4.26
 -3 4 8 2.65 7.34
 -3 4 8 6.39 6.76
 -3 4 8 1.39 7.06
 -3 4 9 1196.4 61.38
 -3 4 9 1158.29 61.58
 -3 4 9 1234.36 61.24
 -3 4 9 1139.45 55.5
 -3 4 10 280.43 22.29
 -3 4 10 275.84 22.58
 -3 4 10 292.92 22.21
 -3 4 11 30.2 9.38
 -3 4 11 19.5 9.25
 -3 4 11 25.25 9.54
 -3 4 12 400.57 28.3
 -3 4 12 365.02 27.12
 -3 4 12 389.4 28.45
 -3 4 13 314.29 26.06
 -3 4 13 318.29 26.19
 -3 4 13 365.13 26.81
 -3 4 14 66.66 13.71
 -3 4 14 60.36 13.44
 -3 4 14 65 13.48
 -3 4 15 402.67 31.13
 -3 4 15 386.32 30.25
 -3 4 15 396.97 31.26
 -3 4 16 448.85 34.16
 -3 4 16 460.56 34.43
 -3 4 16 426.93 33.17
 -3 4 17 15.53 14.08
 -3 4 17 11.08 11.6
 -3 4 17 38.88 14.4
 -3 4 18 442.42 35.67
 -3 4 18 441.53 34.89
 -3 4 18 438.26 34.87
 -3 4 19 535.83 40.84
 -3 4 19 504.81 38.65
 -3 4 19 482.07 37.79
 -3 4 20 26.82 15.97
 -3 4 20 -2.62 11.04
 -3 4 20 27.97 15.57
 -3 4 21 78.83 19.51
 -3 4 21 85.54 18.44
 -3 4 21 92.37 19.09
 -3 4 22 123.38 22.98
 -3 4 22 182 23.61
 -3 4 22 171.46 25.32
 -3 4 23 57.24 16.53
 -3 4 23 73.36 20.52
 -3 4 24 62.66 17.61
 -3 4 24 82.36 19.8
 -3 4 25 172.17 24.78
 -3 4 25 117.9 25.12
 -3 4 26 3.35 13.27
 -3 4 26 -3.37 17.82
 -3 4 27 24.16 15.97
 -3 4 27 90.22 23.51
 -3 4 28 81.72 23.72
 -3 5 -27 185.01 26.66
 -3 5 -26 104.77 20.89
 -3 5 -25 -3.18 14.36
 -3 5 -24 209.12 27.4
 -3 5 -23 77.16 17.84
 -3 5 -23 131.97 21.29
 -3 5 -22 79.88 18.15
 -3 5 -22 52.42 17.57
 -3 5 -21 219.06 25.99
 -3 5 -21 243.39 27.31
 -3 5 -20 47.18 16
 -3 5 -20 92.49 18.34
 -3 5 -19 -2.44 13.06
 -3 5 -19 5 11.85
 -3 5 -19 -2.58 12.59
 -3 5 -18 291.4 28.54
 -3 5 -18 294.83 27.68
 -3 5 -18 311.24 29.41
 -3 5 -17 90.85 17.62
 -3 5 -17 92.5 16.05
 -3 5 -17 85.32 16.91
 -3 5 -16 34.01 13.02
 -3 5 -16 34.11 11.74
 -3 5 -16 18.91 12.7
 -3 5 -15 367.59 30.17
 -3 5 -15 363.55 29
 -3 5 -15 370.74 30.81
 -3 5 -14 102.4 17.11
 -3 5 -14 86.7 14.9
 -3 5 -14 72.89 15.8
 -3 5 -13 -2.06 10.75
 -3 5 -13 -5.28 8.35
 -3 5 -13 14.9 11.52
 -3 5 -12 902.1 53.37
 -3 5 -12 923.32 51.56
 -3 5 -12 887.93 53.68
 -3 5 -11 558.25 38.16
 -3 5 -11 606.04 36.47
 -3 5 -11 600.31 39.06
 -3 5 -10 12.85 8.7
 -3 5 -10 8.37 7.19
 -3 5 -10 1.88 9.29
 -3 5 -9 578.15 36.69
 -3 5 -9 559.11 33.44
 -3 5 -9 549.08 36.58
 -3 5 -8 734.46 40.39
 -3 5 -8 652.72 42.85
 -3 5 -7 4.81 7.93
 -3 5 -7 5.19 5.74
 -3 5 -7 1.61 8.4
 -3 5 -6 360.28 22.6
 -3 5 -6 323.53 25.56
 -3 5 -5 226.25 19.26
 -3 5 -5 259.9 16.24
 -3 5 -5 191.17 18.4
 -3 5 -4 50.99 9.84
 -3 5 -4 61.97 7.31
 -3 5 -4 57.34 10.21
 -3 5 -3 251.33 19.68
 -3 5 -3 236.56 14.83
 -3 5 -3 255.39 19.3
 -3 5 -2 568.65 33.14
 -3 5 -2 542.2 27.37
 -3 5 -2 546.86 27.67
 -3 5 -2 540.79 32.07
 -3 5 -1 174.59 14.73
 -3 5 -1 184.72 15.75
 -3 5 -1 183.88 10.72
 -3 5 -1 171.02 11.92
 -3 5 -1 161.7 15.63
 -3 5 0 640.52 33.3
 -3 5 0 579.4 34
 -3 5 0 592.55 28.2
 -3 5 0 622.49 31.17
 -3 5 0 529.39 34.27
 -3 5 1 636.56 33.56
 -3 5 1 597.04 34.69
 -3 5 1 607.95 28.79
 -3 5 1 626.64 32.62
 -3 5 1 671.6 36.65
 -3 5 2 192.23 13.85
 -3 5 2 179.44 15.31
 -3 5 2 201.92 10.54
 -3 5 2 173.16 14.2
 -3 5 2 240.31 18.04
 -3 5 3 598.11 33.45
 -3 5 3 603.8 31.37
 -3 5 3 617.33 36.18
 -3 5 3 594.61 32.97
 -3 5 3 617.18 35.67
 -3 5 4 751.4 40.81
 -3 5 4 775.24 40.89
 -3 5 4 881.22 44.79
 -3 5 4 754.41 38.02
 -3 5 5 43.57 7.65
 -3 5 5 35.54 5.17
 -3 5 5 33.32 9.71
 -3 5 5 29.03 8.75
 -3 5 6 162 11.56
 -3 5 6 161.75 13.32
 -3 5 6 143.6 15.25
 -3 5 6 163.62 16.14
 -3 5 7 538.17 30.11
 -3 5 7 554.9 34.06
 -3 5 7 520.6 33.59
 -3 5 8 213.72 15.25
 -3 5 8 161.75 17.23
 -3 5 8 209.05 18.52
 -3 5 9 33.85 7.32
 -3 5 9 44.41 10.19
 -3 5 9 52.03 10.78
 -3 5 9 31.77 10.04
 -3 5 10 660.34 39.64
 -3 5 10 599.76 39.14
 -3 5 10 656.93 39.64
 -3 5 11 282.72 23.66
 -3 5 11 291.05 23.94
 -3 5 11 260.07 23.18
 -3 5 12 14.67 9.45
 -3 5 12 3.69 9.75
 -3 5 12 7.36 9.24
 -3 5 13 433.05 31.05
 -3 5 13 385.47 29.84
 -3 5 13 386.64 30.62
 -3 5 14 275.82 25.1
 -3 5 14 271.61 24.99
 -3 5 14 272.9 24.74
 -3 5 15 16.82 11.54
 -3 5 15 15.1 12.62
 -3 5 15 30.32 13.4
 -3 5 16 741.9 50.35
 -3 5 16 766.23 50.81
 -3 5 17 245.31 25.86
 -3 5 17 229.19 24.36
 -3 5 17 180.94 22.85
 -3 5 18 80.98 17.72
 -3 5 18 78.75 17.41
 -3 5 18 93.17 19.25
 -3 5 19 300.33 31.8
 -3 5 19 318.61 31.61
 -3 5 19 363.85 32.51
 -3 5 20 172.8 23.96
 -3 5 20 107.03 19.78
 -3 5 20 111.6 21.03
 -3 5 21 2.95 12.39
 -3 5 21 2.91 16.47
 -3 5 22 107.64 20.3
 -3 5 22 94.07 21.98
 -3 5 23 153.94 25.09
 -3 5 23 170.28 26.93
 -3 5 24 -3.32 14.25
 -3 5 24 13.05 17.85
 -3 5 25 140.89 24.47
 -3 5 25 104.29 24.61
 -3 5 26 102.68 21.57
 -3 5 26 62.2 22.19
 -3 5 27 -3.63 14.68
 -3 5 27 3.54 18.47
 -3 5 28 156.06 25.98
 -3 6 -27 59.26 18.4
 -3 6 -26 25.64 14.76
 -3 6 -25 -9.33 12.58
 -3 6 -24 12 15.88
 -3 6 -24 30.09 15.13
 -3 6 -23 73.93 18.93
 -3 6 -23 52.24 16.46
 -3 6 -22 -5.81 13.79
 -3 6 -22 27.92 13.44
 -3 6 -21 79.83 18.79
 -3 6 -21 101.83 18.12
 -3 6 -20 131.13 21.18
 -3 6 -20 143.49 20.81
 -3 6 -19 2.73 13.31
 -3 6 -19 5.08 13.09
 -3 6 -19 -7.33 11.76
 -3 6 -18 31.88 14.77
 -3 6 -18 27.38 13.69
 -3 6 -18 34.82 12.19
 -3 6 -17 348.9 30.19
 -3 6 -17 310.38 27.61
 -3 6 -16 22.58 13.11
 -3 6 -16 4.75 11.94
 -3 6 -16 22.86 10.87
 -3 6 -15 43.76 14.29
 -3 6 -15 54.7 12.45
 -3 6 -14 188 22.66
 -3 6 -14 204.41 22.75
 -3 6 -14 245.21 21.74
 -3 6 -13 45.36 13.39
 -3 6 -13 34.85 13.12
 -3 6 -13 61.37 11.87
 -3 6 -12 -6.55 10.81
 -3 6 -12 -2.11 10.29
 -3 6 -12 4.74 7.02
 -3 6 -11 373.23 29.91
 -3 6 -11 378.93 29.66
 -3 6 -11 381.59 26.61
 -3 6 -10 381.53 30.28
 -3 6 -10 418.59 30.63
 -3 6 -10 394.69 26.31
 -3 6 -9 17.04 10.25
 -3 6 -9 1.92 8.68
 -3 6 -8 687.03 40.97
 -3 6 -8 597.66 39.6
 -3 6 -7 61.32 12.15
 -3 6 -7 31.25 10
 -3 6 -6 90.95 14.12
 -3 6 -6 116.63 14.77
 -3 6 -5 422.3 28.93
 -3 6 -5 396.71 28.11
 -3 6 -4 233.28 20.37
 -3 6 -4 273.59 21.05
 -3 6 -3 172.04 16.99
 -3 6 -3 192.02 16.78
 -3 6 -2 844.3 46.56
 -3 6 -2 788.49 44.86
 -3 6 -2 860.72 46.75
 -3 6 -1 329.61 23.69
 -3 6 -1 309.81 22.07
 -3 6 -1 348.46 24.54
 -3 6 0 5.38 7.2
 -3 6 0 -2.18 5.82
 -3 6 0 -5.89 6.54
 -3 6 1 755.72 42.57
 -3 6 1 818.72 40.95
 -3 6 1 699.83 43.05
 -3 6 2 900.09 48.35
 -3 6 2 907.86 45.88
 -3 6 2 895.11 45.92
 -3 6 2 873.43 49.44
 -3 6 3 24.88 7.97
 -3 6 3 7.54 5.16
 -3 6 3 18.88 7.92
 -3 6 3 7.56 7.82
 -3 6 4 1242.86 60.6
 -3 6 4 1271.61 62.85
 -3 6 4 1198.22 58.98
 -3 6 4 1241.95 65.33
 -3 6 5 95.13 11.36
 -3 6 5 101.25 10.69
 -3 6 5 103.55 13.99
 -3 6 5 86.47 13.16
 -3 6 6 44.14 8.94
 -3 6 6 36.23 9.68
 -3 6 6 46.86 11.36
 -3 6 7 266.97 20.31
 -3 6 7 298.57 23.82
 -3 6 7 328.59 24.65
 -3 6 8 403.26 25.97
 -3 6 8 415.63 29.36
 -3 6 8 385.77 29.02
 -3 6 9 27.4 7.94
 -3 6 9 20.25 10.58
 -3 6 9 25.13 10.21
 -3 6 10 250.18 22.6
 -3 6 10 236.87 22.54
 -3 6 10 245.68 22.99
 -3 6 11 871.23 51.81
 -3 6 11 888 52.22
 -3 6 11 854.24 51.56
 -3 6 12 12.45 11.23
 -3 6 12 4.02 9.96
 -3 6 12 -2.02 10.68
 -3 6 13 243.2 24.23
 -3 6 13 224.9 23.28
 -3 6 13 215.66 23.25
 -3 6 14 170.59 22.1
 -3 6 14 179.06 20.8
 -3 6 14 183.77 22.27
 -3 6 15 2.32 12.42
 -3 6 15 -2.39 11.48
 -3 6 15 8.95 12.1
 -3 6 16 187.34 23.6
 -3 6 16 137.78 21.61
 -3 6 17 277.49 29.19
 -3 6 17 239.5 27.24
 -3 6 17 247.25 26.97
 -3 6 18 2.66 15.4
 -3 6 18 41.37 15.95
 -3 6 18 14.91 14.67
 -3 6 19 250.59 27.96
 -3 6 19 161.93 24.81
 -3 6 20 229.42 28.41
 -3 6 20 147.98 23.74
 -3 6 21 21.18 16.57
 -3 6 21 9.46 15.41
 -3 6 22 21.99 17.42
 -3 6 22 22.95 14.85
 -3 6 23 214.74 31.34
 -3 6 23 156.43 25.81
 -3 6 24 43.67 20.44
 -3 6 24 35.24 16.79
 -3 6 25 38 21.37
 -3 6 25 25.42 15.62
 -3 6 26 31.83 21.35
 -3 6 26 67.07 20.28
 -3 7 -25 111.89 22.12
 -3 7 -24 28.44 17.92
 -3 7 -23 358.58 35.19
 -3 7 -22 55.23 18.24
 -3 7 -21 -3.01 13.84
 -3 7 -20 138.72 22.46
 -3 7 -19 128.14 21.93
 -3 7 -19 144.3 22.35
 -3 7 -18 -5.25 14.02
 -3 7 -18 2.82 12.52
 -3 7 -17 192.79 24.18
 -3 7 -17 241.39 26.75
 -3 7 -16 37.74 15.02
 -3 7 -16 80.03 17.22
 -3 7 -15 12.29 12.21
 -3 7 -15 41.42 15.29
 -3 7 -14 203.55 23.74
 -3 7 -14 220.63 24.08
 -3 7 -13 403.56 32.75
 -3 7 -13 407.17 33.19
 -3 7 -12 9.07 10.42
 -3 7 -12 -9.35 11.57
 -3 7 -11 554.62 38.45
 -3 7 -11 521.57 38.35
 -3 7 -10 589.31 40.07
 -3 7 -10 559.09 39.35
 -3 7 -9 4.14 10.25
 -3 7 -9 8.27 10.24
 -3 7 -8 434.94 31.99
 -3 7 -8 407.06 31.27
 -3 7 -7 382.48 28.61
 -3 7 -7 323.95 26.67
 -3 7 -6 11.28 8.39
 -3 7 -6 28.64 10.68
 -3 7 -5 180.27 18.96
 -3 7 -5 176.52 17.94
 -3 7 -4 390.38 29.78
 -3 7 -4 462.26 30.3
 -3 7 -4 437.49 30.46
 -3 7 -3 5.15 7.78
 -3 7 -3 21.19 8.94
 -3 7 -3 22.12 9.95
 -3 7 -2 470.19 31.2
 -3 7 -2 451.13 29.38
 -3 7 -2 414.5 30.35
 -3 7 -1 600.82 37.23
 -3 7 -1 598.64 35.13
 -3 7 -1 564.85 37
 -3 7 0 1.59 7.4
 -3 7 0 1.25 6.78
 -3 7 0 11.87 8.85
 -3 7 1 613.85 37.28
 -3 7 1 577.56 34.39
 -3 7 1 624.45 38.25
 -3 7 2 674.64 38.59
 -3 7 2 602.96 39.36
 -3 7 2 568.82 34.38
 -3 7 2 692.73 40.09
 -3 7 3 -1.21 6.16
 -3 7 3 6.02 8.04
 -3 7 3 3.61 7.59
 -3 7 4 389.62 25.45
 -3 7 4 349.47 26.69
 -3 7 4 427.89 30.03
 -3 7 4 468.04 31.07
 -3 7 5 498.4 32.01
 -3 7 5 476.21 33.82
 -3 7 5 509.73 34.87
 -3 7 6 24.93 9.47
 -3 7 6 39.31 11.22
 -3 7 6 30.8 11.31
 -3 7 7 200.8 18.79
 -3 7 7 229.24 22.32
 -3 7 7 233.14 22.13
 -3 7 8 358.47 25.91
 -3 7 8 397.07 29.27
 -3 7 8 325.42 28.03
 -3 7 9 71.25 14.91
 -3 7 9 54.27 13.33
 -3 7 10 8.66 9.95
 -3 7 10 12.42 11.34
 -3 7 11 194.92 22.69
 -3 7 11 212.11 22.61
 -3 7 11 179.56 21.65
 -3 7 12 62.82 15.62
 -3 7 12 59.45 15.36
 -3 7 12 75.29 15.55
 -3 7 13 31.47 15.27
 -3 7 13 20.37 12.88
 -3 7 13 45.98 13.35
 -3 7 14 178.86 23.72
 -3 7 14 195.54 22.75
 -3 7 14 138.7 21.03
 -3 7 15 107.75 19.54
 -3 7 15 129.35 19.81
 -3 7 15 139.53 20.75
 -3 7 16 67.47 17.7
 -3 7 16 60.3 16.34
 -3 7 16 46.85 16.34
 -3 7 17 334.99 31.87
 -3 7 17 260.41 29.58
 -3 7 18 196.78 26.83
 -3 7 18 232.84 27.87
 -3 7 19 2.92 16.18
 -3 7 19 15.57 16.65
 -3 7 20 109.15 24
 -3 7 20 123.07 23.38
 -3 7 21 173.11 27.37
 -3 7 21 107.78 23.81
 -3 7 22 9.76 18
 -3 7 22 10.46 16.53
 -3 7 23 167.66 29.15
 -3 7 23 126.08 24.57
 -3 7 24 107.06 24.82
 -3 7 24 115.34 23.47
 -3 7 25 3.53 19.12
 -3 8 -25 73.81 21.5
 -3 8 -24 -3.32 15.99
 -3 8 -23 88.62 22.17
 -3 8 -22 171.56 26.53
 -3 8 -21 38.2 16.27
 -3 8 -20 109.32 21.77
 -3 8 -19 197.58 27.05
 -3 8 -19 220.33 27.62
 -3 8 -18 27.8 14.19
 -3 8 -18 23.93 14.85
 -3 8 -17 84.73 18.6
 -3 8 -17 96.3 17.96
 -3 8 -16 198.5 25.61
 -3 8 -16 264.33 27.32
 -3 8 -15 10.51 12.84
 -3 8 -15 11.05 12.5
 -3 8 -14 308.82 30.02
 -3 8 -14 305.65 30.16
 -3 8 -13 203.63 23.78
 -3 8 -13 186.85 23.4
 -3 8 -12 2.45 11.28
 -3 8 -12 -2.51 11.7
 -3 8 -11 148.44 20.43
 -3 8 -11 154.77 20.81
 -3 8 -10 413 32.2
 -3 8 -10 321.15 29.63
 -3 8 -9 220.43 23.95
 -3 8 -9 223.63 23.41
 -3 8 -8 170.52 20.76
 -3 8 -8 139.31 18.96
 -3 8 -7 558.99 38.9
 -3 8 -7 555.7 38.2
 -3 8 -6 138.77 18.13
 -3 8 -6 141 17.39
 -3 8 -6 108.28 16.85
 -3 8 -5 2.05 10.29
 -3 8 -5 5.6 8.58
 -3 8 -5 1.94 9.35
 -3 8 -4 334.23 27.12
 -3 8 -4 346.63 25.84
 -3 8 -4 259.66 24.85
 -3 8 -3 262.14 23.58
 -3 8 -3 243.26 21.56
 -3 8 -3 262.13 23.55
 -3 8 -2 76.6 13.83
 -3 8 -2 68.9 11.65
 -3 8 -2 99.34 15.17
 -3 8 -1 315.57 26.46
 -3 8 -1 329.5 24.48
 -3 8 -1 340.06 26.83
 -3 8 0 73.87 13.97
 -3 8 0 81.96 12.03
 -3 8 0 57.55 12.74
 -3 8 1 27.29 10.97
 -3 8 1 21.55 9.47
 -3 8 1 17.4 10.38
 -3 8 2 307.81 23.81
 -3 8 2 339.3 26.07
 -3 8 2 304.19 26.46
 -3 8 3 213.31 21.43
 -3 8 3 209.9 18.51
 -3 8 3 221.03 22.41
 -3 8 4 56.44 12.25
 -3 8 4 59.31 13.86
 -3 8 4 25.07 12.94
 -3 8 5 447.6 31.17
 -3 8 5 415.6 31.97
 -3 8 5 413.17 32.61
 -3 8 6 301.31 24.49
 -3 8 6 293.19 26.08
 -3 8 6 267.66 26.2
 -3 8 7 -1.75 8.68
 -3 8 7 2.13 11.25
 -3 8 7 -4.46 10.72
 -3 8 8 355.34 27.94
 -3 8 8 388.62 31.38
 -3 8 8 390.93 31.03
 -3 8 9 387.16 32.2
 -3 8 9 357.76 31.03
 -3 8 10 -13.66 12.88
 -3 8 10 7.24 11.44
 -3 8 11 201.19 23.88
 -3 8 11 261.69 26.09
 -3 8 12 132.46 19.88
 -3 8 12 121.22 20.32
 -3 8 12 115.38 19.75
 -3 8 13 -4.97 13.46
 -3 8 13 -8.01 13.22
 -3 8 13 9.82 13.59
 -3 8 14 113.21 20.53
 -3 8 14 141.15 21.25
 -3 8 14 123.05 21.81
 -3 8 15 178.61 23.98
 -3 8 15 203.88 26.17
 -3 8 16 -2.76 14.41
 -3 8 16 11.93 14.97
 -3 8 17 108.66 20.84
 -3 8 17 80.44 20.83
 -3 8 18 168.59 25.86
 -3 8 18 176.96 26.4
 -3 8 19 21.41 17.69
 -3 8 19 26.69 18.7
 -3 8 20 41.05 20.89
 -3 8 20 24.21 18.1
 -3 8 21 81.5 24.91
 -3 8 21 82.25 23.13
 -3 8 22 23.46 20.7
 -3 8 22 3.7 15.55
 -3 8 23 75.82 24.67
 -3 8 23 72.2 21.04
 -3 9 -24 41.81 20.41
 -3 9 -23 69.02 20.15
 -3 9 -22 214.7 29.6
 -3 9 -21 80.52 19.69
 -3 9 -20 -3.3 14.92
 -3 9 -19 128.49 24.36
 -3 9 -19 165.17 24.43
 -3 9 -18 115.11 21.29
 -3 9 -18 123.74 21.88
 -3 9 -17 2.91 14.82
 -3 9 -17 -12.4 13.77
 -3 9 -16 146.29 23.15
 -3 9 -16 117.98 21.05
 -3 9 -15 79 18.94
 -3 9 -15 47.11 14.8
 -3 9 -14 11.08 13.14
 -3 9 -14 2.86 12.04
 -3 9 -13 127.77 20.82
 -3 9 -13 174.94 23.34
 -3 9 -12 181.18 23.68
 -3 9 -12 172.24 22.84
 -3 9 -11 7.83 11.39
 -3 9 -11 2.6 12.33
 -3 9 -10 125.14 19.16
 -3 9 -10 148.07 20.71
 -3 9 -9 364.88 32.03
 -3 9 -9 389.63 32.34
 -3 9 -8 12.23 11.59
 -3 9 -8 9.3 11.36
 -3 9 -8 -4.46 11.63
 -3 9 -7 294.44 27.6
 -3 9 -7 228.18 25.07
 -3 9 -7 316.03 27.23
 -3 9 -6 143.05 19.41
 -3 9 -6 111.54 17.37
 -3 9 -6 147.27 19.34
 -3 9 -5 2.3 11.06
 -3 9 -5 2.05 10.03
 -3 9 -5 6.43 10.47
 -3 9 -4 115.03 18.56
 -3 9 -4 119.88 16.78
 -3 9 -4 142.86 18.66
 -3 9 -3 254.84 23.9
 -3 9 -3 199.15 21.1
 -3 9 -3 212.47 22.73
 -3 9 -2 42.72 12.71
 -3 9 -2 41.42 13.19
 -3 9 -2 35.86 10.47
 -3 9 -2 27.59 11.72
 -3 9 -1 321.57 26.25
 -3 9 -1 302.73 27.25
 -3 9 -1 344.76 28.29
 -3 9 0 842.45 48.86
 -3 9 0 796.36 50.13
 -3 9 0 798.09 50.27
 -3 9 1 26.53 10.69
 -3 9 1 25.14 11.53
 -3 9 1 35.58 12.64
 -3 9 2 219.96 23.08
 -3 9 2 269.31 22.63
 -3 9 2 252.25 25.22
 -3 9 3 547.9 37.67
 -3 9 3 545.26 38.2
 -3 9 3 498.07 37.97
 -3 9 4 67.65 14.62
 -3 9 4 51.96 13.63
 -3 9 4 39.66 13.11
 -3 9 5 120.62 16.91
 -3 9 5 113.95 18.31
 -3 9 5 106.91 18.21
 -3 9 6 339.33 29.48
 -3 9 6 458.78 33.99
 -3 9 6 423.96 33.96
 -3 9 7 32.72 11.68
 -3 9 7 49.12 14.91
 -3 9 7 34.67 13.5
 -3 9 8 54.77 16.16
 -3 9 8 25.33 13.15
 -3 9 9 128.64 20.51
 -3 9 9 132.14 19.93
 -3 9 10 133.71 20.34
 -3 9 10 101.25 19.57
 -3 9 11 15.21 14.03
 -3 9 11 5.49 13.2
 -3 9 12 215.59 25.85
 -3 9 12 177.97 24.79
 -3 9 13 64.04 18.26
 -3 9 13 32.09 15.35
 -3 9 14 52.21 17.86
 -3 9 14 57.17 17
 -3 9 15 223.71 27.83
 -3 9 15 208.38 28.02
 -3 9 16 119.67 22.58
 -3 9 16 128.66 24.04
 -3 9 17 6.01 16.09
 -3 9 17 29.91 17.79
 -3 9 18 89.71 23.56
 -3 9 18 123.89 24.19
 -3 9 19 60.35 21.28
 -3 9 20 14.66 18.16
 -3 9 21 98.05 22.83
 -3 10 -22 7.15 17.71
 -3 10 -21 98.88 22.6
 -3 10 -20 27.84 16.28
 -3 10 -19 66.42 19.41
 -3 10 -19 71.84 19.37
 -3 10 -18 153.66 25.03
 -3 10 -18 178.02 26.67
 -3 10 -17 27.92 16.8
 -3 10 -17 6.58 13.31
 -3 10 -16 137.99 23.83
 -3 10 -16 118.86 21.58
 -3 10 -15 102.82 21.57
 -3 10 -15 153.56 23.33
 -3 10 -14 14.9 13.26
 -3 10 -14 15.27 13.58
 -3 10 -13 32.29 16.36
 -3 10 -13 56.44 15.81
 -3 10 -12 279.87 30.62
 -3 10 -12 256.52 28.79
 -3 10 -11 85.11 17.7
 -3 10 -11 97.75 18.19
 -3 10 -11 63.33 16.29
 -3 10 -10 5.58 12.24
 -3 10 -10 51.34 15.18
 -3 10 -10 47.26 15
 -3 10 -9 274.05 29.26
 -3 10 -9 321.05 29.89
 -3 10 -9 276.34 27.98
 -3 10 -8 102.31 18.78
 -3 10 -8 118.43 19.4
 -3 10 -8 106.01 17.73
 -3 10 -7 39.69 15.5
 -3 10 -7 26.73 12.11
 -3 10 -7 33.33 13.96
 -3 10 -6 218.65 24.72
 -3 10 -6 215.1 23.32
 -3 10 -6 162.82 21.57
 -3 10 -5 229.16 25.33
 -3 10 -5 225.38 25.93
 -3 10 -5 276.56 26.61
 -3 10 -4 70.6 15.34
 -3 10 -4 68.88 15.12
 -3 10 -4 34.98 14.09
 -3 10 -3 261.09 26.96
 -3 10 -3 290.22 27
 -3 10 -3 277.06 26.92
 -3 10 -2 161.87 20.51
 -3 10 -2 145.41 19.57
 -3 10 -2 132.91 19.6
 -3 10 -1 -4.85 12.49
 -3 10 -1 4.22 9.85
 -3 10 -1 11.7 11.26
 -3 10 0 110.8 16.77
 -3 10 0 93.58 16.94
 -3 10 0 111.69 19.33
 -3 10 1 301.97 28.78
 -3 10 1 383.83 31.25
 -3 10 1 290.98 29.61
 -3 10 2 -7.08 12.01
 -3 10 2 19.48 13.48
 -3 10 2 7.48 12.69
 -3 10 3 218.44 23.51
 -3 10 3 229.98 25.48
 -3 10 3 215.02 25.38
 -3 10 4 173.18 20.66
 -3 10 4 110.68 19.53
 -3 10 4 133.53 20.85
 -3 10 5 21.04 11.45
 -3 10 5 29.72 15.18
 -3 10 5 18.27 12.59
 -3 10 6 282.71 26.36
 -3 10 6 200.05 24.7
 -3 10 6 247.27 27.61
 -3 10 7 352.09 32.64
 -3 10 7 409.94 35.07
 -3 10 8 10.29 13.42
 -3 10 8 5.54 12.72
 -3 10 9 310.81 31.26
 -3 10 9 277.11 30.09
 -3 10 10 380.74 34.89
 -3 10 10 397.56 35.84
 -3 10 11 -2.71 14.51
 -3 10 11 5.96 14.33
 -3 10 12 163.43 23.6
 -3 10 12 165.27 24.34
 -3 10 13 232.8 29.59
 -3 10 14 42.08 18.4
 -3 10 15 76.67 22.59
 -3 10 16 233.4 30.19
 -3 10 17 21.21 17.03
 -3 10 18 32.73 19.73
 -3 11 -19 -13.34 17.84
 -3 11 -19 17.96 16.23
 -3 11 -18 136.1 24.9
 -3 11 -18 137.76 23.87
 -3 11 -17 72.52 22.1
 -3 11 -17 107.44 22.49
 -3 11 -16 -9.8 15.95
 -3 11 -16 -10.18 15.08
 -3 11 -15 100.24 21.33
 -3 11 -15 73.01 20.27
 -3 11 -14 118.27 22.88
 -3 11 -14 103.66 20.56
 -3 11 -13 -3.16 13.79
 -3 11 -13 -6.31 13.28
 -3 11 -12 96.6 21.32
 -3 11 -12 101.3 19.26
 -3 11 -11 104.58 21.19
 -3 11 -11 122.25 21.16
 -3 11 -10 -5.86 14.11
 -3 11 -10 27.29 15.64
 -3 11 -10 43.37 15.29
 -3 11 -10 7.93 13.28
 -3 11 -9 104.62 21.07
 -3 11 -9 100.08 19.36
 -3 11 -9 140.92 21.12
 -3 11 -8 150.74 22.51
 -3 11 -8 103.12 20.47
 -3 11 -8 126.52 21.03
 -3 11 -7 -8.17 13.1
 -3 11 -7 11.62 14.38
 -3 11 -7 2.56 13.19
 -3 11 -6 117.51 20.27
 -3 11 -6 108.87 19.25
 -3 11 -6 121.85 20.27
 -3 11 -5 131.95 20.05
 -3 11 -5 113.07 20.49
 -3 11 -5 123.9 20.28
 -3 11 -4 -5.04 13.16
 -3 11 -4 19.54 14.01
 -3 11 -4 -5.05 14.12
 -3 11 -3 113.03 18.5
 -3 11 -3 115.89 19.72
 -3 11 -3 126.25 20.2
 -3 11 -2 267.51 28.02
 -3 11 -2 263.44 26.33
 -3 11 -1 2.7 12.02
 -3 11 -1 9.34 12.5
 -3 11 -1 23.57 14.98
 -3 11 0 131.34 20.02
 -3 11 0 117.72 21.05
 -3 11 0 66.46 17.81
 -3 11 1 226.33 25.75
 -3 11 1 235.3 26.71
 -3 11 2 45.02 14.24
 -3 11 2 34.06 15.2
 -3 11 2 24.41 13.88
 -3 11 3 94.93 17.91
 -3 11 3 147.25 21.45
 -3 11 3 96.21 20.2
 -3 11 4 223.52 25.95
 -3 11 4 200.53 25.38
 -3 11 4 217.34 26.72
 -3 11 5 60.44 15.2
 -3 11 5 29.19 15.03
 -3 11 5 82.03 18.81
 -3 11 6 51.86 17.29
 -3 11 7 111.23 21.32
 -3 11 8 35.85 16.61
 -3 11 9 9.15 16.11
 -3 11 10 43.67 18.11
 -3 11 11 22.34 16.89
 -3 11 12 29.44 18.35
 -3 11 13 87.15 22.44
 -3 11 14 3.44 17.25
 -3 11 15 24.68 19.97
 -3 12 -17 114.82 24.86
 -3 12 -16 6.92 16.65
 -3 12 -16 10.44 16.75
 -3 12 -15 54.92 18.44
 -3 12 -15 30.93 17.34
 -3 12 -14 98.89 23.5
 -3 12 -14 77.68 19.46
 -3 12 -13 89.66 20.7
 -3 12 -13 47.28 19.12
 -3 12 -12 36.77 17.76
 -3 12 -12 48.9 18.34
 -3 12 -11 354.02 35.71
 -3 12 -11 287.93 32.42
 -3 12 -10 31.35 16.84
 -3 12 -10 42.5 18.16
 -3 12 -9 87.27 20.45
 -3 12 -9 79.76 19.44
 -3 12 -8 150.25 24.46
 -3 12 -8 198.13 25.63
 -3 12 -7 28.43 15.03
 -3 12 -7 29.34 15.36
 -3 12 -6 60.2 17.25
 -3 12 -6 59.39 17.87
 -3 12 -5 160.72 24.35
 -3 12 -5 117.54 20.31
 -3 12 -4 48.94 17.7
 -3 12 -4 79.29 18.39
 -3 12 -3 15.15 13.01
 -3 12 -3 16.03 13.78
 -3 12 -2 152.03 23.17
 -3 12 -2 162.06 24.57
 -3 12 -1 113.31 21.8
 -3 12 -1 128.08 21.63
 -3 12 0 2.85 14.52
 -3 12 0 11.82 12.91
 -3 12 1 181.49 25.22
 -3 12 1 161.81 23.69
 -3 12 2 136.73 22.51
 -3 12 2 114.13 20.33
 -3 12 3 2.95 15.18
 -3 12 3 8.75 13.4
 -3 12 4 196.93 26.32
 -3 12 4 171.54 24.21
 -3 12 5 142.28 23.55
 -3 12 5 116.16 21.61
 -3 12 6 6.14 15.41
 -3 12 7 121.77 22.48
 -3 12 8 123.77 24.44
 -3 12 9 6.48 16.47
 -3 12 10 109.12 23.94
 -3 12 11 107.9 23.24
 -3 12 12 3.45 17.3
 -3 13 -11 151.5 26.24
 -3 13 -11 192.43 26.72
 -3 13 -10 153.75 25.96
 -3 13 -10 271.79 30.83
 -3 13 -9 26.01 17.79
 -3 13 -9 -10.39 16.41
 -3 13 -8 204.03 27.21
 -3 13 -8 181.77 28.11
 -3 13 -7 109.24 20.78
 -3 13 -7 67.97 18.76
 -3 13 -6 10.1 14.96
 -3 13 -6 -3.06 15.54
 -3 13 -5 29.91 14.72
 -3 13 -5 66.77 19.37
 -3 13 -4 89.33 21.14
 -3 13 -3 16.42 15.34
 -3 13 -2 13.03 13.72
 -3 13 -1 84.15 19.41
 -3 13 0 48.25 18.12
 -3 13 1 57.61 18.27
 -3 13 2 101.95 20.16
 -3 13 3 -3.17 14.09
 -3 13 4 69.59 18.7
 -3 13 5 143.26 25.54
 -3 13 6 19.36 18.47
 -3 13 7 6.55 18.12
 -2 -10 -10 32.04 17.43
 -2 -10 -9 17.44 18.22
 -2 -10 -8 95.53 22.37
 -2 -10 -7 170.1 26.55
 -2 -10 -6 -16.26 16.34
 -2 -10 -5 253.67 31.45
 -2 -10 13 8.4 13.28
 -2 -10 14 205.55 25.81
 -2 -10 15 83.74 18.98
 -2 -10 16 64.83 18.05
 -2 -10 17 219.56 28.28
 -2 -10 18 9.83 13.8
 -2 -10 19 10.11 14.45
 -2 -10 20 138.31 24.44
 -2 -9 -13 240.06 30.48
 -2 -9 -12 80.73 21.17
 -2 -9 -11 27.45 17.26
 -2 -9 -10 181 26.66
 -2 -9 -9 29.42 17.1
 -2 -9 -8 3.18 15.32
 -2 -9 -7 99.17 21.05
 -2 -9 -6 42.21 16.6
 -2 -9 -5 14.66 14.92
 -2 -9 -4 227.69 27.73
 -2 -9 -3 121.65 21.31
 -2 -9 6 170.45 24.34
 -2 -9 7 5.36 13.82
 -2 -9 8 161.96 23.3
 -2 -9 9 118.37 20.65
 -2 -9 10 21.29 11.58
 -2 -9 11 139.86 20.03
 -2 -9 12 157.79 21.57
 -2 -9 13 5.27 11.31
 -2 -9 14 207.63 25.28
 -2 -9 15 169.74 23.32
 -2 -9 16 8.78 12.55
 -2 -8 -16 126.1 23.66
 -2 -8 -15 31.73 15.99
 -2 -8 -14 24.14 16.62
 -2 -8 -13 249.19 30.18
 -2 -8 -12 157.53 24.86
 -2 -8 -11 3.2 13.45
 -2 -8 -10 167.77 24.31
 -2 -8 -9 48.31 17.56
 -2 -8 -8 -20.51 14.73
 -2 -8 -7 96.63 19.64
 -2 -8 -6 319.56 31.31
 -2 -8 -5 32.04 15.79
 -2 -8 3 146.03 21.56
 -2 -8 4 24.51 12.67
 -2 -8 5 41.25 15.61
 -2 -8 6 363.41 32.04
 -2 -8 7 100.24 18.69
 -2 -8 7 122.59 16.78
 -2 -8 8 78.13 18.55
 -2 -8 8 60.53 13.31
 -2 -8 9 401.43 34.06
 -2 -8 9 425.78 32.41
 -2 -8 10 72.2 17.18
 -2 -8 10 80.66 15.09
 -2 -8 11 115.62 18.34
 -2 -8 12 254.59 25.72
 -2 -8 22 179.36 27.27
 -2 -8 23 7.5 15.48
 -2 -8 24 352.78 37.85
 -2 -7 -19 21.66 16.07
 -2 -7 -18 60.16 18.88
 -2 -7 -17 27.71 17.19
 -2 -7 -16 67.66 18.53
 -2 -7 -15 211.13 27.92
 -2 -7 -14 22.48 14.55
 -2 -7 -13 65.57 17.32
 -2 -7 -12 178.83 24.95
 -2 -7 -11 173.37 23.57
 -2 -7 -10 37 16.18
 -2 -7 -9 179.1 23.58
 -2 -7 -8 53.28 15.86
 -2 -7 -7 -2.57 11.24
 -2 -7 0 90.04 16.12
 -2 -7 1 368.62 30.12
 -2 -7 2 -2.19 11.01
 -2 -7 3 466.48 35.05
 -2 -7 4 313.63 28.47
 -2 -7 4 352.98 25.38
 -2 -7 5 6.39 11.25
 -2 -7 5 11.32 8.76
 -2 -7 6 487.54 35.3
 -2 -7 6 458.44 31.86
 -2 -7 7 259.89 24.77
 -2 -7 7 232.42 22.22
 -2 -7 8 -2.08 11.66
 -2 -7 8 9.11 9.15
 -2 -7 9 515.77 37.15
 -2 -7 10 240.98 24.41
 -2 -7 11 -6.15 12.2
 -2 -7 14 23.43 12.38
 -2 -7 15 293.33 28.86
 -2 -7 16 274.59 28.39
 -2 -7 17 2.95 13.09
 -2 -7 18 232.28 27.48
 -2 -7 19 221.85 27.6
 -2 -7 20 32.77 15.6
 -2 -7 21 94.7 20.34
 -2 -7 22 313.26 34.24
 -2 -7 23 17.87 16.44
 -2 -7 24 65.93 20.02
 -2 -7 25 116.04 23.44
 -2 -7 26 15.25 16.06
 -2 -6 -21 81.26 20.7
 -2 -6 -20 31.2 15.98
 -2 -6 -19 10.18 14.28
 -2 -6 -18 169.02 25.52
 -2 -6 -17 103.28 20.24
 -2 -6 -16 -6.28 13.22
 -2 -6 -15 216.47 26.48
 -2 -6 -14 136.03 21.79
 -2 -6 -13 5.73 11.58
 -2 -6 -12 196.54 24.58
 -2 -6 -11 13.37 11.69
 -2 -6 -10 2.58 11.06
 -2 -6 -9 77.05 16.61
 -2 -6 -8 165.19 21
 -2 -6 -1 5.93 10.05
 -2 -6 0 163.41 19.41
 -2 -6 1 40.28 11.65
 -2 -6 2 51.14 12.76
 -2 -6 2 63.09 9.98
 -2 -6 3 149.74 18.37
 -2 -6 3 163.33 15.43
 -2 -6 4 76.03 14.95
 -2 -6 4 88.19 12.48
 -2 -6 5 9.2 10.21
 -2 -6 5 21.25 8.3
 -2 -6 6 464.51 32.05
 -2 -6 6 393.45 27.96
 -2 -6 7 327.42 26.74
 -2 -6 8 166.73 19.04
 -2 -6 9 305.49 25.4
 -2 -6 10 267.13 23.82
 -2 -6 10 249.27 23.63
 -2 -6 11 3.61 10.1
 -2 -6 11 2.08 9.42
 -2 -6 12 19.86 12.07
 -2 -6 12 35.05 11.21
 -2 -6 13 9.21 9.69
 -2 -6 14 -2.42 10.73
 -2 -6 15 -2.53 11.04
 -2 -6 16 92.56 17.77
 -2 -6 17 96.57 18.82
 -2 -6 18 66.05 15.97
 -2 -6 19 140.3 22.44
 -2 -6 20 154.57 23.49
 -2 -6 21 41.56 17.19
 -2 -6 22 161.56 25.16
 -2 -6 23 118.79 21.75
 -2 -6 24 20.89 16.78
 -2 -6 25 171.19 27.02
 -2 -6 26 94.66 22.45
 -2 -6 27 -3.71 15.6
 -2 -6 28 105.47 24.1
 -2 -5 -22 -3.38 15
 -2 -5 -21 175.28 26.13
 -2 -5 -20 109.94 21.53
 -2 -5 -19 18.91 14.73
 -2 -5 -18 91.96 19.5
 -2 -5 -17 258.83 29.01
 -2 -5 -16 -2.88 12.13
 -2 -5 -15 206.51 25.01
 -2 -5 -14 161.75 22.23
 -2 -5 -13 18.18 12.52
 -2 -5 -12 150.09 21.03
 -2 -5 -11 420.96 33.84
 -2 -5 -10 9.24 11.44
 -2 -5 -9 290.5 26.44
 -2 -5 -3 198.98 19.67
 -2 -5 -2 480.7 32.58
 -2 -5 -1 70.52 13.13
 -2 -5 0 23.11 9.47
 -2 -5 0 15.74 6.18
 -2 -5 1 253.67 21.11
 -2 -5 1 211.53 16.48
 -2 -5 2 345.4 24.27
 -2 -5 2 241.69 18.45
 -2 -5 3 11.13 8.19
 -2 -5 3 1.1 5.83
 -2 -5 4 969.35 53.55
 -2 -5 4 966.24 50.64
 -2 -5 5 282.23 22.87
 -2 -5 6 18.75 9.33
 -2 -5 6 17.31 5.85
 -2 -5 7 728.36 37.73
 -2 -5 7 712.56 42.06
 -2 -5 7 661.8 40.76
 -2 -5 8 370.86 23.26
 -2 -5 8 409.99 27.43
 -2 -5 8 340.37 26.26
 -2 -5 9 -1.57 9.43
 -2 -5 9 -5.07 8.48
 -2 -5 10 637.2 38.11
 -2 -5 10 561.12 37.88
 -2 -5 11 241.38 22.62
 -2 -5 12 16.11 9.99
 -2 -5 13 425.59 32.58
 -2 -5 14 439.81 34.19
 -2 -5 15 16.52 10.86
 -2 -5 16 193.2 23
 -2 -5 17 349.7 31.76
 -2 -5 18 54.09 15.31
 -2 -5 19 174.56 23.97
 -2 -5 20 254.27 27.99
 -2 -5 21 27.24 15.03
 -2 -5 22 131.41 22.63
 -2 -5 23 264.25 30.48
 -2 -5 24 26.5 15.26
 -2 -5 25 156.27 25.35
 -2 -5 26 138.96 24.55
 -2 -5 27 35.46 18.8
 -2 -5 28 36.06 17.42
 -2 -5 29 160.91 27.54
 -2 -4 -22 109.73 20.59
 -2 -4 -21 3.06 13.13
 -2 -4 -20 241.6 28.16
 -2 -4 -19 84.07 18.73
 -2 -4 -18 -5.62 12.69
 -2 -4 -17 353.06 32.56
 -2 -4 -16 228.15 25.66
 -2 -4 -15 -22.75 12.38
 -2 -4 -14 250.45 25.85
 -2 -4 -13 135.36 19.56
 -2 -4 -12 42.48 12.5
 -2 -4 -12 38.46 12.94
 -2 -4 -11 130.61 17.88
 -2 -4 -11 96.51 16.05
 -2 -4 -10 186.19 20.71
 -2 -4 -10 178.21 18.73
 -2 -4 -9 53.22 11.79
 -2 -4 -8 159.79 16.45
 -2 -4 -7 421.64 27.9
 -2 -4 -6 51.66 10.22
 -2 -4 -5 433.4 27.38
 -2 -4 -4 639.99 39.28
 -2 -4 -4 686.59 37.42
 -2 -4 -3 44.25 8.87
 -2 -4 -3 34.93 10.06
 -2 -4 -3 43.74 7.14
 -2 -4 -2 567.93 35.19
 -2 -4 -2 572.35 32.35
 -2 -4 -1 374.96 22.3
 -2 -4 -1 401.44 26.96
 -2 -4 -1 403.25 24.59
 -2 -4 0 138.37 13.15
 -2 -4 0 171.54 12.75
 -2 -4 0 174.01 16.74
 -2 -4 0 168.63 12.8
 -2 -4 1 61.68 8.08
 -2 -4 1 79.64 11.81
 -2 -4 1 88.16 8.42
 -2 -4 2 822.43 39.74
 -2 -4 2 780.73 41.71
 -2 -4 2 812.71 45.42
 -2 -4 2 861.74 41.56
 -2 -4 3 647.96 32.4
 -2 -4 3 720.33 38.62
 -2 -4 3 602.73 33.3
 -2 -4 4 615.31 30.56
 -2 -4 4 653.41 36.08
 -2 -4 4 537.53 30.97
 -2 -4 5 1177.06 56.3
 -2 -4 5 1070.3 59.13
 -2 -4 5 1268.65 61.87
 -2 -4 5 1229.9 57.62
 -2 -4 6 9.78 6.87
 -2 -4 6 13.1 4.88
 -2 -4 6 21.75 5.89
 -2 -4 7 336.91 23.84
 -2 -4 7 331.06 20.63
 -2 -4 8 864.45 47.86
 -2 -4 9 50.29 11.03
 -2 -4 10 93.16 13.54
 -2 -4 11 543.28 35.58
 -2 -4 12 158.23 17.7
 -2 -4 13 29.61 11.12
 -2 -4 14 708.82 45.19
 -2 -4 15 287.02 26.41
 -2 -4 16 88.1 15.77
 -2 -4 17 428.04 34.68
 -2 -4 18 96.67 16.78
 -2 -4 19 76.93 17.82
 -2 -4 20 215.2 24.79
 -2 -4 21 108.72 19.46
 -2 -4 22 -2.96 12.68
 -2 -4 23 390.74 36.13
 -2 -4 24 343.07 34.2
 -2 -4 25 6.46 14.36
 -2 -4 26 297.61 33.32
 -2 -4 27 192.95 27.06
 -2 -4 28 -10.34 16.59
 -2 -4 29 105.1 23.56
 -2 -4 30 145.46 26.6
 -2 -3 -21 64.48 18.42
 -2 -3 -20 19.05 12.91
 -2 -3 -20 5.4 13.92
 -2 -3 -19 168.69 22.57
 -2 -3 -19 160.8 22.95
 -2 -3 -18 25.47 12.15
 -2 -3 -18 39.73 15.53
 -2 -3 -17 83.42 16.97
 -2 -3 -17 56.93 16.99
 -2 -3 -16 202.98 22.96
 -2 -3 -16 201.08 23.64
 -2 -3 -15 24.91 11.87
 -2 -3 -15 25.74 13.75
 -2 -3 -14 49.89 13.06
 -2 -3 -14 42.61 14.05
 -2 -3 -13 242.51 23.38
 -2 -3 -13 238.96 23.94
 -2 -3 -12 59.3 13.14
 -2 -3 -12 95.34 15.04
 -2 -3 -11 122.27 16.45
 -2 -3 -11 109.61 15.73
 -2 -3 -10 270.41 20.8
 -2 -3 -10 311.25 24.21
 -2 -3 -10 241.37 22.59
 -2 -3 -9 102.89 12.97
 -2 -3 -9 91.35 13.48
 -2 -3 -8 13.75 8.88
 -2 -3 -7 950.28 50.6
 -2 -3 -6 273.51 20.43
 -2 -3 -5 34.9 8.86
 -2 -3 -5 19.85 6.74
 -2 -3 -5 35.77 7.6
 -2 -3 -5 24.98 8.08
 -2 -3 -5 34.58 6.32
 -2 -3 -4 694.94 35.9
 -2 -3 -4 660.95 34.4
 -2 -3 -4 624.5 33.36
 -2 -3 -4 619.61 33.88
 -2 -3 -4 582.42 35.97
 -2 -3 -3 283.88 18.36
 -2 -3 -3 302.36 19.61
 -2 -3 -3 271.75 18.43
 -2 -3 -3 240.26 19.46
 -2 -3 -3 279.33 17.57
 -2 -3 -2 96.19 9.74
 -2 -3 -2 117.66 10.9
 -2 -3 -2 113.5 11.48
 -2 -3 -2 83.81 11.39
 -2 -3 -2 91.32 9.05
 -2 -3 -1 391.93 24.94
 -2 -3 -1 452.04 24.3
 -2 -3 -1 444.16 22.78
 -2 -3 -1 403.67 26.55
 -2 -3 -1 424.81 23.13
 -2 -3 0 160.71 14.33
 -2 -3 0 198.17 13.72
 -2 -3 0 198.85 12.85
 -2 -3 0 199.98 16.65
 -2 -3 0 203.67 12.72
 -2 -3 1 33.75 7.39
 -2 -3 1 31.49 7.21
 -2 -3 1 30.66 6.65
 -2 -3 1 28.82 5.46
 -2 -3 1 33.85 8.47
 -2 -3 1 36.4 5.17
 -2 -3 2 63.97 8.92
 -2 -3 2 57.51 8.49
 -2 -3 2 65.94 7.66
 -2 -3 2 68.89 5.97
 -2 -3 2 72.73 10.69
 -2 -3 2 69.84 6.48
 -2 -3 3 546.29 30.36
 -2 -3 3 543.52 30.46
 -2 -3 3 578.11 29.59
 -2 -3 3 519.45 29.87
 -2 -3 3 573.54 27.5
 -2 -3 4 7.72 5.63
 -2 -3 4 10.6 5.48
 -2 -3 4 4.39 4.96
 -2 -3 4 11.38 6.01
 -2 -3 4 9.08 3.8
 -2 -3 5 750.03 41.14
 -2 -3 5 799.42 40.04
 -2 -3 5 793.51 40.54
 -2 -3 5 774.87 39.43
 -2 -3 6 566.66 33.5
 -2 -3 6 594.49 31.62
 -2 -3 6 611.99 31.71
 -2 -3 7 11.84 5.24
 -2 -3 7 32.46 6.35
 -2 -3 7 30.37 7.96
 -2 -3 7 31.86 5.57
 -2 -3 8 1019.02 51.08
 -2 -3 8 1033.63 51.85
 -2 -3 8 1049.16 50.99
 -2 -3 8 1112.35 55.53
 -2 -3 9 287.78 18.36
 -2 -3 9 293.38 18.05
 -2 -3 9 300.09 22.41
 -2 -3 10 36.31 6.32
 -2 -3 10 19.96 5.54
 -2 -3 10 30.06 9.02
 -2 -3 11 596.91 37.35
 -2 -3 12 263.66 22.41
 -2 -3 13 24.04 10.17
 -2 -3 14 481.22 34.11
 -2 -3 15 517.6 36.72
 -2 -3 16 2.19 9.9
 -2 -3 17 181.76 21.57
 -2 -3 18 281.91 27.14
 -2 -3 19 12.58 11.57
 -2 -3 20 133.47 20.15
 -2 -3 21 244.46 26.72
 -2 -3 22 19.7 13.96
 -2 -3 23 180.16 24.39
 -2 -3 24 74.81 19.08
 -2 -3 25 24.64 16.11
 -2 -3 26 53.64 18.55
 -2 -3 27 158.22 25.49
 -2 -3 28 19.75 17.2
 -2 -3 29 77.08 21.85
 -2 -3 30 203.75 29.23
 -2 -2 -27 43.82 19.56
 -2 -2 -26 9.89 16.32
 -2 -2 -25 115.69 23.2
 -2 -2 -24 74.92 20.86
 -2 -2 -23 15.13 16
 -2 -2 -22 300.89 31.88
 -2 -2 -21 98.47 19.88
 -2 -2 -20 70.27 17.11
 -2 -2 -19 213.61 24.19
 -2 -2 -19 271.68 27.52
 -2 -2 -18 333.56 29.05
 -2 -2 -18 316.37 30.69
 -2 -2 -17 6.58 10.07
 -2 -2 -17 -9.43 11.66
 -2 -2 -16 770.73 47
 -2 -2 -16 695.8 47.35
 -2 -2 -15 798.52 48.39
 -2 -2 -15 754.55 48.65
 -2 -2 -14 3.83 9.34
 -2 -2 -14 -2 10.55
 -2 -2 -13 574.71 38.38
 -2 -2 -13 572.34 37.49
 -2 -2 -13 585.03 36.28
 -2 -2 -12 255.05 23.97
 -2 -2 -12 272.19 23.21
 -2 -2 -12 311.39 22.62
 -2 -2 -11 1.64 8.13
 -2 -2 -11 2.74 7.43
 -2 -2 -11 11.4 9.02
 -2 -2 -10 116.28 13.29
 -2 -2 -10 111.64 14.45
 -2 -2 -9 166.3 15.92
 -2 -2 -9 207.34 17.76
 -2 -2 -8 1.32 7.37
 -2 -2 -7 435.02 26.4
 -2 -2 -7 497.7 29.53
 -2 -2 -7 463 25.83
 -2 -2 -7 520.19 27.99
 -2 -2 -6 803.96 40.7
 -2 -2 -6 788.66 39.95
 -2 -2 -6 791.88 42.43
 -2 -2 -6 773.9 38.58
 -2 -2 -6 744.42 40.82
 -2 -2 -5 24.2 7.45
 -2 -2 -5 29.79 5.08
 -2 -2 -5 24.23 6.16
 -2 -2 -5 22.79 5.72
 -2 -2 -5 22.66 7.06
 -2 -2 -5 31.26 7.81
 -2 -2 -4 1248.4 57.89
 -2 -2 -4 1192.61 59.56
 -2 -2 -4 1267.85 58.84
 -2 -2 -4 1204.66 58.6
 -2 -2 -4 1160.25 55.49
 -2 -2 -4 1195.96 59.48
 -2 -2 -4 1208.18 58.12
 -2 -2 -3 1289.09 59.76
 -2 -2 -3 1248.13 61.39
 -2 -2 -3 1317.11 60.54
 -2 -2 -3 1267.96 61.35
 -2 -2 -3 1220.69 57.04
 -2 -2 -3 1218.32 60.34
 -2 -2 -3 1259.32 61.46
 -2 -2 -3 1254.16 59.59
 -2 -2 -2 13.98 6.03
 -2 -2 -2 21.78 5.61
 -2 -2 -2 14.82 6.15
 -2 -2 -2 17.71 5.73
 -2 -2 -2 14.11 5.01
 -2 -2 -2 12.44 6.64
 -2 -2 -2 20.43 4.92
 -2 -2 -1 593.5 20.9
 -2 -2 -1 623.98 21.54
 -2 -2 -1 523.12 18.57
 -2 -2 -1 587.03 14.83
 -2 -2 -1 624.07 22.23
 -2 -2 -1 622.27 17.24
 -2 -2 0 404 22.31
 -2 -2 0 360.47 21.08
 -2 -2 0 389.63 23.11
 -2 -2 0 360.51 19.3
 -2 -2 1 349.04 19.6
 -2 -2 1 394.43 21.88
 -2 -2 1 382.09 21.57
 -2 -2 1 370.11 20.98
 -2 -2 2 164.75 8.87
 -2 -2 2 168.21 12.16
 -2 -2 2 176.92 12.55
 -2 -2 2 130.41 11.1
 -2 -2 2 138.09 10.66
 -2 -2 2 165.3 9.2
 -2 -2 3 1273.98 60.1
 -2 -2 3 1298.66 60.54
 -2 -2 3 1285.52 60.16
 -2 -2 3 1234.17 59.96
 -2 -2 4 39.84 7.23
 -2 -2 4 50.78 6.7
 -2 -2 4 39.18 6.82
 -2 -2 4 40.29 6.63
 -2 -2 5 654 34.15
 -2 -2 5 621.31 32.52
 -2 -2 5 631.4 32.12
 -2 -2 5 623.34 32.63
 -2 -2 6 1237.96 58.38
 -2 -2 6 1215.94 56.99
 -2 -2 6 1160.58 58.03
 -2 -2 6 1290.04 60.39
 -2 -2 6 1173.39 57.23
 -2 -2 7 271.08 17.18
 -2 -2 7 252.29 15.42
 -2 -2 7 260.39 16.71
 -2 -2 7 256.58 18.84
 -2 -2 7 231.5 15.51
 -2 -2 8 308.31 19.31
 -2 -2 8 310.09 18.06
 -2 -2 8 350.54 20.15
 -2 -2 8 298.56 21.76
 -2 -2 8 296.96 18.43
 -2 -2 9 398.77 23.22
 -2 -2 9 378.49 21.32
 -2 -2 9 398.95 23.49
 -2 -2 9 400.76 26.45
 -2 -2 9 386.15 22
 -2 -2 10 365.25 21.94
 -2 -2 10 333.48 19.75
 -2 -2 10 351.41 25.37
 -2 -2 10 383.17 21.09
 -2 -2 11 19.85 7.72
 -2 -2 11 24.52 8.83
 -2 -2 11 21.58 5.75
 -2 -2 11 34.48 7.14
 -2 -2 12 576.28 31.46
 -2 -2 12 644.09 38.34
 -2 -2 12 579.76 34.68
 -2 -2 13 294.02 25.11
 -2 -2 13 345.17 23.26
 -2 -2 14 58.06 14.08
 -2 -2 14 97.68 12.75
 -2 -2 15 575.2 38.73
 -2 -2 15 582.41 35.35
 -2 -2 16 66.93 13.57
 -2 -2 17 24.19 11.38
 -2 -2 18 407.77 32.51
 -2 -2 19 113.09 18.2
 -2 -2 20 67.64 15.88
 -2 -2 21 166.52 22.84
 -2 -2 22 331.43 31.7
 -2 -2 23 11.14 14.17
 -2 -2 24 215.19 26.93
 -2 -2 25 259.78 29.45
 -2 -2 26 -3.03 14.99
 -2 -2 27 105.29 22
 -2 -2 28 98.02 21.77
 -2 -2 29 -19.3 17.42
 -2 -1 -27 129.61 24.52
 -2 -1 -26 -3.33 16.7
 -2 -1 -25 110 22.52
 -2 -1 -24 279.01 31.85
 -2 -1 -23 12.13 15.83
 -2 -1 -22 49.68 15.95
 -2 -1 -21 188.11 25.08
 -2 -1 -20 24.23 13.91
 -2 -1 -19 115.79 19.52
 -2 -1 -18 245.3 26.02
 -2 -1 -17 19.35 10.23
 -2 -1 -17 2.33 11.71
 -2 -1 -16 282.12 24.11
 -2 -1 -16 258.52 25.93
 -2 -1 -15 353.79 27.93
 -2 -1 -15 368.03 27.72
 -2 -1 -15 396.7 30.49
 -2 -1 -14 111.25 15.19
 -2 -1 -14 119.61 15.2
 -2 -1 -14 111.96 16.94
 -2 -1 -13 103.51 14.03
 -2 -1 -13 80.02 12.25
 -2 -1 -13 66.22 13.27
 -2 -1 -12 815.46 47.52
 -2 -1 -12 881.28 48.13
 -2 -1 -12 874.46 49.76
 -2 -1 -11 45.61 10.25
 -2 -1 -11 60.97 10.33
 -2 -1 -11 46.34 10.94
 -2 -1 -10 93.72 10.81
 -2 -1 -10 88.81 12.76
 -2 -1 -10 86.87 11.83
 -2 -1 -10 90.4 12.35
 -2 -1 -9 128.2 11.9
 -2 -1 -9 110.67 13.78
 -2 -1 -9 149.18 13.95
 -2 -1 -8 96.24 10.08
 -2 -1 -8 72.6 10.08
 -2 -1 -8 84.28 11.48
 -2 -1 -7 72.78 10.56
 -2 -1 -7 77.15 8.69
 -2 -1 -7 58.1 9.16
 -2 -1 -7 80.59 10.32
 -2 -1 -7 75.7 10.63
 -2 -1 -6 504.86 20.58
 -2 -1 -6 494.3 15.82
 -2 -1 -6 486.35 19.13
 -2 -1 -6 555.64 18.14
 -2 -1 -5 110.1 11.69
 -2 -1 -5 104.24 8.59
 -2 -1 -5 100.04 10.78
 -2 -1 -5 99.54 9.63
 -2 -1 -4 497.16 26.38
 -2 -1 -4 525.01 28.23
 -2 -1 -4 478.99 24.41
 -2 -1 -4 475.09 26.45
 -2 -1 -4 464.24 26.61
 -2 -1 -3 423.85 23.65
 -2 -1 -3 429.29 25.11
 -2 -1 -3 441.39 25.28
 -2 -1 -3 433.07 24.35
 -2 -1 -3 451.91 21.68
 -2 -1 -3 466.6 24.2
 -2 -1 -3 399.51 23.83
 -2 -1 -2 341.69 18.78
 -2 -1 -2 334.19 19.72
 -2 -1 -2 257.93 18.24
 -2 -1 -2 313.79 19.79
 -2 -1 -2 340.59 15.76
 -2 -1 -2 303.25 18.82
 -2 -1 -2 322.02 18.14
 -2 -1 -1 11.81 5.92
 -2 -1 -1 28.43 6.34
 -2 -1 -1 23.36 5.57
 -2 -1 -1 17.91 4.81
 -2 -1 -1 26.67 4.62
 -2 -1 0 61.8 7.32
 -2 -1 0 55.95 6.91
 -2 -1 0 50.43 4.44
 -2 -1 0 54.88 5.13
 -2 -1 1 252.97 15.86
 -2 -1 1 275.25 15.98
 -2 -1 1 224.76 15.34
 -2 -1 1 271.68 14.18
 -2 -1 1 265.99 12.97
 -2 -1 2 1.55 4.53
 -2 -1 2 0.57 3.91
 -2 -1 2 0.45 3.74
 -2 -1 2 5.17 4.39
 -2 -1 3 959.05 43.03
 -2 -1 3 828.09 41.72
 -2 -1 3 906.27 42.47
 -2 -1 3 854.89 42.54
 -2 -1 4 92.61 8.26
 -2 -1 4 99.2 7.87
 -2 -1 4 100.41 9.62
 -2 -1 4 90.73 8.21
 -2 -1 5 22.41 4.38
 -2 -1 5 15.75 4.61
 -2 -1 5 21.32 6.34
 -2 -1 5 20.67 7.12
 -2 -1 5 19.91 4.63
 -2 -1 6 1296.3 59.41
 -2 -1 6 1223.17 58.65
 -2 -1 6 1226.87 57.61
 -2 -1 6 1313.08 62.29
 -2 -1 6 1341.18 61.66
 -2 -1 7 312.8 17.81
 -2 -1 7 297.59 17.78
 -2 -1 7 307.42 16.01
 -2 -1 7 273.76 20.21
 -2 -1 7 281.65 19.41
 -2 -1 8 1.93 4.05
 -2 -1 8 -0.79 3.19
 -2 -1 8 1.9 6.41
 -2 -1 8 -1.14 7.16
 -2 -1 8 0.66 4.04
 -2 -1 9 458.64 25.38
 -2 -1 9 471.96 23.38
 -2 -1 9 468.46 25.31
 -2 -1 9 427.21 29.11
 -2 -1 9 498.18 28.44
 -2 -1 10 480.01 26.65
 -2 -1 10 498.28 26.57
 -2 -1 10 474.35 24.37
 -2 -1 10 458.85 30.81
 -2 -1 10 548.69 29.67
 -2 -1 11 -3.38 6.64
 -2 -1 11 8.87 8.62
 -2 -1 11 -2.38 4.44
 -2 -1 11 -0.75 4.36
 -2 -1 12 385.14 22.66
 -2 -1 12 373.61 25.18
 -2 -1 12 414.29 28.48
 -2 -1 13 876.94 42.31
 -2 -1 13 789.2 47.59
 -2 -1 13 768.57 44.51
 -2 -1 14 97.52 15.27
 -2 -1 14 98.5 12.08
 -2 -1 15 368.82 28.9
 -2 -1 15 369.31 25.94
 -2 -1 16 100.85 16.01
 -2 -1 16 97.3 13.15
 -2 -1 17 10.59 10.79
 -2 -1 18 273.15 26.45
 -2 -1 19 303.82 28.44
 -2 -1 20 36.24 14.6
 -2 -1 21 158.12 22.38
 -2 -1 22 449.82 37.27
 -2 -1 23 21.5 14.57
 -2 -1 24 47.1 18.12
 -2 -1 25 91.2 20.06
 -2 -1 26 55.53 17.88
 -2 -1 27 8.97 16.19
 -2 0 -28 70.25 21.7
 -2 0 -27 168.02 26.47
 -2 0 -26 70.11 19.71
 -2 0 -25 22.68 15.84
 -2 0 -24 222.59 28.43
 -2 0 -23 54.47 16.91
 -2 0 -22 5.82 12.71
 -2 0 -21 167.55 23.48
 -2 0 -20 170.99 23.97
 -2 0 -19 10.2 12.97
 -2 0 -18 296.07 27.87
 -2 0 -17 347.74 30.18
 -2 0 -16 12.75 8.45
 -2 0 -16 21.79 11.94
 -2 0 -15 356.64 25.49
 -2 0 -15 365.55 29.16
 -2 0 -14 590.01 38.26
 -2 0 -14 586.15 35.93
 -2 0 -14 632.8 39.75
 -2 0 -13 -1.61 8.28
 -2 0 -13 1.33 6.66
 -2 0 -13 7.21 9.05
 -2 0 -12 745.56 44.01
 -2 0 -12 726.85 41.75
 -2 0 -12 834.32 45.76
 -2 0 -11 239.71 19.91
 -2 0 -11 247.06 18.34
 -2 0 -11 244.13 21.01
 -2 0 -10 4.24 6.89
 -2 0 -10 -3.93 7.02
 -2 0 -10 14.87 6.38
 -2 0 -10 10.04 9.09
 -2 0 -9 474.48 27.89
 -2 0 -9 525.42 31.05
 -2 0 -9 479.41 25.62
 -2 0 -9 463.79 29.34
 -2 0 -9 486.29 28.36
 -2 0 -8 998.25 48.33
 -2 0 -8 956.73 48.3
 -2 0 -8 884.47 48.98
 -2 0 -8 985.05 50.83
 -2 0 -8 955.53 45.35
 -2 0 -8 944.39 49.58
 -2 0 -8 926.08 49.26
 -2 0 -7 -2.19 6.88
 -2 0 -7 1.74 4.99
 -2 0 -7 3.98 6.05
 -2 0 -7 15.12 6.96
 -2 0 -7 2.05 6.46
 -2 0 -7 3.2 3.78
 -2 0 -7 6.12 6.63
 -2 0 -6 1277.64 53.72
 -2 0 -6 1351.96 54.96
 -2 0 -6 1248.57 55.69
 -2 0 -6 1239.33 50.64
 -2 0 -6 1159.2 54.92
 -2 0 -6 1329.58 52.2
 -2 0 -6 1234.38 56.07
 -2 0 -5 1379.1 63.4
 -2 0 -5 1430.07 65.96
 -2 0 -5 1286.62 60.63
 -2 0 -5 1353.6 62.32
 -2 0 -5 1499.13 65.69
 -2 0 -4 15.29 4.99
 -2 0 -4 13.05 6.22
 -2 0 -4 24.54 4.95
 -2 0 -4 22.67 6.18
 -2 0 -3 645.37 33.42
 -2 0 -3 580.89 32.7
 -2 0 -3 652.79 30.57
 -2 0 -3 602.8 30.67
 -2 0 -3 670.76 32.48
 -2 0 -2 550.87 31.1
 -2 0 -2 604.27 31.25
 -2 0 -2 630.18 30.2
 -2 0 -1 117.52 10.66
 -2 0 -1 147.12 11.05
 -2 0 0 41.09 4.34
 -2 0 0 35.89 6.48
 -2 0 1 93.16 7.95
 -2 0 1 94.24 8.35
 -2 0 1 77.77 6.87
 -2 0 1 70.88 7.04
 -2 0 1 87.59 7.59
 -2 0 2 11.19 4.4
 -2 0 2 13.63 3.04
 -2 0 2 13.8 3.83
 -2 0 2 1.49 3.79
 -2 0 2 12.88 5.79
 -2 0 2 3.6 5.16
 -2 0 2 7.26 3.95
 -2 0 3 1097.61 49.63
 -2 0 3 1082.18 50.27
 -2 0 3 1069.41 49.41
 -2 0 3 1153.96 51.2
 -2 0 3 967.34 51.17
 -2 0 3 1174.25 52.27
 -2 0 4 644.34 30.45
 -2 0 4 601.98 28.66
 -2 0 4 635.59 29.53
 -2 0 4 617.64 31.07
 -2 0 4 555.47 31.78
 -2 0 4 634.19 32.25
 -2 0 4 624.84 28.38
 -2 0 5 209.72 13.5
 -2 0 5 193.82 9.95
 -2 0 5 180.51 10.85
 -2 0 5 188.56 12.68
 -2 0 5 191.84 14.66
 -2 0 5 192.5 14.24
 -2 0 5 189.49 10.99
 -2 0 6 48.05 6.2
 -2 0 6 57.28 8.2
 -2 0 6 42.97 3.45
 -2 0 6 43.33 4.55
 -2 0 6 42.12 6.63
 -2 0 6 43.94 8.22
 -2 0 6 35.75 8.38
 -2 0 6 30.22 5.37
 -2 0 7 1017.86 50.5
 -2 0 7 1042.64 49.04
 -2 0 7 991.93 47.31
 -2 0 7 1003.03 45.15
 -2 0 7 1099.21 49.69
 -2 0 7 993.54 51.74
 -2 0 7 1023.71 48.56
 -2 0 8 418.3 23.78
 -2 0 8 433.44 26.19
 -2 0 8 463.19 24.76
 -2 0 8 435.72 22.39
 -2 0 8 413.37 27.2
 -2 0 8 420.84 23.87
 -2 0 9 123.12 10.94
 -2 0 9 107.38 8.46
 -2 0 9 112.9 13.26
 -2 0 9 123.5 13.9
 -2 0 9 100.39 10.8
 -2 0 10 605.79 36.13
 -2 0 10 629.81 33.88
 -2 0 10 587.33 36.94
 -2 0 10 647.18 34.58
 -2 0 10 669.91 33.78
 -2 0 10 606.68 31.15
 -2 0 11 313.43 23.27
 -2 0 11 259.51 22.56
 -2 0 11 292.66 20.83
 -2 0 11 308.02 19.56
 -2 0 11 324.58 18.01
 -2 0 12 17.02 8.92
 -2 0 12 27.91 6.2
 -2 0 12 36.46 8.16
 -2 0 12 24.23 5.28
 -2 0 12 29.27 10.31
 -2 0 13 836.35 48.46
 -2 0 13 873.59 44.07
 -2 0 13 807.83 46.29
 -2 0 13 849.3 48.86
 -2 0 14 405.09 30.24
 -2 0 14 443.29 29.55
 -2 0 14 465.32 32.1
 -2 0 15 335.31 26.75
 -2 0 15 302.17 26.43
 -2 0 16 585.02 39.11
 -2 0 16 581.15 39.15
 -2 0 17 111.36 17.64
 -2 0 17 133.07 18.69
 -2 0 18 101.51 17.78
 -2 0 18 94.1 17.56
 -2 0 19 404.03 32.95
 -2 0 19 378.81 32.67
 -2 0 20 427.79 34.28
 -2 0 21 12.22 12.11
 -2 0 22 450.38 36.91
 -2 0 23 159.53 23.16
 -2 0 24 21.56 14.44
 -2 0 25 166.2 23.84
 -2 0 26 48.28 18.86
 -2 1 -28 -17.58 16.42
 -2 1 -27 123.41 23.92
 -2 1 -26 103.29 21.75
 -2 1 -25 3.23 14.6
 -2 1 -24 165.5 24.94
 -2 1 -23 207.6 26.51
 -2 1 -22 8.67 13.91
 -2 1 -21 88.7 18.12
 -2 1 -20 254.17 27.39
 -2 1 -19 204.46 24.72
 -2 1 -18 21.58 13.31
 -2 1 -17 947.76 57.56
 -2 1 -16 49.37 13.19
 -2 1 -15 153.54 18.84
 -2 1 -14 392.99 25.62
 -2 1 -14 426.43 30.67
 -2 1 -13 295.49 20.66
 -2 1 -13 325.66 25.49
 -2 1 -12 453.01 30.39
 -2 1 -12 454.15 26.66
 -2 1 -12 430.8 30.89
 -2 1 -11 101.82 13.05
 -2 1 -11 103.01 10.55
 -2 1 -11 98.69 13.91
 -2 1 -10 587.94 31.57
 -2 1 -10 597.26 35.62
 -2 1 -10 580.34 35.15
 -2 1 -10 557.57 31.1
 -2 1 -10 595.13 28.34
 -2 1 -9 23.54 6.47
 -2 1 -9 26.21 7.76
 -2 1 -9 9.83 6.85
 -2 1 -9 8.92 7.4
 -2 1 -9 17.76 5.91
 -2 1 -9 11.25 7.4
 -2 1 -9 20.32 5.81
 -2 1 -8 518.36 28.26
 -2 1 -8 466.22 28.18
 -2 1 -8 497.08 29.11
 -2 1 -8 475.14 29.81
 -2 1 -8 518.98 26.35
 -2 1 -8 439.99 29.22
 -2 1 -8 521.72 29.46
 -2 1 -7 1945.05 94.08
 -2 1 -7 1899.01 92.89
 -2 1 -7 2137.84 92.69
 -2 1 -7 2006.26 90.36
 -2 1 -7 1956.46 94.24
 -2 1 -6 1.68 4.01
 -2 1 -6 12.35 6.85
 -2 1 -6 12.67 4.15
 -2 1 -6 19.6 6.64
 -2 1 -5 2978.05 125.76
 -2 1 -5 2777.73 129.4
 -2 1 -5 2768.25 124.35
 -2 1 -5 2883.06 129.28
 -2 1 -4 357.79 20.94
 -2 1 -4 351.42 17.55
 -2 1 -4 326.03 20.76
 -2 1 -3 2.27 2.39
 -2 1 -3 -4.59 5.47
 -2 1 -2 547.02 26.22
 -2 1 -2 485.59 23.2
 -2 1 -2 479.06 23.55
 -2 1 -2 471.34 25.76
 -2 1 -1 260.96 15.15
 -2 1 -1 260.48 14.85
 -2 1 -1 238 15.07
 -2 1 -1 258.22 13.2
 -2 1 -1 244.22 13.72
 -2 1 0 517.57 25.95
 -2 1 0 554.76 26.38
 -2 1 0 531.38 25.94
 -2 1 0 523.76 26.2
 -2 1 0 522.52 24.96
 -2 1 0 495.96 25.33
 -2 1 1 115.98 8.32
 -2 1 1 117.98 8.76
 -2 1 1 123.66 7.91
 -2 1 1 113.34 8.31
 -2 1 2 1773.67 79.77
 -2 1 2 1866.13 79.85
 -2 1 2 1752.24 79.31
 -2 1 2 1698 79.88
 -2 1 2 1757.17 78.98
 -2 1 3 2.59 3.57
 -2 1 3 4.64 4.15
 -2 1 3 3.28 4.18
 -2 1 3 9.64 5.56
 -2 1 4 1198.36 54.34
 -2 1 4 1230.81 54.29
 -2 1 4 1146.13 53.86
 -2 1 4 1125.46 51.95
 -2 1 4 1165.28 55.1
 -2 1 4 1102.37 53.12
 -2 1 4 1214.79 55.02
 -2 1 5 9664.68 429.76
 -2 1 5 9925.62 429.26
 -2 1 5 9936.35 430.99
 -2 1 5 9885.89 428.66
 -2 1 6 533.82 28.53
 -2 1 6 529.51 27.4
 -2 1 6 521.37 24.7
 -2 1 6 556.84 29.92
 -2 1 6 527.95 27.16
 -2 1 7 2400.09 108.78
 -2 1 7 2332.07 107.25
 -2 1 7 2346.13 104.01
 -2 1 7 2352.55 109.6
 -2 1 7 2476.18 108.36
 -2 1 7 2337.42 107.28
 -2 1 8 2280.05 103.78
 -2 1 8 2224.79 101.78
 -2 1 8 2122.89 98.1
 -2 1 8 2281.4 104.56
 -2 1 8 2243.82 102.46
 -2 1 8 2417.5 102.59
 -2 1 9 18.66 6.01
 -2 1 9 14.95 8.56
 -2 1 9 9.43 3
 -2 1 9 30.51 9.35
 -2 1 9 16.02 6.84
 -2 1 9 16.37 6.26
 -2 1 10 74.01 8.98
 -2 1 10 59.38 11.77
 -2 1 10 79.6 10.43
 -2 1 10 71.28 9.42
 -2 1 10 91.1 12.91
 -2 1 11 851.42 46.61
 -2 1 11 787.55 46.25
 -2 1 11 867.98 43.64
 -2 1 11 822.11 44.77
 -2 1 12 22.78 9.59
 -2 1 12 18.07 8.31
 -2 1 12 18.06 6.16
 -2 1 12 41.06 10.86
 -2 1 13 353.58 25.76
 -2 1 13 298.1 23.12
 -2 1 13 319.01 24.84
 -2 1 14 490.15 32.83
 -2 1 14 432.11 31.3
 -2 1 14 445.6 30.35
 -2 1 15 9.19 9.71
 -2 1 15 -6.79 9.61
 -2 1 15 11.18 10.98
 -2 1 16 406.68 32.82
 -2 1 16 504.08 33.53
 -2 1 16 461.69 33.54
 -2 1 17 656.22 43.39
 -2 1 17 623.58 41.88
 -2 1 17 656.46 41.8
 -2 1 18 36.17 14.5
 -2 1 18 6.29 10.7
 -2 1 18 33.77 13.8
 -2 1 19 449.82 35.96
 -2 1 19 472.34 35.24
 -2 1 19 493.08 36.38
 -2 1 20 548.89 40.31
 -2 1 20 497.01 38.03
 -2 1 21 105.19 20.11
 -2 1 21 141.59 21.24
 -2 1 22 195.45 24.95
 -2 1 22 141.6 21.39
 -2 1 23 400.45 34.7
 -2 1 24 18.51 14.66
 -2 2 -28 7.01 15.58
 -2 2 -27 6.83 14.36
 -2 2 -26 132.6 23.59
 -2 2 -25 38.54 16.42
 -2 2 -24 31.01 15.83
 -2 2 -23 137.33 22.28
 -2 2 -22 220.74 26.89
 -2 2 -21 -5.49 12
 -2 2 -20 39.31 14.44
 -2 2 -19 309.46 29.55
 -2 2 -18 37.92 12.9
 -2 2 -18 27.63 12.48
 -2 2 -17 91.95 16.19
 -2 2 -16 205.19 21.78
 -2 2 -15 5.97 9.99
 -2 2 -14 253.35 22.88
 -2 2 -13 227.61 20.87
 -2 2 -12 6.45 7.76
 -2 2 -11 308.01 23.9
 -2 2 -11 314.98 19.14
 -2 2 -11 357.62 21.22
 -2 2 -10 507.15 31.75
 -2 2 -10 505.46 26.55
 -2 2 -10 510.33 28.28
 -2 2 -9 6.2 7.27
 -2 2 -9 19.21 5.85
 -2 2 -9 18.26 8.23
 -2 2 -9 18.01 4.27
 -2 2 -8 841.84 27.01
 -2 2 -8 764.32 16.72
 -2 2 -8 795.69 21.23
 -2 2 -8 765.94 27.08
 -2 2 -7 822.9 40.92
 -2 2 -7 727.51 40.65
 -2 2 -7 722.01 37.19
 -2 2 -6 31.73 5.31
 -2 2 -6 39.79 7.87
 -2 2 -6 27.48 7.34
 -2 2 -5 1663.94 79.53
 -2 2 -5 1714.37 76.85
 -2 2 -5 1688.69 78.76
 -2 2 -5 1629 78.88
 -2 2 -4 1725.78 78.53
 -2 2 -4 1744.9 80.88
 -2 2 -4 1710.29 79.85
 -2 2 -4 1724.71 80.63
 -2 2 -3 -0.46 2.09
 -2 2 -3 1.73 4.55
 -2 2 -3 2.09 5.35
 -2 2 -3 2.13 2.52
 -2 2 -2 325.87 16.16
 -2 2 -2 322.71 17.96
 -2 2 -2 296.02 18.72
 -2 2 -2 329.15 17.68
 -2 2 -2 370.99 19.48
 -2 2 -2 319.75 16.56
 -2 2 -1 9.48 4.01
 -2 2 -1 11.82 3.13
 -2 2 -1 10.81 4.41
 -2 2 -1 9.99 4.48
 -2 2 -1 7.18 3.73
 -2 2 -1 5.62 4.56
 -2 2 -1 8.61 4.1
 -2 2 -1 6.74 3.65
 -2 2 0 383.58 18.79
 -2 2 0 364.54 19.59
 -2 2 0 378.62 19.83
 -2 2 0 360.41 20.42
 -2 2 0 346.98 18.89
 -2 2 0 395.31 19.05
 -2 2 0 370.9 19.48
 -2 2 0 337.12 19.34
 -2 2 1 8.15 4.14
 -2 2 1 3.33 3.91
 -2 2 1 0.33 2.96
 -2 2 1 4.5 3.94
 -2 2 1 3.15 4.17
 -2 2 1 6.54 4.47
 -2 2 1 3.75 4.92
 -2 2 2 868.21 40.11
 -2 2 2 901.47 42.41
 -2 2 2 827.76 39.55
 -2 2 2 857.55 40.73
 -2 2 2 876.62 40.15
 -2 2 2 862.69 41.25
 -2 2 2 870.59 42.14
 -2 2 2 938.15 42.23
 -2 2 3 591.06 28.26
 -2 2 3 587.16 28.22
 -2 2 3 563.04 27.27
 -2 2 3 643.54 30.69
 -2 2 3 580.47 30.36
 -2 2 3 596.2 29.98
 -2 2 4 2034.63 91.67
 -2 2 4 2133.41 92.6
 -2 2 4 2010.4 94.54
 -2 2 4 2096.97 94.83
 -2 2 4 2073.21 94.38
 -2 2 5 1537.94 72.18
 -2 2 5 1543.98 68.65
 -2 2 5 1555.37 70.14
 -2 2 5 1541.93 72.7
 -2 2 5 1487.07 72.11
 -2 2 5 1543.58 71.76
 -2 2 6 62.95 4.91
 -2 2 6 56.89 6.53
 -2 2 6 58.73 8.28
 -2 2 6 63.59 8.24
 -2 2 6 39.78 8.09
 -2 2 7 390.86 23.53
 -2 2 7 375.56 18.9
 -2 2 7 414.89 21.86
 -2 2 7 383.52 23.91
 -2 2 7 380.4 22.87
 -2 2 8 339.98 22.13
 -2 2 8 346.04 17.14
 -2 2 8 338.67 20.02
 -2 2 8 360.34 22.83
 -2 2 8 303.21 20.59
 -2 2 8 346.55 21.68
 -2 2 9 288.28 20.4
 -2 2 9 267.83 14.77
 -2 2 9 284.9 17.91
 -2 2 9 283.01 20.55
 -2 2 9 282.82 19.08
 -2 2 9 285.31 19.62
 -2 2 10 824.51 44.21
 -2 2 10 782.14 37.34
 -2 2 10 791.88 41.1
 -2 2 10 822.03 44.24
 -2 2 10 754.24 41.69
 -2 2 10 837.47 43.48
 -2 2 11 661.95 39.17
 -2 2 11 657.05 32.43
 -2 2 11 740.48 40.05
 -2 2 11 648.16 38.45
 -2 2 11 692.17 36.52
 -2 2 12 360.46 26.19
 -2 2 12 314.07 25.03
 -2 2 12 384.28 25.53
 -2 2 13 7.97 8.73
 -2 2 13 10.63 8.86
 -2 2 13 -1.62 9.53
 -2 2 14 425.3 29.85
 -2 2 14 383.45 28.69
 -2 2 14 369.53 28.09
 -2 2 15 136.84 17.86
 -2 2 15 134.82 16.8
 -2 2 15 177.54 19.5
 -2 2 16 3.87 10.59
 -2 2 16 15.49 9.46
 -2 2 16 12.14 11.33
 -2 2 17 148.54 19.55
 -2 2 17 87.09 15.61
 -2 2 17 146.52 18.86
 -2 2 18 131.88 18.86
 -2 2 18 84.03 15.8
 -2 2 18 102.85 18.24
 -2 2 19 15.55 14.31
 -2 2 19 -4.69 10.94
 -2 2 19 7.24 12.74
 -2 2 20 157 21.76
 -2 2 20 163.44 21.11
 -2 2 20 167.54 23.34
 -2 2 21 347.24 31.27
 -2 2 21 364.83 31.75
 -2 2 21 356.82 32.8
 -2 2 22 14.81 14.54
 -2 2 22 2.73 12.14
 -2 2 22 -2.78 14.16
 -2 2 23 293.35 31.51
 -2 2 24 96.6 21.25
 -2 2 25 -9.39 17.33
 -2 3 -28 104.39 21.57
 -2 3 -27 -3.39 14.26
 -2 3 -26 121.65 22.49
 -2 3 -25 206.94 27.11
 -2 3 -24 33.78 16.09
 -2 3 -23 224.62 27.46
 -2 3 -22 258.18 28.73
 -2 3 -21 89.6 17.78
 -2 3 -20 142.58 20.85
 -2 3 -20 154.99 20.29
 -2 3 -19 456.21 36.32
 -2 3 -19 471.25 35.47
 -2 3 -18 51.99 14.44
 -2 3 -18 56.18 14.44
 -2 3 -18 79.24 15.33
 -2 3 -17 684.16 43.25
 -2 3 -17 699.69 45.01
 -2 3 -17 645.09 42.93
 -2 3 -16 296.1 25.73
 -2 3 -16 309.2 26.21
 -2 3 -16 300.43 26.51
 -2 3 -15 57.99 13.04
 -2 3 -15 52.91 13.45
 -2 3 -14 262.14 23.13
 -2 3 -14 260.28 22.76
 -2 3 -13 590.73 37.4
 -2 3 -13 575.42 37.02
 -2 3 -12 291.55 24.11
 -2 3 -12 319.64 24.04
 -2 3 -11 29.58 9.58
 -2 3 -11 17.5 8.04
 -2 3 -10 242.97 17.33
 -2 3 -10 252.17 19.8
 -2 3 -9 338.61 21.15
 -2 3 -9 382.85 24.87
 -2 3 -9 309.08 22.92
 -2 3 -8 13.93 5.24
 -2 3 -8 15.27 8.29
 -2 3 -8 19.64 7.93
 -2 3 -7 1329.02 62.55
 -2 3 -7 1256.09 65.43
 -2 3 -7 1311.82 63.94
 -2 3 -6 208.71 14.62
 -2 3 -6 226.6 17.83
 -2 3 -6 225.29 15.95
 -2 3 -5 740.95 40.05
 -2 3 -5 736.87 38.08
 -2 3 -5 766.78 37.8
 -2 3 -5 744.2 34.04
 -2 3 -4 1374.18 62.06
 -2 3 -4 1275.62 63.03
 -2 3 -4 1291.37 63.86
 -2 3 -4 1280.47 61.32
 -2 3 -3 82.35 9.6
 -2 3 -3 83.27 8.87
 -2 3 -3 58.14 6.59
 -2 3 -2 400.42 21.32
 -2 3 -2 354.6 21.31
 -2 3 -2 372.49 22.7
 -2 3 -2 391.23 19.91
 -2 3 -1 6.97 5.64
 -2 3 -1 7.38 6.25
 -2 3 -1 8.91 3.01
 -2 3 -1 11.94 5.23
 -2 3 -1 9.22 4.21
 -2 3 -1 6.39 3.06
 -2 3 -1 5.42 4.43
 -2 3 0 460.37 24.96
 -2 3 0 442.75 25.4
 -2 3 0 493.08 22.49
 -2 3 0 459.31 22.5
 -2 3 0 498.5 25.29
 -2 3 0 469.73 23.89
 -2 3 0 482.04 25.16
 -2 3 0 444.31 23.74
 -2 3 1 16.06 4.69
 -2 3 1 20.99 5.35
 -2 3 1 19.17 4.75
 -2 3 1 16.33 5.67
 -2 3 1 13.37 2.68
 -2 3 1 16.92 5.27
 -2 3 1 18.08 3.76
 -2 3 1 13.47 5.8
 -2 3 2 357.45 20.51
 -2 3 2 366.67 20.56
 -2 3 2 381.59 22.36
 -2 3 2 368.11 19.15
 -2 3 2 413.2 20.81
 -2 3 2 327.98 17.43
 -2 3 2 369.31 17.81
 -2 3 2 410.75 22.35
 -2 3 3 1229.93 55.45
 -2 3 3 1197.73 55.84
 -2 3 3 1223.22 57.17
 -2 3 3 1182.53 53.06
 -2 3 3 1180.78 54.77
 -2 3 3 1146.14 51.44
 -2 3 3 1169.42 52.53
 -2 3 3 1134.82 51.6
 -2 3 3 1176.12 56.64
 -2 3 4 28.76 6.98
 -2 3 4 28.15 3.32
 -2 3 4 28.7 5.47
 -2 3 4 31.46 4.02
 -2 3 4 16.61 5.8
 -2 3 4 31.77 7.3
 -2 3 5 975.86 50.67
 -2 3 5 986.72 46.4
 -2 3 5 1067.89 48.28
 -2 3 5 1030.42 47.37
 -2 3 5 1019.43 50.35
 -2 3 5 1035.12 51.05
 -2 3 6 188.43 12.23
 -2 3 6 177.24 10.26
 -2 3 6 200.55 12.2
 -2 3 6 202.73 15.37
 -2 3 6 198.79 14.72
 -2 3 6 167.19 14.49
 -2 3 7 67.92 9.18
 -2 3 7 47.15 9.1
 -2 3 7 57.56 6.55
 -2 3 7 66.06 7.13
 -2 3 7 62.18 4.78
 -2 3 7 75.42 10
 -2 3 7 51.64 9.09
 -2 3 8 707.17 39.89
 -2 3 8 723.53 35.58
 -2 3 8 731.52 36.79
 -2 3 8 693.01 39.71
 -2 3 8 719.94 33.92
 -2 3 8 782.28 40.32
 -2 3 9 339.22 23.41
 -2 3 9 359.78 19.38
 -2 3 9 346.98 20.76
 -2 3 9 353.11 23.57
 -2 3 9 327.87 17.91
 -2 3 9 334.39 23.52
 -2 3 10 67.06 10.74
 -2 3 10 57.53 6.74
 -2 3 10 52 7.98
 -2 3 10 60.43 10.84
 -2 3 11 367.32 25.02
 -2 3 11 384.73 20.02
 -2 3 11 363.67 24.75
 -2 3 11 323.34 24.22
 -2 3 12 374.84 27.25
 -2 3 12 368.27 26.5
 -2 3 12 403.35 27.62
 -2 3 13 46.35 10.9
 -2 3 13 39.66 10.49
 -2 3 13 55.22 12.28
 -2 3 14 64.87 13.03
 -2 3 14 112.3 15.5
 -2 3 14 82.94 14.64
 -2 3 15 291.12 25.1
 -2 3 15 319.01 26
 -2 3 15 286.25 26.13
 -2 3 16 -1.93 11.05
 -2 3 16 -2.06 9.63
 -2 3 16 14.48 11.95
 -2 3 17 291.61 26.75
 -2 3 17 246.52 24.58
 -2 3 17 337 28.45
 -2 3 18 330.61 29.23
 -2 3 18 375.09 30.52
 -2 3 18 329.88 30.29
 -2 3 19 4.48 14.31
 -2 3 19 -7.45 12.63
 -2 3 19 7.4 13.51
 -2 3 20 97.88 18.88
 -2 3 20 120.35 19.7
 -2 3 20 93.42 19.31
 -2 3 21 408.12 33.67
 -2 3 21 390.31 34.03
 -2 3 21 339.97 34.05
 -2 3 22 46.04 15.81
 -2 3 22 19.86 14.68
 -2 3 23 141.05 22.97
 -2 3 23 165.39 24.64
 -2 3 24 127.92 22.53
 -2 3 24 190.16 26.4
 -2 3 25 6.47 14.86
 -2 3 25 19.05 17.96
 -2 3 26 22.94 17.76
 -2 3 27 101.15 23.02
 -2 4 -28 144.68 24.75
 -2 4 -27 56.97 17.87
 -2 4 -26 9.76 15.42
 -2 4 -25 257.98 30.2
 -2 4 -24 100.23 19.89
 -2 4 -23 17.52 13.86
 -2 4 -22 215.8 26.49
 -2 4 -21 142.22 21.1
 -2 4 -21 108.76 19.46
 -2 4 -20 15.35 12.14
 -2 4 -20 16.49 12.77
 -2 4 -19 294.56 28.79
 -2 4 -19 373.33 30.76
 -2 4 -18 228.46 24.18
 -2 4 -18 258.63 25.49
 -2 4 -18 293.36 26.93
 -2 4 -17 8 11.2
 -2 4 -17 21.84 11.55
 -2 4 -17 15.05 11.78
 -2 4 -16 491.69 35.08
 -2 4 -16 485.15 35.67
 -2 4 -16 550.08 37.05
 -2 4 -15 265.75 23.69
 -2 4 -15 248.95 23.3
 -2 4 -15 279.89 24.89
 -2 4 -14 -7.22 10.09
 -2 4 -14 7.22 8.55
 -2 4 -14 5.76 8.97
 -2 4 -13 282.43 23.8
 -2 4 -13 296.7 23.51
 -2 4 -13 270.63 23.57
 -2 4 -12 441.77 30.6
 -2 4 -12 432.65 29.71
 -2 4 -12 453.94 31.46
 -2 4 -11 63.49 12.15
 -2 4 -11 49.91 10.51
 -2 4 -11 48.63 11.64
 -2 4 -10 225.39 19.88
 -2 4 -10 245.95 19.03
 -2 4 -10 219.78 20.3
 -2 4 -9 425.35 27.57
 -2 4 -9 399.48 28.91
 -2 4 -8 43.66 10.27
 -2 4 -8 50.74 9.2
 -2 4 -8 45.48 10.29
 -2 4 -7 1043.36 51.06
 -2 4 -7 872.88 47.28
 -2 4 -7 922.07 50.4
 -2 4 -6 1431.56 74
 -2 4 -6 1445.68 73.97
 -2 4 -6 1459.83 70.95
 -2 4 -6 1532.83 71.91
 -2 4 -6 1542.72 67.82
 -2 4 -5 169.21 15.26
 -2 4 -5 157.67 14.72
 -2 4 -5 157.3 12.07
 -2 4 -5 168.37 13.25
 -2 4 -5 161.82 10.4
 -2 4 -4 1543.4 76.53
 -2 4 -4 1615.14 76.98
 -2 4 -4 1531.24 72.78
 -2 4 -4 1654.45 75.28
 -2 4 -4 1591.07 72.16
 -2 4 -3 1058.34 54.76
 -2 4 -3 1047.63 50.57
 -2 4 -3 1148.1 54.99
 -2 4 -3 1121.47 51.31
 -2 4 -2 -1.79 5.92
 -2 4 -2 -0.97 6.35
 -2 4 -2 1.43 2.81
 -2 4 -2 5.32 5.18
 -2 4 -2 0.75 5.06
 -2 4 -1 97.21 9.96
 -2 4 -1 93.78 10.56
 -2 4 -1 92.3 6.27
 -2 4 -1 101.94 6.19
 -2 4 -1 105.01 9.93
 -2 4 -1 107.26 7.99
 -2 4 0 758.62 35.67
 -2 4 0 702.53 37.75
 -2 4 0 716.53 36.73
 -2 4 0 666.84 36.65
 -2 4 0 749.95 38.78
 -2 4 1 586.17 32.35
 -2 4 1 641.1 34.21
 -2 4 1 659.54 32.77
 -2 4 1 669.28 33.73
 -2 4 1 674.96 35.54
 -2 4 2 273.02 16.95
 -2 4 2 298.59 19.17
 -2 4 2 300.04 18.24
 -2 4 2 334.21 20.76
 -2 4 3 1184.67 55.61
 -2 4 3 1118.95 50.68
 -2 4 3 1187.31 55.5
 -2 4 3 1122.03 52.93
 -2 4 3 1123.41 57.22
 -2 4 4 111.32 12.15
 -2 4 4 106.65 10.45
 -2 4 4 104.32 8.87
 -2 4 4 114.67 7.29
 -2 4 4 91.92 10.21
 -2 4 4 100.79 12.1
 -2 4 5 551.5 31.13
 -2 4 5 525.83 26.82
 -2 4 5 507.21 28.44
 -2 4 5 512.08 25.83
 -2 4 5 524.26 29.73
 -2 4 5 552.8 31.55
 -2 4 6 428.81 20.96
 -2 4 6 420.58 24.39
 -2 4 6 431.23 22.43
 -2 4 6 396.69 22.03
 -2 4 6 436.16 25.9
 -2 4 6 464.45 27.19
 -2 4 6 439.71 27.16
 -2 4 7 80.39 9.3
 -2 4 7 101.33 8.6
 -2 4 7 110.55 12.7
 -2 4 7 91.12 6.12
 -2 4 7 120.77 13.03
 -2 4 8 380.09 24.49
 -2 4 8 346.68 20.89
 -2 4 8 341.84 20.2
 -2 4 8 320.97 23.65
 -2 4 8 350.69 24.24
 -2 4 9 627.26 36.69
 -2 4 9 617.45 36.47
 -2 4 9 615.76 36.93
 -2 4 9 604.13 32.72
 -2 4 10 335.31 24.23
 -2 4 10 300.32 19.73
 -2 4 10 310.07 23.44
 -2 4 10 356.07 24.67
 -2 4 11 9.82 5.11
 -2 4 11 -1.59 7.97
 -2 4 11 4.49 8
 -2 4 11 15.48 9.03
 -2 4 12 451.05 30.55
 -2 4 12 414.88 30.11
 -2 4 12 434.94 29.76
 -2 4 13 239.04 21.97
 -2 4 13 231.23 22.41
 -2 4 14 8.82 9.21
 -2 4 14 5.85 10.05
 -2 4 14 3.79 10.61
 -2 4 15 241.66 22.69
 -2 4 15 245.95 23.78
 -2 4 15 242.03 23.87
 -2 4 16 302.2 26.88
 -2 4 16 295.06 27.37
 -2 4 16 339.13 28.84
 -2 4 17 28.96 13.29
 -2 4 17 23.6 13.83
 -2 4 17 43.3 15.56
 -2 4 18 337.02 28.77
 -2 4 18 299.59 28.94
 -2 4 18 305.86 29.65
 -2 4 19 325.57 28.94
 -2 4 19 253.45 27.66
 -2 4 19 284.87 29.81
 -2 4 20 2.78 12.76
 -2 4 20 24.04 16.65
 -2 4 21 192.15 25.47
 -2 4 21 201.08 27.31
 -2 4 22 194.74 26.03
 -2 4 22 200.83 27.13
 -2 4 23 12.66 12.8
 -2 4 23 -15.12 18.84
 -2 4 24 105.17 20.92
 -2 4 24 93.93 23.22
 -2 4 25 139.31 22.92
 -2 4 25 113.19 25.07
 -2 4 26 3.5 15.84
 -2 4 26 3.33 19.04
 -2 4 27 95.63 22.92
 -2 4 28 101.39 24.01
 -2 5 -28 37.32 17.56
 -2 5 -27 39.65 16.67
 -2 5 -26 6.41 14.73
 -2 5 -25 86.9 20.19
 -2 5 -24 188.61 24.8
 -2 5 -23 34.57 14.14
 -2 5 -22 102.72 19.75
 -2 5 -22 138.18 21.03
 -2 5 -21 195.85 24.68
 -2 5 -21 219.36 24.85
 -2 5 -20 120.65 20.19
 -2 5 -20 148.79 20.47
 -2 5 -19 34.27 14.23
 -2 5 -19 40.74 13.07
 -2 5 -18 382.75 32.63
 -2 5 -18 388.17 31.67
 -2 5 -18 409.09 32.58
 -2 5 -17 46.08 13.63
 -2 5 -17 21.01 12.44
 -2 5 -17 23.62 10.55
 -2 5 -16 167.19 20.51
 -2 5 -16 140.87 19.05
 -2 5 -16 161.63 18.95
 -2 5 -15 116.16 17.35
 -2 5 -15 136.55 18.51
 -2 5 -15 149.64 17.59
 -2 5 -14 2.07 9.97
 -2 5 -14 15.31 11.29
 -2 5 -14 14.13 9.46
 -2 5 -13 3.98 9.44
 -2 5 -13 9.24 10.35
 -2 5 -13 9.83 8.45
 -2 5 -12 66.74 13.09
 -2 5 -12 58.77 12.44
 -2 5 -12 71.1 11.85
 -2 5 -11 348.06 27.1
 -2 5 -11 388.9 27.5
 -2 5 -11 336.84 24.73
 -2 5 -10 19.1 9.11
 -2 5 -10 31.25 10.02
 -2 5 -10 17.64 7.34
 -2 5 -9 651.73 40.72
 -2 5 -9 722.66 41.21
 -2 5 -9 670.37 37.68
 -2 5 -8 201.69 18.84
 -2 5 -8 199.57 18.44
 -2 5 -8 217.12 15.95
 -2 5 -7 283.31 21.58
 -2 5 -7 292.46 21.65
 -2 5 -7 233.51 17.15
 -2 5 -6 398.43 25.87
 -2 5 -6 356.33 24.89
 -2 5 -6 333.73 20.66
 -2 5 -5 539.21 33.35
 -2 5 -5 535.48 28.44
 -2 5 -5 589.47 33.86
 -2 5 -5 546.56 28.47
 -2 5 -4 3.82 7.65
 -2 5 -4 -1.02 3.33
 -2 5 -4 3.64 6.57
 -2 5 -4 -0.67 4.47
 -2 5 -3 576.45 33.33
 -2 5 -3 550 27.2
 -2 5 -3 578.49 32.96
 -2 5 -3 564.06 29.78
 -2 5 -2 173.37 14.87
 -2 5 -2 131.41 7.75
 -2 5 -2 147.54 13.36
 -2 5 -2 128.82 11.29
 -2 5 -2 135.19 13.84
 -2 5 -1 45.61 9.46
 -2 5 -1 52.18 8.05
 -2 5 -1 55.48 7.73
 -2 5 -1 38.7 8.8
 -2 5 0 176 15.73
 -2 5 0 194.15 14.38
 -2 5 0 187.31 16.07
 -2 5 1 1022.25 52.35
 -2 5 1 992.49 50.19
 -2 5 1 1046.57 53.27
 -2 5 2 13.79 7.39
 -2 5 2 6.77 4.58
 -2 5 2 6.24 6.76
 -2 5 2 13.27 6.54
 -2 5 3 715.72 37.67
 -2 5 3 735.98 39.43
 -2 5 3 731.25 40.78
 -2 5 4 323.22 19.74
 -2 5 4 283.84 20.73
 -2 5 4 356.29 23.82
 -2 5 4 343.99 23.47
 -2 5 5 279.41 20.19
 -2 5 5 315 18.79
 -2 5 5 290.64 21.79
 -2 5 5 320.45 22.92
 -2 5 6 643.49 32.6
 -2 5 6 611.99 34.59
 -2 5 6 596.33 30.71
 -2 5 6 619.91 36.66
 -2 5 6 654.41 37.59
 -2 5 7 127 13.1
 -2 5 7 158.15 15.45
 -2 5 7 148.57 15.8
 -2 5 8 7.53 6.16
 -2 5 8 5.84 8.08
 -2 5 8 6.15 7.51
 -2 5 9 519.21 33.22
 -2 5 9 497.89 33.57
 -2 5 9 526.4 30.7
 -2 5 10 506.71 33.05
 -2 5 10 499.45 30.06
 -2 5 10 542.37 33.85
 -2 5 10 470.94 33.51
 -2 5 11 39.69 11.69
 -2 5 11 21.34 9.46
 -2 5 11 27.19 10.47
 -2 5 12 629.54 37.87
 -2 5 12 561.28 37.64
 -2 5 12 491.87 35.34
 -2 5 13 251.73 24
 -2 5 13 303.41 26.03
 -2 5 13 288.36 24.22
 -2 5 14 14.14 11.3
 -2 5 14 -4.29 11.6
 -2 5 14 7.49 10.25
 -2 5 15 292.52 27.49
 -2 5 15 295.69 27.56
 -2 5 15 269.83 24.72
 -2 5 16 379 31.1
 -2 5 16 353.39 31.29
 -2 5 16 296.09 27.51
 -2 5 17 11.9 14.57
 -2 5 17 -2.54 13.1
 -2 5 17 -14.93 13.51
 -2 5 18 136.89 21.21
 -2 5 18 110.24 20.63
 -2 5 19 233.98 27.43
 -2 5 19 263.41 28.85
 -2 5 20 118.17 20.61
 -2 5 20 63.45 19.83
 -2 5 21 80.45 18.74
 -2 5 21 34.61 17.33
 -2 5 22 232.11 28.83
 -2 5 22 254.77 31.17
 -2 5 23 40.15 18.21
 -2 5 23 49.72 19.11
 -2 5 24 69.29 20.03
 -2 5 24 141.12 25.99
 -2 5 25 57.16 19.67
 -2 5 25 39.6 20.12
 -2 5 26 -14.69 17.41
 -2 5 26 -6.77 18.12
 -2 5 27 45.13 19.67
 -2 5 27 13.87 21.64
 -2 6 -28 -9.99 15.79
 -2 6 -27 74.6 18.43
 -2 6 -26 94.47 19.35
 -2 6 -25 12.2 14.68
 -2 6 -24 218.4 27.65
 -2 6 -24 232.45 27.15
 -2 6 -23 114.51 21.04
 -2 6 -23 192.53 23.65
 -2 6 -22 30.91 16.4
 -2 6 -22 -5.43 12.07
 -2 6 -21 181.49 24.87
 -2 6 -21 259.86 26.37
 -2 6 -20 201.55 24.92
 -2 6 -20 200.52 23.65
 -2 6 -19 31.46 14.39
 -2 6 -19 21.17 11.37
 -2 6 -18 288.12 29.68
 -2 6 -18 377.83 30.86
 -2 6 -18 363.08 30.1
 -2 6 -17 279.76 27.13
 -2 6 -17 288.86 27.09
 -2 6 -17 220.61 22.92
 -2 6 -16 4.8 12.05
 -2 6 -16 13.1 11.95
 -2 6 -16 11.84 9.64
 -2 6 -15 373.81 31.7
 -2 6 -15 391.14 31.58
 -2 6 -15 415.49 30.16
 -2 6 -14 710.31 47.2
 -2 6 -14 737.49 46.88
 -2 6 -14 783.29 45.14
 -2 6 -13 105.75 16.29
 -2 6 -13 102.3 16.35
 -2 6 -13 92.14 13.27
 -2 6 -12 250.9 24.1
 -2 6 -12 268.22 24.12
 -2 6 -12 249.62 20.71
 -2 6 -11 461.17 32.05
 -2 6 -11 412.09 30.42
 -2 6 -11 393.92 26.84
 -2 6 -10 63.7 12.92
 -2 6 -10 58.98 11.83
 -2 6 -9 232.36 21.77
 -2 6 -9 246.92 21.94
 -2 6 -8 617.77 37.74
 -2 6 -8 551.15 36.64
 -2 6 -7 26.33 9.36
 -2 6 -7 21.34 9.82
 -2 6 -6 257.83 21.5
 -2 6 -6 265.95 21.53
 -2 6 -5 468.81 31.09
 -2 6 -5 488.17 31.17
 -2 6 -4 115.22 13.98
 -2 6 -4 102.59 13.12
 -2 6 -4 107.87 10.61
 -2 6 -3 350.47 25.76
 -2 6 -3 417.52 25.81
 -2 6 -3 347.27 25.14
 -2 6 -2 657.5 38.31
 -2 6 -2 651.79 36.76
 -2 6 -2 612.29 37.4
 -2 6 -1 356.21 25.32
 -2 6 -1 380.67 24.45
 -2 6 -1 358.79 25.11
 -2 6 0 296.61 22.12
 -2 6 0 291.21 20.38
 -2 6 0 297.88 22.18
 -2 6 1 1118.26 58.98
 -2 6 1 1130.05 60.59
 -2 6 1 1287.34 62.17
 -2 6 2 198.07 16.33
 -2 6 2 213.36 17.91
 -2 6 2 229.63 19.4
 -2 6 3 298.81 21.82
 -2 6 3 287.83 19.9
 -2 6 3 310.3 23.01
 -2 6 3 274.56 22.15
 -2 6 4 683.85 37.73
 -2 6 4 609.63 34.87
 -2 6 4 607.63 37.87
 -2 6 4 642.84 38.75
 -2 6 5 26.3 7.98
 -2 6 5 23.98 7.13
 -2 6 5 24.44 9.15
 -2 6 5 28.84 10.13
 -2 6 6 125.69 13.52
 -2 6 6 109.24 11.3
 -2 6 6 140.43 15.28
 -2 6 6 127.32 15.85
 -2 6 7 622.29 35.85
 -2 6 7 588.26 37.71
 -2 6 7 581.74 37.04
 -2 6 8 392.36 26.05
 -2 6 8 338.74 26.81
 -2 6 8 383.16 28.01
 -2 6 9 22.09 8.66
 -2 6 9 18.95 9.69
 -2 6 9 27.82 9.73
 -2 6 10 469.36 32.45
 -2 6 10 431.85 29.25
 -2 6 10 440.51 32.61
 -2 6 10 486.91 32.85
 -2 6 11 288.94 25.63
 -2 6 11 278.87 24.48
 -2 6 11 282.81 24.65
 -2 6 12 8.55 11.02
 -2 6 12 5.64 10.64
 -2 6 12 1.96 10.75
 -2 6 13 137.03 20.92
 -2 6 13 165.39 19.74
 -2 6 13 185.55 20.56
 -2 6 14 43.35 14.66
 -2 6 14 51.97 15.35
 -2 6 14 42.29 13.64
 -2 6 15 -2.28 13.14
 -2 6 15 14.92 13.14
 -2 6 16 332.05 30.4
 -2 6 16 300.64 30.27
 -2 6 17 42.55 16.74
 -2 6 17 38.49 16.45
 -2 6 18 26.22 16.66
 -2 6 18 28.81 15.27
 -2 6 19 211.02 26.98
 -2 6 19 241.59 29.07
 -2 6 20 131.56 24.7
 -2 6 20 192.2 25.75
 -2 6 21 -14.88 16.83
 -2 6 21 -3.28 13.54
 -2 6 22 120.53 23.76
 -2 6 22 139.99 24.39
 -2 6 23 204.24 30.43
 -2 6 23 176.73 27.79
 -2 6 24 6.57 20.28
 -2 6 24 14.58 15.35
 -2 6 25 40.4 19.93
 -2 6 25 48.74 19.41
 -2 7 -25 34.46 17.59
 -2 7 -24 114.44 22.35
 -2 7 -23 268.19 30.4
 -2 7 -22 62.92 17.69
 -2 7 -21 67.56 17.72
 -2 7 -20 304.94 31.01
 -2 7 -19 56.18 16.4
 -2 7 -18 93.28 18.5
 -2 7 -18 104.08 18.84
 -2 7 -17 274.42 26.98
 -2 7 -17 226.6 26.49
 -2 7 -16 21.22 13.08
 -2 7 -16 18.11 12.48
 -2 7 -15 119.82 19.25
 -2 7 -15 155.44 21
 -2 7 -14 135 20.1
 -2 7 -14 196.7 22.33
 -2 7 -13 8.78 11.31
 -2 7 -13 9.38 11.28
 -2 7 -12 40.64 12.78
 -2 7 -12 15.82 11.09
 -2 7 -11 304.02 26.45
 -2 7 -11 297.79 26.68
 -2 7 -10 277.77 24.89
 -2 7 -10 246.33 23.85
 -2 7 -9 71.07 14.2
 -2 7 -9 80.02 14.28
 -2 7 -8 740.07 45.74
 -2 7 -8 744.9 45.92
 -2 7 -7 220.91 21.19
 -2 7 -7 193.96 20.13
 -2 7 -6 14.6 10.12
 -2 7 -6 10.46 8.53
 -2 7 -5 349.16 26.18
 -2 7 -5 312.4 24.42
 -2 7 -5 265.71 23.56
 -2 7 -4 148.09 16.99
 -2 7 -4 120.29 15.08
 -2 7 -4 158.2 17.09
 -2 7 -3 -1.71 8.22
 -2 7 -3 9.02 7.75
 -2 7 -3 11.24 8.06
 -2 7 -2 231.38 21.24
 -2 7 -2 281.64 21.14
 -2 7 -2 248.75 21.41
 -2 7 -1 216.29 20.3
 -2 7 -1 208.66 18.77
 -2 7 -1 209.06 18.41
 -2 7 -1 249.26 20.67
 -2 7 0 11.41 8.72
 -2 7 0 8.53 8.04
 -2 7 0 -1.62 7.33
 -2 7 1 451.74 30.86
 -2 7 1 458.58 29.41
 -2 7 1 450.74 30.92
 -2 7 2 453.71 30.93
 -2 7 2 454.57 29.37
 -2 7 2 481.11 32.24
 -2 7 3 11.7 7.82
 -2 7 3 9.58 8.13
 -2 7 3 1.71 8.57
 -2 7 3 12.32 7.96
 -2 7 4 565.28 36.28
 -2 7 4 543.93 33.71
 -2 7 4 615.94 37.72
 -2 7 4 601.26 37.88
 -2 7 5 245.24 20.94
 -2 7 5 210.87 18.17
 -2 7 5 240.96 21.45
 -2 7 5 247.56 22.16
 -2 7 6 27.43 10.02
 -2 7 6 23.08 10.1
 -2 7 6 22.83 10.47
 -2 7 7 195.43 19.3
 -2 7 7 216.24 21.25
 -2 7 7 247.38 22.29
 -2 7 8 149.83 16.73
 -2 7 8 141.72 18.53
 -2 7 8 198.87 20.9
 -2 7 9 1.67 8.16
 -2 7 9 12.61 11.25
 -2 7 9 17.28 10.98
 -2 7 10 163.99 20.6
 -2 7 10 125.06 17.86
 -2 7 11 335.44 29.03
 -2 7 11 364.47 30.19
 -2 7 11 347.39 29.12
 -2 7 12 2.14 12.11
 -2 7 12 9.5 12.25
 -2 7 12 14.49 11.47
 -2 7 13 176.11 21.56
 -2 7 13 146.33 21.91
 -2 7 14 190.9 22.4
 -2 7 14 152.98 22.65
 -2 7 15 29.14 14.35
 -2 7 15 24.41 14.89
 -2 7 16 65.86 18.56
 -2 7 16 65.32 18.22
 -2 7 17 139.85 22.16
 -2 7 17 139.35 23.85
 -2 7 18 57.7 18.93
 -2 7 18 34.09 15.46
 -2 7 19 28.6 18.14
 -2 7 19 3.23 15.77
 -2 7 20 136.52 25.19
 -2 7 20 113.99 23.92
 -2 7 21 61.54 21.59
 -2 7 21 73.19 21.71
 -2 7 22 -3.6 16.01
 -2 7 23 66.92 21
 -2 7 24 34.41 17.63
 -2 8 -26 123.82 24.03
 -2 8 -25 49.76 19.28
 -2 8 -24 6.56 15.79
 -2 8 -23 252.77 30.68
 -2 8 -22 111.61 21.75
 -2 8 -21 12.53 14.63
 -2 8 -20 116.76 21.2
 -2 8 -19 210.56 27.23
 -2 8 -18 -2.64 13.78
 -2 8 -18 5.88 12.36
 -2 8 -17 171.45 23.35
 -2 8 -17 183.35 24.73
 -2 8 -16 204.35 25
 -2 8 -16 184.02 24.15
 -2 8 -15 25.07 15.44
 -2 8 -15 54.19 15.74
 -2 8 -14 255.78 26.59
 -2 8 -14 231.22 25.68
 -2 8 -13 183.05 22.73
 -2 8 -13 195.91 23.29
 -2 8 -12 16.51 13.92
 -2 8 -12 19.69 12.21
 -2 8 -11 362.43 31.01
 -2 8 -11 410.93 32.49
 -2 8 -10 397.61 31.95
 -2 8 -10 384.51 31.75
 -2 8 -9 8.84 10.32
 -2 8 -9 8.82 11.07
 -2 8 -8 144.94 18.73
 -2 8 -8 131.43 18.31
 -2 8 -7 241.72 23.43
 -2 8 -7 240.09 22.81
 -2 8 -6 4.16 9.55
 -2 8 -6 -7.8 10.55
 -2 8 -6 5.55 10.24
 -2 8 -5 157.18 18.94
 -2 8 -5 116.01 15.78
 -2 8 -5 115.38 16.9
 -2 8 -4 124.49 17.55
 -2 8 -4 128.99 16.6
 -2 8 -4 132.91 16.71
 -2 8 -3 25.71 11.39
 -2 8 -3 32.61 10.97
 -2 8 -3 38.15 12.07
 -2 8 -2 138.96 17.45
 -2 8 -2 136.31 17.31
 -2 8 -1 254.63 22.16
 -2 8 -1 246.87 22.89
 -2 8 -1 208.16 21.76
 -2 8 0 38.23 11.36
 -2 8 0 36.56 11.32
 -2 8 0 27.64 10.52
 -2 8 1 140.81 16
 -2 8 1 134.85 17.38
 -2 8 1 146.6 17.9
 -2 8 2 442.6 31.26
 -2 8 2 396.56 28.28
 -2 8 2 342.12 29.02
 -2 8 2 426.05 31.3
 -2 8 3 13.9 8.28
 -2 8 3 11.33 9.75
 -2 8 3 13.45 9.66
 -2 8 3 16.01 11.09
 -2 8 4 58.99 11.41
 -2 8 4 71.83 13.5
 -2 8 4 62.04 14.64
 -2 8 4 55.18 13.85
 -2 8 5 356.88 28.51
 -2 8 5 410.82 30.59
 -2 8 5 366.32 30.03
 -2 8 6 42.04 11.79
 -2 8 6 25.81 11.69
 -2 8 6 40.82 13.47
 -2 8 7 69.33 13.95
 -2 8 7 101.21 16.84
 -2 8 7 86.12 16.69
 -2 8 8 231.56 22.77
 -2 8 8 229.48 24.24
 -2 8 9 78.68 14.78
 -2 8 9 114.35 17.83
 -2 8 9 89.18 17.55
 -2 8 10 34.82 13.64
 -2 8 10 34.01 13.07
 -2 8 11 356.64 31.54
 -2 8 11 426.17 34.53
 -2 8 12 76.49 16.99
 -2 8 12 75.91 17.98
 -2 8 13 43.2 15.76
 -2 8 13 65.27 17.95
 -2 8 14 136.94 21
 -2 8 14 124.41 20.84
 -2 8 15 61.97 17.72
 -2 8 15 44.16 17.66
 -2 8 16 2.68 15.48
 -2 8 16 30.6 15.78
 -2 8 17 98.84 22.11
 -2 8 18 46.33 19.22
 -2 8 19 48.11 18.71
 -2 8 20 234.71 31.45
 -2 8 21 77.08 21.24
 -2 8 22 11.34 17.92
 -2 9 -24 13.87 17.42
 -2 9 -23 102.89 22.72
 -2 9 -22 189.65 27.74
 -2 9 -21 66.7 19.86
 -2 9 -20 91.73 20.61
 -2 9 -19 331.11 34.17
 -2 9 -18 39.74 17.4
 -2 9 -18 15.74 14.03
 -2 9 -17 33.65 15.81
 -2 9 -17 58.43 17.86
 -2 9 -16 199.19 25.51
 -2 9 -16 194.92 25.93
 -2 9 -15 87.26 18.5
 -2 9 -15 52.57 15.51
 -2 9 -14 61.7 16.72
 -2 9 -14 45.41 15.35
 -2 9 -13 229.67 26.6
 -2 9 -13 234.39 26.47
 -2 9 -12 173.87 22.55
 -2 9 -12 128.33 20.39
 -2 9 -11 74 16.25
 -2 9 -11 51.75 14.41
 -2 9 -10 293.37 28.41
 -2 9 -10 292.83 28.07
 -2 9 -10 307.49 27.49
 -2 9 -9 295.79 28.45
 -2 9 -9 263.61 26.47
 -2 9 -9 276.38 26.46
 -2 9 -8 19.4 12.04
 -2 9 -8 27.99 12.8
 -2 9 -8 16.73 12.36
 -2 9 -7 229 25.05
 -2 9 -7 258.74 25.58
 -2 9 -7 227.03 23.49
 -2 9 -7 237.42 23.92
 -2 9 -6 198.23 22.42
 -2 9 -6 213.8 23.71
 -2 9 -6 188.14 21.6
 -2 9 -5 32.42 13.01
 -2 9 -5 30.33 12.44
 -2 9 -5 20.3 11.66
 -2 9 -4 363.38 30.31
 -2 9 -4 360.86 29.27
 -2 9 -4 338.07 28.56
 -2 9 -3 521.75 37.18
 -2 9 -3 519.97 35.72
 -2 9 -3 459.28 34.81
 -2 9 -2 11.18 12.25
 -2 9 -2 12.01 10.45
 -2 9 -2 4.06 10.06
 -2 9 -1 308.26 27.71
 -2 9 -1 289.03 25.91
 -2 9 0 463.2 32.99
 -2 9 0 447.25 34.43
 -2 9 0 491.94 35
 -2 9 1 10.97 10.71
 -2 9 1 -5.59 9.48
 -2 9 1 -2.11 11.69
 -2 9 1 -4.33 11.01
 -2 9 2 135.63 18.58
 -2 9 2 180.77 19.18
 -2 9 2 141.73 19.97
 -2 9 2 171.42 21.29
 -2 9 3 249.53 24.66
 -2 9 3 291.89 24.03
 -2 9 3 263.72 25.67
 -2 9 3 286.37 26.6
 -2 9 4 -13.15 11
 -2 9 4 -2.14 10.75
 -2 9 4 11.4 11.29
 -2 9 5 160.72 20.48
 -2 9 5 176.77 21.33
 -2 9 5 186.75 22.23
 -2 9 6 403.01 33.81
 -2 9 6 517.89 36.4
 -2 9 6 482.63 36.43
 -2 9 7 49.04 13.51
 -2 9 7 28.88 13.46
 -2 9 7 48.93 15.61
 -2 9 8 310.19 28.91
 -2 9 8 329.11 30.93
 -2 9 8 337.1 30.18
 -2 9 9 659.73 45.71
 -2 9 9 620.57 43.88
 -2 9 10 16.52 13.21
 -2 9 10 -5.34 13.41
 -2 9 11 146.18 22.37
 -2 9 12 236.89 27.95
 -2 9 13 8.85 15.02
 -2 9 14 58.07 18.53
 -2 9 15 133.03 24.21
 -2 9 16 -3.28 15.78
 -2 9 17 112.17 25.08
 -2 9 18 119.4 24.95
 -2 9 19 76.08 22.61
 -2 9 20 41.12 21.44
 -2 10 -22 50.03 18.07
 -2 10 -21 147.99 25.65
 -2 10 -20 13.88 14.89
 -2 10 -19 85.32 20.25
 -2 10 -18 198.06 27.16
 -2 10 -18 167.36 25.92
 -2 10 -17 -6.04 16.15
 -2 10 -17 6.56 14.33
 -2 10 -16 140.51 23.24
 -2 10 -16 112.32 21.37
 -2 10 -15 109.36 20.63
 -2 10 -15 134.66 22.09
 -2 10 -14 11.68 14.06
 -2 10 -14 6.1 12.84
 -2 10 -13 115.3 21.1
 -2 10 -13 124.8 21.01
 -2 10 -12 162.21 23.81
 -2 10 -12 187.68 25.14
 -2 10 -12 248.19 27.3
 -2 10 -11 44.49 15.25
 -2 10 -11 11.23 12.93
 -2 10 -10 132.93 20.83
 -2 10 -10 86.95 18.66
 -2 10 -9 292.34 29.92
 -2 10 -9 318.44 30.19
 -2 10 -8 5.39 12.79
 -2 10 -8 10.37 12.84
 -2 10 -8 27.22 12.84
 -2 10 -7 244.69 27.26
 -2 10 -7 235.27 26.07
 -2 10 -7 289.82 27.08
 -2 10 -6 357.47 31.68
 -2 10 -6 338.28 30.58
 -2 10 -6 314.7 29.16
 -2 10 -5 -4.82 11.77
 -2 10 -5 5.2 12.32
 -2 10 -5 8.89 12.57
 -2 10 -4 182.64 22.86
 -2 10 -4 188.28 22.53
 -2 10 -4 164.26 21.16
 -2 10 -3 81.57 17.25
 -2 10 -3 114.97 18.03
 -2 10 -3 109.02 17.67
 -2 10 -2 35.39 12.97
 -2 10 -2 42.7 13.09
 -2 10 -1 10.05 11.73
 -2 10 -1 10.99 10.58
 -2 10 -1 2.31 12.21
 -2 10 0 257.55 27.65
 -2 10 0 316.45 27.64
 -2 10 0 334.05 29.29
 -2 10 0 285.62 27.77
 -2 10 1 59.85 15.83
 -2 10 1 46.42 12.87
 -2 10 1 41.43 14.75
 -2 10 1 62.12 15.56
 -2 10 2 24.89 12.93
 -2 10 2 41.52 14.58
 -2 10 2 50.91 15.45
 -2 10 3 216.84 25.53
 -2 10 3 241.7 25.61
 -2 10 4 15.07 13.6
 -2 10 4 12.48 11.85
 -2 10 5 107.58 19.15
 -2 10 5 92.73 17.58
 -2 10 6 224.78 26.01
 -2 10 6 186.12 23.09
 -2 10 7 24.1 14.37
 -2 10 7 35.43 13.59
 -2 10 8 68.57 18.2
 -2 10 9 191.74 25.66
 -2 10 10 107.29 21.5
 -2 10 11 2.99 15.38
 -2 10 12 196.76 27.92
 -2 10 13 114.14 24.05
 -2 10 14 -9.81 16.41
 -2 10 15 91.01 22.76
 -2 10 16 66.17 21.69
 -2 10 17 25.1 20.31
 -2 11 -20 72.31 22.04
 -2 11 -19 51.18 20.8
 -2 11 -18 178.82 27.6
 -2 11 -18 192.5 28.04
 -2 11 -17 12.94 16.49
 -2 11 -17 43.37 19.1
 -2 11 -16 25.71 17.85
 -2 11 -16 46.04 18.66
 -2 11 -15 70.12 19.37
 -2 11 -15 68.01 19.5
 -2 11 -14 15.81 16.9
 -2 11 -14 -9.55 15.54
 -2 11 -13 37.55 15.82
 -2 11 -13 53.19 18.35
 -2 11 -12 116.71 21.29
 -2 11 -12 105.33 22.65
 -2 11 -11 58.22 18.4
 -2 11 -11 57.21 17.74
 -2 11 -10 15.15 13.5
 -2 11 -10 29.5 15.03
 -2 11 -9 176.89 24.49
 -2 11 -9 150.28 22.83
 -2 11 -8 107.46 18.99
 -2 11 -8 86.08 19.43
 -2 11 -7 2.94 12.6
 -2 11 -7 8.3 13.51
 -2 11 -6 142.58 22.67
 -2 11 -6 197.61 24.01
 -2 11 -5 90.02 18.17
 -2 11 -5 121.12 20.95
 -2 11 -4 14.3 12.27
 -2 11 -4 12.96 12.48
 -2 11 -3 156.07 22.96
 -2 11 -3 137.06 20.3
 -2 11 -2 45.37 15.3
 -2 11 -2 39.51 15.25
 -2 11 -2 69.63 16.81
 -2 11 -1 10.17 13.1
 -2 11 -1 -11.23 13.11
 -2 11 -1 14.63 12.56
 -2 11 0 59.06 17.4
 -2 11 0 86.76 18.48
 -2 11 0 86.09 16.84
 -2 11 1 143.09 22.31
 -2 11 1 156.4 22.56
 -2 11 2 2.63 13.23
 -2 11 2 19.53 12.61
 -2 11 3 107.15 20.3
 -2 11 3 83.77 17.86
 -2 11 4 111.62 20.42
 -2 11 4 136.94 20.67
 -2 11 5 -5.53 14.62
 -2 11 5 14.01 12.45
 -2 11 6 56.49 17.57
 -2 11 6 89.98 17.95
 -2 11 7 187.5 26.51
 -2 11 7 180.52 24.36
 -2 11 8 2.95 15.98
 -2 11 9 178.55 26.25
 -2 11 10 142.83 25.2
 -2 11 11 9.56 17.04
 -2 11 12 29.45 19.32
 -2 11 13 83.98 22.8
 -2 11 14 31.06 19.36
 -2 12 -17 85.81 22.6
 -2 12 -16 3.49 16.01
 -2 12 -16 -3.42 16.94
 -2 12 -15 64.69 20.04
 -2 12 -15 58.51 20.65
 -2 12 -14 152.55 25.79
 -2 12 -14 230.28 30.87
 -2 12 -13 3.36 15.95
 -2 12 -13 16.69 16.07
 -2 12 -12 124.75 22.94
 -2 12 -12 116.9 23.96
 -2 12 -11 351.25 36.08
 -2 12 -11 345.35 35.31
 -2 12 -10 23.01 16.96
 -2 12 -10 19.01 15.49
 -2 12 -9 136.92 24.31
 -2 12 -9 133.67 22.68
 -2 12 -8 168.08 25.69
 -2 12 -8 155.5 23.68
 -2 12 -7 16.03 16.35
 -2 12 -7 38.87 15.84
 -2 12 -6 57.28 18.23
 -2 12 -6 76.18 18
 -2 12 -5 160.89 23.18
 -2 12 -5 183.34 26.84
 -2 12 -4 3.14 14.89
 -2 12 -4 -11.27 15.07
 -2 12 -3 62.44 17.8
 -2 12 -3 44.23 14.95
 -2 12 -2 142.95 23.14
 -2 12 -2 135.58 21.01
 -2 12 -1 49.52 16.29
 -2 12 0 24.69 14.89
 -2 12 1 255.67 29.07
 -2 12 2 58.46 17.22
 -2 12 3 80.05 17.93
 -2 12 4 138.52 22.36
 -2 12 5 49.3 16.61
 -2 12 6 3.08 12.72
 -2 12 9 16.01 18.12
 -2 12 10 91.71 22.14
 -2 12 11 36.84 20.55
 -2 13 -10 83.92 21.04
 -2 13 -9 31.5 18.09
 -2 13 -9 36.32 18.34
 -2 13 -8 162.21 25.49
 -2 13 -8 208.7 28.2
 -2 13 -7 65.7 18.55
 -2 13 -7 86.05 20.79
 -2 13 -6 3.44 16.3
 -2 13 -6 -3.13 14.39
 -2 13 -5 129.11 22.89
 -2 13 -5 119.56 23.85
 -2 13 -4 57.79 18.42
 -2 13 -4 81.52 19.52
 -2 13 -3 -10.15 16.04
 -2 13 -2 104.52 21.66
 -2 13 -1 60.5 18.16
 -2 13 0 3.35 13.82
 -2 13 1 100.21 22.3
 -2 13 2 76.68 19.15
 -2 13 3 -3.33 13.18
 -2 13 4 49.93 18.14
 -2 13 5 116.32 22
 -1 -11 -9 127.85 25.97
 -1 -11 11 79.7 17.44
 -1 -11 12 -2.93 13.67
 -1 -11 13 198.85 26.06
 -1 -11 14 161.15 24.04
 -1 -11 15 47.78 17.36
 -1 -11 16 121.09 22.39
 -1 -11 17 50.4 18.72
 -1 -10 -12 86.36 22.72
 -1 -10 -11 179.57 27.88
 -1 -10 -10 27.51 18.86
 -1 -10 -9 13.41 17.94
 -1 -10 -8 124.2 23.5
 -1 -10 -7 12.72 15.54
 -1 -10 -6 74.21 20.02
 -1 -10 -5 168.17 25.22
 -1 -10 8 183.66 22.89
 -1 -10 9 20.14 11.6
 -1 -10 10 98.55 18.65
 -1 -10 11 152.32 21.7
 -1 -10 12 63.37 16.46
 -1 -10 13 17.05 13.29
 -1 -10 14 184.7 24.77
 -1 -10 15 33.26 14.62
 -1 -10 16 124.54 21.7
 -1 -10 17 160.34 24.94
 -1 -10 18 6.6 14.14
 -1 -10 19 94.83 20.75
 -1 -10 20 142.26 24.72
 -1 -10 21 -3.55 16.83
 -1 -9 -15 -18.18 16.73
 -1 -9 -14 113.82 23.26
 -1 -9 -13 163.19 25.95
 -1 -9 -12 -20.32 15.08
 -1 -9 -11 105.56 22.24
 -1 -9 -10 118.75 22.74
 -1 -9 -9 15.6 16.09
 -1 -9 -8 81.72 20.44
 -1 -9 -7 134.98 22.42
 -1 -9 -6 2.84 15.02
 -1 -9 -5 142.96 22.27
 -1 -9 -4 223.27 25.88
 -1 -9 -3 -2.57 12.72
 -1 -9 -2 210.7 24.61
 -1 -9 5 93.08 15.78
 -1 -9 6 25.48 10.99
 -1 -9 7 74.17 14.64
 -1 -9 8 305.88 27.87
 -1 -9 9 51.03 13.97
 -1 -9 10 91.01 15.93
 -1 -9 11 264.95 26.89
 -1 -9 12 153.68 21.33
 -1 -9 13 -5.3 11.98
 -1 -9 14 249.76 27.98
 -1 -9 15 70.91 17.47
 -1 -9 16 35.15 15.55
 -1 -9 17 214.67 26.84
 -1 -8 -18 3.66 14.8
 -1 -8 -17 100.4 22.36
 -1 -8 -16 129.71 24.15
 -1 -8 -15 47.86 18.18
 -1 -8 -14 56.6 18.59
 -1 -8 -13 362.68 35.97
 -1 -8 -12 125.81 21.77
 -1 -8 -11 15.25 13.1
 -1 -8 -10 168.56 24.02
 -1 -8 -9 82.98 18.18
 -1 -8 -8 2.76 12.7
 -1 -8 -7 202.84 24.2
 -1 -8 -6 275.59 28.29
 -1 -8 -5 49.66 15.34
 -1 -8 -4 416.18 34.17
 -1 -8 -3 366.09 31.39
 -1 -8 2 326.58 26
 -1 -8 3 388.46 28.85
 -1 -8 4 3.62 8.57
 -1 -8 5 28.66 14.06
 -1 -8 5 42.68 11.05
 -1 -8 6 230.38 24.22
 -1 -8 6 208.34 21.18
 -1 -8 7 19.29 12.91
 -1 -8 7 19.72 10.45
 -1 -8 8 374.6 30.54
 -1 -8 8 338.46 28.59
 -1 -8 9 403.34 32.64
 -1 -8 9 441.06 33
 -1 -8 10 10.96 10.55
 -1 -8 11 318.1 28.16
 -1 -8 12 245.26 25.48
 -1 -7 -20 28.81 16.59
 -1 -7 -19 105.84 22.63
 -1 -7 -18 89.61 20.87
 -1 -7 -17 -13.44 15.7
 -1 -7 -16 202.74 26.64
 -1 -7 -15 127.02 22.29
 -1 -7 -14 -6.16 14.16
 -1 -7 -13 328.18 32.75
 -1 -7 -12 320.36 31.56
 -1 -7 -11 5.58 12.18
 -1 -7 -10 427.99 36.16
 -1 -7 -9 222.93 24.87
 -1 -7 -8 -2.5 11.09
 -1 -7 -7 40.81 13.69
 -1 -7 -6 219.12 23.97
 -1 -7 -5 26.56 11.89
 -1 -7 1 17.77 8.41
 -1 -7 2 429.61 29.18
 -1 -7 3 260.49 24.25
 -1 -7 3 232.25 20.58
 -1 -7 4 55.93 13.5
 -1 -7 4 49.28 10.65
 -1 -7 5 89.35 15.33
 -1 -7 5 83.56 13
 -1 -7 6 611.24 39.12
 -1 -7 6 542.26 36.17
 -1 -7 7 166.57 19.01
 -1 -7 7 151.26 17.54
 -1 -7 8 32.9 12.94
 -1 -7 8 52.98 11.92
 -1 -7 9 366.83 25.32
 -1 -7 9 348.6 27.65
 -1 -7 9 317.34 27.13
 -1 -7 10 294.85 25.61
 -1 -7 10 306.52 23.27
 -1 -7 11 1.59 8.28
 -1 -7 12 118.73 15.53
 -1 -7 13 176.36 18.42
 -1 -7 15 163.49 21.91
 -1 -7 16 64.14 16.5
 -1 -7 17 11.59 13.32
 -1 -7 18 222.44 26.94
 -1 -7 19 68.44 18.21
 -1 -7 20 -6.43 13.79
 -1 -7 21 139.16 23.49
 -1 -7 22 126.11 23.32
 -1 -7 23 -7 15.01
 -1 -7 24 114.67 23.43
 -1 -7 25 175.64 27.72
 -1 -7 26 -11.18 17.41
 -1 -7 27 151.52 26.59
 -1 -6 -20 50.74 18.22
 -1 -6 -19 85.71 19.77
 -1 -6 -18 237.45 28.51
 -1 -6 -17 65.45 17.48
 -1 -6 -16 108.69 20.32
 -1 -6 -15 111.04 20.02
 -1 -6 -14 -2.82 13.97
 -1 -6 -13 149.76 21.34
 -1 -6 -12 83.93 17.28
 -1 -6 -11 22.71 12.87
 -1 -6 -10 77.49 16.33
 -1 -6 -9 285.72 26.92
 -1 -6 -8 278.24 25.82
 -1 -6 -7 17.04 10.71
 -1 -6 -6 297.25 25.87
 -1 -6 0 137.5 14.11
 -1 -6 1 619.69 38.06
 -1 -6 1 560.85 34.33
 -1 -6 2 54.95 8.2
 -1 -6 2 28.7 9.66
 -1 -6 2 53 9.45
 -1 -6 3 331.5 21.39
 -1 -6 3 290.35 24.39
 -1 -6 3 314.73 22.84
 -1 -6 4 197.37 15.29
 -1 -6 4 156.71 17.53
 -1 -6 4 156.45 16.06
 -1 -6 5 -3.24 6.11
 -1 -6 5 -6.43 9.29
 -1 -6 5 -2.85 7.43
 -1 -6 6 325.08 21.43
 -1 -6 6 307.81 24.31
 -1 -6 6 290.27 23.16
 -1 -6 7 403.35 28.62
 -1 -6 7 407.35 25.79
 -1 -6 8 9.32 8.89
 -1 -6 8 12.29 6.51
 -1 -6 9 791.22 44.6
 -1 -6 9 726.69 41.83
 -1 -6 10 166.48 17.21
 -1 -6 10 152.33 15.79
 -1 -6 11 34.9 11.8
 -1 -6 11 43.07 11.84
 -1 -6 12 71.04 14.54
 -1 -6 13 377.04 30.56
 -1 -6 14 16.56 12.05
 -1 -6 15 185.47 22.2
 -1 -6 16 359 32.3
 -1 -6 17 29.61 13.39
 -1 -6 18 120.41 19.88
 -1 -6 19 116.23 20.95
 -1 -6 20 39.13 15
 -1 -6 21 52.88 16.79
 -1 -6 22 157.11 24.04
 -1 -6 23 62.67 18.85
 -1 -6 24 16.93 15.82
 -1 -6 25 135.13 25.11
 -1 -6 26 24.75 17.04
 -1 -6 27 10.81 16.56
 -1 -6 28 54.82 20.81
 -1 -5 -20 97.32 19.49
 -1 -5 -19 30.52 14.95
 -1 -5 -18 289.85 30.79
 -1 -5 -17 220.37 26.21
 -1 -5 -16 -2.76 12.69
 -1 -5 -15 327.35 30.69
 -1 -5 -14 381.58 33.19
 -1 -5 -13 2.46 10.35
 -1 -5 -12 764.16 49.42
 -1 -5 -11 456.03 34.52
 -1 -5 -10 19.41 10.71
 -1 -5 -9 236.63 23.59
 -1 -5 -8 443.16 32.3
 -1 -5 -7 197.74 20.58
 -1 -5 -1 19.47 9.47
 -1 -5 -1 52.08 8.42
 -1 -5 0 357.62 21.87
 -1 -5 0 387.12 26.38
 -1 -5 0 342.84 22.9
 -1 -5 1 561.05 34.45
 -1 -5 1 556.06 31.7
 -1 -5 2 185.56 14.09
 -1 -5 2 177.51 17.51
 -1 -5 2 218.99 16.28
 -1 -5 3 65.75 8.57
 -1 -5 3 57.59 10.96
 -1 -5 3 63.35 9.91
 -1 -5 4 354.46 21.97
 -1 -5 4 371.22 25.25
 -1 -5 4 354.42 23.63
 -1 -5 5 166.45 16.13
 -1 -5 5 172.14 13.64
 -1 -5 6 204 17.53
 -1 -5 6 185.54 15.13
 -1 -5 7 489.48 31.33
 -1 -5 7 526.2 29.64
 -1 -5 8 424.39 27.74
 -1 -5 8 413.53 28.71
 -1 -5 9 98.37 13.55
 -1 -5 9 87.57 13.19
 -1 -5 10 778.36 43.95
 -1 -5 10 816.82 47.29
 -1 -5 11 534.1 32.1
 -1 -5 11 492.18 34.49
 -1 -5 12 80.38 12.52
 -1 -5 12 66.48 13.49
 -1 -5 13 433.21 32.54
 -1 -5 14 139.1 18.65
 -1 -5 15 -2.28 10.82
 -1 -5 16 246.67 25.46
 -1 -5 17 102.63 18.31
 -1 -5 18 83.58 16.66
 -1 -5 19 144.13 21.72
 -1 -5 20 70.59 17.54
 -1 -5 21 2.92 14.27
 -1 -5 22 310.97 32
 -1 -5 23 339.1 34.39
 -1 -5 24 6.4 13.96
 -1 -5 25 177 27.31
 -1 -5 26 177.6 26.18
 -1 -5 27 -3.42 15.45
 -1 -5 28 93.89 22.22
 -1 -5 29 109.29 24.44
 -1 -4 -20 210.83 25.95
 -1 -4 -19 30.76 13.32
 -1 -4 -18 181.04 23.3
 -1 -4 -17 177.1 22.6
 -1 -4 -16 12.52 10.95
 -1 -4 -15 74.48 15.44
 -1 -4 -14 333.65 29.26
 -1 -4 -13 68.18 14.24
 -1 -4 -13 66.31 13.66
 -1 -4 -12 117.56 16.75
 -1 -4 -12 65.23 13.35
 -1 -4 -11 505.4 35.11
 -1 -4 -11 491.82 32.56
 -1 -4 -10 305.48 25.91
 -1 -4 -10 328.8 23.86
 -1 -4 -9 30.59 10.57
 -1 -4 -9 27.21 9.58
 -1 -4 -8 408.7 29.71
 -1 -4 -8 436.63 27.24
 -1 -4 -7 176.29 15.49
 -1 -4 -6 117.34 11.83
 -1 -4 -5 276.89 18.56
 -1 -4 -4 370.12 22.29
 -1 -4 -3 61.08 8.1
 -1 -4 -3 52.57 6.97
 -1 -4 -2 1088.1 52.66
 -1 -4 -2 1047 55.76
 -1 -4 -2 1126.65 52.29
 -1 -4 -2 1036.7 51.2
 -1 -4 -1 1145.92 55.33
 -1 -4 -1 1187.82 58.87
 -1 -4 -1 1171.38 55.09
 -1 -4 -1 1094.65 54.39
 -1 -4 -1 1123.31 53.61
 -1 -4 0 271.4 18.32
 -1 -4 0 284.86 20.91
 -1 -4 0 314.32 18.15
 -1 -4 0 326.05 18.17
 -1 -4 0 261.22 16.32
 -1 -4 1 527.06 28.71
 -1 -4 1 555.25 28.21
 -1 -4 1 578.86 30.45
 -1 -4 1 564.04 32.92
 -1 -4 1 563.75 29.35
 -1 -4 2 1196.29 43.59
 -1 -4 2 1110.24 41.99
 -1 -4 2 1192.83 45.71
 -1 -4 2 1240.33 48.63
 -1 -4 3 45.53 6.43
 -1 -4 3 49.52 9.95
 -1 -4 3 37.65 5.59
 -1 -4 4 326.4 18.98
 -1 -4 4 312.38 21.55
 -1 -4 4 295.73 17.78
 -1 -4 5 551.21 29.25
 -1 -4 5 509.51 31.57
 -1 -4 5 581.05 32.09
 -1 -4 5 532.31 28.48
 -1 -4 6 8.33 6.44
 -1 -4 6 5.35 6.66
 -1 -4 6 0.7 4.3
 -1 -4 7 1283.8 65.89
 -1 -4 7 1253.9 63.98
 -1 -4 7 1327.62 61.98
 -1 -4 8 1263.6 67.15
 -1 -4 8 1352.36 63.69
 -1 -4 9 13.19 8.03
 -1 -4 9 7.2 5.11
 -1 -4 10 823.91 47.14
 -1 -4 11 839.68 48.42
 -1 -4 12 224.76 20.57
 -1 -4 13 500.23 34.9
 -1 -4 14 569.41 38.42
 -1 -4 15 57.15 13.41
 -1 -4 16 160.35 20.88
 -1 -4 17 212.1 23.13
 -1 -4 18 -2.44 10.64
 -1 -4 19 277.17 27.71
 -1 -4 20 190.45 23.72
 -1 -4 21 -5.49 12.61
 -1 -4 22 164.65 23.68
 -1 -4 23 220.11 27.22
 -1 -4 24 51.37 17.05
 -1 -4 25 74.44 19.42
 -1 -4 26 251.07 30.7
 -1 -4 27 61.64 18.54
 -1 -4 28 19.82 16.6
 -1 -4 29 70.55 20.41
 -1 -3 -22 49.77 17.65
 -1 -3 -21 -13.28 14.88
 -1 -3 -20 124.73 21.48
 -1 -3 -19 459.9 37.3
 -1 -3 -19 525.43 39.53
 -1 -3 -18 88.05 16.15
 -1 -3 -18 74.09 17.45
 -1 -3 -17 331.22 29.42
 -1 -3 -17 325.36 28.79
 -1 -3 -16 281.24 26.46
 -1 -3 -16 297.55 27.29
 -1 -3 -15 21.48 10.22
 -1 -3 -15 17.67 12.16
 -1 -3 -14 280.46 24.42
 -1 -3 -14 221.34 22.54
 -1 -3 -13 406.86 30.73
 -1 -3 -13 412.51 30.24
 -1 -3 -12 9.23 9.02
 -1 -3 -12 -3.22 8.39
 -1 -3 -11 525.6 34.51
 -1 -3 -11 502.36 32.95
 -1 -3 -10 831.75 43.04
 -1 -3 -10 802.15 46.75
 -1 -3 -10 785.43 45.1
 -1 -3 -9 29.79 7.31
 -1 -3 -9 24.8 8.3
 -1 -3 -9 44.07 9.62
 -1 -3 -8 376.79 22.81
 -1 -3 -8 368 23.05
 -1 -3 -8 417.48 27.18
 -1 -3 -8 389.21 25.33
 -1 -3 -7 778.2 39.41
 -1 -3 -7 772.7 39.47
 -1 -3 -7 757.69 41.24
 -1 -3 -6 72.23 7.6
 -1 -3 -6 61.93 7.76
 -1 -3 -6 57.12 7.05
 -1 -3 -6 58.44 8.9
 -1 -3 -5 526.56 29.34
 -1 -3 -5 480.94 26.39
 -1 -3 -5 527.04 28.89
 -1 -3 -5 515.04 27.85
 -1 -3 -5 508.33 27.05
 -1 -3 -5 531.61 28.86
 -1 -3 -4 1325.56 26.59
 -1 -3 -4 1231.64 23.13
 -1 -3 -4 1314.31 27.31
 -1 -3 -4 1284.07 26.67
 -1 -3 -4 1280.85 22.76
 -1 -3 -4 1364.43 28.02
 -1 -3 -3 156.54 12.5
 -1 -3 -3 161.81 12.06
 -1 -3 -3 129.91 10.74
 -1 -3 -3 150.01 13.88
 -1 -3 -3 187.86 12.71
 -1 -3 -2 916.76 46.71
 -1 -3 -2 988.52 45.63
 -1 -3 -2 951.34 46.13
 -1 -3 -2 967.89 48.85
 -1 -3 -2 916.98 46
 -1 -3 -1 468.9 26.87
 -1 -3 -1 481.95 26.34
 -1 -3 -1 469.39 25.53
 -1 -3 -1 501.02 25.03
 -1 -3 -1 473.92 25.28
 -1 -3 -1 468.65 25.3
 -1 -3 -1 514.53 28.6
 -1 -3 0 407.38 23
 -1 -3 0 341.04 20.28
 -1 -3 0 412.38 21.62
 -1 -3 0 409.79 24.07
 -1 -3 0 404.13 21.34
 -1 -3 1 7.93 3.97
 -1 -3 1 15.68 6.16
 -1 -3 1 14.08 4.01
 -1 -3 1 12.97 4.82
 -1 -3 1 22.03 7.44
 -1 -3 1 17.26 4.44
 -1 -3 2 316.72 18.78
 -1 -3 2 322.33 19.03
 -1 -3 2 276.21 16.62
 -1 -3 2 313.02 17.03
 -1 -3 2 301.69 19.72
 -1 -3 3 755.1 35.31
 -1 -3 3 724.25 36.73
 -1 -3 3 654.19 34.76
 -1 -3 3 699.62 37.08
 -1 -3 3 799.2 38.39
 -1 -3 4 177 13.13
 -1 -3 4 185.17 13.12
 -1 -3 4 170.6 11.76
 -1 -3 4 159.85 13.28
 -1 -3 4 174.01 14.11
 -1 -3 5 810.32 40
 -1 -3 5 764.38 38.95
 -1 -3 5 783.26 41.89
 -1 -3 5 832.44 40.85
 -1 -3 6 29.88 6.12
 -1 -3 6 36.37 6.19
 -1 -3 6 27.27 7.86
 -1 -3 6 36.62 6.77
 -1 -3 7 201.99 13.79
 -1 -3 7 200.53 12.91
 -1 -3 7 194.59 12.68
 -1 -3 7 191.27 15.45
 -1 -3 8 437.99 22.27
 -1 -3 8 436.12 20.88
 -1 -3 8 448.04 21.54
 -1 -3 8 370.73 23.6
 -1 -3 9 10.2 5.19
 -1 -3 9 7.88 5.32
 -1 -3 9 7.87 4.09
 -1 -3 9 9.16 7.8
 -1 -3 10 -2.83 7.39
 -1 -3 10 8.95 5.2
 -1 -3 11 905.77 49.46
 -1 -3 11 862.15 44.31
 -1 -3 12 543.32 35.09
 -1 -3 13 97.89 14.32
 -1 -3 14 692.49 43.06
 -1 -3 15 289.1 24.93
 -1 -3 16 47.73 12.86
 -1 -3 17 320.75 27.72
 -1 -3 18 80 15.71
 -1 -3 19 -2.39 10.61
 -1 -3 20 64.76 15.77
 -1 -3 21 134.53 20.63
 -1 -3 22 32.14 15.37
 -1 -3 23 138.38 21.03
 -1 -3 24 151.33 23.28
 -1 -3 25 -11.73 14.93
 -1 -3 26 120.48 22.14
 -1 -3 27 104.6 21.86
 -1 -2 -28 90.65 23.01
 -1 -2 -27 3.28 15.78
 -1 -2 -26 76.63 19.99
 -1 -2 -25 99.15 21.66
 -1 -2 -24 -3 15.25
 -1 -2 -23 112.81 21.37
 -1 -2 -22 258.75 29.45
 -1 -2 -21 2.67 14.27
 -1 -2 -20 245.03 26.74
 -1 -2 -19 657.03 45.48
 -1 -2 -18 10.97 9.92
 -1 -2 -18 4.62 12.94
 -1 -2 -17 167.85 20.24
 -1 -2 -17 140.23 20.25
 -1 -2 -16 358.09 29.01
 -1 -2 -16 376.45 29.85
 -1 -2 -15 173.01 18.95
 -1 -2 -15 159.62 19.67
 -1 -2 -14 106.28 15.1
 -1 -2 -14 80.31 14.44
 -1 -2 -13 848.08 49.98
 -1 -2 -13 893.58 50.58
 -1 -2 -13 882.35 47.87
 -1 -2 -12 147.1 17.05
 -1 -2 -12 185.93 17.69
 -1 -2 -12 149.59 15.04
 -1 -2 -11 26.28 9.71
 -1 -2 -11 33.12 9.61
 -1 -2 -11 25.02 8.16
 -1 -2 -10 684.19 37.66
 -1 -2 -10 569.52 34.37
 -1 -2 -10 651.52 37.53
 -1 -2 -9 576.45 34.03
 -1 -2 -9 599.83 35.84
 -1 -2 -9 658.12 34.51
 -1 -2 -9 601.26 33.53
 -1 -2 -9 674.93 36.99
 -1 -2 -8 174.89 14.77
 -1 -2 -8 190.18 15.9
 -1 -2 -8 190.68 14.29
 -1 -2 -8 170.67 13.7
 -1 -2 -8 211.65 16.66
 -1 -2 -7 1063.87 50.19
 -1 -2 -7 934.86 50.84
 -1 -2 -7 1053.28 52.15
 -1 -2 -7 994.21 50.42
 -1 -2 -7 1081.67 52.06
 -1 -2 -6 5.25 4.66
 -1 -2 -6 4.05 4.21
 -1 -2 -6 3.51 5.46
 -1 -2 -6 3.56 5.96
 -1 -2 -6 2.62 5.67
 -1 -2 -5 507.44 26.93
 -1 -2 -5 530.31 26.49
 -1 -2 -5 508.14 28.21
 -1 -2 -5 531.36 28.32
 -1 -2 -5 501.73 26.4
 -1 -2 -5 479.37 27.76
 -1 -2 -4 645.03 28.31
 -1 -2 -4 650.08 29.96
 -1 -2 -4 629.48 27.95
 -1 -2 -4 625.18 28.96
 -1 -2 -4 643.9 29.8
 -1 -2 -3 560.74 26.87
 -1 -2 -3 536.37 27.99
 -1 -2 -3 497.3 26.06
 -1 -2 -3 544.18 27.54
 -1 -2 -3 557.17 27.87
 -1 -2 -3 494.34 28.64
 -1 -2 -2 20.95 5.03
 -1 -2 -2 15.18 3.65
 -1 -2 -2 18.03 4.91
 -1 -2 -2 18.4 4.49
 -1 -2 -2 20.34 4.24
 -1 -2 -2 13.93 4.67
 -1 -2 -2 21.26 6.43
 -1 -2 -1 914.52 45.19
 -1 -2 -1 1009.54 46.19
 -1 -2 -1 976.91 45.2
 -1 -2 -1 910.72 44.5
 -1 -2 -1 935.79 43.77
 -1 -2 -1 945.08 46.37
 -1 -2 -1 954.02 44.57
 -1 -2 0 792.45 36.85
 -1 -2 0 735.13 35.37
 -1 -2 0 684.09 34.85
 -1 -2 0 780.12 37.53
 -1 -2 1 60.34 6.7
 -1 -2 1 33.24 5.14
 -1 -2 1 48.91 4.75
 -1 -2 1 47.46 4.67
 -1 -2 1 52.77 7.79
 -1 -2 2 358.32 19
 -1 -2 2 349.14 18.93
 -1 -2 2 320.97 17.72
 -1 -2 2 319.52 18.66
 -1 -2 2 315.41 16.8
 -1 -2 3 57.64 7.05
 -1 -2 3 57.37 6.59
 -1 -2 3 71.81 7.32
 -1 -2 3 64.99 6.46
 -1 -2 4 2.07 3.85
 -1 -2 4 7.42 4.19
 -1 -2 4 6.75 5.66
 -1 -2 4 1.21 4.82
 -1 -2 5 35.54 6.18
 -1 -2 5 38.81 5.86
 -1 -2 5 37.05 6.03
 -1 -2 5 36.91 7.07
 -1 -2 5 34.91 5.01
 -1 -2 6 777.93 33.83
 -1 -2 6 772.32 32.54
 -1 -2 6 746.33 33.49
 -1 -2 6 792.98 36.01
 -1 -2 7 2.84 4.96
 -1 -2 7 1.68 3.6
 -1 -2 7 2.78 4.63
 -1 -2 7 2.93 6.74
 -1 -2 7 0.48 3.5
 -1 -2 8 740.06 32.59
 -1 -2 8 757.18 31.25
 -1 -2 8 778.38 33.12
 -1 -2 8 757.63 35.9
 -1 -2 9 619.04 26.93
 -1 -2 9 568.48 24.91
 -1 -2 9 554.24 26.77
 -1 -2 9 585.06 30.19
 -1 -2 10 102.79 10.54
 -1 -2 10 128.9 11.74
 -1 -2 10 125.84 11.41
 -1 -2 10 141.21 14.41
 -1 -2 10 103.07 9.18
 -1 -2 11 32.63 9.71
 -1 -2 11 53.42 8.67
 -1 -2 11 47.87 7.71
 -1 -2 12 840.02 43.24
 -1 -2 12 790.65 46.97
 -1 -2 12 846.29 43.22
 -1 -2 13 255.71 22.12
 -1 -2 13 261.62 18.42
 -1 -2 14 40.2 10.7
 -1 -2 14 53.12 9.16
 -1 -2 15 547.14 36.63
 -1 -2 16 -15.68 12.02
 -1 -2 17 140.4 18.86
 -1 -2 18 201.42 22.58
 -1 -2 19 29.44 13.66
 -1 -2 20 118.1 19.28
 -1 -2 21 459.08 36.66
 -1 -2 22 101.86 18.24
 -1 -2 23 126.35 20.75
 -1 -2 24 328.64 31.77
 -1 -2 25 83.73 19.87
 -1 -2 26 40.12 18.09
 -1 -1 -28 255.3 32.07
 -1 -1 -27 46.45 18.27
 -1 -1 -26 19.34 15.98
 -1 -1 -25 124.94 23.1
 -1 -1 -24 18.08 14.94
 -1 -1 -23 118.98 21.23
 -1 -1 -22 231.37 27.2
 -1 -1 -21 77.38 17.93
 -1 -1 -20 17.84 12.64
 -1 -1 -19 325 29.62
 -1 -1 -18 342.99 29.28
 -1 -1 -17 -4.35 10.78
 -1 -1 -16 261.89 23.2
 -1 -1 -16 272.8 25.56
 -1 -1 -15 531.79 34.96
 -1 -1 -15 547.27 36.93
 -1 -1 -14 3.13 7.3
 -1 -1 -14 -5.41 8.8
 -1 -1 -13 583.94 35.46
 -1 -1 -13 559.2 32.27
 -1 -1 -13 582.44 37.03
 -1 -1 -12 984.97 53.39
 -1 -1 -12 1047.87 55.35
 -1 -1 -12 971.14 52.7
 -1 -1 -12 1008 50.83
 -1 -1 -11 77.65 10.17
 -1 -1 -11 81.59 12.06
 -1 -1 -11 95.36 11.98
 -1 -1 -11 64.95 10.42
 -1 -1 -10 247.87 19.33
 -1 -1 -10 316.65 22.38
 -1 -1 -10 291.1 18.15
 -1 -1 -10 316.91 20.89
 -1 -1 -10 284.9 19.99
 -1 -1 -10 339.23 21.91
 -1 -1 -9 331.32 21.71
 -1 -1 -9 310.94 23.48
 -1 -1 -9 342.31 20.07
 -1 -1 -9 341.96 22.4
 -1 -1 -9 381.21 22.5
 -1 -1 -9 379.94 23.45
 -1 -1 -8 1.98 6.11
 -1 -1 -8 8.51 5.96
 -1 -1 -8 1.81 5.55
 -1 -1 -8 16.01 7.37
 -1 -1 -8 12.47 6.07
 -1 -1 -8 1.02 6.12
 -1 -1 -8 5.32 3.97
 -1 -1 -7 574.74 31.16
 -1 -1 -7 597.63 32.5
 -1 -1 -7 570.12 31.62
 -1 -1 -7 627.11 33.23
 -1 -1 -7 588.84 29.38
 -1 -1 -7 606.02 31.67
 -1 -1 -7 563.85 32.24
 -1 -1 -6 413.99 23.8
 -1 -1 -6 428.44 24.6
 -1 -1 -6 432.46 25.21
 -1 -1 -6 446.71 22.13
 -1 -1 -6 442.98 24.47
 -1 -1 -6 424.22 25.03
 -1 -1 -5 25.94 5.73
 -1 -1 -5 17.85 6.05
 -1 -1 -5 24.23 6.36
 -1 -1 -5 17.46 5.77
 -1 -1 -4 1029.56 50.67
 -1 -1 -4 1072.01 50.72
 -1 -1 -4 1044.18 50.54
 -1 -1 -4 1070.49 49.2
 -1 -1 -3 1709.18 78.18
 -1 -1 -3 1729.58 76.55
 -1 -1 -3 1763.71 78.09
 -1 -1 -3 1633.7 77.62
 -1 -1 -2 445.22 22.94
 -1 -1 -2 445.68 22.47
 -1 -1 -2 447.46 23.31
 -1 -1 -2 447.78 21.36
 -1 -1 -2 423.04 23.14
 -1 -1 -2 482.21 23.05
 -1 -1 -1 96.89 5.63
 -1 -1 -1 95.53 8.13
 -1 -1 -1 105.59 7.31
 -1 -1 -1 82.75 7.36
 -1 -1 -1 99.91 8.25
 -1 -1 -1 95.02 5.72
 -1 -1 -1 83.5 8.22
 -1 -1 -1 102.96 7.17
 -1 -1 0 3373.01 135.08
 -1 -1 0 2751.21 134.09
 -1 -1 0 2902.9 133.08
 -1 -1 0 3250.4 133.3
 -1 -1 1 2.16 3.67
 -1 -1 1 5.15 4.03
 -1 -1 1 1.01 3.3
 -1 -1 1 6.06 3.08
 -1 -1 1 6.53 1.88
 -1 -1 2 374.91 18.82
 -1 -1 2 351.81 18.27
 -1 -1 2 353.79 18.52
 -1 -1 2 349.31 18.44
 -1 -1 3 401.32 19.68
 -1 -1 3 383.73 19.15
 -1 -1 3 385.6 19.62
 -1 -1 3 369.42 20.54
 -1 -1 3 363.61 19.14
 -1 -1 4 -3.85 4.06
 -1 -1 4 3.73 3.38
 -1 -1 4 3.53 4.29
 -1 -1 4 7.48 5.56
 -1 -1 4 2.49 3.35
 -1 -1 5 134.35 8.84
 -1 -1 5 122.68 8.23
 -1 -1 5 145.21 9.75
 -1 -1 5 114.45 11.26
 -1 -1 5 141.73 10.5
 -1 -1 6 885.66 43.13
 -1 -1 6 906.29 42.56
 -1 -1 6 954.56 43.98
 -1 -1 6 910.85 46.5
 -1 -1 6 981.56 44.95
 -1 -1 7 376.78 20.41
 -1 -1 7 386.57 21.07
 -1 -1 7 381.58 19.76
 -1 -1 7 377.6 23.86
 -1 -1 7 404.21 21.85
 -1 -1 8 109.97 12.4
 -1 -1 8 114.26 10.17
 -1 -1 8 106.83 9.08
 -1 -1 9 389.95 21.62
 -1 -1 9 330.67 24.32
 -1 -1 9 401.12 22.41
 -1 -1 10 751.71 39.56
 -1 -1 10 768.69 38.17
 -1 -1 10 703.28 41.66
 -1 -1 10 765.47 39.08
 -1 -1 11 32.34 10.42
 -1 -1 11 18.22 5.61
 -1 -1 11 30.99 7.23
 -1 -1 12 1020.19 52.38
 -1 -1 12 961.74 46.46
 -1 -1 12 866.55 47.41
 -1 -1 13 359.3 22.79
 -1 -1 13 342.33 21.36
 -1 -1 13 362.46 26.11
 -1 -1 14 265.03 22.6
 -1 -1 15 524.31 35.24
 -1 -1 16 168.57 19.19
 -1 -1 17 19.74 11.89
 -1 -1 18 285.94 26.1
 -1 -1 19 268.84 25.68
 -1 -1 20 15.83 11.82
 -1 -1 21 211.68 24.79
 -1 -1 22 182.96 23.59
 -1 -1 23 -5.05 14.27
 -1 -1 24 106.69 20.88
 -1 0 -29 3.51 16.15
 -1 0 -28 102.89 22.89
 -1 0 -27 190.2 27.52
 -1 0 -26 -12.94 17.31
 -1 0 -25 59.47 18.8
 -1 0 -24 193.23 26.39
 -1 0 -23 2.9 12.22
 -1 0 -22 103.06 19.19
 -1 0 -21 511.32 40.02
 -1 0 -20 60.93 16.17
 -1 0 -19 195.57 23.05
 -1 0 -18 144.14 19.69
 -1 0 -17 127.5 18.23
 -1 0 -16 18.31 10.1
 -1 0 -15 482.49 33.85
 -1 0 -14 377.54 28.58
 -1 0 -14 381.42 25.78
 -1 0 -13 56.27 11.85
 -1 0 -13 72.13 10.24
 -1 0 -12 1208.2 62.15
 -1 0 -12 1147.44 60.56
 -1 0 -12 1314.57 62.43
 -1 0 -12 1284.15 65.45
 -1 0 -12 1304.75 61.38
 -1 0 -12 1216.35 59.22
 -1 0 -11 425.69 27.69
 -1 0 -11 491.91 27.65
 -1 0 -11 514.42 28.69
 -1 0 -11 510.32 31.19
 -1 0 -11 463.38 27.36
 -1 0 -11 480.39 25.9
 -1 0 -10 41.25 8.03
 -1 0 -10 50.83 7.62
 -1 0 -10 51.5 9.38
 -1 0 -10 45.24 8.13
 -1 0 -10 37.18 9.89
 -1 0 -10 58.75 7.9
 -1 0 -10 33.95 9.16
 -1 0 -10 39.2 6.17
 -1 0 -9 799.13 40.78
 -1 0 -9 757.32 39.68
 -1 0 -9 755.02 39.08
 -1 0 -9 757.98 39.99
 -1 0 -9 728.88 41.5
 -1 0 -9 725.06 40.6
 -1 0 -9 778.58 38.83
 -1 0 -9 773.31 37.41
 -1 0 -9 770.6 41.22
 -1 0 -8 1267.48 60.99
 -1 0 -8 1234.63 59.79
 -1 0 -8 1182.21 59.42
 -1 0 -8 1241.34 60.49
 -1 0 -8 1314.37 62.32
 -1 0 -8 1252.06 61.15
 -1 0 -8 1275.41 59.12
 -1 0 -8 1214.47 61.45
 -1 0 -7 125.14 10.46
 -1 0 -7 107.9 10.02
 -1 0 -7 114.59 11.44
 -1 0 -7 120.44 10.88
 -1 0 -7 122.02 12.03
 -1 0 -7 134.35 9.86
 -1 0 -7 114.71 11.22
 -1 0 -7 116.93 11.63
 -1 0 -6 189.96 13.95
 -1 0 -6 200.8 13.4
 -1 0 -6 190.91 14.17
 -1 0 -6 182.46 14.39
 -1 0 -6 241.84 15.15
 -1 0 -6 190.38 12.57
 -1 0 -6 220.99 15.11
 -1 0 -5 2289.28 103.51
 -1 0 -5 2352.83 103.35
 -1 0 -5 2149.71 103.64
 -1 0 -5 2355.52 104.47
 -1 0 -5 2457.24 104.27
 -1 0 -5 2221.09 101.85
 -1 0 -5 2256.07 104.44
 -1 0 -4 367.55 18.83
 -1 0 -4 327.12 18.29
 -1 0 -4 299.99 18.63
 -1 0 -4 326.87 19.1
 -1 0 -4 326.45 16.91
 -1 0 -4 353.09 19.17
 -1 0 -4 333.82 19.39
 -1 0 -3 1182.98 49.79
 -1 0 -3 1087.96 50.47
 -1 0 -3 1134.23 50.18
 -1 0 -3 1025.89 48.09
 -1 0 -3 1055.86 48.51
 -1 0 -3 1049.51 50.63
 -1 0 -2 719.57 37.12
 -1 0 -2 817.61 37.35
 -1 0 -2 774.54 35.9
 -1 0 -2 843.1 36.3
 -1 0 -1 7.35 4.07
 -1 0 0 2529.73 111.4
 -1 0 1 1564.78 20.21
 -1 0 1 1535.13 19.35
 -1 0 2 -1.3 3.1
 -1 0 2 2.62 3.07
 -1 0 2 1.25 1.94
 -1 0 2 0.43 1.9
 -1 0 3 1544.73 71.26
 -1 0 3 1579.98 69.85
 -1 0 3 1600.95 71.15
 -1 0 3 1527.12 71.99
 -1 0 3 1649.1 70.3
 -1 0 4 1098.94 50.36
 -1 0 4 1102.18 51.35
 -1 0 4 1147.39 50.74
 -1 0 4 1128.12 49.4
 -1 0 4 944.31 51.45
 -1 0 4 1111.4 50.15
 -1 0 5 4.79 4.5
 -1 0 5 0.29 2.92
 -1 0 5 0.58 6.75
 -1 0 5 -0.66 7.21
 -1 0 5 0.46 4.32
 -1 0 6 17.55 4.88
 -1 0 6 21.34 7.71
 -1 0 6 14.36 3.59
 -1 0 6 21.46 8.03
 -1 0 6 15.99 4.95
 -1 0 6 16.01 5.67
 -1 0 7 1156.48 60.15
 -1 0 7 1280.49 59.05
 -1 0 7 1302.89 56.96
 -1 0 7 1183.21 60.46
 -1 0 7 1267.16 58.24
 -1 0 7 1179.72 59.31
 -1 0 8 54.43 7.51
 -1 0 8 54.14 9.52
 -1 0 8 57.01 9.63
 -1 0 8 67.21 7.38
 -1 0 8 35.9 7.62
 -1 0 9 147.66 12.88
 -1 0 9 164.27 15.45
 -1 0 9 190.68 15.7
 -1 0 9 179.26 12.47
 -1 0 9 157.93 14.13
 -1 0 10 699.33 36.65
 -1 0 10 702.57 40.36
 -1 0 10 741.44 38.06
 -1 0 10 717.34 40.05
 -1 0 10 728.87 36.33
 -1 0 10 653.76 38.68
 -1 0 11 146.97 12.17
 -1 0 11 153.47 15.58
 -1 0 11 135.09 11.41
 -1 0 11 155.33 15.31
 -1 0 11 115.01 14.66
 -1 0 12 482.64 27.84
 -1 0 12 508.64 32.52
 -1 0 12 499.39 27.57
 -1 0 12 468.62 30.84
 -1 0 12 504.12 31.8
 -1 0 13 969.35 49.85
 -1 0 13 1040.52 55.6
 -1 0 13 959.15 53.92
 -1 0 13 1004.11 49.28
 -1 0 13 954.75 54.01
 -1 0 14 144.64 17.41
 -1 0 14 135.41 16.64
 -1 0 15 450.18 31.51
 -1 0 15 432.44 31.69
 -1 0 16 758.67 45.92
 -1 0 16 740.55 46.52
 -1 0 17 87.77 15.21
 -1 0 17 46.86 14.78
 -1 0 18 128.35 17.6
 -1 0 19 318.95 28.66
 -1 0 20 89.7 18.1
 -1 0 21 70.54 17.07
 -1 0 22 358.42 31.26
 -1 0 23 51.23 15.62
 -1 1 -29 148.17 25.68
 -1 1 -28 -17.19 17.96
 -1 1 -27 163.75 24.9
 -1 1 -26 38.86 16.12
 -1 1 -25 65.72 18.48
 -1 1 -24 171.94 25.24
 -1 1 -23 60.85 17.27
 -1 1 -22 22.2 13.19
 -1 1 -21 122.01 20.15
 -1 1 -20 1028.92 62.39
 -1 1 -19 -2.4 10.48
 -1 1 -18 388.97 31.34
 -1 1 -17 199.59 21.89
 -1 1 -17 201.46 19.7
 -1 1 -16 22.2 11.38
 -1 1 -16 44.43 11.53
 -1 1 -15 205.9 20.35
 -1 1 -14 827.82 48.78
 -1 1 -13 42.49 10.77
 -1 1 -12 1390.64 67.61
 -1 1 -12 1352.54 67.26
 -1 1 -12 1333.63 70.61
 -1 1 -12 1393.46 67.46
 -1 1 -11 1175.36 56.7
 -1 1 -11 1069.53 59.21
 -1 1 -11 1137.06 56.54
 -1 1 -10 226.7 19.15
 -1 1 -10 254.02 17.5
 -1 1 -10 248.31 17.25
 -1 1 -10 250.11 18.61
 -1 1 -10 261.98 16.54
 -1 1 -9 451.31 28.81
 -1 1 -9 465.15 26.6
 -1 1 -9 469.65 26.29
 -1 1 -9 466.86 25.11
 -1 1 -9 455.8 27.45
 -1 1 -8 1100.48 51.75
 -1 1 -8 1127.29 54.29
 -1 1 -8 1047.24 55.05
 -1 1 -8 1099.62 53.64
 -1 1 -8 1123.78 52.99
 -1 1 -8 1077 49.47
 -1 1 -7 285.09 16.27
 -1 1 -7 290.17 18.63
 -1 1 -7 283.17 19.25
 -1 1 -7 287.93 18.11
 -1 1 -7 293.06 17.59
 -1 1 -7 301.23 19.62
 -1 1 -7 291.35 14.38
 -1 1 -6 24.77 6.93
 -1 1 -6 30.06 6.12
 -1 1 -6 34.2 4.76
 -1 1 -6 23.79 5.22
 -1 1 -6 30.68 7.92
 -1 1 -5 3311.25 145.51
 -1 1 -5 3182.17 142.58
 -1 1 -5 3282.83 143.84
 -1 1 -5 3279.77 145.8
 -1 1 -4 64.47 7.63
 -1 1 -4 49.91 5.62
 -1 1 -4 81.27 8.55
 -1 1 -3 257.11 13.93
 -1 1 -3 274.77 15.6
 -1 1 -3 271.01 15.33
 -1 1 -2 1280.3 58.88
 -1 1 -2 1340.09 60.03
 -1 1 -2 1345.02 59.54
 -1 1 -1 327.53 16.87
 -1 1 -1 334.12 17.5
 -1 1 -1 396.59 17.41
 -1 1 0 889.53 41.08
 -1 1 0 958.65 40.67
 -1 1 0 918.36 40.52
 -1 1 0 939.45 41.03
 -1 1 0 818.83 40.77
 -1 1 1 2093.9 83.41
 -1 1 1 2042.91 84.46
 -1 1 1 2008.13 83.4
 -1 1 1 2035.59 84.47
 -1 1 1 2014.38 84.2
 -1 1 2 484.07 22.67
 -1 1 2 521.89 23.22
 -1 1 2 501.86 24.09
 -1 1 2 482.64 23.85
 -1 1 3 558.32 27.07
 -1 1 3 538.77 26.08
 -1 1 3 545.29 27.14
 -1 1 3 560.83 26.78
 -1 1 4 872.38 39.84
 -1 1 4 806.02 36.91
 -1 1 4 855.64 38.85
 -1 1 4 786.29 39.73
 -1 1 4 845.84 39.4
 -1 1 5 207.31 13.89
 -1 1 5 194.19 10.43
 -1 1 5 199.38 12.6
 -1 1 5 215.17 14.03
 -1 1 5 204.19 13.23
 -1 1 5 197.28 13.22
 -1 1 6 47.84 7.81
 -1 1 6 42.71 4.4
 -1 1 6 50.47 6.69
 -1 1 6 49.54 7.61
 -1 1 6 41.1 7.06
 -1 1 6 57.26 7.06
 -1 1 7 1849.62 86.36
 -1 1 7 1839.27 85.14
 -1 1 7 1804.05 82.24
 -1 1 7 1879.82 86.28
 -1 1 7 1850.26 84.84
 -1 1 7 1868.86 86.08
 -1 1 7 1873.01 84.98
 -1 1 8 337.46 21.46
 -1 1 8 290.27 19.18
 -1 1 8 297.31 19.26
 -1 1 8 336.89 21.29
 -1 1 8 342.09 19.42
 -1 1 8 309.02 20.55
 -1 1 9 40.11 7.1
 -1 1 9 40.19 7.22
 -1 1 9 40.16 9.56
 -1 1 9 42.87 8.85
 -1 1 9 27.13 8.27
 -1 1 9 29.51 6.58
 -1 1 10 660.78 37.23
 -1 1 10 640 34.17
 -1 1 10 616.89 32.96
 -1 1 10 609.6 35.89
 -1 1 10 633.94 36.29
 -1 1 10 639.31 34.44
 -1 1 11 472.44 30.85
 -1 1 11 500.42 28.09
 -1 1 11 475.71 26.7
 -1 1 11 443.19 29.55
 -1 1 11 479.15 30.29
 -1 1 12 104.88 13.24
 -1 1 12 86.22 9.67
 -1 1 12 77.25 12.04
 -1 1 12 71.28 12.55
 -1 1 13 355.64 25.86
 -1 1 13 328.51 24.82
 -1 1 13 283.7 23.28
 -1 1 13 325.45 20.91
 -1 1 14 326.76 26.81
 -1 1 14 397.31 27.16
 -1 1 14 343.04 26.77
 -1 1 15 132.87 16.63
 -1 1 15 125.22 16.27
 -1 1 15 90.04 15.34
 -1 1 16 493.15 35.41
 -1 1 16 465.99 33.77
 -1 1 16 515.16 35.26
 -1 1 17 61.84 14.48
 -1 1 17 32.09 11.48
 -1 1 17 53.33 14.22
 -1 1 18 5.9 11.36
 -1 1 18 -2.27 10.44
 -1 1 18 -6.78 12.38
 -1 1 19 214.84 24.68
 -1 1 19 240.51 23.85
 -1 1 20 357.61 30.13
 -1 1 20 376.84 32.91
 -1 1 21 4.45 12.71
 -1 1 21 -10.54 14.42
 -1 2 -29 193.93 27.49
 -1 2 -28 -6.87 15.79
 -1 2 -27 96.8 22.08
 -1 2 -26 151.93 24.01
 -1 2 -25 21.84 14.37
 -1 2 -24 138.27 22.57
 -1 2 -23 236.52 28.2
 -1 2 -22 -5.53 12.07
 -1 2 -21 87.12 16.59
 -1 2 -20 155.88 21.31
 -1 2 -19 31.02 12.37
 -1 2 -18 219.35 21.28
 -1 2 -18 200.98 22.73
 -1 2 -17 286.42 24.62
 -1 2 -17 336.62 27.84
 -1 2 -16 74.04 13.41
 -1 2 -16 74.02 14.37
 -1 2 -15 228.06 20.55
 -1 2 -15 247.29 22.48
 -1 2 -14 804.69 45.95
 -1 2 -14 804.6 47.36
 -1 2 -13 344.25 25.7
 -1 2 -13 431.95 28.67
 -1 2 -12 117 14.12
 -1 2 -12 168.42 16.34
 -1 2 -11 444.89 28.31
 -1 2 -11 449.63 27.92
 -1 2 -11 394.48 25.47
 -1 2 -10 246.8 19.66
 -1 2 -10 206.44 18.12
 -1 2 -10 263.89 17.39
 -1 2 -9 -1.12 6.52
 -1 2 -9 6.63 6.89
 -1 2 -9 7.55 5.75
 -1 2 -8 97.49 11.69
 -1 2 -8 116.66 12.47
 -1 2 -8 117.45 10.6
 -1 2 -7 576.73 31.61
 -1 2 -7 570.94 30.21
 -1 2 -7 565.31 31.96
 -1 2 -6 30.69 7.35
 -1 2 -6 54.26 7.66
 -1 2 -6 32.97 6.3
 -1 2 -6 62.6 8.83
 -1 2 -5 2332.1 104.5
 -1 2 -5 2319.23 103.72
 -1 2 -5 2305.73 103.09
 -1 2 -5 2159.05 104.52
 -1 2 -4 1189.26 56.6
 -1 2 -4 1221.79 55.55
 -1 2 -4 1154.08 55.47
 -1 2 -4 1185.02 56.86
 -1 2 -3 77.59 8.77
 -1 2 -3 81.09 8.46
 -1 2 -3 79.23 7.13
 -1 2 -3 63.54 7.18
 -1 2 -3 79.86 5.35
 -1 2 -2 1274.88 58.79
 -1 2 -2 1257.69 56.82
 -1 2 -2 1254.95 58.73
 -1 2 -1 2160.5 95.68
 -1 2 -1 2172.45 95.91
 -1 2 -1 2135.95 93.5
 -1 2 -1 2192.98 95.38
 -1 2 -1 2067.72 93.72
 -1 2 0 148.1 9.44
 -1 2 0 140.99 8.7
 -1 2 0 133.51 10.01
 -1 2 0 136.76 9.93
 -1 2 1 253.62 13.6
 -1 2 1 247.52 14.5
 -1 2 1 270.24 14.52
 -1 2 1 261.06 15.16
 -1 2 2 205.2 12.28
 -1 2 2 210.09 10.33
 -1 2 2 180.64 12.51
 -1 2 2 204.86 10.8
 -1 2 2 216.97 13.41
 -1 2 3 326.91 18.17
 -1 2 3 310.28 15.71
 -1 2 3 294.76 16.77
 -1 2 3 320.2 15.79
 -1 2 3 310.66 17.97
 -1 2 3 308.81 18.27
 -1 2 4 205.84 12.17
 -1 2 4 194.16 10.8
 -1 2 4 199.47 11.87
 -1 2 4 207.6 13.87
 -1 2 4 215.4 13.85
 -1 2 4 207.81 13.79
 -1 2 5 955.23 44.32
 -1 2 5 935.84 44.25
 -1 2 5 832.9 41.79
 -1 2 5 888.2 42.31
 -1 2 5 857.56 43.74
 -1 2 5 907.65 40.27
 -1 2 5 876.64 43.95
 -1 2 6 2.27 4.6
 -1 2 6 0.18 1.83
 -1 2 6 2.31 5.95
 -1 2 6 0.92 3.59
 -1 2 6 10.16 4.93
 -1 2 6 0.94 2.65
 -1 2 6 7.1 6.07
 -1 2 6 -0.75 5.34
 -1 2 7 1154.66 53.23
 -1 2 7 1065.21 47.64
 -1 2 7 1056.75 49.87
 -1 2 7 1017.27 50.81
 -1 2 7 1074.48 52.5
 -1 2 7 1036.31 48.9
 -1 2 7 1061.34 53.04
 -1 2 8 1176.46 58.99
 -1 2 8 1140.87 55.4
 -1 2 8 1224.41 57.21
 -1 2 8 1185.39 58.42
 -1 2 8 1183.07 54.96
 -1 2 8 1217.31 59.25
 -1 2 9 34.4 9.01
 -1 2 9 26.05 5.44
 -1 2 9 26.1 6.67
 -1 2 9 26.62 7.66
 -1 2 9 33.9 5.63
 -1 2 9 27.28 8.84
 -1 2 10 247.13 19.55
 -1 2 10 219.85 14.9
 -1 2 10 260.08 17.14
 -1 2 10 232.1 18.16
 -1 2 10 231.48 14.85
 -1 2 10 212.94 18.68
 -1 2 11 561.88 33.76
 -1 2 11 573 29.21
 -1 2 11 506.31 32.2
 -1 2 11 512.15 28.63
 -1 2 11 540.56 33.5
 -1 2 12 17.12 5.47
 -1 2 12 25.67 9.36
 -1 2 12 9.24 8.37
 -1 2 12 20.95 9.35
 -1 2 13 -1.46 8.28
 -1 2 13 -6.73 8.99
 -1 2 13 3.27 9.71
 -1 2 14 160.49 17.59
 -1 2 14 158.46 17.99
 -1 2 14 164.28 19.04
 -1 2 15 57.08 12.85
 -1 2 15 60.93 12.8
 -1 2 15 51.29 14.23
 -1 2 16 24.89 12.63
 -1 2 16 6.31 10.43
 -1 2 16 6.09 11.25
 -1 2 17 121.1 18.03
 -1 2 17 125.23 19.01
 -1 2 18 70.54 15.21
 -1 2 18 47.59 13.7
 -1 2 18 61.75 16.54
 -1 2 19 -2.04 13.26
 -1 2 19 2.51 10.37
 -1 2 19 2.41 13.19
 -1 2 20 309.61 29.4
 -1 2 20 258.63 28.54
 -1 2 21 155.42 22.48
 -1 2 21 132.86 22.14
 -1 2 22 66.59 17.67
 -1 2 23 552.35 43.98
 -1 3 -29 144.06 24.36
 -1 3 -28 51.33 16.85
 -1 3 -27 3.32 14.25
 -1 3 -26 193.09 26.53
 -1 3 -25 121.08 20.99
 -1 3 -24 62.79 17.3
 -1 3 -23 252.54 28.53
 -1 3 -22 247.25 27.02
 -1 3 -21 -2.62 11.25
 -1 3 -20 500.7 35.25
 -1 3 -20 427.09 35.6
 -1 3 -19 501.22 35.91
 -1 3 -19 507.07 37.43
 -1 3 -18 27 12.13
 -1 3 -18 2.24 9.26
 -1 3 -17 552.15 35.6
 -1 3 -17 449.97 35.22
 -1 3 -16 389.43 28.95
 -1 3 -16 385.46 27.95
 -1 3 -16 359.23 29.31
 -1 3 -15 5.14 8.71
 -1 3 -15 15.42 10.18
 -1 3 -15 1.86 9.32
 -1 3 -14 394.11 27.98
 -1 3 -14 355.54 26.72
 -1 3 -14 414.77 28.84
 -1 3 -13 345.54 25.16
 -1 3 -13 327.76 23.86
 -1 3 -13 321.53 24.95
 -1 3 -12 19.21 8.85
 -1 3 -12 24.07 8.32
 -1 3 -12 27.99 8.66
 -1 3 -11 245.8 19.72
 -1 3 -11 240.51 18.87
 -1 3 -11 234.32 19.21
 -1 3 -10 609.37 34.11
 -1 3 -10 569.35 33.91
 -1 3 -10 609.02 34.91
 -1 3 -10 560.77 27.05
 -1 3 -9 102.37 12.96
 -1 3 -9 94.43 11.76
 -1 3 -9 92.16 11.48
 -1 3 -9 105.65 10.88
 -1 3 -9 97.64 6
 -1 3 -8 508.63 29.8
 -1 3 -8 435.52 28.19
 -1 3 -8 482.85 28.13
 -1 3 -8 483.22 27.43
 -1 3 -8 482.9 23.15
 -1 3 -7 629.34 35.91
 -1 3 -7 631.59 35.08
 -1 3 -7 701.89 35.24
 -1 3 -7 694.75 37.06
 -1 3 -6 4.61 6.23
 -1 3 -6 5.84 4.91
 -1 3 -6 15.24 5.35
 -1 3 -6 11.84 7.43
 -1 3 -5 342.24 20.99
 -1 3 -5 296.99 18.79
 -1 3 -5 361.92 20.18
 -1 3 -5 328.23 21.31
 -1 3 -4 2442.47 113.43
 -1 3 -4 2435.77 113.18
 -1 3 -4 2515.28 110.88
 -1 3 -4 2546.72 112.42
 -1 3 -4 2442.21 109.87
 -1 3 -3 180.83 13.17
 -1 3 -3 159.83 12.9
 -1 3 -3 167.24 10.26
 -1 3 -3 160.8 12.07
 -1 3 -3 164.91 10.62
 -1 3 -2 383.34 21.87
 -1 3 -2 368.4 18.06
 -1 3 -2 370.79 21.4
 -1 3 -2 363.16 19.7
 -1 3 -1 539.85 29.52
 -1 3 -1 560.97 29.13
 -1 3 -1 561.98 29.75
 -1 3 -1 585.88 28.55
 -1 3 0 908.27 43.99
 -1 3 0 934.37 43.09
 -1 3 0 981.34 44.52
 -1 3 1 106.47 9.86
 -1 3 1 119.99 8.94
 -1 3 1 134.73 9.68
 -1 3 1 112.3 10.57
 -1 3 2 295.07 18.23
 -1 3 2 298.12 17.36
 -1 3 2 343.59 19.57
 -1 3 2 336.77 18.23
 -1 3 2 289.5 17.55
 -1 3 3 31.17 6.35
 -1 3 3 14.46 5.55
 -1 3 3 19.19 4.58
 -1 3 3 22.28 5.73
 -1 3 3 25.52 3.31
 -1 3 3 18.69 6.68
 -1 3 4 389.25 19.65
 -1 3 4 359.45 22.54
 -1 3 4 420.16 20.76
 -1 3 4 371.18 21.88
 -1 3 4 378.63 19.63
 -1 3 4 432.26 23.05
 -1 3 4 380.29 23.17
 -1 3 5 410.55 21
 -1 3 5 431.29 23.71
 -1 3 5 426.63 22.06
 -1 3 5 434.5 24.99
 -1 3 5 453.81 25
 -1 3 5 435.44 25.43
 -1 3 6 247.14 15.92
 -1 3 6 224.34 14.6
 -1 3 6 260.89 17.4
 -1 3 6 250.08 17.53
 -1 3 6 247.83 17.76
 -1 3 7 351.17 22.23
 -1 3 7 330.99 21.66
 -1 3 7 298.63 19.78
 -1 3 7 368.04 19.9
 -1 3 7 309.84 21.41
 -1 3 7 398.61 23.86
 -1 3 8 940.79 47.26
 -1 3 8 891.12 41.24
 -1 3 8 885.71 44.53
 -1 3 8 884.43 44.22
 -1 3 8 883.63 46.31
 -1 3 8 859.95 47.33
 -1 3 9 389.03 24.8
 -1 3 9 353.73 18.54
 -1 3 9 379.34 21.9
 -1 3 9 372.66 21.92
 -1 3 9 338.12 23.27
 -1 3 9 337.88 24.67
 -1 3 10 65.86 9.27
 -1 3 10 87.95 9.56
 -1 3 10 102.99 13.08
 -1 3 10 103.66 11.74
 -1 3 10 120.4 14.11
 -1 3 11 220.2 16.01
 -1 3 11 229.04 19.77
 -1 3 11 219.43 18
 -1 3 11 215.58 19.5
 -1 3 12 257.53 17.99
 -1 3 12 272.73 20.97
 -1 3 12 246.06 21.6
 -1 3 12 245.9 21.58
 -1 3 13 -4.4 8.39
 -1 3 13 -5.39 10.17
 -1 3 13 -8.38 10.71
 -1 3 14 453.61 31.36
 -1 3 14 371.31 28.13
 -1 3 14 409.31 30.67
 -1 3 15 266.8 22.97
 -1 3 15 270.91 25.03
 -1 3 15 263.73 24.78
 -1 3 16 24.98 11.75
 -1 3 16 33.38 12.78
 -1 3 16 29.04 14.17
 -1 3 17 184.84 21.01
 -1 3 17 189.3 22.68
 -1 3 17 202.89 23.21
 -1 3 18 155.51 20.92
 -1 3 18 104.99 19.76
 -1 3 19 7.94 12.91
 -1 3 19 2.46 14.05
 -1 3 20 97.29 19.22
 -1 3 20 188.41 23.83
 -1 3 21 235.73 27.49
 -1 3 21 251.1 28.71
 -1 3 22 -12.15 14.62
 -1 3 22 2.81 14.69
 -1 3 23 110.63 20.94
 -1 3 23 81.95 19.9
 -1 3 24 191.21 27.18
 -1 3 25 12.55 16.79
 -1 4 -29 132.43 23.17
 -1 4 -28 142.63 23.58
 -1 4 -27 -6.6 14.66
 -1 4 -26 86.26 19.72
 -1 4 -25 212.76 26.92
 -1 4 -24 20.78 12.52
 -1 4 -23 142.5 21.78
 -1 4 -22 283.71 28.96
 -1 4 -21 111.98 18.43
 -1 4 -21 100.91 18.53
 -1 4 -20 148.59 20.82
 -1 4 -20 194.18 22.08
 -1 4 -19 498.28 37.04
 -1 4 -19 467.33 35.23
 -1 4 -18 80.02 15.04
 -1 4 -18 73.34 15.53
 -1 4 -17 458.61 33.8
 -1 4 -17 502.4 35.94
 -1 4 -16 341.2 26.67
 -1 4 -16 351.62 28.08
 -1 4 -16 311.78 27.22
 -1 4 -15 51.01 11.71
 -1 4 -15 44.05 10.81
 -1 4 -15 52.44 12.06
 -1 4 -14 125.13 15.79
 -1 4 -14 104.09 15.14
 -1 4 -14 152.64 17.48
 -1 4 -13 500.23 33.01
 -1 4 -13 524.27 33.72
 -1 4 -13 549.4 35
 -1 4 -12 370.02 26.75
 -1 4 -12 400.53 26.85
 -1 4 -12 382.95 27.83
 -1 4 -11 11.15 7.87
 -1 4 -11 35.75 8.6
 -1 4 -11 27.99 8.18
 -1 4 -10 742.28 39.88
 -1 4 -10 638.03 38.04
 -1 4 -10 683.7 40.21
 -1 4 -9 405.98 26.8
 -1 4 -9 426.17 25.93
 -1 4 -9 416.19 27.75
 -1 4 -8 3.63 6.99
 -1 4 -8 2.84 5.41
 -1 4 -8 3.93 7.79
 -1 4 -7 396.64 26.63
 -1 4 -7 431.36 24.72
 -1 4 -7 451.04 27.88
 -1 4 -6 1368.4 64.98
 -1 4 -6 1290.1 61.53
 -1 4 -6 1300.53 63.03
 -1 4 -6 1236.3 64.66
 -1 4 -5 131.46 13.06
 -1 4 -5 144.09 9.98
 -1 4 -5 112.86 11.11
 -1 4 -5 109.16 12.01
 -1 4 -4 729.48 39.62
 -1 4 -4 751.85 39.92
 -1 4 -4 744.28 35.62
 -1 4 -4 724.72 38.72
 -1 4 -4 749.57 36.77
 -1 4 -3 599 33.77
 -1 4 -3 599.37 29.02
 -1 4 -3 632.53 33.69
 -1 4 -3 628.68 31.4
 -1 4 -2 7.67 5.73
 -1 4 -2 15.96 6.86
 -1 4 -2 8.85 2.49
 -1 4 -2 11.13 5.31
 -1 4 -2 11.25 5.31
 -1 4 -2 14.13 6.45
 -1 4 -1 63.12 9.21
 -1 4 -1 74.16 8.72
 -1 4 -1 73.95 8.25
 -1 4 -1 65.42 8.17
 -1 4 -1 74.18 9.51
 -1 4 0 1874.89 35.94
 -1 4 0 1692.72 38.52
 -1 4 0 1712.06 36.07
 -1 4 0 1709.22 38.46
 -1 4 0 1762.15 36.24
 -1 4 1 199.73 13.51
 -1 4 1 190.95 14.8
 -1 4 1 161.95 13.37
 -1 4 1 185.27 13.42
 -1 4 1 169.74 14.24
 -1 4 1 205.97 14.29
 -1 4 2 855.49 41.81
 -1 4 2 782.32 40.87
 -1 4 2 740.12 39.43
 -1 4 2 777.23 39.53
 -1 4 2 789.97 39.38
 -1 4 3 357.71 19.73
 -1 4 3 293.65 20.54
 -1 4 3 314.43 20.68
 -1 4 3 315.64 15.57
 -1 4 3 343.01 19.72
 -1 4 3 313.72 15.83
 -1 4 3 361.21 20.04
 -1 4 3 347.63 21.81
 -1 4 4 8.25 3.1
 -1 4 4 0.98 6
 -1 4 4 5.65 4.15
 -1 4 4 9.95 6.76
 -1 4 4 0.7 4.77
 -1 4 4 5.27 4.81
 -1 4 4 2.12 6.42
 -1 4 5 973.91 47.44
 -1 4 5 1017.59 50.68
 -1 4 5 1026.85 46.86
 -1 4 5 1040.34 51.49
 -1 4 5 954.72 51.78
 -1 4 6 522.48 25.6
 -1 4 6 503.48 28.66
 -1 4 6 470.15 25.34
 -1 4 6 512.1 29.88
 -1 4 6 469.95 29.96
 -1 4 7 77.94 9.78
 -1 4 7 79.99 11.1
 -1 4 7 105.71 8.88
 -1 4 7 97.8 12.14
 -1 4 8 568.07 33.5
 -1 4 8 587.03 33.34
 -1 4 8 573.49 34.45
 -1 4 8 541.62 31.86
 -1 4 9 1260.37 64.03
 -1 4 9 1257.72 61.89
 -1 4 9 1233.95 63.11
 -1 4 9 1211.1 64.66
 -1 4 10 8.9 6.57
 -1 4 10 5.66 8.1
 -1 4 10 18.9 9.29
 -1 4 10 11.63 7.85
 -1 4 11 634.29 36.38
 -1 4 11 559.24 34.22
 -1 4 11 533.4 36.13
 -1 4 11 552.04 32.98
 -1 4 12 396.71 28.51
 -1 4 12 356.72 24.7
 -1 4 12 363.35 26.66
 -1 4 12 444.02 29.88
 -1 4 13 13.79 9.8
 -1 4 13 1.95 9.13
 -1 4 13 8.79 11.79
 -1 4 14 71.3 12.92
 -1 4 14 77.42 15.37
 -1 4 14 67.74 15.05
 -1 4 15 482.73 35.51
 -1 4 15 501.03 33.44
 -1 4 15 477.27 35.72
 -1 4 16 111.61 19.21
 -1 4 16 113.31 18.63
 -1 4 17 115.66 19.36
 -1 4 17 122.59 20.82
 -1 4 18 111.5 19.5
 -1 4 18 146.32 22.09
 -1 4 19 22.39 13.71
 -1 4 19 35.34 16.7
 -1 4 20 93.84 19.01
 -1 4 20 55.55 18.15
 -1 4 21 300.41 31.46
 -1 4 21 306.47 31.89
 -1 4 22 -3.19 14.43
 -1 4 22 22.97 16.75
 -1 4 23 198.84 27.33
 -1 4 23 139.97 25.25
 -1 4 24 222.97 29.48
 -1 4 24 221.8 29.67
 -1 4 25 21.23 17.03
 -1 4 25 3.18 18.53
 -1 4 26 9.79 17.86
 -1 5 -29 -13.79 14.23
 -1 5 -28 16.8 14.94
 -1 5 -27 52.23 17.39
 -1 5 -26 -12.64 14.76
 -1 5 -25 158.71 23.27
 -1 5 -24 102.9 19.31
 -1 5 -23 -2.82 12.1
 -1 5 -22 271.86 28.25
 -1 5 -22 283.55 28.61
 -1 5 -21 354.97 32.13
 -1 5 -21 368.75 32.46
 -1 5 -20 -2.42 12.3
 -1 5 -20 2.45 9.49
 -1 5 -19 387.81 32.8
 -1 5 -19 411.69 32.83
 -1 5 -18 291.92 28
 -1 5 -18 314.35 27.33
 -1 5 -17 55.22 15.09
 -1 5 -17 62.78 14.23
 -1 5 -17 45.53 11.93
 -1 5 -16 106.69 17.23
 -1 5 -16 149.82 18.46
 -1 5 -16 149.3 18.31
 -1 5 -15 588.2 39.63
 -1 5 -15 606.97 38.17
 -1 5 -15 562.99 37.7
 -1 5 -14 85.06 14.4
 -1 5 -14 93.89 15.09
 -1 5 -14 95.78 13.59
 -1 5 -13 201.27 20.67
 -1 5 -13 254.03 21.44
 -1 5 -13 220.24 19.45
 -1 5 -12 485.35 33.45
 -1 5 -12 511.91 33.14
 -1 5 -12 482.11 31.21
 -1 5 -11 41.67 11.07
 -1 5 -11 45.49 11.14
 -1 5 -11 42.7 9.06
 -1 5 -10 476.97 32.15
 -1 5 -10 467.77 31.38
 -1 5 -10 483.62 29.09
 -1 5 -9 360.56 27.04
 -1 5 -9 430.84 27.98
 -1 5 -9 399.84 24.7
 -1 5 -8 22.41 8.33
 -1 5 -8 31.01 8.99
 -1 5 -8 20.08 6.2
 -1 5 -7 343.91 24.33
 -1 5 -7 336.32 24.35
 -1 5 -7 334.26 20.41
 -1 5 -6 900.41 47.86
 -1 5 -6 826.77 47
 -1 5 -6 871.41 42.63
 -1 5 -5 554.43 32.24
 -1 5 -5 502.53 31.73
 -1 5 -5 519.8 26.77
 -1 5 -4 358.14 23.55
 -1 5 -4 297.51 17
 -1 5 -4 357.77 22.97
 -1 5 -4 330.73 19.95
 -1 5 -3 2106.56 97.93
 -1 5 -3 1921.26 90.36
 -1 5 -3 2079.09 97.08
 -1 5 -3 2204.8 94.78
 -1 5 -3 2142.68 96.94
 -1 5 -2 743.77 39.29
 -1 5 -2 749.08 40.37
 -1 5 -2 666.57 32.6
 -1 5 -2 774.45 37.87
 -1 5 -2 771.21 39.77
 -1 5 -2 793.13 37.94
 -1 5 -1 76.27 10.83
 -1 5 -1 62.8 9.96
 -1 5 -1 63.62 9.95
 -1 5 -1 84.22 9.58
 -1 5 -1 84.89 9.06
 -1 5 0 775.74 39.79
 -1 5 0 646.64 37.55
 -1 5 0 716.12 37.32
 -1 5 0 697.37 38.59
 -1 5 0 671.87 36.2
 -1 5 1 391.82 22.31
 -1 5 1 373.42 24.36
 -1 5 1 340.63 23.01
 -1 5 2 55.24 8.3
 -1 5 2 55.52 9.58
 -1 5 2 55.45 9.38
 -1 5 2 38.24 6.8
 -1 5 2 46.84 9.32
 -1 5 3 646.6 35.46
 -1 5 3 667.04 37.09
 -1 5 3 648.8 30.77
 -1 5 3 657.85 37.16
 -1 5 3 669.58 37.78
 -1 5 4 447.93 26.63
 -1 5 4 455.81 28.42
 -1 5 4 450.25 25.41
 -1 5 4 466.96 28.66
 -1 5 4 458.7 29.03
 -1 5 5 419.57 27.38
 -1 5 5 453.13 24.84
 -1 5 5 462.97 28.43
 -1 5 5 432.23 28.81
 -1 5 6 1410.34 72.85
 -1 5 6 1542.12 69.62
 -1 5 6 1438.6 73.32
 -1 5 6 1461.69 74.5
 -1 5 7 228.67 17.96
 -1 5 7 209.31 18.16
 -1 5 7 210.37 18.81
 -1 5 8 37.48 8.58
 -1 5 8 37.53 9.56
 -1 5 8 22.09 9.03
 -1 5 9 669.29 38.76
 -1 5 9 693.83 40.09
 -1 5 9 651.06 40.64
 -1 5 10 98.73 12.34
 -1 5 10 99.71 13.85
 -1 5 10 76.45 13.5
 -1 5 10 103.26 13.66
 -1 5 11 29.69 8.4
 -1 5 11 31.48 10.73
 -1 5 11 34.03 12.23
 -1 5 11 7.57 8.8
 -1 5 12 285.74 24.23
 -1 5 12 328 24.36
 -1 5 12 263.44 24.53
 -1 5 12 273.92 22
 -1 5 13 129.32 18.31
 -1 5 13 155.96 19.88
 -1 5 13 159.92 17.32
 -1 5 14 34.07 12.8
 -1 5 14 37.8 14.3
 -1 5 15 269.89 27.71
 -1 5 15 270.02 26.15
 -1 5 16 170.6 23.57
 -1 5 16 218.87 24.21
 -1 5 17 16.1 14.2
 -1 5 17 23.55 14.3
 -1 5 18 93.33 19.3
 -1 5 18 74.47 19.12
 -1 5 19 145.33 23.38
 -1 5 19 117.17 21.89
 -1 5 20 15.51 15.14
 -1 5 20 -5.44 15.23
 -1 5 21 80.89 19.13
 -1 5 21 116.21 23.85
 -1 5 22 50.41 17.84
 -1 5 22 32.33 17.74
 -1 5 23 3.48 15.73
 -1 5 23 3.04 16.62
 -1 5 24 28.74 16.82
 -1 5 25 29.56 17.29
 -1 5 26 3.79 15.94
 -1 6 -28 85.99 19.65
 -1 6 -27 96.45 19.93
 -1 6 -26 34.29 14.85
 -1 6 -25 60.21 17.23
 -1 6 -24 168.27 23.6
 -1 6 -23 55.93 17.36
 -1 6 -23 33.42 13.91
 -1 6 -22 71.34 17.19
 -1 6 -22 63.96 15.35
 -1 6 -21 300.78 30.25
 -1 6 -21 284.87 28.16
 -1 6 -20 81.19 18.67
 -1 6 -20 82.22 16.35
 -1 6 -19 45.96 15.29
 -1 6 -19 80.22 15.14
 -1 6 -18 677.85 46.53
 -1 6 -18 666.49 43.92
 -1 6 -17 108.46 18.33
 -1 6 -17 120.46 17.87
 -1 6 -17 87.49 15.11
 -1 6 -16 119.07 18.82
 -1 6 -16 108.59 15.86
 -1 6 -15 537.25 38.59
 -1 6 -15 514.61 37.07
 -1 6 -15 566.21 36.46
 -1 6 -14 102.37 17.02
 -1 6 -14 104.18 16.38
 -1 6 -14 138.14 15.74
 -1 6 -13 10.49 10.54
 -1 6 -13 7.51 10.86
 -1 6 -13 7.57 7.71
 -1 6 -12 537.08 37.61
 -1 6 -12 579.49 37.34
 -1 6 -12 560.67 34.08
 -1 6 -11 350.47 28.16
 -1 6 -11 391.4 29.28
 -1 6 -10 117.68 15.27
 -1 6 -10 124.5 16.34
 -1 6 -9 419.44 30.23
 -1 6 -9 465.71 31.79
 -1 6 -8 85.28 13.26
 -1 6 -8 69.68 12.75
 -1 6 -7 27.18 9.93
 -1 6 -7 22.73 9.63
 -1 6 -6 520.1 33.92
 -1 6 -6 551.23 34.43
 -1 6 -5 341.09 25.2
 -1 6 -5 352.65 24.91
 -1 6 -5 330.52 23.74
 -1 6 -4 70.57 11.69
 -1 6 -4 78.84 11.62
 -1 6 -4 79.82 11.19
 -1 6 -3 866.2 46.9
 -1 6 -3 876.39 46.21
 -1 6 -3 794.04 44.98
 -1 6 -3 746.36 44.14
 -1 6 -2 345.67 24.2
 -1 6 -2 332.81 24.49
 -1 6 -2 352.14 23.99
 -1 6 -1 70.86 11.36
 -1 6 -1 74.45 10.84
 -1 6 -1 69.53 11.15
 -1 6 0 445.98 29.29
 -1 6 0 418.19 27.66
 -1 6 0 451.81 28.74
 -1 6 1 366.18 26.4
 -1 6 1 396.96 25.76
 -1 6 2 -1.21 6.57
 -1 6 2 5.76 7.32
 -1 6 2 6.86 7.25
 -1 6 2 2.87 7.86
 -1 6 3 105.73 13.42
 -1 6 3 87.18 11.79
 -1 6 3 109.35 13.28
 -1 6 3 102.08 13.84
 -1 6 4 378.95 27.02
 -1 6 4 400.85 25.6
 -1 6 4 434.96 24.94
 -1 6 4 385.84 27.06
 -1 6 4 379.12 27.37
 -1 6 5 46.05 10.23
 -1 6 5 40.03 9.64
 -1 6 5 35.04 7.08
 -1 6 5 27 9.58
 -1 6 6 181.21 17.08
 -1 6 6 124.85 15.92
 -1 6 6 176.54 18.22
 -1 6 7 394.44 28.75
 -1 6 7 463.12 30.28
 -1 6 7 463.65 31.4
 -1 6 8 56.67 11.31
 -1 6 8 66.13 12.78
 -1 6 8 54.22 12.38
 -1 6 9 193.22 18.84
 -1 6 9 172.63 18.38
 -1 6 9 210.92 21
 -1 6 10 415.47 30.13
 -1 6 10 405.44 29.16
 -1 6 10 444.94 30.02
 -1 6 10 399.89 31.94
 -1 6 11 23.64 9.19
 -1 6 11 14.75 11.18
 -1 6 11 38.03 12.46
 -1 6 12 308.9 27.38
 -1 6 12 276.65 25.42
 -1 6 13 346.79 30.86
 -1 6 13 396.23 30.57
 -1 6 14 12.7 13.32
 -1 6 14 17.32 12.43
 -1 6 15 77.95 17.1
 -1 6 15 83.31 17.92
 -1 6 16 309.18 30.18
 -1 6 16 397.64 34.14
 -1 6 17 73.82 18.35
 -1 6 17 80.55 19.13
 -1 6 18 46.36 17.08
 -1 6 18 30.17 16.02
 -1 6 19 226.15 28.15
 -1 6 19 217.38 27.94
 -1 6 20 88.59 19.14
 -1 6 21 27.33 15.48
 -1 6 22 166.14 26.42
 -1 6 23 76.62 20.9
 -1 6 24 41.27 18.66
 -1 6 25 134.69 25.86
 -1 7 -24 143.68 24.06
 -1 7 -23 132.45 22.94
 -1 7 -22 8.87 14.23
 -1 7 -21 217.29 26.55
 -1 7 -20 113.37 20.57
 -1 7 -19 52.59 16.47
 -1 7 -18 202.46 24.74
 -1 7 -17 113.84 18.9
 -1 7 -17 120.77 20.14
 -1 7 -16 -11.18 13.3
 -1 7 -16 7.65 13.15
 -1 7 -15 335.37 29.13
 -1 7 -15 326.59 30.21
 -1 7 -14 504.52 36.51
 -1 7 -14 479.69 37.14
 -1 7 -13 -8.41 11.1
 -1 7 -13 4.64 11.32
 -1 7 -12 304.5 26.22
 -1 7 -12 282 26.57
 -1 7 -11 756.88 46.54
 -1 7 -11 716.64 46.59
 -1 7 -10 31.53 11.64
 -1 7 -10 56.1 13.18
 -1 7 -9 183.45 20.52
 -1 7 -9 215.88 21.57
 -1 7 -8 225.3 22
 -1 7 -8 228.69 22.03
 -1 7 -7 -1.86 9.82
 -1 7 -7 1.85 8.89
 -1 7 -7 7.8 8.45
 -1 7 -6 43.86 10.75
 -1 7 -6 53.18 11.97
 -1 7 -6 46.1 11.02
 -1 7 -5 159.12 18.43
 -1 7 -5 165.6 18.77
 -1 7 -5 188.53 18
 -1 7 -4 104.79 15.72
 -1 7 -4 99.2 14.56
 -1 7 -4 104.38 13.99
 -1 7 -3 64.99 12.82
 -1 7 -3 62.17 12.44
 -1 7 -3 81.56 12.51
 -1 7 -2 588.85 37.92
 -1 7 -2 604.28 37.37
 -1 7 -2 577.57 36.2
 -1 7 -1 187.09 19.52
 -1 7 -1 214.67 18.94
 -1 7 -1 183.44 18.03
 -1 7 0 65.61 12.52
 -1 7 0 86.7 12.79
 -1 7 1 354.1 27.02
 -1 7 1 353.44 25.76
 -1 7 1 380.9 26.89
 -1 7 1 376.25 27.35
 -1 7 2 98.78 14.75
 -1 7 2 124.66 14.35
 -1 7 2 142.66 15.96
 -1 7 2 122.13 15.88
 -1 7 3 81 12.35
 -1 7 3 95.97 14.37
 -1 7 3 55.84 13.08
 -1 7 3 79.36 11.23
 -1 7 3 87.52 14.07
 -1 7 4 434.85 28.73
 -1 7 4 380.49 29.77
 -1 7 4 463.83 30.52
 -1 7 4 443.61 31.29
 -1 7 5 46.34 11.45
 -1 7 5 48.99 11.76
 -1 7 5 78.51 14.17
 -1 7 6 32.54 10.62
 -1 7 6 23.38 10.57
 -1 7 6 34.02 12.15
 -1 7 7 249.61 22.55
 -1 7 7 268.93 22.72
 -1 7 7 192.22 21.48
 -1 7 8 156.93 17.87
 -1 7 8 171.25 19.1
 -1 7 8 157.33 19.67
 -1 7 9 5.71 8.88
 -1 7 9 -1.82 10.75
 -1 7 9 12.8 11.27
 -1 7 10 406.99 30.6
 -1 7 10 432.32 31.98
 -1 7 10 417.04 33.38
 -1 7 11 132.29 17.58
 -1 7 11 163.99 19.99
 -1 7 11 193.75 22.5
 -1 7 12 12.38 12.65
 -1 7 12 22.01 13.7
 -1 7 13 200.83 23.61
 -1 7 13 279.39 28.09
 -1 7 14 153.06 22.58
 -1 7 15 8.45 13.95
 -1 7 16 88.33 18.73
 -1 7 17 9.25 15.05
 -1 7 18 6.42 15.22
 -1 7 19 43.41 18.78
 -1 7 20 65.93 20.04
 -1 7 21 -3.59 15.41
 -1 7 22 70.38 20.27
 -1 7 23 57.13 21.69
 -1 8 -25 -3.3 15.89
 -1 8 -24 55.49 19.19
 -1 8 -23 238.24 29.81
 -1 8 -22 57.09 19.39
 -1 8 -21 56.1 17.42
 -1 8 -20 250.63 29.34
 -1 8 -19 62.86 18.51
 -1 8 -18 93.56 19.42
 -1 8 -17 134.74 21.38
 -1 8 -17 205.33 24.91
 -1 8 -16 172.2 22.92
 -1 8 -16 136.14 21.16
 -1 8 -15 87.2 17.85
 -1 8 -15 70.25 15.96
 -1 8 -14 529.24 40.04
 -1 8 -14 556.58 40.97
 -1 8 -13 197.05 23
 -1 8 -13 185.84 22.76
 -1 8 -12 18.45 12.96
 -1 8 -12 34.52 13.85
 -1 8 -11 483.43 34.94
 -1 8 -11 370.11 32.62
 -1 8 -10 40.17 13.28
 -1 8 -10 46.15 13.59
 -1 8 -9 -2.2 11.03
 -1 8 -9 10.99 11.47
 -1 8 -9 -4.46 9.73
 -1 8 -9 14.44 10.53
 -1 8 -8 177.54 21.18
 -1 8 -8 162.65 19.89
 -1 8 -8 166.57 19.1
 -1 8 -7 245.5 23.6
 -1 8 -7 200.24 21.88
 -1 8 -7 183.39 20.33
 -1 8 -6 134.87 18.02
 -1 8 -6 144.36 18.46
 -1 8 -6 102.06 15.44
 -1 8 -5 747.76 47.57
 -1 8 -5 735.71 46.55
 -1 8 -5 785.36 45.65
 -1 8 -4 245.58 23.96
 -1 8 -4 232.27 22.23
 -1 8 -4 217.66 21.04
 -1 8 -3 22.68 10.38
 -1 8 -3 12.29 10.59
 -1 8 -3 27.48 9.96
 -1 8 -2 460.24 33.07
 -1 8 -2 504.81 35.76
 -1 8 -2 509.67 33.61
 -1 8 -1 443.79 32.04
 -1 8 -1 454.39 33.3
 -1 8 0 -4.05 9.61
 -1 8 0 23.11 10.69
 -1 8 0 17.87 11.04
 -1 8 0 7.34 9.46
 -1 8 1 257.59 24.85
 -1 8 1 286.74 24.08
 -1 8 1 326.8 25.5
 -1 8 1 287.63 25.44
 -1 8 2 91.68 15.97
 -1 8 2 70.67 13.41
 -1 8 2 85.86 14.65
 -1 8 2 76.32 15.25
 -1 8 3 97.07 14.53
 -1 8 3 65.53 13.94
 -1 8 3 86.3 14.09
 -1 8 3 68.33 14.18
 -1 8 4 20.65 10.97
 -1 8 4 32.56 12.45
 -1 8 4 30.09 12.33
 -1 8 5 323.48 27.93
 -1 8 5 333.55 26.76
 -1 8 5 354.76 29.17
 -1 8 6 86.6 15.83
 -1 8 6 106.29 16.16
 -1 8 6 121.15 18.09
 -1 8 7 119.68 17.26
 -1 8 7 107.69 17.89
 -1 8 8 284.1 26.94
 -1 8 8 355.99 30.01
 -1 8 9 11.01 9.61
 -1 8 9 -11.85 12.82
 -1 8 10 152 19.59
 -1 8 10 182.34 23.11
 -1 8 11 194.89 24.47
 -1 8 12 24.05 14.33
 -1 8 13 55.74 17.07
 -1 8 14 191.81 26.26
 -1 8 15 18.2 15.84
 -1 8 16 44.17 18.14
 -1 8 17 203.2 29.31
 -1 8 18 30.67 19.12
 -1 8 19 98.75 23.12
 -1 8 20 233.02 31.68
 -1 8 21 22.51 19.1
 -1 9 -24 34.67 19.04
 -1 9 -23 92.63 22.29
 -1 9 -22 101.56 23.11
 -1 9 -21 3.33 15.06
 -1 9 -20 121.27 23.22
 -1 9 -19 170.44 25.27
 -1 9 -18 6.3 13.76
 -1 9 -17 171.91 23.44
 -1 9 -17 147.86 23.34
 -1 9 -16 343.03 33.31
 -1 9 -16 369.99 34.68
 -1 9 -15 -10.68 13.76
 -1 9 -15 -5.58 14.01
 -1 9 -15 -14.66 13.91
 -1 9 -14 195.2 25.19
 -1 9 -14 199.89 25.28
 -1 9 -13 377.62 33.5
 -1 9 -13 374.9 34.01
 -1 9 -12 56.57 17.51
 -1 9 -12 47.18 15.3
 -1 9 -11 281.85 28.5
 -1 9 -11 235.87 26.63
 -1 9 -10 293.35 29.29
 -1 9 -10 333.27 30.21
 -1 9 -9 32.18 13.29
 -1 9 -9 24.51 13.01
 -1 9 -8 110.11 17.94
 -1 9 -8 98.22 17.58
 -1 9 -7 379.44 32.53
 -1 9 -7 404.22 33.15
 -1 9 -6 134.31 20.25
 -1 9 -6 151.08 19.87
 -1 9 -6 143.88 18.34
 -1 9 -5 87.99 16.07
 -1 9 -5 69.43 15.72
 -1 9 -5 45.88 13.68
 -1 9 -4 736.33 48.27
 -1 9 -4 686.24 45.2
 -1 9 -4 678.9 43.76
 -1 9 -3 157.32 19.95
 -1 9 -3 128.93 18.59
 -1 9 -2 37.41 13.12
 -1 9 -2 10.53 10.75
 -1 9 -1 333.62 28.86
 -1 9 -1 298.13 26.07
 -1 9 -1 310.34 26.6
 -1 9 -1 261.98 26.02
 -1 9 0 8.24 11.34
 -1 9 0 51.31 14.33
 -1 9 0 36.66 11.83
 -1 9 1 79.58 15.39
 -1 9 1 70.14 15
 -1 9 1 102.36 15.77
 -1 9 2 292.54 26.49
 -1 9 2 243.77 23.63
 -1 9 2 265.13 26.88
 -1 9 3 30.59 12.56
 -1 9 3 33.05 11.77
 -1 9 4 80.59 16.66
 -1 9 4 121.14 18.36
 -1 9 5 624.06 43.63
 -1 9 5 668.76 44.97
 -1 9 6 108.43 18.59
 -1 9 6 137.93 19.15
 -1 9 7 26.72 14.51
 -1 9 7 29.34 12.97
 -1 9 8 618.39 45.85
 -1 9 8 719.71 46.67
 -1 9 9 337.84 30.94
 -1 9 9 262.84 27.47
 -1 9 10 -2.69 13.52
 -1 9 11 262.28 29.32
 -1 9 12 188.09 26.1
 -1 9 13 -9.01 16.45
 -1 9 14 146.42 24.79
 -1 9 15 12.95 17.73
 -1 9 16 26.82 18.59
 -1 9 17 93.58 23.75
 -1 9 18 96.81 25.62
 -1 9 19 14.77 16.98
 -1 10 -22 203.83 29.28
 -1 10 -21 84.95 22.2
 -1 10 -20 22.68 17.96
 -1 10 -19 179.59 26.93
 -1 10 -18 41.16 17.22
 -1 10 -17 -2.97 14.5
 -1 10 -17 43.77 18.43
 -1 10 -16 167.83 24.44
 -1 10 -16 135.49 24.32
 -1 10 -15 175.26 25.05
 -1 10 -15 178.82 25.54
 -1 10 -14 -11.58 16.21
 -1 10 -14 -11.92 14.34
 -1 10 -13 384.35 34.83
 -1 10 -13 312.99 32.48
 -1 10 -12 142.05 22.38
 -1 10 -12 192.31 24.5
 -1 10 -11 -14.07 13.33
 -1 10 -11 14.08 13.94
 -1 10 -10 178.28 24.61
 -1 10 -10 184.88 23.64
 -1 10 -9 121.45 19.8
 -1 10 -9 81.13 18.22
 -1 10 -8 -5.3 12.17
 -1 10 -8 -2.74 12.57
 -1 10 -7 344.75 30.77
 -1 10 -7 259.53 27.99
 -1 10 -6 309.77 29.84
 -1 10 -6 269.67 27.77
 -1 10 -5 -5.35 12.69
 -1 10 -5 14.98 12.01
 -1 10 -4 311.52 30.17
 -1 10 -4 362.5 30.75
 -1 10 -3 212.17 25.63
 -1 10 -3 243.01 25.46
 -1 10 -2 21.17 12.54
 -1 10 -2 -9.46 11.71
 -1 10 -1 142.75 21.23
 -1 10 -1 155.96 20.62
 -1 10 0 185.25 23.07
 -1 10 0 201.86 22.67
 -1 10 1 2.31 12.36
 -1 10 1 4.53 10.4
 -1 10 1 2.65 11.16
 -1 10 2 66 16.82
 -1 10 2 55.83 15.57
 -1 10 3 122.59 19.12
 -1 10 3 120.28 19.18
 -1 10 4 2.45 12.15
 -1 10 4 8.06 13.12
 -1 10 5 5.03 12.31
 -1 10 5 40.56 14.82
 -1 10 6 152.23 22.56
 -1 10 6 179.91 22.95
 -1 10 7 29.18 16.42
 -1 10 7 27.48 14.03
 -1 10 8 136.69 22.51
 -1 10 8 113.74 20.4
 -1 10 9 163.39 25.16
 -1 10 10 -5.81 15.54
 -1 10 11 33.03 17.04
 -1 10 12 80.61 22.57
 -1 10 13 48.04 20.74
 -1 10 14 29.81 18.98
 -1 10 15 78.6 23.33
 -1 10 16 3.52 18.6
 -1 11 -19 75.15 21.52
 -1 11 -18 145.47 25.28
 -1 11 -17 -3.2 16.68
 -1 11 -17 3.35 16.57
 -1 11 -16 73.24 21.22
 -1 11 -16 112.41 22.67
 -1 11 -15 142.55 24.62
 -1 11 -15 146.76 24.12
 -1 11 -14 12.6 16.65
 -1 11 -14 3.21 16.34
 -1 11 -13 162.81 25.36
 -1 11 -13 79.03 19.57
 -1 11 -12 136.86 23.82
 -1 11 -12 133.71 22.83
 -1 11 -11 24.71 17.48
 -1 11 -11 3.06 13.59
 -1 11 -10 110.33 20.45
 -1 11 -10 75.05 18.45
 -1 11 -9 152.17 23.26
 -1 11 -9 129.78 22.6
 -1 11 -8 18.15 14.35
 -1 11 -8 14.49 12.67
 -1 11 -7 90.18 19.01
 -1 11 -7 99.58 19.22
 -1 11 -6 346.78 34.87
 -1 11 -6 421.97 35.89
 -1 11 -5 41.66 16.52
 -1 11 -5 21.98 13.66
 -1 11 -4 97.82 19.03
 -1 11 -4 83.73 17.55
 -1 11 -3 260.04 28.61
 -1 11 -3 220.46 26.02
 -1 11 -2 23.62 15.07
 -1 11 -2 36.6 14.37
 -1 11 -1 82.56 17.83
 -1 11 -1 25.77 13.93
 -1 11 0 236.32 28.16
 -1 11 1 47.34 16.14
 -1 11 2 2.96 12.23
 -1 11 3 80.32 17.87
 -1 11 4 68.76 17.69
 -1 11 5 -6.01 12.88
 -1 11 6 202.23 25.67
 -1 11 7 54.71 18.24
 -1 11 8 33.61 14.98
 -1 12 -16 74.95 22.72
 -1 12 -15 136.05 26.05
 -1 12 -15 190.61 27.57
 -1 12 -14 6.78 16.58
 -1 12 -14 37.65 18.1
 -1 12 -13 30.39 17.47
 -1 12 -13 43.91 17.92
 -1 12 -12 119.85 22.44
 -1 12 -12 127.89 24.47
 -1 12 -11 117.18 22.53
 -1 12 -11 52.46 18.86
 -1 12 -10 -6.67 15.8
 -1 12 -10 -3.23 15.31
 -1 12 -9 169.14 25.93
 -1 12 -9 139.81 23.35
 -1 12 -8 112.2 22.75
 -1 12 -8 134.43 22.96
 -1 12 -7 -3.29 14.09
 -1 12 -7 3.08 13.67
 -1 12 -6 166.99 25.7
 -1 12 -6 175.58 24.19
 -1 12 -5 113.19 21.24
 -1 12 -5 137.14 23.78
 -1 12 -4 13.01 14.23
 -1 12 -4 29.33 14.75
 -1 12 -3 75.14 17.58
 -1 12 -3 97.38 20.37
 -1 12 -2 45.55 15.6
 -1 12 -2 77.84 20
 -1 12 -1 3.24 15.36
 -1 12 0 64.82 17.35
 -1 12 1 110.43 21.63
 -1 12 2 -3.25 13.94
 -1 12 3 110.75 21.19
 -1 12 4 94.69 20.21
 -1 12 5 3.27 13.51
 -1 12 6 72.34 19.05
 -1 12 7 148.35 25.16
 -1 13 -7 72.09 20.29
 -1 13 -6 51.66 17.61
 -1 13 -5 260.96 31
 -1 13 -4 53.3 17.31
 0 -12 10 33.02 14.08
 0 -12 11 3.07 12.93
 0 -12 12 210.99 27.16
 0 -12 13 138.76 23.67
 0 -12 14 6.61 14.16
 0 -11 -11 36.05 19.57
 0 -11 -10 52.85 21.28
 0 -11 -9 147.71 26.9
 0 -11 6 208.76 24.88
 0 -11 7 89.58 18.21
 0 -11 8 2.7 11.99
 0 -11 9 102.26 18.91
 0 -11 10 127.45 20.84
 0 -11 11 14.53 14.79
 0 -11 12 95.45 19.66
 0 -11 13 223.56 27.28
 0 -11 14 9.43 14.45
 0 -11 15 83.85 20.24
 0 -11 16 297.84 33.01
 0 -11 17 47.51 18.26
 0 -11 18 59.03 19.81
 0 -10 -15 82.09 20.5
 0 -10 -14 124.6 25.51
 0 -10 -13 -10.75 16.46
 0 -10 -12 83.91 22.82
 0 -10 -11 71.57 20.32
 0 -10 -10 6.63 15.72
 0 -10 -9 77.31 20.86
 0 -10 -8 303.1 32.99
 0 -10 -7 -18.18 14.6
 0 -10 -6 114.34 20.69
 0 -10 4 187.35 22.49
 0 -10 5 46.62 13.06
 0 -10 6 88.1 16.64
 0 -10 7 224.08 24.38
 0 -10 8 49.92 15.29
 0 -10 9 74.31 17.6
 0 -10 10 142.15 20.83
 0 -10 11 102.88 18.81
 0 -10 12 13.93 11.96
 0 -10 13 261.03 29.05
 0 -10 14 121.01 21.03
 0 -10 15 6.07 13.5
 0 -10 16 140.6 23.13
 0 -10 17 54.6 17.13
 0 -10 18 3.3 15.14
 0 -10 19 16.91 15.05
 0 -10 20 65.78 19.99
 0 -10 21 24.76 16.28
 0 -9 -17 160.51 25.43
 0 -9 -17 118.69 23.86
 0 -9 -16 3.37 15.24
 0 -9 -16 -3.63 15.57
 0 -9 -15 85.08 22.19
 0 -9 -14 110.56 22.41
 0 -9 -13 84.12 20.9
 0 -9 -12 49.06 17.82
 0 -9 -11 161.87 24.58
 0 -9 -10 92.26 20.84
 0 -9 -9 20.84 15.17
 0 -9 -8 339.54 32.9
 0 -9 -7 111.17 20.69
 0 -9 -6 72.35 18.63
 0 -9 -5 330.51 31.44
 0 -9 -4 74.52 17.32
 0 -9 -3 19.08 13.8
 0 -9 3 2.03 9.78
 0 -9 4 300.34 26.22
 0 -9 5 238.99 23.4
 0 -9 6 2.16 10.41
 0 -9 7 337.27 28.66
 0 -9 8 241.52 24.92
 0 -9 9 2.35 10.6
 0 -9 10 60.41 15.53
 0 -9 11 408.75 34.13
 0 -9 12 97.73 18.12
 0 -9 13 186.01 23.75
 0 -9 14 403.43 35.45
 0 -9 15 22.64 13.45
 0 -9 16 210.53 23.48
 0 -9 16 183.88 24.98
 0 -9 17 156.4 22.06
 0 -9 17 225.52 27.19
 0 -9 18 -2.63 11.05
 0 -9 18 -3.09 13.98
 0 -9 19 60.12 16.77
 0 -9 20 221.44 26.87
 0 -9 21 64.76 18.23
 0 -9 22 33.49 14.72
 0 -9 23 172.98 25.06
 0 -8 -17 205.71 25.98
 0 -8 -17 105.05 22.54
 0 -8 -16 277.18 30.33
 0 -8 -16 286.38 32.03
 0 -8 -15 3.32 14.48
 0 -8 -14 241.5 29.27
 0 -8 -13 268.58 30.4
 0 -8 -12 12.08 12.96
 0 -8 -11 61.32 16.9
 0 -8 -10 228.36 26.82
 0 -8 -9 57.08 16.81
 0 -8 -8 209.33 25.04
 0 -8 -7 181.18 23.32
 0 -8 -6 12.09 12.14
 0 -8 -5 157.52 21.17
 0 -8 -4 515.04 37.41
 0 -8 -3 65.78 15.12
 0 -8 -2 233.17 23.25
 0 -8 -1 1011.36 58.26
 0 -8 0 132.58 17.33
 0 -8 2 960.71 54.51
 0 -8 3 150.25 17.6
 0 -8 4 166.4 17.66
 0 -8 4 195.7 20.02
 0 -8 5 287.31 23.51
 0 -8 5 362.67 27.39
 0 -8 6 286.01 22.41
 0 -8 6 255.74 24.08
 0 -8 7 102.58 14.32
 0 -8 7 137.45 17.65
 0 -8 8 668.56 40.49
 0 -8 8 652.83 42.88
 0 -8 9 162.17 17.46
 0 -8 9 146.33 19.54
 0 -8 10 79.65 13.75
 0 -8 10 98.76 16.53
 0 -8 11 617.82 41.16
 0 -8 11 729.13 45.57
 0 -8 12 129.03 17.03
 0 -8 12 91.69 16.57
 0 -8 13 30.18 10.97
 0 -8 13 31.66 12.93
[truncated: 315,139 more chars]
